# Supplementary material for: Random sub-diffusion and capture of genes by the nuclear pore reduces dynamics and coordinates inter-chromosomal movement
Source: eLife. 2021 May 18;10:e66238. doi: 10.7554/eLife.66238 (PMC8195609; doi:10.7554/eLife.66238)
Supplement: Figure 5—source data 1. [file elife-66238-fig5-data1.zip › REPOS_DB/DimerCap_mut/200312_DimerCap_MU_Dimer_13a.csv]

Nr	TID	PID	x [micron]	y [micron]	t [sec]	c [idx]	I [val]	Len [micron]	D2S [micron]	D2R [micron]	D2P [micron]	v [micron/sec]	α [deg]	Δα [deg]
1	1	1	1.4	1.926	0	1	13399	0	0	NA	NA	NA	NA	NA
2	1	2	1.457	1.875	0.5	1	14254	0.077	0.077	NA	0.077	0.153	-41.569	NA
3	1	3	1.422	1.891	1	1	17664	0.116	0.041	NA	0.039	0.078	156.341	-162.091
4	1	4	1.459	1.948	1.5	1	14783	0.184	0.063	NA	0.069	0.137	56.534	-99.807
5	1	5	1.406	1.969	2	1	18954	0.242	0.044	NA	0.057	0.115	158.198	101.664
6	1	6	1.455	1.889	2.5	1	14779	0.336	0.066	NA	0.094	0.188	-58.822	142.981
7	1	7	1.431	1.898	3	1	14839	0.361	0.042	NA	0.025	0.051	157.966	-143.213
8	1	8	1.47	1.947	3.5	1	22609	0.423	0.073	NA	0.062	0.123	51.441	-106.525
9	1	9	1.369	1.907	4	1	18786	0.531	0.036	NA	0.108	0.216	-158.569	149.99
10	1	10	1.347	1.945	4.5	1	17713	0.574	0.056	NA	0.043	0.087	119.906	-81.525
11	1	11	1.344	1.902	5	1	18796	0.617	0.061	NA	0.043	0.085	-94.27	145.824
12	1	12	1.398	1.93	5.5	1	17064	0.677	0.004	NA	0.06	0.121	26.961	121.231
13	1	13	1.26	1.968	6	1	14015	0.82	0.146	NA	0.143	0.286	164.564	137.603
14	1	14	1.332	2.03	6.5	1	17100	0.915	0.124	NA	0.095	0.19	41.088	-123.476
15	1	15	1.259	2.011	7	1	21132	0.991	0.164	NA	0.075	0.151	-165.03	153.882
16	1	16	1.27	2.062	7.5	1	16590	1.043	0.188	NA	0.053	0.106	78.332	-116.638
17	1	17	1.299	1.967	8	1	19334	1.143	0.109	NA	0.1	0.2	-72.989	-151.321
18	1	18	1.313	1.819	8.5	1	14636	1.292	0.138	NA	0.149	0.298	-84.518	-11.529
19	1	19	1.374	1.913	9	1	19340	1.404	0.029	NA	0.112	0.224	57.132	141.651
20	1	20	1.419	1.944	9.5	1	20128	1.459	0.026	NA	0.055	0.11	34.64	-22.492
21	1	21	1.426	1.947	10	1	23291	1.466	0.033	NA	0.007	0.014	22.812	-11.828
22	1	22	1.295	1.962	10.5	1	19351	1.599	0.111	NA	0.132	0.264	173.23	150.418
23	1	23	1.479	1.97	11	1	23050	1.783	0.09	NA	0.185	0.369	2.245	-170.984
24	1	24	1.436	1.995	11.5	1	23031	1.833	0.078	NA	0.05	0.1	149.183	146.938
25	1	25	1.311	1.856	12	1	18984	2.021	0.113	NA	0.188	0.375	-132.096	78.721
26	1	26	1.411	1.944	12.5	1	22037	2.154	0.021	NA	0.134	0.267	41.067	173.163
27	1	27	1.412	1.917	13	1	17535	2.181	0.015	NA	0.027	0.054	-88.732	-129.799
28	1	28	1.33	1.818	13.5	1	16919	2.31	0.129	NA	0.128	0.257	-129.648	-40.917
29	1	29	1.282	1.894	14	1	12548	2.4	0.122	NA	0.09	0.18	122.369	-107.982
30	1	30	1.279	1.887	14.5	1	8610	2.407	0.127	NA	0.007	0.015	-117.583	120.047
31	1	31	1.292	1.943	15	1	14152	2.465	0.109	NA	0.058	0.115	76.188	-166.229
32	1	32	1.384	1.947	15.5	1	15948	2.557	0.026	NA	0.092	0.184	2.2	-73.988
33	1	33	1.346	1.982	16	1	12473	2.609	0.078	NA	0.053	0.105	137.294	135.094
34	1	34	1.269	1.988	16.5	1	18380	2.686	0.145	NA	0.077	0.154	175.836	38.542
35	1	35	1.281	1.971	17	1	14316	2.707	0.127	NA	0.021	0.042	-55.31	128.854
36	1	36	1.268	1.999	17.5	1	19170	2.738	0.151	NA	0.031	0.062	114.375	169.685
37	1	37	1.337	1.924	18	1	13418	2.84	0.063	NA	0.102	0.204	-47.073	-161.448
38	1	38	1.276	2.028	18.5	1	14041	2.961	0.161	NA	0.121	0.242	120.608	167.682
39	1	39	1.305	2.102	19	1	17237	3.041	0.2	NA	0.08	0.159	68.339	-52.27
40	1	40	1.286	2.077	19.5	1	15266	3.072	0.189	NA	0.032	0.063	-127.126	164.535
41	1	41	1.303	2.067	20	1	17723	3.092	0.171	NA	0.02	0.04	-30.483	96.643
42	1	42	1.335	2.059	20.5	1	17284	3.125	0.148	NA	0.032	0.065	-13.551	16.931
43	1	43	1.333	2.186	21	1	13678	3.251	0.268	NA	0.126	0.252	90.818	104.369
44	1	44	1.301	2.197	21.5	1	15652	3.285	0.288	NA	0.034	0.068	160.245	69.427
45	1	45	1.273	2.165	22	1	19025	3.327	0.271	NA	0.042	0.085	-131.939	67.816
46	1	46	1.294	2.059	22.5	1	13873	3.436	0.169	NA	0.109	0.218	-78.61	53.329
47	1	47	1.338	2.09	23	1	13166	3.49	0.176	NA	0.054	0.107	36.315	114.926
48	1	48	1.293	1.994	23.5	1	8315	3.596	0.127	NA	0.106	0.213	-115.041	-151.356
49	1	49	1.326	1.981	24	1	10466	3.632	0.092	NA	0.036	0.071	-20.76	94.281
50	1	50	1.313	1.921	24.5	1	13661	3.694	0.087	NA	0.062	0.124	-102.294	-81.533
51	1	51	1.295	2.013	25	1	12744	3.788	0.136	NA	0.094	0.188	100.824	-156.882
52	1	52	1.279	1.996	25.5	1	12337	3.811	0.14	NA	0.023	0.047	-134.136	125.04
53	1	53	1.352	2.066	26	1	17094	3.913	0.148	NA	0.102	0.203	43.602	177.738
54	1	54	1.429	1.973	26.5	1	20202	4.034	0.055	NA	0.121	0.242	-50.602	-94.205
55	1	55	1.152	1.97	27	1	14769	4.311	0.252	NA	0.277	0.554	-179.465	-128.862
56	1	56	1.275	2.113	27.5	1	18528	4.499	0.225	NA	0.188	0.377	49.379	-131.156
57	1	57	1.292	2.04	28	1	18532	4.574	0.157	NA	0.075	0.149	-76.655	-126.034
58	1	58	1.388	1.936	28.5	1	24996	4.716	0.015	NA	0.142	0.284	-47.491	29.164
59	1	59	1.334	1.962	29	1	26303	4.776	0.075	NA	0.06	0.12	153.821	-158.688
60	1	60	1.301	2.001	29.5	1	21115	4.826	0.124	NA	0.051	0.101	130.496	-23.325
61	1	61	1.294	2.07	30	1	13183	4.896	0.179	NA	0.07	0.14	96.17	-34.326
62	1	62	1.168	2.115	30.5	1	16189	5.03	0.299	NA	0.133	0.267	160.339	64.169
63	1	63	1.29	2.109	31	1	20388	5.152	0.214	NA	0.122	0.244	-2.727	-163.066
64	1	64	1.327	2.109	31.5	1	23662	5.188	0.197	NA	0.036	0.073	-0.55	2.177
65	1	65	1.41	2.111	32	1	20452	5.271	0.185	NA	0.083	0.166	1.469	2.019
66	1	66	1.321	2.006	32.5	1	15912	5.409	0.112	NA	0.138	0.275	-129.928	-131.397
67	1	67	1.331	1.937	33	1	21119	5.479	0.07	NA	0.07	0.139	-81.859	48.069
68	1	68	1.334	1.954	33.5	1	10862	5.496	0.071	NA	0.017	0.035	79.918	161.777
69	1	69	1.362	1.932	34	1	11345	5.531	0.039	NA	0.035	0.071	-38.646	-118.564
70	1	70	1.398	1.894	34.5	1	17945	5.584	0.032	NA	0.052	0.105	-46.615	-7.969
71	1	71	1.423	1.931	35	1	16940	5.628	0.023	NA	0.045	0.089	55.698	102.313
72	1	72	1.538	1.968	35.5	1	21233	5.75	0.144	NA	0.121	0.242	18.158	-37.54
73	1	73	1.274	2.086	36	1	16597	6.038	0.204	NA	0.289	0.578	155.96	137.801
74	1	74	1.439	1.955	36.5	1	21529	6.249	0.049	NA	0.211	0.421	-38.357	165.684
75	1	75	1.476	1.945	37	1	17258	6.287	0.078	NA	0.038	0.076	-15.319	23.037
76	1	76	1.386	1.955	37.5	1	17307	6.378	0.032	NA	0.091	0.181	174.192	-170.489
77	1	77	1.308	2	38	1	15938	6.468	0.118	NA	0.09	0.181	149.952	-24.24
78	1	78	1.3	1.961	38.5	1	15336	6.508	0.106	NA	0.04	0.08	-101.514	108.534
79	1	79	1.249	1.983	39	1	14555	6.563	0.161	NA	0.055	0.11	156.37	-102.116
80	1	80	1.313	2.002	39.5	1	23733	6.629	0.116	NA	0.066	0.133	17.224	-139.146
81	1	81	1.434	1.935	40	1	16872	6.768	0.035	NA	0.139	0.278	-29.186	-46.41
82	1	82	1.393	2.018	40.5	1	14668	6.861	0.092	NA	0.093	0.185	116.457	145.643
83	1	83	1.392	2.038	41	1	19921	6.881	0.112	NA	0.02	0.04	92.056	-24.401
84	1	84	1.346	2.01	41.5	1	17271	6.934	0.1	NA	0.053	0.106	-149.03	118.913
85	1	85	1.412	1.958	42	1	16955	7.018	0.034	NA	0.084	0.168	-38.707	110.323
86	1	86	1.374	2.031	42.5	1	19146	7.1	0.107	NA	0.082	0.164	117.292	156
87	1	87	1.353	2.001	43	1	16411	7.137	0.088	NA	0.036	0.073	-125.956	116.752
88	1	88	1.454	2.107	43.5	1	14602	7.283	0.189	NA	0.146	0.293	46.584	172.54
89	1	89	1.455	2.034	44	1	14656	7.356	0.121	NA	0.073	0.146	-89.101	-135.685
90	1	90	1.408	2.071	44.5	1	19200	7.415	0.145	NA	0.059	0.119	141.558	-129.34
91	1	91	1.423	2.098	45	1	23675	7.447	0.174	NA	0.031	0.062	61.211	-80.348
92	1	92	1.46	2.007	45.5	1	23948	7.545	0.101	NA	0.098	0.196	-68.28	-129.49
93	1	93	1.526	2.017	46	1	19575	7.612	0.156	NA	0.067	0.135	8.059	76.339
94	1	94	1.387	1.986	46.5	1	12546	7.755	0.062	NA	0.143	0.286	-167.832	-175.891
95	1	95	1.492	2.096	47	1	15112	7.908	0.194	NA	0.153	0.305	46.149	-146.019
96	1	96	1.513	2.081	47.5	1	18545	7.934	0.192	NA	0.026	0.052	-36.406	-82.554
97	1	97	1.453	2.03	48	1	15882	8.013	0.117	NA	0.079	0.157	-139.904	-103.499
98	1	98	1.422	2.013	48.5	1	17260	8.048	0.09	NA	0.036	0.072	-151.88	-11.976
99	1	99	1.349	2.035	49	1	22850	8.124	0.12	NA	0.076	0.151	163.236	-44.884
100	1	100	1.447	2.072	49.5	1	12729	8.229	0.154	NA	0.105	0.21	20.66	-142.576
101	1	101	1.452	2.184	50	1	14984	8.341	0.263	NA	0.112	0.224	87.462	66.801
102	1	102	1.415	2.127	50.5	1	18621	8.409	0.201	NA	0.068	0.137	-123.388	149.15
103	1	103	1.364	2.091	51	1	18483	8.472	0.169	NA	0.062	0.125	-144.774	-21.385
104	1	104	1.403	2.145	51.5	1	18916	8.538	0.219	NA	0.067	0.133	53.923	-161.304
105	1	105	1.378	2.122	52	1	20554	8.573	0.197	NA	0.034	0.069	-137.771	168.307
106	1	106	1.411	2.1	52.5	1	21248	8.613	0.174	NA	0.04	0.08	-33.265	104.505
107	1	107	1.412	2.093	53	1	21683	8.62	0.167	NA	0.007	0.014	-83.045	-49.78
108	1	108	1.428	2.086	53.5	1	18171	8.637	0.162	NA	0.018	0.035	-23.555	59.49
109	1	109	1.362	2.048	54	1	19517	8.714	0.128	NA	0.076	0.153	-150.695	-127.139
110	1	110	1.396	2.032	54.5	1	20821	8.751	0.106	NA	0.038	0.075	-25.064	125.631
111	1	111	1.45	2.051	55	1	16121	8.809	0.134	NA	0.057	0.115	18.457	43.521
112	1	112	1.451	2.024	55.5	1	15142	8.835	0.111	NA	0.026	0.053	-87.538	-105.996
113	1	113	1.394	1.989	56	1	21288	8.902	0.064	NA	0.067	0.134	-148.794	-61.256
114	1	114	1.336	2.121	56.5	1	20255	9.046	0.205	NA	0.144	0.288	113.902	-97.304
115	1	115	1.444	2.082	57	1	23743	9.161	0.162	NA	0.115	0.231	-19.923	-133.825
116	1	116	1.395	2.182	57.5	1	21663	9.273	0.256	NA	0.112	0.224	116.023	135.947
117	1	117	1.401	2.127	58	1	26208	9.329	0.201	NA	0.056	0.111	-83.665	160.312
118	1	118	1.445	2.06	58.5	1	18952	9.409	0.141	NA	0.08	0.16	-57.034	26.631
119	1	119	1.477	2.049	59	1	18323	9.443	0.145	NA	0.034	0.068	-18.778	38.257
120	1	120	1.391	2.012	59.5	1	15961	9.536	0.086	NA	0.093	0.186	-156.559	-137.781
121	1	121	1.411	2.058	60	1	17653	9.586	0.132	NA	0.05	0.1	66.948	-136.494
122	1	122	1.366	2.027	60.5	1	18274	9.641	0.107	NA	0.055	0.109	-145.831	147.221
123	1	123	1.317	2.035	61	1	20684	9.69	0.137	NA	0.049	0.098	170.693	-43.476
124	1	124	1.305	2.012	61.5	1	15835	9.716	0.127	NA	0.026	0.052	-116.685	72.622
125	1	125	1.316	1.959	62	1	17254	9.769	0.091	NA	0.054	0.107	-79.076	37.609
126	1	126	1.344	2.011	62.5	1	19921	9.828	0.102	NA	0.059	0.118	61.71	140.786
127	1	127	1.258	2.05	63	1	17137	9.922	0.188	NA	0.094	0.188	155.411	93.701
128	1	128	1.271	2.141	63.5	1	13190	10.014	0.251	NA	0.092	0.183	82.107	-73.304
129	1	129	1.257	2.077	64	1	19052	10.079	0.208	NA	0.065	0.13	-102.339	175.554
130	1	130	1.237	2.018	64.5	1	18278	10.141	0.187	NA	0.063	0.125	-108.64	-6.301
131	1	131	1.226	2.029	65	1	13864	10.156	0.202	NA	0.015	0.03	134.844	-116.516
132	1	132	1.193	2.035	65.5	1	13627	10.19	0.234	NA	0.034	0.067	169.993	35.148
133	1	133	1.302	1.99	66	1	11967	10.308	0.117	NA	0.118	0.236	-22.088	167.92
134	1	134	1.377	2.019	66.5	1	20616	10.388	0.095	NA	0.08	0.161	20.739	42.827
135	1	135	1.28	2.123	67	1	14830	10.53	0.23	NA	0.142	0.284	133.117	112.378
136	1	136	1.273	2.041	67.5	1	18336	10.612	0.171	NA	0.082	0.164	-95.223	131.659
137	1	137	1.22	2.081	68	1	19409	10.678	0.237	NA	0.066	0.132	142.818	-121.959
138	1	138	1.321	2.045	68.5	1	17117	10.786	0.142	NA	0.107	0.215	-19.801	-162.618
139	1	139	1.276	2.056	69	1	11360	10.832	0.179	NA	0.046	0.092	166.168	-174.031
140	1	140	1.329	1.96	69.5	1	17064	10.94	0.078	NA	0.109	0.218	-61.008	132.824
141	1	141	1.338	1.959	70	1	22961	10.949	0.07	NA	0.009	0.018	-6.479	54.529
142	1	142	1.327	2.013	70.5	1	15031	11.004	0.113	NA	0.055	0.109	101.696	108.175
143	1	143	1.373	2.011	71	1	16121	11.05	0.089	NA	0.046	0.093	-2.058	-103.753
144	1	144	1.361	1.999	71.5	1	12644	11.067	0.082	NA	0.017	0.035	-133.604	-131.546
145	1	145	1.419	1.944	72	1	16117	11.147	0.026	NA	0.079	0.158	-43.331	90.273
146	1	146	1.337	2.054	72.5	1	14412	11.284	0.143	NA	0.137	0.274	126.775	170.106
147	1	147	1.439	2.003	73	1	17911	11.398	0.086	NA	0.114	0.229	-26.669	-153.444
148	1	148	1.342	2.028	73.5	1	14235	11.498	0.118	NA	0.1	0.201	165.227	-168.104
149	1	149	1.417	2.027	74	1	13855	11.574	0.102	NA	0.076	0.151	-1.055	-166.282
150	1	150	1.385	2.03	74.5	1	14065	11.606	0.105	NA	0.032	0.065	174.896	175.951
151	1	151	1.423	2.014	75	1	16561	11.647	0.091	NA	0.041	0.082	-22.299	162.805
152	1	152	1.35	2.006	75.5	1	19061	11.721	0.094	NA	0.074	0.147	-173.383	-151.083
153	1	153	1.364	1.992	76	1	14158	11.74	0.075	NA	0.019	0.039	-44.515	128.868
154	1	154	1.367	2.096	76.5	1	11835	11.844	0.173	NA	0.104	0.208	88.31	132.825
155	1	155	1.345	2.021	77	1	12179	11.923	0.109	NA	0.079	0.157	-105.707	165.983
156	1	156	1.375	2.09	77.5	1	17651	11.998	0.166	NA	0.076	0.151	66.799	172.507
157	1	157	1.344	2.044	78	1	21312	12.054	0.131	NA	0.056	0.111	-124.142	169.059
158	1	158	1.341	2.091	78.5	1	22122	12.101	0.175	NA	0.047	0.094	93.453	-142.405
159	1	159	1.372	2.06	79	1	15163	12.145	0.136	NA	0.044	0.089	-45.12	-138.573
160	1	160	1.245	2.073	79.5	1	13728	12.273	0.213	NA	0.128	0.255	173.911	-140.969
161	1	161	1.267	2.042	80	1	11091	12.311	0.176	NA	0.038	0.077	-55.271	130.818
162	1	162	1.322	2.122	80.5	1	15929	12.408	0.21	NA	0.097	0.194	55.476	110.747
163	1	163	1.348	2.113	81	1	13380	12.435	0.194	NA	0.027	0.054	-18.885	-74.362
164	1	164	1.365	2.167	81.5	1	12021	12.492	0.243	NA	0.057	0.113	72.575	91.461
165	1	165	1.31	2.093	82	1	11370	12.584	0.19	NA	0.092	0.184	-126.889	160.536
166	1	166	1.333	2.062	82.5	1	14976	12.624	0.151	NA	0.04	0.079	-53.11	73.779
167	1	167	1.306	2.077	83	1	17663	12.655	0.178	NA	0.032	0.063	151.109	-155.781
168	1	168	1.347	2.063	83.5	1	9926	12.699	0.146	NA	0.044	0.088	-19.045	-170.154
169	1	169	1.261	1.951	84	1	12770	12.84	0.141	NA	0.141	0.282	-127.533	-108.488
170	1	170	1.437	1.992	84.5	1	9105	13.021	0.076	NA	0.181	0.361	13.181	140.714
171	1	171	1.452	2.042	85	1	6451	13.073	0.127	NA	0.052	0.105	73.207	60.026
172	1	172	1.525	2.015	85.5	1	8586	13.15	0.153	NA	0.077	0.154	-20.684	-93.891
173	1	173	1.429	2.093	86	1	10988	13.274	0.17	NA	0.124	0.247	140.652	161.336
174	1	174	1.485	2.073	86.5	1	16153	13.334	0.17	NA	0.06	0.12	-20.194	-160.846
175	1	175	1.401	2.081	87	1	10835	13.419	0.154	NA	0.085	0.17	174.658	-165.148
176	1	176	1.397	2.082	87.5	1	15057	13.423	0.156	NA	0.004	0.008	162.166	-12.493
177	1	177	1.394	2.094	88	1	10783	13.435	0.168	NA	0.012	0.025	102.801	-59.365
178	1	178	1.362	2.134	88.5	1	13412	13.486	0.211	NA	0.051	0.101	128.476	25.675
179	1	179	1.394	2.101	89	1	12755	13.531	0.175	NA	0.045	0.09	-46.012	-174.488
180	1	180	1.328	2.03	89.5	1	9642	13.628	0.126	NA	0.097	0.195	-132.683	-86.671
181	1	181	1.359	1.981	90	1	9988	13.686	0.068	NA	0.058	0.116	-57.846	74.837
182	1	182	1.283	2.027	90.5	1	15302	13.775	0.154	NA	0.089	0.178	148.965	-153.189
183	1	183	1.31	2.002	91	1	13380	13.812	0.118	NA	0.037	0.073	-42.206	168.829
184	1	184	1.27	2.054	91.5	1	10566	13.877	0.182	NA	0.066	0.131	126.656	168.862
185	1	185	1.24	2.018	92	1	12317	13.925	0.184	NA	0.048	0.095	-129.25	104.093
186	1	186	1.296	2.052	92.5	1	18080	13.99	0.163	NA	0.065	0.13	31.406	160.656
187	1	187	1.365	2.106	93	1	13698	14.077	0.183	NA	0.087	0.175	38.299	6.893
188	1	188	1.434	2.009	93.5	1	13501	14.197	0.089	NA	0.119	0.238	-54.528	-92.827
189	1	189	1.388	2.039	94	1	18560	14.251	0.113	NA	0.054	0.109	146.447	-159.025
190	1	190	1.383	2.053	94.5	1	12625	14.266	0.128	NA	0.015	0.031	110.199	-36.248
191	1	191	1.442	2.038	95	1	15135	14.328	0.12	NA	0.061	0.122	-14.323	-124.522
192	1	192	1.348	2.077	95.5	1	14585	14.429	0.159	NA	0.102	0.203	157.654	171.977
193	1	193	1.263	2.083	96	1	11897	14.515	0.208	NA	0.085	0.171	175.641	17.986
194	1	194	1.245	2.024	96.5	1	11675	14.577	0.183	NA	0.062	0.125	-106.581	77.778
195	1	195	1.297	2.076	97	1	12145	14.651	0.182	NA	0.074	0.147	45.944	152.525
196	1	196	1.349	2.018	97.5	1	10461	14.729	0.105	NA	0.079	0.158	-48.186	-94.13
197	1	197	1.361	2.111	98	1	15321	14.824	0.189	NA	0.094	0.189	83.021	131.207
198	1	198	1.402	2.059	98.5	1	13346	14.891	0.133	NA	0.067	0.134	-51.679	-134.7
199	1	199	1.324	2.074	99	1	12168	14.971	0.166	NA	0.08	0.16	168.825	-139.496
200	1	200	1.3	2.025	99.5	1	12870	15.025	0.14	NA	0.055	0.109	-115.43	75.745
201	1	201	1.307	2.016	100	1	13512	15.036	0.129	NA	0.011	0.022	-53.069	62.361
202	1	202	1.367	2.079	100.5	1	12413	15.123	0.157	NA	0.087	0.174	46.425	99.494
203	1	203	1.264	2.111	101	1	15814	15.231	0.229	NA	0.107	0.215	163.005	116.58
204	1	204	1.242	2.102	101.5	1	20629	15.254	0.237	NA	0.024	0.047	-159.592	37.403
205	1	205	1.333	2.129	102	1	15790	15.349	0.214	NA	0.095	0.19	16.298	175.89
206	1	206	1.304	2.111	102.5	1	17102	15.383	0.208	NA	0.034	0.069	-148.495	-164.794
207	1	207	1.273	2.167	103	1	16736	15.447	0.272	NA	0.064	0.127	119.497	-92.008
208	1	208	1.306	2.165	103.5	1	17051	15.48	0.257	NA	0.033	0.066	-2.097	-121.593
209	1	209	1.309	2.201	104	1	13898	15.516	0.29	NA	0.036	0.072	84.483	86.579
210	1	210	1.283	2.137	104.5	1	15462	15.586	0.241	NA	0.07	0.139	-111.965	163.552
211	1	211	1.259	2.132	105	1	15605	15.61	0.25	NA	0.025	0.05	-170.378	-58.413
212	1	212	1.324	2.071	105.5	1	13190	15.7	0.164	NA	0.089	0.179	-43.094	127.283
213	1	213	1.275	2.117	106	1	14705	15.766	0.228	NA	0.067	0.133	136.869	179.963
214	1	214	1.29	2.119	106.5	1	13770	15.782	0.222	NA	0.015	0.03	7.296	-129.573
215	1	215	1.315	2.113	107	1	16669	15.807	0.205	NA	0.025	0.05	-14.068	-21.364
216	1	216	1.307	2.182	107.5	1	17930	15.877	0.272	NA	0.07	0.14	95.921	109.989
217	1	217	1.372	2.152	108	1	16588	15.948	0.228	NA	0.071	0.142	-25.015	-120.936
218	1	218	1.393	2.187	108.5	1	17638	15.988	0.261	NA	0.04	0.081	58.684	83.698
219	1	219	1.328	2.114	109	1	18135	16.085	0.201	NA	0.097	0.195	-131.476	169.84
220	1	220	1.261	2.179	109.5	1	15520	16.18	0.289	NA	0.094	0.188	135.927	-92.596
221	1	221	1.298	2.172	110	1	12183	16.218	0.266	NA	0.038	0.077	-11.907	-147.834
222	1	222	1.365	2.184	110.5	1	12987	16.286	0.26	NA	0.068	0.136	10.543	22.45
223	1	223	1.428	2.105	111	1	14361	16.387	0.181	NA	0.101	0.202	-51.496	-62.039
224	1	224	1.382	2.136	111.5	1	12846	16.443	0.21	NA	0.055	0.111	146.174	-162.331
225	1	225	1.488	2.203	112	1	19234	16.569	0.291	NA	0.126	0.252	32.655	-113.519
226	1	226	1.504	2.209	112.5	1	16290	16.585	0.301	NA	0.017	0.034	19.348	-13.306
227	1	227	1.505	2.177	113	1	14867	16.618	0.272	NA	0.032	0.064	-89.017	-108.365
228	1	228	1.496	2.153	113.5	1	16832	16.643	0.247	NA	0.025	0.05	-110.245	-21.228
229	1	229	1.455	2.093	114	1	14282	16.716	0.175	NA	0.073	0.147	-124.371	-14.126
230	1	230	1.484	2.109	114.5	1	15285	16.75	0.202	NA	0.034	0.068	28.812	153.183
231	1	231	1.501	2.194	115	1	18867	16.837	0.286	NA	0.087	0.173	78.802	49.99
232	1	232	1.478	2.194	115.5	1	17019	16.86	0.279	NA	0.024	0.047	-179.865	101.333
233	1	233	1.404	2.155	116	1	18075	16.944	0.229	NA	0.083	0.167	-152.372	27.493
234	1	234	1.469	2.162	116.5	1	14717	17.009	0.246	NA	0.065	0.131	5.869	158.241
235	1	235	1.372	2.148	117	1	17169	17.107	0.223	NA	0.098	0.196	-171.618	-177.487
236	1	236	1.384	2.116	117.5	1	15590	17.142	0.19	NA	0.034	0.069	-68.054	103.564
237	1	237	1.31	2.07	118	1	14965	17.229	0.17	NA	0.087	0.175	-148.642	-80.588
238	1	238	1.323	2.072	118.5	1	16659	17.242	0.165	NA	0.013	0.026	6.208	154.85
239	1	239	1.356	2.143	119	1	13787	17.32	0.221	NA	0.078	0.157	64.684	58.476
240	1	240	1.461	2.101	119.5	1	15353	17.433	0.185	NA	0.113	0.225	-21.467	-86.151
241	1	241	1.406	2.118	120	1	18803	17.491	0.192	NA	0.058	0.116	162.922	-175.611
242	1	242	1.488	2.13	120.5	1	16155	17.574	0.222	NA	0.083	0.166	8.054	-154.868
243	1	243	1.392	2.122	121	1	19477	17.669	0.196	NA	0.096	0.192	-175.161	176.785
244	1	244	1.436	2.036	121.5	1	15795	17.766	0.115	NA	0.097	0.193	-63.137	112.024
245	1	245	1.281	2.08	122	1	13495	17.927	0.194	NA	0.161	0.322	164.057	-132.805
246	1	246	1.332	1.969	122.5	1	18180	18.049	0.081	NA	0.122	0.243	-65.488	130.455
247	1	247	1.259	2.094	123	1	15680	18.193	0.219	NA	0.145	0.289	120.235	-174.277
248	1	248	1.289	1.976	123.5	1	13098	18.315	0.122	NA	0.121	0.243	-75.731	164.034
249	1	249	1.283	2.058	124	1	16509	18.396	0.176	NA	0.082	0.163	94.099	169.83
250	1	250	1.275	2.084	124.5	1	13051	18.424	0.202	NA	0.028	0.055	106.867	12.767
251	1	251	1.236	2.055	125	1	18545	18.473	0.208	NA	0.049	0.099	-142.879	110.254
252	1	252	1.232	2.058	125.5	1	15711	18.478	0.213	NA	0.005	0.01	136.257	-80.863
253	1	253	1.186	2.056	126	1	14304	18.524	0.25	NA	0.046	0.092	-177.815	45.928
254	1	254	1.299	2.034	126.5	1	16465	18.639	0.148	NA	0.115	0.229	-11.022	166.792
255	1	255	1.245	2.004	127	1	13098	18.7	0.174	NA	0.062	0.123	-151.001	-139.979
256	1	256	1.275	2.002	127.5	1	14176	18.731	0.146	NA	0.03	0.061	-5.127	145.874
257	1	257	1.254	1.983	128	1	13672	18.758	0.157	NA	0.028	0.056	-139.054	-133.927
258	1	258	1.307	1.984	128.5	1	12755	18.812	0.109	NA	0.053	0.107	0.675	139.729
259	1	259	1.282	1.936	129	1	14734	18.865	0.118	NA	0.054	0.108	-117.624	-118.298
260	1	260	1.307	2.028	129.5	1	15490	18.961	0.138	NA	0.095	0.191	74.708	-167.668
261	1	261	1.303	1.896	130	1	13567	19.093	0.102	NA	0.133	0.265	-91.971	-166.678
262	1	262	1.309	1.97	130.5	1	14387	19.168	0.101	NA	0.075	0.149	85.51	177.48
263	1	263	1.307	1.931	131	1	13194	19.208	0.093	NA	0.04	0.079	-92.406	-177.916
264	1	264	1.391	2.023	131.5	1	15264	19.332	0.097	NA	0.125	0.25	47.492	139.898
265	1	265	1.339	1.97	132	1	18368	19.407	0.075	NA	0.074	0.149	-134.831	177.677
266	1	266	1.488	2.062	132.5	1	17888	19.582	0.162	NA	0.175	0.35	31.693	166.523
267	1	267	1.361	2.016	133	1	13561	19.716	0.098	NA	0.134	0.269	-160.236	168.071
268	1	268	1.302	1.931	133.5	1	12053	19.82	0.098	NA	0.104	0.208	-125.036	35.2
269	1	269	1.317	1.987	134	1	15379	19.878	0.103	NA	0.058	0.116	74.304	-160.66
270	1	270	1.333	1.939	134.5	1	15078	19.928	0.068	NA	0.051	0.101	-72.469	-146.772
271	1	271	1.318	1.995	135	1	15044	19.986	0.107	NA	0.058	0.115	104.806	177.274
272	1	272	1.327	1.953	135.5	1	16064	20.028	0.077	NA	0.042	0.085	-76.911	178.283
273	1	273	1.263	2.028	136	1	16970	20.127	0.171	NA	0.099	0.197	130.696	-152.393
274	1	274	1.364	2.057	136.5	1	14877	20.232	0.136	NA	0.105	0.209	15.904	-114.792
275	1	275	1.263	2.078	137	1	13928	20.334	0.204	NA	0.103	0.205	168.16	152.256
276	1	276	1.21	2.009	137.5	1	16172	20.421	0.207	NA	0.087	0.173	-127.696	64.144
277	1	277	1.265	2.052	138	1	15018	20.49	0.185	NA	0.07	0.139	38.292	165.988
278	1	278	1.223	2.093	138.5	1	17979	20.549	0.243	NA	0.058	0.116	135.918	97.626
279	1	279	1.249	2.134	139	1	16096	20.597	0.257	NA	0.049	0.097	57.792	-78.126
280	1	280	1.226	2.009	139.5	1	14280	20.724	0.193	NA	0.127	0.254	-100.51	-158.302
281	1	281	1.241	2.033	140	1	16642	20.752	0.192	NA	0.028	0.056	58.388	158.898
282	1	282	1.223	2.066	140.5	1	14446	20.789	0.226	NA	0.037	0.075	118.12	59.732
283	1	283	1.216	2.056	141	1	17271	20.801	0.225	NA	0.012	0.024	-125.158	116.723
284	1	284	1.184	2.071	141.5	1	15391	20.837	0.26	NA	0.035	0.071	155.46	-79.382
285	1	285	1.205	2.079	142	1	17139	20.859	0.248	NA	0.023	0.045	21.014	-134.446
286	1	286	1.204	2.064	142.5	1	10201	20.875	0.24	NA	0.015	0.03	-95.033	-116.047
287	1	287	1.234	2.052	143	1	15255	20.907	0.208	NA	0.032	0.065	-21.662	73.371
288	1	288	1.209	2.018	143.5	1	13698	20.949	0.212	NA	0.042	0.084	-126.909	-105.247
289	1	289	1.242	2.049	144	1	16305	20.994	0.201	NA	0.045	0.09	43.078	169.988
290	1	290	1.306	2.03	144.5	1	16192	21.062	0.14	NA	0.068	0.135	-16.914	-59.992
291	1	291	1.235	2.157	145	1	16454	21.208	0.284	NA	0.146	0.293	119.219	136.133
292	1	292	1.257	2.127	145.5	1	20202	21.245	0.247	NA	0.037	0.074	-53.691	-172.91
293	1	293	1.328	2.114	146	1	19923	21.318	0.201	NA	0.072	0.144	-10.55	43.141
294	1	294	1.382	2.156	146.5	1	14965	21.385	0.23	NA	0.068	0.136	37.667	48.217
295	1	295	1.319	2.165	147	1	15082	21.448	0.252	NA	0.063	0.126	171.755	134.088
296	1	296	1.312	2.163	147.5	1	18165	21.455	0.253	NA	0.007	0.014	-168.064	20.181
297	1	297	1.269	2.14	148	1	18517	21.505	0.251	NA	0.05	0.099	-151.674	16.39
298	1	298	1.24	2.089	148.5	1	19123	21.564	0.228	NA	0.059	0.118	-119.87	31.804
299	1	299	1.225	2.152	149	1	15831	21.629	0.286	NA	0.065	0.13	102.797	-137.333
300	1	300	1.203	2.213	149.5	1	21981	21.693	0.348	NA	0.065	0.129	110.029	7.232
301	1	301	1.265	2.202	150	1	17068	21.756	0.307	NA	0.063	0.125	-10.251	-120.28
302	1	302	1.246	2.118	150.5	1	13224	21.842	0.246	NA	0.086	0.171	-102.929	-92.677
303	1	303	1.214	2.179	151	1	16192	21.91	0.314	NA	0.069	0.137	117.556	-139.516
304	1	304	1.211	2.119	151.5	1	19039	21.97	0.27	NA	0.06	0.12	-92.955	149.49
305	1	305	1.327	2.109	152	1	17770	22.087	0.197	NA	0.117	0.233	-4.682	88.273
306	1	306	1.262	2.136	152.5	1	14779	22.158	0.251	NA	0.071	0.141	157.809	162.491
307	1	307	1.349	2.201	153	1	15861	22.266	0.28	NA	0.109	0.218	36.736	-121.074
308	1	308	1.368	2.181	153.5	1	13785	22.295	0.257	NA	0.028	0.056	-46.244	-82.98
309	1	309	1.414	2.144	154	1	14353	22.353	0.218	NA	0.059	0.117	-38.778	7.466
310	1	310	1.336	2.093	154.5	1	14495	22.447	0.179	NA	0.093	0.186	-147.116	-108.337
311	1	311	1.288	2.1	155	1	11748	22.495	0.206	NA	0.048	0.096	172.545	-40.34
312	1	312	1.318	2.22	155.5	1	15054	22.619	0.305	NA	0.124	0.249	76.155	-96.389
313	1	313	1.393	2.144	156	1	12898	22.726	0.218	NA	0.107	0.214	-45.612	-121.767
314	1	314	1.324	2.198	156.5	1	14489	22.814	0.282	NA	0.088	0.176	141.711	-172.677
315	1	315	1.338	2.141	157	1	19549	22.872	0.224	NA	0.058	0.117	-75.996	142.293
316	1	316	1.342	2.131	157.5	1	17779	22.883	0.213	NA	0.011	0.022	-70.73	5.266
317	1	317	1.342	2.181	158	1	15253	22.933	0.262	NA	0.05	0.101	90.416	161.146
318	1	318	1.308	2.252	158.5	1	16098	23.012	0.339	NA	0.079	0.158	115.52	25.104
319	1	319	1.238	2.069	159	1	16919	23.208	0.216	NA	0.196	0.392	-110.833	133.646
320	1	320	1.247	2.216	159.5	1	14971	23.356	0.328	NA	0.148	0.295	86.382	-162.784
321	1	321	1.227	2.237	160	1	15191	23.385	0.356	NA	0.029	0.058	133.92	47.538
322	1	322	1.312	2.221	160.5	1	12576	23.471	0.308	NA	0.086	0.173	-11.125	-145.046
323	1	323	1.218	2.202	161	1	14879	23.567	0.331	NA	0.095	0.191	-168.84	-157.715
324	1	324	1.26	2.206	161.5	1	14397	23.609	0.313	NA	0.042	0.083	5.361	174.202
325	1	325	1.261	2.177	162	1	13230	23.638	0.287	NA	0.029	0.058	-86.751	-92.113
326	1	326	1.321	2.117	162.5	1	13759	23.722	0.207	NA	0.085	0.169	-45.128	41.624
327	1	327	1.228	2.096	163	1	17704	23.817	0.241	NA	0.095	0.19	-167.072	-121.944
328	1	328	1.226	2.104	163.5	1	13655	23.826	0.249	NA	0.008	0.017	108.007	-84.921
329	1	329	1.228	2.097	164	1	15451	23.833	0.243	NA	0.007	0.015	-73.731	178.261
330	1	330	1.222	2.164	164.5	1	11534	23.901	0.297	NA	0.068	0.135	94.47	168.201
331	1	331	1.224	2.183	165	1	16802	23.919	0.311	NA	0.019	0.037	85.205	-9.265
332	1	332	1.198	2.197	165.5	1	16966	23.949	0.338	NA	0.029	0.059	151.003	65.798
333	1	333	1.304	2.141	166	1	17764	24.069	0.235	NA	0.12	0.24	-28.009	-179.012
334	1	334	1.294	2.123	166.5	1	15513	24.089	0.223	NA	0.02	0.041	-119.075	-91.066
335	1	335	1.212	2.096	167	1	14304	24.176	0.253	NA	0.086	0.173	-161.745	-42.67
336	1	336	1.224	2.164	167.5	1	14402	24.245	0.296	NA	0.069	0.138	80.289	-117.965
337	1	337	1.265	2.158	168	1	14446	24.286	0.268	NA	0.041	0.083	-8.344	-88.633
338	1	338	1.257	2.156	168.5	1	13691	24.294	0.27	NA	0.008	0.016	-160.979	-152.635
339	1	339	1.231	2.117	169	1	16460	24.34	0.255	NA	0.046	0.093	-124.734	36.245
340	1	340	1.234	2.146	169.5	1	15594	24.369	0.275	NA	0.029	0.058	83.096	-152.17
341	1	341	1.226	2.177	170	1	17625	24.401	0.305	NA	0.032	0.064	105.645	22.55
342	1	342	1.295	2.163	170.5	1	13416	24.472	0.259	NA	0.071	0.141	-11.485	-117.13
343	1	343	1.295	2.167	171	1	14762	24.476	0.263	NA	0.004	0.008	87.389	98.874
344	1	344	1.303	2.189	171.5	1	17664	24.5	0.28	NA	0.023	0.047	70.728	-16.661
345	1	345	1.298	2.225	172	1	13215	24.536	0.316	NA	0.036	0.072	97.106	26.378
346	1	346	1.196	2.218	172.5	1	12531	24.638	0.356	NA	0.102	0.205	-176.275	86.619
347	1	347	1.302	2.114	173	1	17907	24.786	0.212	NA	0.148	0.297	-44.535	131.741
348	1	348	1.21	2.186	173.5	1	17390	24.904	0.322	NA	0.117	0.234	142.236	-173.229
349	1	349	1.283	2.096	174	1	14502	25.02	0.206	NA	0.116	0.232	-50.595	167.169
350	1	350	1.297	2.129	174.5	1	15677	25.056	0.227	NA	0.036	0.071	67.013	117.608
351	1	351	1.269	2.186	175	1	18624	25.119	0.29	NA	0.063	0.126	116.3	49.286
352	1	352	1.27	2.301	175.5	1	16309	25.234	0.397	NA	0.116	0.231	89.917	-26.383
353	1	353	1.212	2.212	176	1	17038	25.34	0.342	NA	0.106	0.212	-122.552	147.531
354	1	354	1.231	2.252	176.5	1	14282	25.384	0.367	NA	0.044	0.088	64.997	-172.451
355	1	355	1.287	2.187	177	1	17879	25.47	0.284	NA	0.086	0.172	-49.206	-114.203
356	1	356	1.226	2.28	177.5	1	16868	25.582	0.394	NA	0.112	0.223	123.369	172.575
357	1	357	1.227	2.238	178	1	14658	25.624	0.357	NA	0.042	0.084	-89.248	147.383
358	1	358	1.261	2.21	178.5	1	12364	25.668	0.316	NA	0.044	0.088	-38.613	50.635
359	1	359	1.261	2.23	179	1	13105	25.688	0.334	NA	0.02	0.04	88.287	126.9
360	1	360	1.205	2.17	179.5	1	16684	25.77	0.312	NA	0.082	0.165	-133.179	138.535
361	1	361	1.19	2.147	180	1	15054	25.798	0.305	NA	0.027	0.055	-122.776	10.403
362	1	362	1.182	2.111	180.5	1	15264	25.835	0.286	NA	0.037	0.074	-102.538	20.238
363	1	363	1.196	2.127	181	1	17557	25.856	0.286	NA	0.021	0.042	48.162	150.7
364	1	364	1.231	2.122	181.5	1	18263	25.891	0.259	NA	0.035	0.07	-7.504	-55.666
365	1	365	1.178	2.171	182	1	17614	25.964	0.331	NA	0.073	0.145	137.042	144.546
366	1	366	1.189	2.12	182.5	1	14293	26.016	0.287	NA	0.052	0.104	-77.823	145.134
367	1	367	1.216	2.117	183	1	20607	26.043	0.265	NA	0.028	0.055	-7.332	70.492
368	1	368	1.167	2.086	183.5	1	17777	26.101	0.282	NA	0.058	0.116	-147.963	-140.632
369	1	369	1.243	2.072	184	1	15897	26.179	0.214	NA	0.077	0.154	-10.531	137.432
370	1	370	1.188	2.035	184.5	1	15242	26.245	0.239	NA	0.067	0.133	-146.402	-135.871
371	1	371	1.169	2.146	185	1	16544	26.358	0.319	NA	0.113	0.226	99.249	-114.349
372	1	372	1.286	2.153	185.5	1	14600	26.475	0.254	NA	0.117	0.234	3.234	-96.015
373	1	373	1.241	2.162	186	1	12503	26.521	0.284	NA	0.046	0.091	168.94	165.706
374	1	374	1.229	2.161	186.5	1	14193	26.533	0.291	NA	0.013	0.025	-177.916	13.144
375	1	375	1.274	2.115	187	1	16744	26.598	0.227	NA	0.065	0.13	-45.772	132.144
376	1	376	1.198	2.077	187.5	1	10577	26.683	0.252	NA	0.085	0.17	-153.325	-107.553
377	1	377	1.285	2.187	188	1	14649	26.824	0.285	NA	0.141	0.281	51.625	-155.05
378	1	378	1.214	2.096	188.5	1	14086	26.94	0.251	NA	0.115	0.231	-127.69	-179.316
379	1	379	1.25	2.224	189	1	11959	27.073	0.334	NA	0.134	0.267	74.778	-157.531
380	1	380	1.251	2.139	189.5	1	14749	27.159	0.259	NA	0.086	0.172	-89.154	-163.933
381	1	381	1.218	2.203	190	1	18792	27.232	0.331	NA	0.072	0.145	117.025	-153.821
382	1	382	1.194	2.174	190.5	1	14890	27.269	0.322	NA	0.037	0.075	-129.483	113.492
383	1	383	1.178	2.166	191	1	12155	27.287	0.327	NA	0.018	0.036	-152.787	-23.304
384	1	384	1.184	2.218	191.5	1	13855	27.339	0.363	NA	0.052	0.105	83.5	-123.713
385	1	385	1.224	2.13	192	1	14438	27.436	0.27	NA	0.096	0.193	-65.663	-149.163
386	1	386	1.215	2.255	192.5	1	10888	27.561	0.378	NA	0.125	0.251	94.232	159.894
387	1	387	1.174	2.076	193	1	11362	27.745	0.271	NA	0.184	0.369	-102.828	162.94
388	1	388	1.205	2.129	193.5	1	17943	27.807	0.281	NA	0.062	0.123	59.875	162.703
389	1	389	1.207	2.19	194	1	12689	27.868	0.327	NA	0.061	0.122	88.188	28.313
390	1	390	1.18	2.234	194.5	1	14461	27.919	0.378	NA	0.051	0.102	120.761	32.574
391	1	391	1.207	2.145	195	1	15394	28.012	0.292	NA	0.092	0.185	-73.439	165.8
392	1	392	1.264	2.228	195.5	1	16906	28.113	0.331	NA	0.101	0.202	55.347	128.786
393	1	393	1.241	2.22	196	1	20206	28.138	0.334	NA	0.025	0.05	-160.119	144.534
394	1	394	1.253	2.146	196.5	1	19368	28.213	0.264	NA	0.075	0.15	-80.549	79.57
395	1	395	1.245	2.169	197	1	9303	28.237	0.288	NA	0.025	0.049	108.358	-171.093
396	1	396	1.28	2.274	197.5	1	14880	28.348	0.368	NA	0.111	0.222	71.566	-36.792
397	1	397	1.326	2.267	198	1	15854	28.395	0.348	NA	0.047	0.094	-9.299	-80.865
398	1	398	1.221	2.18	198.5	1	14498	28.532	0.311	NA	0.137	0.273	-140.715	-131.416
399	1	399	1.198	2.107	199	1	11206	28.608	0.271	NA	0.076	0.152	-107.32	33.395
400	1	400	1.15	2.188	199.5	1	16424	28.701	0.361	NA	0.093	0.186	120.661	-132.019
401	1	401	1.2	2.171	200	1	13516	28.753	0.316	NA	0.052	0.105	-18.878	-139.538
402	1	402	1.176	2.202	200.5	1	16366	28.793	0.356	NA	0.04	0.079	127.898	146.775
403	1	403	1.295	2.104	201	1	15479	28.948	0.206	NA	0.155	0.309	-39.431	-167.329
404	1	404	1.253	2.143	201.5	1	13879	29.005	0.261	NA	0.057	0.114	137.192	176.623
405	1	405	1.223	2.164	202	1	12849	29.042	0.297	NA	0.037	0.074	144.457	7.265
406	1	406	1.239	2.11	202.5	1	15520	29.098	0.245	NA	0.056	0.112	-73.668	141.874
407	1	407	1.247	2.199	203	1	16151	29.187	0.313	NA	0.089	0.178	84.835	158.503
408	1	408	1.231	2.158	203.5	1	8706	29.231	0.287	NA	0.044	0.088	-111.488	163.677
409	1	409	1.26	2.157	204	1	11541	29.261	0.27	NA	0.03	0.06	-1.319	110.169
410	1	410	1.243	2.22	204.5	1	11264	29.326	0.333	NA	0.065	0.13	105.711	107.03
411	1	411	1.327	2.11	205	1	13815	29.464	0.197	NA	0.139	0.278	-52.704	-158.415
412	1	412	1.284	2.124	205.5	1	12661	29.51	0.23	NA	0.046	0.091	161.087	-146.209
413	1	413	1.279	2.156	206	1	12565	29.542	0.26	NA	0.032	0.065	99.297	-61.789
414	1	414	1.282	2.175	206.5	1	14630	29.561	0.275	NA	0.019	0.037	80.221	-19.076
415	1	415	1.309	2.161	207	1	12863	29.592	0.252	NA	0.031	0.062	-26.972	-107.193
416	1	416	1.3	2.203	207.5	1	10446	29.635	0.295	NA	0.044	0.087	102.365	129.337
417	1	417	1.271	2.115	208	1	18167	29.729	0.228	NA	0.093	0.186	-108.117	149.518
418	1	418	1.245	2.125	208.5	1	14073	29.756	0.252	NA	0.027	0.055	158.336	-93.546
419	1	419	1.302	2.169	209	1	14783	29.828	0.262	NA	0.072	0.144	37.945	-120.392
420	1	420	1.296	2.153	209.5	1	13772	29.845	0.25	NA	0.017	0.034	-112.063	-150.007
421	1	421	1.222	2.177	210	1	13945	29.922	0.308	NA	0.077	0.155	161.767	-86.17
422	1	422	1.261	2.206	210.5	1	13380	29.971	0.312	NA	0.049	0.097	36.218	-125.549
423	1	423	1.222	2.136	211	1	10801	30.051	0.275	NA	0.08	0.16	-119.188	-155.406
424	1	424	1.241	2.185	211.5	1	13497	30.103	0.304	NA	0.053	0.105	69.678	-171.134
425	1	425	1.22	2.114	212	1	15027	30.178	0.26	NA	0.075	0.149	-106.21	-175.888
426	1	426	1.202	2.158	212.5	1	11660	30.226	0.305	NA	0.047	0.095	111.882	-141.908
427	1	427	1.224	2.07	213	1	12232	30.316	0.227	NA	0.09	0.18	-75.706	172.412
428	1	428	1.136	2.096	213.5	1	15650	30.408	0.314	NA	0.092	0.184	163.99	-120.304
429	1	429	1.172	2.136	214	1	17294	30.462	0.31	NA	0.054	0.107	48.181	-115.809
430	1	430	1.149	2.154	214.5	1	14493	30.491	0.339	NA	0.029	0.058	140.874	92.693
431	1	431	1.134	2.179	215	1	15161	30.519	0.367	NA	0.029	0.058	120.681	-20.193
432	1	432	1.217	2.262	215.5	1	14845	30.637	0.382	NA	0.117	0.235	44.96	-75.722
433	1	433	1.332	2.248	216	1	17736	30.753	0.329	NA	0.116	0.232	-6.56	-51.52
434	1	434	1.407	2.205	216.5	1	14101	30.839	0.279	NA	0.086	0.172	-29.996	-23.436
435	1	435	1.403	2.137	217	1	13713	30.907	0.211	NA	0.068	0.137	-93.16	-63.164
436	1	436	1.379	2.217	217.5	1	17523	30.991	0.292	NA	0.084	0.168	106.954	-159.886
437	1	437	1.337	2.204	218	1	16447	31.035	0.285	NA	0.044	0.088	-162.161	90.885
438	1	438	1.244	2.111	218.5	1	16657	31.167	0.242	NA	0.132	0.264	-134.825	27.336
439	1	439	1.278	2.106	219	1	15261	31.202	0.217	NA	0.035	0.07	-7.448	127.377
440	1	440	1.249	2.127	219.5	1	13702	31.238	0.251	NA	0.036	0.073	144.613	152.061
441	1	441	1.146	2.188	220	1	11752	31.357	0.364	NA	0.119	0.239	149.516	4.903
442	1	442	1.156	2.144	220.5	1	16192	31.402	0.327	NA	0.044	0.089	-76.783	133.701
443	1	443	1.202	2.148	221	1	11795	31.448	0.297	NA	0.046	0.092	4.927	81.71
444	1	444	1.221	2.115	221.5	1	12921	31.486	0.26	NA	0.038	0.076	-60.739	-65.666
445	1	445	1.22	2.113	222	1	13977	31.488	0.26	NA	0.002	0.004	-114.526	-53.787
446	1	446	1.192	2.201	222.5	1	15987	31.58	0.345	NA	0.092	0.184	107.507	-137.967
447	1	447	1.219	2.189	223	1	15020	31.609	0.32	NA	0.029	0.058	-23.581	-131.088
448	1	448	1.23	2.188	223.5	1	14303	31.62	0.312	NA	0.011	0.022	-5.958	17.623
449	1	449	1.192	2.163	224	1	9898	31.665	0.315	NA	0.045	0.091	-146.607	-140.65
450	1	450	1.171	2.211	224.5	1	12665	31.717	0.365	NA	0.052	0.104	113.448	-99.945
451	1	451	1.207	2.25	225	1	13450	31.77	0.377	NA	0.053	0.105	47.411	-66.037
452	1	452	1.175	2.177	225.5	1	15744	31.849	0.337	NA	0.079	0.158	-113.595	-161.006
453	1	453	1.231	2.148	226	1	11118	31.912	0.279	NA	0.063	0.125	-27.415	86.18
454	1	454	1.284	2.162	226.5	1	11667	31.967	0.263	NA	0.055	0.111	14.298	41.713
455	1	455	1.214	2.197	227	1	16618	32.046	0.329	NA	0.079	0.157	153.376	139.079
456	1	456	1.242	2.184	227.5	1	15805	32.077	0.302	NA	0.031	0.062	-25.403	-178.779
457	1	457	1.273	2.183	228	1	15027	32.107	0.287	NA	0.03	0.061	-1.574	23.828
458	1	458	1.267	2.199	228.5	1	11018	32.124	0.303	NA	0.016	0.033	110.498	112.072
459	1	459	1.231	2.208	229	1	13344	32.161	0.328	NA	0.037	0.074	165.817	55.32
460	1	460	1.222	2.197	229.5	1	11878	32.175	0.324	NA	0.014	0.027	-130.243	63.94
461	1	461	1.223	2.234	230	1	14092	32.211	0.355	NA	0.037	0.073	88.513	-141.244
462	1	462	1.229	2.21	230.5	1	15716	32.236	0.331	NA	0.025	0.05	-75.018	-163.531
463	1	463	1.24	2.101	231	1	17141	32.346	0.237	NA	0.109	0.219	-84.247	-9.229
464	1	464	1.246	2.054	231.5	1	18609	32.393	0.2	NA	0.047	0.094	-82.587	1.66
465	1	465	1.166	2.065	232	1	12774	32.474	0.272	NA	0.081	0.162	172.462	-104.951
466	1	466	1.232	2.123	232.5	1	14218	32.562	0.258	NA	0.088	0.176	40.874	-131.588
467	1	467	1.194	2.176	233	1	13757	32.627	0.324	NA	0.066	0.131	125.419	84.545
468	1	468	1.224	2.165	233.5	1	12234	32.659	0.297	NA	0.031	0.063	-19.904	-145.322
469	1	469	1.23	2.153	234	1	11313	32.672	0.283	NA	0.014	0.028	-64.343	-44.439
470	1	470	1.229	2.201	234.5	1	12857	32.72	0.323	NA	0.048	0.095	90.697	155.04
471	1	471	1.271	2.102	235	1	13646	32.827	0.218	NA	0.107	0.215	-67.192	-157.89
472	1	472	1.258	2.107	235.5	1	13687	32.842	0.23	NA	0.014	0.029	156.347	-136.461
473	1	473	1.205	2.092	236	1	12469	32.896	0.256	NA	0.054	0.109	-163.866	39.787
474	1	474	1.263	2.075	236.5	1	13288	32.957	0.202	NA	0.06	0.121	-16.174	147.692
475	1	475	1.244	2.091	237	1	14594	32.982	0.227	NA	0.025	0.05	139.754	155.928
476	1	476	1.228	2.171	237.5	1	13248	33.063	0.3	NA	0.082	0.163	101.878	-37.876
477	1	477	1.145	2.227	238	1	17058	33.162	0.394	NA	0.099	0.198	146.028	44.15
478	1	478	1.195	2.183	238.5	1	11793	33.228	0.329	NA	0.066	0.132	-41.593	172.379
479	1	479	1.163	2.163	239	1	10180	33.266	0.335	NA	0.038	0.076	-147.521	-105.928
480	1	480	1.278	2.104	239.5	1	10739	33.396	0.216	NA	0.13	0.259	-26.815	120.706
481	1	481	1.197	2.172	240	1	14523	33.501	0.318	NA	0.105	0.211	140.19	167.005
482	1	482	1.185	2.189	240.5	1	14137	33.523	0.34	NA	0.022	0.043	124.627	-15.563
483	1	483	1.22	2.113	241	1	12512	33.607	0.259	NA	0.084	0.167	-65.025	170.348
484	1	484	1.21	2.129	241.5	1	13900	33.625	0.278	NA	0.019	0.037	125.282	-169.693
485	1	485	1.202	2.152	242	1	12418	33.65	0.3	NA	0.025	0.049	106.949	-18.333
486	1	486	1.235	2.083	242.5	1	15854	33.727	0.227	NA	0.077	0.153	-64.682	-171.63
487	1	487	1.238	2.098	243	1	19609	33.742	0.236	NA	0.016	0.031	81.74	146.421
488	1	488	1.241	2.096	243.5	1	15857	33.746	0.232	NA	0.004	0.008	-30.315	-112.055
489	1	489	1.151	2.122	244	1	12996	33.84	0.316	NA	0.094	0.187	164.089	-165.596
490	1	490	1.247	2.159	244.5	1	15835	33.943	0.279	NA	0.103	0.206	21.395	-142.694
491	1	491	1.237	2.154	245	1	13666	33.955	0.28	NA	0.012	0.023	-152.242	-173.637
492	1	492	1.244	2.105	245.5	1	13689	34.004	0.237	NA	0.049	0.098	-81.276	70.967
493	1	493	1.223	2.142	246	1	16219	34.047	0.279	NA	0.043	0.086	119.535	-159.19
494	1	494	1.154	2.174	246.5	1	11767	34.123	0.35	NA	0.077	0.154	155.407	35.872
495	1	495	1.177	2.149	247	1	13401	34.158	0.315	NA	0.035	0.069	-47.464	157.129
496	1	496	1.119	2.035	247.5	1	9917	34.285	0.301	NA	0.127	0.255	-117.062	-69.598
497	1	497	1.128	2.105	248	1	13160	34.356	0.325	NA	0.07	0.14	82.613	-160.325
498	1	498	1.154	2.124	248.5	1	11703	34.388	0.316	NA	0.032	0.064	36.185	-46.427
499	1	499	1.159	2.181	249	1	12554	34.445	0.351	NA	0.058	0.115	85.178	48.993
500	1	500	1.166	2.209	249.5	1	18577	34.473	0.367	NA	0.028	0.056	75.908	-9.27
501	1	501	1.187	2.138	250	1	13715	34.547	0.301	NA	0.073	0.147	-72.959	-148.867
502	1	502	1.15	2.121	250.5	1	11859	34.588	0.317	NA	0.041	0.082	-154.34	-81.381
503	1	503	1.14	2.162	251	1	11462	34.63	0.351	NA	0.042	0.085	103.786	-101.874
504	1	504	1.095	2.185	251.5	1	12004	34.681	0.4	NA	0.051	0.102	152.903	49.117
505	1	505	1.1	2.152	252	1	8800	34.715	0.375	NA	0.034	0.067	-80.806	126.291
506	1	506	1.128	2.093	252.5	1	18237	34.78	0.319	NA	0.065	0.13	-64.082	16.724
507	1	507	1.198	2.073	253	1	15268	34.853	0.25	NA	0.073	0.146	-15.959	48.123
508	1	508	1.104	2.137	253.5	1	12863	34.967	0.364	NA	0.114	0.229	146.029	161.988
509	1	509	1.154	2.198	254	1	13700	35.046	0.367	NA	0.079	0.157	50.366	-95.663
510	1	510	1.11	2.145	254.5	1	11974	35.115	0.363	NA	0.069	0.138	-129.755	179.879
511	1	511	1.163	2.098	255	1	14135	35.186	0.293	NA	0.071	0.141	-41.44	88.315
512	1	512	1.168	2.15	255.5	1	14807	35.238	0.322	NA	0.053	0.105	83.736	125.176
513	1	513	1.138	2.202	256	1	14361	35.298	0.38	NA	0.06	0.12	120.863	37.127
514	1	514	1.216	2.216	256.5	1	14988	35.377	0.343	NA	0.079	0.159	10.469	-110.394
515	1	515	1.113	2.26	257	1	11652	35.489	0.44	NA	0.112	0.224	157.095	146.625
516	1	516	1.181	2.119	257.5	1	13783	35.645	0.292	NA	0.156	0.312	-64.154	138.751
517	1	517	1.105	2.132	258	1	10673	35.722	0.359	NA	0.076	0.153	170.887	-124.959
518	1	518	1.134	2.199	258.5	1	13696	35.795	0.381	NA	0.074	0.147	67.077	-103.81
519	1	519	1.106	2.239	259	1	10720	35.844	0.43	NA	0.049	0.098	125.189	58.112
520	1	520	1.08	2.135	259.5	1	10839	35.951	0.382	NA	0.107	0.214	-103.763	131.048
521	1	521	1.18	2.118	260	1	14240	36.052	0.292	NA	0.101	0.202	-9.929	93.834
522	1	522	1.188	2.134	260.5	1	14941	36.07	0.297	NA	0.018	0.036	64.797	74.725
523	1	523	1.153	2.22	261	1	13233	36.163	0.383	NA	0.092	0.185	111.761	46.964
524	1	524	1.159	2.295	261.5	1	12215	36.239	0.441	NA	0.076	0.152	85.355	-26.406
525	1	525	1.134	2.27	262	1	14357	36.275	0.434	NA	0.036	0.072	-134.582	140.063
526	1	526	1.181	2.22	262.5	1	11765	36.343	0.367	NA	0.068	0.137	-46.269	88.314
527	1	527	1.146	2.184	263	1	12456	36.393	0.362	NA	0.05	0.1	-133.896	-87.627
528	1	528	1.181	2.135	263.5	1	14367	36.454	0.302	NA	0.06	0.121	-54.88	79.016
529	1	529	1.139	2.21	264	1	13124	36.54	0.386	NA	0.086	0.173	119.529	174.409
530	1	530	1.166	2.184	264.5	1	12298	36.578	0.348	NA	0.038	0.076	-42.787	-162.317
531	1	531	1.163	2.313	265	1	13608	36.707	0.453	NA	0.129	0.257	91.555	134.342
532	1	532	1.125	2.277	265.5	1	13218	36.759	0.446	NA	0.053	0.105	-136.778	131.667
533	1	533	1.18	2.232	266	1	12522	36.831	0.377	NA	0.071	0.143	-38.679	98.099
534	1	534	1.174	2.294	266.5	1	11970	36.893	0.432	NA	0.063	0.125	95.927	134.607
535	1	535	1.215	2.181	267	1	11112	37.014	0.315	NA	0.12	0.241	-70.125	-166.052
536	1	536	1.247	2.182	267.5	1	14792	37.046	0.298	NA	0.032	0.065	1.444	71.569
537	1	537	1.251	2.208	268	1	12614	37.072	0.319	NA	0.026	0.052	82.324	80.88
538	1	538	1.299	2.198	268.5	1	10696	37.121	0.29	NA	0.049	0.098	-11.519	-93.843
539	1	539	1.238	2.188	269	1	13994	37.183	0.308	NA	0.062	0.124	-170.716	-159.198
540	1	540	1.3	2.196	269.5	1	15114	37.246	0.288	NA	0.063	0.125	7.381	178.098
541	1	541	1.215	2.282	270	1	13241	37.366	0.401	NA	0.121	0.242	134.44	127.058
542	1	542	1.241	2.18	270.5	1	16260	37.471	0.3	NA	0.105	0.21	-75.529	150.031
543	1	543	1.268	2.247	271	1	15549	37.543	0.346	NA	0.072	0.143	67.637	143.166
544	1	544	1.257	2.17	271.5	1	13356	37.621	0.283	NA	0.078	0.155	-98.418	-166.055
545	1	545	1.199	2.281	272	1	16320	37.746	0.408	NA	0.125	0.251	117.854	-143.728
546	1	546	1.19	2.124	272.5	1	16704	37.903	0.288	NA	0.157	0.314	-93.024	149.123
547	1	547	1.199	2.19	273	1	12484	37.97	0.332	NA	0.067	0.133	82.423	175.446
548	1	548	1.06	2.137	273.5	1	16317	38.118	0.4	NA	0.149	0.297	-158.901	118.676
549	1	549	1.168	2.22	274	1	13572	38.254	0.374	NA	0.136	0.272	37.745	-163.353
550	1	550	1.293	2.2	274.5	1	14035	38.381	0.294	NA	0.127	0.254	-9.249	-46.994
551	1	551	1.252	2.266	275	1	12746	38.459	0.37	NA	0.078	0.156	122.053	131.303
552	1	552	1.204	2.125	275.5	1	12403	38.607	0.279	NA	0.149	0.297	-108.726	129.221
553	1	553	1.227	2.137	276	1	18033	38.633	0.272	NA	0.026	0.052	27.295	136.021
554	1	554	1.31	2.125	276.5	1	14540	38.717	0.218	NA	0.084	0.167	-8.257	-35.552
555	1	555	1.28	2.197	277	1	10798	38.795	0.296	NA	0.078	0.157	112.438	120.695
556	1	556	1.36	2.204	277.5	1	11178	38.875	0.28	NA	0.08	0.16	4.667	-107.771
557	1	557	1.308	2.218	278	1	14054	38.929	0.306	NA	0.053	0.107	164.299	159.632
558	1	558	1.281	2.27	278.5	1	11374	38.987	0.364	NA	0.059	0.117	117.049	-47.25
559	1	559	1.204	2.299	279	1	13036	39.07	0.421	NA	0.083	0.166	160.127	43.078
560	1	560	1.312	2.23	279.5	1	15993	39.198	0.317	NA	0.128	0.256	-32.171	167.702
561	1	561	1.196	2.206	280	1	13429	39.317	0.346	NA	0.119	0.238	-168.019	-135.848
562	1	562	1.146	2.065	280.5	1	14372	39.466	0.289	NA	0.149	0.298	-109.36	58.659
563	1	563	1.164	2.055	281	1	10496	39.486	0.269	NA	0.02	0.04	-30.064	79.296
564	1	564	1.137	2.128	281.5	1	11325	39.564	0.332	NA	0.078	0.156	109.816	139.88
565	1	565	1.203	2.121	282	1	13286	39.631	0.277	NA	0.067	0.133	-6.17	-115.986
566	1	566	1.207	2.19	282.5	1	10969	39.7	0.327	NA	0.069	0.138	86.881	93.051
567	1	567	1.105	2.206	283	1	10600	39.804	0.407	NA	0.104	0.207	171.06	84.179
568	1	568	1.155	2.169	283.5	1	12593	39.866	0.345	NA	0.062	0.124	-36.315	152.625
569	1	569	1.105	2.262	284	1	11744	39.971	0.447	NA	0.105	0.21	118.198	154.512
570	1	570	1.131	2.217	284.5	1	13640	40.023	0.396	NA	0.052	0.103	-60.175	-178.373
571	1	571	1.087	2.234	285	1	13689	40.069	0.439	NA	0.047	0.094	159.016	-140.809
572	1	572	1.099	2.284	285.5	1	14843	40.121	0.467	NA	0.051	0.102	76.432	-82.584
573	1	573	1.09	2.243	286	1	14144	40.162	0.444	NA	0.041	0.083	-102.938	-179.37
574	1	574	1.088	2.232	286.5	1	13638	40.174	0.437	NA	0.012	0.023	-101.064	1.875
575	1	575	1.082	2.286	287	1	13418	40.228	0.481	NA	0.055	0.109	96.324	-162.612
576	1	576	1.075	2.14	287.5	1	11270	40.375	0.389	NA	0.146	0.292	-92.371	171.304
577	1	577	1.109	2.194	288	1	11449	40.438	0.395	NA	0.064	0.127	58.064	150.435
578	1	578	1.128	2.257	288.5	1	11296	40.504	0.428	NA	0.065	0.131	73.642	15.579
579	1	579	1.156	2.226	289	1	13041	40.546	0.387	NA	0.042	0.084	-47.227	-120.869
580	1	580	1.124	2.17	289.5	1	8616	40.61	0.368	NA	0.065	0.129	-119.356	-72.129
581	1	581	1.147	2.199	290	1	12247	40.648	0.372	NA	0.037	0.074	52.205	171.561
582	1	582	1.1	2.22	290.5	1	13190	40.699	0.42	NA	0.052	0.103	155.688	103.483
583	1	583	1.095	2.174	291	1	10423	40.746	0.393	NA	0.047	0.094	-96.043	108.268
584	1	584	1.132	2.19	291.5	1	14141	40.786	0.376	NA	0.04	0.08	23.755	119.799
585	1	585	1.122	2.2	292	1	13802	40.8	0.39	NA	0.014	0.028	131.436	107.681
586	1	586	1.121	2.128	292.5	1	14489	40.872	0.344	NA	0.072	0.143	-91.081	137.482
587	1	587	1.137	2.169	293	1	14941	40.915	0.357	NA	0.044	0.087	68.043	159.124
588	1	588	1.189	2.263	293.5	1	13280	41.023	0.397	NA	0.108	0.216	61.095	-6.948
589	1	589	1.175	2.228	294	1	14231	41.061	0.376	NA	0.038	0.076	-111.938	-173.033
590	1	590	1.186	2.217	294.5	1	12930	41.076	0.361	NA	0.015	0.031	-47.926	64.012
591	1	591	1.162	2.244	295	1	12945	41.112	0.397	NA	0.036	0.073	131.148	179.074
592	1	592	1.239	2.225	295.5	1	10892	41.192	0.339	NA	0.079	0.159	-14.002	-145.151
593	1	593	1.21	2.203	296	1	14692	41.228	0.335	NA	0.036	0.071	-142.456	-128.454
594	1	594	1.211	2.242	296.5	1	11637	41.267	0.368	NA	0.039	0.079	88.806	-128.738
595	1	595	1.264	2.279	297	1	11244	41.331	0.378	NA	0.064	0.129	35.11	-53.696
596	1	596	1.16	2.166	297.5	1	11903	41.485	0.339	NA	0.154	0.307	-132.511	-167.621
597	1	597	1.125	2.24	298	1	10828	41.567	0.417	NA	0.082	0.164	115.22	-112.269
598	1	598	1.154	2.217	298.5	1	12409	41.603	0.381	NA	0.037	0.073	-39.037	-154.257
599	1	599	1.107	2.197	299	1	12019	41.655	0.399	NA	0.051	0.102	-156.264	-117.227
600	1	600	1.154	2.262	299.5	1	12379	41.735	0.416	NA	0.08	0.161	54.142	-149.594
