# Supplementary material for: Random sub-diffusion and capture of genes by the nuclear pore reduces dynamics and coordinates inter-chromosomal movement
Source: eLife. 2021 May 18;10:e66238. doi: 10.7554/eLife.66238 (PMC8195609; doi:10.7554/eLife.66238)
Supplement: Figure 5—source data 1. [file elife-66238-fig5-data1.zip › REPOS_DB/DimerCap_mut/200312_DimerCap_MU_Dimer_14a.csv]

Nr	TID	PID	x [micron]	y [micron]	t [sec]	c [idx]	I [val]	Len [micron]	D2S [micron]	D2R [micron]	D2P [micron]	v [micron/sec]	α [deg]	Δα [deg]
1	1	1	1.43	1.381	0	1	9608	0	0	NA	NA	NA	NA	NA
2	1	2	1.219	1.272	0.5	1	9868	0.238	0.238	NA	0.238	0.476	-152.681	NA
3	1	3	1.241	1.268	1	1	9693	0.26	0.22	NA	0.022	0.045	-9.575	143.106
4	1	4	1.278	1.275	1.5	1	6683	0.299	0.185	NA	0.038	0.077	11.306	20.881
5	1	5	1.29	1.332	2	1	7496	0.357	0.148	NA	0.058	0.116	78.384	67.078
6	1	6	1.425	1.25	2.5	1	9194	0.515	0.13	NA	0.158	0.317	-31.183	-109.567
7	1	7	1.412	1.355	3	1	9414	0.621	0.032	NA	0.105	0.211	97.41	128.592
8	1	8	1.427	1.296	3.5	1	9045	0.682	0.085	NA	0.061	0.122	-75.332	-172.742
9	1	9	1.411	1.335	4	1	9390	0.724	0.05	NA	0.042	0.084	112.295	-172.373
10	1	10	1.364	1.295	4.5	1	8844	0.786	0.108	NA	0.062	0.124	-139.457	108.248
11	1	11	1.393	1.339	5	1	8055	0.839	0.055	NA	0.054	0.107	56.938	-163.604
12	1	12	1.478	1.294	5.5	1	6715	0.935	0.099	NA	0.096	0.191	-28.242	-85.18
13	1	13	1.542	1.317	6	1	5757	1.003	0.128	NA	0.068	0.136	19.845	48.087
14	1	14	1.486	1.269	6.5	1	3176	1.077	0.125	NA	0.074	0.148	-139.406	-159.251
15	1	15	1.417	1.252	7	1	4799	1.147	0.13	NA	0.071	0.141	-165.602	-26.196
16	1	16	1.41	1.229	7.5	1	5640	1.171	0.153	NA	0.024	0.047	-108.952	56.65
17	1	17	1.406	1.132	8	1	7281	1.269	0.25	NA	0.098	0.195	-91.98	16.973
18	1	18	1.469	1.248	8.5	1	5341	1.401	0.139	NA	0.132	0.264	61.457	153.436
19	1	19	1.365	1.296	9	1	7330	1.515	0.107	NA	0.115	0.229	155.44	93.984
20	1	20	1.257	1.308	9.5	1	4038	1.624	0.187	NA	0.109	0.217	173.268	17.828
21	1	21	1.31	1.294	10	1	5416	1.678	0.148	NA	0.054	0.109	-15.2	171.532
22	1	22	1.229	1.23	10.5	1	7592	1.781	0.251	NA	0.103	0.205	-141.648	-126.448
23	1	23	1.263	1.159	11	1	7007	1.86	0.277	NA	0.079	0.158	-64.389	77.259
24	1	24	1.257	1.165	11.5	1	7383	1.869	0.277	NA	0.009	0.018	138.687	-156.924
25	1	25	1.217	1.27	12	1	7394	1.981	0.24	NA	0.113	0.225	110.544	-28.143
26	1	26	1.294	1.34	12.5	1	6382	2.085	0.142	NA	0.104	0.207	42.141	-68.403
27	1	27	1.297	1.254	13	1	7583	2.171	0.184	NA	0.086	0.171	-88.12	-130.262
28	1	28	1.29	1.141	13.5	1	8388	2.284	0.278	NA	0.114	0.228	-93.507	-5.387
29	1	29	1.347	1.243	14	1	8117	2.401	0.161	NA	0.117	0.234	60.678	154.185
30	1	30	1.272	1.362	14.5	1	6233	2.543	0.159	NA	0.141	0.283	121.998	61.32
31	1	31	1.145	1.309	15	1	5851	2.681	0.294	NA	0.138	0.276	-157.09	80.912
32	1	32	1.135	1.266	15.5	1	5158	2.724	0.317	NA	0.044	0.087	-103.733	53.357
33	1	33	1.047	1.309	16	1	5096	2.821	0.39	NA	0.097	0.194	154.116	-102.151
34	1	34	1.031	1.339	16.5	1	7291	2.855	0.401	NA	0.034	0.068	117.687	-36.429
35	1	35	1.074	1.251	17	1	6197	2.953	0.379	NA	0.098	0.195	-64.354	177.958
36	1	36	1.19	1.126	17.5	1	3680	3.123	0.35	NA	0.17	0.34	-47.072	17.283
37	1	37	1.241	1.306	18	1	1892	3.31	0.203	NA	0.187	0.374	74.156	121.228
38	1	38	1.301	1.311	18.5	1	2867	3.37	0.147	NA	0.06	0.12	4.26	-69.896
39	1	39	1.242	1.32	19	1	3865	3.429	0.197	NA	0.059	0.117	171.112	166.851
40	1	40	1.14	1.27	19.5	1	4699	3.543	0.31	NA	0.114	0.227	-154.151	34.737
41	1	41	1.211	1.423	20	1	11300	3.711	0.223	NA	0.168	0.337	65.104	-140.744
42	1	42	1.156	1.304	20.5	1	6048	3.843	0.285	NA	0.131	0.263	-114.861	-179.966
43	1	43	1.124	1.273	21	1	8296	3.887	0.325	NA	0.044	0.089	-136.937	-22.076
44	1	44	1.257	1.369	21.5	1	7761	4.051	0.173	NA	0.164	0.328	35.458	172.395
45	1	45	1.312	1.381	22	1	6212	4.107	0.118	NA	0.056	0.112	12.27	-23.188
46	1	46	1.328	1.41	22.5	1	9606	4.141	0.107	NA	0.034	0.067	62.388	50.118
47	1	47	1.199	1.465	23	1	4962	4.281	0.246	NA	0.14	0.28	156.943	94.555
48	1	48	1.304	1.468	23.5	1	5900	4.385	0.154	NA	0.105	0.21	1.623	-155.32
49	1	49	1.348	1.391	24	1	7377	4.475	0.082	NA	0.089	0.178	-59.724	-61.347
50	1	50	1.331	1.508	24.5	1	6679	4.593	0.161	NA	0.118	0.237	98.308	158.032
51	1	51	1.157	1.434	25	1	8070	4.783	0.279	NA	0.19	0.379	-157.142	104.55
52	1	52	1.189	1.409	25.5	1	6003	4.824	0.242	NA	0.041	0.083	-37.309	119.834
53	1	53	1.18	1.372	26	1	2777	4.863	0.25	NA	0.039	0.077	-104.653	-67.345
54	1	54	1.265	1.338	26.5	1	2186	4.954	0.171	NA	0.092	0.183	-21.963	82.69
55	1	55	1.255	1.477	27	1	4256	5.094	0.2	NA	0.14	0.279	94.052	116.015
56	1	56	1.256	1.561	27.5	1	3976	5.177	0.25	NA	0.084	0.167	89.028	-5.024
57	1	57	1.19	1.57	28	1	4881	5.245	0.306	NA	0.067	0.135	171.792	82.763
58	1	58	1.328	1.558	28.5	1	3430	5.383	0.204	NA	0.139	0.277	-5.186	-176.978
59	1	59	1.274	1.541	29	1	3609	5.439	0.224	NA	0.056	0.112	-162.93	-157.744
60	1	60	1.169	1.506	29.5	1	5791	5.549	0.289	NA	0.11	0.221	-161.522	1.408
61	1	61	1.224	1.381	30	1	7622	5.686	0.206	NA	0.136	0.273	-66.398	95.124
62	1	62	1.211	1.523	30.5	1	7718	5.828	0.261	NA	0.142	0.284	95.214	161.612
63	1	63	1.299	1.501	31	1	4614	5.918	0.178	NA	0.09	0.181	-14.024	-109.238
64	1	64	1.18	1.532	31.5	1	6169	6.042	0.292	NA	0.123	0.247	165.227	179.251
65	1	65	1.268	1.568	32	1	9194	6.137	0.248	NA	0.096	0.191	22.158	-143.069
66	1	66	1.197	1.457	32.5	1	6683	6.269	0.245	NA	0.132	0.263	-122.609	-144.767
67	1	67	1.305	1.549	33	1	9132	6.41	0.209	NA	0.141	0.283	40.234	162.842
68	1	68	1.289	1.562	33.5	1	8554	6.431	0.229	NA	0.021	0.042	140.747	100.513
69	1	69	1.363	1.452	34	1	6948	6.564	0.097	NA	0.133	0.266	-56.037	163.216
70	1	70	1.349	1.51	34.5	1	10376	6.624	0.152	NA	0.06	0.12	103.341	159.378
71	1	71	1.204	1.497	35	1	9045	6.77	0.254	NA	0.146	0.292	-174.686	81.973
72	1	72	1.2	1.559	35.5	1	6265	6.833	0.291	NA	0.063	0.125	93.406	-91.908
73	1	73	1.122	1.544	36	1	7155	6.913	0.348	NA	0.08	0.16	-168.761	97.833
74	1	74	1.122	1.498	36.5	1	6933	6.959	0.33	NA	0.046	0.092	-90.384	78.377
75	1	75	1.11	1.447	37	1	7014	7.011	0.327	NA	0.052	0.104	-103.502	-13.118
76	1	76	1.098	1.442	37.5	1	6894	7.024	0.338	NA	0.013	0.026	-159.223	-55.721
77	1	77	1.189	1.591	38	1	6815	7.198	0.32	NA	0.174	0.348	58.463	-142.314
78	1	78	1.323	1.472	38.5	1	6888	7.377	0.14	NA	0.18	0.359	-41.46	-99.923
79	1	79	1.228	1.456	39	1	6758	7.474	0.216	NA	0.097	0.194	-170.635	-129.175
80	1	80	1.112	1.503	39.5	1	7645	7.599	0.34	NA	0.124	0.249	157.733	-31.632
81	1	81	1.117	1.391	40	1	6359	7.712	0.313	NA	0.113	0.225	-87.846	114.421
82	1	82	1.11	1.423	40.5	1	6591	7.745	0.322	NA	0.033	0.066	101.187	-170.966
83	1	83	1.261	1.37	41	1	6485	7.904	0.17	NA	0.159	0.319	-19.398	-120.586
84	1	84	1.127	1.452	41.5	1	6041	8.061	0.311	NA	0.157	0.314	148.684	168.082
85	1	85	1.174	1.461	42	1	5888	8.11	0.268	NA	0.049	0.098	11.397	-137.287
86	1	86	1.132	1.425	42.5	1	3263	8.166	0.301	NA	0.056	0.112	-139.731	-151.128
87	1	87	1.06	1.466	43	1	6875	8.248	0.38	NA	0.083	0.166	150.534	-69.735
88	1	88	1.114	1.416	43.5	1	8191	8.322	0.318	NA	0.074	0.147	-42.635	166.831
89	1	89	1.074	1.385	44	1	7488	8.373	0.356	NA	0.051	0.102	-141.984	-99.349
90	1	90	1.14	1.472	44.5	1	6344	8.483	0.304	NA	0.11	0.22	52.936	-165.08
91	1	91	1.097	1.35	45	1	6528	8.613	0.334	NA	0.13	0.259	-109.14	-162.076
92	1	92	1.087	1.533	45.5	1	5809	8.796	0.375	NA	0.183	0.366	93.178	-157.682
93	1	93	1.122	1.392	46	1	6248	8.941	0.308	NA	0.145	0.29	-76.126	-169.305
94	1	94	1.097	1.397	46.5	1	5024	8.967	0.334	NA	0.026	0.052	167.024	-116.85
95	1	95	1.115	1.523	47	1	7317	9.094	0.346	NA	0.127	0.254	81.823	-85.2
96	1	96	1.051	1.501	47.5	1	8277	9.161	0.398	NA	0.067	0.135	-160.86	117.316
97	1	97	0.889	1.492	48	1	7153	9.324	0.552	NA	0.162	0.324	-176.792	-15.932
98	1	98	1.211	1.451	48.5	1	2709	9.648	0.23	NA	0.325	0.649	-7.187	169.605
99	1	99	1.142	1.486	49	1	7061	9.725	0.307	NA	0.077	0.155	153.12	160.307
100	1	100	1.219	1.261	49.5	1	8311	9.964	0.243	NA	0.238	0.477	-71.243	135.637
101	1	101	1.187	1.31	50	1	5450	10.022	0.253	NA	0.059	0.117	122.859	-165.898
102	1	102	1.232	1.383	50.5	1	3044	10.108	0.198	NA	0.086	0.172	58.412	-64.447
103	1	103	1.289	1.283	51	1	2715	10.223	0.172	NA	0.115	0.229	-60.291	-118.703
104	1	104	1.303	1.383	51.5	1	3031	10.324	0.127	NA	0.101	0.201	82.107	142.398
105	1	105	1.221	1.305	52	1	6688	10.437	0.223	NA	0.113	0.227	-136.258	141.635
106	1	106	1.13	1.321	52.5	1	8238	10.529	0.306	NA	0.092	0.185	169.641	-54.101
107	1	107	1.268	1.388	53	1	5186	10.683	0.162	NA	0.153	0.307	25.896	-143.745
108	1	108	1.25	1.421	53.5	1	4541	10.72	0.185	NA	0.038	0.075	118.792	92.896
109	1	109	1.19	1.452	54	1	6088	10.788	0.251	NA	0.067	0.135	152.685	33.893
110	1	110	1.242	1.417	54.5	1	7703	10.85	0.192	NA	0.063	0.125	-33.683	173.632
111	1	111	1.293	1.419	55	1	6423	10.901	0.143	NA	0.051	0.102	1.668	35.351
112	1	112	1.225	1.411	55.5	1	9322	10.969	0.207	NA	0.068	0.136	-173.698	-175.365
113	1	113	1.231	1.316	56	1	4364	11.065	0.209	NA	0.096	0.192	-86.136	87.562
114	1	114	1.298	1.317	56.5	1	6111	11.132	0.146	NA	0.067	0.134	0.907	87.043
115	1	115	1.358	1.273	57	1	6527	11.206	0.129	NA	0.074	0.148	-35.813	-36.72
116	1	116	1.319	1.41	57.5	1	8136	11.348	0.115	NA	0.142	0.285	106.05	141.863
117	1	117	1.486	1.313	58	1	8223	11.542	0.088	NA	0.193	0.387	-30.172	-136.222
118	1	118	1.527	1.208	58.5	1	8181	11.654	0.198	NA	0.113	0.225	-68.515	-38.343
119	1	119	1.572	1.28	59	1	8081	11.739	0.175	NA	0.085	0.169	57.532	126.047
120	1	120	1.462	1.221	59.5	1	7684	11.864	0.163	NA	0.125	0.251	-151.949	150.518
121	1	121	1.631	1.336	60	1	6493	12.069	0.206	NA	0.205	0.41	34.262	-173.789
122	1	122	1.651	1.202	60.5	1	7037	12.205	0.285	NA	0.136	0.272	-81.59	-115.852
123	1	123	1.713	1.248	61	1	8040	12.282	0.313	NA	0.077	0.155	36.74	118.33
124	1	124	1.562	1.372	61.5	1	6747	12.478	0.133	NA	0.195	0.391	140.583	103.843
125	1	125	1.648	1.36	62	1	6376	12.565	0.22	NA	0.087	0.174	-8.308	-148.891
126	1	126	1.647	1.307	62.5	1	6133	12.617	0.229	NA	0.052	0.104	-92.031	-83.723
127	1	127	1.624	1.272	63	1	7827	12.659	0.222	NA	0.042	0.083	-122.724	-30.693
128	1	128	1.52	1.316	63.5	1	6124	12.771	0.112	NA	0.112	0.225	157.374	-79.902
129	1	129	1.51	1.272	64	1	6316	12.816	0.135	NA	0.045	0.09	-103.574	99.051
130	1	130	1.489	1.207	64.5	1	4667	12.884	0.184	NA	0.068	0.137	-107.584	-4.009
131	1	131	1.427	1.177	65	1	6109	12.953	0.203	NA	0.069	0.138	-154.982	-47.398
132	1	132	1.415	1.155	65.5	1	10566	12.979	0.226	NA	0.025	0.05	-117.656	37.326
133	1	133	1.373	1.258	66	1	9531	13.09	0.135	NA	0.111	0.223	112.132	-130.212
134	1	134	1.462	1.093	66.5	1	7709	13.278	0.29	NA	0.188	0.377	-61.653	-173.785
135	1	135	1.484	1.166	67	1	9265	13.355	0.221	NA	0.077	0.154	73.452	135.105
136	1	136	1.493	1.14	67.5	1	6410	13.383	0.249	NA	0.028	0.055	-70.697	-144.148
137	1	137	1.484	1.271	68	1	6577	13.514	0.122	NA	0.131	0.263	94.272	164.969
138	1	138	1.502	1.315	68.5	1	4130	13.562	0.097	NA	0.048	0.095	68.013	-26.259
139	1	139	1.459	1.351	69	1	4202	13.618	0.041	NA	0.056	0.111	140.274	72.26
140	1	140	1.426	1.31	69.5	1	5695	13.67	0.071	NA	0.053	0.106	-128.672	91.054
141	1	141	1.431	1.218	70	1	5525	13.762	0.163	NA	0.092	0.183	-86.65	42.023
142	1	142	1.308	1.188	70.5	1	4659	13.889	0.228	NA	0.127	0.253	-166.314	-79.665
143	1	143	1.324	1.207	71	1	4479	13.912	0.204	NA	0.024	0.048	49.53	-144.156
144	1	144	1.314	1.168	71.5	1	4027	13.952	0.242	NA	0.039	0.079	-104.303	-153.832
145	1	145	1.361	1.121	72	1	4797	14.018	0.268	NA	0.067	0.133	-45.044	59.259
146	1	146	1.367	1.258	72.5	1	6591	14.155	0.138	NA	0.137	0.274	87.629	132.673
147	1	147	1.297	1.375	73	1	6594	14.292	0.133	NA	0.137	0.273	120.848	33.219
148	1	148	1.402	1.336	73.5	1	4441	14.404	0.053	NA	0.112	0.224	-20.347	-141.195
149	1	149	1.515	1.281	74	1	5589	14.53	0.131	NA	0.126	0.251	-26.075	-5.728
150	1	150	1.553	1.344	74.5	1	4676	14.604	0.129	NA	0.074	0.148	58.485	84.56
151	1	151	1.498	1.472	75	1	6425	14.743	0.113	NA	0.139	0.278	113.464	54.979
152	1	152	1.483	1.33	75.5	1	6387	14.885	0.074	NA	0.142	0.285	-95.914	150.622
153	1	153	1.47	1.405	76	1	7136	14.961	0.047	NA	0.076	0.152	99.944	-164.141
154	1	154	1.366	1.577	76.5	1	6999	15.163	0.207	NA	0.201	0.403	121.082	21.137
155	1	155	1.237	1.508	77	1	7842	15.309	0.231	NA	0.146	0.293	-151.749	87.169
156	1	156	1.333	1.512	77.5	1	6084	15.405	0.163	NA	0.096	0.192	2.07	153.82
157	1	157	1.355	1.488	78	1	5233	15.437	0.131	NA	0.032	0.064	-47.379	-49.449
158	1	158	1.357	1.494	78.5	1	5472	15.444	0.135	NA	0.007	0.013	75.517	122.896
159	1	159	1.291	1.484	79	1	5230	15.51	0.173	NA	0.067	0.133	-171.265	113.218
160	1	160	1.252	1.447	79.5	1	4823	15.564	0.19	NA	0.054	0.108	-135.849	35.417
161	1	161	1.328	1.376	80	1	8450	15.668	0.102	NA	0.104	0.207	-42.989	92.859
162	1	162	1.297	1.459	80.5	1	9049	15.757	0.154	NA	0.089	0.177	110.523	153.513
163	1	163	1.393	1.473	81	1	6600	15.854	0.1	NA	0.097	0.194	8.581	-101.942
164	1	164	1.302	1.356	81.5	1	6240	16.002	0.13	NA	0.148	0.297	-127.717	-136.298
165	1	165	1.419	1.457	82	1	4863	16.157	0.077	NA	0.154	0.308	40.849	168.566
166	1	166	1.449	1.448	82.5	1	4881	16.188	0.07	NA	0.031	0.062	-16.325	-57.174
167	1	167	1.414	1.463	83	1	6547	16.225	0.083	NA	0.037	0.075	156.791	173.115
168	1	168	1.445	1.412	83.5	1	5248	16.285	0.035	NA	0.059	0.119	-58.433	144.777
169	1	169	1.403	1.409	84	1	5734	16.327	0.038	NA	0.042	0.084	-175.139	-116.706
170	1	170	1.408	1.367	84.5	1	6442	16.368	0.026	NA	0.042	0.084	-83.405	91.734
171	1	171	1.422	1.375	85	1	7283	16.385	0.009	NA	0.016	0.033	30.747	114.152
172	1	172	1.49	1.407	85.5	1	6446	16.459	0.065	NA	0.074	0.149	25.198	-5.549
173	1	173	1.396	1.317	86	1	5177	16.589	0.072	NA	0.13	0.26	-136.222	-161.419
174	1	174	1.403	1.357	86.5	1	5924	16.63	0.036	NA	0.04	0.081	79.016	-144.763
175	1	175	1.444	1.329	87	1	8390	16.678	0.053	NA	0.048	0.097	-34.096	-113.112
176	1	176	1.415	1.257	87.5	1	4467	16.756	0.124	NA	0.078	0.155	-111.633	-77.537
177	1	177	1.353	1.307	88	1	5582	16.835	0.106	NA	0.08	0.159	141.044	-107.323
178	1	178	1.46	1.364	88.5	1	9241	16.956	0.035	NA	0.121	0.242	27.711	-113.332
179	1	179	1.404	1.396	89	1	4823	17.021	0.03	NA	0.064	0.128	149.882	122.171
180	1	180	1.373	1.472	89.5	1	5260	17.103	0.108	NA	0.082	0.165	112.185	-37.697
181	1	181	1.467	1.451	90	1	5348	17.199	0.08	NA	0.096	0.192	-12.515	-124.701
182	1	182	1.515	1.492	90.5	1	5324	17.262	0.14	NA	0.063	0.126	40.606	53.121
183	1	183	1.396	1.483	91	1	4593	17.382	0.108	NA	0.12	0.24	-175.646	143.748
184	1	184	1.433	1.472	91.5	1	3679	17.421	0.091	NA	0.039	0.078	-16.868	158.779
185	1	185	1.486	1.56	92	1	4878	17.525	0.188	NA	0.103	0.206	58.899	75.767
186	1	186	1.426	1.572	92.5	1	5770	17.586	0.191	NA	0.061	0.123	169.002	110.102
187	1	187	1.428	1.453	93	1	5113	17.705	0.072	NA	0.119	0.238	-88.897	102.101
188	1	188	1.465	1.495	93.5	1	5836	17.761	0.119	NA	0.056	0.111	48.279	137.176
189	1	189	1.545	1.549	94	1	5745	17.857	0.204	NA	0.097	0.193	34.17	-14.109
190	1	190	1.461	1.643	94.5	1	5134	17.984	0.264	NA	0.127	0.254	131.912	97.742
191	1	191	1.476	1.715	95	1	6161	18.058	0.338	NA	0.074	0.147	78.193	-53.719
192	1	192	1.507	1.757	95.5	1	7942	18.11	0.384	NA	0.052	0.104	53.786	-24.407
193	1	193	1.484	1.714	96	1	6790	18.159	0.338	NA	0.049	0.098	-118.117	-171.903
194	1	194	1.479	1.639	96.5	1	6030	18.234	0.262	NA	0.076	0.152	-93.648	24.469
195	1	195	1.371	1.651	97	1	2803	18.342	0.277	NA	0.108	0.216	173.296	-93.056
196	1	196	1.398	1.534	97.5	1	2850	18.463	0.156	NA	0.121	0.242	-77.243	109.461
197	1	197	1.408	1.651	98	1	4369	18.581	0.271	NA	0.118	0.236	85.297	162.54
198	1	198	1.308	1.663	98.5	1	1696	18.681	0.308	NA	0.1	0.201	173.03	87.733
199	1	199	1.367	1.639	99	1	4539	18.745	0.266	NA	0.064	0.127	-22.03	164.94
200	1	200	1.452	1.552	99.5	1	6048	18.867	0.172	NA	0.122	0.244	-45.93	-23.9
201	1	201	1.449	1.458	100	1	5056	18.96	0.08	NA	0.093	0.187	-91.565	-45.635
202	1	202	1.52	1.427	100.5	1	5444	19.037	0.101	NA	0.077	0.154	-24.179	67.386
203	1	203	1.723	1.349	101	1	6897	19.255	0.294	NA	0.217	0.435	-20.993	3.185
204	1	204	1.644	1.336	101.5	1	4994	19.335	0.219	NA	0.08	0.16	-170.59	-149.597
205	1	205	1.678	1.329	102	1	5838	19.37	0.254	NA	0.035	0.07	-12.338	158.253
206	1	206	1.589	1.272	102.5	1	8055	19.476	0.192	NA	0.106	0.212	-147.772	-135.434
207	1	207	1.46	1.44	103	1	5753	19.687	0.066	NA	0.211	0.423	127.457	-84.771
208	1	208	1.441	1.454	103.5	1	7334	19.71	0.074	NA	0.023	0.047	143.556	16.099
209	1	209	1.494	1.358	104	1	7091	19.819	0.067	NA	0.109	0.217	-61.366	155.078
210	1	210	1.517	1.295	104.5	1	6259	19.886	0.122	NA	0.067	0.134	-69.467	-8.102
211	1	211	1.403	1.405	105	1	6357	20.044	0.036	NA	0.158	0.316	136.209	-154.323
212	1	212	1.462	1.397	105.5	1	7106	20.103	0.036	NA	0.059	0.118	-7.794	-144.003
213	1	213	1.441	1.415	106	1	8108	20.131	0.036	NA	0.027	0.055	138.85	146.644
214	1	214	1.455	1.408	106.5	1	8032	20.146	0.037	NA	0.015	0.031	-26.166	-165.016
215	1	215	1.384	1.489	107	1	7268	20.253	0.117	NA	0.107	0.215	131.269	157.434
216	1	216	1.405	1.447	107.5	1	10485	20.3	0.07	NA	0.047	0.094	-63.327	165.404
217	1	217	1.389	1.555	108	1	6901	20.41	0.179	NA	0.11	0.22	98.285	161.612
218	1	218	1.441	1.502	108.5	1	5785	20.485	0.122	NA	0.074	0.149	-45.364	-143.649
219	1	219	1.429	1.536	109	1	6391	20.521	0.156	NA	0.036	0.072	110.279	155.643
220	1	220	1.397	1.476	109.5	1	6263	20.589	0.1	NA	0.069	0.137	-117.541	132.181
221	1	221	1.379	1.512	110	1	4689	20.63	0.141	NA	0.041	0.082	116.327	-126.132
222	1	222	1.389	1.505	110.5	1	3867	20.643	0.131	NA	0.012	0.025	-36.835	-153.162
223	1	223	1.29	1.513	111	1	3886	20.742	0.192	NA	0.099	0.198	175.482	-147.683
224	1	224	1.425	1.511	111.5	1	2670	20.877	0.13	NA	0.135	0.269	-0.908	-176.39
225	1	225	1.402	1.487	112	1	3227	20.909	0.11	NA	0.032	0.064	-133.688	-132.78
226	1	226	1.631	1.676	112.5	1	8147	21.206	0.358	NA	0.297	0.594	39.52	173.208
227	1	227	1.431	1.477	113	1	3739	21.489	0.096	NA	0.283	0.566	-135.252	-174.772
228	1	228	1.364	1.5	113.5	1	5674	21.559	0.136	NA	0.071	0.141	161.459	-63.289
229	1	229	1.361	1.448	114	1	5352	21.611	0.096	NA	0.051	0.103	-93.015	105.526
230	1	230	1.318	1.329	114.5	1	7434	21.738	0.124	NA	0.127	0.253	-109.929	-16.914
231	1	231	1.33	1.298	115	1	8217	21.771	0.13	NA	0.033	0.067	-69.118	40.811
232	1	232	1.311	1.454	115.5	1	6370	21.928	0.139	NA	0.157	0.314	96.701	165.819
233	1	233	1.338	1.463	116	1	6199	21.957	0.124	NA	0.028	0.056	19.63	-77.071
234	1	234	1.382	1.487	116.5	1	5399	22.006	0.117	NA	0.05	0.1	28.556	8.926
235	1	235	1.318	1.46	117	1	4529	22.075	0.136	NA	0.069	0.138	-156.32	175.123
236	1	236	1.314	1.437	117.5	1	7846	22.098	0.129	NA	0.023	0.045	-102.578	53.743
237	1	237	1.309	1.386	118	1	8245	22.149	0.121	NA	0.051	0.103	-95.477	7.101
238	1	238	1.252	1.377	118.5	1	6449	22.206	0.178	NA	0.057	0.114	-170.471	-74.994
239	1	239	1.109	1.367	119	1	5879	22.35	0.321	NA	0.144	0.288	-176.112	-5.641
240	1	240	1.189	1.349	119.5	1	5879	22.433	0.243	NA	0.082	0.165	-12.698	163.413
241	1	241	1.2	1.433	120	1	7146	22.517	0.236	NA	0.084	0.169	82.519	95.218
242	1	242	1.308	1.44	120.5	1	5928	22.625	0.136	NA	0.108	0.216	3.875	-78.645
243	1	243	1.36	1.407	121	1	7268	22.687	0.074	NA	0.062	0.124	-32.662	-36.536
244	1	244	1.285	1.441	121.5	1	7522	22.769	0.157	NA	0.082	0.165	155.245	-172.094
245	1	245	1.3	1.585	122	1	6613	22.914	0.242	NA	0.145	0.289	84.02	-71.225
246	1	246	1.361	1.631	122.5	1	8319	22.99	0.259	NA	0.076	0.152	37.072	-46.948
247	1	247	1.514	1.565	123	1	8565	23.157	0.202	NA	0.167	0.333	-23.339	-60.411
248	1	248	1.362	1.538	123.5	1	6075	23.312	0.171	NA	0.155	0.309	-170.122	-146.783
249	1	249	1.322	1.53	124	1	9015	23.353	0.184	NA	0.041	0.083	-168.424	1.698
250	1	250	1.443	1.558	124.5	1	5440	23.477	0.177	NA	0.124	0.249	12.902	-178.674
251	1	251	1.407	1.548	125	1	5868	23.514	0.169	NA	0.036	0.073	-165.046	-177.948
252	1	252	1.396	1.463	125.5	1	7635	23.6	0.089	NA	0.086	0.172	-97.545	67.5
253	1	253	1.451	1.467	126	1	6865	23.655	0.089	NA	0.055	0.11	4.208	101.754
254	1	254	1.387	1.516	126.5	1	6662	23.735	0.142	NA	0.081	0.161	142.849	138.641
255	1	255	1.39	1.596	127	1	8757	23.816	0.219	NA	0.08	0.161	87.48	-55.369
256	1	256	1.404	1.434	127.5	1	8539	23.979	0.059	NA	0.163	0.326	-85.181	-172.661
257	1	257	1.401	1.422	128	1	6824	23.991	0.05	NA	0.012	0.025	-105.193	-20.012
258	1	258	1.428	1.355	128.5	1	7833	24.064	0.026	NA	0.072	0.145	-67.558	37.635
259	1	259	1.341	1.335	129	1	7063	24.153	0.1	NA	0.09	0.18	-167.158	-99.599
260	1	260	1.363	1.368	129.5	1	4977	24.193	0.068	NA	0.04	0.079	55.851	-136.991
261	1	261	1.326	1.337	130	1	9495	24.24	0.112	NA	0.048	0.095	-140.431	163.718
262	1	262	1.383	1.335	130.5	1	8422	24.298	0.066	NA	0.057	0.114	-2.849	137.581
263	1	263	1.389	1.363	131	1	7133	24.326	0.044	NA	0.029	0.057	77.817	80.666
264	1	264	1.381	1.488	131.5	1	5094	24.452	0.118	NA	0.125	0.251	93.835	16.017
265	1	265	1.411	1.423	132	1	4902	24.523	0.046	NA	0.072	0.143	-65.233	-159.068
266	1	266	1.437	1.452	132.5	1	6801	24.562	0.071	NA	0.039	0.078	48.194	113.428
267	1	267	1.481	1.416	133	1	6116	24.619	0.062	NA	0.057	0.114	-39.809	-88.003
268	1	268	1.367	1.346	133.5	1	4469	24.752	0.072	NA	0.133	0.266	-148.604	-108.795
269	1	269	1.408	1.309	134	1	5173	24.808	0.075	NA	0.055	0.111	-42.453	106.151
270	1	270	1.382	1.343	134.5	1	5715	24.851	0.061	NA	0.043	0.086	127.371	169.824
271	1	271	1.423	1.482	135	1	7479	24.996	0.101	NA	0.145	0.29	73.556	-53.815
272	1	272	1.435	1.436	135.5	1	6566	25.043	0.056	NA	0.047	0.095	-75.445	-149.001
273	1	273	1.449	1.512	136	1	7138	25.12	0.132	NA	0.077	0.154	79.564	155.01
274	1	274	1.441	1.482	136.5	1	7669	25.15	0.102	NA	0.031	0.061	-105.651	174.785
275	1	275	1.4	1.505	137	1	6374	25.197	0.128	NA	0.047	0.093	150.765	-103.584
276	1	276	1.372	1.474	137.5	1	6638	25.239	0.109	NA	0.042	0.084	-131.341	77.893
277	1	277	1.359	1.458	138	1	6468	25.259	0.105	NA	0.02	0.041	-129.689	1.652
278	1	278	1.276	1.474	138.5	1	9365	25.344	0.18	NA	0.085	0.169	168.812	-61.499
279	1	279	1.247	1.446	139	1	5994	25.385	0.194	NA	0.04	0.081	-135.359	55.828
280	1	280	1.237	1.504	139.5	1	8650	25.444	0.229	NA	0.059	0.118	100.51	-124.13
281	1	281	1.283	1.481	140	1	8526	25.495	0.178	NA	0.052	0.103	-26.468	-126.979
282	1	282	1.34	1.615	140.5	1	6975	25.64	0.25	NA	0.145	0.29	66.868	93.337
283	1	283	1.308	1.557	141	1	6276	25.707	0.214	NA	0.066	0.132	-118.738	174.394
284	1	284	1.307	1.487	141.5	1	6690	25.777	0.162	NA	0.07	0.14	-90.582	28.156
285	1	285	1.196	1.538	142	1	6673	25.899	0.281	NA	0.122	0.244	155.176	-114.242
286	1	286	1.177	1.577	142.5	1	6922	25.943	0.32	NA	0.044	0.088	116.498	-38.678
287	1	287	1.289	1.473	143	1	7903	26.096	0.168	NA	0.153	0.306	-42.687	-159.185
288	1	288	1.367	1.533	143.5	1	6651	26.193	0.165	NA	0.098	0.195	37.544	80.231
289	1	289	1.276	1.424	144	1	7385	26.335	0.16	NA	0.142	0.283	-129.635	-167.18
290	1	290	1.181	1.36	144.5	1	5606	26.45	0.25	NA	0.115	0.23	-145.915	-16.279
291	1	291	1.188	1.499	145	1	6065	26.589	0.269	NA	0.14	0.279	87.17	-126.915
292	1	292	1.283	1.564	145.5	1	4187	26.704	0.235	NA	0.115	0.23	34.553	-52.617
293	1	293	1.273	1.67	146	1	5994	26.811	0.329	NA	0.106	0.213	95.363	60.81
294	1	294	1.291	1.555	146.5	1	5320	26.927	0.223	NA	0.116	0.232	-80.809	-176.172
295	1	295	1.244	1.423	147	1	6515	27.068	0.191	NA	0.141	0.282	-109.779	-28.97
296	1	296	1.206	1.451	147.5	1	7327	27.115	0.235	NA	0.047	0.094	143.257	-106.964
297	1	297	1.175	1.418	148	1	7637	27.16	0.258	NA	0.045	0.091	-133.449	83.294
298	1	298	1.118	1.45	148.5	1	6615	27.226	0.32	NA	0.065	0.131	150.506	-76.045
299	1	299	1.142	1.393	149	1	8667	27.288	0.288	NA	0.062	0.124	-66.626	142.868
300	1	300	1.207	1.467	149.5	1	6216	27.386	0.239	NA	0.098	0.196	48.726	115.352
301	1	301	1.207	1.424	150	1	9282	27.428	0.227	NA	0.043	0.086	-89.682	-138.408
302	1	302	1.088	1.646	150.5	1	6167	27.681	0.433	NA	0.252	0.504	118.163	-152.154
303	1	303	1.174	1.574	151	1	7494	27.793	0.321	NA	0.112	0.224	-40.333	-158.497
304	1	304	1.323	1.554	151.5	1	8595	27.943	0.204	NA	0.151	0.302	-7.334	32.999
305	1	305	1.231	1.555	152	1	7641	28.035	0.265	NA	0.092	0.184	179.392	-173.274
306	1	306	1.28	1.459	152.5	1	7302	28.144	0.169	NA	0.108	0.216	-63.438	117.171
307	1	307	1.338	1.411	153	1	8571	28.219	0.097	NA	0.075	0.151	-38.747	24.691
308	1	308	1.178	1.419	153.5	1	7680	28.379	0.254	NA	0.16	0.32	177.401	-143.852
309	1	309	1.164	1.506	154	1	8087	28.468	0.294	NA	0.089	0.178	99.538	-77.863
310	1	310	1.165	1.588	154.5	1	6120	28.55	0.337	NA	0.082	0.163	89.344	-10.194
311	1	311	1.158	1.736	155	1	7349	28.698	0.447	NA	0.149	0.297	92.382	3.037
312	1	312	1.225	1.703	155.5	1	8497	28.773	0.382	NA	0.074	0.148	-26.4	-118.782
313	1	313	1.26	1.726	156	1	6944	28.815	0.385	NA	0.042	0.085	32.745	59.146
314	1	314	1.15	1.753	156.5	1	9363	28.928	0.466	NA	0.113	0.226	166.243	133.498
315	1	315	1.192	1.704	157	1	8012	28.993	0.401	NA	0.065	0.13	-49.752	144.005
316	1	316	1.168	1.648	157.5	1	7871	29.053	0.374	NA	0.06	0.12	-113.578	-63.825
317	1	317	1.329	1.528	158	1	8386	29.254	0.179	NA	0.2	0.401	-36.853	76.725
318	1	318	1.14	1.586	158.5	1	6408	29.451	0.355	NA	0.197	0.395	163.024	-160.122
319	1	319	1.081	1.515	159	1	6306	29.544	0.373	NA	0.092	0.185	-129.398	67.577
320	1	320	1.283	1.545	159.5	1	6050	29.747	0.221	NA	0.204	0.407	8.74	138.139
321	1	321	1.357	1.528	160	1	7112	29.824	0.164	NA	0.077	0.153	-13.491	-22.232
322	1	322	1.331	1.529	160.5	1	6783	29.851	0.178	NA	0.027	0.053	176.99	-169.519
323	1	323	1.171	1.469	161	1	6056	30.021	0.274	NA	0.171	0.342	-159.614	23.397
324	1	324	1.18	1.438	161.5	1	5659	30.054	0.257	NA	0.032	0.065	-73.029	86.585
325	1	325	1.141	1.401	162	1	4985	30.108	0.289	NA	0.054	0.108	-135.996	-62.967
326	1	326	1.222	1.361	162.5	1	5796	30.198	0.209	NA	0.091	0.181	-26.456	109.54
327	1	327	1.215	1.319	163	1	8753	30.241	0.224	NA	0.042	0.084	-100.58	-74.124
328	1	328	1.213	1.339	163.5	1	6508	30.261	0.221	NA	0.02	0.04	94.1	-165.321
329	1	329	1.201	1.323	164	1	6905	30.281	0.236	NA	0.02	0.04	-128.003	137.898
330	1	330	1.167	1.343	164.5	1	7263	30.32	0.266	NA	0.039	0.079	149.487	-82.51
331	1	331	1.17	1.335	165	1	6018	30.329	0.264	NA	0.009	0.018	-68.356	142.157
332	1	332	1.116	1.46	165.5	1	5595	30.466	0.324	NA	0.137	0.274	113.476	-178.168
333	1	333	1.147	1.452	166	1	6950	30.498	0.292	NA	0.032	0.065	-14.673	-128.149
334	1	334	1.142	1.333	166.5	1	4706	30.618	0.292	NA	0.119	0.239	-92.462	-77.79
335	1	335	1.091	1.403	167	1	8145	30.704	0.34	NA	0.087	0.173	125.931	-141.607
336	1	336	1.082	1.371	167.5	1	4996	30.738	0.348	NA	0.033	0.066	-106.43	127.639
337	1	337	1.18	1.424	168	1	4322	30.85	0.253	NA	0.112	0.224	28.242	134.672
338	1	338	1.281	1.355	168.5	1	7097	30.971	0.152	NA	0.122	0.243	-34.5	-62.742
339	1	339	1.229	1.367	169	1	5023	31.024	0.201	NA	0.053	0.105	167.149	-158.351
340	1	340	1.358	1.367	169.5	1	6084	31.153	0.073	NA	0.129	0.257	-0.136	-167.284
341	1	341	1.326	1.425	170	1	4748	31.219	0.113	NA	0.066	0.133	118.588	118.724
342	1	342	1.248	1.429	170.5	1	8091	31.298	0.189	NA	0.079	0.158	177.003	58.415
343	1	343	1.212	1.353	171	1	6562	31.382	0.219	NA	0.084	0.168	-114.734	68.262
344	1	344	1.224	1.375	171.5	1	4785	31.407	0.206	NA	0.025	0.05	63.135	177.869
345	1	345	1.12	1.458	172	1	5088	31.54	0.32	NA	0.133	0.266	141.447	78.312
346	1	346	1.259	1.327	172.5	1	6280	31.731	0.179	NA	0.191	0.382	-43.272	175.281
347	1	347	1.171	1.378	173	1	6476	31.832	0.259	NA	0.101	0.202	150.111	-166.617
348	1	348	1.234	1.373	173.5	1	8044	31.895	0.196	NA	0.063	0.126	-4.384	-154.494
349	1	349	1.2	1.357	174	1	5702	31.933	0.231	NA	0.038	0.075	-154.622	-150.239
350	1	350	1.073	1.468	174.5	1	5482	32.101	0.368	NA	0.169	0.337	138.905	-66.472
351	1	351	1.049	1.316	175	1	6828	32.255	0.386	NA	0.154	0.308	-98.777	122.318
352	1	352	0.979	1.45	175.5	1	5297	32.407	0.456	NA	0.151	0.303	117.63	-143.592
353	1	353	0.898	1.452	176	1	7726	32.488	0.537	NA	0.081	0.162	178.641	61.011
354	1	354	1.031	1.507	176.5	1	5407	32.631	0.418	NA	0.144	0.288	22.411	-156.23
355	1	355	1.079	1.523	177	1	6220	32.682	0.378	NA	0.051	0.102	18.54	-3.871
356	1	356	1.165	1.659	177.5	1	6033	32.843	0.384	NA	0.161	0.322	57.925	39.385
357	1	357	1.122	1.564	178	1	7481	32.948	0.358	NA	0.104	0.209	-113.966	-171.891
358	1	358	1.026	1.52	178.5	1	6935	33.054	0.428	NA	0.106	0.212	-155.588	-41.622
359	1	359	1.236	1.568	179	1	6212	33.27	0.269	NA	0.216	0.432	12.778	168.366
360	1	360	1.211	1.549	179.5	1	4838	33.302	0.276	NA	0.032	0.063	-143.172	-155.95
361	1	361	1.197	1.588	180	1	7628	33.344	0.312	NA	0.042	0.084	109.881	-106.948
362	1	362	1.1	1.57	180.5	1	6852	33.442	0.381	NA	0.099	0.197	-169.62	80.5
363	1	363	1.204	1.477	181	1	7511	33.582	0.245	NA	0.14	0.279	-41.619	128.001
364	1	364	1.18	1.5	181.5	1	6451	33.615	0.277	NA	0.033	0.067	136.305	177.924
365	1	365	1.053	1.414	182	1	5535	33.77	0.379	NA	0.154	0.309	-145.741	77.954
366	1	366	1.047	1.336	182.5	1	7648	33.847	0.386	NA	0.078	0.155	-94.114	51.627
367	1	367	1.119	1.348	183	1	5429	33.92	0.312	NA	0.073	0.146	9.43	103.544
368	1	368	1.117	1.266	183.5	1	8868	34.003	0.334	NA	0.082	0.164	-91.728	-101.158
369	1	369	1.073	1.344	184	1	5636	34.092	0.359	NA	0.089	0.179	119.558	-148.714
370	1	370	1.058	1.338	184.5	1	5664	34.108	0.375	NA	0.016	0.032	-159.563	80.88
371	1	371	1.157	1.139	185	1	7936	34.33	0.365	NA	0.222	0.444	-63.531	96.031
372	1	372	1.039	1.202	185.5	1	6263	34.464	0.43	NA	0.133	0.267	151.779	-144.69
373	1	373	1.048	1.212	186	1	4812	34.477	0.417	NA	0.013	0.027	47.364	-104.416
374	1	374	1.315	1.284	186.5	1	1732	34.753	0.15	NA	0.276	0.552	15.169	-32.194
375	1	375	1.348	1.284	187	1	1730	34.786	0.127	NA	0.033	0.067	-1.213	-16.382
376	1	376	1.295	1.107	187.5	1	4866	34.971	0.306	NA	0.185	0.37	-106.69	-105.477
377	1	377	1.338	1.042	188	1	8735	35.049	0.352	NA	0.078	0.156	-56.611	50.079
378	1	378	1.361	1.27	188.5	1	3298	35.279	0.131	NA	0.23	0.459	84.265	140.876
379	1	379	1.371	1.317	189	1	1956	35.327	0.087	NA	0.048	0.097	78.159	-6.106
380	1	380	1.311	1.227	189.5	1	2052	35.436	0.195	NA	0.109	0.218	-123.414	158.427
381	1	381	1.384	1.121	190	1	3765	35.564	0.263	NA	0.129	0.257	-55.021	68.393
382	1	382	1.358	1.264	190.5	1	3044	35.71	0.137	NA	0.145	0.291	100.283	155.305
383	1	383	1.325	1.084	191	1	5480	35.893	0.315	NA	0.184	0.367	-100.512	159.205
384	1	384	1.325	1.143	191.5	1	4183	35.953	0.26	NA	0.059	0.118	89.991	-169.497
385	1	385	1.289	1.087	192	1	7278	36.019	0.326	NA	0.066	0.133	-123.151	146.858
386	1	386	1.342	1.077	192.5	1	5158	36.074	0.317	NA	0.055	0.109	-11.34	111.81
387	1	387	1.291	1.275	193	1	1715	36.278	0.175	NA	0.204	0.409	104.444	115.784
388	1	388	1.32	1.242	193.5	1	1753	36.321	0.177	NA	0.043	0.087	-48.958	-153.402
389	1	389	1.31	1.155	194	1	4893	36.409	0.256	NA	0.087	0.175	-96.308	-47.35
390	1	390	1.468	1.028	194.5	1	5826	36.612	0.355	NA	0.203	0.406	-38.891	57.417
391	1	391	1.465	1.102	195	1	3001	36.686	0.281	NA	0.074	0.149	92.364	131.254
392	1	392	1.474	1.085	195.5	1	4514	36.705	0.299	NA	0.019	0.039	-61.154	-153.518
393	1	393	1.452	1.021	196	1	5079	36.773	0.361	NA	0.068	0.136	-109.157	-48.003
394	1	394	1.443	0.995	196.5	1	5290	36.801	0.386	NA	0.027	0.055	-108.595	0.563
395	1	395	1.435	1.045	197	1	7112	36.852	0.336	NA	0.051	0.101	99.607	-151.799
396	1	396	1.452	1.059	197.5	1	9137	36.874	0.323	NA	0.022	0.045	39.518	-60.089
397	1	397	1.475	1.069	198	1	8868	36.899	0.315	NA	0.026	0.051	23.057	-16.461
398	1	398	1.525	1.061	198.5	1	4682	36.949	0.334	NA	0.05	0.1	-9.019	-32.076
399	1	399	1.516	1.027	199	1	5883	36.985	0.365	NA	0.036	0.071	-104.059	-95.04
400	1	400	1.438	1.204	199.5	1	2943	37.179	0.177	NA	0.194	0.387	113.992	-141.949
401	1	401	1.433	1.208	200	1	2212	37.185	0.173	NA	0.006	0.012	133.595	19.603
402	1	402	1.486	1.115	200.5	1	3251	37.291	0.272	NA	0.107	0.213	-60.46	165.945
403	1	403	1.54	1.032	201	1	5177	37.391	0.366	NA	0.099	0.199	-56.67	3.79
404	1	404	1.57	1.017	201.5	1	7110	37.424	0.39	NA	0.033	0.067	-26.405	30.265
405	1	405	1.54	1.041	202	1	6848	37.462	0.357	NA	0.038	0.077	141.63	168.035
406	1	406	1.421	1.042	202.5	1	4552	37.581	0.339	NA	0.119	0.238	179.807	38.177
407	1	407	1.377	1.164	203	1	2259	37.712	0.223	NA	0.13	0.261	109.957	-69.849
408	1	408	1.388	1.17	203.5	1	1412	37.725	0.215	NA	0.013	0.025	28.153	-81.805
409	1	409	1.418	1.15	204	1	3985	37.761	0.231	NA	0.036	0.072	-33.406	-61.559
410	1	410	1.514	1.051	204.5	1	4354	37.898	0.34	NA	0.138	0.275	-45.88	-12.474
411	1	411	1.545	1.084	205	1	4991	37.943	0.319	NA	0.045	0.09	45.57	91.45
412	1	412	1.545	1.075	205.5	1	6619	37.952	0.327	NA	0.009	0.017	-93.281	-138.85
413	1	413	1.486	1.033	206	1	6886	38.023	0.352	NA	0.072	0.143	-144.334	-51.053
414	1	414	1.544	1.043	206.5	1	6039	38.082	0.357	NA	0.058	0.116	9.679	154.013
415	1	415	1.601	1.088	207	1	6958	38.154	0.339	NA	0.073	0.146	38.71	29.031
416	1	416	1.61	1.038	207.5	1	5550	38.206	0.387	NA	0.052	0.103	-79.748	-118.458
417	1	417	1.636	1.068	208	1	5143	38.246	0.375	NA	0.04	0.08	48.684	128.432
418	1	418	1.587	1.042	208.5	1	5474	38.302	0.373	NA	0.056	0.112	-152.471	158.845
419	1	419	1.573	0.997	209	1	7125	38.348	0.409	NA	0.047	0.094	-107.131	45.34
420	1	420	1.589	0.999	209.5	1	5817	38.364	0.414	NA	0.016	0.032	6.014	113.145
421	1	421	1.547	1.026	210	1	5243	38.414	0.374	NA	0.05	0.099	147.072	141.057
422	1	422	1.513	1.098	210.5	1	4136	38.494	0.295	NA	0.08	0.16	115.016	-32.056
423	1	423	1.502	1.105	211	1	5717	38.507	0.285	NA	0.013	0.025	148.51	33.494
424	1	424	1.515	1.047	211.5	1	5902	38.566	0.345	NA	0.06	0.119	-77.417	134.073
425	1	425	1.442	1.131	212	1	1371	38.678	0.25	NA	0.112	0.223	130.913	-151.67
426	1	426	1.546	1.029	212.5	1	5361	38.824	0.371	NA	0.146	0.292	-44.556	-175.469
427	1	427	1.364	1.258	213	1	1708	39.117	0.14	NA	0.293	0.585	128.533	173.089
428	1	428	1.541	1.085	213.5	1	2815	39.364	0.316	NA	0.247	0.495	-44.284	-172.817
429	1	429	1.419	1.054	214	1	3404	39.49	0.327	NA	0.126	0.251	-165.831	-121.547
430	1	430	1.511	1.009	214.5	1	6071	39.592	0.381	NA	0.102	0.205	-26.294	139.537
431	1	431	1.404	1.038	215	1	5657	39.703	0.344	NA	0.111	0.221	164.919	-168.786
432	1	432	1.389	1.021	215.5	1	6619	39.725	0.362	NA	0.022	0.045	-133.08	62
433	1	433	1.379	1.051	216	1	4902	39.756	0.334	NA	0.031	0.062	107.462	-119.457
434	1	434	1.42	1	216.5	1	4693	39.821	0.381	NA	0.065	0.13	-51.202	-158.664
435	1	435	1.452	0.992	217	1	6060	39.854	0.39	NA	0.033	0.067	-14.653	36.548
436	1	436	1.401	1.062	217.5	1	4932	39.941	0.32	NA	0.087	0.173	126.048	140.702
437	1	437	1.43	1.013	218	1	5038	39.998	0.368	NA	0.057	0.113	-59.67	174.281
438	1	438	1.492	1.063	218.5	1	4821	40.077	0.324	NA	0.08	0.159	38.922	98.593
439	1	439	1.43	1.149	219	1	2884	40.183	0.232	NA	0.106	0.212	125.548	86.626
440	1	440	1.308	1.224	219.5	1	1898	40.326	0.199	NA	0.143	0.286	148.597	23.049
441	1	441	1.396	1.205	220	1	2664	40.416	0.179	NA	0.09	0.179	-11.79	-160.387
442	1	442	1.467	1.246	220.5	1	1307	40.498	0.139	NA	0.082	0.164	30.057	41.847
443	1	443	1.402	1.209	221	1	1265	40.573	0.174	NA	0.075	0.15	-149.984	179.958
444	1	444	1.428	1.049	221.5	1	2346	40.736	0.332	NA	0.162	0.325	-80.909	69.075
445	1	445	1.392	1.24	222	1	1621	40.93	0.146	NA	0.195	0.39	100.469	-178.622
446	1	446	1.357	1.174	222.5	1	2619	41.005	0.219	NA	0.075	0.15	-118.281	141.25
447	1	447	1.34	1.136	223	1	2798	41.046	0.26	NA	0.041	0.082	-113.351	4.931
448	1	448	1.471	1.062	223.5	1	6180	41.196	0.321	NA	0.15	0.3	-29.561	83.79
449	1	449	1.415	1.115	224	1	2513	41.273	0.266	NA	0.077	0.153	136.66	166.221
450	1	450	1.383	1.076	224.5	1	3327	41.324	0.309	NA	0.051	0.102	-129.577	93.763
451	1	451	1.428	1.117	225	1	2905	41.385	0.264	NA	0.061	0.122	42.691	172.268
452	1	452	1.435	0.955	225.5	1	6470	41.548	0.426	NA	0.163	0.325	-87.286	-129.977
453	1	453	1.42	0.976	226	1	5879	41.574	0.405	NA	0.027	0.053	126.094	-146.62
454	1	454	1.485	1.01	226.5	1	5687	41.648	0.375	NA	0.074	0.147	27.322	-98.772
455	1	455	1.483	1.026	227	1	4418	41.665	0.359	NA	0.016	0.033	95.983	68.66
456	1	456	1.511	1.011	227.5	1	6777	41.696	0.378	NA	0.031	0.063	-28.713	-124.695
457	1	457	1.425	1.03	228	1	6144	41.784	0.351	NA	0.088	0.176	167.66	-163.627
458	1	458	1.396	1.061	228.5	1	6803	41.827	0.321	NA	0.043	0.086	133.149	-34.511
459	1	459	1.415	1.086	229	1	7272	41.858	0.295	NA	0.031	0.063	52.219	-80.93
460	1	460	1.422	1.055	229.5	1	7086	41.89	0.326	NA	0.032	0.064	-76.167	-128.387
461	1	461	1.441	1.07	230	1	6272	41.914	0.311	NA	0.024	0.048	38.271	114.438
462	1	462	1.45	1.09	230.5	1	5623	41.936	0.292	NA	0.022	0.043	65.969	27.699
463	1	463	1.389	1.091	231	1	7095	41.997	0.292	NA	0.061	0.122	178.554	112.584
464	1	464	1.427	1.04	231.5	1	6141	42.061	0.341	NA	0.064	0.128	-53.41	128.037
465	1	465	1.427	1.052	232	1	10261	42.074	0.328	NA	0.013	0.025	91.397	144.807
466	1	466	1.385	1.055	232.5	1	6404	42.116	0.329	NA	0.042	0.083	176.067	84.67
467	1	467	1.457	1.028	233	1	5770	42.193	0.354	NA	0.077	0.154	-20.784	163.149
468	1	468	1.501	1.016	233.5	1	7165	42.238	0.372	NA	0.046	0.091	-15.198	5.586
469	1	469	1.502	1.045	234	1	6760	42.268	0.343	NA	0.029	0.059	88.464	103.661
470	1	470	1.493	1.08	234.5	1	6649	42.303	0.308	NA	0.036	0.071	105.097	16.633
471	1	471	1.502	1.105	235	1	5030	42.331	0.285	NA	0.027	0.054	69.81	-35.287
472	1	472	1.442	1.069	235.5	1	6679	42.401	0.312	NA	0.07	0.14	-149.071	141.119
473	1	473	1.47	1.044	236	1	7539	42.438	0.339	NA	0.037	0.075	-41.516	107.555
474	1	474	1.422	1.091	236.5	1	5826	42.505	0.29	NA	0.067	0.134	136.242	177.758
475	1	475	1.388	1.067	237	1	6193	42.546	0.317	NA	0.041	0.082	-144.143	79.614
476	1	476	1.462	1.078	237.5	1	8132	42.621	0.305	NA	0.074	0.149	8.555	152.699
477	1	477	1.448	1.093	238	1	5621	42.642	0.288	NA	0.021	0.042	132.72	124.165
478	1	478	1.464	1.08	238.5	1	6871	42.662	0.303	NA	0.021	0.041	-40.541	-173.261
479	1	479	1.476	1.079	239	1	7893	42.675	0.305	NA	0.013	0.025	-2.968	37.573
480	1	480	1.444	1.046	239.5	1	7144	42.721	0.335	NA	0.046	0.092	-134.304	-131.336
481	1	481	1.468	1.068	240	1	5049	42.753	0.315	NA	0.033	0.065	42.891	177.195
482	1	482	1.382	1.104	240.5	1	7886	42.847	0.281	NA	0.093	0.187	157.349	114.458
483	1	483	1.381	1.088	241	1	6993	42.863	0.296	NA	0.016	0.032	-90.255	112.397
484	1	484	1.328	1.144	241.5	1	7054	42.94	0.257	NA	0.077	0.155	133.574	-136.171
485	1	485	1.306	1.086	242	1	6850	43.002	0.32	NA	0.062	0.124	-111.272	115.153
486	1	486	1.329	1.124	242.5	1	6619	43.046	0.276	NA	0.044	0.088	57.397	168.67
487	1	487	1.359	1.079	243	1	5932	43.1	0.31	NA	0.054	0.107	-56.21	-113.607
488	1	488	1.341	1.085	243.5	1	5141	43.119	0.309	NA	0.019	0.039	162.959	-140.832
489	1	489	1.271	1.066	244	1	8441	43.191	0.353	NA	0.072	0.144	-164.862	32.18
490	1	490	1.294	1.12	244.5	1	9211	43.25	0.294	NA	0.059	0.118	67.208	-127.93
491	1	491	1.278	1.076	245	1	5064	43.297	0.341	NA	0.047	0.094	-109.21	-176.419
492	1	492	1.263	1.103	245.5	1	5907	43.329	0.324	NA	0.032	0.064	119.82	-130.97
493	1	493	1.315	1.064	246	1	8238	43.394	0.337	NA	0.065	0.13	-36.843	-156.663
494	1	494	1.307	1.102	246.5	1	5634	43.433	0.305	NA	0.038	0.076	100.991	137.834
495	1	495	1.302	1.107	247	1	5282	43.44	0.303	NA	0.007	0.014	136.735	35.744
496	1	496	1.258	1.161	247.5	1	7037	43.51	0.279	NA	0.07	0.14	128.605	-8.13
497	1	497	1.249	1.131	248	1	6350	43.542	0.309	NA	0.032	0.064	-108.075	123.32
498	1	498	1.3	1.146	248.5	1	4735	43.595	0.269	NA	0.053	0.106	16.252	124.326
499	1	499	1.327	1.156	249	1	6773	43.624	0.247	NA	0.03	0.059	20.999	4.748
500	1	500	1.33	1.139	249.5	1	5563	43.642	0.262	NA	0.018	0.035	-82.314	-103.313
501	1	501	1.404	1.093	250	1	5290	43.73	0.289	NA	0.088	0.175	-31.433	50.881
502	1	502	1.43	1.148	250.5	1	7161	43.79	0.232	NA	0.061	0.122	65.178	96.612
503	1	503	1.492	1.153	251	1	5920	43.853	0.236	NA	0.062	0.124	4.23	-60.948
504	1	504	1.416	1.089	251.5	1	5728	43.953	0.293	NA	0.1	0.2	-139.783	-144.013
505	1	505	1.426	1.163	252	1	4168	44.028	0.218	NA	0.075	0.151	81.966	-138.251
506	1	506	1.28	1.311	252.5	1	2092	44.236	0.165	NA	0.208	0.416	134.542	52.576
507	1	507	1.305	1.153	253	1	4008	44.396	0.26	NA	0.16	0.321	-81.297	144.161
508	1	508	1.323	1.177	253.5	1	4136	44.427	0.23	NA	0.03	0.061	51.951	133.249
509	1	509	1.239	1.185	254	1	4198	44.512	0.274	NA	0.085	0.17	174.289	122.337
510	1	510	1.244	1.165	254.5	1	4179	44.533	0.285	NA	0.021	0.042	-74.792	110.919
511	1	511	1.271	1.194	255	1	6677	44.572	0.245	NA	0.04	0.079	46.817	121.608
512	1	512	1.336	1.122	255.5	1	6557	44.668	0.275	NA	0.096	0.192	-47.862	-94.678
513	1	513	1.305	1.172	256	1	8063	44.726	0.244	NA	0.058	0.116	121.697	169.559
514	1	514	1.331	1.112	256.5	1	6289	44.791	0.287	NA	0.065	0.13	-67.134	171.169
515	1	515	1.297	1.079	257	1	9164	44.838	0.33	NA	0.047	0.094	-135.522	-68.388
516	1	516	1.276	1.083	257.5	1	8330	44.86	0.335	NA	0.021	0.043	167.705	-56.773
517	1	517	1.288	1.077	258	1	6293	44.873	0.336	NA	0.014	0.027	-29.212	163.083
518	1	518	1.231	1.119	258.5	1	6688	44.944	0.329	NA	0.071	0.142	143.68	172.892
519	1	519	1.365	1.067	259	1	6997	45.088	0.32	NA	0.144	0.288	-20.955	-164.636
520	1	520	1.388	1.085	259.5	1	7012	45.117	0.298	NA	0.029	0.058	38.145	59.1
521	1	521	1.302	1.054	260	1	9162	45.209	0.351	NA	0.092	0.183	-160.279	161.576
522	1	522	1.336	1.078	260.5	1	6965	45.251	0.317	NA	0.042	0.083	35.147	-164.573
523	1	523	1.287	1.074	261	1	6489	45.3	0.338	NA	0.05	0.099	-175.467	149.386
524	1	524	1.21	1.093	261.5	1	6116	45.379	0.363	NA	0.079	0.158	166.736	-17.797
525	1	525	1.22	1.097	262	1	6828	45.391	0.353	NA	0.011	0.023	20.42	-146.316
526	1	526	1.246	1.069	262.5	1	7063	45.429	0.362	NA	0.038	0.076	-47.15	-67.57
527	1	527	1.257	1.088	263	1	7005	45.451	0.34	NA	0.022	0.045	61.424	108.574
528	1	528	1.264	1.07	263.5	1	6626	45.47	0.352	NA	0.02	0.039	-67.379	-128.803
529	1	529	1.325	1.039	264	1	6180	45.539	0.358	NA	0.068	0.136	-27.364	40.015
530	1	530	1.314	1.127	264.5	1	5774	45.627	0.279	NA	0.089	0.178	97.003	124.368
531	1	531	1.204	1.1	265	1	6306	45.741	0.36	NA	0.113	0.227	-166.35	96.646
532	1	532	1.304	1.168	265.5	1	5949	45.862	0.247	NA	0.121	0.242	34.281	-159.369
533	1	533	1.312	1.06	266	1	6222	45.97	0.342	NA	0.109	0.217	-85.532	-119.813
534	1	534	1.266	1.178	266.5	1	7391	46.097	0.261	NA	0.126	0.253	111.395	-163.073
535	1	535	1.217	1.234	267	1	3884	46.171	0.259	NA	0.075	0.149	131.065	19.67
536	1	536	1.21	1.153	267.5	1	4471	46.252	0.316	NA	0.081	0.162	-94.928	134.008
537	1	537	1.144	1.152	268	1	4177	46.319	0.367	NA	0.067	0.133	-178.438	-83.51
538	1	538	1.126	1.15	268.5	1	6948	46.337	0.382	NA	0.018	0.036	-176.392	2.046
539	1	539	1.175	1.123	269	1	4160	46.394	0.363	NA	0.057	0.114	-29.168	147.224
540	1	540	1.139	1.12	269.5	1	5250	46.431	0.391	NA	0.037	0.073	-175.348	-146.18
541	1	541	1.162	1.084	270	1	6709	46.473	0.399	NA	0.042	0.085	-56.006	119.343
542	1	542	1.165	1.054	270.5	1	6517	46.503	0.421	NA	0.03	0.06	-85.355	-29.35
543	1	543	1.136	1.104	271	1	5119	46.561	0.403	NA	0.058	0.115	119.752	-154.893
544	1	544	1.185	1.068	271.5	1	8482	46.622	0.397	NA	0.061	0.122	-36.395	-156.147
545	1	545	1.148	1.118	272	1	6323	46.684	0.385	NA	0.062	0.125	126.498	162.894
546	1	546	1.165	1.037	272.5	1	6316	46.768	0.434	NA	0.083	0.166	-78.574	154.928
547	1	547	1.172	1.131	273	1	7490	46.862	0.36	NA	0.094	0.188	85.805	164.379
548	1	548	1.204	1.069	273.5	1	6372	46.931	0.385	NA	0.069	0.138	-62.33	-148.136
549	1	549	1.143	1.148	274	1	5087	47.03	0.369	NA	0.099	0.199	127.524	-170.145
550	1	550	1.16	1.099	274.5	1	6528	47.082	0.39	NA	0.052	0.104	-70.619	161.856
551	1	551	1.258	1.117	275	1	4390	47.181	0.315	NA	0.099	0.197	10.702	81.321
552	1	552	1.205	1.103	275.5	1	4757	47.236	0.358	NA	0.055	0.11	-164.67	-175.371
553	1	553	1.097	1.154	276	1	5265	47.355	0.403	NA	0.12	0.239	154.643	-40.687
554	1	554	1.102	1.173	276.5	1	6455	47.375	0.388	NA	0.019	0.038	73.353	-81.29
555	1	555	1.05	1.139	277	1	6047	47.436	0.45	NA	0.062	0.123	-147.319	139.328
556	1	556	1.107	1.138	277.5	1	7138	47.493	0.404	NA	0.057	0.114	-1.359	145.96
557	1	557	1.068	1.211	278	1	5561	47.576	0.4	NA	0.083	0.166	118.745	120.104
558	1	558	1.184	1.142	278.5	1	6163	47.711	0.343	NA	0.135	0.27	-30.522	-149.267
559	1	559	1.156	1.215	279	1	3050	47.789	0.32	NA	0.078	0.156	111.002	141.524
560	1	560	1.108	1.171	279.5	1	4629	47.854	0.384	NA	0.065	0.13	-137.354	111.644
561	1	561	1.12	1.166	280	1	6542	47.867	0.376	NA	0.013	0.026	-21.283	116.071
562	1	562	1.145	1.169	280.5	1	6860	47.892	0.355	NA	0.025	0.05	5.865	27.148
563	1	563	1.159	1.171	281	1	7040	47.906	0.343	NA	0.014	0.028	8.44	2.575
564	1	564	1.215	1.187	281.5	1	4211	47.964	0.29	NA	0.058	0.116	15.561	7.121
565	1	565	1.167	1.142	282	1	6391	48.029	0.356	NA	0.066	0.131	-137.033	-152.594
566	1	566	1.164	1.194	282.5	1	3291	48.081	0.325	NA	0.052	0.104	93.219	-129.748
567	1	567	1.119	1.105	283	1	4870	48.181	0.416	NA	0.099	0.198	-116.987	149.794
568	1	568	1.064	1.128	283.5	1	5960	48.24	0.445	NA	0.059	0.119	157.473	-85.541
569	1	569	1.107	1.13	284	1	5134	48.283	0.409	NA	0.043	0.087	2.104	-155.369
570	1	570	1.061	1.143	284.5	1	6112	48.331	0.439	NA	0.048	0.096	163.968	161.865
571	1	571	1.193	1.135	285	1	4494	48.464	0.341	NA	0.133	0.265	-3.357	-167.325
572	1	572	1.085	1.209	285.5	1	2760	48.595	0.386	NA	0.131	0.262	146.009	149.366
573	1	573	1.178	1.092	286	1	5975	48.744	0.383	NA	0.149	0.298	-51.397	162.594
574	1	574	1.131	1.133	286.5	1	5292	48.806	0.388	NA	0.062	0.124	138.781	-169.822
575	1	575	1.107	1.277	287	1	2698	48.952	0.34	NA	0.146	0.292	99.653	-39.128
576	1	576	1.077	1.119	287.5	1	5589	49.112	0.44	NA	0.161	0.321	-100.763	159.584
577	1	577	1.079	1.101	288	1	5454	49.131	0.449	NA	0.018	0.037	-82.285	18.479
578	1	578	1.058	1.161	288.5	1	5275	49.194	0.432	NA	0.063	0.127	109.252	-168.463
579	1	579	1.131	1.266	289	1	3125	49.322	0.32	NA	0.128	0.256	55.097	-54.155
580	1	580	1.144	1.097	289.5	1	5194	49.491	0.403	NA	0.169	0.338	-85.701	-140.798
581	1	581	1.136	1.111	290	1	7509	49.507	0.399	NA	0.016	0.032	119.196	-155.103
582	1	582	1.07	1.118	290.5	1	5736	49.573	0.445	NA	0.066	0.133	173.976	54.78
583	1	583	1.068	1.039	291	1	6696	49.653	0.498	NA	0.079	0.159	-91.76	94.265
584	1	584	1.149	1.058	291.5	1	6916	49.736	0.428	NA	0.084	0.168	13.171	104.93
585	1	585	1.19	1.038	292	1	4531	49.782	0.419	NA	0.046	0.092	-26.451	-39.621
586	1	586	1.117	1.083	292.5	1	4887	49.869	0.432	NA	0.087	0.173	148.207	174.657
587	1	587	1.102	1.132	293	1	3251	49.92	0.412	NA	0.051	0.102	107.177	-41.03
588	1	588	1.106	1.124	293.5	1	2560	49.928	0.414	NA	0.008	0.016	-63.852	-171.029
589	1	589	1.087	1.062	294	1	6118	49.993	0.468	NA	0.065	0.129	-106.24	-42.387
590	1	590	1.048	1.049	294.5	1	4595	50.034	0.506	NA	0.041	0.083	-160.761	-54.521
591	1	591	1.112	1.013	295	1	5280	50.107	0.486	NA	0.073	0.146	-29.24	131.521
592	1	592	1.182	1.032	295.5	1	6783	50.179	0.428	NA	0.072	0.144	14.861	44.101
593	1	593	1.148	1.107	296	1	5390	50.262	0.393	NA	0.083	0.166	114.376	99.514
594	1	594	1.166	1.117	296.5	1	4753	50.283	0.374	NA	0.02	0.041	27.744	-86.632
595	1	595	1.125	1.032	297	1	7818	50.377	0.464	NA	0.094	0.189	-115.616	-143.36
596	1	596	1.135	1.092	297.5	1	4797	50.439	0.413	NA	0.062	0.124	80.627	-163.757
597	1	597	1.107	1.109	298	1	6039	50.471	0.422	NA	0.033	0.065	148.952	68.325
598	1	598	1.03	1.118	298.5	1	4620	50.548	0.478	NA	0.077	0.154	173.181	24.229
599	1	599	1.109	1.125	299	1	3383	50.627	0.411	NA	0.079	0.158	4.501	-168.68
600	1	600	1.128	1.107	299.5	1	3857	50.653	0.407	NA	0.026	0.051	-42.327	-46.828
