# Supplementary material for: Random sub-diffusion and capture of genes by the nuclear pore reduces dynamics and coordinates inter-chromosomal movement
Source: eLife. 2021 May 18;10:e66238. doi: 10.7554/eLife.66238 (PMC8195609; doi:10.7554/eLife.66238)
Supplement: Figure 5—source data 1. [file elife-66238-fig5-data1.zip › REPOS_DB/DimerCap_mut/200312_DimerCap_MU_Dimer_15a.csv]

Nr	TID	PID	x [micron]	y [micron]	t [sec]	c [idx]	I [val]	Len [micron]	D2S [micron]	D2R [micron]	D2P [micron]	v [micron/sec]	α [deg]	Δα [deg]
1	1	1	1.987	2.405	0	1	3656	0	0	NA	NA	NA	NA	NA
2	1	2	2.098	2.605	0.5	1	7658	0.229	0.229	NA	0.229	0.457	61.132	NA
3	1	3	1.957	2.463	1	1	2252	0.428	0.066	NA	0.199	0.399	-134.759	164.108
4	1	4	2.043	2.359	1.5	1	4674	0.562	0.072	NA	0.135	0.269	-50.479	84.28
5	1	5	1.95	2.349	2	1	4789	0.656	0.067	NA	0.094	0.188	-173.498	-123.019
6	1	6	2.027	2.538	2.5	1	4145	0.861	0.139	NA	0.204	0.408	67.809	-118.693
7	1	7	2.158	2.548	3	1	7313	0.992	0.222	NA	0.131	0.263	4.281	-63.528
8	1	8	2.176	2.51	3.5	1	9085	1.034	0.216	NA	0.042	0.084	-64.163	-68.444
9	1	9	2.116	2.559	4	1	12221	1.111	0.201	NA	0.077	0.154	140.721	-155.116
10	1	10	2.142	2.509	4.5	1	5657	1.168	0.187	NA	0.057	0.114	-62.582	156.696
11	1	11	2.175	2.488	5	1	9382	1.206	0.205	NA	0.038	0.076	-31.974	30.608
12	1	12	2.103	2.491	5.5	1	8595	1.277	0.145	NA	0.071	0.143	177.827	-150.198
13	1	13	2.092	2.523	6	1	8439	1.311	0.158	NA	0.034	0.069	109.428	-68.399
14	1	14	2.063	2.533	6.5	1	8087	1.342	0.148	NA	0.031	0.061	162.606	53.178
15	1	15	2.086	2.506	7	1	7244	1.377	0.141	NA	0.035	0.07	-49.188	148.206
16	1	16	2.103	2.42	7.5	1	9926	1.465	0.117	NA	0.087	0.175	-78.456	-29.268
17	1	17	2.072	2.424	8	1	8569	1.496	0.087	NA	0.032	0.064	173.434	-108.11
18	1	18	2.049	2.424	8.5	1	8514	1.519	0.064	NA	0.023	0.046	179.786	6.352
19	1	19	2.131	2.485	9	1	9433	1.622	0.164	NA	0.102	0.204	36.882	-142.904
20	1	20	2.106	2.431	9.5	1	9952	1.681	0.122	NA	0.059	0.119	-114.151	-151.033
21	1	21	1.997	2.497	10	1	9909	1.809	0.093	NA	0.128	0.256	148.941	-96.908
22	1	22	1.936	2.373	10.5	1	9361	1.947	0.061	NA	0.138	0.277	-116.089	94.97
23	1	23	2.086	2.497	11	1	7835	2.143	0.136	NA	0.195	0.391	39.472	155.561
24	1	24	2.079	2.408	11.5	1	7231	2.232	0.091	NA	0.089	0.178	-95.032	-134.504
25	1	25	2.038	2.448	12	1	10999	2.289	0.067	NA	0.057	0.114	135.404	-129.564
26	1	26	2.081	2.385	12.5	1	8379	2.366	0.096	NA	0.077	0.154	-55.712	168.884
27	1	27	1.921	2.532	13	1	10163	2.583	0.144	NA	0.217	0.435	137.402	-166.885
28	1	28	2	2.576	13.5	1	11411	2.674	0.172	NA	0.091	0.181	29.22	-108.182
29	1	29	2.027	2.573	14	1	7985	2.701	0.173	NA	0.027	0.053	-7.324	-36.544
30	1	30	2.126	2.599	14.5	1	8268	2.803	0.239	NA	0.103	0.205	14.53	21.854
31	1	31	2.069	2.694	15	1	9937	2.914	0.3	NA	0.111	0.222	121.106	106.575
32	1	32	2.149	2.667	15.5	1	9753	2.999	0.308	NA	0.085	0.169	-18.7	-139.806
33	1	33	2.138	2.658	16	1	8817	3.013	0.295	NA	0.014	0.028	-142.535	-123.835
34	1	34	2.073	2.633	16.5	1	7846	3.082	0.244	NA	0.07	0.139	-158.865	-16.33
35	1	35	1.927	2.698	17	1	7549	3.242	0.299	NA	0.159	0.318	156.107	-45.028
36	1	36	1.879	2.614	17.5	1	6431	3.338	0.236	NA	0.096	0.193	-120.424	83.47
37	1	37	1.908	2.567	18	1	9403	3.394	0.181	NA	0.056	0.111	-57.927	62.497
38	1	38	1.934	2.531	18.5	1	9083	3.438	0.137	NA	0.045	0.089	-54.152	3.775
39	1	39	1.927	2.661	19	1	11722	3.569	0.264	NA	0.13	0.261	93.299	147.452
40	1	40	1.99	2.72	19.5	1	9196	3.655	0.315	NA	0.086	0.173	42.509	-50.79
41	1	41	1.981	2.653	20	1	10406	3.722	0.248	NA	0.067	0.135	-97.83	-140.339
42	1	42	1.928	2.658	20.5	1	8699	3.776	0.26	NA	0.053	0.107	174.966	-87.204
43	1	43	1.99	2.622	21	1	11583	3.847	0.218	NA	0.071	0.143	-29.634	155.4
44	1	44	1.869	2.535	21.5	1	6673	3.996	0.176	NA	0.149	0.298	-144.268	-114.634
45	1	45	1.962	2.596	22	1	8597	4.107	0.193	NA	0.111	0.222	33.243	177.511
46	1	46	1.972	2.6	22.5	1	7652	4.117	0.196	NA	0.01	0.02	20.297	-12.946
47	1	47	2.043	2.697	23	1	7703	4.237	0.297	NA	0.12	0.24	53.857	33.56
48	1	48	1.946	2.686	23.5	1	10291	4.335	0.284	NA	0.097	0.195	-173.609	132.534
49	1	49	2.007	2.554	24	1	7016	4.48	0.151	NA	0.145	0.291	-65.229	108.379
50	1	50	1.944	2.609	24.5	1	9847	4.564	0.209	NA	0.083	0.167	138.346	-156.425
51	1	51	2.017	2.559	25	1	12153	4.651	0.157	NA	0.088	0.176	-34.79	-173.136
52	1	52	1.977	2.527	25.5	1	7820	4.702	0.123	NA	0.051	0.102	-141.173	-106.383
53	1	53	2.081	2.478	26	1	7441	4.818	0.119	NA	0.116	0.231	-25.528	115.645
54	1	54	2.018	2.537	26.5	1	10327	4.904	0.135	NA	0.087	0.173	137.096	162.624
55	1	55	2.082	2.582	27	1	9318	4.982	0.201	NA	0.078	0.156	35.187	-101.909
56	1	56	2.023	2.553	27.5	1	7003	5.048	0.152	NA	0.066	0.132	-153.766	171.047
57	1	57	1.981	2.523	28	1	8324	5.099	0.118	NA	0.051	0.102	-143.884	9.882
58	1	58	2.027	2.643	28.5	1	10374	5.228	0.242	NA	0.129	0.258	69.49	-146.627
59	1	59	2.007	2.61	29	1	7168	5.267	0.206	NA	0.039	0.078	-120.849	169.661
60	1	60	2.061	2.553	29.5	1	7654	5.346	0.165	NA	0.079	0.158	-46.441	74.408
61	1	61	1.958	2.549	30	1	9602	5.45	0.147	NA	0.104	0.208	-177.957	-131.515
62	1	62	1.856	2.599	30.5	1	8172	5.563	0.234	NA	0.113	0.226	153.776	-28.268
63	1	63	1.94	2.378	31	1	9373	5.799	0.054	NA	0.236	0.472	-69.077	137.147
64	1	64	1.909	2.411	31.5	1	8027	5.845	0.079	NA	0.046	0.092	133.751	-157.172
65	1	65	2.044	2.422	32	1	9952	5.981	0.059	NA	0.135	0.271	4.411	-129.34
66	1	66	2.029	2.54	32.5	1	9196	6.1	0.141	NA	0.119	0.238	96.965	92.554
67	1	67	1.975	2.488	33	1	7654	6.174	0.084	NA	0.075	0.149	-136.297	126.738
68	1	68	1.978	2.507	33.5	1	7473	6.193	0.102	NA	0.019	0.037	82.934	-140.77
69	1	69	1.949	2.615	34	1	7756	6.305	0.214	NA	0.112	0.224	104.923	21.989
70	1	70	1.989	2.537	34.5	1	7093	6.393	0.132	NA	0.088	0.176	-62.687	-167.61
71	1	71	1.998	2.518	35	1	7052	6.413	0.114	NA	0.02	0.041	-63.814	-1.127
72	1	72	2.06	2.639	35.5	1	4194	6.549	0.246	NA	0.136	0.272	62.877	126.691
73	1	73	2.103	2.533	36	1	6984	6.663	0.173	NA	0.114	0.229	-68.315	-131.192
74	1	74	2.102	2.447	36.5	1	9060	6.749	0.122	NA	0.086	0.172	-90.754	-22.439
75	1	75	2.071	2.512	37	1	6156	6.821	0.137	NA	0.072	0.144	114.914	-154.332
76	1	76	2.147	2.478	37.5	1	6120	6.905	0.176	NA	0.083	0.167	-24.119	-139.034
77	1	77	2.103	2.47	38	1	7466	6.95	0.132	NA	0.045	0.091	-168.984	-144.865
78	1	78	1.992	2.509	38.5	1	6097	7.068	0.104	NA	0.118	0.236	160.56	-30.456
79	1	79	1.837	2.433	39	1	4480	7.24	0.153	NA	0.172	0.344	-153.677	45.763
80	1	80	1.952	2.441	39.5	1	3598	7.356	0.05	NA	0.116	0.231	4.219	157.896
81	1	81	2.098	2.385	40	1	6617	7.512	0.113	NA	0.156	0.312	-21.242	-25.462
82	1	82	2.079	2.429	40.5	1	8209	7.56	0.094	NA	0.049	0.097	113.589	134.831
83	1	83	1.892	2.482	41	1	10493	7.754	0.122	NA	0.194	0.387	164.219	50.63
84	1	84	1.988	2.443	41.5	1	7368	7.857	0.039	NA	0.103	0.206	-21.848	173.933
85	1	85	2.009	2.519	42	1	8450	7.936	0.117	NA	0.079	0.158	74.324	96.172
86	1	86	2.029	2.468	42.5	1	8716	7.991	0.076	NA	0.055	0.11	-69.154	-143.477
87	1	87	1.97	2.477	43	1	8571	8.05	0.074	NA	0.059	0.118	171.472	-119.374
88	1	88	1.954	2.571	43.5	1	9785	8.146	0.17	NA	0.096	0.192	99.772	-71.7
89	1	89	1.934	2.618	44	1	7714	8.197	0.22	NA	0.051	0.102	113.28	13.509
90	1	90	1.971	2.642	44.5	1	9723	8.241	0.238	NA	0.044	0.087	32.53	-80.751
91	1	91	1.906	2.623	45	1	7624	8.307	0.233	NA	0.067	0.134	-163.987	163.483
92	1	92	1.96	2.574	45.5	1	7231	8.381	0.171	NA	0.073	0.146	-42.376	121.611
93	1	93	1.988	2.531	46	1	10950	8.431	0.127	NA	0.051	0.102	-56.666	-14.29
94	1	94	1.994	2.529	46.5	1	9678	8.438	0.124	NA	0.006	0.013	-26.611	30.056
95	1	95	1.874	2.572	47	1	8326	8.566	0.202	NA	0.128	0.256	160.005	-173.384
96	1	96	1.934	2.611	47.5	1	7342	8.638	0.213	NA	0.072	0.144	32.801	-127.204
97	1	97	2.007	2.579	48	1	9902	8.718	0.175	NA	0.08	0.159	-24.294	-57.095
98	1	98	1.942	2.584	48.5	1	7502	8.783	0.185	NA	0.066	0.131	175.697	-160.01
99	1	99	1.908	2.565	49	1	9762	8.821	0.179	NA	0.038	0.076	-151.556	32.747
100	1	100	2.034	2.5	49.5	1	7822	8.963	0.106	NA	0.142	0.284	-27.561	123.995
101	1	101	2.035	2.687	50	1	7020	9.15	0.286	NA	0.187	0.374	89.766	117.326
102	1	102	2.011	2.646	50.5	1	9740	9.197	0.243	NA	0.047	0.094	-120.217	150.018
103	1	103	1.998	2.8	51	1	8211	9.351	0.395	NA	0.154	0.308	94.884	-144.9
104	1	104	2.037	2.82	51.5	1	10005	9.395	0.418	NA	0.044	0.088	27.149	-67.735
105	1	105	2.028	2.682	52	1	7076	9.533	0.28	NA	0.138	0.276	-93.921	-121.069
106	1	106	1.927	2.654	52.5	1	9049	9.638	0.256	NA	0.105	0.21	-164.128	-70.208
107	1	107	1.911	2.642	53	1	9585	9.658	0.249	NA	0.02	0.039	-143.699	20.429
108	1	108	1.828	2.602	53.5	1	8631	9.75	0.254	NA	0.092	0.185	-154.358	-10.659
109	1	109	1.857	2.707	54	1	7839	9.859	0.329	NA	0.109	0.219	74.42	-131.222
110	1	110	1.775	2.713	54.5	1	9787	9.941	0.374	NA	0.082	0.164	176.161	101.741
111	1	111	2.021	2.722	55	1	9064	10.187	0.319	NA	0.246	0.492	2.19	-173.97
112	1	112	1.993	2.635	55.5	1	11065	10.278	0.231	NA	0.091	0.182	-107.884	-110.074
113	1	113	1.978	2.548	56	1	6961	10.367	0.144	NA	0.089	0.178	-99.999	7.885
114	1	114	2.015	2.539	56.5	1	7317	10.406	0.137	NA	0.039	0.077	-13.355	86.644
115	1	115	1.923	2.631	57	1	11387	10.536	0.235	NA	0.13	0.26	135.393	148.748
116	1	116	2.053	2.672	57.5	1	5612	10.673	0.275	NA	0.137	0.274	17.578	-117.815
117	1	117	2.099	2.737	58	1	7336	10.752	0.35	NA	0.079	0.159	54.622	37.044
118	1	118	2.092	2.689	58.5	1	9301	10.8	0.303	NA	0.048	0.096	-98.341	-152.962
119	1	119	2.035	2.633	59	1	6481	10.88	0.233	NA	0.08	0.16	-135.438	-37.098
120	1	120	2.024	2.684	59.5	1	6079	10.933	0.282	NA	0.053	0.105	101.992	-122.57
121	1	121	2.058	2.663	60	1	8945	10.973	0.267	NA	0.04	0.081	-33.042	-135.034
122	1	122	2.041	2.67	60.5	1	5879	10.991	0.271	NA	0.018	0.037	156.511	-170.447
123	1	123	1.985	2.703	61	1	7737	11.057	0.298	NA	0.065	0.13	149.619	-6.891
124	1	124	2.07	2.623	61.5	1	9088	11.173	0.233	NA	0.117	0.234	-43.339	167.041
125	1	125	1.985	2.658	62	1	9230	11.266	0.254	NA	0.093	0.185	157.315	-159.346
126	1	126	2.043	2.591	62.5	1	8358	11.355	0.194	NA	0.089	0.178	-49.23	153.455
127	1	127	2.067	2.702	63	1	8599	11.469	0.308	NA	0.114	0.228	77.481	126.712
128	1	128	2.139	2.706	63.5	1	8398	11.541	0.337	NA	0.072	0.143	2.735	-74.746
129	1	129	2.096	2.685	64	1	8955	11.589	0.301	NA	0.048	0.096	-154.393	-157.128
130	1	130	2.088	2.764	64.5	1	7116	11.668	0.373	NA	0.079	0.159	95.798	-109.809
131	1	131	2.127	2.846	65	1	8964	11.759	0.463	NA	0.091	0.182	64.71	-31.088
132	1	132	2.152	2.814	65.5	1	6259	11.8	0.442	NA	0.041	0.082	-51.039	-115.749
133	1	133	2.175	2.756	66	1	6252	11.863	0.398	NA	0.063	0.126	-68.916	-17.877
134	1	134	2.115	2.857	66.5	1	9265	11.981	0.47	NA	0.118	0.236	120.949	-170.135
135	1	135	2.065	2.798	67	1	6464	12.058	0.401	NA	0.077	0.153	-129.991	109.059
136	1	136	2.1	2.865	67.5	1	7289	12.133	0.474	NA	0.075	0.151	62.598	-167.41
137	1	137	2.175	2.833	68	1	8012	12.215	0.468	NA	0.081	0.163	-22.999	-85.597
138	1	138	2.042	2.757	68.5	1	9994	12.368	0.357	NA	0.153	0.306	-150.219	-127.22
139	1	139	2.108	2.6	69	1	9497	12.539	0.23	NA	0.171	0.342	-67.153	83.066
140	1	140	2.093	2.801	69.5	1	8697	12.741	0.41	NA	0.202	0.404	94.456	161.609
141	1	141	1.958	2.591	70	1	2118	12.99	0.189	NA	0.249	0.499	-122.668	142.876
142	1	142	2.082	2.825	70.5	1	6564	13.255	0.431	NA	0.264	0.529	62.05	-175.283
143	1	143	1.889	2.673	71	1	8279	13.501	0.285	NA	0.246	0.492	-141.722	156.228
144	1	144	1.917	2.69	71.5	1	8727	13.534	0.294	NA	0.033	0.067	31.437	173.159
145	1	145	1.952	2.695	72	1	6918	13.57	0.292	NA	0.035	0.071	8.011	-23.426
146	1	146	1.875	2.671	72.5	1	9290	13.651	0.289	NA	0.081	0.162	-162.732	-170.744
147	1	147	2.057	2.479	73	1	8789	13.915	0.102	NA	0.264	0.528	-46.474	116.259
148	1	148	2.243	2.431	73.5	1	6912	14.107	0.257	NA	0.192	0.385	-14.565	31.909
149	1	149	2.252	2.56	74	1	7227	14.237	0.307	NA	0.13	0.259	86.036	100.601
150	1	150	2.176	2.571	74.5	1	9751	14.313	0.251	NA	0.077	0.153	172.111	86.075
151	1	151	2.215	2.579	75	1	8294	14.353	0.286	NA	0.04	0.079	11.147	-160.964
152	1	152	2.075	2.486	75.5	1	7733	14.521	0.119	NA	0.168	0.335	-146.615	-157.762
153	1	153	2.086	2.552	76	1	7871	14.588	0.177	NA	0.067	0.134	80.385	-133
154	1	154	2.123	2.515	76.5	1	6530	14.64	0.175	NA	0.053	0.106	-44.781	-125.166
155	1	155	2.167	2.518	77	1	9971	14.685	0.213	NA	0.044	0.088	3.963	48.743
156	1	156	2.138	2.505	77.5	1	7231	14.717	0.181	NA	0.033	0.065	-155.786	-159.748
157	1	157	2.103	2.702	78	1	8529	14.917	0.319	NA	0.2	0.4	100	-104.214
158	1	158	1.987	2.665	78.5	1	7709	15.039	0.26	NA	0.122	0.243	-162.331	97.668
159	1	159	2.08	2.807	79	1	6865	15.209	0.413	NA	0.17	0.341	56.697	-140.972
160	1	160	2.16	2.745	79.5	1	7351	15.311	0.382	NA	0.101	0.203	-37.871	-94.568
161	1	161	2.142	2.697	80	1	7752	15.362	0.331	NA	0.051	0.103	-111.541	-73.67
162	1	162	2.096	2.809	80.5	1	6946	15.483	0.419	NA	0.121	0.241	112.008	-136.451
163	1	163	2.056	2.746	81	1	7289	15.557	0.348	NA	0.075	0.15	-122.922	125.07
164	1	164	2.118	2.748	81.5	1	9309	15.619	0.367	NA	0.062	0.124	1.279	124.201
165	1	165	2.194	2.864	82	1	5350	15.758	0.504	NA	0.139	0.278	56.745	55.466
166	1	166	2.146	2.79	82.5	1	6331	15.847	0.416	NA	0.089	0.177	-122.809	-179.555
167	1	167	2.2	2.801	83	1	9094	15.902	0.449	NA	0.055	0.109	11.622	134.431
168	1	168	2.199	2.7	83.5	1	5636	16.002	0.364	NA	0.1	0.201	-90.393	-102.015
169	1	169	2.215	2.627	84	1	6052	16.077	0.318	NA	0.075	0.15	-77.835	12.558
170	1	170	2.087	2.727	84.5	1	7803	16.239	0.338	NA	0.162	0.324	141.85	-140.316
171	1	171	2.113	2.734	85	1	4650	16.265	0.352	NA	0.026	0.053	14.62	-127.23
172	1	172	2.162	2.604	85.5	1	8038	16.404	0.265	NA	0.139	0.278	-69.294	-83.914
173	1	173	2.165	2.633	86	1	6361	16.433	0.289	NA	0.029	0.058	84.854	154.149
174	1	174	2.199	2.634	86.5	1	5885	16.467	0.312	NA	0.034	0.068	2.99	-81.864
175	1	175	2.258	2.582	87	1	8648	16.547	0.324	NA	0.079	0.159	-41.554	-44.544
176	1	176	2.209	2.469	87.5	1	8266	16.67	0.231	NA	0.123	0.247	-113.663	-72.109
177	1	177	2.086	2.481	88	1	6039	16.794	0.124	NA	0.124	0.248	174.386	-71.951
178	1	178	2.081	2.512	88.5	1	6417	16.826	0.143	NA	0.032	0.063	97.594	-76.793
179	1	179	2.076	2.471	89	1	7057	16.867	0.111	NA	0.041	0.083	-97.42	164.986
180	1	180	2.034	2.415	89.5	1	8198	16.937	0.048	NA	0.07	0.141	-127.069	-29.649
181	1	181	1.97	2.462	90	1	6218	17.016	0.059	NA	0.079	0.158	143.814	-89.117
182	1	182	2.113	2.499	90.5	1	5853	17.164	0.157	NA	0.148	0.296	14.64	-129.174
183	1	183	2.046	2.579	91	1	7876	17.269	0.184	NA	0.105	0.21	129.986	115.346
184	1	184	2.05	2.589	91.5	1	8972	17.279	0.194	NA	0.01	0.02	66.306	-63.68
185	1	185	2.085	2.457	92	1	9783	17.415	0.11	NA	0.136	0.273	-75.119	-141.425
186	1	186	2.118	2.567	92.5	1	7547	17.53	0.208	NA	0.115	0.23	73.253	148.371
187	1	187	2.108	2.609	93	1	7500	17.573	0.237	NA	0.043	0.086	102.779	29.526
188	1	188	2.032	2.666	93.5	1	9137	17.668	0.265	NA	0.095	0.19	143.139	40.361
189	1	189	2.073	2.635	94	1	9352	17.719	0.246	NA	0.051	0.102	-36.51	-179.649
190	1	190	2.023	2.461	94.5	1	7970	17.9	0.067	NA	0.181	0.362	-106.032	-69.522
191	1	191	2.142	2.53	95	1	9211	18.037	0.199	NA	0.137	0.274	29.854	135.886
192	1	192	1.99	2.501	95.5	1	9518	18.192	0.097	NA	0.155	0.31	-169.45	160.695
193	1	193	1.94	2.378	96	1	7731	18.325	0.054	NA	0.133	0.266	-111.8	57.651
194	1	194	1.877	2.328	96.5	1	7110	18.405	0.134	NA	0.08	0.16	-141.972	-30.172
195	1	195	1.872	2.485	97	1	6833	18.562	0.14	NA	0.157	0.313	91.818	-126.211
196	1	196	1.828	2.539	97.5	1	6289	18.632	0.208	NA	0.069	0.139	129.407	37.59
197	1	197	1.918	2.388	98	1	6267	18.807	0.071	NA	0.175	0.35	-59.121	171.472
198	1	198	1.974	2.413	98.5	1	9017	18.867	0.016	NA	0.061	0.122	23.612	82.733
199	1	199	1.982	2.42	99	1	8925	18.879	0.016	NA	0.011	0.022	41.957	18.346
200	1	200	1.919	2.543	99.5	1	10856	19.016	0.154	NA	0.138	0.275	117.137	75.179
201	1	201	1.9	2.434	100	1	8351	19.126	0.092	NA	0.11	0.22	-100.149	142.715
202	1	202	1.85	2.479	100.5	1	6124	19.193	0.156	NA	0.067	0.134	137.635	-122.216
203	1	203	1.994	2.358	101	1	9312	19.382	0.048	NA	0.189	0.377	-40.182	-177.817
204	1	204	1.934	2.34	101.5	1	6679	19.445	0.084	NA	0.063	0.126	-163.858	-123.676
205	1	205	2.02	2.426	102	1	7140	19.566	0.039	NA	0.121	0.243	45.214	-150.927
206	1	206	2.008	2.463	102.5	1	7293	19.604	0.062	NA	0.038	0.077	107.336	62.122
207	1	207	1.978	2.495	103	1	6647	19.648	0.09	NA	0.044	0.088	134.135	26.799
208	1	208	2.006	2.565	103.5	1	5375	19.725	0.162	NA	0.076	0.152	68.114	-66.021
209	1	209	1.949	2.483	104	1	7588	19.824	0.087	NA	0.1	0.2	-124.731	167.155
210	1	210	2.006	2.445	104.5	1	9213	19.893	0.045	NA	0.068	0.137	-33.698	91.033
211	1	211	1.9	2.378	105	1	7643	20.018	0.091	NA	0.125	0.25	-147.624	-113.926
212	1	212	1.938	2.383	105.5	1	5405	20.056	0.054	NA	0.038	0.075	6.892	154.516
213	1	213	2.021	2.416	106	1	9708	20.145	0.035	NA	0.089	0.178	21.569	14.678
214	1	214	1.992	2.357	106.5	1	6468	20.21	0.048	NA	0.065	0.131	-115.903	-137.472
215	1	215	2.059	2.443	107	1	8733	20.319	0.082	NA	0.109	0.219	52.21	168.113
216	1	216	2.006	2.45	107.5	1	10843	20.373	0.049	NA	0.053	0.107	173.146	120.936
217	1	217	1.925	2.479	108	1	8238	20.459	0.097	NA	0.086	0.172	159.819	-13.327
218	1	218	1.899	2.361	108.5	1	7434	20.58	0.099	NA	0.121	0.243	-102.648	97.534
219	1	219	1.892	2.31	109	1	8014	20.631	0.134	NA	0.051	0.102	-97.709	4.939
220	1	220	2.027	2.618	109.5	1	8217	20.967	0.217	NA	0.336	0.672	66.296	164.004
221	1	221	2.037	2.636	110	1	7893	20.988	0.237	NA	0.021	0.042	60.511	-5.784
222	1	222	2.043	2.624	110.5	1	7906	21.001	0.226	NA	0.013	0.027	-66.357	-126.868
223	1	223	2.083	2.368	111	1	7584	21.261	0.103	NA	0.26	0.519	-81.04	-14.684
224	1	224	1.996	2.309	111.5	1	7778	21.366	0.096	NA	0.105	0.209	-146.061	-65.02
225	1	225	2.017	2.383	112	1	7479	21.442	0.037	NA	0.076	0.152	74.516	-139.423
226	1	226	1.935	2.442	112.5	1	9504	21.543	0.064	NA	0.101	0.202	144.221	69.705
227	1	227	1.96	2.337	113	1	7136	21.651	0.073	NA	0.108	0.216	-76.609	139.17
228	1	228	1.84	2.385	113.5	1	7507	21.78	0.149	NA	0.129	0.259	157.853	-125.538
229	1	229	1.861	2.331	114	1	7242	21.839	0.146	NA	0.059	0.118	-68.489	133.658
230	1	230	1.843	2.427	114.5	1	7611	21.937	0.146	NA	0.098	0.196	100.77	169.26
231	1	231	1.871	2.32	115	1	7622	22.048	0.143	NA	0.111	0.221	-75.083	-175.853
232	1	232	1.876	2.262	115.5	1	8127	22.107	0.181	NA	0.059	0.117	-85.892	-10.809
233	1	233	1.878	2.383	116	1	7562	22.227	0.111	NA	0.121	0.242	88.729	174.621
234	1	234	1.909	2.32	116.5	1	7438	22.297	0.115	NA	0.07	0.14	-63.537	-152.266
235	1	235	1.941	2.35	117	1	8454	22.34	0.072	NA	0.043	0.086	43.608	107.145
236	1	236	1.882	2.46	117.5	1	7620	22.465	0.119	NA	0.125	0.25	117.919	74.311
237	1	237	1.801	2.408	118	1	6792	22.561	0.186	NA	0.096	0.192	-147.579	94.502
238	1	238	1.782	2.312	118.5	1	8644	22.66	0.226	NA	0.099	0.197	-101.256	46.322
239	1	239	1.883	2.408	119	1	8217	22.8	0.104	NA	0.14	0.28	43.383	144.639
240	1	240	1.832	2.352	119.5	1	8219	22.875	0.164	NA	0.076	0.151	-132.673	-176.056
241	1	241	1.94	2.418	120	1	7112	23.002	0.049	NA	0.127	0.253	31.387	164.06
242	1	242	1.9	2.302	120.5	1	6538	23.125	0.135	NA	0.123	0.246	-109.023	-140.41
243	1	243	1.845	2.269	121	1	9245	23.189	0.197	NA	0.064	0.129	-149.416	-40.393
244	1	244	1.89	2.333	121.5	1	6058	23.267	0.121	NA	0.078	0.156	54.891	-155.693
245	1	245	1.894	2.322	122	1	7296	23.279	0.125	NA	0.012	0.023	-69.33	-124.221
246	1	246	1.889	2.417	122.5	1	9009	23.373	0.099	NA	0.094	0.189	93.003	162.333
247	1	247	1.909	2.375	123	1	4433	23.42	0.084	NA	0.046	0.093	-64.563	-157.566
248	1	248	1.991	2.319	123.5	1	8520	23.519	0.085	NA	0.099	0.198	-33.873	30.69
249	1	249	2.156	2.341	124	1	7212	23.686	0.181	NA	0.167	0.334	7.512	41.386
250	1	250	2.123	2.299	124.5	1	6577	23.74	0.172	NA	0.054	0.108	-127.829	-135.341
251	1	251	2.065	2.275	125	1	8987	23.802	0.151	NA	0.063	0.125	-157.709	-29.88
252	1	252	2.031	2.397	125.5	1	7313	23.929	0.044	NA	0.127	0.253	105.807	-96.485
253	1	253	1.937	2.523	126	1	7212	24.086	0.128	NA	0.157	0.314	126.484	20.678
254	1	254	1.937	2.484	126.5	1	8889	24.125	0.094	NA	0.039	0.079	-91.04	142.475
255	1	255	1.938	2.366	127	1	8034	24.244	0.063	NA	0.118	0.236	-89.562	1.478
256	1	256	1.777	2.327	127.5	1	7545	24.409	0.224	NA	0.165	0.331	-166.449	-76.887
257	1	257	1.804	2.344	128	1	8236	24.441	0.193	NA	0.032	0.064	31.642	-161.909
258	1	258	1.795	2.281	128.5	1	7428	24.504	0.229	NA	0.064	0.127	-98.601	-130.243
259	1	259	1.595	2.249	129	1	8893	24.707	0.422	NA	0.202	0.405	-171.145	-72.544
260	1	260	1.809	2.2	129.5	1	4373	24.927	0.271	NA	0.22	0.44	-12.926	158.219
261	1	261	1.955	2.264	130	1	8292	25.086	0.144	NA	0.159	0.318	23.788	36.713
262	1	262	1.861	2.266	130.5	1	9373	25.18	0.188	NA	0.094	0.188	178.68	154.892
263	1	263	2.03	2.301	131	1	5988	25.353	0.112	NA	0.173	0.345	11.497	-167.182
264	1	264	1.92	2.446	131.5	1	5471	25.535	0.079	NA	0.182	0.363	127.216	115.719
265	1	265	2.046	2.392	132	1	5911	25.671	0.06	NA	0.136	0.273	-22.98	-150.197
266	1	266	2.089	2.416	132.5	1	5055	25.721	0.103	NA	0.05	0.1	28.619	51.599
267	1	267	2.024	2.426	133	1	6557	25.788	0.042	NA	0.066	0.133	171.325	142.707
268	1	268	1.944	2.425	133.5	1	4991	25.867	0.048	NA	0.08	0.159	-179.229	9.445
269	1	269	2.012	2.491	134	1	8379	25.961	0.089	NA	0.094	0.188	44.258	-136.513
270	1	270	1.972	2.573	134.5	1	5930	26.052	0.169	NA	0.091	0.183	115.966	71.709
271	1	271	2.213	2.375	135	1	6952	26.364	0.227	NA	0.312	0.623	-39.355	-155.321
272	1	272	2.205	2.363	135.5	1	9141	26.379	0.221	NA	0.015	0.03	-122.238	-82.883
273	1	273	2.162	2.365	136	1	9130	26.421	0.18	NA	0.042	0.085	177.119	-60.643
274	1	274	2.177	2.384	136.5	1	7959	26.446	0.191	NA	0.025	0.049	52.096	-125.023
275	1	275	2.138	2.324	137	1	6624	26.518	0.171	NA	0.072	0.145	-123.398	-175.494
276	1	276	2.088	2.208	137.5	1	7185	26.644	0.221	NA	0.126	0.252	-113.029	10.369
277	1	277	2.12	2.311	138	1	9051	26.753	0.163	NA	0.108	0.216	72.747	-174.224
278	1	278	2.049	2.301	138.5	1	8819	26.825	0.121	NA	0.072	0.144	-171.581	115.672
279	1	279	1.942	2.284	139	1	6833	26.933	0.129	NA	0.108	0.216	-171.102	0.479
280	1	280	2.051	2.38	139.5	1	7893	27.078	0.068	NA	0.145	0.291	41.646	-147.252
281	1	281	1.934	2.365	140	1	6988	27.196	0.066	NA	0.118	0.236	-172.623	145.731
282	1	282	1.886	2.421	140.5	1	7253	27.27	0.103	NA	0.074	0.148	130.623	-56.754
283	1	283	1.884	2.523	141	1	8008	27.371	0.157	NA	0.101	0.202	90.929	-39.694
284	1	284	1.999	2.374	141.5	1	5745	27.559	0.033	NA	0.188	0.376	-52.44	-143.368
285	1	285	1.904	2.449	142	1	7370	27.68	0.095	NA	0.121	0.242	141.467	-166.093
286	1	286	2.018	2.362	142.5	1	8104	27.824	0.052	NA	0.143	0.287	-37.284	-178.751
287	1	287	1.965	2.296	143	1	6276	27.908	0.111	NA	0.085	0.169	-128.401	-91.117
288	1	288	1.886	2.358	143.5	1	6158	28.009	0.112	NA	0.101	0.202	141.908	-89.691
289	1	289	2.046	2.349	144	1	4179	28.17	0.081	NA	0.161	0.321	-3.361	-145.269
290	1	290	2.041	2.212	144.5	1	5625	28.307	0.2	NA	0.137	0.274	-92.344	-88.983
291	1	291	2.055	2.157	145	1	9248	28.363	0.257	NA	0.056	0.112	-75.649	16.695
292	1	292	2.09	2.217	145.5	1	5757	28.432	0.214	NA	0.069	0.138	59.629	135.277
293	1	293	2.128	2.252	146	1	5760	28.484	0.208	NA	0.052	0.103	42.426	-17.203
294	1	294	2.124	2.295	146.5	1	4842	28.527	0.176	NA	0.043	0.086	94.49	52.064
295	1	295	2.031	2.367	147	1	6677	28.645	0.058	NA	0.118	0.236	142.327	47.837
296	1	296	2.038	2.259	147.5	1	6813	28.754	0.154	NA	0.109	0.217	-86.506	131.167
297	1	297	2.145	2.26	148	1	9625	28.861	0.214	NA	0.107	0.215	0.744	87.25
298	1	298	2.053	2.24	148.5	1	6912	28.955	0.177	NA	0.094	0.188	-167.741	-168.485
299	1	299	2.131	2.199	149	1	6459	29.044	0.251	NA	0.088	0.177	-27.831	139.91
300	1	300	2.288	2.306	149.5	1	7865	29.233	0.317	NA	0.19	0.379	34.255	62.085
301	1	301	2.188	2.313	150	1	5544	29.333	0.221	NA	0.1	0.2	175.843	141.589
302	1	302	2.181	2.248	150.5	1	8130	29.399	0.249	NA	0.065	0.131	-96.556	87.601
303	1	303	2.275	2.247	151	1	8354	29.493	0.329	NA	0.095	0.189	-0.743	95.813
304	1	304	2.301	2.354	151.5	1	7878	29.603	0.318	NA	0.11	0.22	76.427	77.17
305	1	305	2.196	2.211	152	1	6144	29.78	0.285	NA	0.177	0.353	-126.443	157.13
306	1	306	2.215	2.195	152.5	1	5977	29.805	0.31	NA	0.025	0.051	-41.516	84.927
307	1	307	2.309	2.292	153	1	8524	29.941	0.341	NA	0.136	0.271	46.044	87.56
308	1	308	2.248	2.35	153.5	1	6391	30.025	0.266	NA	0.084	0.169	136.737	90.693
309	1	309	2.204	2.305	154	1	9634	30.088	0.238	NA	0.063	0.126	-134.461	88.802
310	1	310	2.171	2.239	154.5	1	7490	30.162	0.247	NA	0.074	0.147	-116.752	17.709
311	1	311	2.105	2.331	155	1	7133	30.274	0.139	NA	0.112	0.225	125.893	-117.355
312	1	312	2.207	2.327	155.5	1	5738	30.376	0.233	NA	0.102	0.204	-2.172	-128.065
313	1	313	2.148	2.415	156	1	4748	30.483	0.161	NA	0.106	0.212	123.517	125.689
314	1	314	2.064	2.337	156.5	1	9454	30.598	0.102	NA	0.115	0.23	-137.121	99.362
315	1	315	2.126	2.235	157	1	5930	30.717	0.219	NA	0.119	0.238	-58.618	78.503
316	1	316	1.937	2.364	157.5	1	6389	30.945	0.064	NA	0.229	0.457	145.67	-155.712
317	1	317	1.959	2.462	158	1	6995	31.046	0.064	NA	0.1	0.2	77.215	-68.454
318	1	318	2.062	2.369	158.5	1	5518	31.184	0.083	NA	0.138	0.276	-42.049	-119.264
319	1	319	2.082	2.262	159	1	7086	31.293	0.171	NA	0.109	0.219	-79.762	-37.713
320	1	320	2.015	2.279	159.5	1	7573	31.362	0.129	NA	0.068	0.137	165.517	-114.721
321	1	321	1.9	2.265	160	1	7185	31.478	0.165	NA	0.117	0.233	-173.213	21.27
322	1	322	1.808	2.245	160.5	1	5373	31.572	0.241	NA	0.094	0.188	-167.509	5.703
323	1	323	1.884	2.212	161	1	7775	31.655	0.219	NA	0.083	0.166	-23.252	144.257
324	1	324	1.902	2.174	161.5	1	9344	31.698	0.246	NA	0.042	0.085	-64.548	-41.296
325	1	325	1.987	2.178	162	1	7718	31.783	0.226	NA	0.085	0.171	3.193	67.742
326	1	326	1.935	2.172	162.5	1	9422	31.836	0.238	NA	0.053	0.105	-173.372	-176.565
327	1	327	1.949	2.266	163	1	6897	31.93	0.144	NA	0.095	0.189	81.415	-105.214
328	1	328	1.884	2.269	163.5	1	6630	31.996	0.171	NA	0.065	0.131	177.32	95.905
329	1	329	1.938	2.269	164	1	9710	32.05	0.145	NA	0.054	0.108	-0.504	-177.824
330	1	330	1.917	2.203	164.5	1	7965	32.119	0.214	NA	0.069	0.138	-107.591	-107.087
331	1	331	2.034	2.26	165	1	8010	32.249	0.152	NA	0.13	0.261	26.19	133.781
332	1	332	2.075	2.256	165.5	1	7712	32.291	0.173	NA	0.041	0.083	-5.578	-31.768
333	1	333	2.007	2.383	166	1	5542	32.435	0.029	NA	0.145	0.289	118.373	123.951
334	1	334	1.938	2.43	166.5	1	5245	32.519	0.056	NA	0.083	0.167	145.735	27.362
335	1	335	1.99	2.362	167	1	4665	32.604	0.042	NA	0.086	0.171	-52.576	161.689
336	1	336	2.027	2.384	167.5	1	8420	32.647	0.045	NA	0.043	0.087	29.798	82.374
337	1	337	1.952	2.386	168	1	8774	32.723	0.04	NA	0.076	0.151	178.457	148.659
338	1	338	1.934	2.412	168.5	1	6726	32.755	0.054	NA	0.032	0.064	124.822	-53.635
339	1	339	1.93	2.283	169	1	5862	32.884	0.134	NA	0.129	0.258	-91.431	143.747
340	1	340	1.926	2.348	169.5	1	5668	32.949	0.083	NA	0.065	0.13	93.538	-175.032
341	1	341	2.091	2.326	170	1	5678	33.115	0.13	NA	0.166	0.332	-7.526	-101.064
342	1	342	2.006	2.356	170.5	1	6973	33.206	0.052	NA	0.091	0.182	160.538	168.064
343	1	343	1.761	2.454	171	1	8460	33.469	0.232	NA	0.263	0.527	158.301	-2.237
344	1	344	1.881	2.507	171.5	1	4008	33.601	0.148	NA	0.132	0.263	23.988	-134.312
345	1	345	1.881	2.467	172	1	5766	33.641	0.123	NA	0.04	0.08	-89.965	-113.953
346	1	346	1.838	2.317	172.5	1	9683	33.797	0.173	NA	0.156	0.313	-106.061	-16.096
347	1	347	1.928	2.272	173	1	8236	33.898	0.146	NA	0.101	0.201	-26.672	79.389
348	1	348	1.948	2.329	173.5	1	7867	33.959	0.085	NA	0.061	0.121	70.439	97.111
349	1	349	1.938	2.263	174	1	8693	34.026	0.15	NA	0.067	0.134	-98.648	-169.087
350	1	350	1.934	2.286	174.5	1	5602	34.049	0.13	NA	0.024	0.047	99.202	-162.15
351	1	351	1.876	2.424	175	1	5766	34.2	0.113	NA	0.151	0.301	112.926	13.724
352	1	352	1.855	2.383	175.5	1	6308	34.246	0.134	NA	0.046	0.092	-115.961	131.113
353	1	353	1.957	2.402	176	1	6560	34.349	0.03	NA	0.104	0.207	10.438	126.399
354	1	354	1.974	2.341	176.5	1	8121	34.412	0.065	NA	0.063	0.126	-75.04	-85.478
355	1	355	1.901	2.32	177	1	8855	34.488	0.121	NA	0.076	0.152	-163.798	-88.758
356	1	356	1.921	2.497	177.5	1	6918	34.667	0.114	NA	0.178	0.357	83.381	-112.821
357	1	357	1.982	2.451	178	1	7441	34.743	0.046	NA	0.076	0.153	-37.345	-120.726
358	1	358	1.968	2.453	178.5	1	7027	34.757	0.052	NA	0.014	0.028	172.477	-150.178
359	1	359	1.887	2.377	179	1	7481	34.867	0.104	NA	0.111	0.222	-136.752	50.771
360	1	360	1.961	2.379	179.5	1	5307	34.941	0.037	NA	0.073	0.146	2.011	138.763
361	1	361	2.2	2.455	180	1	6233	35.191	0.218	NA	0.251	0.502	17.477	15.466
362	1	362	2.156	2.51	180.5	1	6756	35.262	0.199	NA	0.07	0.14	128.138	110.661
363	1	363	2.224	2.481	181	1	4731	35.334	0.248	NA	0.073	0.146	-23.085	-151.223
364	1	364	2.146	2.498	181.5	1	5241	35.414	0.184	NA	0.08	0.159	168.057	-168.858
365	1	365	2.268	2.596	182	1	6474	35.571	0.34	NA	0.157	0.314	38.663	-129.393
366	1	366	2.296	2.662	182.5	1	6451	35.643	0.402	NA	0.072	0.144	67.36	28.697
367	1	367	2.25	2.567	183	1	7176	35.748	0.308	NA	0.106	0.212	-115.778	176.862
368	1	368	2.275	2.513	183.5	1	5866	35.808	0.307	NA	0.06	0.119	-65.331	50.447
369	1	369	2.265	2.52	184	1	6257	35.82	0.301	NA	0.012	0.024	140.726	-153.942
370	1	370	2.199	2.473	184.5	1	5794	35.902	0.222	NA	0.082	0.164	-144.548	74.725
371	1	371	2.242	2.466	185	1	10429	35.945	0.262	NA	0.043	0.087	-8.243	136.305
372	1	372	2.231	2.382	185.5	1	8187	36.031	0.245	NA	0.085	0.17	-97.258	-89.015
373	1	373	2.232	2.511	186	1	3575	36.16	0.267	NA	0.129	0.259	89.573	-173.169
374	1	374	2.277	2.477	186.5	1	5623	36.217	0.299	NA	0.057	0.114	-37.032	-126.605
375	1	375	2.221	2.551	187	1	5318	36.31	0.276	NA	0.093	0.186	127.32	164.352
376	1	376	2.272	2.526	187.5	1	7415	36.367	0.309	NA	0.057	0.113	-25.885	-153.206
377	1	377	2.162	2.505	188	1	5341	36.478	0.202	NA	0.112	0.223	-168.874	-142.988
378	1	378	2.204	2.44	188.5	1	4317	36.555	0.22	NA	0.077	0.154	-57.287	111.587
379	1	379	2.168	2.289	189	1	4657	36.711	0.215	NA	0.155	0.311	-103.308	-46.021
380	1	380	2.181	2.313	189.5	1	5030	36.738	0.214	NA	0.027	0.055	63.122	166.43
381	1	381	2.174	2.273	190	1	6180	36.779	0.228	NA	0.04	0.081	-99.755	-162.877
382	1	382	2.107	2.276	190.5	1	7225	36.845	0.176	NA	0.067	0.133	177.541	-82.704
383	1	383	2.056	2.298	191	1	5704	36.901	0.127	NA	0.056	0.111	156.297	-21.244
384	1	384	1.984	2.381	191.5	1	8128	37.011	0.024	NA	0.11	0.22	131.232	-25.065
385	1	385	1.906	2.235	192	1	7003	37.177	0.188	NA	0.166	0.331	-118.107	110.661
386	1	386	1.894	2.261	192.5	1	7496	37.205	0.171	NA	0.029	0.058	113.229	-128.664
387	1	387	1.935	2.365	193	1	7059	37.317	0.065	NA	0.111	0.223	68.379	-44.85
388	1	388	1.902	2.269	193.5	1	6197	37.418	0.161	NA	0.102	0.204	-109.425	-177.805
389	1	389	1.957	2.274	194	1	4550	37.474	0.134	NA	0.056	0.112	5.44	114.865
390	1	390	1.807	2.153	194.5	1	6291	37.667	0.309	NA	0.193	0.385	-141.041	-146.481
391	1	391	1.811	2.173	195	1	6664	37.688	0.291	NA	0.021	0.041	79.903	-139.057
392	1	392	1.843	2.314	195.5	1	6101	37.832	0.17	NA	0.144	0.289	77.225	-2.678
393	1	393	1.658	2.338	196	1	7210	38.019	0.336	NA	0.186	0.373	172.518	95.294
394	1	394	1.774	2.367	196.5	1	7530	38.138	0.216	NA	0.12	0.239	13.878	-158.641
395	1	395	1.784	2.321	197	1	5631	38.185	0.22	NA	0.047	0.094	-78.276	-92.154
396	1	396	1.781	2.297	197.5	1	6988	38.209	0.232	NA	0.024	0.048	-95.513	-17.237
397	1	397	1.794	2.335	198	1	6240	38.249	0.205	NA	0.04	0.08	71.724	167.237
398	1	398	1.79	2.234	198.5	1	7541	38.351	0.261	NA	0.102	0.203	-92.114	-163.838
399	1	399	1.855	2.306	199	1	6240	38.448	0.165	NA	0.097	0.194	48.082	140.196
400	1	400	1.655	2.329	199.5	1	5791	38.649	0.341	NA	0.202	0.403	173.477	125.396
401	1	401	1.698	2.287	200	1	6054	38.709	0.312	NA	0.06	0.119	-43.427	143.096
402	1	402	1.692	2.294	200.5	1	6289	38.718	0.316	NA	0.009	0.018	135.731	179.158
403	1	403	1.795	2.368	201	1	4667	38.845	0.196	NA	0.127	0.254	35.704	-100.028
404	1	404	1.817	2.339	201.5	1	5407	38.882	0.182	NA	0.036	0.073	-52.133	-87.836
405	1	405	1.838	2.304	202	1	4657	38.922	0.18	NA	0.041	0.081	-59.583	-7.45
406	1	406	1.798	2.245	202.5	1	6463	38.994	0.248	NA	0.072	0.143	-124.206	-64.623
407	1	407	1.881	2.276	203	1	7775	39.083	0.167	NA	0.089	0.179	20.496	144.702
408	1	408	1.865	2.26	203.5	1	4558	39.106	0.189	NA	0.023	0.046	-135.094	-155.59
409	1	409	1.762	2.4	204	1	5149	39.279	0.225	NA	0.173	0.347	126.456	-98.45
410	1	410	1.762	2.3	204.5	1	6751	39.379	0.249	NA	0.1	0.199	-90.25	143.293
411	1	411	1.802	2.368	205	1	8087	39.458	0.189	NA	0.079	0.159	59.629	149.88
412	1	412	1.732	2.428	205.5	1	5858	39.55	0.256	NA	0.091	0.183	139.34	79.711
413	1	413	1.875	2.337	206	1	6122	39.719	0.131	NA	0.169	0.338	-32.603	-171.944
414	1	414	1.86	2.385	206.5	1	7554	39.77	0.129	NA	0.05	0.101	107.629	140.232
415	1	415	1.753	2.392	207	1	7854	39.876	0.234	NA	0.106	0.213	176.148	68.519
416	1	416	1.773	2.462	207.5	1	3786	39.949	0.222	NA	0.073	0.146	74.383	-101.764
417	1	417	1.949	2.535	208	1	3916	40.139	0.135	NA	0.191	0.381	22.393	-51.991
418	1	418	1.863	2.458	208.5	1	7490	40.255	0.135	NA	0.116	0.231	-138.265	-160.657
419	1	419	1.786	2.287	209	1	5792	40.442	0.233	NA	0.187	0.374	-114.355	23.91
420	1	420	1.843	2.334	209.5	1	5932	40.516	0.161	NA	0.074	0.147	39.36	153.714
421	1	421	1.776	2.396	210	1	6673	40.607	0.211	NA	0.091	0.182	136.949	97.589
422	1	422	1.858	2.328	210.5	1	5813	40.713	0.151	NA	0.106	0.212	-39.96	-176.91
423	1	423	1.802	2.402	211	1	7733	40.806	0.186	NA	0.093	0.186	127.018	166.979
424	1	424	1.815	2.358	211.5	1	6852	40.852	0.178	NA	0.046	0.093	-72.852	160.13
425	1	425	1.827	2.422	212	1	4759	40.917	0.161	NA	0.065	0.13	79.441	152.293
426	1	426	1.772	2.307	212.5	1	5802	41.044	0.236	NA	0.127	0.254	-115.639	164.92
427	1	427	1.645	2.299	213	1	6312	41.172	0.358	NA	0.128	0.255	-176.503	-60.864
428	1	428	1.884	2.29	213.5	1	6719	41.411	0.155	NA	0.239	0.478	-2.287	174.216
429	1	429	1.826	2.34	214	1	6058	41.488	0.174	NA	0.077	0.154	138.864	141.151
430	1	430	1.811	2.374	214.5	1	6976	41.524	0.179	NA	0.036	0.073	113.793	-25.071
431	1	431	1.771	2.424	215	1	6135	41.589	0.217	NA	0.065	0.129	129.089	15.296
432	1	432	1.747	2.444	215.5	1	5395	41.62	0.243	NA	0.031	0.062	139.047	9.958
433	1	433	1.845	2.41	216	1	7080	41.723	0.142	NA	0.103	0.206	-18.94	-157.987
434	1	434	1.769	2.425	216.5	1	5070	41.8	0.219	NA	0.077	0.154	169.429	-171.631
435	1	435	1.88	2.524	217	1	5721	41.949	0.16	NA	0.149	0.298	41.852	-127.577
436	1	436	1.959	2.422	217.5	1	3159	42.078	0.033	NA	0.129	0.258	-52.484	-94.336
437	1	437	1.874	2.525	218	1	5132	42.211	0.165	NA	0.134	0.267	129.49	-178.026
438	1	438	1.925	2.409	218.5	1	5646	42.337	0.063	NA	0.126	0.252	-66.351	164.159
439	1	439	1.934	2.368	219	1	2948	42.379	0.065	NA	0.042	0.085	-77.426	-11.074
440	1	440	1.849	2.405	219.5	1	6054	42.472	0.138	NA	0.092	0.185	156.796	-125.778
441	1	441	1.797	2.416	220	1	4405	42.525	0.191	NA	0.053	0.106	167.377	10.581
442	1	442	1.791	2.381	220.5	1	8181	42.561	0.198	NA	0.036	0.072	-99.074	93.549
443	1	443	1.852	2.399	221	1	7586	42.625	0.135	NA	0.064	0.128	16.772	115.845
444	1	444	1.917	2.463	221.5	1	5725	42.716	0.091	NA	0.091	0.182	44.463	27.691
445	1	445	1.893	2.477	222	1	2316	42.745	0.119	NA	0.028	0.057	150.087	105.624
446	1	446	1.944	2.455	222.5	1	4659	42.8	0.066	NA	0.056	0.111	-23.489	-173.576
447	1	447	1.94	2.482	223	1	3330	42.828	0.091	NA	0.028	0.055	97.786	121.275
448	1	448	1.925	2.563	223.5	1	3999	42.91	0.17	NA	0.082	0.165	100.669	2.883
449	1	449	1.935	2.495	224	1	2741	42.979	0.104	NA	0.069	0.137	-81.646	177.685
450	1	450	1.904	2.419	224.5	1	2562	43.061	0.084	NA	0.082	0.164	-111.911	-30.265
451	1	451	1.919	2.496	225	1	4108	43.139	0.113	NA	0.078	0.157	78.825	-169.263
452	1	452	1.972	2.465	225.5	1	1900	43.2	0.062	NA	0.061	0.122	-30.385	-109.21
453	1	453	1.951	2.454	226	1	3106	43.223	0.061	NA	0.023	0.047	-152.862	-122.477
454	1	454	1.996	2.547	226.5	1	3556	43.327	0.143	NA	0.103	0.206	64.49	-142.648
455	1	455	1.961	2.543	227	1	3304	43.362	0.14	NA	0.035	0.07	-172.16	123.349
456	1	456	1.95	2.518	227.5	1	4066	43.389	0.119	NA	0.027	0.054	-113.63	58.53
457	1	457	1.903	2.49	228	1	2225	43.444	0.12	NA	0.055	0.111	-149.42	-35.79
458	1	458	1.909	2.369	228.5	1	2333	43.565	0.086	NA	0.121	0.242	-86.866	62.554
459	1	459	1.976	2.452	229	1	2641	43.671	0.049	NA	0.107	0.213	51.146	138.012
460	1	460	1.86	2.34	229.5	1	2954	43.833	0.143	NA	0.162	0.324	-135.85	173.004
461	1	461	1.87	2.392	230	1	4279	43.887	0.118	NA	0.053	0.107	78.798	-145.352
462	1	462	1.837	2.349	230.5	1	2751	43.941	0.16	NA	0.054	0.108	-127.925	153.277
463	1	463	1.863	2.429	231	1	1919	44.024	0.126	NA	0.084	0.167	71.673	-160.402
464	1	464	1.88	2.354	231.5	1	3803	44.101	0.119	NA	0.077	0.153	-77.786	-149.46
465	1	465	1.83	2.434	232	1	4473	44.195	0.16	NA	0.094	0.189	121.759	-160.455
466	1	466	1.862	2.344	232.5	1	2916	44.29	0.139	NA	0.095	0.191	-70.245	167.996
467	1	467	1.9	2.37	233	1	2581	44.336	0.094	NA	0.045	0.091	34.504	104.749
468	1	468	1.898	2.384	233.5	1	5600	44.35	0.091	NA	0.015	0.029	95.63	61.126
469	1	469	1.683	2.316	234	1	4868	44.576	0.317	NA	0.226	0.452	-162.386	101.984
470	1	470	1.706	2.367	234.5	1	5649	44.632	0.284	NA	0.056	0.111	65.552	-132.062
471	1	471	1.844	2.276	235	1	7624	44.798	0.192	NA	0.166	0.331	-33.259	-98.812
472	1	472	1.859	2.303	235.5	1	6020	44.828	0.164	NA	0.031	0.062	62.66	95.919
473	1	473	1.858	2.245	236	1	5888	44.887	0.206	NA	0.059	0.117	-90.574	-153.234
474	1	474	1.777	2.297	236.5	1	6135	44.984	0.236	NA	0.097	0.193	147.028	-122.398
475	1	475	1.809	2.39	237	1	8384	45.083	0.178	NA	0.099	0.197	70.688	-76.34
476	1	476	1.9	2.245	237.5	1	9798	45.254	0.182	NA	0.172	0.344	-58.118	-128.806
477	1	477	1.835	2.264	238	1	7394	45.323	0.207	NA	0.068	0.137	163.318	-138.564
478	1	478	1.913	2.202	238.5	1	5770	45.423	0.216	NA	0.1	0.201	-38.437	158.244
479	1	479	1.902	2.351	239	1	6295	45.573	0.1	NA	0.15	0.3	94.215	132.653
480	1	480	1.889	2.329	239.5	1	4881	45.599	0.124	NA	0.026	0.052	-121.558	144.227
481	1	481	2.01	2.351	240	1	7496	45.723	0.059	NA	0.124	0.247	9.968	131.526
482	1	482	2.041	2.342	240.5	1	5471	45.754	0.082	NA	0.031	0.063	-15.243	-25.211
483	1	483	2.045	2.267	241	1	5006	45.83	0.149	NA	0.076	0.151	-86.504	-71.261
484	1	484	2.135	2.32	241.5	1	7805	45.934	0.17	NA	0.104	0.208	30.74	117.244
485	1	485	2.133	2.309	242	1	6193	45.946	0.174	NA	0.011	0.023	-99.79	-130.53
486	1	486	2.048	2.346	242.5	1	3221	46.038	0.085	NA	0.092	0.185	156.582	-103.628
487	1	487	2.038	2.234	243	1	6611	46.15	0.178	NA	0.112	0.224	-95.304	108.114
488	1	488	2.066	2.254	243.5	1	5461	46.185	0.17	NA	0.034	0.069	34.858	130.162
489	1	489	2.06	2.308	244	1	7496	46.24	0.121	NA	0.055	0.11	96.192	61.334
490	1	490	1.985	2.221	244.5	1	6041	46.355	0.184	NA	0.115	0.23	-130.564	133.244
491	1	491	1.968	2.253	245	1	6333	46.391	0.153	NA	0.037	0.073	118.881	-110.555
492	1	492	1.959	2.303	245.5	1	5855	46.442	0.105	NA	0.051	0.102	99.791	-19.09
493	1	493	2.004	2.196	246	1	9787	46.559	0.209	NA	0.116	0.233	-66.978	-166.769
494	1	494	2.015	2.171	246.5	1	9614	46.586	0.235	NA	0.027	0.054	-67.605	-0.628
495	1	495	1.866	2.202	247	1	6897	46.737	0.236	NA	0.152	0.303	168.314	-124.081
496	1	496	1.872	2.272	247.5	1	7394	46.808	0.176	NA	0.071	0.141	85.056	-83.259
497	1	497	1.894	2.289	248	1	5836	46.835	0.149	NA	0.027	0.054	38.755	-46.301
498	1	498	1.977	2.265	248.5	1	6837	46.922	0.14	NA	0.087	0.174	-15.785	-54.54
499	1	499	1.983	2.233	249	1	6702	46.954	0.171	NA	0.032	0.064	-80.657	-64.872
500	1	500	1.885	2.302	249.5	1	8002	47.073	0.145	NA	0.119	0.238	145.073	-134.27
501	1	501	2.038	2.299	250	1	5546	47.226	0.117	NA	0.153	0.306	-1.075	-146.147
502	1	502	2.06	2.151	250.5	1	7287	47.376	0.264	NA	0.15	0.299	-81.422	-80.347
503	1	503	1.997	2.213	251	1	10491	47.465	0.192	NA	0.089	0.178	135.774	-142.804
504	1	504	2.01	2.221	251.5	1	7012	47.48	0.185	NA	0.015	0.03	30.841	-104.933
505	1	505	2.046	2.271	252	1	6944	47.542	0.146	NA	0.062	0.124	54.181	23.34
506	1	506	2.113	2.286	252.5	1	7193	47.611	0.173	NA	0.069	0.139	12.922	-41.259
507	1	507	2.078	2.277	253	1	7443	47.648	0.156	NA	0.037	0.074	-165.274	-178.196
508	1	508	2.003	2.28	253.5	1	6015	47.723	0.126	NA	0.074	0.149	177.953	-16.773
509	1	509	2.063	2.332	254	1	6235	47.802	0.105	NA	0.079	0.159	40.887	-137.066
510	1	510	1.941	2.324	254.5	1	7001	47.925	0.093	NA	0.123	0.245	-176.414	142.699
511	1	511	1.946	2.254	255	1	5373	47.994	0.156	NA	0.07	0.14	-85.738	90.677
512	1	512	1.95	2.33	255.5	1	4676	48.07	0.083	NA	0.076	0.152	87.327	173.065
513	1	513	1.776	2.282	256	1	6131	48.251	0.244	NA	0.18	0.36	-164.432	108.241
514	1	514	1.827	2.348	256.5	1	6600	48.334	0.17	NA	0.084	0.167	52.225	-143.342
515	1	515	1.757	2.352	257	1	7261	48.405	0.237	NA	0.071	0.142	176.825	124.6
516	1	516	1.918	2.37	257.5	1	5727	48.567	0.078	NA	0.162	0.324	6.336	-170.489
517	1	517	1.924	2.282	258	1	6378	48.656	0.138	NA	0.089	0.177	-86	-92.336
518	1	518	1.94	2.274	258.5	1	5937	48.674	0.139	NA	0.018	0.036	-25.024	60.976
519	1	519	2.071	2.254	259	1	7202	48.806	0.172	NA	0.132	0.264	-8.726	16.298
520	1	520	1.916	2.379	259.5	1	6077	49.005	0.076	NA	0.199	0.398	141.016	149.741
521	1	521	1.919	2.285	260	1	7127	49.1	0.138	NA	0.095	0.189	-88.142	130.842
522	1	522	1.931	2.352	260.5	1	7182	49.168	0.077	NA	0.068	0.136	79.874	168.016
523	1	523	2.039	2.221	261	1	6916	49.337	0.19	NA	0.169	0.338	-50.39	-130.264
524	1	524	2.075	2.28	261.5	1	6097	49.406	0.153	NA	0.069	0.138	58.199	108.589
525	1	525	2.067	2.272	262	1	7541	49.416	0.155	NA	0.011	0.022	-136.289	165.512
526	1	526	2.013	2.115	262.5	1	8042	49.583	0.291	NA	0.166	0.333	-108.92	27.368
527	1	527	2.011	2.146	263	1	6557	49.614	0.26	NA	0.031	0.062	94.886	-156.194
528	1	528	2.062	2.332	263.5	1	5269	49.807	0.104	NA	0.193	0.386	74.642	-20.244
529	1	529	2.023	2.289	264	1	5418	49.864	0.121	NA	0.058	0.115	-131.837	153.521
530	1	530	2.065	2.293	264.5	1	7549	49.907	0.136	NA	0.042	0.085	5.755	137.592
531	1	531	2.012	2.195	265	1	7323	50.019	0.211	NA	0.112	0.224	-118.72	-124.475
532	1	532	2.045	2.282	265.5	1	6385	50.112	0.135	NA	0.093	0.186	69.125	-172.155
533	1	533	2.125	2.266	266	1	8174	50.193	0.195	NA	0.081	0.163	-11.577	-80.701
534	1	534	1.98	2.084	266.5	1	4332	50.425	0.321	NA	0.232	0.464	-128.421	-116.845
535	1	535	2.1	2.174	267	1	8326	50.575	0.257	NA	0.15	0.299	36.94	165.361
536	1	536	1.969	2.152	267.5	1	5798	50.708	0.254	NA	0.133	0.266	-170.316	152.745
537	1	537	2.138	2.196	268	1	5132	50.882	0.258	NA	0.174	0.348	14.628	-175.056
538	1	538	2.021	2.266	268.5	1	6658	51.018	0.143	NA	0.136	0.272	148.711	134.082
539	1	539	1.862	2.318	269	1	6698	51.185	0.152	NA	0.167	0.334	162.07	13.36
540	1	540	1.943	2.241	269.5	1	6067	51.297	0.17	NA	0.111	0.223	-43.491	154.439
541	1	541	2.039	2.188	270	1	7419	51.406	0.222	NA	0.109	0.218	-28.945	14.546
542	1	542	1.934	2.323	270.5	1	7712	51.576	0.097	NA	0.171	0.341	127.675	156.62
543	1	543	2.044	2.345	271	1	7061	51.688	0.082	NA	0.112	0.224	11.218	-116.457
544	1	544	2.032	2.283	271.5	1	6395	51.751	0.13	NA	0.063	0.127	-101.493	-112.711
545	1	545	1.939	2.434	272	1	5399	51.929	0.057	NA	0.178	0.355	121.448	-137.059
546	1	546	2	2.331	272.5	1	5497	52.049	0.075	NA	0.12	0.241	-59.457	179.096
547	1	547	1.983	2.379	273	1	5237	52.1	0.026	NA	0.051	0.102	109.7	169.157
548	1	548	2.068	2.426	273.5	1	2259	52.197	0.083	NA	0.097	0.194	28.794	-80.906
549	1	549	2.069	2.292	274	1	6090	52.331	0.14	NA	0.134	0.267	-89.372	-118.166
550	1	550	2.014	2.249	274.5	1	6924	52.401	0.158	NA	0.07	0.139	-142.197	-52.825
551	1	551	2.115	2.222	275	1	7763	52.505	0.223	NA	0.104	0.209	-15.334	126.863
552	1	552	2.123	2.37	275.5	1	9634	52.653	0.14	NA	0.149	0.297	86.717	102.051
553	1	553	2.178	2.252	276	1	4674	52.784	0.245	NA	0.13	0.26	-65.004	-151.721
554	1	554	1.953	2.32	276.5	1	7443	53.019	0.092	NA	0.235	0.47	163.29	-131.706
555	1	555	2.013	2.333	277	1	6139	53.08	0.076	NA	0.061	0.122	12.325	-150.965
556	1	556	2.041	2.275	277.5	1	7526	53.144	0.141	NA	0.064	0.129	-63.901	-76.226
557	1	557	2.108	2.424	278	1	5740	53.308	0.122	NA	0.163	0.327	65.889	129.79
558	1	558	2.093	2.303	278.5	1	8270	53.429	0.147	NA	0.122	0.243	-96.804	-162.693
559	1	559	2.162	2.288	279	1	6730	53.5	0.21	NA	0.07	0.141	-12.305	84.499
560	1	560	2.062	2.274	279.5	1	8305	53.601	0.15	NA	0.101	0.202	-172.263	-159.959
561	1	561	2.119	2.334	280	1	6702	53.684	0.149	NA	0.083	0.166	46.425	-141.312
562	1	562	2.171	2.265	280.5	1	7281	53.77	0.231	NA	0.087	0.173	-53.046	-99.471
563	1	563	2.082	2.34	281	1	7022	53.887	0.115	NA	0.116	0.233	140.21	-166.744
564	1	564	2.054	2.309	281.5	1	5589	53.929	0.116	NA	0.042	0.083	-132.787	87.003
565	1	565	2.043	2.272	282	1	5472	53.967	0.144	NA	0.039	0.077	-106.339	26.449
566	1	566	2.055	2.269	282.5	1	4768	53.98	0.151	NA	0.012	0.025	-12.053	94.286
567	1	567	2.042	2.285	283	1	9764	53.999	0.132	NA	0.02	0.04	130.52	142.573
568	1	568	1.961	2.291	283.5	1	3424	54.08	0.117	NA	0.081	0.161	175.661	45.141
569	1	569	1.992	2.361	284	1	5489	54.157	0.044	NA	0.077	0.154	66.836	-108.826
570	1	570	2.058	2.371	284.5	1	4699	54.223	0.078	NA	0.067	0.133	8.177	-58.659
571	1	571	2.081	2.319	285	1	6427	54.28	0.127	NA	0.057	0.113	-65.285	-73.462
572	1	572	2.044	2.327	285.5	1	4842	54.318	0.096	NA	0.038	0.076	168.545	-126.17
573	1	573	1.947	2.175	286	1	7874	54.499	0.234	NA	0.181	0.362	-122.609	68.846
574	1	574	2.065	2.218	286.5	1	7871	54.625	0.202	NA	0.126	0.252	20.389	142.998
575	1	575	2.062	2.151	287	1	6815	54.693	0.265	NA	0.068	0.135	-92.262	-112.651
576	1	576	2.088	2.237	287.5	1	4494	54.782	0.196	NA	0.09	0.179	73.164	165.426
577	1	577	2.085	2.252	288	1	8294	54.798	0.181	NA	0.016	0.031	99.884	26.721
578	1	578	2.1	2.277	288.5	1	4443	54.827	0.17	NA	0.029	0.057	59.709	-40.176
579	1	579	2.073	2.209	289	1	6722	54.9	0.214	NA	0.073	0.146	-111.79	-171.499
580	1	580	1.975	2.263	289.5	1	4108	55.011	0.142	NA	0.112	0.224	151.126	-97.084
581	1	581	1.861	2.269	290	1	4708	55.125	0.185	NA	0.113	0.227	176.906	25.78
582	1	582	1.961	2.296	290.5	1	4561	55.228	0.112	NA	0.103	0.207	14.949	-161.958
583	1	583	1.924	2.263	291	1	6907	55.278	0.155	NA	0.05	0.1	-138.325	-153.274
584	1	584	2.015	2.328	291.5	1	6468	55.39	0.082	NA	0.112	0.224	35.47	173.795
585	1	585	1.965	2.398	292	1	8422	55.476	0.023	NA	0.086	0.173	125.487	90.017
586	1	586	2.073	2.531	292.5	1	4723	55.648	0.153	NA	0.171	0.342	51.207	-74.28
587	1	587	2.099	2.532	293	1	4723	55.674	0.17	NA	0.027	0.054	1.783	-49.424
588	1	588	1.995	2.371	293.5	1	8590	55.866	0.034	NA	0.192	0.383	-122.893	-124.676
589	1	589	1.971	2.308	294	1	6726	55.934	0.098	NA	0.068	0.135	-111.312	11.58
590	1	590	1.934	2.315	294.5	1	6909	55.97	0.104	NA	0.037	0.074	169.178	-79.51
591	1	591	1.881	2.367	295	1	5819	56.046	0.113	NA	0.075	0.15	135.78	-33.397
592	1	592	1.895	2.313	295.5	1	6274	56.102	0.13	NA	0.057	0.113	-75.065	149.155
593	1	593	2.015	2.324	296	1	6101	56.223	0.085	NA	0.121	0.241	5.385	80.45
594	1	594	2.089	2.36	296.5	1	5894	56.305	0.111	NA	0.082	0.164	26.128	20.743
595	1	595	2.189	2.34	297	1	5465	56.406	0.212	NA	0.102	0.203	-11.775	-37.904
596	1	596	2.135	2.316	297.5	1	7564	56.465	0.173	NA	0.058	0.116	-156.244	-144.468
597	1	597	2.101	2.28	298	1	6632	56.514	0.168	NA	0.05	0.099	-133.876	22.367
598	1	598	2.083	2.286	298.5	1	5599	56.534	0.152	NA	0.019	0.039	161.968	-64.156
599	1	599	2.251	2.185	299	1	6342	56.73	0.343	NA	0.196	0.393	-30.926	167.107
600	1	600	2.172	2.311	299.5	1	7342	56.879	0.207	NA	0.149	0.297	122.238	153.164
