# Supplementary material for: Random sub-diffusion and capture of genes by the nuclear pore reduces dynamics and coordinates inter-chromosomal movement
Source: eLife. 2021 May 18;10:e66238. doi: 10.7554/eLife.66238 (PMC8195609; doi:10.7554/eLife.66238)
Supplement: Figure 5—source data 1. [file elife-66238-fig5-data1.zip › REPOS_DB/DimerCap_mut/200312_DimerCap_MU_Dimer_16a.csv]

Nr	TID	PID	x [micron]	y [micron]	t [sec]	c [idx]	I [val]	Len [micron]	D2S [micron]	D2R [micron]	D2P [micron]	v [micron/sec]	α [deg]	Δα [deg]
1	1	1	2.127	2.392	0	1	8352	0	0	NA	NA	NA	NA	NA
2	1	2	1.872	2.262	0.5	1	5644	0.286	0.286	NA	0.286	0.572	-153.105	NA
3	1	3	1.972	2.297	1	1	6244	0.392	0.182	NA	0.106	0.211	19.179	172.283
4	1	4	1.956	2.354	1.5	1	5348	0.451	0.175	NA	0.06	0.119	105.092	85.913
5	1	5	1.981	2.301	2	1	8038	0.51	0.173	NA	0.059	0.118	-65.621	-170.713
6	1	6	1.901	2.356	2.5	1	3910	0.607	0.229	NA	0.097	0.193	145.306	-149.073
7	1	7	2.028	2.386	3	1	3313	0.738	0.099	NA	0.131	0.261	13.226	-132.08
8	1	8	1.987	2.461	3.5	1	5075	0.824	0.157	NA	0.086	0.172	118.63	105.404
9	1	9	2.038	2.408	4	1	4524	0.897	0.091	NA	0.073	0.147	-46.072	-164.702
10	1	10	1.87	2.503	4.5	1	1984	1.09	0.28	NA	0.193	0.385	150.54	-163.388
11	1	11	1.816	2.518	5	1	2201	1.145	0.336	NA	0.056	0.111	165.09	14.55
12	1	12	1.935	2.526	5.5	1	3609	1.264	0.235	NA	0.118	0.237	4.331	-160.76
13	1	13	1.917	2.505	6	1	4900	1.292	0.239	NA	0.028	0.056	-129.171	-133.502
14	1	14	1.907	2.489	6.5	1	8582	1.31	0.241	NA	0.019	0.037	-122.856	6.315
15	1	15	1.901	2.589	7	1	6301	1.41	0.3	NA	0.1	0.199	93.649	-143.495
16	1	16	1.87	2.511	7.5	1	7498	1.493	0.283	NA	0.083	0.167	-111.221	155.129
17	1	17	2.003	2.483	8	1	7594	1.629	0.154	NA	0.135	0.271	-12.058	99.164
18	1	18	2.174	2.543	8.5	1	7556	1.811	0.158	NA	0.182	0.364	19.215	31.273
19	1	19	2.097	2.46	9	1	3296	1.923	0.075	NA	0.113	0.226	-133.092	-152.307
20	1	20	2.117	2.501	9.5	1	5504	1.969	0.11	NA	0.046	0.091	64.04	-162.868
21	1	21	1.991	2.617	10	1	4657	2.141	0.263	NA	0.172	0.343	137.612	73.572
22	1	22	2.062	2.431	10.5	1	4300	2.339	0.077	NA	0.199	0.397	-68.975	153.414
23	1	23	2.046	2.469	11	1	4915	2.381	0.113	NA	0.041	0.083	113.148	-177.878
24	1	24	1.97	2.546	11.5	1	3321	2.488	0.22	NA	0.108	0.215	135	21.852
25	1	25	2.094	2.631	12	1	5151	2.639	0.242	NA	0.151	0.302	34.425	-100.575
26	1	26	2.021	2.523	12.5	1	3035	2.769	0.169	NA	0.13	0.26	-124.114	-158.539
27	1	27	2.15	2.33	13	1	4255	3.002	0.066	NA	0.232	0.464	-56.223	67.892
28	1	28	2.096	2.478	13.5	1	7797	3.159	0.091	NA	0.157	0.314	110.074	166.297
29	1	29	2.088	2.444	14	1	2003	3.194	0.065	NA	0.035	0.07	-103.517	146.408
30	1	30	2.088	2.51	14.5	1	5068	3.261	0.125	NA	0.067	0.134	89.631	-166.852
31	1	31	2.035	2.567	15	1	3054	3.339	0.198	NA	0.078	0.156	132.877	43.246
32	1	32	1.977	2.513	15.5	1	3618	3.418	0.194	NA	0.08	0.16	-137.342	89.781
33	1	33	2.054	2.473	16	1	3904	3.506	0.11	NA	0.087	0.174	-27.765	109.576
34	1	34	2.042	2.534	16.5	1	4166	3.568	0.166	NA	0.062	0.125	101.06	128.826
35	1	35	1.985	2.479	17	1	3033	3.647	0.167	NA	0.079	0.158	-135.564	123.375
36	1	36	2.116	2.534	17.5	1	4219	3.788	0.143	NA	0.141	0.283	22.933	158.497
37	1	37	2.055	2.451	18	1	4654	3.891	0.093	NA	0.103	0.206	-126.01	-148.942
38	1	38	1.979	2.419	18.5	1	3127	3.973	0.151	NA	0.082	0.165	-157.696	-31.686
39	1	39	1.968	2.456	19	1	6252	4.011	0.172	NA	0.038	0.076	106.387	-95.917
40	1	40	1.869	2.421	19.5	1	3082	4.117	0.26	NA	0.106	0.211	-160.513	93.1
41	1	41	1.957	2.429	20	1	3679	4.206	0.174	NA	0.089	0.178	5.139	165.652
42	1	42	2.107	2.388	20.5	1	6148	4.361	0.021	NA	0.155	0.31	-15.398	-20.538
43	1	43	1.933	2.374	21	1	7976	4.536	0.196	NA	0.175	0.349	-175.506	-160.108
44	1	44	1.967	2.367	21.5	1	7733	4.571	0.162	NA	0.035	0.071	-11.738	163.768
45	1	45	2.047	2.324	22	1	6850	4.661	0.105	NA	0.09	0.181	-27.986	-16.248
46	1	46	1.954	2.289	22.5	1	3735	4.761	0.202	NA	0.1	0.199	-158.891	-130.905
47	1	47	1.919	2.359	23	1	3950	4.839	0.211	NA	0.078	0.157	116.578	-84.531
48	1	48	1.929	2.396	23.5	1	4364	4.878	0.198	NA	0.039	0.078	74.922	-41.657
49	1	49	1.972	2.381	24	1	4223	4.924	0.155	NA	0.046	0.091	-19.135	-94.057
50	1	50	1.863	2.414	24.5	1	3904	5.038	0.265	NA	0.114	0.228	163.101	-177.764
51	1	51	2.053	2.366	25	1	5088	5.234	0.079	NA	0.196	0.391	-14.218	-177.319
52	1	52	1.93	2.339	25.5	1	4036	5.359	0.204	NA	0.125	0.251	-167.532	-153.314
53	1	53	2.023	2.332	26	1	5713	5.452	0.12	NA	0.093	0.186	-4.621	162.91
54	1	54	2.063	2.335	26.5	1	5625	5.492	0.086	NA	0.04	0.079	5.214	9.835
55	1	55	2.066	2.384	27	1	4136	5.54	0.062	NA	0.049	0.098	86.18	80.966
56	1	56	2.019	2.189	27.5	1	4925	5.742	0.23	NA	0.201	0.403	-103.608	170.212
57	1	57	1.957	2.346	28	1	2193	5.911	0.176	NA	0.169	0.338	111.312	-145.08
58	1	58	2.007	2.414	28.5	1	3330	5.995	0.122	NA	0.084	0.168	53.331	-57.981
59	1	59	1.963	2.328	29	1	6854	6.092	0.177	NA	0.097	0.193	-117.417	-170.748
60	1	60	2.068	2.331	29.5	1	6039	6.197	0.085	NA	0.106	0.212	1.585	119.002
61	1	61	1.991	2.343	30	1	5224	6.276	0.145	NA	0.078	0.156	170.902	169.318
62	1	62	1.995	2.543	30.5	1	6303	6.476	0.201	NA	0.2	0.4	88.852	-82.051
63	1	63	1.96	2.468	31	1	7581	6.559	0.184	NA	0.083	0.166	-115.06	156.088
64	1	64	1.897	2.362	31.5	1	6201	6.682	0.232	NA	0.123	0.247	-120.718	-5.658
65	1	65	1.911	2.35	32	1	2144	6.7	0.22	NA	0.018	0.037	-39.782	80.936
66	1	66	1.899	2.438	32.5	1	2903	6.79	0.233	NA	0.089	0.179	97.719	137.5
67	1	67	1.937	2.53	33	1	2020	6.889	0.235	NA	0.099	0.198	67.208	-30.51
68	1	68	1.951	2.414	33.5	1	2013	7.005	0.178	NA	0.117	0.233	-83.345	-150.553
69	1	69	1.879	2.462	34	1	1747	7.092	0.258	NA	0.087	0.173	146.307	-130.348
70	1	70	1.995	2.397	34.5	1	1540	7.225	0.133	NA	0.133	0.265	-29.096	-175.403
71	1	71	1.885	2.371	35	1	2905	7.338	0.243	NA	0.113	0.226	-166.287	-137.192
72	1	72	1.923	2.332	35.5	1	3385	7.392	0.213	NA	0.054	0.108	-44.844	121.443
73	1	73	1.917	2.392	36	1	3274	7.452	0.21	NA	0.06	0.12	95.67	140.515
74	1	74	1.971	2.453	36.5	1	3342	7.533	0.168	NA	0.081	0.161	48.586	-47.085
75	1	75	1.995	2.4	37	1	2651	7.591	0.132	NA	0.058	0.117	-65.166	-113.752
76	1	76	1.99	2.402	37.5	1	3933	7.597	0.138	NA	0.006	0.012	152.843	-141.991
77	1	77	1.902	2.434	38	1	1433	7.691	0.23	NA	0.094	0.188	160.261	7.418
78	1	78	2.002	2.476	38.5	1	3101	7.8	0.151	NA	0.109	0.217	22.809	-137.451
79	1	79	2.002	2.381	39	1	3468	7.894	0.126	NA	0.095	0.189	-90.115	-112.924
80	1	80	2.07	2.378	39.5	1	2807	7.963	0.059	NA	0.068	0.137	-2.702	87.413
81	1	81	2.034	2.399	40	1	2150	8.004	0.093	NA	0.041	0.082	150.164	152.866
82	1	82	1.951	2.428	40.5	1	1868	8.092	0.18	NA	0.088	0.176	160.636	10.472
83	1	83	1.923	2.532	41	1	2796	8.199	0.248	NA	0.108	0.216	105.379	-55.257
84	1	84	1.982	2.442	41.5	1	4776	8.307	0.154	NA	0.108	0.216	-56.633	-162.012
85	1	85	1.952	2.385	42	1	2784	8.371	0.176	NA	0.064	0.128	-118.13	-61.497
86	1	86	1.965	2.348	42.5	1	4450	8.41	0.168	NA	0.039	0.079	-70.463	47.668
87	1	87	1.914	2.466	43	1	3001	8.538	0.226	NA	0.128	0.255	113.397	-176.14
88	1	88	1.968	2.381	43.5	1	2506	8.638	0.16	NA	0.1	0.2	-57.649	-171.046
89	1	89	1.955	2.442	44	1	1983	8.7	0.179	NA	0.062	0.124	101.778	159.427
90	1	90	1.861	2.458	44.5	1	4821	8.795	0.274	NA	0.095	0.191	170.375	68.597
91	1	91	1.908	2.416	45	1	2926	8.858	0.221	NA	0.063	0.126	-42.225	147.4
92	1	92	1.838	2.499	45.5	1	3212	8.967	0.308	NA	0.109	0.217	129.706	171.931
93	1	93	1.883	2.361	46	1	1926	9.112	0.247	NA	0.145	0.291	-72.199	158.095
94	1	94	1.796	2.445	46.5	1	2440	9.233	0.335	NA	0.121	0.241	135.909	-151.891
95	1	95	1.899	2.385	47	1	3400	9.352	0.228	NA	0.119	0.238	-29.812	-165.721
96	1	96	1.869	2.404	47.5	1	4245	9.388	0.259	NA	0.036	0.072	149.258	179.071
97	1	97	1.93	2.379	48	1	3351	9.454	0.198	NA	0.067	0.133	-22.246	-171.504
98	1	98	1.906	2.426	48.5	1	2986	9.507	0.224	NA	0.053	0.106	117.089	139.335
99	1	99	1.874	2.449	49	1	4467	9.547	0.259	NA	0.039	0.079	143.797	26.708
100	1	100	1.91	2.462	49.5	1	2545	9.584	0.229	NA	0.038	0.076	20.265	-123.532
101	1	101	1.784	2.424	50	1	1553	9.716	0.345	NA	0.131	0.263	-163.058	176.677
102	1	102	1.873	2.521	50.5	1	1693	9.848	0.285	NA	0.132	0.265	47.478	-149.464
103	1	103	1.871	2.458	51	1	2131	9.912	0.265	NA	0.063	0.127	-92.314	-139.793
104	1	104	1.885	2.457	51.5	1	2717	9.926	0.251	NA	0.014	0.029	-5.144	87.171
105	1	105	1.821	2.526	52	1	1881	10.021	0.335	NA	0.095	0.189	132.848	137.992
106	1	106	1.889	2.552	52.5	1	1388	10.094	0.288	NA	0.073	0.146	21.217	-111.631
107	1	107	1.846	2.547	53	1	2988	10.137	0.322	NA	0.044	0.087	-172.329	166.454
108	1	108	1.904	2.513	53.5	1	1877	10.204	0.254	NA	0.067	0.134	-29.96	142.369
109	1	109	1.878	2.584	54	1	1757	10.28	0.315	NA	0.075	0.151	109.968	139.928
110	1	110	1.898	2.473	54.5	1	3261	10.392	0.244	NA	0.113	0.225	-79.94	170.092
111	1	111	1.92	2.513	55	1	2969	10.438	0.24	NA	0.046	0.091	60.935	140.875
112	1	112	1.924	2.594	55.5	1	2047	10.519	0.287	NA	0.081	0.163	86.953	26.018
113	1	113	1.939	2.451	56	1	7387	10.663	0.198	NA	0.144	0.288	-84.24	-171.193
114	1	114	1.933	2.536	56.5	1	5088	10.748	0.242	NA	0.085	0.17	93.721	177.962
115	1	115	1.872	2.617	57	1	4187	10.85	0.341	NA	0.102	0.204	126.821	33.1
116	1	116	1.987	2.626	57.5	1	2609	10.965	0.273	NA	0.116	0.231	4.495	-122.325
117	1	117	1.849	2.648	58	1	3829	11.105	0.378	NA	0.14	0.28	171.037	166.542
118	1	118	1.904	2.561	58.5	1	2530	11.208	0.281	NA	0.102	0.205	-57.783	131.18
119	1	119	1.876	2.575	59	1	2508	11.239	0.312	NA	0.031	0.063	153.576	-148.64
120	1	120	1.848	2.53	59.5	1	2485	11.292	0.312	NA	0.053	0.106	-121.965	84.459
121	1	121	1.826	2.513	60	1	3219	11.32	0.325	NA	0.028	0.056	-141.053	-19.087
122	1	122	1.974	2.46	60.5	1	2173	11.477	0.168	NA	0.157	0.314	-19.646	121.407
123	1	123	2.023	2.454	61	1	1457	11.527	0.121	NA	0.05	0.1	-6.515	13.131
124	1	124	1.929	2.527	61.5	1	1832	11.646	0.24	NA	0.119	0.238	142.483	148.998
125	1	125	1.826	2.57	62	1	1873	11.758	0.35	NA	0.112	0.223	157.205	14.722
126	1	126	1.896	2.513	62.5	1	1725	11.849	0.261	NA	0.091	0.182	-39.251	163.544
127	1	127	1.864	2.517	63	1	2047	11.882	0.292	NA	0.033	0.066	172.499	-148.25
128	1	128	1.871	2.433	63.5	1	2201	11.966	0.26	NA	0.084	0.169	-85.001	102.5
129	1	129	1.883	2.504	64	1	2986	12.038	0.268	NA	0.072	0.144	80.209	165.209
130	1	130	1.895	2.542	64.5	1	2986	12.078	0.277	NA	0.04	0.08	73.121	-7.088
131	1	131	1.947	2.476	65	1	1922	12.163	0.199	NA	0.084	0.169	-52.189	-125.31
132	1	132	1.863	2.457	65.5	1	1681	12.249	0.273	NA	0.086	0.172	-167.504	-115.315
133	1	133	1.976	2.423	66	1	1608	12.367	0.155	NA	0.118	0.236	-16.448	151.056
134	1	134	1.876	2.457	66.5	1	2564	12.472	0.26	NA	0.105	0.211	161.299	177.747
135	1	135	1.966	2.512	67	1	2111	12.577	0.201	NA	0.105	0.21	31.174	-130.125
136	1	136	1.873	2.46	67.5	1	1316	12.684	0.264	NA	0.107	0.213	-151.303	177.523
137	1	137	1.896	2.555	68	1	2530	12.782	0.284	NA	0.098	0.195	76.242	-132.454
138	1	138	1.868	2.477	68.5	1	2525	12.865	0.273	NA	0.083	0.167	-109.708	174.05
139	1	139	2.002	2.528	69	1	2651	13.009	0.185	NA	0.144	0.287	20.711	130.419
140	1	140	1.95	2.555	69.5	1	2508	13.067	0.241	NA	0.059	0.117	152.666	131.955
141	1	141	1.87	2.529	70	1	2570	13.152	0.292	NA	0.084	0.169	-162.655	44.68
142	1	142	1.893	2.534	70.5	1	2995	13.176	0.274	NA	0.024	0.048	10.66	173.315
143	1	143	1.963	2.577	71	1	1907	13.258	0.248	NA	0.082	0.164	32.024	21.364
144	1	144	1.914	2.667	71.5	1	2022	13.36	0.348	NA	0.102	0.204	118.155	86.131
145	1	145	1.9	2.568	72	1	2440	13.46	0.288	NA	0.1	0.2	-98.023	143.822
146	1	146	1.853	2.472	72.5	1	1823	13.568	0.286	NA	0.108	0.216	-116.362	-18.339
147	1	147	1.825	2.501	73	1	1964	13.608	0.322	NA	0.04	0.081	133.413	-110.225
148	1	148	1.834	2.529	73.5	1	1937	13.638	0.324	NA	0.03	0.059	72.608	-60.805
149	1	149	1.961	2.531	74	1	1668	13.765	0.217	NA	0.127	0.255	1.05	-71.559
150	1	150	1.892	2.571	74.5	1	3005	13.845	0.296	NA	0.08	0.16	150.222	149.173
151	1	151	1.969	2.518	75	1	2237	13.939	0.203	NA	0.094	0.188	-34.675	175.103
152	1	152	2.134	2.489	75.5	1	1408	14.107	0.098	NA	0.168	0.336	-9.716	24.959
153	1	153	1.964	2.502	76	1	1247	14.277	0.197	NA	0.17	0.34	175.874	-174.41
154	1	154	1.95	2.572	76.5	1	4733	14.349	0.253	NA	0.072	0.143	101.889	-73.985
155	1	155	2.051	2.573	77	1	4667	14.449	0.197	NA	0.101	0.202	0.874	-101.014
156	1	156	2.039	2.634	77.5	1	8351	14.512	0.258	NA	0.062	0.124	100.254	99.379
157	1	157	2.028	2.612	78	1	6596	14.536	0.242	NA	0.025	0.049	-116.641	143.105
158	1	158	1.946	2.506	78.5	1	4019	14.671	0.214	NA	0.134	0.269	-127.672	-11.031
159	1	159	1.933	2.46	79	1	3711	14.718	0.206	NA	0.048	0.095	-105.877	21.796
160	1	160	1.907	2.568	79.5	1	4189	14.829	0.282	NA	0.111	0.221	103.842	-150.281
161	1	161	1.928	2.512	80	1	5019	14.889	0.233	NA	0.06	0.12	-69.264	-173.106
162	1	162	1.943	2.611	80.5	1	3564	14.989	0.286	NA	0.1	0.2	81.223	150.487
163	1	163	1.91	2.569	81	1	6809	15.042	0.281	NA	0.053	0.106	-128.662	150.115
164	1	164	2.004	2.471	81.5	1	6344	15.177	0.147	NA	0.136	0.271	-46.323	82.339
165	1	165	1.982	2.414	82	1	7370	15.238	0.147	NA	0.061	0.122	-110.971	-64.648
166	1	166	1.897	2.426	82.5	1	3987	15.325	0.233	NA	0.086	0.173	172.334	-76.695
167	1	167	1.828	2.477	83	1	5154	15.411	0.311	NA	0.086	0.172	142.84	-29.494
168	1	168	1.865	2.458	83.5	1	3876	15.452	0.271	NA	0.041	0.082	-27.43	-170.27
169	1	169	1.989	2.421	84	1	3537	15.582	0.141	NA	0.13	0.26	-16.907	10.523
170	1	170	2.096	2.397	84.5	1	7884	15.692	0.032	NA	0.11	0.22	-12.477	4.43
171	1	171	2.01	2.474	85	1	3957	15.807	0.143	NA	0.116	0.231	138.573	151.05
172	1	172	1.938	2.475	85.5	1	5028	15.879	0.207	NA	0.071	0.143	179.061	40.488
173	1	173	2.035	2.55	86	1	5894	16.002	0.184	NA	0.123	0.245	38.077	-140.984
174	1	174	1.943	2.582	86.5	1	2080	16.099	0.265	NA	0.097	0.194	160.924	122.848
175	1	175	2.062	2.653	87	1	3456	16.237	0.27	NA	0.138	0.277	31.044	-129.88
176	1	176	2.087	2.542	87.5	1	5747	16.351	0.156	NA	0.114	0.229	-77.306	-108.35
177	1	177	2.029	2.542	88	1	5629	16.409	0.179	NA	0.058	0.115	-179.919	-102.612
178	1	178	2.043	2.624	88.5	1	6316	16.492	0.247	NA	0.083	0.167	80.258	-99.823
179	1	179	2.09	2.77	89	1	5301	16.645	0.38	NA	0.153	0.306	72.099	-8.159
180	1	180	1.971	2.893	89.5	1	6828	16.817	0.525	NA	0.171	0.343	133.965	61.865
181	1	181	1.954	2.715	90	1	3831	16.996	0.367	NA	0.179	0.358	-95.676	130.36
182	1	182	1.945	2.577	90.5	1	3025	17.134	0.26	NA	0.138	0.277	-93.56	2.115
183	1	183	1.891	2.732	91	1	5629	17.298	0.414	NA	0.164	0.329	109.233	-157.207
184	1	184	1.894	2.774	91.5	1	6374	17.341	0.448	NA	0.042	0.085	86.321	-22.912
185	1	185	1.891	2.735	92	1	5819	17.38	0.417	NA	0.039	0.079	-94.309	179.371
186	1	186	1.773	2.667	92.5	1	7477	17.516	0.449	NA	0.135	0.271	-150.085	-55.776
187	1	187	1.696	2.693	93	1	5162	17.597	0.526	NA	0.081	0.163	162.052	-47.863
188	1	188	1.885	2.655	93.5	1	5115	17.79	0.358	NA	0.193	0.385	-11.22	-173.272
189	1	189	1.899	2.682	94	1	4317	17.82	0.369	NA	0.03	0.061	62.05	73.27
190	1	190	1.991	2.594	94.5	1	3628	17.947	0.245	NA	0.127	0.253	-43.594	-105.644
191	1	191	1.865	2.503	95	1	4814	18.103	0.285	NA	0.156	0.312	-144	-100.406
192	1	192	1.97	2.53	95.5	1	4874	18.212	0.209	NA	0.109	0.218	14.365	158.365
193	1	193	2.009	2.571	96	1	2500	18.268	0.215	NA	0.056	0.113	46.401	32.036
194	1	194	2.006	2.617	96.5	1	3852	18.315	0.256	NA	0.047	0.093	93.594	47.193
195	1	195	2.036	2.497	97	1	2519	18.438	0.14	NA	0.123	0.247	-76.098	-169.692
196	1	196	2.143	2.442	97.5	1	6350	18.559	0.053	NA	0.121	0.243	-27.283	48.815
197	1	197	2.05	2.465	98	1	6455	18.655	0.106	NA	0.096	0.192	166.258	-166.46
198	1	198	2.042	2.541	98.5	1	4994	18.732	0.172	NA	0.077	0.154	96.324	-69.933
199	1	199	1.98	2.401	99	1	7281	18.885	0.148	NA	0.153	0.306	-113.826	149.85
200	1	200	1.95	2.579	99.5	1	6001	19.066	0.258	NA	0.181	0.361	99.63	-146.544
201	1	201	1.881	2.613	100	1	1926	19.142	0.331	NA	0.076	0.153	153.872	54.242
202	1	202	2.021	2.595	100.5	1	4191	19.283	0.229	NA	0.141	0.282	-7.362	-161.234
203	1	203	1.963	2.707	101	1	5685	19.409	0.355	NA	0.126	0.252	117.475	124.837
204	1	204	1.943	2.608	101.5	1	4802	19.51	0.284	NA	0.1	0.201	-101.343	141.182
205	1	205	1.926	2.651	102	1	4051	19.556	0.328	NA	0.046	0.092	111.435	-147.222
206	1	206	1.954	2.614	102.5	1	5832	19.602	0.282	NA	0.047	0.093	-54.122	-165.557
207	1	207	1.921	2.591	103	1	4480	19.642	0.287	NA	0.039	0.079	-145.181	-91.059
208	1	208	1.951	2.517	103.5	1	4183	19.722	0.216	NA	0.08	0.16	-67.969	77.212
209	1	209	2.053	2.53	104	1	5297	19.824	0.157	NA	0.103	0.205	7.431	75.401
210	1	210	2.038	2.574	104.5	1	4695	19.87	0.203	NA	0.046	0.092	109.183	101.751
211	1	211	1.992	2.501	105	1	7684	19.956	0.174	NA	0.086	0.171	-122.324	128.493
212	1	212	2.041	2.577	105.5	1	4913	20.046	0.205	NA	0.09	0.181	57.03	179.354
213	1	213	1.907	2.641	106	1	4038	20.195	0.333	NA	0.148	0.297	154.448	97.418
214	1	214	1.887	2.557	106.5	1	2054	20.281	0.292	NA	0.086	0.173	-103.544	102.008
215	1	215	1.949	2.582	107	1	2427	20.348	0.26	NA	0.067	0.134	21.34	124.884
216	1	216	2.022	2.624	107.5	1	2976	20.432	0.255	NA	0.084	0.169	30.359	9.019
217	1	217	1.957	2.633	108	1	3808	20.498	0.295	NA	0.066	0.132	172.624	142.265
218	1	218	1.904	2.533	108.5	1	3485	20.611	0.264	NA	0.113	0.226	-117.764	69.613
219	1	219	1.915	2.641	109	1	4044	20.72	0.327	NA	0.108	0.217	84.45	-157.786
220	1	220	1.943	2.545	109.5	1	3490	20.82	0.239	NA	0.1	0.2	-73.297	-157.747
221	1	221	1.944	2.551	110	1	4590	20.826	0.243	NA	0.006	0.012	85.934	159.231
222	1	222	1.905	2.513	110.5	1	5636	20.88	0.253	NA	0.054	0.109	-136.021	138.045
223	1	223	1.968	2.595	111	1	8224	20.984	0.258	NA	0.104	0.208	52.121	-171.858
224	1	224	2.055	2.544	111.5	1	4861	21.084	0.169	NA	0.1	0.2	-30.143	-82.264
225	1	225	2.052	2.717	112	1	6786	21.257	0.334	NA	0.173	0.346	90.903	121.045
226	1	226	2.027	2.625	112.5	1	5544	21.352	0.254	NA	0.095	0.191	-105.56	163.537
227	1	227	1.963	2.438	113	1	5134	21.55	0.171	NA	0.198	0.395	-108.852	-3.292
228	1	228	2.007	2.407	113.5	1	6466	21.604	0.121	NA	0.054	0.109	-35.039	73.814
229	1	229	1.994	2.601	114	1	4512	21.798	0.248	NA	0.194	0.388	94.065	129.103
230	1	230	2.065	2.567	114.5	1	6609	21.877	0.186	NA	0.079	0.158	-25.262	-119.326
231	1	231	2.126	2.699	115	1	6837	22.023	0.308	NA	0.146	0.292	65.418	90.679
232	1	232	1.917	2.589	115.5	1	3780	22.259	0.288	NA	0.236	0.472	-151.99	142.593
233	1	233	2.06	2.434	116	1	6261	22.469	0.08	NA	0.21	0.42	-47.22	104.77
234	1	234	2.022	2.452	116.5	1	4064	22.512	0.122	NA	0.042	0.085	155.171	-157.609
235	1	235	2.003	2.45	117	1	3485	22.531	0.138	NA	0.019	0.038	-173.366	31.463
236	1	236	1.977	2.373	117.5	1	3165	22.612	0.151	NA	0.081	0.162	-108.357	65.009
237	1	237	1.943	2.446	118	1	2978	22.692	0.192	NA	0.08	0.16	115.017	-136.626
238	1	238	2.085	2.465	118.5	1	4204	22.835	0.084	NA	0.143	0.285	7.565	-107.452
239	1	239	1.897	2.434	119	1	4945	23.025	0.234	NA	0.19	0.38	-170.704	-178.269
240	1	240	1.906	2.517	119.5	1	8307	23.109	0.255	NA	0.084	0.168	83.946	-105.35
241	1	241	1.905	2.44	120	1	5632	23.187	0.227	NA	0.078	0.156	-90.379	-174.325
242	1	242	1.889	2.566	120.5	1	6568	23.314	0.296	NA	0.128	0.255	97.546	-172.075
243	1	243	1.85	2.429	121	1	6692	23.457	0.28	NA	0.143	0.285	-105.645	156.809
244	1	244	1.986	2.398	121.5	1	4701	23.596	0.142	NA	0.139	0.278	-12.835	92.811
245	1	245	1.949	2.369	122	1	7475	23.642	0.18	NA	0.047	0.093	-141.702	-128.867
246	1	246	1.965	2.389	122.5	1	6184	23.668	0.163	NA	0.026	0.051	52.054	-166.244
247	1	247	1.897	2.453	123	1	5026	23.76	0.238	NA	0.093	0.185	136.799	84.745
248	1	248	1.917	2.475	123.5	1	5109	23.79	0.227	NA	0.03	0.06	48.945	-87.854
249	1	249	1.873	2.266	124	1	4831	24.004	0.283	NA	0.214	0.427	-101.778	-150.723
250	1	250	1.964	2.346	124.5	1	7797	24.125	0.169	NA	0.121	0.242	41.299	143.076
251	1	251	1.973	2.43	125	1	4253	24.209	0.159	NA	0.084	0.168	84.284	42.985
252	1	252	1.951	2.547	125.5	1	2720	24.329	0.235	NA	0.119	0.239	100.259	15.975
253	1	253	2.054	2.454	126	1	6355	24.467	0.096	NA	0.139	0.278	-42.242	-142.5
254	1	254	1.944	2.371	126.5	1	5625	24.605	0.185	NA	0.138	0.276	-143.096	-100.854
255	1	255	1.946	2.428	127	1	6792	24.663	0.185	NA	0.057	0.114	87.664	-129.24
256	1	256	1.93	2.417	127.5	1	5885	24.683	0.199	NA	0.02	0.04	-146.147	126.189
257	1	257	1.931	2.396	128	1	6397	24.703	0.196	NA	0.021	0.041	-85.354	60.793
258	1	258	1.906	2.343	128.5	1	3170	24.763	0.226	NA	0.059	0.119	-114.729	-29.375
259	1	259	1.873	2.271	129	1	5318	24.841	0.281	NA	0.079	0.157	-115.073	-0.344
260	1	260	1.888	2.363	129.5	1	4985	24.934	0.241	NA	0.093	0.186	81.057	-163.87
261	1	261	1.891	2.274	130	1	5834	25.024	0.264	NA	0.09	0.18	-87.749	-168.806
262	1	262	1.961	2.34	130.5	1	7353	25.12	0.175	NA	0.096	0.192	43.424	131.173
263	1	263	2.012	2.322	131	1	7136	25.175	0.134	NA	0.054	0.109	-18.595	-62.019
264	1	264	1.961	2.362	131.5	1	5186	25.24	0.169	NA	0.065	0.13	142.238	160.833
265	1	265	1.908	2.441	132	1	6429	25.335	0.225	NA	0.095	0.19	124.043	-18.195
266	1	266	1.784	2.609	132.5	1	7488	25.543	0.406	NA	0.209	0.417	126.358	2.315
267	1	267	1.797	2.589	133	1	6649	25.567	0.385	NA	0.023	0.047	-57.729	175.913
268	1	268	1.741	2.645	133.5	1	4742	25.646	0.462	NA	0.079	0.158	134.448	-167.824
269	1	269	1.806	2.597	134	1	4529	25.726	0.382	NA	0.08	0.16	-36.739	-171.187
270	1	270	1.831	2.482	134.5	1	6252	25.844	0.31	NA	0.118	0.237	-77.782	-41.043
271	1	271	1.891	2.525	135	1	6720	25.918	0.271	NA	0.074	0.149	35.152	112.934
272	1	272	1.815	2.763	135.5	1	4531	26.168	0.485	NA	0.25	0.5	107.828	72.676
273	1	273	1.859	2.858	136	1	8546	26.274	0.538	NA	0.105	0.211	65.024	-42.804
274	1	274	1.903	2.797	136.5	1	5811	26.349	0.463	NA	0.075	0.15	-54.319	-119.343
275	1	275	1.742	2.577	137	1	4725	26.621	0.427	NA	0.273	0.545	-126.137	-71.818
276	1	276	1.737	2.46	137.5	1	9819	26.739	0.397	NA	0.117	0.234	-92.774	33.364
277	1	277	1.773	2.474	138	1	7133	26.777	0.364	NA	0.038	0.077	20.865	113.639
278	1	278	1.83	2.462	138.5	1	7884	26.836	0.305	NA	0.059	0.118	-11.222	-32.087
279	1	279	1.912	2.318	139	1	5824	27.001	0.228	NA	0.166	0.331	-60.422	-49.2
280	1	280	1.934	2.434	139.5	1	7300	27.119	0.198	NA	0.118	0.236	79.237	139.659
281	1	281	1.919	2.527	140	1	5661	27.213	0.248	NA	0.094	0.187	99.204	19.967
282	1	282	1.873	2.451	140.5	1	5006	27.301	0.261	NA	0.088	0.176	-121.149	139.647
283	1	283	1.775	2.519	141	1	4703	27.42	0.374	NA	0.119	0.239	145.188	-93.663
284	1	284	1.759	2.416	141.5	1	5115	27.525	0.369	NA	0.104	0.209	-98.976	115.837
285	1	285	1.735	2.405	142	1	5119	27.552	0.393	NA	0.027	0.054	-155.009	-56.033
286	1	286	1.663	2.373	142.5	1	3891	27.63	0.465	NA	0.078	0.156	-155.743	-0.734
287	1	287	1.953	2.503	143	1	6980	27.948	0.207	NA	0.318	0.635	24.147	179.89
288	1	288	1.909	2.408	143.5	1	6491	28.053	0.219	NA	0.105	0.21	-115.123	-139.271
289	1	289	2.017	2.55	144	1	8076	28.231	0.193	NA	0.179	0.357	52.612	167.735
290	1	290	1.972	2.472	144.5	1	7398	28.321	0.175	NA	0.09	0.179	-120.478	-173.09
291	1	291	1.888	2.511	145	1	4505	28.413	0.268	NA	0.092	0.185	155.43	-84.091
292	1	292	1.992	2.505	145.5	1	6506	28.518	0.176	NA	0.105	0.21	-3.035	-158.465
293	1	293	2.015	2.462	146	1	7366	28.567	0.132	NA	0.049	0.098	-61.679	-58.644
294	1	294	2.007	2.41	146.5	1	8012	28.62	0.122	NA	0.053	0.106	-98.932	-37.253
295	1	295	2.126	2.412	147	1	12558	28.738	0.02	NA	0.119	0.238	1.042	99.975
296	1	296	1.991	2.542	147.5	1	6577	28.926	0.203	NA	0.188	0.375	136.195	135.153
297	1	297	1.854	2.506	148	1	3583	29.067	0.296	NA	0.141	0.282	-165.231	58.574
298	1	298	1.817	2.495	148.5	1	7076	29.106	0.327	NA	0.039	0.078	-163.891	1.34
299	1	299	1.885	2.464	149	1	4187	29.181	0.253	NA	0.075	0.15	-24.544	139.348
300	1	300	1.835	2.396	149.5	1	5408	29.265	0.292	NA	0.084	0.168	-126.305	-101.761
301	1	301	2.027	2.399	150	1	6685	29.457	0.1	NA	0.192	0.384	0.695	127
302	1	302	1.944	2.311	150.5	1	7750	29.578	0.2	NA	0.121	0.242	-133.486	-134.18
303	1	303	1.903	2.336	151	1	4893	29.626	0.231	NA	0.048	0.096	148.495	-78.02
304	1	304	1.871	2.281	151.5	1	8842	29.69	0.28	NA	0.064	0.129	-120.323	91.183
305	1	305	1.828	2.275	152	1	3720	29.733	0.321	NA	0.043	0.086	-173.095	-52.772
306	1	306	1.931	2.228	152.5	1	8633	29.847	0.256	NA	0.113	0.227	-24.696	148.399
307	1	307	1.961	2.271	153	1	9169	29.899	0.206	NA	0.052	0.104	54.826	79.521
308	1	308	1.992	2.285	153.5	1	7641	29.933	0.172	NA	0.034	0.069	24.728	-30.098
309	1	309	1.895	2.312	154	1	5725	30.033	0.245	NA	0.1	0.201	164.217	139.489
310	1	310	1.995	2.273	154.5	1	4928	30.141	0.178	NA	0.107	0.214	-21.682	174.101
311	1	311	1.717	2.296	155	1	7784	30.42	0.422	NA	0.279	0.559	175.178	-163.14
312	1	312	1.946	2.254	155.5	1	7483	30.654	0.228	NA	0.234	0.468	-10.489	174.333
313	1	313	1.842	2.232	156	1	5162	30.76	0.327	NA	0.107	0.213	-168.235	-157.746
314	1	314	1.922	2.395	156.5	1	3104	30.942	0.206	NA	0.182	0.364	64.069	-127.696
315	1	315	1.905	2.283	157	1	8174	31.056	0.247	NA	0.114	0.228	-98.265	-162.334
316	1	316	1.939	2.273	157.5	1	4770	31.091	0.223	NA	0.035	0.07	-16.421	81.844
317	1	317	1.94	2.383	158	1	3404	31.202	0.187	NA	0.11	0.221	89.121	105.542
318	1	318	1.978	2.373	158.5	1	5553	31.24	0.151	NA	0.039	0.077	-15.897	-105.019
319	1	319	1.937	2.361	159	1	8040	31.282	0.193	NA	0.042	0.084	-164.502	-148.605
320	1	320	1.974	2.444	159.5	1	5335	31.372	0.162	NA	0.09	0.18	65.971	-129.527
321	1	321	1.972	2.438	160	1	6449	31.378	0.162	NA	0.005	0.011	-105.174	-171.144
322	1	322	2.037	2.501	160.5	1	7686	31.467	0.142	NA	0.09	0.179	44.014	149.187
323	1	323	1.968	2.475	161	1	4063	31.541	0.18	NA	0.073	0.146	-159.503	156.483
324	1	324	1.987	2.513	161.5	1	6798	31.583	0.186	NA	0.042	0.085	64.231	-136.266
325	1	325	2.017	2.502	162	1	7313	31.616	0.156	NA	0.033	0.065	-19.788	-84.019
326	1	326	2.034	2.631	162.5	1	8085	31.745	0.257	NA	0.129	0.259	82.763	102.551
327	1	327	1.984	2.547	163	1	5403	31.842	0.211	NA	0.098	0.195	-120.648	156.589
328	1	328	1.959	2.623	163.5	1	4255	31.923	0.286	NA	0.08	0.16	107.8	-131.552
329	1	329	1.839	2.596	164	1	6222	32.046	0.353	NA	0.124	0.248	-167.111	85.09
330	1	330	1.929	2.488	164.5	1	4757	32.187	0.221	NA	0.14	0.281	-49.97	117.141
331	1	331	1.955	2.55	165	1	5779	32.254	0.234	NA	0.067	0.135	66.903	116.872
332	1	332	1.961	2.592	165.5	1	4654	32.296	0.261	NA	0.042	0.084	82.838	15.935
333	1	333	2.015	2.575	166	1	5706	32.354	0.215	NA	0.057	0.114	-17.312	-100.15
334	1	334	1.91	2.356	166.5	1	7658	32.596	0.22	NA	0.243	0.485	-115.639	-98.326
335	1	335	1.953	2.581	167	1	8196	32.825	0.258	NA	0.229	0.459	79.29	-165.071
336	1	336	1.984	2.619	167.5	1	5742	32.874	0.268	NA	0.049	0.097	49.983	-29.307
337	1	337	1.912	2.583	168	1	6227	32.954	0.288	NA	0.08	0.16	-153.704	156.313
338	1	338	1.983	2.476	168.5	1	4782	33.082	0.167	NA	0.128	0.256	-56.545	97.159
339	1	339	1.91	2.494	169	1	5732	33.157	0.24	NA	0.075	0.15	166.438	-137.018
340	1	340	2.065	2.48	169.5	1	5565	33.312	0.108	NA	0.156	0.311	-5.019	-171.457
341	1	341	2.073	2.464	170	1	6837	33.33	0.091	NA	0.018	0.035	-65.774	-60.755
342	1	342	2.071	2.493	170.5	1	6090	33.358	0.116	NA	0.028	0.056	93.042	158.817
343	1	343	1.874	2.502	171	1	5879	33.555	0.276	NA	0.197	0.394	177.129	84.086
344	1	344	1.855	2.552	171.5	1	9749	33.608	0.316	NA	0.053	0.106	111.33	-65.799
345	1	345	1.898	2.593	172	1	6406	33.667	0.305	NA	0.059	0.118	44.059	-67.271
346	1	346	1.945	2.561	172.5	1	8625	33.725	0.248	NA	0.058	0.115	-34.161	-78.22
347	1	347	1.967	2.48	173	1	6527	33.808	0.183	NA	0.083	0.166	-75.101	-40.94
348	1	348	1.951	2.527	173.5	1	6344	33.857	0.222	NA	0.049	0.099	108.264	-176.635
349	1	349	1.982	2.549	174	1	7799	33.895	0.214	NA	0.038	0.076	35.795	-72.468
350	1	350	1.856	2.504	174.5	1	9350	34.029	0.294	NA	0.134	0.268	-160.239	163.965
351	1	351	1.714	2.548	175	1	6845	34.178	0.442	NA	0.149	0.297	162.874	-36.887
352	1	352	1.828	2.543	175.5	1	5533	34.292	0.335	NA	0.115	0.229	-2.477	-165.351
353	1	353	1.978	2.65	176	1	7716	34.476	0.298	NA	0.184	0.367	35.592	38.069
354	1	354	2.01	2.59	176.5	1	7633	34.543	0.231	NA	0.068	0.135	-61.01	-96.602
355	1	355	2.02	2.547	177	1	6660	34.588	0.189	NA	0.044	0.089	-76.996	-15.985
356	1	356	1.958	2.527	177.5	1	3547	34.653	0.217	NA	0.065	0.131	-162.097	-85.101
357	1	357	2	2.499	178	1	5670	34.703	0.167	NA	0.05	0.1	-33.661	128.435
358	1	358	1.782	2.507	178.5	1	5049	34.92	0.364	NA	0.218	0.435	177.954	-148.385
359	1	359	1.814	2.503	179	1	7756	34.953	0.333	NA	0.032	0.064	-6.811	175.235
360	1	360	1.816	2.524	179.5	1	3899	34.974	0.338	NA	0.021	0.042	84.345	91.156
361	1	361	1.889	2.509	180	1	5666	35.048	0.266	NA	0.074	0.148	-12.094	-96.439
362	1	362	1.897	2.544	180.5	1	5158	35.084	0.276	NA	0.036	0.072	76.185	88.278
363	1	363	1.954	2.441	181	1	6647	35.201	0.181	NA	0.117	0.234	-61.293	-137.477
364	1	364	1.961	2.278	181.5	1	6436	35.363	0.201	NA	0.163	0.325	-87.234	-25.941
365	1	365	1.906	2.402	182	1	6432	35.499	0.222	NA	0.136	0.272	114.203	-158.563
366	1	366	1.851	2.432	182.5	1	5866	35.562	0.279	NA	0.062	0.125	151.447	37.244
367	1	367	1.908	2.427	183	1	4844	35.619	0.222	NA	0.058	0.115	-5.397	-156.844
368	1	368	1.861	2.419	183.5	1	5759	35.668	0.268	NA	0.048	0.097	-170.425	-165.028
369	1	369	1.952	2.47	184	1	5203	35.772	0.192	NA	0.105	0.209	29.459	-160.116
370	1	370	1.842	2.54	184.5	1	8074	35.903	0.322	NA	0.13	0.261	147.446	117.988
371	1	371	1.684	2.45	185	1	6579	36.085	0.448	NA	0.183	0.365	-150.327	62.227
372	1	372	1.801	2.508	185.5	1	5634	36.216	0.347	NA	0.131	0.261	26.222	176.549
373	1	373	1.907	2.536	186	1	3193	36.326	0.264	NA	0.11	0.22	15.046	-11.177
374	1	374	1.87	2.585	186.5	1	5207	36.387	0.322	NA	0.061	0.122	127.247	112.201
375	1	375	2.019	2.566	187	1	6664	36.537	0.206	NA	0.15	0.3	-6.919	-134.165
376	1	376	1.927	2.63	187.5	1	7579	36.649	0.311	NA	0.112	0.224	145.593	152.511
377	1	377	1.92	2.467	188	1	4791	36.812	0.22	NA	0.163	0.326	-92.218	122.189
378	1	378	1.875	2.481	188.5	1	6781	36.859	0.267	NA	0.047	0.095	161.872	-105.91
379	1	379	1.951	2.523	189	1	9661	36.945	0.22	NA	0.086	0.172	29.162	-132.71
380	1	380	1.98	2.69	189.5	1	6353	37.115	0.333	NA	0.17	0.339	80.125	50.963
381	1	381	1.914	2.527	190	1	6105	37.291	0.252	NA	0.176	0.352	-111.853	168.022
382	1	382	1.793	2.495	190.5	1	5164	37.416	0.35	NA	0.125	0.251	-165.486	-53.633
383	1	383	1.817	2.481	191	1	3008	37.444	0.323	NA	0.028	0.056	-30.581	134.905
384	1	384	1.757	2.557	191.5	1	6694	37.541	0.406	NA	0.097	0.194	128.019	158.601
385	1	385	1.748	2.553	192	1	4849	37.551	0.412	NA	0.01	0.02	-152.663	79.317
386	1	386	1.776	2.556	192.5	1	6871	37.579	0.388	NA	0.028	0.056	6.409	159.072
387	1	387	1.842	2.527	193	1	4761	37.652	0.315	NA	0.073	0.145	-23.722	-30.13
388	1	388	1.876	2.571	193.5	1	6417	37.707	0.309	NA	0.056	0.111	52.844	76.566
389	1	389	1.804	2.552	194	1	6097	37.782	0.361	NA	0.074	0.149	-164.973	142.183
390	1	390	1.818	2.477	194.5	1	4945	37.858	0.321	NA	0.076	0.152	-78.953	86.02
391	1	391	1.814	2.496	195	1	6820	37.877	0.33	NA	0.019	0.039	102.864	-178.183
392	1	392	1.639	2.515	195.5	1	4721	38.053	0.504	NA	0.176	0.352	173.884	71.019
393	1	393	1.961	2.57	196	1	5162	38.379	0.245	NA	0.326	0.652	9.826	-164.057
394	1	394	1.884	2.612	196.5	1	4716	38.466	0.328	NA	0.087	0.174	151.195	141.369
395	1	395	1.888	2.465	197	1	5983	38.614	0.251	NA	0.147	0.295	-88.667	120.138
396	1	396	1.846	2.643	197.5	1	9644	38.796	0.377	NA	0.182	0.365	103.135	-168.199
397	1	397	2.012	2.672	198	1	7199	38.964	0.303	NA	0.168	0.336	10.054	-93.081
398	1	398	2.092	2.701	198.5	1	5482	39.05	0.311	NA	0.086	0.171	19.795	9.741
399	1	399	2.027	2.681	199	1	7044	39.117	0.307	NA	0.068	0.136	-163.279	176.927
400	1	400	1.948	2.648	199.5	1	8405	39.204	0.312	NA	0.086	0.172	-156.828	6.45
401	1	401	2.037	2.603	200	1	6798	39.303	0.23	NA	0.1	0.199	-26.849	129.98
402	1	402	1.89	2.551	200.5	1	7296	39.459	0.286	NA	0.156	0.311	-160.612	-133.763
403	1	403	2.003	2.534	201	1	7413	39.574	0.189	NA	0.115	0.23	-8.593	152.019
404	1	404	2.04	2.58	201.5	1	5376	39.632	0.208	NA	0.059	0.117	51.751	60.344
405	1	405	2.06	2.579	202	1	7735	39.653	0.199	NA	0.02	0.041	-1.791	-53.542
406	1	406	2.077	2.462	202.5	1	4708	39.771	0.087	NA	0.118	0.237	-81.609	-79.818
407	1	407	2.073	2.492	203	1	4245	39.8	0.114	NA	0.03	0.059	98.134	179.743
408	1	408	2.058	2.6	203.5	1	3494	39.91	0.22	NA	0.11	0.219	98.158	0.023
409	1	409	2.108	2.764	204	1	5316	40.081	0.373	NA	0.171	0.343	73.024	-25.134
410	1	410	2.049	2.561	204.5	1	5117	40.293	0.186	NA	0.211	0.423	-105.961	-178.984
411	1	411	2.015	2.736	205	1	7904	40.472	0.362	NA	0.179	0.358	100.976	-153.063
412	1	412	2.037	2.611	205.5	1	5687	40.599	0.237	NA	0.127	0.254	-79.948	179.076
413	1	413	2.016	2.608	206	1	10404	40.62	0.243	NA	0.022	0.044	-170.768	-90.82
414	1	414	2.022	2.59	206.5	1	4258	40.639	0.225	NA	0.019	0.037	-70.803	99.965
415	1	415	2.051	2.62	207	1	2487	40.68	0.241	NA	0.041	0.082	45.874	116.677
416	1	416	2.038	2.591	207.5	1	6502	40.712	0.218	NA	0.032	0.063	-113.516	-159.39
417	1	417	2.108	2.724	208	1	7703	40.862	0.332	NA	0.15	0.3	62.294	175.81
418	1	418	2.091	2.689	208.5	1	6952	40.9	0.3	NA	0.038	0.076	-115.815	-178.109
419	1	419	2.038	2.574	209	1	7959	41.027	0.203	NA	0.127	0.254	-114.756	1.058
420	1	420	2.04	2.5	209.5	1	6350	41.101	0.139	NA	0.074	0.148	-88.521	26.235
421	1	421	2.007	2.498	210	1	7044	41.134	0.161	NA	0.033	0.065	-176.921	-88.4
422	1	422	2.027	2.484	210.5	1	7579	41.158	0.137	NA	0.024	0.048	-34.537	142.384
423	1	423	1.975	2.536	211	1	6466	41.231	0.21	NA	0.073	0.147	135.1	169.637
424	1	424	1.835	2.398	211.5	1	8949	41.428	0.293	NA	0.197	0.394	-135.34	89.56
425	1	425	1.822	2.415	212	1	4213	41.449	0.306	NA	0.021	0.042	126.231	-98.429
426	1	426	1.942	2.564	212.5	1	5486	41.641	0.253	NA	0.191	0.383	51.279	-74.951
427	1	427	2.122	2.563	213	1	7539	41.821	0.172	NA	0.18	0.36	-0.285	-51.564
428	1	428	2.086	2.592	213.5	1	6393	41.867	0.205	NA	0.046	0.093	141.359	141.644
429	1	429	1.846	2.521	214	1	6048	42.118	0.31	NA	0.25	0.501	-163.565	55.076
430	1	430	1.99	2.472	214.5	1	8430	42.27	0.159	NA	0.152	0.305	-19.005	144.56
431	1	431	2.003	2.391	215	1	7210	42.352	0.125	NA	0.082	0.164	-80.97	-61.964
432	1	432	2.042	2.404	215.5	1	6572	42.393	0.086	NA	0.041	0.082	17.751	98.721
433	1	433	1.951	2.498	216	1	8153	42.525	0.207	NA	0.132	0.263	134.004	116.253
434	1	434	2.118	2.398	216.5	1	8821	42.719	0.012	NA	0.195	0.389	-30.928	-164.932
435	1	435	2.083	2.48	217	1	6007	42.809	0.099	NA	0.089	0.178	113.078	144.006
436	1	436	2.044	2.525	217.5	1	6306	42.868	0.157	NA	0.059	0.118	130.989	17.911
437	1	437	2.059	2.454	218	1	4806	42.94	0.092	NA	0.073	0.145	-77.699	151.312
438	1	438	2.025	2.512	218.5	1	5151	43.008	0.158	NA	0.067	0.135	120.136	-162.165
439	1	439	1.965	2.485	219	1	7671	43.073	0.187	NA	0.066	0.131	-155.738	84.126
440	1	440	1.937	2.462	219.5	1	5791	43.11	0.203	NA	0.037	0.074	-139.736	16.002
441	1	441	1.843	2.409	220	1	6272	43.218	0.285	NA	0.108	0.216	-150.891	-11.155
442	1	442	2.006	2.562	220.5	1	7520	43.441	0.209	NA	0.223	0.446	43.25	-165.859
443	1	443	2.024	2.492	221	1	7974	43.514	0.144	NA	0.072	0.144	-75.013	-118.263
444	1	444	2.017	2.541	221.5	1	8622	43.563	0.186	NA	0.049	0.098	98.118	173.131
445	1	445	1.957	2.468	222	1	7963	43.657	0.187	NA	0.095	0.189	-129.685	132.197
446	1	446	2.027	2.506	222.5	1	4561	43.737	0.152	NA	0.079	0.158	28.207	157.892
447	1	447	2.076	2.543	223	1	7131	43.799	0.159	NA	0.062	0.124	36.603	8.396
448	1	448	2.091	2.619	223.5	1	6611	43.876	0.23	NA	0.077	0.155	79.185	42.582
449	1	449	2.06	2.664	224	1	6374	43.931	0.281	NA	0.055	0.11	123.985	44.8
450	1	450	2.058	2.574	224.5	1	5282	44.021	0.195	NA	0.09	0.18	-91.424	144.592
451	1	451	2.013	2.596	225	1	7441	44.071	0.234	NA	0.05	0.1	153.977	-114.599
452	1	452	2.092	2.669	225.5	1	7018	44.179	0.28	NA	0.108	0.216	42.654	-111.324
453	1	453	2.092	2.715	226	1	4851	44.226	0.326	NA	0.046	0.092	90.436	47.782
454	1	454	2.19	2.581	226.5	1	6077	44.392	0.199	NA	0.167	0.333	-53.868	-144.305
455	1	455	2.175	2.618	227	1	7807	44.432	0.231	NA	0.04	0.08	113.178	167.046
456	1	456	2.102	2.575	227.5	1	7648	44.517	0.185	NA	0.085	0.169	-149.564	97.258
457	1	457	2.125	2.639	228	1	6786	44.585	0.248	NA	0.068	0.137	70.404	-140.033
458	1	458	2.108	2.616	228.5	1	6907	44.614	0.225	NA	0.028	0.057	-125.389	164.208
459	1	459	2.024	2.531	229	1	6702	44.733	0.173	NA	0.12	0.24	-134.523	-9.135
460	1	460	2.181	2.652	229.5	1	6513	44.932	0.266	NA	0.198	0.396	37.743	172.266
461	1	461	2.096	2.597	230	1	5267	45.033	0.208	NA	0.101	0.203	-147.077	175.18
462	1	462	2.039	2.623	230.5	1	7180	45.096	0.248	NA	0.063	0.126	155.207	-57.715
463	1	463	2.064	2.603	231	1	4637	45.128	0.221	NA	0.032	0.064	-39.462	165.33
464	1	464	2.118	2.639	231.5	1	6158	45.193	0.247	NA	0.066	0.131	33.238	72.701
465	1	465	2.104	2.644	232	1	6431	45.208	0.253	NA	0.015	0.029	160.324	127.086
466	1	466	2.139	2.715	232.5	1	7394	45.287	0.323	NA	0.079	0.157	64.036	-96.288
467	1	467	2.024	2.662	233	1	6195	45.414	0.289	NA	0.127	0.254	-155.325	140.639
468	1	468	2.171	2.639	233.5	1	6222	45.563	0.251	NA	0.15	0.299	-8.799	146.526
469	1	469	2.03	2.546	234	1	4580	45.732	0.183	NA	0.169	0.338	-146.767	-137.968
470	1	470	2.155	2.527	234.5	1	7368	45.858	0.138	NA	0.126	0.253	-8.784	137.982
471	1	471	2.12	2.646	235	1	6811	45.982	0.254	NA	0.124	0.248	106.196	114.98
472	1	472	2.081	2.582	235.5	1	7594	46.058	0.196	NA	0.076	0.151	-121.558	132.246
473	1	473	2.112	2.584	236	1	7441	46.089	0.193	NA	0.031	0.062	4.845	126.403
474	1	474	2.092	2.598	236.5	1	5653	46.113	0.209	NA	0.024	0.048	145.269	140.424
475	1	475	2.134	2.56	237	1	8864	46.17	0.168	NA	0.057	0.115	-41.903	172.828
476	1	476	1.995	2.416	237.5	1	8748	46.37	0.134	NA	0.2	0.401	-134.043	-92.14
477	1	477	1.983	2.472	238	1	6314	46.428	0.165	NA	0.058	0.115	102.34	-123.617
478	1	478	2.073	2.451	238.5	1	6510	46.52	0.081	NA	0.092	0.184	-13.075	-115.415
479	1	479	2.122	2.505	239	1	7895	46.593	0.113	NA	0.073	0.146	47.303	60.378
480	1	480	2.057	2.68	239.5	1	5211	46.78	0.296	NA	0.187	0.373	110.26	62.956
481	1	481	2.194	2.423	240	1	6167	47.07	0.073	NA	0.291	0.581	-62.075	-172.335
482	1	482	2.089	2.614	240.5	1	5339	47.288	0.226	NA	0.218	0.436	118.715	-179.21
483	1	483	2.071	2.5	241	1	6756	47.404	0.122	NA	0.116	0.231	-98.758	142.527
484	1	484	2.059	2.466	241.5	1	6197	47.439	0.101	NA	0.036	0.071	-109.692	-10.934
485	1	485	2.031	2.478	242	1	7758	47.469	0.129	NA	0.03	0.06	157.893	-92.415
486	1	486	2.125	2.471	242.5	1	5937	47.563	0.079	NA	0.094	0.188	-4.219	-162.112
487	1	487	2.17	2.395	243	1	7340	47.652	0.043	NA	0.088	0.176	-59.168	-54.949
488	1	488	1.974	2.399	243.5	1	4654	47.848	0.153	NA	0.196	0.392	178.897	-121.935
489	1	489	2.026	2.351	244	1	5299	47.918	0.109	NA	0.071	0.141	-42.46	138.643
490	1	490	2.115	2.439	244.5	1	6037	48.043	0.049	NA	0.125	0.249	44.742	87.202
491	1	491	2.086	2.451	245	1	4812	48.074	0.072	NA	0.031	0.062	157.276	112.534
492	1	492	2.165	2.407	245.5	1	6335	48.165	0.041	NA	0.091	0.182	-29.083	173.642
493	1	493	2.129	2.469	246	1	7827	48.237	0.078	NA	0.072	0.144	120.047	149.13
494	1	494	2.034	2.496	246.5	1	6133	48.335	0.139	NA	0.098	0.197	164.441	44.394
495	1	495	1.992	2.384	247	1	6786	48.455	0.136	NA	0.12	0.24	-110.964	84.594
496	1	496	2.103	2.47	247.5	1	3475	48.596	0.082	NA	0.141	0.282	37.653	148.618
497	1	497	2.071	2.404	248	1	4251	48.669	0.057	NA	0.073	0.146	-115.813	-153.466
498	1	498	2.094	2.388	248.5	1	5235	48.697	0.034	NA	0.028	0.056	-35.404	80.409
499	1	499	1.954	2.441	249	1	6871	48.846	0.18	NA	0.15	0.3	159.352	-165.244
500	1	500	2.059	2.414	249.5	1	5461	48.955	0.072	NA	0.108	0.217	-14.165	-173.516
501	1	501	1.924	2.529	250	1	4900	49.131	0.245	NA	0.177	0.353	139.652	153.817
502	1	502	1.954	2.432	250.5	1	4424	49.233	0.178	NA	0.101	0.203	-72.91	147.438
503	1	503	2.08	2.304	251	1	3519	49.412	0.1	NA	0.179	0.358	-45.558	27.351
504	1	504	1.938	2.39	251.5	1	4774	49.578	0.19	NA	0.166	0.332	148.654	-165.787
505	1	505	1.958	2.406	252	1	4147	49.603	0.17	NA	0.025	0.051	38.492	-110.163
506	1	506	2.039	2.404	252.5	1	2865	49.685	0.089	NA	0.082	0.163	-1.357	-39.849
507	1	507	2.092	2.449	253	1	3016	49.754	0.067	NA	0.069	0.137	40.388	41.745
508	1	508	1.945	2.563	253.5	1	7074	49.94	0.25	NA	0.186	0.372	142.083	101.696
509	1	509	1.926	2.574	254	1	5785	49.962	0.272	NA	0.022	0.045	148.703	6.62
510	1	510	1.935	2.524	254.5	1	6165	50.013	0.234	NA	0.052	0.103	-80.016	131.281
511	1	511	1.984	2.423	255	1	4162	50.126	0.146	NA	0.112	0.224	-63.776	16.239
512	1	512	1.91	2.456	255.5	1	2555	50.206	0.226	NA	0.081	0.161	156.345	-139.879
513	1	513	1.986	2.415	256	1	6039	50.292	0.143	NA	0.086	0.171	-28.236	175.419
514	1	514	1.927	2.434	256.5	1	4608	50.354	0.205	NA	0.062	0.124	161.848	-169.916
515	1	515	1.882	2.471	257	1	2483	50.412	0.258	NA	0.058	0.116	141.091	-20.757
516	1	516	1.984	2.439	257.5	1	3545	50.519	0.151	NA	0.107	0.214	-17.4	-158.491
517	1	517	1.941	2.505	258	1	2335	50.598	0.218	NA	0.079	0.159	122.964	140.364
518	1	518	1.927	2.503	258.5	1	4324	50.612	0.23	NA	0.014	0.028	-172.398	64.638
519	1	519	1.943	2.437	259	1	4275	50.68	0.19	NA	0.068	0.136	-75.892	96.506
520	1	520	1.915	2.562	259.5	1	4064	50.808	0.272	NA	0.128	0.255	102.988	178.88
521	1	521	1.948	2.589	260	1	3199	50.851	0.267	NA	0.043	0.085	39.225	-63.763
522	1	522	2.022	2.571	260.5	1	3807	50.927	0.208	NA	0.076	0.152	-13.415	-52.64
523	1	523	1.939	2.425	261	1	4802	51.095	0.191	NA	0.168	0.335	-119.503	-106.088
524	1	524	2.008	2.492	261.5	1	4701	51.19	0.157	NA	0.096	0.192	44.588	164.092
525	1	525	1.915	2.521	262	1	3050	51.287	0.249	NA	0.097	0.194	162.913	118.324
526	1	526	1.939	2.56	262.5	1	3584	51.334	0.253	NA	0.046	0.092	58.221	-104.692
527	1	527	1.888	2.524	263	1	3714	51.396	0.274	NA	0.063	0.125	-144.9	156.879
528	1	528	1.947	2.583	263.5	1	4162	51.479	0.263	NA	0.083	0.166	44.781	-170.319
529	1	529	1.869	2.468	264	1	5352	51.618	0.27	NA	0.139	0.278	-124.153	-168.934
530	1	530	2.003	2.522	264.5	1	6368	51.763	0.18	NA	0.144	0.289	21.988	146.141
531	1	531	2.02	2.452	265	1	4652	51.834	0.124	NA	0.072	0.144	-76.314	-98.302
532	1	532	2.007	2.464	265.5	1	3639	51.851	0.14	NA	0.017	0.034	135.878	-147.808
533	1	533	2.056	2.459	266	1	2779	51.9	0.098	NA	0.049	0.098	-5.325	-141.202
534	1	534	2.157	2.537	266.5	1	3328	52.027	0.148	NA	0.127	0.253	37.744	43.069
535	1	535	2.302	2.504	267	1	4569	52.176	0.207	NA	0.149	0.297	-12.608	-50.351
536	1	536	1.948	2.506	267.5	1	2013	52.53	0.213	NA	0.354	0.708	179.701	-167.691
537	1	537	2.063	2.48	268	1	2769	52.648	0.109	NA	0.118	0.236	-12.89	167.408
538	1	538	2.065	2.504	268.5	1	2344	52.672	0.128	NA	0.025	0.049	83.545	96.436
539	1	539	2.032	2.559	269	1	2321	52.736	0.193	NA	0.064	0.128	120.963	37.418
540	1	540	1.993	2.541	269.5	1	2911	52.78	0.201	NA	0.043	0.086	-154.842	84.195
541	1	541	2.065	2.421	270	1	2188	52.92	0.069	NA	0.14	0.28	-59.134	95.709
542	1	542	2.114	2.536	270.5	1	3357	53.045	0.145	NA	0.125	0.25	67.094	126.227
543	1	543	2.061	2.455	271	1	3005	53.141	0.092	NA	0.096	0.193	-123.115	169.792
544	1	544	2.175	2.443	271.5	1	2681	53.256	0.07	NA	0.114	0.229	-5.981	117.134
545	1	545	2.027	2.497	272	1	2220	53.413	0.146	NA	0.158	0.316	160.097	166.078
546	1	546	2.107	2.535	272.5	1	2560	53.503	0.145	NA	0.089	0.178	25.271	-134.826
547	1	547	1.999	2.532	273	1	1565	53.611	0.19	NA	0.108	0.217	-178.309	156.42
548	1	548	2.069	2.503	273.5	1	2218	53.687	0.126	NA	0.076	0.152	-21.921	156.388
549	1	549	2.01	2.486	274	1	2278	53.749	0.151	NA	0.062	0.124	-163.847	-141.926
550	1	550	2.137	2.58	274.5	1	2822	53.907	0.188	NA	0.158	0.316	36.32	-159.833
551	1	551	2.019	2.559	275	1	3238	54.027	0.199	NA	0.12	0.24	-169.828	153.852
552	1	552	2.211	2.605	275.5	1	6016	54.225	0.229	NA	0.198	0.395	13.435	-176.737
553	1	553	2.022	2.481	276	1	2222	54.451	0.138	NA	0.226	0.452	-146.786	-160.221
554	1	554	2.024	2.484	276.5	1	3513	54.455	0.138	NA	0.004	0.007	54.458	-158.756
555	1	555	1.95	2.559	277	1	1922	54.56	0.244	NA	0.106	0.211	134.727	80.27
556	1	556	2.032	2.645	277.5	1	2845	54.679	0.271	NA	0.119	0.238	46.535	-88.192
557	1	557	1.9	2.494	278	1	3391	54.879	0.249	NA	0.2	0.4	-131.138	-177.673
558	1	558	1.989	2.42	278.5	1	5369	54.995	0.141	NA	0.116	0.232	-40.09	91.048
559	1	559	1.926	2.512	279	1	2173	55.106	0.234	NA	0.112	0.223	123.94	164.03
560	1	560	2.117	2.395	279.5	1	5373	55.33	0.011	NA	0.224	0.447	-31.561	-155.501
561	1	561	2.098	2.397	280	1	5425	55.349	0.03	NA	0.019	0.037	175.726	-152.713
562	1	562	2.054	2.434	280.5	1	2449	55.407	0.085	NA	0.058	0.116	139.66	-36.067
563	1	563	2.165	2.334	281	1	5576	55.557	0.069	NA	0.15	0.3	-42.31	178.031
564	1	564	2.093	2.491	281.5	1	3065	55.73	0.105	NA	0.173	0.346	114.53	156.84
565	1	565	2.08	2.477	282	1	4334	55.749	0.097	NA	0.019	0.039	-131.712	113.758
566	1	566	2.088	2.461	282.5	1	3942	55.767	0.079	NA	0.018	0.036	-64.123	67.589
567	1	567	2.066	2.512	283	1	4416	55.823	0.135	NA	0.056	0.112	113.342	177.465
568	1	568	2.137	2.623	283.5	1	6419	55.955	0.232	NA	0.132	0.264	57.494	-55.847
569	1	569	2.101	2.589	284	1	4959	56.004	0.199	NA	0.049	0.099	-135.775	166.731
570	1	570	2.097	2.499	284.5	1	4925	56.094	0.112	NA	0.09	0.179	-92.93	42.844
571	1	571	2.1	2.594	285	1	3882	56.188	0.204	NA	0.095	0.189	88.118	-178.951
572	1	572	2.13	2.508	285.5	1	4223	56.279	0.117	NA	0.091	0.181	-70.57	-158.689
573	1	573	2.045	2.514	286	1	3168	56.365	0.148	NA	0.086	0.171	176.244	-113.186
574	1	574	2.239	2.521	286.5	1	5715	56.559	0.171	NA	0.194	0.388	2.109	-174.135
575	1	575	2.167	2.565	287	1	4447	56.643	0.178	NA	0.084	0.168	148.366	146.257
576	1	576	2.13	2.57	287.5	1	2824	56.681	0.178	NA	0.038	0.075	173.181	24.815
577	1	577	2.147	2.575	288	1	4695	56.699	0.184	NA	0.018	0.037	15.424	-157.757
578	1	578	2.083	2.569	288.5	1	3155	56.764	0.183	NA	0.065	0.129	-174.818	169.758
579	1	579	2.112	2.606	289	1	3675	56.811	0.215	NA	0.047	0.095	52.225	-132.957
580	1	580	2.111	2.587	289.5	1	2762	56.83	0.196	NA	0.019	0.038	-94.006	-146.231
581	1	581	2.036	2.621	290	1	2973	56.912	0.246	NA	0.082	0.163	155.732	-110.262
582	1	582	2.022	2.589	290.5	1	4100	56.946	0.224	NA	0.034	0.069	-113.86	90.408
583	1	583	1.994	2.554	291	1	4179	56.991	0.21	NA	0.045	0.089	-128.728	-14.868
584	1	584	1.999	2.534	291.5	1	4106	57.012	0.192	NA	0.021	0.042	-76.812	51.915
585	1	585	2.035	2.524	292	1	1986	57.049	0.162	NA	0.037	0.074	-15.363	61.449
586	1	586	2.153	2.586	292.5	1	4302	57.182	0.196	NA	0.134	0.267	27.458	42.821
587	1	587	2.022	2.523	293	1	3046	57.328	0.168	NA	0.145	0.291	-154.32	178.222
588	1	588	2.035	2.623	293.5	1	2826	57.429	0.249	NA	0.101	0.202	82.834	-122.846
589	1	589	2.141	2.592	294	1	3530	57.539	0.201	NA	0.111	0.221	-16.378	-99.212
590	1	590	2.122	2.625	294.5	1	5252	57.577	0.233	NA	0.038	0.076	119.489	135.867
591	1	591	2.119	2.546	295	1	4659	57.656	0.154	NA	0.079	0.158	-92.522	147.989
592	1	592	2.105	2.608	295.5	1	5422	57.72	0.218	NA	0.064	0.128	102.784	-164.694
593	1	593	2.085	2.556	296	1	5791	57.776	0.17	NA	0.056	0.111	-111.271	145.945
594	1	594	2.097	2.51	296.5	1	2498	57.823	0.123	NA	0.048	0.095	-75.17	36.101
595	1	595	2.023	2.571	297	1	4253	57.919	0.208	NA	0.096	0.191	140.483	-144.347
596	1	596	2.035	2.605	297.5	1	5350	57.955	0.233	NA	0.036	0.072	70.756	-69.727
597	1	597	2.034	2.52	298	1	3974	58.041	0.159	NA	0.086	0.172	-90.751	-161.507
598	1	598	2.049	2.52	298.5	1	6978	58.056	0.15	NA	0.015	0.031	1.197	91.949
599	1	599	2.035	2.54	299	1	4211	58.081	0.174	NA	0.024	0.048	124.754	123.557
600	1	600	2.053	2.495	299.5	1	4571	58.129	0.127	NA	0.048	0.096	-68.021	167.224
