# Supplementary material for: Random sub-diffusion and capture of genes by the nuclear pore reduces dynamics and coordinates inter-chromosomal movement
Source: eLife. 2021 May 18;10:e66238. doi: 10.7554/eLife.66238 (PMC8195609; doi:10.7554/eLife.66238)
Supplement: Figure 5—source data 1. [file elife-66238-fig5-data1.zip › REPOS_DB/DimerCap_WT/200227_DimerCap_WT_Dimer_01a.csv]

Nr	TID	PID	x [micron]	y [micron]	t [sec]	c [idx]	I [val]	Len [micron]	D2S [micron]	D2R [micron]	D2P [micron]	v [micron/sec]	α [deg]	Δα [deg]
1	1	1	4.617	2.155	0	1	3731	0	0	NA	NA	NA	NA	NA
2	1	2	4.691	2.027	0.5	1	3110	0.148	0.148	NA	0.148	0.296	-59.884	NA
3	1	3	4.718	2.123	1	1	6899	0.248	0.106	NA	0.1	0.199	74.407	134.292
4	1	4	4.67	2.199	1.5	1	4804	0.338	0.07	NA	0.09	0.181	121.857	47.45
5	1	5	4.708	2.206	2	1	2777	0.377	0.105	NA	0.039	0.078	9.53	-112.328
6	1	6	4.604	2.187	2.5	1	2961	0.483	0.034	NA	0.106	0.211	-169.642	-179.172
7	1	7	4.626	2.241	3	1	3029	0.541	0.087	NA	0.058	0.117	68.312	-122.046
8	1	8	4.567	2.151	3.5	1	2412	0.648	0.049	NA	0.107	0.215	-123.114	168.573
9	1	9	4.645	2.156	4	1	2854	0.726	0.029	NA	0.078	0.156	3.119	126.233
10	1	10	4.779	2.309	4.5	1	4326	0.929	0.223	NA	0.203	0.406	48.99	45.872
11	1	11	4.683	2.254	5	1	4738	1.04	0.119	NA	0.111	0.221	-150.336	160.674
12	1	12	4.692	2.225	5.5	1	2510	1.071	0.103	NA	0.031	0.061	-72.248	78.088
13	1	13	4.598	2.167	6	1	2717	1.181	0.022	NA	0.111	0.222	-148.382	-76.134
14	1	14	4.681	2.173	6.5	1	2664	1.265	0.067	NA	0.084	0.168	4.428	152.81
15	1	15	4.698	2.09	7	1	3575	1.35	0.104	NA	0.084	0.169	-78.665	-83.093
16	1	16	4.788	2.209	7.5	1	3029	1.499	0.18	NA	0.149	0.298	52.649	131.313
17	1	17	4.721	2.375	8	1	6958	1.678	0.244	NA	0.18	0.359	111.877	59.229
18	1	18	4.698	2.308	8.5	1	13657	1.749	0.174	NA	0.071	0.141	-109.19	138.933
19	1	19	4.846	2.21	9	1	12742	1.927	0.236	NA	0.178	0.355	-33.74	75.449
20	1	20	4.86	2.222	9.5	1	13230	1.945	0.252	NA	0.018	0.037	40.258	73.998
21	1	21	4.824	2.391	10	1	9811	2.118	0.315	NA	0.173	0.347	101.866	61.608
22	1	22	4.944	2.283	10.5	1	12669	2.28	0.352	NA	0.162	0.324	-42.018	-143.884
23	1	23	4.907	2.356	11	1	2611	2.363	0.354	NA	0.083	0.165	116.924	158.942
24	1	24	4.832	2.253	11.5	1	4625	2.491	0.237	NA	0.128	0.256	-125.963	117.113
25	1	25	4.739	2.224	12	1	2587	2.588	0.141	NA	0.098	0.195	-162.872	-36.909
26	1	26	4.949	2.296	12.5	1	13373	2.81	0.361	NA	0.222	0.444	18.954	-178.174
27	1	27	4.927	2.465	13	1	12450	2.981	0.439	NA	0.17	0.341	97.537	78.584
28	1	28	4.887	2.402	13.5	1	12258	3.055	0.366	NA	0.075	0.149	-122.089	140.374
29	1	29	4.822	2.251	14	1	10084	3.22	0.227	NA	0.164	0.329	-113.415	8.674
30	1	30	4.879	2.318	14.5	1	11076	3.308	0.31	NA	0.089	0.177	49.395	162.81
31	1	31	4.944	2.262	15	1	8821	3.394	0.345	NA	0.086	0.171	-40.855	-90.25
32	1	32	4.969	2.325	15.5	1	11878	3.461	0.392	NA	0.067	0.135	68.116	108.971
33	1	33	5.006	2.351	16	1	11609	3.506	0.436	NA	0.045	0.089	35.559	-32.557
34	1	34	4.989	2.38	16.5	1	11462	3.539	0.436	NA	0.033	0.067	118.915	83.356
35	1	35	5.055	2.295	17	1	9954	3.647	0.461	NA	0.108	0.216	-52.315	-171.23
36	1	36	5	2.378	17.5	1	12106	3.747	0.443	NA	0.1	0.201	123.725	176.041
37	1	37	5.082	2.324	18	1	11537	3.847	0.496	NA	0.099	0.199	-33.4	-157.125
38	1	38	5.048	2.294	18.5	1	12149	3.892	0.453	NA	0.046	0.091	-139.122	-105.722
39	1	39	5.024	2.366	19	1	15573	3.968	0.459	NA	0.076	0.152	107.965	-112.913
40	1	40	4.955	2.316	19.5	1	12313	4.054	0.375	NA	0.085	0.171	-144.255	107.779
41	1	41	4.953	2.419	20	1	8189	4.157	0.428	NA	0.103	0.206	91.091	-124.654
42	1	42	4.909	2.346	20.5	1	6427	4.243	0.349	NA	0.086	0.172	-121.114	147.795
43	1	43	5.005	2.385	21	1	5678	4.347	0.452	NA	0.104	0.208	22.198	143.312
44	1	44	5.041	2.32	21.5	1	3652	4.421	0.456	NA	0.074	0.148	-61.16	-83.358
45	1	45	4.929	2.414	22	1	4563	4.568	0.406	NA	0.147	0.293	140.15	-158.69
46	1	46	4.966	2.502	22.5	1	5503	4.663	0.492	NA	0.095	0.19	66.996	-73.154
47	1	47	5.135	2.427	23	1	6696	4.847	0.585	NA	0.185	0.37	-23.956	-90.952
48	1	48	5.137	2.557	23.5	1	8031	4.977	0.658	NA	0.13	0.26	88.725	112.682
49	1	49	4.9	2.535	24	1	4369	5.215	0.475	NA	0.238	0.476	-174.852	96.422
50	1	50	4.912	2.394	24.5	1	3743	5.357	0.38	NA	0.142	0.284	-85.432	89.42
51	1	51	5.173	2.404	25	1	12328	5.618	0.609	NA	0.261	0.522	2.266	87.699
52	1	52	5.051	2.422	25.5	1	10184	5.741	0.51	NA	0.123	0.246	171.775	169.509
53	1	53	5.054	2.407	26	1	10306	5.756	0.505	NA	0.015	0.03	-77.539	110.685
54	1	54	5.071	2.363	26.5	1	8910	5.803	0.5	NA	0.047	0.094	-68.786	8.754
55	1	55	4.91	2.423	27	1	5000	5.976	0.397	NA	0.173	0.345	159.634	-131.58
56	1	56	4.832	2.331	27.5	1	2636	6.097	0.278	NA	0.121	0.242	-130.106	70.26
57	1	57	4.92	2.337	28	1	2041	6.186	0.354	NA	0.089	0.178	3.997	134.103
58	1	58	5.032	2.379	28.5	1	4151	6.305	0.473	NA	0.12	0.239	20.778	16.781
59	1	59	4.916	2.408	29	1	4040	6.425	0.392	NA	0.119	0.238	166.295	145.517
60	1	60	5.068	2.452	29.5	1	6278	6.582	0.54	NA	0.158	0.315	16.228	-150.066
61	1	61	5.031	2.383	30	1	5745	6.661	0.473	NA	0.078	0.157	-118.032	-134.26
62	1	62	5.166	2.403	30.5	1	6903	6.797	0.603	NA	0.136	0.273	8.718	126.75
63	1	63	5.19	2.508	31	1	12957	6.905	0.673	NA	0.108	0.216	77.291	68.573
64	1	64	5.027	2.402	31.5	1	2946	7.099	0.479	NA	0.194	0.388	-146.788	135.92
65	1	65	5.199	2.546	32	1	5783	7.324	0.702	NA	0.224	0.449	39.89	-173.322
66	1	66	5.174	2.504	32.5	1	6807	7.373	0.658	NA	0.049	0.099	-120.906	-160.796
67	1	67	5.009	2.417	33	1	2248	7.559	0.472	NA	0.186	0.372	-152.346	-31.44
68	1	68	4.992	2.411	33.5	1	2538	7.578	0.454	NA	0.019	0.038	-158.657	-6.311
69	1	69	4.947	2.416	34	1	4258	7.623	0.421	NA	0.045	0.09	173.116	-28.227
70	1	70	4.821	2.41	34.5	1	2656	7.749	0.327	NA	0.126	0.251	-177.341	9.543
71	1	71	4.776	2.37	35	1	3197	7.809	0.268	NA	0.061	0.122	-139.03	38.311
72	1	72	4.89	2.46	35.5	1	2901	7.954	0.409	NA	0.145	0.29	38.074	177.104
73	1	73	5.032	2.343	36	1	5866	8.138	0.456	NA	0.184	0.368	-39.397	-77.471
74	1	74	4.932	2.266	36.5	1	2515	8.264	0.334	NA	0.126	0.252	-142.59	-103.193
75	1	75	4.816	2.336	37	1	2662	8.399	0.27	NA	0.135	0.27	148.732	-68.678
76	1	76	4.907	2.481	37.5	1	2265	8.57	0.437	NA	0.171	0.342	57.955	-90.778
77	1	77	4.878	2.486	38	1	1670	8.6	0.422	NA	0.03	0.059	171.725	113.77
78	1	78	4.836	2.434	38.5	1	2248	8.666	0.355	NA	0.066	0.133	-129.443	58.832
79	1	79	4.913	2.416	39	1	1695	8.746	0.395	NA	0.079	0.159	-13.621	115.822
80	1	80	4.82	2.421	39.5	1	2688	8.839	0.335	NA	0.093	0.186	176.861	-169.518
81	1	81	5.029	2.506	40	1	2837	9.064	0.542	NA	0.226	0.452	22.035	-154.826
82	1	82	5.141	2.501	40.5	1	5036	9.176	0.629	NA	0.112	0.224	-2.147	-24.183
83	1	83	4.933	2.445	41	1	2912	9.392	0.429	NA	0.215	0.431	-164.767	-162.62
84	1	84	4.851	2.343	41.5	1	2272	9.523	0.3	NA	0.131	0.263	-129.033	35.735
85	1	85	4.93	2.456	42	1	2798	9.661	0.435	NA	0.138	0.277	54.904	-176.063
86	1	86	4.974	2.484	42.5	1	4283	9.713	0.486	NA	0.052	0.104	32.539	-22.365
87	1	87	5.066	2.611	43	1	3594	9.87	0.64	NA	0.157	0.313	54.056	21.517
88	1	88	5.152	2.649	43.5	1	11712	9.964	0.728	NA	0.094	0.188	23.818	-30.238
89	1	89	5.163	2.528	44	1	9877	10.086	0.662	NA	0.122	0.243	-84.672	-108.489
90	1	90	5.141	2.617	44.5	1	13045	10.178	0.699	NA	0.092	0.184	104.002	-171.326
91	1	91	5.16	2.613	45	1	14116	10.198	0.711	NA	0.02	0.04	-12.196	-116.198
92	1	92	5.167	2.643	45.5	1	12328	10.229	0.736	NA	0.031	0.063	76.939	89.135
93	1	93	5.165	2.592	46	1	7739	10.28	0.701	NA	0.051	0.102	-93.127	-170.066
94	1	94	5.061	2.568	46.5	1	8957	10.386	0.607	NA	0.106	0.212	-167.121	-73.994
95	1	95	5.115	2.557	47	1	13102	10.441	0.64	NA	0.055	0.109	-12.563	154.559
96	1	96	4.975	2.686	47.5	1	12484	10.631	0.641	NA	0.19	0.381	137.161	149.723
97	1	97	5	2.755	48	1	14395	10.705	0.713	NA	0.074	0.148	69.875	-67.286
98	1	98	5.058	2.542	48.5	1	10528	10.925	0.588	NA	0.221	0.441	-74.83	-144.705
99	1	99	4.953	2.657	49	1	12573	11.08	0.604	NA	0.155	0.31	132.485	-152.685
100	1	100	4.86	2.648	49.5	1	11660	11.174	0.55	NA	0.093	0.187	-174.899	52.615
101	1	101	4.737	2.573	50	1	11688	11.318	0.435	NA	0.144	0.288	-148.555	26.344
102	1	102	4.787	2.652	50.5	1	11347	11.41	0.525	NA	0.093	0.185	57.881	-153.563
103	1	103	4.879	2.704	51	1	10210	11.516	0.608	NA	0.106	0.212	29.575	-28.306
104	1	104	4.859	2.621	51.5	1	12836	11.601	0.526	NA	0.085	0.17	-103.378	-132.954
105	1	105	4.893	2.625	52	1	9791	11.635	0.546	NA	0.034	0.067	7.377	110.755
106	1	106	4.773	2.693	52.5	1	12064	11.772	0.56	NA	0.137	0.274	150.611	143.234
107	1	107	4.85	2.707	53	1	13094	11.851	0.599	NA	0.078	0.157	10.265	-140.346
108	1	108	4.867	2.681	53.5	1	10312	11.882	0.582	NA	0.031	0.062	-57.192	-67.457
109	1	109	4.897	2.555	54	1	9589	12.011	0.488	NA	0.13	0.259	-76.76	-19.567
110	1	110	4.884	2.461	54.5	1	11144	12.105	0.407	NA	0.094	0.188	-97.476	-20.717
111	1	111	4.875	2.457	55	1	13102	12.116	0.397	NA	0.011	0.021	-157.602	-60.126
112	1	112	4.783	2.589	55.5	1	12313	12.277	0.465	NA	0.161	0.322	124.893	-77.505
113	1	113	4.926	2.592	56	1	9651	12.42	0.536	NA	0.143	0.286	1.202	-123.691
114	1	114	4.884	2.487	56.5	1	10491	12.533	0.427	NA	0.113	0.226	-111.353	-112.555
115	1	115	4.976	2.591	57	1	9902	12.671	0.565	NA	0.138	0.277	48.864	160.217
116	1	116	4.873	2.586	57.5	1	8443	12.775	0.501	NA	0.103	0.206	-177.098	134.038
117	1	117	4.877	2.555	58	1	9855	12.806	0.477	NA	0.031	0.062	-81.87	95.228
118	1	118	4.898	2.401	58.5	1	4172	12.961	0.374	NA	0.156	0.311	-82.333	-0.463
119	1	119	4.809	2.359	59	1	3035	13.059	0.281	NA	0.098	0.196	-155.012	-72.68
120	1	120	4.788	2.358	59.5	1	2208	13.08	0.266	NA	0.021	0.042	-177.302	-22.29
121	1	121	4.704	2.376	60	1	2186	13.166	0.238	NA	0.086	0.171	168.137	-14.561
122	1	122	4.73	2.408	60.5	1	2321	13.208	0.278	NA	0.042	0.083	50.29	-117.847
123	1	123	4.727	2.266	61	1	2867	13.35	0.156	NA	0.143	0.285	-91.535	-141.825
124	1	124	4.786	2.418	61.5	1	2845	13.514	0.313	NA	0.164	0.328	68.753	160.288
125	1	125	4.694	2.363	62	1	3362	13.622	0.222	NA	0.108	0.215	-149.026	142.221
126	1	126	4.873	2.422	62.5	1	2487	13.81	0.37	NA	0.188	0.377	18.401	167.427
127	1	127	4.823	2.497	63	1	3976	13.9	0.399	NA	0.09	0.179	123.973	105.572
128	1	128	5.055	2.559	63.5	1	8838	14.141	0.596	NA	0.241	0.482	14.882	-109.091
129	1	129	4.752	2.493	64	1	3814	14.451	0.365	NA	0.311	0.621	-167.872	177.245
130	1	130	4.794	2.46	64.5	1	1439	14.505	0.353	NA	0.054	0.108	-38.334	129.539
131	1	131	4.957	2.635	65	1	10752	14.744	0.589	NA	0.239	0.478	47.19	85.524
132	1	132	4.924	2.594	65.5	1	7353	14.797	0.536	NA	0.053	0.106	-127.831	-175.021
133	1	133	4.85	2.543	66	1	7020	14.886	0.453	NA	0.089	0.178	-145.67	-17.839
134	1	134	4.738	2.632	66.5	1	8874	15.03	0.493	NA	0.143	0.287	141.669	-72.661
135	1	135	4.748	2.569	67	1	8288	15.094	0.434	NA	0.064	0.128	-81.035	137.296
136	1	136	4.791	2.592	67.5	1	8991	15.143	0.471	NA	0.049	0.098	27.725	108.76
137	1	137	4.753	2.499	68	1	4032	15.243	0.371	NA	0.1	0.2	-112.546	-140.271
138	1	138	4.815	2.566	68.5	1	2843	15.334	0.457	NA	0.091	0.182	47.202	159.748
139	1	139	4.774	2.585	69	1	3351	15.379	0.458	NA	0.045	0.089	155.165	107.963
140	1	140	4.685	2.497	69.5	1	2233	15.504	0.349	NA	0.125	0.251	-135.314	69.521
141	1	141	4.707	2.569	70	1	4104	15.579	0.424	NA	0.075	0.151	73.505	-151.181
142	1	142	4.644	2.474	70.5	1	3520	15.693	0.321	NA	0.113	0.227	-123.379	163.116
143	1	143	4.601	2.6	71	1	5719	15.825	0.445	NA	0.133	0.265	108.898	-127.723
144	1	144	4.588	2.621	71.5	1	9783	15.85	0.467	NA	0.025	0.049	123.502	14.604
145	1	145	4.693	2.56	72	1	7086	15.971	0.412	NA	0.121	0.242	-29.983	-153.485
146	1	146	4.634	2.427	72.5	1	3185	16.116	0.273	NA	0.145	0.29	-113.642	-83.659
147	1	147	4.624	2.561	73	1	6431	16.25	0.406	NA	0.134	0.268	94.346	-152.012
148	1	148	4.682	2.559	73.5	1	6150	16.307	0.409	NA	0.058	0.115	-2.291	-96.636
149	1	149	4.679	2.585	74	1	11048	16.334	0.435	NA	0.026	0.053	96.608	98.899
150	1	150	4.657	2.562	74.5	1	5555	16.365	0.409	NA	0.032	0.063	-133.65	129.742
151	1	151	4.714	2.574	75	1	6165	16.424	0.43	NA	0.058	0.116	11.296	144.946
152	1	152	4.848	2.662	75.5	1	7187	16.584	0.557	NA	0.161	0.322	33.234	21.937
153	1	153	4.872	2.601	76	1	9250	16.649	0.514	NA	0.065	0.13	-68.753	-101.987
154	1	154	4.873	2.587	76.5	1	13529	16.664	0.503	NA	0.014	0.028	-85.952	-17.199
155	1	155	4.847	2.624	77	1	8763	16.709	0.523	NA	0.046	0.091	125.388	-148.66
156	1	156	4.82	2.666	77.5	1	12221	16.759	0.551	NA	0.05	0.1	122.179	-3.209
157	1	157	4.688	2.637	78	1	9779	16.894	0.488	NA	0.135	0.27	-167.376	70.445
158	1	158	4.734	2.568	78.5	1	9757	16.977	0.43	NA	0.083	0.166	-56.239	111.137
159	1	159	4.743	2.601	79	1	9256	17.011	0.464	NA	0.034	0.068	75.143	131.382
160	1	160	4.733	2.698	79.5	1	13557	17.108	0.555	NA	0.097	0.195	96.2	21.057
161	1	161	4.778	2.782	80	1	10890	17.204	0.648	NA	0.096	0.192	61.582	-34.618
162	1	162	4.806	2.755	80.5	1	10459	17.243	0.629	NA	0.039	0.077	-44.906	-106.488
163	1	163	4.779	2.63	81	1	14606	17.37	0.502	NA	0.128	0.255	-102.25	-57.344
164	1	164	4.872	2.662	81.5	1	12078	17.469	0.568	NA	0.099	0.197	18.966	121.216
165	1	165	4.975	2.795	82	1	10412	17.637	0.734	NA	0.168	0.336	52.258	33.292
166	1	166	4.865	2.739	82.5	1	5548	17.761	0.635	NA	0.124	0.247	-152.73	155.012
167	1	167	4.809	2.709	83	1	7255	17.825	0.587	NA	0.064	0.127	-152.14	0.59
168	1	168	4.824	2.882	83.5	1	9107	17.999	0.756	NA	0.174	0.348	85.088	-122.772
169	1	169	4.82	2.702	84	1	2626	18.179	0.584	NA	0.18	0.361	-91.109	-176.197
170	1	170	4.709	2.564	84.5	1	2719	18.356	0.42	NA	0.177	0.354	-129.074	-37.965
171	1	171	4.855	2.709	85	1	4260	18.562	0.603	NA	0.206	0.411	44.732	173.806
172	1	172	4.827	2.656	85.5	1	2581	18.622	0.544	NA	0.06	0.12	-117.802	-162.534
173	1	173	4.753	2.881	86	1	12371	18.858	0.739	NA	0.236	0.472	108.08	-134.118
174	1	174	4.755	2.682	86.5	1	9220	19.056	0.545	NA	0.199	0.398	-89.607	162.313
175	1	175	4.979	2.599	87	1	9570	19.295	0.573	NA	0.239	0.478	-20.182	69.426
176	1	176	5.035	2.661	87.5	1	9233	19.378	0.657	NA	0.083	0.166	47.65	67.832
177	1	177	4.879	2.625	88	1	7389	19.539	0.538	NA	0.16	0.321	-167.172	145.178
178	1	178	4.968	2.602	88.5	1	7972	19.632	0.569	NA	0.093	0.185	-14.564	152.608
179	1	179	5.012	2.755	89	1	6976	19.791	0.719	NA	0.159	0.318	73.982	88.546
180	1	180	4.872	2.844	89.5	1	5497	19.957	0.735	NA	0.166	0.331	147.402	73.42
181	1	181	4.79	2.607	90	1	2043	20.208	0.484	NA	0.251	0.503	-109.225	103.373
182	1	182	4.919	2.695	90.5	1	4712	20.364	0.619	NA	0.156	0.312	34.244	143.469
183	1	183	4.946	2.649	91	1	2355	20.417	0.594	NA	0.053	0.106	-59.374	-93.618
184	1	184	4.98	2.761	91.5	1	5019	20.534	0.707	NA	0.117	0.235	73.129	132.503
185	1	185	4.875	2.686	92	1	1986	20.663	0.591	NA	0.129	0.257	-144.1	142.771
186	1	186	4.998	2.636	92.5	1	5971	20.796	0.614	NA	0.133	0.265	-22.251	121.849
187	1	187	4.952	2.702	93	1	5732	20.877	0.642	NA	0.081	0.162	124.791	147.042
188	1	188	5.069	2.751	93.5	1	5821	21.003	0.748	NA	0.126	0.252	22.486	-102.305
189	1	189	5.072	2.778	94	1	8113	21.03	0.771	NA	0.027	0.055	83.53	61.043
190	1	190	4.912	2.667	94.5	1	2662	21.224	0.592	NA	0.194	0.388	-145.317	131.154
191	1	191	4.816	2.572	95	1	1868	21.36	0.462	NA	0.136	0.271	-135.386	9.931
192	1	192	4.974	2.55	95.5	1	6781	21.52	0.533	NA	0.16	0.32	-7.986	127.4
193	1	193	4.756	2.563	96	1	4927	21.739	0.431	NA	0.219	0.437	176.507	-175.507
194	1	194	5.066	2.521	96.5	1	5695	22.052	0.58	NA	0.313	0.626	-7.655	175.838
195	1	195	4.962	2.524	97	1	4646	22.155	0.506	NA	0.104	0.207	178.401	-173.944
196	1	196	4.848	2.548	97.5	1	5442	22.272	0.457	NA	0.116	0.233	168.12	-10.282
197	1	197	5.042	2.592	98	1	5009	22.47	0.61	NA	0.199	0.397	12.852	-155.268
198	1	198	4.975	2.488	98.5	1	3161	22.595	0.489	NA	0.124	0.249	-122.578	-135.43
199	1	199	4.964	2.559	99	1	3519	22.666	0.533	NA	0.072	0.144	98.544	-138.879
200	1	200	4.884	2.571	99.5	1	2389	22.748	0.495	NA	0.081	0.163	171.009	72.465
201	1	201	4.86	2.558	100	1	3016	22.775	0.471	NA	0.027	0.055	-150.902	38.089
202	1	202	4.736	2.524	100.5	1	2707	22.904	0.388	NA	0.128	0.256	-164.568	-13.665
203	1	203	4.75	2.593	101	1	3793	22.974	0.458	NA	0.071	0.141	78.552	-116.881
204	1	204	4.776	2.539	101.5	1	2690	23.034	0.416	NA	0.06	0.12	-64.617	-143.169
205	1	205	4.928	2.583	102	1	3281	23.193	0.529	NA	0.158	0.317	16.063	80.68
206	1	206	4.944	2.58	102.5	1	2847	23.209	0.536	NA	0.016	0.032	-10.515	-26.578
207	1	207	4.794	2.566	103	1	2993	23.359	0.448	NA	0.15	0.301	-174.708	-164.193
208	1	208	4.866	2.566	103.5	1	3584	23.431	0.48	NA	0.071	0.143	-0.136	174.571
209	1	209	4.816	2.579	104	1	3392	23.482	0.468	NA	0.051	0.103	165.324	165.461
210	1	210	4.912	2.657	104.5	1	2971	23.606	0.583	NA	0.124	0.249	39.225	-126.1
211	1	211	4.901	2.619	105	1	4066	23.646	0.545	NA	0.04	0.079	-105.987	-145.212
212	1	212	4.913	2.555	105.5	1	4375	23.712	0.498	NA	0.065	0.131	-79.805	26.182
213	1	213	4.981	2.535	106	1	7579	23.782	0.527	NA	0.071	0.141	-15.979	63.826
214	1	214	4.954	2.569	106.5	1	8313	23.825	0.534	NA	0.043	0.085	128.358	144.337
215	1	215	4.902	2.542	107	1	9075	23.884	0.481	NA	0.059	0.118	-153.253	78.39
216	1	216	4.997	2.465	107.5	1	7566	24.007	0.491	NA	0.123	0.246	-39.128	114.125
217	1	217	4.928	2.494	108	1	8369	24.082	0.461	NA	0.075	0.15	156.774	-164.098
218	1	218	4.796	2.478	108.5	1	3426	24.215	0.37	NA	0.134	0.267	-173.152	30.074
219	1	219	4.885	2.484	109	1	8224	24.305	0.424	NA	0.09	0.179	3.384	176.536
220	1	220	4.789	2.455	109.5	1	3093	24.405	0.346	NA	0.1	0.201	-163.669	-167.053
221	1	221	4.96	2.412	110	1	3419	24.581	0.429	NA	0.176	0.353	-14.25	149.419
222	1	222	4.949	2.511	110.5	1	7594	24.681	0.488	NA	0.1	0.2	96.064	110.314
223	1	223	4.806	2.497	111	1	11007	24.825	0.391	NA	0.143	0.287	-174.203	89.733
224	1	224	4.813	2.457	111.5	1	4533	24.866	0.36	NA	0.041	0.082	-80.274	93.93
225	1	225	4.911	2.361	112	1	10094	25.002	0.359	NA	0.136	0.273	-44.392	35.882
226	1	226	4.814	2.455	112.5	1	10495	25.137	0.359	NA	0.135	0.27	135.9	-179.708
227	1	227	4.869	2.453	113	1	10103	25.192	0.391	NA	0.055	0.111	-2.706	-138.606
228	1	228	4.833	2.349	113.5	1	7967	25.302	0.291	NA	0.109	0.218	-109.151	-106.445
229	1	229	4.916	2.384	114	1	11372	25.391	0.377	NA	0.09	0.18	22.419	131.57
230	1	230	4.83	2.375	114.5	1	5166	25.479	0.306	NA	0.087	0.175	-174.439	163.142
231	1	231	4.704	2.37	115	1	2894	25.604	0.233	NA	0.125	0.251	-177.826	-3.387
232	1	232	4.917	2.31	115.5	1	9508	25.825	0.338	NA	0.221	0.442	-15.849	161.977
233	1	233	4.867	2.337	116	1	3353	25.882	0.31	NA	0.057	0.114	151.731	167.58
234	1	234	5.036	2.149	116.5	1	10135	26.135	0.42	NA	0.253	0.506	-48.01	160.259
235	1	235	5.103	2.089	117	1	10227	26.225	0.491	NA	0.09	0.18	-42.074	5.936
236	1	236	5.001	2.233	117.5	1	8328	26.402	0.392	NA	0.177	0.354	125.289	167.363
237	1	237	4.986	2.11	118	1	7487	26.526	0.372	NA	0.124	0.248	-96.907	137.805
238	1	238	5.064	2.132	118.5	1	11852	26.608	0.448	NA	0.081	0.163	15.421	112.327
239	1	239	4.958	2.283	119	1	9798	26.792	0.365	NA	0.185	0.369	125.001	109.58
240	1	240	5.064	2.213	119.5	1	9751	26.918	0.451	NA	0.126	0.252	-33.608	-158.609
241	1	241	5.056	2.304	120	1	11071	27.009	0.464	NA	0.091	0.182	94.545	128.153
242	1	242	5.044	2.325	120.5	1	10453	27.033	0.46	NA	0.024	0.048	119.54	24.996
243	1	243	4.986	2.245	121	1	8981	27.132	0.381	NA	0.098	0.197	-126.117	114.342
244	1	244	4.967	2.284	121.5	1	9442	27.175	0.373	NA	0.043	0.086	117.195	-116.687
245	1	245	5.112	2.139	122	1	9128	27.38	0.496	NA	0.205	0.41	-44.783	-161.978
246	1	246	5.105	2.242	122.5	1	13486	27.484	0.496	NA	0.104	0.207	94.036	138.819
247	1	247	5.044	2.231	123	1	9508	27.546	0.434	NA	0.062	0.125	-169.671	96.293
248	1	248	5.067	2.12	123.5	1	14084	27.66	0.452	NA	0.114	0.228	-78.175	91.495
249	1	249	5.075	2.16	124	1	8125	27.701	0.458	NA	0.041	0.082	79.136	157.311
250	1	250	4.948	2.112	124.5	1	12945	27.836	0.334	NA	0.135	0.271	-159.132	121.732
251	1	251	5.023	2.108	125	1	11863	27.912	0.409	NA	0.075	0.15	-3.007	156.125
252	1	252	5.018	2.069	125.5	1	11705	27.951	0.41	NA	0.039	0.078	-98.301	-95.294
253	1	253	4.746	2.024	126	1	14129	28.226	0.185	NA	0.275	0.55	-170.48	-72.179
254	1	254	4.938	2.038	126.5	1	12266	28.418	0.341	NA	0.192	0.384	4.378	174.858
255	1	255	4.935	2.036	127	1	10451	28.421	0.34	NA	0.003	0.007	-135.471	-139.849
256	1	256	4.953	2.106	127.5	1	12748	28.493	0.34	NA	0.073	0.145	75.654	-148.875
257	1	257	4.925	2.153	128	1	10651	28.548	0.309	NA	0.055	0.11	120.777	45.123
258	1	258	4.855	2.22	128.5	1	10291	28.645	0.247	NA	0.097	0.194	136.288	15.511
259	1	259	4.934	2.245	129	1	8913	28.727	0.33	NA	0.082	0.165	17.801	-118.487
260	1	260	4.914	2.058	129.5	1	9721	28.916	0.312	NA	0.188	0.376	-96.063	-113.863
261	1	261	4.937	2.112	130	1	11682	28.974	0.324	NA	0.058	0.117	65.982	162.045
262	1	262	4.91	2.172	130.5	1	9450	29.041	0.294	NA	0.067	0.133	114.669	48.686
263	1	263	4.886	2.163	131	1	9011	29.066	0.269	NA	0.026	0.051	-158.266	87.065
264	1	264	4.919	2.123	131.5	1	11874	29.118	0.304	NA	0.052	0.103	-50.52	107.746
265	1	265	4.989	2.177	132	1	10745	29.206	0.373	NA	0.089	0.177	37.73	88.25
266	1	266	4.854	2.188	132.5	1	10681	29.342	0.24	NA	0.135	0.271	175.236	137.506
267	1	267	4.861	2.121	133	1	11274	29.409	0.246	NA	0.067	0.135	-84.182	100.582
268	1	268	4.869	2.202	133.5	1	14596	29.49	0.257	NA	0.081	0.162	83.996	168.178
269	1	269	4.942	2.075	134	1	11833	29.637	0.335	NA	0.146	0.292	-60.298	-144.294
270	1	270	4.907	2.076	134.5	1	10271	29.671	0.301	NA	0.034	0.069	178.064	-121.638
271	1	271	4.846	2.059	135	1	8174	29.735	0.249	NA	0.064	0.127	-163.932	18.004
272	1	272	4.744	2.086	135.5	1	11131	29.84	0.145	NA	0.106	0.212	164.9	-31.169
273	1	273	4.759	2.111	136	1	11675	29.869	0.149	NA	0.029	0.057	57.588	-107.311
274	1	274	4.753	2.131	136.5	1	10971	29.891	0.138	NA	0.022	0.043	107.44	49.852
275	1	275	4.774	2.09	137	1	12465	29.938	0.17	NA	0.047	0.094	-62.964	-170.404
276	1	276	4.781	2.226	137.5	1	13224	30.074	0.179	NA	0.136	0.272	86.911	149.875
277	1	277	4.942	2.139	138	1	8802	30.256	0.326	NA	0.182	0.364	-28.325	-115.236
278	1	278	4.819	1.988	138.5	1	7551	30.45	0.263	NA	0.194	0.389	-129.001	-100.677
279	1	279	4.783	1.979	139	1	7165	30.488	0.242	NA	0.037	0.075	-166.221	-37.22
280	1	280	4.844	2.188	139.5	1	4072	30.705	0.23	NA	0.217	0.434	73.692	-120.088
281	1	281	4.906	2.195	140	1	2318	30.767	0.292	NA	0.062	0.124	6.775	-66.917
282	1	282	4.92	2.164	140.5	1	4337	30.801	0.304	NA	0.034	0.068	-65.371	-72.146
283	1	283	4.841	2.08	141	1	7539	30.917	0.236	NA	0.115	0.231	-133.416	-68.045
284	1	284	4.852	2.052	141.5	1	8633	30.947	0.257	NA	0.03	0.06	-67.268	66.148
285	1	285	4.729	2.123	142	1	6500	31.09	0.116	NA	0.143	0.285	150.162	-142.571
286	1	286	4.51	2.189	142.5	1	9350	31.318	0.112	NA	0.228	0.456	163.306	13.144
287	1	287	4.577	2.158	143	1	6197	31.392	0.04	NA	0.074	0.148	-24.96	171.734
288	1	288	4.733	2.12	143.5	1	4778	31.552	0.121	NA	0.16	0.321	-13.694	11.266
289	1	289	4.595	2.17	144	1	11180	31.699	0.027	NA	0.147	0.294	159.891	173.584
290	1	290	4.626	2.235	144.5	1	11743	31.772	0.081	NA	0.072	0.145	64.027	-95.864
291	1	291	4.787	2.194	145	1	6984	31.938	0.175	NA	0.166	0.332	-14.386	-78.413
292	1	292	4.777	2.298	145.5	1	10276	32.042	0.215	NA	0.104	0.209	95.558	109.944
293	1	293	4.54	2.302	146	1	9883	32.279	0.166	NA	0.237	0.474	178.945	83.387
294	1	294	4.544	2.373	146.5	1	8913	32.35	0.23	NA	0.071	0.141	86.768	-92.177
295	1	295	4.566	2.36	147	1	6485	32.375	0.212	NA	0.025	0.051	-30.83	-117.598
296	1	296	4.656	2.462	147.5	1	8740	32.511	0.31	NA	0.136	0.273	48.335	79.165
297	1	297	4.725	2.287	148	1	12552	32.699	0.171	NA	0.187	0.375	-68.645	-116.981
298	1	298	4.716	2.351	148.5	1	11197	32.763	0.22	NA	0.064	0.128	97.976	166.621
299	1	299	4.615	2.39	149	1	9568	32.871	0.236	NA	0.108	0.217	158.595	60.619
300	1	300	4.732	2.399	149.5	1	8251	32.989	0.27	NA	0.117	0.235	4.15	-154.445
301	1	301	4.721	2.302	150	1	13337	33.086	0.181	NA	0.097	0.194	-96.198	-100.347
302	1	302	4.782	2.292	150.5	1	7464	33.147	0.215	NA	0.062	0.123	-9.998	86.2
303	1	303	4.753	2.301	151	1	4477	33.178	0.2	NA	0.031	0.061	162.79	172.788
304	1	304	4.71	2.297	151.5	1	5122	33.221	0.17	NA	0.043	0.086	-174.994	22.216
305	1	305	4.718	2.327	152	1	4556	33.252	0.2	NA	0.031	0.062	74.94	-110.066
306	1	306	4.764	2.503	152.5	1	3178	33.433	0.378	NA	0.182	0.364	75.266	0.326
307	1	307	4.67	2.469	153	1	5348	33.533	0.319	NA	0.1	0.2	-160.492	124.242
308	1	308	4.707	2.551	153.5	1	5407	33.623	0.406	NA	0.089	0.179	65.672	-133.836
309	1	309	4.702	2.464	154	1	7353	33.71	0.32	NA	0.087	0.175	-93.465	-159.137
310	1	310	4.674	2.447	154.5	1	3897	33.742	0.297	NA	0.032	0.065	-148.101	-54.637
311	1	311	4.632	2.463	155	1	5781	33.788	0.309	NA	0.046	0.092	158.901	-52.998
312	1	312	4.674	2.478	155.5	1	5087	33.833	0.328	NA	0.045	0.09	19.349	-139.552
313	1	313	4.807	2.378	156	1	3906	33.999	0.293	NA	0.166	0.332	-37.049	-56.398
314	1	314	4.676	2.476	156.5	1	4110	34.162	0.327	NA	0.163	0.326	143.024	-179.927
315	1	315	4.622	2.444	157	1	5535	34.225	0.289	NA	0.063	0.126	-149.247	67.729
316	1	316	4.73	2.465	157.5	1	7739	34.335	0.33	NA	0.11	0.22	11.172	160.419
317	1	317	4.681	2.451	158	1	4319	34.386	0.303	NA	0.051	0.102	-164.006	-175.178
318	1	318	4.686	2.393	158.5	1	8320	34.445	0.248	NA	0.059	0.117	-85.144	78.861
319	1	319	4.721	2.272	159	1	7931	34.57	0.157	NA	0.125	0.251	-73.607	11.538
320	1	320	4.875	2.313	159.5	1	8006	34.729	0.303	NA	0.159	0.317	14.858	88.464
321	1	321	4.721	2.408	160	1	8366	34.91	0.274	NA	0.181	0.362	148.258	133.4
322	1	322	4.639	2.489	160.5	1	5544	35.025	0.335	NA	0.115	0.229	135.167	-13.091
323	1	323	4.702	2.492	161	1	8403	35.088	0.348	NA	0.063	0.126	2.798	-132.369
324	1	324	4.802	2.344	161.5	1	5815	35.266	0.264	NA	0.179	0.357	-56.242	-59.04
325	1	325	4.897	2.47	162	1	10246	35.425	0.422	NA	0.159	0.317	52.859	109.101
326	1	326	4.823	2.347	162.5	1	8191	35.569	0.282	NA	0.144	0.288	-121.097	-173.957
327	1	327	4.817	2.435	163	1	8108	35.657	0.344	NA	0.089	0.178	94.173	-144.729
328	1	328	4.691	2.416	163.5	1	8281	35.785	0.272	NA	0.127	0.254	-171.401	94.426
329	1	329	4.757	2.338	164	1	10353	35.887	0.231	NA	0.102	0.205	-49.754	121.647
330	1	330	4.551	2.471	164.5	1	6016	36.132	0.323	NA	0.245	0.49	147.166	-163.08
331	1	331	4.577	2.543	165	1	8447	36.208	0.39	NA	0.076	0.153	70.289	-76.877
332	1	332	4.654	2.516	165.5	1	9864	36.289	0.363	NA	0.081	0.163	-19.151	-89.44
333	1	333	4.671	2.542	166	1	8516	36.321	0.391	NA	0.031	0.062	55.886	75.036
334	1	334	4.647	2.525	166.5	1	10203	36.35	0.371	NA	0.03	0.059	-144.548	159.566
335	1	335	4.499	2.716	167	1	9632	36.592	0.573	NA	0.242	0.484	127.928	-87.524
336	1	336	4.525	2.677	167.5	1	7812	36.639	0.53	NA	0.047	0.094	-56.077	175.995
337	1	337	4.469	2.551	168	1	9004	36.777	0.423	NA	0.137	0.275	-114.245	-58.168
338	1	338	4.511	2.485	168.5	1	9937	36.855	0.347	NA	0.079	0.158	-57.496	56.749
339	1	339	4.54	2.566	169	1	10263	36.942	0.418	NA	0.086	0.173	70.183	127.679
340	1	340	4.466	2.42	169.5	1	8187	37.105	0.305	NA	0.164	0.328	-116.747	173.071
341	1	341	4.401	2.586	170	1	10491	37.284	0.482	NA	0.179	0.357	111.479	-131.774
342	1	342	4.436	2.628	170.5	1	10071	37.339	0.506	NA	0.055	0.11	49.905	-61.574
343	1	343	4.518	2.565	171	1	10094	37.442	0.422	NA	0.103	0.206	-37.377	-87.282
344	1	344	4.539	2.651	171.5	1	11368	37.53	0.503	NA	0.088	0.177	76.307	113.685
345	1	345	4.619	2.529	172	1	10350	37.677	0.374	NA	0.146	0.293	-56.776	-133.084
346	1	346	4.659	2.516	172.5	1	10084	37.719	0.364	NA	0.042	0.084	-17.908	38.869
347	1	347	4.53	2.519	173	1	9698	37.848	0.375	NA	0.129	0.259	178.472	-163.62
348	1	348	4.664	2.595	173.5	1	9177	38.002	0.443	NA	0.154	0.308	29.406	-149.066
349	1	349	4.585	2.657	174	1	10557	38.102	0.503	NA	0.1	0.201	141.94	112.534
350	1	350	4.391	2.509	174.5	1	7914	38.346	0.42	NA	0.244	0.488	-142.595	75.466
351	1	351	4.385	2.493	175	1	8452	38.363	0.409	NA	0.017	0.034	-110.253	32.341
352	1	352	4.534	2.516	175.5	1	6173	38.513	0.371	NA	0.15	0.3	8.97	119.224
353	1	353	4.566	2.572	176	1	11871	38.578	0.42	NA	0.064	0.129	60.058	51.088
354	1	354	4.475	2.44	176.5	1	10173	38.738	0.319	NA	0.16	0.319	-124.694	175.247
355	1	355	4.493	2.43	177	1	6167	38.759	0.301	NA	0.021	0.043	-30.419	94.275
356	1	356	4.521	2.399	177.5	1	5727	38.801	0.262	NA	0.042	0.083	-48.395	-17.976
357	1	357	4.457	2.448	178	1	8563	38.882	0.334	NA	0.081	0.162	142.191	-169.414
358	1	358	4.357	2.422	178.5	1	7784	38.985	0.373	NA	0.103	0.206	-165.482	52.327
359	1	359	4.467	2.476	179	1	8699	39.106	0.355	NA	0.122	0.244	26.059	-168.458
360	1	360	4.481	2.458	179.5	1	3701	39.129	0.332	NA	0.023	0.046	-49.865	-75.924
361	1	361	4.57	2.494	180	1	6579	39.224	0.342	NA	0.095	0.19	21.627	71.492
362	1	362	4.42	2.373	180.5	1	4964	39.416	0.293	NA	0.192	0.384	-141.065	-162.692
363	1	363	4.435	2.339	181	1	9888	39.453	0.259	NA	0.037	0.074	-65.871	75.194
364	1	364	4.485	2.379	181.5	1	5203	39.517	0.26	NA	0.064	0.128	38.773	104.644
365	1	365	4.485	2.38	182	1	10589	39.518	0.261	NA	6.221E-4	0.001	104.036	65.263
366	1	366	4.54	2.411	182.5	1	7784	39.581	0.267	NA	0.064	0.127	29.518	-74.519
367	1	367	4.502	2.457	183	1	15052	39.641	0.323	NA	0.059	0.118	129.787	100.269
368	1	368	4.525	2.472	183.5	1	10208	39.668	0.33	NA	0.027	0.055	33.619	-96.168
369	1	369	4.411	2.702	184	1	9917	39.925	0.584	NA	0.257	0.514	116.301	82.682
370	1	370	4.522	2.638	184.5	1	10009	40.053	0.492	NA	0.128	0.257	-30.115	-146.415
371	1	371	4.528	2.677	185	1	6207	40.093	0.53	NA	0.04	0.08	82.255	112.37
372	1	372	4.537	2.712	185.5	1	8817	40.13	0.563	NA	0.037	0.073	74.747	-7.508
373	1	373	4.56	2.716	186	1	8795	40.153	0.564	NA	0.023	0.046	7.866	-66.881
374	1	374	4.49	2.64	186.5	1	10760	40.256	0.502	NA	0.103	0.206	-133.054	-140.92
375	1	375	4.496	2.543	187	1	12063	40.353	0.407	NA	0.097	0.194	-86.489	46.564
376	1	376	4.527	2.551	187.5	1	10670	40.385	0.406	NA	0.032	0.064	13.047	99.537
377	1	377	4.532	2.571	188	1	11935	40.406	0.425	NA	0.021	0.042	75.288	62.24
378	1	378	4.605	2.451	188.5	1	10293	40.546	0.296	NA	0.14	0.28	-58.941	-134.229
379	1	379	4.469	2.469	189	1	8669	40.683	0.347	NA	0.137	0.274	172.364	-128.694
380	1	380	4.415	2.579	189.5	1	12490	40.806	0.47	NA	0.123	0.245	116.103	-56.261
381	1	381	4.39	2.562	190	1	9883	40.837	0.466	NA	0.031	0.062	-145.814	98.083
382	1	382	4.528	2.666	190.5	1	10470	41.01	0.519	NA	0.173	0.346	37.082	-177.103
383	1	383	4.518	2.711	191	1	8484	41.056	0.565	NA	0.046	0.092	101.35	64.268
384	1	384	4.531	2.588	191.5	1	1693	41.179	0.442	NA	0.124	0.247	-84.113	174.536
385	1	385	4.511	2.676	192	1	4117	41.269	0.532	NA	0.09	0.179	102.877	-173.01
386	1	386	4.587	2.555	192.5	1	2451	41.412	0.401	NA	0.142	0.285	-57.818	-160.695
387	1	387	4.55	2.709	193	1	7731	41.57	0.558	NA	0.158	0.317	103.702	161.52
388	1	388	4.511	2.651	193.5	1	8772	41.639	0.508	NA	0.069	0.138	-123.571	132.728
389	1	389	4.406	2.709	194	1	14743	41.759	0.593	NA	0.12	0.24	151	-85.43
390	1	390	4.424	2.541	194.5	1	10816	41.928	0.432	NA	0.169	0.338	-83.976	125.024
391	1	391	4.55	2.459	195	1	8360	42.079	0.311	NA	0.151	0.301	-33.032	50.944
392	1	392	4.52	2.446	195.5	1	4565	42.112	0.307	NA	0.034	0.067	-156.681	-123.649
393	1	393	4.467	2.362	196	1	8836	42.211	0.255	NA	0.099	0.197	-121.972	34.71
394	1	394	4.547	2.461	196.5	1	5979	42.338	0.314	NA	0.127	0.254	51.205	173.177
395	1	395	4.621	2.532	197	1	5469	42.44	0.377	NA	0.103	0.205	43.595	-7.61
396	1	396	4.688	2.624	197.5	1	11844	42.554	0.475	NA	0.114	0.228	53.957	10.362
397	1	397	4.654	2.588	198	1	11364	42.604	0.435	NA	0.05	0.099	-133.603	172.441
398	1	398	4.637	2.609	198.5	1	9813	42.631	0.455	NA	0.027	0.054	128.746	-97.651
399	1	399	4.623	2.52	199	1	9619	42.722	0.365	NA	0.091	0.182	-99.401	131.853
400	1	400	4.792	2.48	199.5	1	9269	42.895	0.37	NA	0.174	0.347	-13.088	86.313
401	1	401	4.739	2.499	200	1	9644	42.951	0.365	NA	0.055	0.111	160.491	173.579
402	1	402	4.77	2.535	200.5	1	9192	42.997	0.41	NA	0.047	0.094	49.551	-110.94
403	1	403	4.786	2.51	201	1	7242	43.027	0.394	NA	0.029	0.059	-55.953	-105.504
404	1	404	4.723	2.497	201.5	1	6314	43.092	0.358	NA	0.065	0.13	-167.994	-112.041
405	1	405	4.595	2.388	202	1	11993	43.259	0.234	NA	0.167	0.335	-139.518	28.476
406	1	406	4.746	2.519	202.5	1	9922	43.459	0.386	NA	0.199	0.399	40.93	-179.552
407	1	407	4.756	2.431	203	1	11925	43.547	0.309	NA	0.089	0.177	-83.359	-124.289
408	1	408	4.722	2.503	203.5	1	9514	43.627	0.364	NA	0.08	0.16	115.021	-161.62
409	1	409	4.628	2.349	204	1	7989	43.808	0.194	NA	0.181	0.362	-121.316	123.663
410	1	410	4.967	2.407	204.5	1	8110	44.152	0.432	NA	0.344	0.688	9.787	131.103
411	1	411	4.778	2.487	205	1	7022	44.357	0.37	NA	0.205	0.411	157.032	147.245
412	1	412	4.794	2.353	205.5	1	2536	44.493	0.266	NA	0.135	0.271	-83.305	119.663
413	1	413	4.753	2.314	206	1	2941	44.549	0.21	NA	0.057	0.113	-136.147	-52.842
414	1	414	4.743	2.384	206.5	1	5563	44.62	0.262	NA	0.071	0.142	98.105	-125.748
415	1	415	4.805	2.39	207	1	9203	44.682	0.302	NA	0.062	0.124	6.107	-91.998
416	1	416	4.798	2.335	207.5	1	2289	44.738	0.256	NA	0.055	0.111	-97.339	-103.446
417	1	417	4.826	2.275	208	1	2340	44.805	0.241	NA	0.067	0.134	-64.954	32.385
418	1	418	4.721	2.304	208.5	1	2112	44.914	0.182	NA	0.109	0.219	164.58	-130.466
419	1	419	4.817	2.319	209	1	3189	45.011	0.259	NA	0.097	0.194	9.104	-155.476
420	1	420	4.716	2.277	209.5	1	6971	45.12	0.158	NA	0.109	0.218	-157.578	-166.682
421	1	421	4.707	2.319	210	1	3859	45.163	0.188	NA	0.042	0.085	101.646	-100.775
422	1	422	4.731	2.338	210.5	1	4712	45.193	0.216	NA	0.03	0.061	39.446	-62.2
423	1	423	4.781	2.329	211	1	5956	45.244	0.24	NA	0.051	0.102	-10.343	-49.79
424	1	424	4.808	2.362	211.5	1	5866	45.287	0.282	NA	0.043	0.086	51.287	61.63
425	1	425	4.83	2.306	212	1	6592	45.348	0.261	NA	0.061	0.122	-68.949	-120.236
426	1	426	4.837	2.305	212.5	1	4381	45.355	0.267	NA	0.007	0.015	-0.212	68.736
427	1	427	4.768	2.284	213	1	5186	45.428	0.199	NA	0.073	0.145	-162.852	-162.639
428	1	428	4.844	2.419	213.5	1	9815	45.583	0.348	NA	0.155	0.309	60.501	-136.647
429	1	429	4.823	2.463	214	1	6719	45.631	0.371	NA	0.049	0.097	115.131	54.63
430	1	430	4.824	2.389	214.5	1	4057	45.705	0.313	NA	0.074	0.148	-89.355	155.514
431	1	431	4.837	2.376	215	1	2702	45.723	0.312	NA	0.018	0.036	-45.09	44.265
432	1	432	4.883	2.399	215.5	1	3264	45.775	0.362	NA	0.052	0.104	26.834	71.924
433	1	433	4.766	2.345	216	1	2056	45.904	0.242	NA	0.129	0.258	-155.033	178.134
434	1	434	4.776	2.387	216.5	1	2308	45.947	0.282	NA	0.043	0.086	76.196	-128.771
435	1	435	4.781	2.457	217	1	7127	46.017	0.344	NA	0.07	0.14	86.089	9.893
436	1	436	4.758	2.425	217.5	1	3765	46.056	0.305	NA	0.039	0.078	-127.193	146.718
437	1	437	4.767	2.313	218	1	3295	46.17	0.218	NA	0.113	0.226	-85.459	41.734
438	1	438	4.75	2.354	218.5	1	2805	46.214	0.24	NA	0.045	0.09	112.1	-162.441
439	1	439	4.714	2.266	219	1	3040	46.309	0.148	NA	0.095	0.189	-111.815	136.085
440	1	440	4.737	2.398	219.5	1	1762	46.443	0.272	NA	0.134	0.268	80.426	-167.759
441	1	441	4.837	2.445	220	1	2617	46.554	0.364	NA	0.11	0.221	24.806	-55.62
442	1	442	4.834	2.479	220.5	1	5248	46.588	0.391	NA	0.035	0.07	95.44	70.634
443	1	443	4.864	2.529	221	1	7099	46.647	0.449	NA	0.058	0.117	59.047	-36.393
444	1	444	4.933	2.509	221.5	1	9188	46.719	0.475	NA	0.072	0.145	-16.298	-75.345
445	1	445	4.932	2.598	222	1	8994	46.808	0.544	NA	0.089	0.178	90.759	107.057
446	1	446	4.802	2.603	222.5	1	5254	46.938	0.486	NA	0.13	0.26	177.725	86.965
447	1	447	4.919	2.487	223	1	1939	47.103	0.449	NA	0.165	0.33	-45.103	137.173
448	1	448	4.815	2.472	223.5	1	3584	47.207	0.374	NA	0.104	0.209	-171.851	-126.748
449	1	449	4.835	2.473	224	1	3822	47.227	0.386	NA	0.02	0.04	3.32	175.171
450	1	450	4.78	2.518	224.5	1	5017	47.299	0.398	NA	0.072	0.143	140.956	137.636
451	1	451	4.661	2.471	225	1	4548	47.427	0.319	NA	0.128	0.256	-158.205	60.839
452	1	452	4.799	2.45	225.5	1	3726	47.567	0.347	NA	0.14	0.28	-8.504	149.701
453	1	453	4.729	2.504	226	1	2033	47.655	0.367	NA	0.089	0.177	142.571	151.075
454	1	454	4.739	2.637	226.5	1	6600	47.789	0.498	NA	0.134	0.267	85.484	-57.087
455	1	455	4.604	2.564	227	1	4328	47.943	0.41	NA	0.154	0.308	-151.808	122.708
456	1	456	4.732	2.496	227.5	1	4672	48.088	0.36	NA	0.145	0.291	-27.893	123.914
457	1	457	4.776	2.599	228	1	2532	48.2	0.471	NA	0.111	0.223	66.822	94.715
458	1	458	4.69	2.585	228.5	1	2060	48.286	0.437	NA	0.087	0.173	-171.282	121.896
459	1	459	4.788	2.709	229	1	8870	48.445	0.581	NA	0.158	0.317	51.634	-137.084
460	1	460	4.888	2.702	229.5	1	5405	48.544	0.611	NA	0.1	0.199	-4.259	-55.894
461	1	461	4.874	2.731	230	1	9134	48.576	0.631	NA	0.032	0.064	115.056	119.315
462	1	462	4.805	2.695	230.5	1	7153	48.654	0.573	NA	0.078	0.156	-152.662	92.282
463	1	463	4.766	2.696	231	1	11490	48.693	0.562	NA	0.039	0.078	179.058	-28.28
464	1	464	4.787	2.656	231.5	1	5220	48.739	0.529	NA	0.046	0.091	-62.304	118.637
465	1	465	4.966	2.693	232	1	11025	48.921	0.641	NA	0.182	0.365	11.635	73.94
466	1	466	4.981	2.685	232.5	1	7701	48.938	0.644	NA	0.017	0.033	-25.661	-37.296
467	1	467	4.886	2.657	233	1	8032	49.036	0.57	NA	0.099	0.197	-163.438	-137.777
468	1	468	4.837	2.698	233.5	1	11799	49.1	0.587	NA	0.064	0.128	139.975	-56.587
469	1	469	4.771	2.63	234	1	9951	49.195	0.5	NA	0.095	0.189	-134.072	85.953
470	1	470	4.85	2.69	234.5	1	5736	49.293	0.584	NA	0.098	0.197	37.419	171.491
471	1	471	4.77	2.582	235	1	1962	49.428	0.454	NA	0.135	0.269	-126.307	-163.726
472	1	472	4.829	2.705	235.5	1	10609	49.565	0.59	NA	0.137	0.274	64.41	-169.283
473	1	473	4.864	2.652	236	1	6933	49.629	0.555	NA	0.064	0.128	-56.892	-121.303
474	1	474	4.774	2.676	236.5	1	7534	49.722	0.545	NA	0.094	0.187	164.942	-138.166
475	1	475	4.702	2.684	237	1	8672	49.795	0.536	NA	0.072	0.145	173.477	8.536
476	1	476	4.63	2.674	237.5	1	7844	49.867	0.519	NA	0.072	0.145	-171.742	14.78
477	1	477	4.662	2.613	238	1	7904	49.936	0.461	NA	0.068	0.137	-62.262	109.481
478	1	478	4.636	2.657	238.5	1	6097	49.987	0.503	NA	0.051	0.102	121.028	-176.71
479	1	479	4.63	2.55	239	1	6342	50.094	0.396	NA	0.107	0.214	-92.976	145.996
480	1	480	4.665	2.576	239.5	1	6143	50.137	0.424	NA	0.043	0.087	36.422	129.398
481	1	481	4.583	2.56	240	1	6807	50.221	0.406	NA	0.083	0.167	-168.967	154.611
482	1	482	4.646	2.483	240.5	1	9130	50.32	0.329	NA	0.099	0.199	-50.726	118.241
483	1	483	4.606	2.519	241	1	10845	50.375	0.365	NA	0.055	0.109	137.862	-171.412
484	1	484	4.646	2.523	241.5	1	9525	50.415	0.369	NA	0.041	0.081	4.832	-133.03
485	1	485	4.673	2.499	242	1	9173	50.451	0.349	NA	0.036	0.072	-41.19	-46.022
486	1	486	4.521	2.499	242.5	1	4785	50.603	0.357	NA	0.152	0.303	-179.794	-138.605
487	1	487	4.594	2.645	243	1	8849	50.766	0.491	NA	0.164	0.327	63.557	-116.648
488	1	488	4.543	2.672	243.5	1	8401	50.824	0.522	NA	0.058	0.116	152.678	89.121
489	1	489	4.529	2.671	244	1	8213	50.838	0.523	NA	0.014	0.028	-174.855	32.467
490	1	490	4.526	2.631	244.5	1	8774	50.878	0.485	NA	0.04	0.08	-94.54	80.315
491	1	491	4.579	2.486	245	1	8324	51.032	0.334	NA	0.154	0.308	-69.877	24.663
492	1	492	4.62	2.618	245.5	1	8608	51.17	0.463	NA	0.138	0.276	72.78	142.657
493	1	493	4.556	2.568	246	1	10109	51.251	0.417	NA	0.081	0.163	-141.718	145.502
494	1	494	4.578	2.531	246.5	1	6069	51.294	0.378	NA	0.043	0.086	-58.338	83.38
495	1	495	4.687	2.55	247	1	8842	51.405	0.402	NA	0.111	0.222	10.227	68.565
496	1	496	4.629	2.506	247.5	1	5408	51.478	0.351	NA	0.073	0.147	-142.657	-152.884
497	1	497	4.717	2.531	248	1	6137	51.57	0.39	NA	0.091	0.183	15.991	158.649
498	1	498	4.646	2.519	248.5	1	8563	51.641	0.365	NA	0.072	0.143	-169.892	174.117
499	1	499	4.737	2.426	249	1	10436	51.771	0.297	NA	0.13	0.259	-45.416	124.475
500	1	500	4.633	2.544	249.5	1	9634	51.929	0.39	NA	0.158	0.315	131.541	176.957
501	1	501	4.613	2.473	250	1	8049	52.003	0.318	NA	0.074	0.148	-105.902	122.557
502	1	502	4.641	2.523	250.5	1	5593	52.06	0.369	NA	0.058	0.115	59.968	165.87
503	1	503	4.697	2.42	251	1	8307	52.178	0.277	NA	0.117	0.235	-61.568	-121.536
504	1	504	4.72	2.392	251.5	1	2705	52.214	0.259	NA	0.036	0.072	-50.285	11.283
505	1	505	4.671	2.584	252	1	11477	52.412	0.432	NA	0.198	0.396	104.478	154.763
506	1	506	4.746	2.697	252.5	1	10240	52.548	0.558	NA	0.136	0.272	56.455	-48.023
507	1	507	4.619	2.605	253	1	8595	52.704	0.45	NA	0.157	0.314	-143.99	159.555
508	1	508	4.728	2.604	253.5	1	9000	52.814	0.463	NA	0.109	0.218	-0.513	143.477
509	1	509	4.911	2.666	254	1	9384	53.007	0.59	NA	0.193	0.386	18.659	19.171
510	1	510	4.795	2.535	254.5	1	8006	53.181	0.42	NA	0.175	0.349	-131.718	-150.377
511	1	511	4.876	2.704	255	1	10080	53.368	0.607	NA	0.187	0.374	64.407	-163.874
512	1	512	4.812	2.658	255.5	1	8285	53.447	0.54	NA	0.079	0.158	-143.805	151.788
513	1	513	4.77	2.625	256	1	12923	53.501	0.494	NA	0.054	0.108	-142.545	1.26
514	1	514	4.735	2.665	256.5	1	10577	53.554	0.524	NA	0.053	0.106	131.138	-86.317
515	1	515	4.793	2.639	257	1	11598	53.618	0.515	NA	0.064	0.127	-24.033	-155.172
516	1	516	4.84	2.515	257.5	1	8520	53.75	0.424	NA	0.133	0.266	-69.226	-45.192
517	1	517	4.883	2.515	258	1	9759	53.794	0.448	NA	0.043	0.087	0.12	69.346
518	1	518	4.794	2.627	258.5	1	9527	53.937	0.504	NA	0.143	0.287	128.714	128.594
519	1	519	4.775	2.549	259	1	11650	54.017	0.425	NA	0.08	0.159	-103.274	128.012
520	1	520	4.833	2.581	259.5	1	9508	54.083	0.478	NA	0.066	0.132	28.688	131.961
521	1	521	4.879	2.652	260	1	9491	54.167	0.562	NA	0.085	0.169	57.185	28.497
522	1	522	4.862	2.602	260.5	1	8497	54.22	0.51	NA	0.053	0.106	-108.457	-165.642
523	1	523	4.928	2.596	261	1	11603	54.286	0.539	NA	0.066	0.131	-5.443	103.015
524	1	524	4.792	2.599	261.5	1	6786	54.421	0.477	NA	0.135	0.27	178.719	-175.839
525	1	525	4.804	2.515	262	1	6545	54.506	0.406	NA	0.085	0.169	-81.985	99.296
526	1	526	4.735	2.464	262.5	1	9292	54.592	0.332	NA	0.086	0.171	-144.057	-62.071
527	1	527	4.676	2.465	263	1	11039	54.65	0.316	NA	0.059	0.118	179.374	-36.569
528	1	528	4.764	2.517	263.5	1	10033	54.753	0.391	NA	0.102	0.205	30.259	-149.115
529	1	529	4.693	2.533	264	1	9787	54.826	0.385	NA	0.073	0.147	167.483	137.224
530	1	530	4.687	2.584	264.5	1	9975	54.878	0.435	NA	0.052	0.103	96.045	-71.437
531	1	531	4.715	2.503	265	1	5395	54.963	0.362	NA	0.086	0.171	-71.001	-167.046
532	1	532	4.649	2.522	265.5	1	10297	55.032	0.369	NA	0.069	0.137	163.964	-125.035
533	1	533	4.649	2.487	266	1	9109	55.068	0.333	NA	0.036	0.071	-89.987	106.049
534	1	534	4.656	2.512	266.5	1	6495	55.094	0.359	NA	0.026	0.053	74.525	164.512
535	1	535	4.72	2.516	267	1	8040	55.157	0.376	NA	0.063	0.127	3.736	-70.789
536	1	536	4.625	2.31	267.5	1	4607	55.384	0.155	NA	0.227	0.454	-114.757	-118.493
537	1	537	4.729	2.306	268	1	1335	55.489	0.189	NA	0.105	0.209	-1.99	112.767
538	1	538	4.709	2.385	268.5	1	5162	55.57	0.248	NA	0.081	0.162	104.515	106.505
539	1	539	4.769	2.525	269	1	4317	55.722	0.4	NA	0.152	0.304	66.729	-37.787
540	1	540	4.735	2.521	269.5	1	3773	55.757	0.385	NA	0.034	0.069	-174.577	118.694
541	1	541	4.69	2.451	270	1	3660	55.84	0.305	NA	0.083	0.167	-122.295	52.282
542	1	542	4.786	2.319	270.5	1	1416	56.003	0.236	NA	0.163	0.325	-54.038	68.257
543	1	543	4.77	2.398	271	1	1794	56.084	0.288	NA	0.081	0.162	101.391	155.429
544	1	544	4.782	2.554	271.5	1	4023	56.24	0.432	NA	0.156	0.313	85.498	-15.894
545	1	545	4.793	2.355	272	1	2043	56.44	0.266	NA	0.2	0.4	-86.962	-172.46
546	1	546	4.668	2.295	272.5	1	1510	56.578	0.15	NA	0.138	0.275	-154.49	-67.528
547	1	547	4.643	2.38	273	1	6103	56.667	0.227	NA	0.089	0.177	106.538	-98.972
548	1	548	4.774	2.53	273.5	1	4874	56.865	0.407	NA	0.199	0.398	48.704	-57.834
549	1	549	4.773	2.573	274	1	9924	56.908	0.446	NA	0.043	0.086	92.372	43.669
550	1	550	4.897	2.48	274.5	1	5717	57.063	0.43	NA	0.155	0.31	-36.639	-129.011
551	1	551	4.923	2.433	275	1	2265	57.117	0.414	NA	0.054	0.108	-61.452	-24.814
552	1	552	4.942	2.561	275.5	1	2690	57.247	0.521	NA	0.13	0.259	81.217	142.669
553	1	553	4.83	2.532	276	1	2380	57.363	0.433	NA	0.116	0.232	-165.248	113.535
554	1	554	4.784	2.459	276.5	1	2726	57.449	0.347	NA	0.086	0.173	-122.47	42.778
555	1	555	4.887	2.544	277	1	3601	57.584	0.474	NA	0.134	0.269	39.632	162.102
556	1	556	4.876	2.357	277.5	1	2495	57.772	0.329	NA	0.188	0.376	-93.238	-132.87
557	1	557	4.844	2.403	278	1	1738	57.828	0.337	NA	0.057	0.113	125.187	-141.576
558	1	558	4.781	2.36	278.5	1	1742	57.904	0.263	NA	0.076	0.152	-145.28	89.533
559	1	559	4.724	2.438	279	1	2867	58.002	0.303	NA	0.097	0.195	126.319	-88.401
560	1	560	4.738	2.39	279.5	1	2747	58.052	0.265	NA	0.05	0.1	-73.508	160.173
561	1	561	4.742	2.436	280	1	2250	58.098	0.307	NA	0.046	0.092	85.392	158.9
562	1	562	4.729	2.416	280.5	1	2263	58.121	0.285	NA	0.023	0.046	-121.868	152.74
563	1	563	4.762	2.493	281	1	4241	58.204	0.368	NA	0.083	0.167	66.924	-171.208
564	1	564	4.68	2.365	281.5	1	3692	58.356	0.22	NA	0.152	0.304	-122.686	170.39
565	1	565	4.818	2.423	282	1	2749	58.506	0.336	NA	0.15	0.3	22.891	145.576
566	1	566	4.711	2.518	282.5	1	3622	58.649	0.375	NA	0.143	0.286	138.865	115.975
567	1	567	4.76	2.396	283	1	2212	58.78	0.281	NA	0.131	0.262	-67.754	153.381
568	1	568	4.842	2.489	283.5	1	2173	58.903	0.403	NA	0.123	0.247	48.452	116.205
569	1	569	4.7	2.375	284	1	1730	59.085	0.236	NA	0.182	0.364	-141.472	170.076
570	1	570	4.647	2.556	284.5	1	2852	59.273	0.402	NA	0.188	0.376	106.255	-112.273
571	1	571	4.64	2.708	285	1	9826	59.425	0.554	NA	0.153	0.305	92.506	-13.748
572	1	572	4.611	2.727	285.5	1	5879	59.46	0.572	NA	0.034	0.069	147.459	54.952
573	1	573	4.645	2.465	286	1	1105	59.723	0.312	NA	0.263	0.527	-82.657	129.884
574	1	574	4.706	2.422	286.5	1	1559	59.798	0.282	NA	0.075	0.149	-35.433	47.224
575	1	575	4.744	2.37	287	1	1365	59.862	0.25	NA	0.065	0.129	-53.51	-18.077
576	1	576	4.508	2.668	287.5	1	4138	60.242	0.525	NA	0.38	0.76	128.346	-178.144
577	1	577	4.663	2.472	288	1	1841	60.492	0.321	NA	0.25	0.499	-51.711	179.942
578	1	578	4.746	2.314	288.5	1	994	60.671	0.205	NA	0.179	0.358	-62.311	-10.599
579	1	579	4.533	2.617	289	1	5791	61.042	0.47	NA	0.371	0.741	125.085	-172.605
580	1	580	4.529	2.681	289.5	1	8253	61.106	0.534	NA	0.065	0.129	93.539	-31.545
581	1	581	4.676	2.496	290	1	1888	61.343	0.346	NA	0.237	0.473	-51.657	-145.196
582	1	582	4.789	2.325	290.5	1	1567	61.547	0.242	NA	0.204	0.409	-56.652	-4.995
583	1	583	4.719	2.431	291	1	1885	61.674	0.294	NA	0.126	0.252	123.266	179.918
584	1	584	4.809	2.228	291.5	1	1486	61.895	0.206	NA	0.222	0.444	-66.107	170.627
585	1	585	4.811	2.336	292	1	1668	62.004	0.266	NA	0.108	0.217	89.154	155.261
586	1	586	4.838	2.437	292.5	1	2048	62.108	0.359	NA	0.105	0.209	74.926	-14.227
587	1	587	4.664	2.35	293	1	1536	62.303	0.201	NA	0.195	0.389	-153.471	131.603
588	1	588	4.693	2.341	293.5	1	1425	62.333	0.201	NA	0.03	0.061	-17.165	136.306
589	1	589	4.828	2.398	294	1	1508	62.48	0.323	NA	0.147	0.294	22.928	40.093
590	1	590	4.818	2.386	294.5	1	1629	62.497	0.307	NA	0.016	0.033	-128.03	-150.959
591	1	591	4.803	2.268	295	1	1674	62.616	0.218	NA	0.119	0.238	-97.474	30.556
592	1	592	4.727	2.357	295.5	1	2749	62.732	0.23	NA	0.117	0.233	130.282	-132.243
593	1	593	4.842	2.162	296	1	1580	62.958	0.226	NA	0.226	0.452	-59.465	170.252
594	1	594	4.684	2.296	296.5	1	2030	63.165	0.157	NA	0.207	0.414	139.592	-160.943
595	1	595	4.727	2.347	297	1	1917	63.231	0.222	NA	0.066	0.132	50.336	-89.256
596	1	596	4.785	2.228	297.5	1	1535	63.364	0.184	NA	0.132	0.265	-63.719	-114.055
597	1	597	4.768	2.284	298	1	1589	63.422	0.199	NA	0.058	0.116	106.845	170.564
598	1	598	4.867	2.227	298.5	1	2289	63.536	0.261	NA	0.114	0.228	-30	-136.845
599	1	599	4.858	2.243	299	1	1194	63.554	0.257	NA	0.018	0.036	119.907	149.907
600	1	600	4.84	2.262	299.5	1	2502	63.581	0.248	NA	0.027	0.054	132.992	13.085
