# Supplementary material for: Random sub-diffusion and capture of genes by the nuclear pore reduces dynamics and coordinates inter-chromosomal movement
Source: eLife. 2021 May 18;10:e66238. doi: 10.7554/eLife.66238 (PMC8195609; doi:10.7554/eLife.66238)
Supplement: Figure 5—source data 1. [file elife-66238-fig5-data1.zip › REPOS_DB/DimerCap_WT/200227_DimerCap_WT_Dimer_02a.csv]

Nr	TID	PID	x [micron]	y [micron]	t [sec]	c [idx]	I [val]	Len [micron]	D2S [micron]	D2R [micron]	D2P [micron]	v [micron/sec]	α [deg]	Δα [deg]
1	1	1	3.928	3.339	0	1	9113	0	0	NA	NA	NA	NA	NA
2	1	2	3.804	3.364	0.5	1	11161	0.126	0.126	NA	0.126	0.252	168.675	NA
3	1	3	3.852	3.488	1	1	9604	0.259	0.167	NA	0.133	0.265	68.758	-99.917
4	1	4	3.969	3.404	1.5	1	8177	0.402	0.077	NA	0.143	0.287	-35.603	-104.361
5	1	5	4.025	3.338	2	1	10062	0.488	0.097	NA	0.086	0.172	-49.682	-14.079
6	1	6	4.057	3.311	2.5	1	9194	0.53	0.132	NA	0.042	0.084	-41.236	8.446
7	1	7	4.059	3.349	3	1	10047	0.569	0.131	NA	0.038	0.077	86.971	128.207
8	1	8	3.962	3.399	3.5	1	8674	0.677	0.069	NA	0.109	0.217	152.7	65.729
9	1	9	4.018	3.345	4	1	9792	0.755	0.09	NA	0.077	0.154	-44.015	163.285
10	1	10	4.102	3.23	4.5	1	6918	0.898	0.205	NA	0.143	0.286	-53.995	-9.98
11	1	11	4.15	3.305	5	1	9860	0.987	0.225	NA	0.09	0.179	57.231	111.226
12	1	12	4.168	3.301	5.5	1	5802	1.006	0.243	NA	0.019	0.038	-13.596	-70.826
13	1	13	4.071	3.211	6	1	4699	1.138	0.192	NA	0.132	0.264	-137.291	-123.695
14	1	14	3.876	3.393	6.5	1	9783	1.405	0.075	NA	0.267	0.534	137.059	-85.65
15	1	15	4.022	3.359	7	1	3153	1.555	0.096	NA	0.15	0.3	-13.179	-150.238
16	1	16	3.901	3.388	7.5	1	4415	1.68	0.056	NA	0.125	0.25	166.643	179.822
17	1	17	3.964	3.322	8	1	4849	1.771	0.039	NA	0.091	0.182	-46.102	147.255
18	1	18	3.851	3.36	8.5	1	8038	1.889	0.079	NA	0.118	0.237	161.535	-152.363
19	1	19	4.014	3.396	9	1	6976	2.055	0.103	NA	0.166	0.332	12.56	-148.975
20	1	20	3.905	3.424	9.5	1	7931	2.167	0.088	NA	0.112	0.225	165.471	152.911
21	1	21	3.96	3.392	10	1	9779	2.231	0.062	NA	0.063	0.126	-29.926	164.604
22	1	22	3.956	3.357	10.5	1	9192	2.267	0.033	NA	0.036	0.072	-96.4	-66.474
23	1	23	4.167	3.326	11	1	10783	2.48	0.239	NA	0.213	0.426	-8.274	88.126
24	1	24	4.157	3.505	11.5	1	11586	2.659	0.283	NA	0.18	0.359	93.002	101.276
25	1	25	4.3	3.521	12	1	10496	2.803	0.414	NA	0.144	0.288	6.091	-86.911
26	1	26	4.12	3.406	12.5	1	5282	3.017	0.203	NA	0.214	0.427	-147.524	-153.615
27	1	27	4.188	3.34	13	1	9930	3.111	0.26	NA	0.094	0.189	-43.858	103.666
28	1	28	4.304	3.415	13.5	1	10643	3.249	0.384	NA	0.138	0.276	32.607	76.465
29	1	29	4.249	3.412	14	1	7818	3.304	0.329	NA	0.055	0.11	-176.97	150.424
30	1	30	4.177	3.328	14.5	1	7726	3.415	0.249	NA	0.11	0.221	-130.773	46.197
31	1	31	4.142	3.384	15	1	10739	3.481	0.219	NA	0.066	0.132	122.029	-107.198
32	1	32	4.226	3.317	15.5	1	7135	3.588	0.299	NA	0.107	0.214	-38.497	-160.526
33	1	33	4.079	3.391	16	1	7699	3.752	0.16	NA	0.164	0.328	153.213	-168.29
34	1	34	4.05	3.329	16.5	1	8861	3.822	0.122	NA	0.069	0.139	-115.142	91.645
35	1	35	4.024	3.461	17	1	8038	3.956	0.155	NA	0.135	0.269	101.223	-143.636
36	1	36	3.93	3.383	17.5	1	9446	4.078	0.044	NA	0.122	0.243	-140.406	118.372
37	1	37	3.952	3.415	18	1	8492	4.117	0.08	NA	0.039	0.078	54.78	-164.815
38	1	38	3.874	3.462	18.5	1	5439	4.208	0.134	NA	0.091	0.183	148.902	94.122
39	1	39	3.923	3.296	19	1	1525	4.382	0.044	NA	0.173	0.347	-73.601	137.497
40	1	40	3.855	3.477	19.5	1	8390	4.575	0.156	NA	0.193	0.387	110.597	-175.802
41	1	41	3.915	3.352	20	1	6615	4.713	0.019	NA	0.138	0.276	-64.383	-174.98
42	1	42	3.967	3.403	20.5	1	7025	4.787	0.075	NA	0.073	0.147	44.026	108.409
43	1	43	3.995	3.377	21	1	2276	4.824	0.077	NA	0.038	0.075	-43.767	-87.793
44	1	44	4.016	3.322	21.5	1	2568	4.884	0.09	NA	0.06	0.119	-68.589	-24.822
45	1	45	3.954	3.326	22	1	2941	4.946	0.029	NA	0.062	0.125	176.645	-114.767
46	1	46	3.923	3.602	22.5	1	9316	5.224	0.262	NA	0.278	0.556	96.519	-80.126
47	1	47	3.93	3.386	23	1	2961	5.44	0.047	NA	0.215	0.43	-88.005	175.475
48	1	48	3.968	3.388	23.5	1	2681	5.478	0.063	NA	0.038	0.076	2.815	90.82
49	1	49	3.94	3.443	24	1	5337	5.539	0.104	NA	0.062	0.123	117.432	114.617
50	1	50	3.927	3.499	24.5	1	6905	5.597	0.16	NA	0.058	0.116	102.805	-14.627
51	1	51	3.9	3.369	25	1	8462	5.73	0.041	NA	0.133	0.267	-101.501	155.694
52	1	52	3.921	3.414	25.5	1	11872	5.78	0.075	NA	0.05	0.099	64.674	166.175
53	1	53	3.917	3.418	26	1	5015	5.786	0.08	NA	0.006	0.012	133.685	69.01
54	1	54	3.872	3.454	26.5	1	12164	5.844	0.128	NA	0.058	0.115	141.411	7.727
55	1	55	3.965	3.279	27	1	2741	6.042	0.071	NA	0.198	0.396	-61.963	156.626
56	1	56	4.06	3.409	27.5	1	7496	6.203	0.15	NA	0.161	0.323	53.928	115.891
57	1	57	3.992	3.446	28	1	7846	6.281	0.124	NA	0.078	0.155	152.119	98.191
58	1	58	4.087	3.617	28.5	1	7662	6.477	0.321	NA	0.197	0.393	60.885	-91.234
59	1	59	4.093	3.529	29	1	7827	6.566	0.252	NA	0.088	0.177	-86.296	-147.181
60	1	60	4.068	3.49	29.5	1	7931	6.612	0.206	NA	0.047	0.093	-122.587	-36.291
61	1	61	4.014	3.661	30	1	10914	6.792	0.333	NA	0.18	0.359	107.432	-129.981
62	1	62	4.141	3.648	30.5	1	8305	6.919	0.375	NA	0.128	0.255	-6.114	-113.546
63	1	63	4.139	3.649	31	1	10065	6.922	0.375	NA	0.002	0.005	132.016	138.13
64	1	64	4.224	3.679	31.5	1	10788	7.012	0.451	NA	0.09	0.18	19.168	-112.849
65	1	65	4.129	3.725	32	1	7918	7.118	0.434	NA	0.106	0.212	154.625	135.457
66	1	66	4.08	3.649	32.5	1	8479	7.208	0.345	NA	0.09	0.18	-122.806	82.569
67	1	67	4.069	3.584	33	1	8462	7.274	0.282	NA	0.066	0.132	-99.599	23.207
68	1	68	3.807	3.518	33.5	1	9841	7.544	0.216	NA	0.27	0.541	-165.849	-66.25
69	1	69	3.89	3.558	34	1	7296	7.636	0.222	NA	0.092	0.184	25.857	-168.294
70	1	70	3.92	3.405	34.5	1	8187	7.792	0.067	NA	0.156	0.311	-78.735	-104.592
71	1	71	4.088	3.54	35	1	8379	8.007	0.256	NA	0.215	0.43	38.75	117.485
72	1	72	3.941	3.631	35.5	1	6461	8.18	0.292	NA	0.173	0.346	148.178	109.428
73	1	73	3.901	3.53	36	1	7330	8.289	0.192	NA	0.109	0.218	-111.137	100.685
74	1	74	3.813	3.485	36.5	1	6751	8.388	0.186	NA	0.099	0.198	-153.323	-42.186
75	1	75	3.861	3.472	37	1	9414	8.438	0.149	NA	0.05	0.1	-14.775	138.548
76	1	76	3.94	3.433	37.5	1	9373	8.527	0.094	NA	0.089	0.177	-26.628	-11.853
77	1	77	3.891	3.467	38	1	7434	8.587	0.133	NA	0.061	0.121	144.813	171.441
78	1	78	3.895	3.539	38.5	1	8906	8.659	0.203	NA	0.072	0.144	86.973	-57.841
79	1	79	4.009	3.396	39	1	7556	8.843	0.098	NA	0.183	0.367	-51.601	-138.573
80	1	80	4.011	3.349	39.5	1	7594	8.89	0.084	NA	0.047	0.094	-86.713	-35.113
81	1	81	3.908	3.291	40	1	5273	9.008	0.052	NA	0.119	0.237	-150.616	-63.903
82	1	82	3.959	3.382	40.5	1	8159	9.113	0.053	NA	0.104	0.209	60.63	-148.754
83	1	83	3.947	3.409	41	1	9158	9.142	0.073	NA	0.03	0.06	113.101	52.471
84	1	84	4.028	3.402	41.5	1	7295	9.224	0.119	NA	0.081	0.162	-4.795	-117.897
85	1	85	4.039	3.368	42	1	7720	9.26	0.115	NA	0.037	0.073	-72.316	-67.521
86	1	86	4.004	3.269	42.5	1	6745	9.365	0.103	NA	0.104	0.209	-109.908	-37.592
87	1	87	4.043	3.371	43	1	7438	9.473	0.119	NA	0.109	0.218	69.032	178.94
88	1	88	4.071	3.384	43.5	1	8228	9.504	0.15	NA	0.031	0.062	25.442	-43.59
89	1	89	4.026	3.343	44	1	8405	9.566	0.098	NA	0.062	0.123	-137.323	-162.765
90	1	90	4.047	3.491	44.5	1	8996	9.716	0.192	NA	0.15	0.299	81.921	-140.756
91	1	91	3.873	3.265	45	1	10679	10	0.092	NA	0.285	0.57	-127.569	150.51
92	1	92	3.986	3.27	45.5	1	10152	10.114	0.09	NA	0.113	0.227	2.639	130.208
93	1	93	4.021	3.383	46	1	7756	10.232	0.103	NA	0.118	0.236	72.887	70.249
94	1	94	3.98	3.269	46.5	1	7334	10.353	0.087	NA	0.121	0.243	-109.881	177.232
95	1	95	4.17	3.285	47	1	8448	10.545	0.248	NA	0.191	0.382	4.826	114.706
96	1	96	4.14	3.427	47.5	1	8249	10.69	0.23	NA	0.145	0.291	101.942	97.117
97	1	97	4.008	3.31	48	1	6777	10.866	0.085	NA	0.176	0.353	-138.45	119.608
98	1	98	3.936	3.334	48.5	1	11385	10.942	0.01	NA	0.076	0.152	161.985	-59.565
99	1	99	4.082	3.498	49	1	7562	11.162	0.221	NA	0.22	0.44	48.313	-113.672
100	1	100	4.021	3.418	49.5	1	3584	11.263	0.122	NA	0.101	0.202	-127.529	-175.842
101	1	101	3.85	3.428	50	1	9663	11.434	0.118	NA	0.171	0.342	176.65	-55.821
102	1	102	3.905	3.398	50.5	1	7016	11.497	0.063	NA	0.063	0.126	-28.208	155.141
103	1	103	3.894	3.374	51	1	12887	11.524	0.049	NA	0.027	0.053	-115.64	-87.431
104	1	104	3.958	3.386	51.5	1	7658	11.589	0.056	NA	0.065	0.131	10.474	126.113
105	1	105	3.834	3.415	52	1	8452	11.717	0.121	NA	0.127	0.255	166.912	156.439
106	1	106	4.053	3.315	52.5	1	6515	11.957	0.127	NA	0.24	0.481	-24.52	168.568
107	1	107	3.936	3.397	53	1	7874	12.1	0.059	NA	0.143	0.285	144.964	169.484
108	1	108	4.057	3.505	53.5	1	5757	12.262	0.21	NA	0.162	0.324	41.592	-103.372
109	1	109	3.997	3.592	54	1	6901	12.368	0.262	NA	0.106	0.213	124.405	82.813
110	1	110	4.034	3.519	54.5	1	6547	12.451	0.208	NA	0.083	0.165	-63.65	171.945
111	1	111	4.077	3.472	55	1	6419	12.514	0.199	NA	0.064	0.128	-47.25	16.4
112	1	112	3.969	3.451	55.5	1	6400	12.625	0.119	NA	0.11	0.22	-169.145	-121.895
113	1	113	3.974	3.486	56	1	6655	12.66	0.154	NA	0.036	0.071	81.806	-109.048
114	1	114	3.919	3.474	56.5	1	7202	12.716	0.135	NA	0.056	0.113	-166.986	111.208
115	1	115	3.939	3.612	57	1	10493	12.857	0.273	NA	0.14	0.28	81.975	-111.039
116	1	116	4.006	3.456	57.5	1	8853	13.027	0.14	NA	0.17	0.34	-66.807	-148.781
117	1	117	4.033	3.482	58	1	7052	13.064	0.177	NA	0.038	0.075	43.38	110.187
118	1	118	3.96	3.437	58.5	1	8959	13.15	0.103	NA	0.086	0.171	-148.523	168.097
119	1	119	3.922	3.425	59	1	5894	13.189	0.086	NA	0.04	0.079	-161.449	-12.927
120	1	120	3.973	3.379	59.5	1	7174	13.257	0.06	NA	0.068	0.136	-42.15	119.299
121	1	121	4.033	3.469	60	1	7466	13.365	0.167	NA	0.108	0.216	56.208	98.358
122	1	122	3.973	3.367	60.5	1	9132	13.483	0.053	NA	0.118	0.236	-120.555	-176.763
123	1	123	4.03	3.448	61	1	9663	13.582	0.149	NA	0.099	0.197	54.761	175.316
124	1	124	3.938	3.454	61.5	1	10397	13.674	0.115	NA	0.092	0.185	176.118	121.357
125	1	125	3.798	3.374	62	1	10656	13.835	0.135	NA	0.161	0.322	-150.288	33.594
126	1	126	3.843	3.403	62.5	1	8313	13.889	0.106	NA	0.054	0.107	32.21	-177.502
127	1	127	3.934	3.459	63	1	5407	13.996	0.12	NA	0.107	0.214	31.746	-0.464
128	1	128	3.935	3.467	63.5	1	9730	14.004	0.128	NA	0.008	0.016	79.253	47.507
129	1	129	4.007	3.453	64	1	6912	14.076	0.138	NA	0.073	0.145	-11.112	-90.365
130	1	130	3.992	3.399	64.5	1	10086	14.132	0.088	NA	0.056	0.112	-105.182	-94.071
131	1	131	3.914	3.362	65	1	6267	14.219	0.027	NA	0.087	0.173	-154.911	-49.729
132	1	132	4.005	3.499	65.5	1	9145	14.384	0.178	NA	0.165	0.33	56.102	-148.987
133	1	133	3.901	3.524	66	1	9659	14.491	0.187	NA	0.108	0.216	166.599	110.497
134	1	134	3.917	3.431	66.5	1	11091	14.586	0.093	NA	0.094	0.189	-79.926	113.474
135	1	135	3.853	3.374	67	1	9280	14.672	0.083	NA	0.086	0.173	-138.317	-58.39
136	1	136	3.891	3.352	67.5	1	9734	14.717	0.039	NA	0.044	0.089	-29.433	108.884
137	1	137	3.919	3.509	68	1	7381	14.876	0.17	NA	0.159	0.319	79.998	109.431
138	1	138	4.048	3.621	68.5	1	7334	15.047	0.307	NA	0.171	0.343	40.953	-39.045
139	1	139	4.039	3.477	69	1	7549	15.191	0.177	NA	0.144	0.288	-93.9	-134.854
140	1	140	4.132	3.608	69.5	1	8279	15.352	0.337	NA	0.16	0.321	54.38	148.281
141	1	141	4.124	3.513	70	1	6173	15.447	0.262	NA	0.095	0.19	-94.777	-149.157
142	1	142	4.128	3.532	70.5	1	7916	15.466	0.278	NA	0.019	0.038	76.83	171.607
143	1	143	4.018	3.344	71	1	5708	15.684	0.09	NA	0.218	0.436	-120.341	162.829
144	1	144	4.215	3.492	71.5	1	9286	15.93	0.325	NA	0.246	0.492	37.038	157.379
145	1	145	4.092	3.366	72	1	8994	16.106	0.166	NA	0.176	0.353	-134.199	-171.237
146	1	146	4.054	3.365	72.5	1	8550	16.144	0.129	NA	0.037	0.075	-179.175	-44.976
147	1	147	4.076	3.362	73	1	7703	16.166	0.15	NA	0.022	0.044	-8.361	170.813
148	1	148	4.032	3.373	73.5	1	7396	16.212	0.109	NA	0.046	0.092	165.725	174.086
149	1	149	3.892	3.404	74	1	8951	16.355	0.074	NA	0.143	0.285	167.468	1.743
150	1	150	3.865	3.282	74.5	1	10231	16.48	0.085	NA	0.125	0.25	-102.873	89.659
151	1	151	3.936	3.533	75	1	8904	16.74	0.194	NA	0.26	0.521	74.05	176.923
152	1	152	3.916	3.465	75.5	1	5152	16.811	0.126	NA	0.071	0.142	-106.536	179.414
153	1	153	3.898	3.36	76	1	7844	16.918	0.036	NA	0.107	0.213	-99.522	7.014
154	1	154	3.863	3.253	76.5	1	10374	17.03	0.108	NA	0.112	0.225	-108.447	-8.925
155	1	155	3.78	3.365	77	1	12588	17.17	0.151	NA	0.14	0.279	126.514	-125.039
156	1	156	3.76	3.336	77.5	1	12512	17.205	0.168	NA	0.035	0.07	-124.869	108.617
157	1	157	3.792	3.543	78	1	11601	17.414	0.245	NA	0.209	0.418	80.985	-154.146
158	1	158	3.911	3.506	78.5	1	7511	17.538	0.167	NA	0.125	0.25	-17.279	-98.263
159	1	159	3.952	3.481	79	1	8695	17.586	0.144	NA	0.047	0.095	-31.461	-14.182
160	1	160	3.957	3.492	79.5	1	7985	17.598	0.156	NA	0.012	0.025	65.046	96.507
161	1	161	4.005	3.482	80	1	7391	17.647	0.162	NA	0.049	0.097	-11.677	-76.723
162	1	162	4.069	3.426	80.5	1	7434	17.733	0.165	NA	0.086	0.172	-41.397	-29.72
163	1	163	4.113	3.409	81	1	7076	17.779	0.198	NA	0.047	0.093	-20.452	20.945
164	1	164	4.018	3.322	81.5	1	9245	17.908	0.091	NA	0.129	0.258	-137.429	-116.977
165	1	165	4.051	3.394	82	1	9036	17.987	0.135	NA	0.079	0.158	65.239	-157.332
166	1	166	3.951	3.339	82.5	1	9983	18.102	0.023	NA	0.115	0.229	-151.043	143.718
167	1	167	4.034	3.299	83	1	8921	18.194	0.113	NA	0.092	0.184	-25.334	125.709
168	1	168	3.964	3.191	83.5	1	11135	18.323	0.153	NA	0.129	0.258	-123.03	-97.696
169	1	169	3.968	3.3	84	1	6990	18.432	0.056	NA	0.109	0.218	87.952	-149.018
170	1	170	3.745	3.348	84.5	1	8573	18.66	0.183	NA	0.228	0.456	167.804	79.853
171	1	171	3.802	3.134	85	1	8394	18.881	0.241	NA	0.222	0.444	-75.034	117.162
172	1	172	3.78	3.141	85.5	1	11153	18.905	0.247	NA	0.023	0.047	162.074	-122.892
173	1	173	3.787	3.157	86	1	12945	18.922	0.231	NA	0.017	0.034	66.587	-95.488
174	1	174	3.655	3.076	86.5	1	10948	19.076	0.379	NA	0.154	0.309	-148.305	145.108
175	1	175	3.638	3.08	87	1	10502	19.094	0.389	NA	0.018	0.036	164.748	-46.947
176	1	176	3.825	3.047	87.5	1	10491	19.284	0.31	NA	0.189	0.379	-10.032	-174.781
177	1	177	3.771	3.122	88	1	9433	19.376	0.268	NA	0.093	0.185	125.748	135.78
178	1	178	3.797	3.126	88.5	1	9083	19.403	0.25	NA	0.027	0.054	8.301	-117.447
179	1	179	3.77	3.144	89	1	9102	19.435	0.251	NA	0.032	0.064	146.731	138.43
180	1	180	3.822	3.089	89.5	1	6803	19.51	0.272	NA	0.075	0.151	-46.573	166.696
181	1	181	3.788	3.127	90	1	9597	19.561	0.254	NA	0.051	0.102	132.122	178.695
182	1	182	3.734	3.163	90.5	1	7641	19.626	0.262	NA	0.065	0.13	145.723	13.602
183	1	183	3.735	3.114	91	1	10233	19.676	0.297	NA	0.049	0.098	-89.597	124.68
184	1	184	3.725	2.96	91.5	1	7882	19.83	0.43	NA	0.154	0.309	-93.606	-4.009
185	1	185	3.656	3.009	92	1	8085	19.915	0.428	NA	0.085	0.17	144.977	-121.418
186	1	186	3.754	2.908	92.5	1	7406	20.056	0.465	NA	0.141	0.281	-45.409	169.614
187	1	187	3.629	2.85	93	1	7680	20.193	0.573	NA	0.138	0.276	-155.057	-109.648
188	1	188	3.635	2.927	93.5	1	10545	20.27	0.505	NA	0.077	0.154	85.483	-119.46
189	1	189	3.62	3.004	94	1	4866	20.349	0.455	NA	0.079	0.157	100.946	15.463
190	1	190	3.649	2.992	94.5	1	4631	20.38	0.445	NA	0.031	0.063	-22.999	-123.945
191	1	191	3.71	2.959	95	1	9553	20.45	0.439	NA	0.069	0.139	-28.796	-5.797
192	1	192	3.672	2.988	95.5	1	9480	20.498	0.434	NA	0.048	0.097	142.111	170.908
193	1	193	3.723	3.11	96	1	9038	20.63	0.308	NA	0.132	0.264	67.433	-74.679
194	1	194	3.819	3.198	96.5	1	8770	20.76	0.179	NA	0.13	0.26	42.324	-25.109
195	1	195	3.963	3.235	97	1	7150	20.909	0.11	NA	0.149	0.298	14.271	-28.053
196	1	196	3.805	3.067	97.5	1	7901	21.139	0.298	NA	0.23	0.46	-133.366	-147.637
197	1	197	3.827	3.132	98	1	8486	21.207	0.23	NA	0.068	0.136	71.238	-155.396
198	1	198	3.868	3.067	98.5	1	7592	21.283	0.278	NA	0.076	0.152	-58.025	-129.263
199	1	199	3.925	2.989	99	1	3874	21.381	0.351	NA	0.098	0.196	-53.716	4.31
200	1	200	4.042	3.028	99.5	1	5636	21.504	0.331	NA	0.123	0.246	18.823	72.539
201	1	201	3.932	3.062	100	1	5689	21.62	0.277	NA	0.116	0.231	162.896	144.072
202	1	202	4.006	3.104	100.5	1	8390	21.705	0.248	NA	0.085	0.17	29.347	-133.548
203	1	203	4.029	3	101	1	6662	21.811	0.354	NA	0.106	0.213	-77.466	-106.814
204	1	204	3.9	2.995	101.5	1	4283	21.94	0.346	NA	0.129	0.258	-177.651	-100.185
205	1	205	4.02	3.024	102	1	4270	22.064	0.329	NA	0.124	0.248	13.513	-168.836
206	1	206	4.012	2.962	102.5	1	7714	22.126	0.387	NA	0.062	0.125	-97.278	-110.791
207	1	207	3.915	2.983	103	1	8616	22.226	0.357	NA	0.099	0.199	167.74	-94.982
208	1	208	3.987	3.032	103.5	1	2412	22.313	0.313	NA	0.087	0.175	34.282	-133.458
209	1	209	3.95	2.871	104	1	4983	22.479	0.469	NA	0.166	0.332	-102.828	-137.11
210	1	210	3.883	2.929	104.5	1	10453	22.568	0.413	NA	0.089	0.178	138.81	-118.362
211	1	211	4.009	3.043	105	1	1567	22.738	0.307	NA	0.17	0.339	42.332	-96.478
212	1	212	3.962	2.809	105.5	1	5806	22.977	0.531	NA	0.239	0.478	-101.281	-143.614
213	1	213	3.828	2.85	106	1	6310	23.117	0.499	NA	0.14	0.28	162.847	-95.872
214	1	214	3.832	3.024	106.5	1	6589	23.291	0.33	NA	0.174	0.348	88.818	-74.029
215	1	215	3.74	2.927	107	1	8206	23.424	0.453	NA	0.134	0.268	-133.431	137.751
216	1	216	3.778	2.923	107.5	1	6670	23.463	0.443	NA	0.038	0.077	-5.882	127.549
217	1	217	3.908	2.91	108	1	3336	23.593	0.429	NA	0.131	0.261	-5.535	0.347
218	1	218	3.886	2.951	108.5	1	5395	23.64	0.39	NA	0.047	0.093	118.69	124.226
219	1	219	3.855	2.983	109	1	5696	23.684	0.364	NA	0.044	0.088	134.056	15.366
220	1	220	3.961	3.023	109.5	1	5627	23.797	0.318	NA	0.113	0.226	21.03	-113.026
221	1	221	3.969	3.031	110	1	8025	23.809	0.311	NA	0.012	0.023	42.808	21.777
222	1	222	3.916	3.075	110.5	1	8925	23.877	0.265	NA	0.069	0.137	140.555	97.748
223	1	223	3.932	2.86	111	1	7509	24.092	0.479	NA	0.215	0.43	-85.74	133.704
224	1	224	3.977	2.975	111.5	1	6389	24.216	0.367	NA	0.123	0.247	68.766	154.506
225	1	225	3.95	3.193	112	1	6762	24.435	0.148	NA	0.219	0.438	97.109	28.343
226	1	226	3.823	3.04	112.5	1	8100	24.633	0.317	NA	0.199	0.397	-129.578	133.313
227	1	227	3.834	3.099	113	1	10722	24.693	0.258	NA	0.06	0.12	79.563	-150.859
228	1	228	3.769	3.09	113.5	1	10363	24.759	0.296	NA	0.066	0.132	-172.278	108.159
229	1	229	3.854	3.055	114	1	8834	24.851	0.294	NA	0.092	0.184	-22.426	149.852
230	1	230	3.895	3.041	114.5	1	6609	24.895	0.3	NA	0.044	0.087	-18.345	4.081
231	1	231	3.942	2.993	115	1	6758	24.961	0.347	NA	0.067	0.133	-46.199	-27.854
232	1	232	3.937	3.035	115.5	1	6222	25.004	0.304	NA	0.043	0.085	96.089	142.289
233	1	233	3.815	3.102	116	1	10476	25.143	0.263	NA	0.139	0.279	151.438	55.349
234	1	234	3.796	3.153	116.5	1	7379	25.198	0.228	NA	0.055	0.11	109.668	-41.77
235	1	235	3.745	3.146	117	1	6395	25.25	0.266	NA	0.052	0.103	-171.403	78.929
236	1	236	3.765	3.123	117.5	1	7227	25.28	0.271	NA	0.03	0.061	-48.099	123.303
237	1	237	3.812	3.078	118	1	8008	25.346	0.286	NA	0.065	0.131	-44.129	3.97
238	1	238	3.821	3.013	118.5	1	7300	25.411	0.343	NA	0.065	0.13	-82.239	-38.109
239	1	239	3.783	3.151	119	1	7441	25.554	0.237	NA	0.144	0.287	105.436	-172.325
240	1	240	3.678	3.158	119.5	1	7426	25.659	0.309	NA	0.105	0.209	176.552	71.116
241	1	241	3.642	3.056	120	1	5945	25.768	0.403	NA	0.108	0.217	-109.444	74.004
242	1	242	3.799	3.246	120.5	1	8957	26.015	0.159	NA	0.247	0.494	50.514	159.958
243	1	243	3.867	3.122	121	1	7643	26.157	0.226	NA	0.142	0.284	-61.351	-111.864
244	1	244	3.882	3.093	121.5	1	8546	26.189	0.251	NA	0.032	0.065	-64.174	-2.823
245	1	245	3.926	3.099	122	1	8548	26.233	0.241	NA	0.044	0.089	7.772	71.946
246	1	246	3.967	3.052	122.5	1	7003	26.295	0.29	NA	0.062	0.124	-48.685	-56.457
247	1	247	4.003	3.166	123	1	6751	26.415	0.189	NA	0.119	0.239	72.196	120.882
248	1	248	3.862	2.974	123.5	1	6743	26.653	0.371	NA	0.238	0.476	-126.505	161.299
249	1	249	3.975	3.117	124	1	7940	26.835	0.227	NA	0.182	0.365	51.36	177.865
250	1	250	3.929	3.126	124.5	1	8228	26.882	0.213	NA	0.047	0.094	168.585	117.224
251	1	251	3.97	3.227	125	1	7519	26.991	0.12	NA	0.109	0.217	67.958	-100.627
252	1	252	4.015	3.135	125.5	1	5213	27.094	0.222	NA	0.103	0.206	-63.612	-131.571
253	1	253	4.003	3.165	126	1	6760	27.126	0.19	NA	0.033	0.065	112.193	175.805
254	1	254	3.847	3.263	126.5	1	7255	27.31	0.111	NA	0.184	0.368	147.751	35.558
255	1	255	4.005	3.266	127	1	7310	27.467	0.106	NA	0.157	0.315	1.052	-146.699
256	1	256	3.926	3.285	127.5	1	6882	27.548	0.054	NA	0.081	0.161	166.207	165.155
257	1	257	3.956	3.181	128	1	9538	27.656	0.16	NA	0.108	0.216	-74.323	119.47
258	1	258	3.966	3.264	128.5	1	9930	27.74	0.084	NA	0.084	0.167	82.691	157.014
259	1	259	4.06	3.314	129	1	7485	27.846	0.135	NA	0.106	0.213	27.804	-54.886
260	1	260	4.046	3.227	129.5	1	9612	27.934	0.163	NA	0.088	0.175	-99.345	-127.149
261	1	261	3.93	3.282	130	1	7210	28.061	0.057	NA	0.128	0.256	154.701	-105.954
262	1	262	3.965	3.262	130.5	1	7953	28.101	0.085	NA	0.039	0.079	-29.743	175.555
263	1	263	3.996	3.319	131	1	6414	28.166	0.07	NA	0.065	0.13	61.608	91.351
264	1	264	4.077	3.139	131.5	1	4676	28.364	0.25	NA	0.198	0.396	-65.826	-127.434
265	1	265	3.983	3.157	132	1	6907	28.459	0.19	NA	0.096	0.191	168.658	-125.516
266	1	266	3.957	3.135	132.5	1	6182	28.494	0.206	NA	0.035	0.069	-139.231	52.111
267	1	267	3.918	3.046	133	1	7528	28.591	0.293	NA	0.097	0.194	-113.541	25.69
268	1	268	4.019	3.183	133.5	1	7140	28.761	0.181	NA	0.17	0.34	53.489	167.03
269	1	269	3.991	3.143	134	1	4928	28.81	0.206	NA	0.049	0.098	-125.898	-179.387
270	1	270	4.03	3.185	134.5	1	5390	28.867	0.185	NA	0.057	0.114	46.624	172.522
271	1	271	4.064	3.299	135	1	5888	28.986	0.142	NA	0.12	0.239	73.465	26.841
272	1	272	4.08	3.186	135.5	1	7249	29.101	0.216	NA	0.115	0.229	-82.129	-155.594
273	1	273	3.983	3.174	136	1	9952	29.198	0.175	NA	0.097	0.194	-172.719	-90.59
274	1	274	4.088	3.261	136.5	1	8863	29.334	0.178	NA	0.136	0.272	39.926	-147.355
275	1	275	4.057	3.245	137	1	6086	29.37	0.16	NA	0.035	0.07	-152.206	167.869
276	1	276	3.981	3.243	137.5	1	6619	29.445	0.11	NA	0.075	0.151	-178.608	-26.403
277	1	277	4.026	3.185	138	1	5290	29.518	0.183	NA	0.073	0.146	-51.905	126.704
278	1	278	4.04	3.258	138.5	1	6592	29.592	0.138	NA	0.074	0.149	79.381	131.286
279	1	279	4.02	3.288	139	1	6165	29.628	0.105	NA	0.036	0.071	124.733	45.351
280	1	280	4.121	3.398	139.5	1	5883	29.778	0.202	NA	0.15	0.299	47.337	-77.395
281	1	281	4.183	3.098	140	1	3298	30.084	0.351	NA	0.306	0.612	-78.322	-125.659
282	1	282	4.107	3.216	140.5	1	1777	30.224	0.217	NA	0.141	0.281	122.878	-158.8
283	1	283	4.053	3.206	141	1	2551	30.279	0.183	NA	0.054	0.109	-169.419	67.703
284	1	284	4.187	3.179	141.5	1	3263	30.415	0.304	NA	0.136	0.273	-11.566	157.853
285	1	285	4.162	3.084	142	1	2030	30.513	0.346	NA	0.098	0.197	-104.649	-93.084
286	1	286	4.151	3.171	142.5	1	2436	30.601	0.28	NA	0.088	0.175	96.804	-158.546
287	1	287	4.209	3.233	143	1	4866	30.686	0.301	NA	0.085	0.171	47.341	-49.463
288	1	288	4.153	3.246	143.5	1	3468	30.744	0.243	NA	0.058	0.116	167.428	120.086
289	1	289	4.201	3.219	144	1	2199	30.799	0.298	NA	0.055	0.11	-29.713	162.86
290	1	290	4.122	3.211	144.5	1	2314	30.878	0.233	NA	0.079	0.157	-174.273	-144.56
291	1	291	4.195	3.338	145	1	4138	31.024	0.267	NA	0.146	0.293	60.146	-125.581
292	1	292	4.19	3.202	145.5	1	3859	31.16	0.296	NA	0.136	0.271	-92.23	-152.376
293	1	293	4.147	3.269	146	1	3178	31.239	0.23	NA	0.08	0.159	122.858	-144.912
294	1	294	4.135	3.29	146.5	1	7325	31.263	0.213	NA	0.024	0.047	118.79	-4.068
295	1	295	4.203	3.319	147	1	5457	31.337	0.276	NA	0.074	0.148	23.511	-95.279
296	1	296	4.183	3.331	147.5	1	4838	31.361	0.255	NA	0.024	0.047	151.031	127.519
297	1	297	4.108	3.19	148	1	4076	31.521	0.234	NA	0.16	0.32	-118.022	90.947
298	1	298	4.093	3.323	148.5	1	3110	31.655	0.166	NA	0.134	0.268	96.22	-145.758
299	1	299	4.084	3.407	149	1	5794	31.74	0.17	NA	0.085	0.17	96.263	0.043
300	1	300	4.102	3.301	149.5	1	2348	31.848	0.178	NA	0.108	0.216	-80.263	-176.525
301	1	301	4.046	3.282	150	1	3453	31.907	0.132	NA	0.059	0.118	-161.212	-80.949
302	1	302	3.911	3.314	150.5	1	8974	32.046	0.03	NA	0.139	0.278	166.568	-32.221
303	1	303	4.011	3.25	151	1	9518	32.164	0.121	NA	0.118	0.237	-32.543	160.89
304	1	304	4.138	3.38	151.5	1	8680	32.346	0.214	NA	0.182	0.364	45.583	78.126
305	1	305	4.056	3.302	152	1	4386	32.46	0.133	NA	0.114	0.228	-136.224	178.193
306	1	306	3.982	3.218	152.5	1	7417	32.572	0.133	NA	0.112	0.224	-131.514	4.71
307	1	307	3.998	3.255	153	1	5373	32.613	0.11	NA	0.04	0.081	65.645	-162.841
308	1	308	4.033	3.207	153.5	1	8736	32.671	0.169	NA	0.059	0.117	-53.784	-119.43
309	1	309	3.932	3.19	154	1	6525	32.774	0.149	NA	0.102	0.205	-170.59	-116.806
310	1	310	3.911	3.297	154.5	1	8544	32.883	0.045	NA	0.109	0.218	101.064	-88.345
311	1	311	3.936	3.15	155	1	9119	33.032	0.19	NA	0.15	0.299	-80.368	178.568
312	1	312	3.956	3.265	155.5	1	7404	33.149	0.08	NA	0.117	0.234	80.141	160.508
313	1	313	3.985	3.291	156	1	8435	33.188	0.074	NA	0.039	0.078	42.661	-37.48
314	1	314	3.951	3.253	156.5	1	6186	33.239	0.089	NA	0.051	0.102	-131.856	-174.517
315	1	315	3.934	3.276	157	1	5004	33.268	0.063	NA	0.029	0.057	126.761	-101.383
316	1	316	3.899	3.234	157.5	1	7605	33.322	0.109	NA	0.055	0.109	-129.276	103.963
317	1	317	3.982	3.178	158	1	6186	33.422	0.17	NA	0.1	0.2	-33.828	95.449
318	1	318	3.828	3.249	158.5	1	6449	33.592	0.135	NA	0.169	0.339	155.3	-170.873
319	1	319	3.919	3.241	159	1	6476	33.683	0.098	NA	0.091	0.182	-4.669	-159.968
320	1	320	3.882	3.279	159.5	1	6732	33.735	0.076	NA	0.052	0.104	134.418	139.087
321	1	321	4.038	3.205	160	1	4044	33.907	0.174	NA	0.172	0.345	-25.451	-159.869
322	1	322	4.037	3.085	160.5	1	6039	34.027	0.277	NA	0.12	0.24	-90.345	-64.895
323	1	323	4.037	3.257	161	1	8915	34.199	0.137	NA	0.172	0.344	89.947	-179.708
324	1	324	4.088	3.207	161.5	1	7118	34.27	0.207	NA	0.071	0.142	-44.671	-134.618
325	1	325	4.143	3.144	162	1	8616	34.354	0.291	NA	0.084	0.168	-48.662	-3.991
326	1	326	4.036	3.07	162.5	1	4654	34.485	0.29	NA	0.131	0.262	-145.428	-96.766
327	1	327	4.105	3.218	163	1	8029	34.648	0.214	NA	0.163	0.326	65.044	-149.527
328	1	328	3.991	3.084	163.5	1	10344	34.823	0.263	NA	0.175	0.35	-130.38	164.575
329	1	329	3.99	3.103	164	1	8919	34.842	0.244	NA	0.019	0.038	92.718	-136.902
330	1	330	3.964	3.112	164.5	1	7351	34.87	0.23	NA	0.028	0.056	161.971	69.254
331	1	331	3.982	3.197	165	1	8121	34.958	0.152	NA	0.087	0.175	78.16	-83.811
332	1	332	3.939	3.143	165.5	1	8663	35.027	0.197	NA	0.069	0.138	-127.948	153.892
333	1	333	3.896	3.283	166	1	7982	35.174	0.065	NA	0.147	0.294	107.066	-124.986
334	1	334	3.897	3.251	166.5	1	7872	35.206	0.093	NA	0.032	0.065	-87.052	165.882
335	1	335	4.02	3.174	167	1	7935	35.351	0.189	NA	0.145	0.289	-32.305	54.748
336	1	336	3.926	3.217	167.5	1	7103	35.454	0.122	NA	0.103	0.207	155.44	-172.256
337	1	337	3.888	3.246	168	1	10291	35.502	0.102	NA	0.047	0.095	142.285	-13.154
338	1	338	3.927	3.342	168.5	1	8529	35.606	0.003	NA	0.104	0.208	67.918	-74.367
339	1	339	4.01	3.371	169	1	5414	35.693	0.087	NA	0.087	0.174	19.23	-48.688
340	1	340	4.02	3.325	169.5	1	8044	35.74	0.093	NA	0.047	0.095	-77.173	-96.403
341	1	341	4.121	3.206	170	1	5715	35.896	0.234	NA	0.155	0.311	-49.684	27.489
342	1	342	4.073	3.24	170.5	1	4697	35.954	0.175	NA	0.059	0.117	144.441	-165.876
343	1	343	4.166	3.192	171	1	5143	36.059	0.28	NA	0.105	0.21	-27.698	-172.139
344	1	344	4.046	3.228	171.5	1	6163	36.185	0.162	NA	0.126	0.251	163.01	-169.292
345	1	345	3.989	3.137	172	1	5685	36.292	0.211	NA	0.107	0.215	-121.6	75.391
346	1	346	4.038	3.221	172.5	1	5664	36.39	0.161	NA	0.097	0.195	60.156	-178.244
347	1	347	3.982	3.175	173	1	4539	36.462	0.173	NA	0.072	0.144	-140.159	159.685
348	1	348	3.949	3.214	173.5	1	6929	36.513	0.127	NA	0.051	0.103	130.084	-89.758
349	1	349	4.019	3.194	174	1	3583	36.586	0.171	NA	0.073	0.146	-16.248	-146.331
350	1	350	4.059	3.116	174.5	1	4556	36.673	0.259	NA	0.087	0.175	-62.753	-46.505
351	1	351	3.992	3.226	175	1	4512	36.802	0.13	NA	0.129	0.258	121.65	-175.598
352	1	352	4.08	3.202	175.5	1	3202	36.893	0.205	NA	0.091	0.183	-15.262	-136.911
353	1	353	4.125	3.253	176	1	2867	36.962	0.215	NA	0.068	0.136	48.975	64.236
354	1	354	4.108	3.205	176.5	1	2651	37.013	0.224	NA	0.051	0.103	-109.179	-158.154
355	1	355	4.054	3.114	177	1	3067	37.118	0.257	NA	0.105	0.21	-120.933	-11.754
356	1	356	4.032	3.113	177.5	1	2207	37.14	0.249	NA	0.022	0.043	-176.817	-55.884
357	1	357	4.105	3.17	178	1	3255	37.232	0.245	NA	0.092	0.184	37.916	-145.267
358	1	358	4.067	3.184	178.5	1	3596	37.272	0.208	NA	0.04	0.08	158.72	120.804
359	1	359	4.098	3.176	179	1	1194	37.304	0.236	NA	0.032	0.064	-14.549	-173.269
360	1	360	4.127	3.133	179.5	1	2250	37.355	0.287	NA	0.052	0.104	-56.319	-41.77
361	1	361	4.065	3.18	180	1	2338	37.433	0.21	NA	0.078	0.155	142.918	-160.763
362	1	362	4.002	3.113	180.5	1	3234	37.525	0.238	NA	0.092	0.184	-133.161	83.921
363	1	363	3.914	3.137	181	1	3174	37.617	0.203	NA	0.092	0.184	164.763	-62.075
364	1	364	3.96	3.171	181.5	1	3082	37.674	0.171	NA	0.057	0.115	36.754	-128.01
365	1	365	4.001	3.141	182	1	2920	37.725	0.211	NA	0.051	0.102	-35.902	-72.656
366	1	366	3.952	3.18	182.5	1	4625	37.788	0.161	NA	0.063	0.125	141.561	177.463
367	1	367	4.068	3.298	183	1	3938	37.953	0.145	NA	0.165	0.33	45.533	-96.028
368	1	368	4.032	3.288	183.5	1	6143	37.989	0.116	NA	0.037	0.073	-164.195	150.272
369	1	369	3.996	3.188	184	1	5924	38.096	0.165	NA	0.106	0.212	-110.126	54.069
370	1	370	3.928	3.168	184.5	1	5996	38.166	0.171	NA	0.071	0.142	-163.179	-53.052
371	1	371	3.915	3.149	185	1	7001	38.19	0.191	NA	0.023	0.046	-123.2	39.979
372	1	372	3.913	3.13	185.5	1	5288	38.208	0.209	NA	0.018	0.037	-96.471	26.729
373	1	373	3.984	3.103	186	1	4938	38.284	0.243	NA	0.076	0.152	-21.08	75.391
374	1	374	4.054	3.163	186.5	1	3675	38.376	0.217	NA	0.092	0.185	40.446	61.526
375	1	375	4.045	3.13	187	1	4345	38.411	0.24	NA	0.035	0.069	-105.666	-146.112
376	1	376	4.021	3.155	187.5	1	3797	38.445	0.207	NA	0.034	0.069	133.105	-121.229
377	1	377	4.01	3.102	188	1	3242	38.5	0.251	NA	0.054	0.109	-102.292	124.602
378	1	378	4.068	3.085	188.5	1	3893	38.56	0.29	NA	0.061	0.122	-15.479	86.813
379	1	379	4.116	3.152	189	1	3212	38.643	0.265	NA	0.082	0.165	54.606	70.086
380	1	380	3.963	3.163	189.5	1	5664	38.796	0.18	NA	0.154	0.307	176.057	121.451
381	1	381	3.996	3.096	190	1	2873	38.871	0.253	NA	0.075	0.15	-64.006	119.937
382	1	382	4.03	3.149	190.5	1	4616	38.935	0.215	NA	0.063	0.127	57.789	121.795
383	1	383	4.095	3.148	191	1	5213	39	0.254	NA	0.065	0.131	-1.608	-59.396
384	1	384	4.192	3.143	191.5	1	4689	39.097	0.329	NA	0.098	0.195	-2.608	-1.001
385	1	385	4.153	3.164	192	1	3912	39.142	0.285	NA	0.044	0.089	152.203	154.811
386	1	386	4.146	3.179	192.5	1	5855	39.158	0.271	NA	0.016	0.033	114.122	-38.081
387	1	387	4.139	3.181	193	1	4049	39.165	0.264	NA	0.007	0.015	161.218	47.096
388	1	388	4.136	3.177	193.5	1	3575	39.171	0.264	NA	0.005	0.011	-128.347	70.435
389	1	389	4.133	3.206	194	1	2624	39.2	0.244	NA	0.029	0.058	96.367	-135.286
390	1	390	4.162	3.184	194.5	1	3355	39.236	0.28	NA	0.036	0.072	-36.942	-133.31
391	1	391	4.168	3.16	195	1	8383	39.261	0.3	NA	0.025	0.049	-74.273	-37.331
392	1	392	4.151	3.168	195.5	1	4012	39.28	0.281	NA	0.019	0.038	155.495	-130.232
393	1	393	4.14	3.216	196	1	4004	39.329	0.245	NA	0.049	0.099	102.623	-52.873
394	1	394	4.208	3.188	196.5	1	6135	39.403	0.319	NA	0.074	0.148	-22.565	-125.188
395	1	395	4.095	3.137	197	1	4311	39.528	0.262	NA	0.124	0.249	-155.714	-133.149
396	1	396	4.047	3.217	197.5	1	7057	39.621	0.171	NA	0.094	0.187	120.756	-83.53
397	1	397	4.039	3.253	198	1	5751	39.658	0.141	NA	0.037	0.073	102.561	-18.194
398	1	398	4.109	3.226	198.5	1	5614	39.732	0.213	NA	0.075	0.149	-20.987	-123.548
399	1	399	4.049	3.238	199	1	6617	39.794	0.157	NA	0.062	0.123	168.76	-170.253
400	1	400	4.038	3.218	199.5	1	6013	39.817	0.164	NA	0.023	0.046	-116.731	74.509
401	1	401	4.099	3.237	200	1	5608	39.881	0.2	NA	0.064	0.128	17.098	133.829
402	1	402	4.126	3.249	200.5	1	4258	39.91	0.217	NA	0.029	0.058	25.238	8.14
403	1	403	3.995	3.337	201	1	6493	40.068	0.067	NA	0.158	0.316	146.049	120.811
404	1	404	4.044	3.281	201.5	1	5205	40.143	0.13	NA	0.075	0.15	-48.527	165.424
405	1	405	4.086	3.161	202	1	6299	40.269	0.238	NA	0.127	0.253	-70.92	-22.394
406	1	406	4.114	3.141	202.5	1	4622	40.304	0.272	NA	0.035	0.07	-35.607	35.313
407	1	407	4.119	3.203	203	1	1290	40.367	0.235	NA	0.062	0.125	85.108	120.715
408	1	408	4.002	3.182	203.5	1	4795	40.486	0.174	NA	0.119	0.239	-169.728	105.164
409	1	409	4.103	3.202	204	1	3204	40.59	0.223	NA	0.103	0.207	11.189	-179.083
410	1	410	4.131	3.191	204.5	1	1672	40.62	0.252	NA	0.03	0.06	-22.322	-33.511
411	1	411	4.142	3.224	205	1	4145	40.655	0.243	NA	0.035	0.07	72.325	94.648
412	1	412	4.181	3.265	205.5	1	4554	40.711	0.263	NA	0.056	0.113	46.53	-25.796
413	1	413	4.17	3.133	206	1	1683	40.844	0.318	NA	0.133	0.265	-94.52	-141.049
414	1	414	4.175	3.248	206.5	1	2679	40.959	0.264	NA	0.115	0.231	87.404	-178.077
415	1	415	4.115	3.142	207	1	3793	41.081	0.271	NA	0.122	0.243	-119.827	152.769
416	1	416	4.029	3.172	207.5	1	4514	41.172	0.195	NA	0.091	0.182	161.325	-78.847
417	1	417	4.099	3.14	208	1	4650	41.25	0.263	NA	0.077	0.155	-23.808	174.867
418	1	418	4.038	3.263	208.5	1	5962	41.387	0.133	NA	0.137	0.275	116.654	140.462
419	1	419	3.998	3.051	209	1	5523	41.603	0.296	NA	0.216	0.431	-100.655	142.691
420	1	420	4.104	3.033	209.5	1	4473	41.71	0.353	NA	0.107	0.215	-9.996	90.658
421	1	421	4.003	3.031	210	1	3300	41.811	0.317	NA	0.101	0.202	-178.975	-168.978
422	1	422	4.028	3.068	210.5	1	4960	41.857	0.289	NA	0.046	0.091	55.319	-125.707
423	1	423	4.091	3.007	211	1	6278	41.944	0.37	NA	0.088	0.175	-44.124	-99.443
424	1	424	4.229	3.069	211.5	1	5196	42.095	0.404	NA	0.15	0.301	24.08	68.205
425	1	425	4.135	3.08	212	1	2709	42.189	0.332	NA	0.095	0.189	173.309	149.229
426	1	426	4.086	3.12	212.5	1	5152	42.252	0.271	NA	0.063	0.125	140.356	-32.953
427	1	427	4.097	3.138	213	1	2920	42.273	0.262	NA	0.021	0.042	61.33	-79.026
428	1	428	4.134	3.179	213.5	1	6858	42.329	0.261	NA	0.056	0.111	47.429	-13.9
429	1	429	4.124	3.169	214	1	3720	42.343	0.259	NA	0.014	0.029	-136.049	176.522
430	1	430	4.14	3.111	214.5	1	4106	42.404	0.312	NA	0.061	0.121	-74.188	61.861
431	1	431	4.22	3.173	215	1	2050	42.504	0.336	NA	0.101	0.201	37.981	112.169
432	1	432	4.105	3.135	215.5	1	3976	42.626	0.27	NA	0.121	0.243	-161.585	160.434
433	1	433	4.096	3.193	216	1	3660	42.684	0.223	NA	0.059	0.118	98.678	-99.737
434	1	434	4.139	3.146	216.5	1	3263	42.748	0.286	NA	0.064	0.128	-47.527	-146.205
435	1	435	4.159	3.014	217	1	3018	42.882	0.399	NA	0.134	0.267	-81.36	-33.833
436	1	436	4.115	3.082	217.5	1	4285	42.963	0.318	NA	0.081	0.162	123.157	-155.484
437	1	437	4.086	3.128	218	1	3680	43.018	0.263	NA	0.055	0.11	121.748	-1.409
438	1	438	4.1	3.073	218.5	1	2613	43.075	0.317	NA	0.057	0.114	-75.704	162.548
439	1	439	4.014	3.015	219	1	2986	43.178	0.335	NA	0.103	0.206	-146.069	-70.365
440	1	440	4.188	2.858	219.5	1	6222	43.413	0.547	NA	0.235	0.469	-42.302	103.767
441	1	441	4.176	2.893	220	1	2830	43.45	0.511	NA	0.037	0.074	108.407	150.709
442	1	442	4.102	2.942	220.5	1	2169	43.538	0.434	NA	0.089	0.177	146.548	38.141
443	1	443	4.107	2.972	221	1	2566	43.569	0.409	NA	0.03	0.061	81.051	-65.497
444	1	444	4.078	3.002	221.5	1	6173	43.611	0.369	NA	0.042	0.084	133.88	52.829
445	1	445	4.11	3.004	222	1	7144	43.643	0.382	NA	0.032	0.064	2.571	-131.308
446	1	446	3.991	2.943	222.5	1	4930	43.776	0.401	NA	0.133	0.266	-152.895	-155.467
447	1	447	4.109	3.071	223	1	3581	43.95	0.323	NA	0.174	0.347	47.522	-159.582
448	1	448	4.088	3.088	223.5	1	5339	43.977	0.298	NA	0.027	0.054	141.546	94.023
449	1	449	4.117	3.084	224	1	7545	44.006	0.318	NA	0.03	0.059	-8.022	-149.567
450	1	450	4.1	2.969	224.5	1	5230	44.122	0.408	NA	0.116	0.232	-98.473	-90.451
451	1	451	4.12	3.035	225	1	4576	44.191	0.36	NA	0.068	0.137	72.541	171.013
452	1	452	4.127	3.026	225.5	1	6060	44.202	0.371	NA	0.011	0.021	-49.322	-121.863
453	1	453	4.233	3.081	226	1	3615	44.32	0.4	NA	0.119	0.237	27.199	76.521
454	1	454	4.269	3.031	226.5	1	5216	44.382	0.46	NA	0.062	0.124	-53.552	-80.75
455	1	455	4.126	3.065	227	1	2888	44.53	0.338	NA	0.148	0.295	166.427	-140.021
456	1	456	4.176	3.074	227.5	1	3163	44.581	0.363	NA	0.051	0.102	9.865	-156.563
457	1	457	4.113	3.127	228	1	2502	44.664	0.281	NA	0.083	0.166	140.135	130.271
458	1	458	4.292	3.106	228.5	1	4642	44.844	0.432	NA	0.18	0.361	-6.916	-147.051
459	1	459	4.218	3.115	229	1	3148	44.918	0.367	NA	0.074	0.148	172.53	179.446
460	1	460	4.144	3.147	229.5	1	2653	44.999	0.289	NA	0.081	0.161	156.595	-15.935
461	1	461	4.177	3.117	230	1	2980	45.043	0.334	NA	0.044	0.089	-43.022	160.382
462	1	462	4.172	3.078	230.5	1	5356	45.082	0.357	NA	0.039	0.078	-97.286	-54.264
463	1	463	4.1	3.051	231	1	3965	45.159	0.335	NA	0.077	0.154	-159.224	-61.938
464	1	464	4.144	3.125	231.5	1	7182	45.245	0.304	NA	0.086	0.172	59.346	-141.43
465	1	465	4.169	2.964	232	1	5497	45.409	0.446	NA	0.164	0.327	-81.07	-140.416
466	1	466	4.197	3.051	232.5	1	3281	45.501	0.394	NA	0.092	0.184	72.336	153.405
467	1	467	4.272	3.032	233	1	3212	45.578	0.462	NA	0.078	0.156	-14.439	-86.775
468	1	468	4.302	3.056	233.5	1	3953	45.617	0.469	NA	0.038	0.077	39.416	53.856
469	1	469	4.213	3.112	234	1	3306	45.722	0.365	NA	0.105	0.21	147.856	108.439
470	1	470	4.187	3.09	234.5	1	3684	45.755	0.359	NA	0.034	0.068	-140.561	71.583
471	1	471	4.22	3.14	235	1	1949	45.815	0.354	NA	0.06	0.119	56.12	-163.319
472	1	472	4.188	3.128	235.5	1	3799	45.849	0.335	NA	0.034	0.068	-160.26	143.62
473	1	473	4.148	3.212	236	1	5247	45.942	0.254	NA	0.092	0.185	115.556	-84.184
474	1	474	4.203	3.248	236.5	1	6519	46.007	0.29	NA	0.066	0.131	33.298	-82.258
475	1	475	4.13	3.156	237	1	7383	46.124	0.273	NA	0.117	0.233	-128.452	-161.75
476	1	476	4.241	3.129	237.5	1	5437	46.238	0.377	NA	0.114	0.227	-13.717	114.734
477	1	477	4.147	3.206	238	1	6820	46.359	0.256	NA	0.121	0.242	140.663	154.38
478	1	478	4.11	3.197	238.5	1	6965	46.397	0.231	NA	0.039	0.077	-165.732	53.606
479	1	479	3.991	3.101	239	1	5501	46.549	0.246	NA	0.152	0.305	-141.297	24.434
480	1	480	4.053	3.064	239.5	1	4341	46.622	0.302	NA	0.072	0.145	-30.846	110.451
481	1	481	4.082	3.155	240	1	2592	46.717	0.24	NA	0.096	0.191	72.428	103.274
482	1	482	4.08	3.081	240.5	1	3067	46.792	0.3	NA	0.075	0.149	-91.453	-163.881
483	1	483	4.113	3.149	241	1	2551	46.868	0.265	NA	0.076	0.152	64.767	156.219
484	1	484	4.128	3.163	241.5	1	5597	46.888	0.266	NA	0.02	0.04	41.388	-23.378
485	1	485	4.012	3.187	242	1	8565	47.006	0.174	NA	0.118	0.236	168.222	126.834
486	1	486	4.124	3.261	242.5	1	5873	47.14	0.211	NA	0.134	0.268	33.379	-134.844
487	1	487	3.993	3.283	243	1	7046	47.273	0.085	NA	0.133	0.267	170.147	136.768
488	1	488	4.012	3.207	243.5	1	5826	47.352	0.157	NA	0.079	0.158	-75.887	113.966
489	1	489	3.899	3.089	244	1	5896	47.516	0.252	NA	0.163	0.326	-133.705	-57.818
490	1	490	3.994	3.114	244.5	1	5855	47.614	0.235	NA	0.099	0.197	14.745	148.451
491	1	491	4.038	3.153	245	1	4787	47.672	0.216	NA	0.058	0.116	41.958	27.212
492	1	492	3.958	3.08	245.5	1	5367	47.78	0.261	NA	0.108	0.216	-137.393	-179.351
493	1	493	3.971	3.112	246	1	5949	47.815	0.231	NA	0.035	0.07	69.111	-153.496
494	1	494	4.077	3.249	246.5	1	4192	47.989	0.174	NA	0.173	0.347	52.31	-16.801
495	1	495	3.996	3.114	247	1	5631	48.147	0.235	NA	0.158	0.316	-120.8	-173.109
496	1	496	4.007	3.247	247.5	1	6521	48.28	0.122	NA	0.133	0.267	85.107	-154.093
497	1	497	4.034	3.092	248	1	8712	48.437	0.269	NA	0.157	0.314	-80.04	-165.147
498	1	498	3.904	3.053	248.5	1	7404	48.573	0.287	NA	0.136	0.271	-163.32	-83.281
499	1	499	4.05	3.187	249	1	7970	48.771	0.195	NA	0.198	0.396	42.681	-153.999
500	1	500	4.11	3.208	249.5	1	5757	48.834	0.224	NA	0.063	0.126	19.295	-23.386
501	1	501	4.064	3.141	250	1	4704	48.915	0.241	NA	0.081	0.162	-124.025	-143.32
502	1	502	4.047	2.936	250.5	1	5378	49.12	0.42	NA	0.205	0.411	-94.795	29.229
503	1	503	4.128	2.973	251	1	5898	49.21	0.417	NA	0.089	0.179	24.605	119.4
504	1	504	3.975	2.953	251.5	1	7961	49.365	0.389	NA	0.155	0.31	-172.524	162.871
505	1	505	4.049	3.175	252	1	2662	49.599	0.204	NA	0.234	0.468	71.595	-115.881
506	1	506	4.114	3.17	252.5	1	5597	49.664	0.251	NA	0.065	0.13	-4.668	-76.263
507	1	507	4.131	3.232	253	1	7840	49.728	0.23	NA	0.065	0.129	74.115	78.782
508	1	508	4.123	3.183	253.5	1	5205	49.778	0.25	NA	0.049	0.099	-99.64	-173.754
509	1	509	4.19	3.107	254	1	5971	49.879	0.35	NA	0.102	0.203	-48.411	51.229
510	1	510	3.981	2.983	254.5	1	6720	50.123	0.36	NA	0.243	0.487	-149.164	-100.753
511	1	511	4.103	3.021	255	1	7899	50.25	0.363	NA	0.127	0.254	17.686	166.85
512	1	512	4.072	3.06	255.5	1	3249	50.299	0.314	NA	0.049	0.098	127.777	110.091
513	1	513	4.076	3.079	256	1	4217	50.318	0.299	NA	0.02	0.039	77.909	-49.868
514	1	514	4.155	3.127	256.5	1	4546	50.411	0.311	NA	0.092	0.185	31.371	-46.538
515	1	515	4.056	3.062	257	1	6254	50.53	0.305	NA	0.119	0.239	-146.651	-178.022
516	1	516	4.041	3.08	257.5	1	8654	50.554	0.283	NA	0.023	0.047	127.823	-85.526
517	1	517	4.082	3.083	258	1	5625	50.595	0.299	NA	0.041	0.082	3.921	-123.902
518	1	518	4.275	3.225	258.5	1	5593	50.834	0.366	NA	0.24	0.479	36.382	32.462
519	1	519	4.171	3.221	259	1	4735	50.939	0.27	NA	0.104	0.209	-177.856	145.762
520	1	520	4.157	3.198	259.5	1	5875	50.966	0.269	NA	0.027	0.055	-120.192	57.664
521	1	521	4.094	3.248	260	1	3272	51.047	0.189	NA	0.081	0.162	141.493	-98.315
522	1	522	4.083	3.126	260.5	1	4055	51.169	0.263	NA	0.122	0.244	-94.914	123.592
523	1	523	4.046	3.092	261	1	5420	51.22	0.274	NA	0.051	0.101	-137.004	-42.09
524	1	524	3.962	3.108	261.5	1	5687	51.306	0.234	NA	0.086	0.172	169.253	-53.742
525	1	525	4.025	3.106	262	1	6235	51.369	0.253	NA	0.063	0.126	-1.846	-171.099
526	1	526	4.157	3.089	262.5	1	7816	51.503	0.34	NA	0.134	0.267	-7.437	-5.592
527	1	527	4.075	3.099	263	1	7859	51.585	0.282	NA	0.083	0.165	173.071	-179.491
528	1	528	4.183	3.148	263.5	1	6606	51.703	0.318	NA	0.118	0.237	24.806	-148.266
529	1	529	4.097	3.189	264	1	6570	51.798	0.226	NA	0.095	0.19	154.768	129.962
530	1	530	4.132	3.163	264.5	1	5512	51.842	0.269	NA	0.043	0.087	-35.837	169.395
531	1	531	4.225	3.281	265	1	7948	51.991	0.302	NA	0.149	0.299	51.685	87.522
532	1	532	4.223	3.172	265.5	1	7468	52.1	0.339	NA	0.109	0.217	-90.991	-142.677
533	1	533	4.116	3.189	266	1	6240	52.208	0.241	NA	0.108	0.216	170.87	-98.138
534	1	534	4.11	3.25	266.5	1	8795	52.269	0.202	NA	0.062	0.123	96.204	-74.667
535	1	535	4.067	3.104	267	1	9113	52.422	0.273	NA	0.152	0.304	-106.198	157.598
536	1	536	4.206	3.025	267.5	1	5585	52.582	0.42	NA	0.16	0.32	-29.647	76.551
537	1	537	4.026	3.101	268	1	6231	52.777	0.258	NA	0.195	0.39	157.117	-173.237
538	1	538	4.099	3.085	268.5	1	9966	52.85	0.306	NA	0.074	0.148	-12.433	-169.55
539	1	539	4.097	2.995	269	1	5079	52.94	0.383	NA	0.089	0.179	-90.864	-78.431
540	1	540	3.997	3.028	269.5	1	5832	53.045	0.318	NA	0.105	0.21	161.67	-107.466
541	1	541	3.928	3.058	270	1	6158	53.12	0.281	NA	0.075	0.15	156.528	-5.141
542	1	542	4.018	3.163	270.5	1	4401	53.258	0.198	NA	0.138	0.276	49.289	-107.239
543	1	543	4.011	3.148	271	1	6912	53.276	0.209	NA	0.017	0.035	-117.329	-166.618
544	1	544	4.081	3.095	271.5	1	9597	53.363	0.288	NA	0.088	0.176	-36.996	80.333
545	1	545	4.078	3.058	272	1	6007	53.401	0.319	NA	0.037	0.075	-93.652	-56.657
546	1	546	3.977	3.211	272.5	1	10399	53.584	0.138	NA	0.184	0.367	123.602	-142.746
547	1	547	4.009	3.036	273	1	5412	53.762	0.314	NA	0.178	0.355	-79.657	156.741
548	1	548	4.054	3.06	273.5	1	8351	53.814	0.306	NA	0.052	0.103	28.3	107.956
549	1	549	4.075	3.036	274	1	5892	53.846	0.337	NA	0.032	0.064	-49.447	-77.747
550	1	550	4.047	3.059	274.5	1	8119	53.882	0.305	NA	0.036	0.072	140.42	-170.133
551	1	551	4.09	3.122	275	1	4334	53.958	0.271	NA	0.076	0.152	56.093	-84.327
552	1	552	4.052	3.124	275.5	1	3238	53.995	0.249	NA	0.037	0.074	176.986	120.893
553	1	553	4.034	3.062	276	1	5681	54.06	0.296	NA	0.064	0.129	-107.104	75.91
554	1	554	3.913	2.992	276.5	1	3643	54.2	0.348	NA	0.14	0.28	-149.615	-42.51
555	1	555	4.053	3.073	277	1	2760	54.362	0.294	NA	0.162	0.324	30.277	179.891
556	1	556	3.918	3.121	277.5	1	4249	54.505	0.218	NA	0.143	0.286	160.46	130.183
557	1	557	3.926	3.065	278	1	3127	54.562	0.275	NA	0.057	0.114	-81.878	117.662
558	1	558	3.942	3.022	278.5	1	4693	54.608	0.318	NA	0.046	0.091	-69.423	12.455
559	1	559	3.909	3.064	279	1	2359	54.661	0.276	NA	0.053	0.107	127.673	-162.904
560	1	560	3.859	2.982	279.5	1	4123	54.758	0.364	NA	0.097	0.194	-121.507	110.82
561	1	561	3.971	3.031	280	1	3878	54.88	0.311	NA	0.122	0.245	23.839	145.346
562	1	562	4.073	3.058	280.5	1	2952	54.986	0.316	NA	0.106	0.212	14.827	-9.012
563	1	563	4.042	3.129	281	1	2472	55.063	0.24	NA	0.077	0.154	114.041	99.214
564	1	564	3.976	2.935	281.5	1	7074	55.268	0.407	NA	0.205	0.41	-108.791	137.168
565	1	565	4.081	2.987	282	1	3500	55.385	0.384	NA	0.117	0.234	26.672	135.463
566	1	566	3.966	2.924	282.5	1	6476	55.517	0.417	NA	0.132	0.263	-151.028	-177.7
567	1	567	4.051	2.834	283	1	5627	55.641	0.52	NA	0.124	0.248	-46.294	104.734
568	1	568	4.102	2.944	283.5	1	6088	55.763	0.432	NA	0.122	0.243	65.379	111.672
569	1	569	4.022	2.884	284	1	2909	55.863	0.465	NA	0.1	0.201	-142.853	151.769
570	1	570	3.965	2.903	284.5	1	4482	55.924	0.438	NA	0.061	0.121	161.573	-55.574
571	1	571	3.899	3.093	285	1	8042	56.125	0.248	NA	0.201	0.403	109.098	-52.475
572	1	572	4.021	2.905	285.5	1	6133	56.35	0.444	NA	0.224	0.449	-57.051	-166.149
573	1	573	3.983	2.914	286	1	6926	56.388	0.428	NA	0.039	0.077	165.745	-137.204
574	1	574	3.907	3.093	286.5	1	4896	56.582	0.248	NA	0.194	0.388	113.185	-52.56
575	1	575	3.852	2.995	287	1	6811	56.694	0.352	NA	0.112	0.224	-119.322	127.494
576	1	576	3.975	3.133	287.5	1	5521	56.878	0.212	NA	0.184	0.368	48.328	167.65
577	1	577	3.892	3.016	288	1	6807	57.021	0.325	NA	0.143	0.285	-125.349	-173.678
578	1	578	3.842	3.002	288.5	1	8467	57.072	0.348	NA	0.052	0.103	-164.136	-38.787
579	1	579	3.932	3.015	289	1	3835	57.162	0.324	NA	0.09	0.18	8.195	172.331
580	1	580	4.024	3.225	289.5	1	3863	57.392	0.149	NA	0.229	0.458	66.28	58.085
581	1	581	4.079	3.19	290	1	3942	57.457	0.212	NA	0.065	0.131	-32.353	-98.633
582	1	582	4.106	3.161	290.5	1	5132	57.496	0.251	NA	0.039	0.078	-47.125	-14.772
583	1	583	4.1	3.281	291	1	3541	57.616	0.181	NA	0.12	0.239	92.839	139.963
584	1	584	4.097	3.213	291.5	1	3743	57.683	0.211	NA	0.068	0.136	-92.397	174.765
585	1	585	4.226	3.203	292	1	3460	57.813	0.328	NA	0.13	0.259	-4.282	88.114
586	1	586	4.172	3.09	292.5	1	4004	57.939	0.349	NA	0.126	0.252	-115.563	-111.281
587	1	587	4.06	3.152	293	1	3174	58.067	0.229	NA	0.128	0.255	150.846	-93.59
588	1	588	4.121	3.067	293.5	1	6009	58.171	0.334	NA	0.105	0.209	-54.819	154.334
589	1	589	4.226	3.044	294	1	5691	58.279	0.419	NA	0.107	0.215	-12.027	42.792
590	1	590	4.163	3.148	294.5	1	5514	58.4	0.303	NA	0.121	0.242	121.044	133.071
591	1	591	4.064	3.171	295	1	4797	58.502	0.216	NA	0.102	0.205	166.765	45.721
592	1	592	4.023	3.171	295.5	1	6935	58.543	0.193	NA	0.041	0.082	179.726	12.961
593	1	593	4.02	3.086	296	1	5243	58.628	0.269	NA	0.085	0.171	-91.526	88.748
594	1	594	4.063	3.211	296.5	1	4791	58.761	0.186	NA	0.132	0.265	71.142	162.669
595	1	595	4.054	3.322	297	1	7359	58.872	0.127	NA	0.111	0.223	94.739	23.596
596	1	596	3.961	3.228	297.5	1	4817	59.005	0.116	NA	0.132	0.265	-134.76	130.501
597	1	597	4.026	3.176	298	1	6297	59.088	0.19	NA	0.083	0.166	-38.768	95.993
598	1	598	4.069	3.221	298.5	1	7615	59.149	0.184	NA	0.062	0.124	45.804	84.572
599	1	599	4.123	3.168	299	1	4951	59.225	0.259	NA	0.076	0.151	-43.804	-89.608
600	1	600	4.095	3.311	299.5	1	6722	59.37	0.17	NA	0.145	0.29	101.057	144.861
