# Supplementary material for: Random sub-diffusion and capture of genes by the nuclear pore reduces dynamics and coordinates inter-chromosomal movement
Source: eLife. 2021 May 18;10:e66238. doi: 10.7554/eLife.66238 (PMC8195609; doi:10.7554/eLife.66238)
Supplement: Figure 5—source data 1. [file elife-66238-fig5-data1.zip › REPOS_DB/DimerCap_WT/200227_DimerCap_WT_Dimer_03a.csv]

Nr	TID	PID	x [micron]	y [micron]	t [sec]	c [idx]	I [val]	Len [micron]	D2S [micron]	D2R [micron]	D2P [micron]	v [micron/sec]	α [deg]	Δα [deg]
1	1	1	3.483	2.94	0	1	11470	0	0	NA	NA	NA	NA	NA
2	1	2	3.351	2.817	0.5	1	10719	0.18	0.18	NA	0.18	0.361	-137.167	NA
3	1	3	3.315	2.768	1	1	13661	0.241	0.24	NA	0.061	0.122	-125.698	11.469
4	1	4	3.201	2.799	1.5	1	19193	0.36	0.315	NA	0.118	0.237	164.598	-69.704
5	1	5	3.182	2.762	2	1	26385	0.401	0.349	NA	0.041	0.083	-117.497	77.905
6	1	6	3.228	2.767	2.5	1	19165	0.448	0.308	NA	0.047	0.093	5.016	122.512
7	1	7	3.428	2.66	3	1	18254	0.674	0.285	NA	0.227	0.453	-28.051	-33.066
8	1	8	3.325	2.62	3.5	1	25209	0.785	0.356	NA	0.11	0.221	-158.794	-130.744
9	1	9	3.243	2.718	4	1	23761	0.913	0.327	NA	0.128	0.255	130.204	-71.002
10	1	10	3.246	2.719	4.5	1	31246	0.915	0.324	NA	0.003	0.005	22.061	-108.143
11	1	11	3.217	2.791	5	1	24488	0.993	0.305	NA	0.078	0.156	111.648	89.588
12	1	12	3.238	2.842	5.5	1	23093	1.048	0.263	NA	0.055	0.11	66.769	-44.879
13	1	13	3.326	2.702	6	1	23072	1.213	0.285	NA	0.165	0.33	-57.946	-124.715
14	1	14	3.396	2.785	6.5	1	11869	1.322	0.177	NA	0.109	0.218	50.175	108.121
15	1	15	3.454	2.632	7	1	19852	1.487	0.309	NA	0.164	0.329	-69.114	-119.289
16	1	16	3.369	2.643	7.5	1	20878	1.573	0.318	NA	0.086	0.172	172.531	-118.355
17	1	17	3.203	2.69	8	1	22728	1.746	0.375	NA	0.173	0.346	164.163	-8.368
18	1	18	3.272	2.698	8.5	1	20701	1.816	0.32	NA	0.07	0.14	6.882	-157.282
19	1	19	3.254	2.668	9	1	21484	1.852	0.355	NA	0.036	0.071	-120.4	-127.281
20	1	20	3.245	2.715	9.5	1	19605	1.9	0.327	NA	0.048	0.096	101.245	-138.355
21	1	21	3.226	2.688	10	1	18193	1.932	0.359	NA	0.032	0.065	-125.045	133.71
22	1	22	3.215	2.733	10.5	1	17544	1.978	0.338	NA	0.046	0.092	103.71	-131.245
23	1	23	3.089	2.738	11	1	25736	2.105	0.442	NA	0.126	0.253	177.623	73.913
24	1	24	3.297	2.85	11.5	1	11428	2.341	0.206	NA	0.236	0.473	28.215	-149.408
25	1	25	3.288	2.862	12	1	14801	2.357	0.21	NA	0.016	0.031	127.078	98.862
26	1	26	3.416	2.885	12.5	1	17621	2.487	0.086	NA	0.13	0.26	10.182	-116.896
27	1	27	3.381	2.965	13	1	9755	2.573	0.105	NA	0.087	0.174	113.262	103.08
28	1	28	3.496	2.952	13.5	1	7466	2.689	0.018	NA	0.116	0.232	-6.683	-119.945
29	1	29	3.475	2.906	14	1	5930	2.74	0.035	NA	0.051	0.101	-114.611	-107.929
30	1	30	3.301	2.988	14.5	1	12371	2.933	0.189	NA	0.193	0.386	154.842	-90.547
31	1	31	3.454	2.91	15	1	8676	3.105	0.042	NA	0.172	0.344	-27.163	177.995
32	1	32	3.374	2.937	15.5	1	8415	3.19	0.109	NA	0.085	0.169	160.868	-171.969
33	1	33	3.292	2.879	16	1	11746	3.29	0.201	NA	0.101	0.201	-144.429	54.703
34	1	34	3.519	2.898	16.5	1	7383	3.519	0.056	NA	0.228	0.457	4.725	149.153
35	1	35	3.515	2.882	17	1	7328	3.535	0.066	NA	0.016	0.032	-105.42	-110.145
36	1	36	3.482	2.917	17.5	1	7263	3.582	0.023	NA	0.048	0.096	134.148	-120.432
37	1	37	3.512	2.958	18	1	9408	3.633	0.034	NA	0.051	0.102	54.059	-80.089
38	1	38	3.592	3.054	18.5	1	11231	3.759	0.158	NA	0.126	0.251	50.028	-4.031
39	1	39	3.495	3.209	19	1	17367	3.942	0.269	NA	0.183	0.365	122.085	72.058
40	1	40	3.469	3.131	19.5	1	22766	4.024	0.192	NA	0.082	0.164	-109.111	128.803
41	1	41	3.494	3.031	20	1	17350	4.127	0.092	NA	0.103	0.207	-75.65	33.461
42	1	42	3.489	2.946	20.5	1	21179	4.212	0.009	NA	0.085	0.17	-93.72	-18.071
43	1	43	3.517	2.89	21	1	18099	4.275	0.06	NA	0.063	0.125	-63.2	30.52
44	1	44	3.518	2.824	21.5	1	18956	4.341	0.121	NA	0.067	0.133	-89.496	-26.296
45	1	45	3.613	2.921	22	1	18929	4.478	0.132	NA	0.137	0.273	45.466	134.962
46	1	46	3.492	2.839	22.5	1	17568	4.624	0.101	NA	0.146	0.292	-145.873	168.661
47	1	47	3.574	2.845	23	1	22933	4.706	0.131	NA	0.082	0.164	4.158	150.031
48	1	48	3.562	2.858	23.5	1	17998	4.723	0.114	NA	0.017	0.034	132.477	128.318
49	1	49	3.618	2.892	24	1	18897	4.788	0.143	NA	0.066	0.131	31.69	-100.787
50	1	50	3.672	2.954	24.5	1	22295	4.87	0.189	NA	0.081	0.163	49.11	17.42
51	1	51	3.706	2.928	25	1	22679	4.913	0.224	NA	0.043	0.086	-36.418	-85.528
52	1	52	3.696	2.827	25.5	1	21237	5.015	0.241	NA	0.102	0.203	-95.785	-59.366
53	1	53	3.598	2.831	26	1	13983	5.112	0.159	NA	0.098	0.196	177.815	-86.401
54	1	54	3.513	2.708	26.5	1	15729	5.262	0.233	NA	0.149	0.299	-124.91	57.276
55	1	55	3.383	2.64	27	1	13838	5.408	0.316	NA	0.147	0.293	-152.266	-27.357
56	1	56	3.4	2.528	27.5	1	10402	5.521	0.42	NA	0.113	0.226	-81.222	71.044
57	1	57	3.422	2.576	28	1	24341	5.574	0.369	NA	0.053	0.106	65.474	146.696
58	1	58	3.388	2.588	28.5	1	23865	5.61	0.365	NA	0.036	0.072	161.789	96.315
59	1	59	3.397	2.491	29	1	22193	5.707	0.457	NA	0.097	0.193	-84.84	113.372
60	1	60	3.348	2.53	29.5	1	17653	5.769	0.431	NA	0.062	0.124	141.42	-133.74
61	1	61	3.406	2.454	30	1	21482	5.864	0.492	NA	0.096	0.191	-52.715	165.864
62	1	62	3.464	2.516	30.5	1	17305	5.949	0.424	NA	0.085	0.17	46.698	99.414
63	1	63	3.46	2.428	31	1	12351	6.037	0.512	NA	0.088	0.176	-92.871	-139.569
64	1	64	3.563	2.636	31.5	1	21226	6.27	0.314	NA	0.232	0.465	63.535	156.405
65	1	65	3.542	2.566	32	1	21683	6.343	0.378	NA	0.073	0.146	-107.322	-170.856
66	1	66	3.473	2.515	32.5	1	20095	6.428	0.425	NA	0.086	0.171	-143.062	-35.74
67	1	67	3.477	2.484	33	1	20750	6.459	0.456	NA	0.031	0.061	-82.43	60.632
68	1	68	3.531	2.391	33.5	1	15936	6.566	0.551	NA	0.107	0.214	-60.097	22.333
69	1	69	3.542	2.557	34	1	23936	6.732	0.388	NA	0.166	0.332	85.999	146.096
70	1	70	3.528	2.433	34.5	1	21919	6.856	0.508	NA	0.124	0.248	-96.813	177.188
71	1	71	3.524	2.536	35	1	23746	6.959	0.405	NA	0.103	0.206	92.188	-170.999
72	1	72	3.498	2.504	35.5	1	22762	7	0.436	NA	0.041	0.082	-128.759	139.053
73	1	73	3.537	2.556	36	1	25439	7.065	0.388	NA	0.064	0.129	52.424	-178.816
74	1	74	3.63	2.609	36.5	1	21442	7.171	0.362	NA	0.107	0.213	30.206	-22.219
75	1	75	3.629	2.614	37	1	18943	7.176	0.357	NA	0.005	0.009	92.467	62.261
76	1	76	3.661	2.585	37.5	1	18259	7.219	0.397	NA	0.043	0.087	-42.284	-134.751
77	1	77	3.715	2.538	38	1	21546	7.291	0.464	NA	0.071	0.142	-41.612	0.672
78	1	78	3.634	2.598	38.5	1	18679	7.392	0.374	NA	0.101	0.202	143.38	-175.007
79	1	79	3.609	2.509	39	1	21785	7.484	0.449	NA	0.092	0.184	-105.302	111.318
80	1	80	3.61	2.525	39.5	1	23473	7.499	0.434	NA	0.016	0.031	86.211	-168.487
81	1	81	3.66	2.703	40	1	24245	7.684	0.296	NA	0.185	0.37	74.388	-11.823
82	1	82	3.689	2.597	40.5	1	22248	7.794	0.4	NA	0.109	0.219	-74.921	-149.309
83	1	83	3.535	2.579	41	1	21527	7.948	0.364	NA	0.155	0.31	-173.375	-98.454
84	1	84	3.747	2.545	41.5	1	20128	8.164	0.475	NA	0.215	0.431	-9.108	164.267
85	1	85	3.815	2.507	42	1	17235	8.242	0.545	NA	0.078	0.155	-29.471	-20.363
86	1	86	3.583	2.486	42.5	1	10656	8.475	0.464	NA	0.233	0.466	-174.845	-145.374
87	1	87	3.543	2.63	43	1	6822	8.624	0.315	NA	0.15	0.299	105.362	-79.792
88	1	88	3.439	2.468	43.5	1	15820	8.817	0.474	NA	0.193	0.386	-122.652	131.986
89	1	89	3.596	2.508	44	1	12972	8.979	0.447	NA	0.162	0.324	14.125	136.778
90	1	90	3.534	2.534	44.5	1	8507	9.047	0.409	NA	0.068	0.136	157.509	143.383
91	1	91	3.546	2.617	45	1	21663	9.131	0.329	NA	0.084	0.169	81.604	-75.905
92	1	92	3.536	2.513	45.5	1	15046	9.236	0.43	NA	0.104	0.209	-95.643	-177.247
93	1	93	3.662	2.45	46	1	25913	9.377	0.522	NA	0.142	0.283	-26.481	69.162
94	1	94	3.697	2.322	46.5	1	21585	9.51	0.654	NA	0.133	0.265	-74.779	-48.297
95	1	95	3.637	2.363	47	1	12305	9.582	0.597	NA	0.072	0.145	145.767	-139.455
96	1	96	3.738	2.351	47.5	1	14402	9.684	0.642	NA	0.102	0.203	-6.583	-152.35
97	1	97	3.65	2.393	48	1	20607	9.782	0.572	NA	0.098	0.196	154.601	161.184
98	1	98	3.605	2.364	48.5	1	17504	9.836	0.589	NA	0.054	0.108	-146.909	58.49
99	1	99	3.654	2.459	49	1	19822	9.944	0.51	NA	0.108	0.215	62.453	-150.638
100	1	100	3.556	2.352	49.5	1	11283	10.089	0.593	NA	0.146	0.291	-132.354	165.193
101	1	101	3.655	2.452	50	1	12117	10.231	0.517	NA	0.141	0.283	45.578	177.932
102	1	102	3.559	2.4	50.5	1	20704	10.34	0.545	NA	0.109	0.219	-151.597	162.825
103	1	103	3.488	2.356	51	1	12185	10.424	0.584	NA	0.084	0.168	-147.68	3.916
104	1	104	3.485	2.35	51.5	1	12938	10.43	0.59	NA	0.006	0.012	-116.705	30.976
105	1	105	3.523	2.374	52	1	21915	10.474	0.567	NA	0.044	0.089	32.437	149.141
106	1	106	3.498	2.393	52.5	1	20070	10.506	0.547	NA	0.032	0.064	142.779	110.342
107	1	107	3.45	2.442	53	1	18980	10.575	0.499	NA	0.068	0.137	134.233	-8.545
108	1	108	3.544	2.448	53.5	1	24162	10.668	0.496	NA	0.094	0.188	3.52	-130.713
109	1	109	3.582	2.478	54	1	29294	10.717	0.472	NA	0.049	0.098	37.914	34.394
110	1	110	3.528	2.438	54.5	1	22513	10.784	0.504	NA	0.067	0.135	-143.346	178.74
111	1	111	3.497	2.531	55	1	23136	10.883	0.409	NA	0.098	0.197	108.229	-108.424
112	1	112	3.633	2.518	55.5	1	23430	11.019	0.448	NA	0.136	0.273	-5.494	-113.723
113	1	113	3.543	2.536	56	1	26720	11.112	0.408	NA	0.092	0.185	168.57	174.064
114	1	114	3.615	2.421	56.5	1	28575	11.248	0.535	NA	0.136	0.272	-57.992	133.437
115	1	115	3.547	2.367	57	1	24763	11.334	0.577	NA	0.086	0.173	-141.08	-83.087
116	1	116	3.597	2.358	57.5	1	20618	11.384	0.593	NA	0.05	0.1	-9.831	131.249
117	1	117	3.466	2.429	58	1	11424	11.533	0.511	NA	0.149	0.297	151.448	161.279
118	1	118	3.463	2.45	58.5	1	20049	11.554	0.49	NA	0.021	0.042	98.481	-52.967
119	1	119	3.535	2.439	59	1	19852	11.626	0.504	NA	0.072	0.145	-9.068	-107.549
120	1	120	3.573	2.462	59.5	1	17405	11.671	0.487	NA	0.045	0.089	31.133	40.201
121	1	121	3.704	2.574	60	1	18833	11.844	0.428	NA	0.173	0.345	40.557	9.425
122	1	122	3.713	2.612	60.5	1	20765	11.883	0.4	NA	0.039	0.079	77.083	36.526
123	1	123	3.715	2.664	61	1	21382	11.935	0.36	NA	0.052	0.103	88.009	10.925
124	1	124	3.685	2.436	61.5	1	19289	12.164	0.543	NA	0.23	0.459	-97.509	174.483
125	1	125	3.646	2.501	62	1	17838	12.24	0.468	NA	0.076	0.151	121.044	-141.448
126	1	126	3.703	2.517	62.5	1	14248	12.299	0.476	NA	0.059	0.119	15.786	-105.257
127	1	127	3.588	2.622	63	1	18444	12.455	0.335	NA	0.155	0.31	137.545	121.759
128	1	128	3.621	2.69	63.5	1	16462	12.53	0.285	NA	0.076	0.152	64.368	-73.178
129	1	129	3.473	2.871	64	1	14350	12.764	0.07	NA	0.233	0.466	129.374	65.006
130	1	130	3.527	2.93	64.5	1	18327	12.844	0.045	NA	0.08	0.161	47.705	-81.669
131	1	131	3.531	2.958	65	1	15101	12.872	0.052	NA	0.028	0.056	81.688	33.983
132	1	132	3.544	3.029	65.5	1	10139	12.945	0.108	NA	0.073	0.145	79.73	-1.957
133	1	133	3.429	3.114	66	1	10376	13.088	0.183	NA	0.143	0.286	143.538	63.808
134	1	134	3.369	3.212	66.5	1	12550	13.202	0.295	NA	0.114	0.228	121.56	-21.978
135	1	135	3.463	3.097	67	1	5149	13.349	0.159	NA	0.148	0.295	-50.673	-172.232
136	1	136	3.434	3.208	67.5	1	4230	13.463	0.272	NA	0.114	0.228	104.603	155.276
137	1	137	3.378	3.104	68	1	3200	13.581	0.195	NA	0.117	0.235	-118.344	137.053
138	1	138	3.375	3.064	68.5	1	2229	13.621	0.164	NA	0.04	0.081	-93.936	24.409
139	1	139	3.332	3.199	69	1	1879	13.763	0.299	NA	0.141	0.283	107.834	-158.23
140	1	140	3.367	3.119	69.5	1	2410	13.849	0.213	NA	0.087	0.174	-66.439	-174.274
141	1	141	3.468	3.176	70	1	3833	13.965	0.236	NA	0.116	0.231	29.356	95.795
142	1	142	3.518	3.073	70.5	1	1128	14.08	0.138	NA	0.115	0.23	-63.692	-93.049
143	1	143	3.408	3.106	71	1	1399	14.195	0.182	NA	0.115	0.23	163.379	-132.928
144	1	144	3.338	2.984	71.5	1	2037	14.336	0.151	NA	0.141	0.281	-119.829	76.792
145	1	145	3.475	3.174	72	1	3208	14.57	0.234	NA	0.234	0.468	54.26	174.089
146	1	146	3.406	3.16	72.5	1	2549	14.639	0.233	NA	0.07	0.14	-168.477	137.263
147	1	147	3.305	3.105	73	1	2107	14.755	0.243	NA	0.115	0.231	-151.935	16.542
148	1	148	3.352	3.092	73.5	1	1664	14.804	0.201	NA	0.049	0.097	-15.404	136.531
149	1	149	3.503	3.116	74	1	4300	14.957	0.178	NA	0.153	0.306	8.994	24.398
150	1	150	3.392	2.918	74.5	1	1753	15.183	0.093	NA	0.227	0.453	-119.151	-128.146
151	1	151	3.344	2.986	75	1	1888	15.267	0.147	NA	0.084	0.167	125.409	-115.44
152	1	152	3.39	2.868	75.5	1	2030	15.394	0.118	NA	0.127	0.254	-68.95	165.642
153	1	153	3.335	3.023	76	1	1742	15.558	0.17	NA	0.164	0.328	109.485	178.435
154	1	154	3.347	2.977	76.5	1	1984	15.605	0.141	NA	0.048	0.095	-75.168	175.346
155	1	155	3.366	3.227	77	1	1753	15.856	0.31	NA	0.251	0.502	85.678	160.847
156	1	156	3.424	3.152	77.5	1	1792	15.951	0.22	NA	0.095	0.189	-52.295	-137.973
157	1	157	3.429	3.184	78	1	2244	15.983	0.25	NA	0.032	0.065	80.949	133.243
158	1	158	3.463	3.413	78.5	1	10803	16.215	0.474	NA	0.232	0.464	81.635	0.686
159	1	159	3.38	3.425	79	1	11106	16.298	0.496	NA	0.083	0.166	171.854	90.219
160	1	160	3.522	3.42	79.5	1	20985	16.439	0.481	NA	0.141	0.283	-2.176	-174.029
161	1	161	3.464	3.414	80	1	19916	16.497	0.475	NA	0.057	0.115	-174.523	-172.347
162	1	162	3.478	3.432	80.5	1	14048	16.519	0.492	NA	0.022	0.044	53.04	-132.438
163	1	163	3.48	3.405	81	1	16386	16.546	0.465	NA	0.027	0.055	-84.78	-137.82
164	1	164	3.569	3.396	81.5	1	18227	16.635	0.465	NA	0.089	0.179	-5.254	79.526
165	1	165	3.477	3.447	82	1	16782	16.74	0.507	NA	0.105	0.209	151.323	156.577
166	1	166	3.52	3.491	82.5	1	14792	16.801	0.552	NA	0.061	0.122	46.107	-105.217
167	1	167	3.566	3.49	83	1	17478	16.847	0.556	NA	0.046	0.092	-0.921	-47.028
168	1	168	3.511	3.514	83.5	1	8364	16.906	0.575	NA	0.059	0.119	156.135	157.056
169	1	169	3.523	3.506	84	1	17836	16.921	0.568	NA	0.015	0.029	-33.701	170.164
170	1	170	3.41	3.508	84.5	1	12160	17.034	0.573	NA	0.113	0.226	179.036	-147.264
171	1	171	3.387	3.496	85	1	14393	17.059	0.565	NA	0.025	0.051	-153.542	27.422
172	1	172	3.501	3.393	85.5	1	15965	17.213	0.454	NA	0.154	0.308	-42.308	111.234
173	1	173	3.462	3.408	86	1	17459	17.255	0.468	NA	0.042	0.084	159.422	-158.269
174	1	174	3.37	3.441	86.5	1	18510	17.353	0.514	NA	0.098	0.196	160.318	0.896
175	1	175	3.445	3.398	87	1	12569	17.44	0.46	NA	0.087	0.174	-29.24	170.441
176	1	176	3.639	3.339	87.5	1	14419	17.643	0.429	NA	0.203	0.405	-17.019	12.221
177	1	177	3.595	3.373	88	1	13294	17.698	0.447	NA	0.055	0.111	142.627	159.646
178	1	178	3.577	3.392	88.5	1	16051	17.725	0.462	NA	0.026	0.053	132.529	-10.097
179	1	179	3.578	3.436	89	1	18167	17.768	0.505	NA	0.044	0.087	88.712	-43.817
180	1	180	3.562	3.412	89.5	1	14169	17.797	0.479	NA	0.028	0.057	-123.717	147.571
181	1	181	3.66	3.451	90	1	13687	17.902	0.541	NA	0.105	0.21	21.761	145.478
182	1	182	3.616	3.486	90.5	1	17491	17.959	0.563	NA	0.057	0.113	141.375	119.614
183	1	183	3.668	3.442	91	1	20851	18.027	0.535	NA	0.068	0.136	-40.46	178.165
184	1	184	3.742	3.568	91.5	1	13390	18.173	0.68	NA	0.146	0.293	59.339	99.799
185	1	185	3.737	3.479	92	1	11581	18.262	0.596	NA	0.089	0.179	-93.376	-152.715
186	1	186	3.74	3.494	92.5	1	16095	18.277	0.611	NA	0.015	0.03	79.027	172.403
187	1	187	3.698	3.469	93	1	13565	18.327	0.571	NA	0.049	0.098	-149.386	131.587
188	1	188	3.805	3.465	93.5	1	14862	18.434	0.616	NA	0.107	0.215	-2.045	147.341
189	1	189	3.797	3.516	94	1	17472	18.485	0.656	NA	0.051	0.103	99.388	101.433
190	1	190	3.784	3.495	94.5	1	17855	18.51	0.632	NA	0.024	0.049	-121.656	138.956
191	1	191	3.79	3.524	95	1	17512	18.539	0.66	NA	0.029	0.059	78.888	-159.457
192	1	192	3.725	3.416	95.5	1	12435	18.665	0.534	NA	0.126	0.252	-120.781	160.332
193	1	193	3.878	3.326	96	1	12191	18.842	0.552	NA	0.177	0.355	-30.428	90.353
194	1	194	3.84	3.248	96.5	1	14446	18.929	0.472	NA	0.087	0.173	-116.255	-85.827
195	1	195	3.778	3.264	97	1	14820	18.993	0.438	NA	0.064	0.127	165.862	-77.883
196	1	196	3.782	3.283	97.5	1	9762	19.012	0.455	NA	0.02	0.039	79.248	-86.614
197	1	197	3.706	3.307	98	1	14882	19.091	0.43	NA	0.079	0.158	162.47	83.222
198	1	198	3.711	3.276	98.5	1	14419	19.122	0.406	NA	0.031	0.062	-81.697	115.833
199	1	199	3.668	3.383	99	1	10498	19.237	0.48	NA	0.115	0.23	111.914	-166.389
200	1	200	3.695	3.355	99.5	1	17294	19.276	0.467	NA	0.038	0.077	-44.922	-156.836
201	1	201	3.614	3.425	100	1	17544	19.382	0.503	NA	0.107	0.213	139.357	-175.721
202	1	202	3.517	3.363	100.5	1	13356	19.498	0.425	NA	0.115	0.231	-147.693	72.95
203	1	203	3.538	3.398	101	1	18811	19.538	0.461	NA	0.04	0.081	58.291	-154.016
204	1	204	3.581	3.361	101.5	1	11464	19.595	0.432	NA	0.057	0.114	-40.111	-98.402
205	1	205	3.613	3.405	102	1	14510	19.65	0.483	NA	0.054	0.108	54.195	94.307
206	1	206	3.558	3.346	102.5	1	14944	19.731	0.413	NA	0.081	0.162	-133.167	172.637
207	1	207	3.668	3.399	103	1	11677	19.853	0.495	NA	0.122	0.245	25.775	158.942
208	1	208	3.57	3.395	103.5	1	9568	19.951	0.464	NA	0.098	0.196	-177.877	156.348
209	1	209	3.566	3.295	104	1	9463	20.051	0.365	NA	0.1	0.2	-92.375	85.502
210	1	210	3.544	3.24	104.5	1	8793	20.111	0.306	NA	0.06	0.12	-111.864	-19.49
211	1	211	3.566	3.288	105	1	6195	20.164	0.358	NA	0.053	0.107	65.474	177.338
212	1	212	3.492	3.373	105.5	1	10278	20.277	0.433	NA	0.113	0.225	131.475	66.001
213	1	213	3.589	3.419	106	1	10218	20.385	0.491	NA	0.108	0.216	25.188	-106.287
214	1	214	3.62	3.226	106.5	1	7010	20.58	0.317	NA	0.195	0.391	-81.047	-106.234
215	1	215	3.652	3.276	107	1	9034	20.64	0.376	NA	0.06	0.12	57.201	138.248
216	1	216	3.611	3.24	107.5	1	4883	20.695	0.327	NA	0.054	0.109	-138.588	164.211
217	1	217	3.644	3.288	108	1	3095	20.753	0.384	NA	0.058	0.116	55.693	-165.719
218	1	218	3.713	3.239	108.5	1	5273	20.837	0.378	NA	0.085	0.169	-35.311	-91.004
219	1	219	3.674	3.131	109	1	4637	20.952	0.27	NA	0.115	0.23	-109.718	-74.407
220	1	220	3.597	3.161	109.5	1	4198	21.035	0.249	NA	0.083	0.167	158.548	-91.734
221	1	221	3.641	3.311	110	1	4678	21.192	0.404	NA	0.156	0.312	73.45	-85.098
222	1	222	3.593	3.142	110.5	1	4127	21.368	0.23	NA	0.176	0.352	-106.023	-179.473
223	1	223	3.593	3.148	111	1	5198	21.374	0.236	NA	0.006	0.013	86.414	-167.563
224	1	224	3.554	3.128	111.5	1	3278	21.418	0.202	NA	0.044	0.087	-152.983	120.603
225	1	225	3.613	3.12	112	1	2515	21.478	0.222	NA	0.06	0.12	-8.22	144.763
226	1	226	3.664	3.075	112.5	1	3711	21.545	0.225	NA	0.067	0.135	-42.052	-33.833
227	1	227	3.651	3.025	113	1	2026	21.596	0.189	NA	0.051	0.101	-104.211	-62.159
228	1	228	3.636	3.072	113.5	1	4046	21.644	0.202	NA	0.049	0.097	107.68	-148.109
229	1	229	3.677	3.059	114	1	2792	21.687	0.228	NA	0.043	0.086	-17.445	-125.125
230	1	230	3.573	3.147	114.5	1	6432	21.824	0.226	NA	0.137	0.274	139.799	157.244
231	1	231	3.573	3.121	115	1	5484	21.851	0.202	NA	0.026	0.053	-88.845	131.357
232	1	232	3.632	3.059	115.5	1	4520	21.936	0.191	NA	0.085	0.17	-46.568	42.277
233	1	233	3.625	3.07	116	1	2816	21.948	0.193	NA	0.013	0.026	119.463	166.031
234	1	234	3.539	3.089	116.5	1	3519	22.037	0.16	NA	0.089	0.178	167.691	48.229
235	1	235	3.594	2.968	117	1	5949	22.171	0.115	NA	0.134	0.267	-65.335	126.974
236	1	236	3.638	3.098	117.5	1	7669	22.309	0.222	NA	0.138	0.275	71.318	136.653
237	1	237	3.614	2.904	118	1	6203	22.504	0.136	NA	0.195	0.391	-97.211	-168.529
238	1	238	3.614	2.97	118.5	1	8874	22.57	0.135	NA	0.066	0.131	89.856	-172.933
239	1	239	3.668	2.952	119	1	7810	22.626	0.185	NA	0.057	0.113	-18.499	-108.355
240	1	240	3.772	2.956	119.5	1	10011	22.73	0.289	NA	0.104	0.208	1.985	20.484
241	1	241	3.707	2.983	120	1	10090	22.801	0.228	NA	0.07	0.141	157.122	155.137
242	1	242	3.641	2.926	120.5	1	7923	22.888	0.158	NA	0.087	0.175	-139.261	63.616
243	1	243	3.694	2.994	121	1	13361	22.975	0.218	NA	0.087	0.173	51.591	-169.148
244	1	244	3.742	2.987	121.5	1	11739	23.023	0.263	NA	0.048	0.096	-7.678	-59.269
245	1	245	3.806	2.878	122	1	13728	23.15	0.329	NA	0.127	0.254	-59.652	-51.974
246	1	246	3.796	2.925	122.5	1	13868	23.199	0.314	NA	0.049	0.098	101.471	161.123
247	1	247	3.624	2.852	123	1	7042	23.386	0.166	NA	0.188	0.375	-156.949	101.58
248	1	248	3.59	2.84	123.5	1	5096	23.422	0.147	NA	0.036	0.071	-159.855	-2.905
249	1	249	3.562	2.794	124	1	4360	23.476	0.166	NA	0.054	0.107	-122.087	37.767
250	1	250	3.603	2.761	124.5	1	6830	23.529	0.216	NA	0.053	0.106	-38.538	83.549
251	1	251	3.588	2.79	125	1	7430	23.561	0.184	NA	0.032	0.064	118.223	156.762
252	1	252	3.597	2.708	125.5	1	5023	23.643	0.259	NA	0.082	0.165	-84.024	157.752
253	1	253	3.677	2.73	126	1	8981	23.727	0.285	NA	0.083	0.166	15.915	99.939
254	1	254	3.647	2.769	126.5	1	3863	23.775	0.237	NA	0.049	0.097	127.611	111.696
255	1	255	3.553	2.712	127	1	5555	23.885	0.238	NA	0.11	0.22	-149.155	83.234
256	1	256	3.567	2.793	127.5	1	4347	23.966	0.169	NA	0.082	0.163	80.222	-130.623
257	1	257	3.633	2.813	128	1	6468	24.036	0.197	NA	0.07	0.139	16.504	-63.718
258	1	258	3.545	2.806	128.5	1	3084	24.125	0.148	NA	0.089	0.177	-175.551	167.945
259	1	259	3.607	2.772	129	1	4228	24.195	0.209	NA	0.071	0.141	-28.431	147.121
260	1	260	3.614	2.823	129.5	1	1979	24.247	0.176	NA	0.051	0.103	81.961	110.392
261	1	261	3.51	2.928	130	1	2135	24.394	0.03	NA	0.148	0.296	134.848	52.887
262	1	262	3.538	2.779	130.5	1	3739	24.546	0.17	NA	0.151	0.303	-79.437	145.715
263	1	263	3.551	2.819	131	1	2495	24.588	0.139	NA	0.042	0.085	71.397	150.834
264	1	264	3.632	2.679	131.5	1	2393	24.75	0.3	NA	0.162	0.323	-60.09	-131.487
265	1	265	3.623	2.672	132	1	3603	24.762	0.302	NA	0.012	0.023	-143.192	-83.102
266	1	266	3.619	2.847	132.5	1	3082	24.936	0.165	NA	0.175	0.349	91.179	-125.629
267	1	267	3.527	2.931	133	1	2675	25.061	0.045	NA	0.125	0.249	137.606	46.427
268	1	268	3.435	2.809	133.5	1	2246	25.214	0.14	NA	0.153	0.305	-126.887	95.507
269	1	269	3.608	2.817	134	1	2271	25.387	0.176	NA	0.173	0.346	2.737	129.624
270	1	270	3.706	2.799	134.5	1	3481	25.486	0.263	NA	0.099	0.198	-10.185	-12.923
271	1	271	3.574	2.712	135	1	3530	25.644	0.245	NA	0.158	0.316	-146.472	-136.286
272	1	272	3.618	2.654	135.5	1	4787	25.716	0.316	NA	0.073	0.145	-53.229	93.242
273	1	273	3.631	2.676	136	1	4390	25.742	0.302	NA	0.026	0.052	59.759	112.988
274	1	274	3.606	2.733	136.5	1	7035	25.804	0.241	NA	0.062	0.124	113.782	54.023
275	1	275	3.499	2.578	137	1	6623	25.992	0.362	NA	0.188	0.376	-124.468	121.75
276	1	276	3.577	2.719	137.5	1	15338	26.153	0.24	NA	0.161	0.323	61.136	-174.396
277	1	277	3.453	2.81	138	1	14954	26.308	0.133	NA	0.154	0.308	143.806	82.67
278	1	278	3.423	2.902	138.5	1	18700	26.405	0.071	NA	0.097	0.194	107.678	-36.128
279	1	279	3.406	2.921	139	1	6126	26.43	0.079	NA	0.025	0.051	132.507	24.829
280	1	280	3.406	3.101	139.5	1	9075	26.61	0.179	NA	0.18	0.36	89.849	-42.659
281	1	281	3.408	3.005	140	1	13256	26.706	0.099	NA	0.096	0.192	-88.985	-178.834
282	1	282	3.34	2.848	140.5	1	10647	26.877	0.17	NA	0.171	0.342	-113.398	-24.413
283	1	283	3.411	2.809	141	1	10826	26.959	0.15	NA	0.081	0.163	-29.11	84.288
284	1	284	3.382	2.898	141.5	1	13062	27.052	0.109	NA	0.094	0.187	108.129	137.239
285	1	285	3.397	2.809	142	1	14905	27.142	0.157	NA	0.09	0.18	-80.757	171.114
286	1	286	3.442	2.701	142.5	1	13561	27.259	0.242	NA	0.117	0.233	-66.826	13.931
287	1	287	3.479	2.57	143	1	15541	27.396	0.37	NA	0.137	0.273	-74.667	-7.841
288	1	288	3.295	2.558	143.5	1	18581	27.579	0.425	NA	0.184	0.367	-176.358	-101.691
289	1	289	3.346	2.571	144	1	17907	27.632	0.393	NA	0.053	0.106	13.999	-169.643
290	1	290	3.404	2.654	144.5	1	12573	27.733	0.297	NA	0.101	0.202	55.534	41.535
291	1	291	3.342	2.614	145	1	14916	27.807	0.355	NA	0.074	0.147	-147.006	157.461
292	1	292	3.452	2.581	145.5	1	10088	27.922	0.36	NA	0.115	0.231	-16.675	130.331
293	1	293	3.607	2.533	146	1	6720	28.084	0.425	NA	0.162	0.323	-17.141	-0.467
294	1	294	3.602	2.593	146.5	1	7524	28.143	0.367	NA	0.06	0.119	94.223	111.364
295	1	295	3.535	2.587	147	1	6532	28.211	0.356	NA	0.068	0.135	-175.647	90.13
296	1	296	3.447	2.632	147.5	1	10116	28.31	0.31	NA	0.099	0.198	153.334	-31.019
297	1	297	3.431	2.621	148	1	9612	28.329	0.323	NA	0.019	0.038	-146.374	60.292
298	1	298	3.349	2.637	148.5	1	12479	28.412	0.331	NA	0.083	0.166	169.332	-44.294
299	1	299	3.408	2.517	149	1	9209	28.545	0.429	NA	0.133	0.266	-63.792	126.876
300	1	300	3.278	2.653	149.5	1	14229	28.732	0.353	NA	0.188	0.375	133.793	-162.415
301	1	301	3.292	2.668	150	1	15110	28.753	0.332	NA	0.02	0.041	45.873	-87.921
302	1	302	3.465	2.692	150.5	1	15609	28.927	0.249	NA	0.174	0.348	7.997	-37.876
303	1	303	3.448	2.731	151	1	15564	28.97	0.212	NA	0.043	0.085	113.492	105.495
304	1	304	3.471	2.731	151.5	1	16533	28.993	0.209	NA	0.023	0.046	-0.609	-114.101
305	1	305	3.467	2.6	152	1	13060	29.123	0.34	NA	0.131	0.261	-91.738	-91.129
306	1	306	3.624	2.654	152.5	1	12522	29.29	0.319	NA	0.167	0.333	18.885	110.624
307	1	307	3.535	2.661	153	1	21380	29.38	0.283	NA	0.09	0.18	175.389	156.504
308	1	308	3.594	2.835	153.5	1	11554	29.564	0.153	NA	0.184	0.368	71.004	-104.385
309	1	309	3.532	2.788	154	1	15765	29.642	0.159	NA	0.078	0.156	-142.93	146.066
310	1	310	3.524	2.763	154.5	1	12582	29.669	0.182	NA	0.027	0.054	-106.567	36.363
311	1	311	3.59	2.806	155	1	9887	29.747	0.172	NA	0.078	0.156	33.424	139.991
312	1	312	3.518	2.778	155.5	1	15933	29.824	0.165	NA	0.076	0.153	-159.203	167.373
313	1	313	3.465	2.615	156	1	13252	29.996	0.325	NA	0.172	0.344	-107.925	51.278
314	1	314	3.545	2.62	156.5	1	12166	30.076	0.326	NA	0.08	0.16	3.592	111.517
315	1	315	3.573	2.733	157	1	12772	30.192	0.226	NA	0.116	0.232	76.118	72.526
316	1	316	3.482	2.805	157.5	1	12989	30.309	0.134	NA	0.117	0.234	141.522	65.404
317	1	317	3.476	2.743	158	1	13979	30.371	0.196	NA	0.062	0.124	-95.802	122.676
318	1	318	3.536	2.772	158.5	1	14457	30.438	0.176	NA	0.067	0.134	24.977	120.779
319	1	319	3.577	2.718	159	1	11925	30.505	0.24	NA	0.067	0.134	-52.781	-77.758
320	1	320	3.495	2.678	159.5	1	17448	30.596	0.262	NA	0.091	0.183	-154.022	-101.241
321	1	321	3.464	2.744	160	1	10613	30.669	0.196	NA	0.073	0.146	114.834	-91.143
322	1	322	3.552	2.765	160.5	1	6005	30.759	0.188	NA	0.09	0.18	13.181	-101.653
323	1	323	3.548	2.699	161	1	7202	30.825	0.25	NA	0.066	0.132	-93.479	-106.66
324	1	324	3.569	2.678	161.5	1	13322	30.855	0.275	NA	0.03	0.059	-44.805	48.674
325	1	325	3.558	2.79	162	1	17013	30.967	0.168	NA	0.112	0.224	95.53	140.335
326	1	326	3.585	2.647	162.5	1	14783	31.112	0.31	NA	0.145	0.291	-79.324	-174.854
327	1	327	3.478	2.775	163	1	11426	31.279	0.165	NA	0.167	0.334	129.917	-150.759
328	1	328	3.597	2.671	163.5	1	16608	31.437	0.292	NA	0.158	0.316	-41.136	-171.053
329	1	329	3.661	2.632	164	1	14848	31.512	0.356	NA	0.075	0.15	-31.332	9.805
330	1	330	3.524	2.744	164.5	1	12823	31.689	0.2	NA	0.177	0.354	140.585	171.917
331	1	331	3.54	2.775	165	1	9960	31.724	0.174	NA	0.035	0.07	62.769	-77.816
332	1	332	3.594	2.648	165.5	1	13646	31.862	0.312	NA	0.138	0.276	-67.041	-129.81
333	1	333	3.672	2.661	166	1	8369	31.941	0.337	NA	0.079	0.158	9.292	76.333
334	1	334	3.472	2.676	166.5	1	14075	32.142	0.264	NA	0.2	0.401	175.642	166.35
335	1	335	3.478	2.649	167	1	14907	32.169	0.291	NA	0.027	0.055	-78.814	105.543
336	1	336	3.589	2.545	167.5	1	15985	32.322	0.409	NA	0.152	0.304	-43.207	35.608
337	1	337	3.59	2.607	168	1	10926	32.383	0.35	NA	0.062	0.123	89.144	132.35
338	1	338	3.44	2.534	168.5	1	14749	32.549	0.408	NA	0.166	0.332	-154.128	116.728
339	1	339	3.516	2.582	169	1	14047	32.639	0.359	NA	0.09	0.179	32.114	-173.758
340	1	340	3.521	2.577	169.5	1	10634	32.645	0.365	NA	0.007	0.013	-46.492	-78.606
341	1	341	3.553	2.602	170	1	13358	32.686	0.345	NA	0.04	0.081	37.647	84.139
342	1	342	3.734	2.597	170.5	1	9559	32.867	0.425	NA	0.181	0.363	-1.481	-39.128
343	1	343	3.723	2.655	171	1	14553	32.927	0.372	NA	0.059	0.119	100.862	102.344
344	1	344	3.733	2.609	171.5	1	12618	32.974	0.415	NA	0.047	0.095	-76.884	-177.746
345	1	345	3.664	2.648	172	1	12349	33.053	0.344	NA	0.079	0.159	150.926	-132.19
346	1	346	3.72	2.559	172.5	1	14958	33.158	0.449	NA	0.105	0.21	-57.586	151.488
347	1	347	3.679	2.53	173	1	14783	33.209	0.454	NA	0.051	0.101	-145.066	-87.479
348	1	348	3.693	2.592	173.5	1	16223	33.272	0.407	NA	0.063	0.127	76.825	-138.109
349	1	349	3.582	2.531	174	1	11837	33.399	0.421	NA	0.127	0.254	-151.145	132.03
350	1	350	3.642	2.723	174.5	1	8853	33.601	0.269	NA	0.202	0.403	72.71	-136.145
351	1	351	3.634	2.57	175	1	12974	33.754	0.399	NA	0.153	0.306	-93.058	-165.768
352	1	352	3.506	2.665	175.5	1	13273	33.913	0.276	NA	0.159	0.318	143.479	-123.463
353	1	353	3.441	2.644	176	1	18112	33.981	0.299	NA	0.068	0.136	-162.134	54.387
354	1	354	3.421	2.583	176.5	1	12874	34.045	0.362	NA	0.064	0.128	-108.42	53.714
355	1	355	3.422	2.626	177	1	11588	34.087	0.32	NA	0.042	0.085	88.935	-162.644
356	1	356	3.443	2.588	177.5	1	15357	34.13	0.354	NA	0.043	0.086	-60.223	-149.158
357	1	357	3.524	2.577	178	1	16021	34.212	0.365	NA	0.081	0.162	-7.941	52.282
358	1	358	3.575	2.473	178.5	1	14314	34.327	0.476	NA	0.116	0.232	-63.645	-55.704
359	1	359	3.591	2.564	179	1	14903	34.419	0.391	NA	0.092	0.184	80.063	143.708
360	1	360	3.421	2.555	179.5	1	13597	34.589	0.389	NA	0.17	0.34	-177.163	102.774
361	1	361	3.417	2.612	180	1	11754	34.646	0.334	NA	0.057	0.114	94.642	-88.195
362	1	362	3.298	2.603	180.5	1	11093	34.765	0.384	NA	0.119	0.238	-175.719	89.639
363	1	363	3.298	2.574	181	1	15539	34.795	0.41	NA	0.029	0.059	-89.483	86.236
364	1	364	3.401	2.526	181.5	1	10476	34.908	0.421	NA	0.113	0.227	-24.779	64.703
365	1	365	3.414	2.654	182	1	10670	35.037	0.294	NA	0.128	0.257	84.357	109.137
366	1	366	3.456	2.612	182.5	1	7827	35.096	0.328	NA	0.059	0.118	-44.843	-129.201
367	1	367	3.398	2.575	183	1	5988	35.165	0.374	NA	0.069	0.138	-147.358	-102.515
368	1	368	3.459	2.712	183.5	1	11775	35.314	0.229	NA	0.149	0.299	65.905	-146.737
369	1	369	3.414	2.596	184	1	9984	35.439	0.351	NA	0.124	0.249	-111.073	-176.978
370	1	370	3.471	2.698	184.5	1	11921	35.555	0.242	NA	0.117	0.234	61.096	172.169
371	1	371	3.364	2.62	185	1	11182	35.687	0.341	NA	0.132	0.264	-143.83	155.074
372	1	372	3.403	2.797	185.5	1	8593	35.868	0.164	NA	0.181	0.362	77.679	-138.491
373	1	373	3.391	2.619	186	1	5975	36.046	0.334	NA	0.178	0.356	-93.658	-171.337
374	1	374	3.412	2.715	186.5	1	8768	36.144	0.236	NA	0.098	0.196	77.929	171.586
375	1	375	3.457	2.752	187	1	10993	36.203	0.19	NA	0.059	0.117	38.967	-38.962
376	1	376	3.434	2.631	187.5	1	14278	36.326	0.313	NA	0.123	0.247	-100.906	-139.873
377	1	377	3.472	2.614	188	1	13493	36.368	0.326	NA	0.041	0.083	-24.342	76.564
378	1	378	3.54	2.8	188.5	1	16362	36.566	0.151	NA	0.198	0.396	69.993	94.335
379	1	379	3.609	2.707	189	1	13512	36.682	0.265	NA	0.116	0.233	-53.162	-123.155
380	1	380	3.675	2.743	189.5	1	15264	36.757	0.274	NA	0.075	0.15	29.271	82.434
381	1	381	3.648	2.819	190	1	12292	36.838	0.204	NA	0.081	0.161	109.618	80.347
382	1	382	3.551	2.739	190.5	1	14798	36.963	0.212	NA	0.125	0.25	-140.323	110.059
383	1	383	3.545	2.714	191	1	14047	36.989	0.234	NA	0.026	0.052	-104.783	35.54
384	1	384	3.607	2.771	191.5	1	16744	37.074	0.209	NA	0.085	0.17	42.374	147.157
385	1	385	3.677	2.794	192	1	12650	37.147	0.243	NA	0.074	0.147	17.698	-24.677
386	1	386	3.733	2.884	192.5	1	12266	37.253	0.256	NA	0.106	0.212	58.512	40.815
387	1	387	3.558	2.835	193	1	11626	37.435	0.129	NA	0.181	0.363	-164.368	137.12
388	1	388	3.653	2.805	193.5	1	13559	37.534	0.217	NA	0.1	0.199	-17.659	146.708
389	1	389	3.649	2.795	194	1	12991	37.545	0.22	NA	0.011	0.022	-111.234	-93.574
390	1	390	3.594	2.865	194.5	1	11673	37.634	0.134	NA	0.089	0.177	128.03	-120.736
391	1	391	3.604	2.846	195	1	9849	37.655	0.153	NA	0.021	0.042	-61.974	169.996
392	1	392	3.631	2.94	195.5	1	12637	37.753	0.149	NA	0.098	0.196	73.749	135.723
393	1	393	3.568	2.9	196	1	12791	37.828	0.094	NA	0.075	0.15	-147.112	139.14
394	1	394	3.613	2.994	196.5	1	12147	37.932	0.141	NA	0.105	0.209	64.886	-148.002
395	1	395	3.627	3.053	197	1	16893	37.993	0.183	NA	0.06	0.121	76.579	11.692
396	1	396	3.651	3.018	197.5	1	9877	38.036	0.185	NA	0.043	0.085	-56.09	-132.669
397	1	397	3.691	3.036	198	1	6826	38.08	0.229	NA	0.044	0.089	24.611	80.701
398	1	398	3.762	3.101	198.5	1	11974	38.176	0.323	NA	0.097	0.193	42.298	17.686
399	1	399	3.705	3.052	199	1	10310	38.252	0.249	NA	0.075	0.151	-139.451	178.251
400	1	400	3.727	3.098	199.5	1	13030	38.302	0.291	NA	0.051	0.101	64.11	-156.439
401	1	401	3.658	2.957	200	1	12648	38.459	0.176	NA	0.157	0.313	-116.083	179.807
402	1	402	3.802	2.989	200.5	1	15031	38.606	0.323	NA	0.147	0.295	12.495	128.578
403	1	403	3.715	2.943	201	1	10604	38.705	0.232	NA	0.099	0.197	-152.363	-164.857
404	1	404	3.67	2.988	201.5	1	16243	38.768	0.193	NA	0.063	0.127	135.082	-72.556
405	1	405	3.601	3.028	202	1	11464	38.848	0.148	NA	0.08	0.159	149.738	14.656
406	1	406	3.661	3.012	202.5	1	18963	38.909	0.192	NA	0.062	0.123	-15.33	-165.068
407	1	407	3.654	2.901	203	1	14551	39.02	0.176	NA	0.111	0.222	-93.463	-78.132
408	1	408	3.675	2.905	203.5	1	13670	39.042	0.195	NA	0.021	0.042	11.577	105.039
409	1	409	3.657	2.967	204	1	13521	39.105	0.177	NA	0.064	0.128	105.723	94.146
410	1	410	3.59	2.92	204.5	1	12467	39.187	0.109	NA	0.082	0.164	-145.129	109.148
411	1	411	3.58	2.948	205	1	11622	39.217	0.097	NA	0.03	0.06	110.463	-104.408
412	1	412	3.535	2.985	205.5	1	16831	39.275	0.069	NA	0.058	0.116	140.963	30.5
413	1	413	3.5	2.858	206	1	15603	39.406	0.083	NA	0.131	0.262	-105.375	113.662
414	1	414	3.515	2.889	206.5	1	16059	39.44	0.06	NA	0.034	0.068	64.394	169.77
415	1	415	3.502	3.078	207	1	19882	39.629	0.14	NA	0.19	0.379	93.787	29.392
416	1	416	3.538	2.954	207.5	1	13508	39.759	0.057	NA	0.13	0.259	-73.974	-167.761
417	1	417	3.559	3.059	208	1	12330	39.867	0.142	NA	0.108	0.215	78.987	152.962
418	1	418	3.495	3.168	208.5	1	15985	39.993	0.229	NA	0.126	0.252	120.249	41.261
419	1	419	3.562	3.01	209	1	11404	40.164	0.106	NA	0.172	0.343	-66.954	172.798
420	1	420	3.509	3.143	209.5	1	9762	40.307	0.204	NA	0.143	0.286	112.071	179.025
421	1	421	3.453	3.164	210	1	12074	40.367	0.226	NA	0.059	0.118	158.984	46.913
422	1	422	3.49	3.141	210.5	1	12010	40.409	0.202	NA	0.043	0.086	-31.951	169.065
423	1	423	3.546	3.198	211	1	12036	40.489	0.266	NA	0.08	0.16	45.505	77.456
424	1	424	3.499	3.331	211.5	1	8561	40.63	0.392	NA	0.141	0.282	109.247	63.742
425	1	425	3.484	3.115	212	1	2843	40.847	0.175	NA	0.217	0.434	-94.049	156.704
426	1	426	3.504	3.379	212.5	1	7872	41.112	0.44	NA	0.265	0.53	85.567	179.616
427	1	427	3.5	3.276	213	1	6577	41.215	0.337	NA	0.103	0.206	-92.492	-178.059
428	1	428	3.51	3.397	213.5	1	10359	41.337	0.458	NA	0.122	0.243	85.507	177.999
429	1	429	3.558	3.393	214	1	11360	41.385	0.46	NA	0.048	0.097	-4.55	-90.057
430	1	430	3.568	3.407	214.5	1	7577	41.402	0.475	NA	0.018	0.035	52.072	56.622
431	1	431	3.484	3.411	215	1	10286	41.487	0.471	NA	0.085	0.169	177.647	125.576
432	1	432	3.586	3.409	215.5	1	10297	41.59	0.48	NA	0.102	0.205	-1.277	-178.924
433	1	433	3.595	3.334	216	1	11837	41.665	0.41	NA	0.075	0.15	-83.518	-82.241
434	1	434	3.543	3.359	216.5	1	6444	41.722	0.424	NA	0.058	0.115	153.779	-122.703
435	1	435	3.564	3.335	217	1	11264	41.754	0.403	NA	0.032	0.063	-49.788	156.434
436	1	436	3.672	3.39	217.5	1	6265	41.876	0.489	NA	0.122	0.244	26.86	76.647
437	1	437	3.686	3.341	218	1	7551	41.928	0.449	NA	0.052	0.103	-74.226	-101.085
438	1	438	3.559	3.336	218.5	1	11046	42.055	0.404	NA	0.127	0.254	-178.025	-103.799
439	1	439	3.686	3.285	219	1	10692	42.191	0.4	NA	0.136	0.273	-22.179	155.846
440	1	440	3.782	3.173	219.5	1	12979	42.339	0.379	NA	0.148	0.295	-49.148	-26.969
441	1	441	3.617	3.261	220	1	10508	42.526	0.349	NA	0.187	0.374	151.83	-159.022
442	1	442	3.581	3.148	220.5	1	14848	42.645	0.23	NA	0.119	0.238	-107.455	100.715
443	1	443	3.613	3.136	221	1	13060	42.679	0.236	NA	0.034	0.068	-19.244	88.211
444	1	444	3.588	3.063	221.5	1	13002	42.757	0.162	NA	0.078	0.155	-108.932	-89.687
445	1	445	3.602	3.195	222	1	14097	42.89	0.282	NA	0.133	0.266	83.952	-167.117
446	1	446	3.667	3.204	222.5	1	12283	42.955	0.322	NA	0.065	0.131	7.65	-76.302
447	1	447	3.739	3.108	223	1	13015	43.075	0.307	NA	0.12	0.24	-53.055	-60.705
448	1	448	3.789	3.198	223.5	1	13081	43.178	0.4	NA	0.103	0.205	61.252	114.307
449	1	449	3.671	3.28	224	1	12539	43.321	0.389	NA	0.143	0.286	144.983	83.73
450	1	450	3.614	3.339	224.5	1	9568	43.402	0.42	NA	0.082	0.163	134.163	-10.82
451	1	451	3.689	3.206	225	1	7684	43.555	0.337	NA	0.153	0.306	-60.645	165.192
452	1	452	3.608	3.256	225.5	1	11537	43.651	0.34	NA	0.095	0.191	147.975	-151.381
453	1	453	3.446	3.199	226	1	12247	43.823	0.262	NA	0.172	0.344	-160.559	51.467
454	1	454	3.438	3.185	226.5	1	15453	43.839	0.249	NA	0.016	0.032	-119.89	40.669
455	1	455	3.586	3.095	227	1	8970	44.012	0.187	NA	0.173	0.347	-31.313	88.577
456	1	456	3.397	3.121	227.5	1	4706	44.203	0.2	NA	0.191	0.381	172.113	-156.574
457	1	457	3.364	3.047	228	1	10679	44.284	0.16	NA	0.081	0.163	-113.915	73.972
458	1	458	3.602	3.084	228.5	1	6862	44.525	0.187	NA	0.241	0.481	8.784	122.699
459	1	459	3.716	3.21	229	1	9380	44.695	0.357	NA	0.17	0.34	48.084	39.3
460	1	460	3.67	3.19	229.5	1	9668	44.745	0.312	NA	0.05	0.1	-156.324	155.592
461	1	461	3.601	3.051	230	1	4445	44.9	0.162	NA	0.155	0.31	-116.489	39.836
462	1	462	3.652	3.179	230.5	1	4610	45.038	0.293	NA	0.138	0.275	68.281	-175.23
463	1	463	3.618	3.05	231	1	4038	45.171	0.175	NA	0.133	0.266	-104.566	-172.847
464	1	464	3.598	3.085	231.5	1	2617	45.211	0.185	NA	0.04	0.08	120.356	-135.078
465	1	465	3.592	3.027	232	1	6993	45.269	0.139	NA	0.058	0.116	-96.25	143.394
466	1	466	3.591	2.979	232.5	1	2986	45.317	0.115	NA	0.048	0.096	-91.238	5.012
467	1	467	3.617	2.973	233	1	3123	45.344	0.138	NA	0.027	0.054	-12.948	78.29
468	1	468	3.646	3.053	233.5	1	2739	45.429	0.199	NA	0.085	0.17	69.958	82.906
469	1	469	3.603	3.058	234	1	3814	45.472	0.169	NA	0.043	0.086	173.752	103.794
470	1	470	3.482	3.051	234.5	1	4245	45.594	0.111	NA	0.122	0.243	-176.958	9.289
471	1	471	3.437	3.025	235	1	3202	45.645	0.097	NA	0.052	0.104	-150.039	26.919
472	1	472	3.563	2.982	235.5	1	5073	45.779	0.091	NA	0.133	0.266	-18.999	131.04
473	1	473	3.457	3.057	236	1	3976	45.909	0.12	NA	0.13	0.26	144.791	163.79
474	1	474	3.504	3.078	236.5	1	4927	45.96	0.14	NA	0.051	0.103	23.959	-120.832
475	1	475	3.595	3.017	237	1	7191	46.07	0.136	NA	0.11	0.219	-33.468	-57.427
476	1	476	3.492	3.155	237.5	1	5994	46.241	0.215	NA	0.172	0.343	126.821	160.289
477	1	477	3.588	3.157	238	1	4610	46.337	0.241	NA	0.096	0.191	1.243	-125.578
478	1	478	3.515	3.097	238.5	1	5544	46.431	0.161	NA	0.094	0.188	-140.895	-142.137
479	1	479	3.525	2.995	239	1	3195	46.534	0.069	NA	0.103	0.206	-84.507	56.388
480	1	480	3.639	2.932	239.5	1	5087	46.665	0.157	NA	0.131	0.261	-28.534	55.973
481	1	481	3.623	3.022	240	1	3050	46.756	0.162	NA	0.091	0.182	100.427	128.961
482	1	482	3.662	2.991	240.5	1	4433	46.806	0.187	NA	0.05	0.1	-38.037	-138.464
483	1	483	3.656	3.125	241	1	4633	46.94	0.253	NA	0.134	0.268	92.782	130.819
484	1	484	3.626	3.122	241.5	1	4279	46.971	0.231	NA	0.03	0.061	-173.866	93.353
485	1	485	3.73	3.094	242	1	4443	47.079	0.292	NA	0.108	0.217	-14.715	159.151
486	1	486	3.656	2.965	242.5	1	3933	47.229	0.175	NA	0.149	0.299	-120.068	-105.353
487	1	487	3.612	3.157	243	1	5472	47.426	0.253	NA	0.197	0.394	102.629	-137.303
488	1	488	3.502	3.019	243.5	1	3150	47.603	0.082	NA	0.177	0.354	-128.633	128.738
489	1	489	3.505	2.993	244	1	2419	47.628	0.058	NA	0.026	0.051	-84.392	44.241
490	1	490	3.528	3.216	244.5	1	6624	47.853	0.28	NA	0.224	0.448	83.978	168.37
491	1	491	3.413	3.15	245	1	6711	47.985	0.221	NA	0.133	0.266	-149.825	126.197
492	1	492	3.496	3.163	245.5	1	5373	48.069	0.224	NA	0.084	0.167	9.201	159.026
493	1	493	3.525	3.05	246	1	2833	48.185	0.118	NA	0.116	0.233	-75.384	-84.585
494	1	494	3.526	3.086	246.5	1	6485	48.221	0.152	NA	0.036	0.071	88.217	163.601
495	1	495	3.623	3.092	247	1	3219	48.318	0.207	NA	0.097	0.194	3.467	-84.75
496	1	496	3.551	2.998	247.5	1	4128	48.436	0.09	NA	0.118	0.236	-127.573	-131.039
497	1	497	3.485	2.972	248	1	4213	48.507	0.032	NA	0.071	0.142	-158.478	-30.905
498	1	498	3.649	3.171	248.5	1	5192	48.765	0.285	NA	0.258	0.516	50.469	-151.053
499	1	499	3.707	3.19	249	1	11044	48.826	0.336	NA	0.061	0.122	18.289	-32.18
500	1	500	3.771	3.159	249.5	1	11048	48.897	0.362	NA	0.071	0.143	-26.227	-44.516
501	1	501	3.695	3.181	250	1	11195	48.976	0.321	NA	0.079	0.158	163.815	-169.958
502	1	502	3.534	3.232	250.5	1	8324	49.145	0.296	NA	0.17	0.339	162.566	-1.249
503	1	503	3.549	3.171	251	1	12968	49.208	0.24	NA	0.063	0.126	-75.561	121.873
504	1	504	3.551	3.243	251.5	1	9830	49.281	0.311	NA	0.072	0.145	88.64	164.201
505	1	505	3.493	3.173	252	1	4554	49.372	0.233	NA	0.091	0.182	-129.538	141.822
506	1	506	3.591	3.053	252.5	1	4699	49.527	0.156	NA	0.155	0.309	-50.884	78.654
507	1	507	3.61	3.19	253	1	6325	49.665	0.28	NA	0.138	0.277	81.839	132.722
508	1	508	3.636	3.158	253.5	1	9806	49.706	0.267	NA	0.041	0.081	-50.03	-131.868
509	1	509	3.679	3.153	254	1	6284	49.749	0.289	NA	0.043	0.086	-7.868	42.162
510	1	510	3.703	3.229	254.5	1	9132	49.828	0.363	NA	0.08	0.159	72.797	80.665
511	1	511	3.648	3.096	255	1	8663	49.972	0.227	NA	0.144	0.287	-112.384	174.819
512	1	512	3.694	3.22	255.5	1	9064	50.104	0.351	NA	0.133	0.265	69.764	-177.853
513	1	513	3.692	3.215	256	1	6570	50.11	0.346	NA	0.006	0.011	-112.346	177.89
514	1	514	3.738	3.233	256.5	1	7620	50.16	0.389	NA	0.05	0.099	20.374	132.72
515	1	515	3.791	3.237	257	1	11206	50.212	0.428	NA	0.052	0.105	4.77	-15.603
516	1	516	3.76	3.183	257.5	1	8418	50.274	0.369	NA	0.062	0.124	-119.203	-123.974
517	1	517	3.748	3.231	258	1	9634	50.324	0.394	NA	0.05	0.1	103.74	-137.057
518	1	518	3.732	3.199	258.5	1	9346	50.361	0.359	NA	0.037	0.074	-117.224	139.036
519	1	519	3.713	3.161	259	1	8454	50.403	0.319	NA	0.042	0.085	-116.3	0.924
520	1	520	3.66	3.171	259.5	1	8373	50.457	0.292	NA	0.054	0.108	168.746	-74.954
521	1	521	3.728	3.141	260	1	9683	50.532	0.317	NA	0.075	0.15	-24.118	167.136
522	1	522	3.665	3.137	260.5	1	9952	50.595	0.269	NA	0.063	0.127	-177.037	-152.919
523	1	523	3.744	3.13	261	1	10214	50.675	0.324	NA	0.08	0.159	-5.134	171.903
524	1	524	3.731	3.216	261.5	1	9403	50.762	0.372	NA	0.087	0.174	98.645	103.778
525	1	525	3.82	3.18	262	1	8396	50.858	0.414	NA	0.096	0.192	-22.062	-120.706
526	1	526	3.753	3.101	262.5	1	9499	50.961	0.315	NA	0.104	0.207	-130.173	-108.111
527	1	527	3.78	3.098	263	1	8595	50.988	0.337	NA	0.027	0.054	-5.194	124.979
528	1	528	3.631	3.051	263.5	1	6894	51.146	0.185	NA	0.157	0.314	-162.265	-157.071
529	1	529	3.574	3.111	264	1	7579	51.228	0.194	NA	0.083	0.165	132.917	-64.818
530	1	530	3.57	3.164	264.5	1	10816	51.281	0.241	NA	0.053	0.106	94.206	-38.71
531	1	531	3.553	3.178	265	1	10939	51.304	0.248	NA	0.023	0.045	141.541	47.335
532	1	532	3.536	3.129	265.5	1	12979	51.356	0.196	NA	0.052	0.104	-109.153	109.306
533	1	533	3.617	3.219	266	1	8768	51.477	0.31	NA	0.121	0.243	47.854	157.007
534	1	534	3.601	3.256	266.5	1	10143	51.517	0.337	NA	0.04	0.081	114.119	66.265
535	1	535	3.658	3.139	267	1	8910	51.647	0.265	NA	0.129	0.259	-63.897	-178.016
536	1	536	3.587	3.115	267.5	1	9845	51.721	0.204	NA	0.074	0.148	-161.094	-97.196
537	1	537	3.764	3.25	268	1	12418	51.943	0.419	NA	0.222	0.445	37.4	-161.506
538	1	538	3.709	3.201	268.5	1	9105	52.017	0.345	NA	0.074	0.148	-138.314	-175.714
539	1	539	3.716	3.206	269	1	9457	52.026	0.354	NA	0.009	0.017	34.517	172.831
540	1	540	3.727	3.21	269.5	1	8155	52.038	0.364	NA	0.011	0.023	18.341	-16.176
541	1	541	3.808	3.13	270	1	13181	52.152	0.376	NA	0.114	0.228	-44.534	-62.875
542	1	542	3.75	3.121	270.5	1	7381	52.21	0.323	NA	0.058	0.117	-171.065	-126.532
543	1	543	3.741	3.027	271	1	8377	52.304	0.273	NA	0.094	0.189	-95.334	75.731
544	1	544	3.663	3.072	271.5	1	11490	52.395	0.223	NA	0.091	0.182	149.822	-114.845
545	1	545	3.573	2.978	272	1	9271	52.525	0.098	NA	0.13	0.26	-133.643	76.535
546	1	546	3.517	2.858	272.5	1	11046	52.658	0.089	NA	0.133	0.266	-115.151	18.493
547	1	547	3.638	2.881	273	1	13245	52.782	0.166	NA	0.124	0.248	10.956	126.107
548	1	548	3.81	2.807	273.5	1	12159	52.969	0.353	NA	0.187	0.373	-23.45	-34.407
549	1	549	3.736	2.84	274	1	10259	53.049	0.273	NA	0.08	0.16	155.907	179.358
550	1	550	3.725	2.884	274.5	1	10946	53.095	0.249	NA	0.046	0.092	104.275	-51.632
551	1	551	3.744	2.943	275	1	9969	53.157	0.261	NA	0.062	0.124	72.595	-31.68
552	1	552	3.655	2.993	275.5	1	10429	53.259	0.181	NA	0.101	0.203	150.373	77.778
553	1	553	3.653	2.924	276	1	9591	53.328	0.171	NA	0.07	0.139	-91.554	118.072
554	1	554	3.662	2.898	276.5	1	10079	53.356	0.184	NA	0.027	0.055	-71.435	20.119
555	1	555	3.661	2.962	277	1	9130	53.419	0.18	NA	0.064	0.127	90.966	162.401
556	1	556	3.706	2.963	277.5	1	9826	53.464	0.224	NA	0.045	0.089	1.188	-89.778
557	1	557	3.734	2.876	278	1	8665	53.555	0.259	NA	0.091	0.181	-71.956	-73.144
558	1	558	3.681	2.889	278.5	1	13222	53.608	0.205	NA	0.054	0.108	166.44	-121.603
559	1	559	3.712	2.908	279	1	8424	53.644	0.231	NA	0.036	0.071	31.55	-134.89
560	1	560	3.725	2.915	279.5	1	9574	53.66	0.244	NA	0.016	0.031	29.227	-2.323
561	1	561	3.71	2.913	280	1	9757	53.675	0.229	NA	0.015	0.031	-171.362	159.411
562	1	562	3.731	2.968	280.5	1	11012	53.734	0.25	NA	0.059	0.118	69.026	-119.612
563	1	563	3.693	2.881	281	1	11063	53.83	0.218	NA	0.095	0.19	-114.061	176.913
564	1	564	3.789	2.887	281.5	1	11534	53.927	0.311	NA	0.097	0.194	3.639	117.699
565	1	565	3.782	2.917	282	1	13273	53.957	0.3	NA	0.031	0.061	103.128	99.49
566	1	566	3.731	2.942	282.5	1	11972	54.015	0.248	NA	0.057	0.115	154.356	51.228
567	1	567	3.682	2.919	283	1	10463	54.069	0.2	NA	0.054	0.108	-155.026	50.618
568	1	568	3.78	2.947	283.5	1	11187	54.17	0.297	NA	0.102	0.204	15.851	170.877
569	1	569	3.702	2.904	284	1	10395	54.259	0.222	NA	0.089	0.177	-151.159	-167.01
570	1	570	3.661	2.81	284.5	1	10338	54.362	0.221	NA	0.103	0.206	-113.421	37.738
571	1	571	3.675	2.87	285	1	8535	54.423	0.205	NA	0.061	0.122	77.101	-169.478
572	1	572	3.617	2.936	285.5	1	12509	54.512	0.134	NA	0.089	0.177	131.322	54.221
573	1	573	3.721	2.974	286	1	9924	54.622	0.24	NA	0.111	0.221	19.945	-111.377
574	1	574	3.711	2.907	286.5	1	10176	54.69	0.231	NA	0.068	0.135	-97.745	-117.69
575	1	575	3.619	2.99	287	1	11231	54.814	0.145	NA	0.124	0.248	137.994	-124.261
576	1	576	3.675	2.833	287.5	1	11733	54.98	0.219	NA	0.166	0.332	-70.458	151.548
577	1	577	3.711	2.951	288	1	7837	55.103	0.228	NA	0.123	0.245	73.004	143.462
578	1	578	3.654	2.951	288.5	1	5055	55.159	0.171	NA	0.057	0.113	179.988	106.985
579	1	579	3.668	3.034	289	1	7464	55.244	0.208	NA	0.084	0.169	80.118	-99.87
580	1	580	3.588	2.984	289.5	1	7803	55.338	0.114	NA	0.094	0.188	-148.521	131.361
581	1	581	3.642	3.05	290	1	7513	55.423	0.193	NA	0.085	0.169	50.519	-160.96
582	1	582	3.573	3.085	290.5	1	12049	55.5	0.171	NA	0.077	0.155	152.948	102.429
583	1	583	3.721	3.038	291	1	6950	55.656	0.258	NA	0.156	0.311	-17.534	-170.482
584	1	584	3.66	3.036	291.5	1	10464	55.717	0.202	NA	0.061	0.122	-177.981	-160.447
585	1	585	3.591	3.054	292	1	7837	55.788	0.157	NA	0.071	0.142	165.557	-16.463
586	1	586	3.69	3.195	292.5	1	11720	55.96	0.329	NA	0.172	0.345	55.046	-110.51
587	1	587	3.692	3.08	293	1	10043	56.075	0.252	NA	0.115	0.23	-89.044	-144.09
588	1	588	3.74	2.988	293.5	1	8625	56.179	0.262	NA	0.103	0.207	-62.278	26.766
589	1	589	3.699	2.881	294	1	7854	56.294	0.223	NA	0.115	0.23	-111.236	-48.958
590	1	590	3.693	2.966	294.5	1	7048	56.379	0.212	NA	0.085	0.171	93.824	-154.941
591	1	591	3.726	3.027	295	1	6521	56.448	0.258	NA	0.069	0.138	61.042	-32.782
592	1	592	3.738	3.052	295.5	1	7944	56.476	0.278	NA	0.028	0.055	65.302	4.26
593	1	593	3.695	3.062	296	1	12110	56.52	0.245	NA	0.044	0.088	166.92	101.618
594	1	594	3.615	3.033	296.5	1	9469	56.604	0.162	NA	0.085	0.17	-159.859	33.221
595	1	595	3.623	3.114	297	1	8441	56.686	0.223	NA	0.081	0.163	84.593	-115.548
596	1	596	3.7	3.114	297.5	1	8512	56.762	0.278	NA	0.077	0.153	0.609	-83.984
597	1	597	3.696	3.022	298	1	11020	56.855	0.229	NA	0.093	0.185	-92.081	-92.69
598	1	598	3.721	3.013	298.5	1	12725	56.881	0.249	NA	0.026	0.053	-19.99	72.091
599	1	599	3.756	2.933	299	1	8827	56.969	0.273	NA	0.087	0.175	-66.51	-46.52
600	1	600	3.739	3.108	299.5	1	12535	57.145	0.307	NA	0.176	0.352	95.42	161.93
