# Supplementary material for: Random sub-diffusion and capture of genes by the nuclear pore reduces dynamics and coordinates inter-chromosomal movement
Source: eLife. 2021 May 18;10:e66238. doi: 10.7554/eLife.66238 (PMC8195609; doi:10.7554/eLife.66238)
Supplement: Figure 5—source data 1. [file elife-66238-fig5-data1.zip › REPOS_DB/DimerCap_WT/200227_DimerCap_WT_Dimer_04a.csv]

Nr	TID	PID	x [micron]	y [micron]	t [sec]	c [idx]	I [val]	Len [micron]	D2S [micron]	D2R [micron]	D2P [micron]	v [micron/sec]	α [deg]	Δα [deg]
1	1	1	1.358	2.463	0	1	16424	0	0	NA	NA	NA	NA	NA
2	1	2	1.305	2.349	0.5	1	16347	0.126	0.126	NA	0.126	0.253	-114.841	NA
3	1	3	1.273	2.364	1	1	13367	0.162	0.131	NA	0.036	0.071	154.029	-91.129
4	1	4	1.4	2.352	1.5	1	9399	0.289	0.119	NA	0.127	0.255	-5.364	-159.393
5	1	5	1.385	2.36	2	1	13188	0.306	0.107	NA	0.017	0.034	153.783	159.147
6	1	6	1.384	2.428	2.5	1	12599	0.375	0.044	NA	0.068	0.137	90.443	-63.34
7	1	7	1.425	2.459	3	1	15942	0.426	0.067	NA	0.051	0.102	37.024	-53.418
8	1	8	1.373	2.274	3.5	1	11007	0.617	0.189	NA	0.192	0.383	-105.761	-142.785
9	1	9	1.373	2.234	4	1	10086	0.658	0.23	NA	0.04	0.081	-89.02	16.74
10	1	10	1.456	2.288	4.5	1	18822	0.756	0.201	NA	0.098	0.197	33.179	122.2
11	1	11	1.369	2.355	5	1	17608	0.866	0.109	NA	0.11	0.22	142.445	109.265
12	1	12	1.268	2.326	5.5	1	14233	0.971	0.164	NA	0.105	0.21	-164.136	53.419
13	1	13	1.213	2.383	6	1	17696	1.05	0.166	NA	0.079	0.157	133.77	-62.094
14	1	14	1.118	2.48	6.5	1	11560	1.185	0.24	NA	0.135	0.271	134.474	0.704
15	1	15	1.264	2.286	7	1	15872	1.427	0.201	NA	0.243	0.485	-52.966	172.561
16	1	16	1.331	2.345	7.5	1	12953	1.516	0.121	NA	0.089	0.178	41.908	94.874
17	1	17	1.431	2.338	8	1	16251	1.617	0.144	NA	0.1	0.2	-3.987	-45.895
18	1	18	1.586	2.224	8.5	1	15287	1.809	0.33	NA	0.193	0.385	-36.286	-32.299
19	1	19	1.414	2.322	9	1	11176	2.007	0.152	NA	0.198	0.396	150.591	-173.122
20	1	20	1.358	2.549	9.5	1	11688	2.241	0.085	NA	0.234	0.467	103.71	-46.881
21	1	21	1.466	2.523	10	1	7291	2.351	0.123	NA	0.11	0.221	-13.203	-116.913
22	1	22	1.573	2.724	10.5	1	9681	2.578	0.337	NA	0.227	0.454	61.892	75.095
23	1	23	1.451	2.661	11	1	7456	2.715	0.219	NA	0.136	0.273	-152.804	145.304
24	1	24	1.514	2.642	11.5	1	7517	2.78	0.237	NA	0.065	0.131	-16.931	135.873
25	1	25	1.378	2.475	12	1	12426	2.996	0.023	NA	0.215	0.431	-129.059	-112.128
26	1	26	1.579	2.749	12.5	1	14459	3.335	0.361	NA	0.34	0.679	53.789	-177.152
27	1	27	1.479	2.855	13	1	14361	3.481	0.41	NA	0.146	0.291	133.352	79.563
28	1	28	1.613	2.614	13.5	1	9646	3.757	0.296	NA	0.276	0.552	-60.929	165.72
29	1	29	1.65	2.534	14	1	7767	3.845	0.3	NA	0.088	0.175	-65.218	-4.289
30	1	30	1.686	2.666	14.5	1	13111	3.981	0.385	NA	0.136	0.273	74.651	139.869
31	1	31	1.611	2.518	15	1	7775	4.147	0.258	NA	0.166	0.332	-116.905	168.443
32	1	32	1.519	2.419	15.5	1	5868	4.282	0.167	NA	0.135	0.27	-132.701	-15.796
33	1	33	1.52	2.42	16	1	7022	4.284	0.167	NA	0.002	0.004	54.217	-173.081
34	1	34	1.481	2.605	16.5	1	9241	4.473	0.187	NA	0.189	0.377	101.9	47.682
35	1	35	1.295	2.699	17	1	10295	4.682	0.244	NA	0.209	0.418	153.074	51.175
36	1	36	1.405	2.593	17.5	1	8164	4.835	0.138	NA	0.153	0.307	-43.945	162.981
37	1	37	1.603	2.757	18	1	9329	5.092	0.382	NA	0.257	0.513	39.762	83.707
38	1	38	1.471	2.676	18.5	1	11374	5.246	0.241	NA	0.154	0.308	-148.375	171.863
39	1	39	1.446	2.562	19	1	8415	5.363	0.131	NA	0.117	0.235	-102.668	45.707
40	1	40	1.399	2.576	19.5	1	7775	5.412	0.12	NA	0.049	0.098	162.335	-94.997
41	1	41	1.405	2.67	20	1	13783	5.506	0.212	NA	0.093	0.187	85.96	-76.375
42	1	42	1.303	2.549	20.5	1	14997	5.664	0.102	NA	0.158	0.317	-130.419	143.621
43	1	43	1.347	2.512	21	1	14841	5.722	0.05	NA	0.058	0.116	-40.016	90.403
44	1	44	1.456	2.524	21.5	1	15496	5.832	0.115	NA	0.109	0.218	6.663	46.679
45	1	45	1.401	2.647	22	1	17772	5.966	0.188	NA	0.134	0.269	114.082	107.419
46	1	46	1.469	2.616	22.5	1	20134	6.041	0.189	NA	0.075	0.149	-24.293	-138.375
47	1	47	1.462	2.627	23	1	12795	6.053	0.193	NA	0.013	0.026	124.233	148.526
48	1	48	1.441	2.541	23.5	1	13800	6.142	0.114	NA	0.088	0.177	-103.31	132.457
49	1	49	1.488	2.353	24	1	16674	6.335	0.17	NA	0.193	0.387	-75.999	27.311
50	1	50	1.554	2.53	24.5	1	14370	6.524	0.207	NA	0.189	0.377	69.374	145.372
51	1	51	1.541	2.456	25	1	17126	6.598	0.183	NA	0.075	0.149	-100.299	-169.673
52	1	52	1.622	2.598	25.5	1	13254	6.762	0.296	NA	0.163	0.327	60.402	160.701
53	1	53	1.577	2.706	26	1	14523	6.878	0.326	NA	0.117	0.233	112.888	52.486
54	1	54	1.68	2.661	26.5	1	15370	6.992	0.378	NA	0.113	0.226	-23.405	-136.293
55	1	55	1.61	2.639	27	1	11327	7.065	0.307	NA	0.074	0.147	-163.117	-139.712
56	1	56	1.513	2.577	27.5	1	14016	7.181	0.192	NA	0.115	0.231	-147.356	15.761
57	1	57	1.605	2.519	28	1	19020	7.289	0.253	NA	0.109	0.218	-32.297	115.059
58	1	58	1.558	2.488	28.5	1	14809	7.346	0.201	NA	0.056	0.112	-146.345	-114.048
59	1	59	1.521	2.568	29	1	14107	7.433	0.193	NA	0.088	0.176	114.904	-98.751
60	1	60	1.51	2.531	29.5	1	12503	7.471	0.166	NA	0.038	0.076	-107.334	137.762
61	1	61	1.431	2.364	30	1	17902	7.656	0.123	NA	0.185	0.37	-115.238	-7.904
62	1	62	1.458	2.429	30.5	1	14528	7.727	0.105	NA	0.071	0.142	67.46	-177.302
63	1	63	1.535	2.356	31	1	10442	7.833	0.206	NA	0.106	0.212	-43.651	-111.111
64	1	64	1.506	2.358	31.5	1	7530	7.862	0.182	NA	0.029	0.057	176.191	-140.157
65	1	65	1.571	2.253	32	1	9715	7.985	0.299	NA	0.123	0.247	-58.336	125.473
66	1	66	1.626	2.241	32.5	1	5506	8.042	0.348	NA	0.056	0.113	-12.708	45.628
67	1	67	1.596	2.346	33	1	6455	8.151	0.265	NA	0.109	0.218	105.917	118.626
68	1	68	1.663	2.309	33.5	1	4159	8.227	0.342	NA	0.076	0.153	-28.915	-134.832
69	1	69	1.776	2.261	34	1	9329	8.35	0.464	NA	0.123	0.245	-23.063	5.852
70	1	70	1.655	2.212	34.5	1	13062	8.48	0.389	NA	0.13	0.26	-158.189	-135.126
71	1	71	1.675	2.233	35	1	13011	8.508	0.392	NA	0.028	0.057	45.893	-155.918
72	1	72	1.742	2.276	35.5	1	9555	8.587	0.427	NA	0.079	0.158	32.707	-13.186
73	1	73	1.588	2.333	36	1	14114	8.752	0.264	NA	0.164	0.329	159.464	126.757
74	1	74	1.514	2.312	36.5	1	15552	8.828	0.218	NA	0.076	0.153	-163.462	37.074
75	1	75	1.538	2.36	37	1	15165	8.882	0.208	NA	0.054	0.108	63.504	-133.034
76	1	76	1.465	2.238	37.5	1	13096	9.024	0.25	NA	0.143	0.285	-121.078	175.418
77	1	77	1.397	2.318	38	1	12580	9.13	0.15	NA	0.105	0.21	130.205	-108.718
78	1	78	1.428	2.265	38.5	1	14995	9.191	0.21	NA	0.061	0.122	-59.207	170.588
79	1	79	1.342	2.325	39	1	11264	9.295	0.139	NA	0.105	0.209	145.213	-155.58
80	1	80	1.316	2.398	39.5	1	14015	9.372	0.078	NA	0.077	0.154	109.551	-35.662
81	1	81	1.328	2.389	40	1	14726	9.387	0.081	NA	0.015	0.03	-37.875	-147.427
82	1	82	1.268	2.361	40.5	1	15726	9.454	0.137	NA	0.067	0.133	-155.607	-117.732
83	1	83	1.352	2.405	41	1	16608	9.549	0.058	NA	0.095	0.19	27.771	-176.621
84	1	84	1.389	2.416	41.5	1	13282	9.588	0.056	NA	0.039	0.078	16.859	-10.913
85	1	85	1.348	2.312	42	1	8966	9.7	0.151	NA	0.112	0.224	-111.565	-128.424
86	1	86	1.259	2.363	42.5	1	9815	9.802	0.141	NA	0.102	0.204	150.408	-98.027
87	1	87	1.417	2.428	43	1	7921	9.973	0.068	NA	0.171	0.342	22.45	-127.958
88	1	88	1.462	2.398	43.5	1	9311	10.027	0.122	NA	0.054	0.108	-33.523	-55.973
89	1	89	1.503	2.448	44	1	8360	10.091	0.145	NA	0.064	0.128	50.592	84.114
90	1	90	1.559	2.51	44.5	1	2161	10.175	0.206	NA	0.084	0.168	48.09	-2.502
91	1	91	1.495	2.339	45	1	5721	10.358	0.185	NA	0.183	0.366	-110.433	-158.522
92	1	92	1.469	2.378	45.5	1	7052	10.405	0.14	NA	0.047	0.094	123.081	-126.486
93	1	93	1.479	2.366	46	1	1736	10.421	0.155	NA	0.016	0.032	-51.878	-174.96
94	1	94	1.404	2.407	46.5	1	9593	10.506	0.073	NA	0.085	0.17	151.295	-156.826
95	1	95	1.383	2.439	47	1	3566	10.544	0.035	NA	0.039	0.078	124.437	-26.859
96	1	96	1.463	2.383	47.5	1	5499	10.642	0.132	NA	0.098	0.196	-35.01	-159.447
97	1	97	1.427	2.579	48	1	6653	10.842	0.135	NA	0.2	0.4	100.168	135.178
98	1	98	1.466	2.544	48.5	1	7586	10.894	0.134	NA	0.052	0.104	-42.713	-142.88
99	1	99	1.498	2.512	49	1	4576	10.94	0.148	NA	0.046	0.092	-44.59	-1.877
100	1	100	1.391	2.446	49.5	1	4153	11.066	0.036	NA	0.126	0.252	-148.832	-104.242
101	1	101	1.55	2.353	50	1	1870	11.251	0.221	NA	0.185	0.369	-30.231	118.601
102	1	102	1.421	2.415	50.5	1	6926	11.394	0.079	NA	0.143	0.286	154.762	-175.007
103	1	103	1.284	2.417	51	1	5527	11.531	0.088	NA	0.137	0.274	179.035	24.274
104	1	104	1.305	2.43	51.5	1	9996	11.556	0.063	NA	0.025	0.05	31.034	-148.001
105	1	105	1.366	2.409	52	1	12992	11.62	0.055	NA	0.064	0.129	-18.904	-49.939
106	1	106	1.46	2.421	52.5	1	13019	11.715	0.111	NA	0.095	0.189	7.122	26.027
107	1	107	1.416	2.517	53	1	17324	11.821	0.079	NA	0.106	0.212	114.673	107.551
108	1	108	1.697	2.592	53.5	1	13687	12.112	0.363	NA	0.291	0.582	15.074	-99.599
109	1	109	1.81	2.517	54	1	9572	12.247	0.455	NA	0.136	0.271	-33.691	-48.765
110	1	110	1.697	2.435	54.5	1	12255	12.387	0.34	NA	0.14	0.28	-143.98	-110.288
111	1	111	1.6	2.393	55	1	12288	12.492	0.252	NA	0.105	0.21	-156.711	-12.731
112	1	112	1.549	2.467	55.5	1	12829	12.582	0.191	NA	0.089	0.179	124.789	-78.5
113	1	113	1.57	2.41	56	1	12288	12.642	0.218	NA	0.061	0.121	-70.128	165.083
114	1	114	1.577	2.479	56.5	1	13151	12.711	0.219	NA	0.069	0.138	83.763	153.891
115	1	115	1.536	2.352	57	1	14365	12.844	0.21	NA	0.133	0.265	-108.026	168.211
116	1	116	1.56	2.451	57.5	1	13725	12.945	0.202	NA	0.101	0.202	76.506	-175.468
117	1	117	1.504	2.336	58	1	11737	13.073	0.194	NA	0.127	0.255	-115.885	167.609
118	1	118	1.454	2.351	58.5	1	12320	13.125	0.148	NA	0.052	0.105	163.898	-80.218
119	1	119	1.493	2.342	59	1	9913	13.165	0.182	NA	0.04	0.081	-12.708	-176.606
120	1	120	1.31	2.349	59.5	1	8411	13.348	0.124	NA	0.183	0.366	177.822	-169.47
121	1	121	1.469	2.527	60	1	9070	13.587	0.128	NA	0.239	0.477	48.412	-129.41
122	1	122	1.511	2.401	60.5	1	7332	13.72	0.165	NA	0.133	0.265	-71.527	-119.939
123	1	123	1.614	2.456	61	1	9301	13.836	0.256	NA	0.116	0.233	27.917	99.443
124	1	124	1.632	2.335	61.5	1	10726	13.958	0.302	NA	0.122	0.244	-81.414	-109.331
125	1	125	1.655	2.446	62	1	12520	14.071	0.297	NA	0.113	0.227	78.402	159.816
126	1	126	1.457	2.532	62.5	1	10449	14.286	0.12	NA	0.215	0.43	156.609	78.207
127	1	127	1.49	2.457	63	1	15556	14.367	0.132	NA	0.081	0.162	-66.307	137.084
128	1	128	1.675	2.405	63.5	1	14769	14.559	0.322	NA	0.193	0.385	-15.782	50.525
129	1	129	1.622	2.474	64	1	13578	14.647	0.264	NA	0.088	0.175	127.647	143.428
130	1	130	1.57	2.418	64.5	1	5919	14.723	0.216	NA	0.076	0.153	-132.628	99.725
131	1	131	1.598	2.417	65	1	8053	14.751	0.244	NA	0.028	0.056	-3.331	129.297
132	1	132	1.671	2.363	65.5	1	12095	14.842	0.329	NA	0.091	0.181	-36.18	-32.849
133	1	133	1.649	2.423	66	1	14071	14.906	0.294	NA	0.064	0.127	110.478	146.658
134	1	134	1.59	2.289	66.5	1	12652	15.052	0.29	NA	0.147	0.293	-113.9	135.622
135	1	135	1.634	2.37	67	1	10239	15.146	0.291	NA	0.093	0.186	61.281	175.181
136	1	136	1.696	2.457	67.5	1	11037	15.252	0.338	NA	0.106	0.213	54.594	-6.686
137	1	137	1.708	2.463	68	1	9636	15.265	0.35	NA	0.013	0.027	24.344	-30.25
138	1	138	1.637	2.518	68.5	1	10673	15.355	0.284	NA	0.09	0.18	141.873	117.529
139	1	139	1.563	2.382	69	1	3628	15.51	0.22	NA	0.155	0.31	-118.572	99.555
140	1	140	1.597	2.343	69.5	1	4573	15.562	0.267	NA	0.051	0.103	-49.543	69.029
141	1	141	1.639	2.3	70	1	4189	15.622	0.325	NA	0.06	0.121	-45.415	4.128
142	1	142	1.639	2.215	70.5	1	2540	15.708	0.375	NA	0.085	0.171	-89.907	-44.492
143	1	143	1.567	2.112	71	1	6756	15.833	0.408	NA	0.125	0.251	-125.343	-35.436
144	1	144	1.451	2.165	71.5	1	6259	15.96	0.312	NA	0.127	0.254	155.328	-79.328
145	1	145	1.429	2.328	72	1	12159	16.124	0.153	NA	0.164	0.327	97.582	-57.746
146	1	146	1.374	2.376	72.5	1	11163	16.197	0.088	NA	0.074	0.148	138.811	41.229
147	1	147	1.426	2.427	73	1	12753	16.27	0.076	NA	0.073	0.146	44.711	-94.1
148	1	148	1.475	2.405	73.5	1	15918	16.325	0.13	NA	0.054	0.108	-24.452	-69.163
149	1	149	1.392	2.374	74	1	11206	16.413	0.096	NA	0.089	0.177	-159.265	-134.813
150	1	150	1.402	2.392	74.5	1	14071	16.434	0.083	NA	0.021	0.042	62.028	-138.707
151	1	151	1.42	2.353	75	1	11648	16.477	0.126	NA	0.043	0.087	-64.656	-126.684
152	1	152	1.357	2.537	75.5	1	8932	16.671	0.073	NA	0.194	0.388	109.003	173.659
153	1	153	1.428	2.553	76	1	15022	16.744	0.113	NA	0.072	0.144	12.756	-96.247
154	1	154	1.49	2.446	76.5	1	10009	16.867	0.133	NA	0.124	0.248	-59.622	-72.378
155	1	155	1.475	2.486	77	1	9356	16.91	0.119	NA	0.043	0.086	110.245	169.867
156	1	156	1.585	2.358	77.5	1	2312	17.078	0.25	NA	0.168	0.336	-49.45	-159.695
157	1	157	1.487	2.412	78	1	2340	17.189	0.139	NA	0.111	0.222	151.144	-159.406
158	1	158	1.492	2.518	78.5	1	7447	17.296	0.144	NA	0.107	0.214	87.686	-63.458
159	1	159	1.508	2.669	79	1	11771	17.448	0.254	NA	0.151	0.303	83.924	-3.763
160	1	160	1.575	2.569	79.5	1	5732	17.568	0.241	NA	0.121	0.242	-56.26	-140.184
161	1	161	1.628	2.586	80	1	11441	17.624	0.296	NA	0.056	0.112	17.799	74.06
162	1	162	1.56	2.608	80.5	1	7667	17.695	0.248	NA	0.071	0.142	162.021	144.221
163	1	163	1.608	2.69	81	1	10175	17.791	0.338	NA	0.095	0.191	59.879	-102.142
164	1	164	1.62	2.666	81.5	1	7955	17.818	0.331	NA	0.027	0.054	-64.446	-124.325
165	1	165	1.634	2.441	82	1	4352	18.044	0.276	NA	0.226	0.452	-86.501	-22.055
166	1	166	1.64	2.633	82.5	1	8787	18.236	0.329	NA	0.193	0.386	88.243	174.745
167	1	167	1.655	2.559	83	1	13606	18.312	0.312	NA	0.076	0.152	-78.278	-166.522
168	1	168	1.633	2.751	83.5	1	9365	18.505	0.398	NA	0.193	0.386	96.479	174.757
169	1	169	1.719	2.674	84	1	8081	18.621	0.418	NA	0.116	0.231	-42.002	-138.48
170	1	170	1.679	2.67	84.5	1	15897	18.661	0.382	NA	0.04	0.08	-174.604	-132.602
171	1	171	1.558	2.519	85	1	7319	18.854	0.207	NA	0.194	0.387	-128.979	45.625
172	1	172	1.674	2.578	85.5	1	9343	18.984	0.335	NA	0.13	0.26	26.756	155.734
173	1	173	1.729	2.615	86	1	11460	19.051	0.401	NA	0.067	0.134	34.302	7.546
174	1	174	1.712	2.503	86.5	1	11005	19.165	0.356	NA	0.114	0.228	-98.3	-132.602
175	1	175	1.737	2.523	87	1	14201	19.197	0.383	NA	0.032	0.064	39.917	138.218
176	1	176	1.717	2.513	87.5	1	6293	19.22	0.363	NA	0.022	0.045	-151.593	168.489
177	1	177	1.658	2.52	88	1	13312	19.279	0.305	NA	0.06	0.119	173.183	-35.224
178	1	178	1.602	2.403	88.5	1	9777	19.409	0.251	NA	0.13	0.259	-115.609	71.209
179	1	179	1.646	2.477	89	1	5303	19.495	0.288	NA	0.087	0.173	59.331	174.94
180	1	180	1.615	2.446	89.5	1	2973	19.54	0.257	NA	0.044	0.088	-135.183	165.485
181	1	181	1.635	2.509	90	1	4398	19.606	0.28	NA	0.066	0.132	72.389	-152.428
182	1	182	1.572	2.481	90.5	1	10026	19.675	0.214	NA	0.069	0.138	-156.251	131.36
183	1	183	1.467	2.443	91	1	10734	19.786	0.111	NA	0.111	0.223	-160.035	-3.783
184	1	184	1.484	2.505	91.5	1	10935	19.851	0.133	NA	0.064	0.128	74.282	-125.683
185	1	185	1.473	2.302	92	1	10389	20.054	0.198	NA	0.204	0.407	-93.228	-167.511
186	1	186	1.426	2.167	92.5	1	8258	20.197	0.304	NA	0.143	0.286	-109.263	-16.034
187	1	187	1.481	2.266	93	1	8091	20.31	0.233	NA	0.113	0.226	60.831	170.094
188	1	188	1.527	2.313	93.5	1	4098	20.377	0.226	NA	0.067	0.133	45.766	-15.065
189	1	189	1.549	2.297	94	1	12213	20.404	0.253	NA	0.027	0.054	-36.147	-81.913
190	1	190	1.563	2.443	94.5	1	6037	20.55	0.206	NA	0.146	0.292	84.352	120.499
191	1	191	1.595	2.251	95	1	6670	20.744	0.318	NA	0.194	0.389	-80.641	-164.993
192	1	192	1.559	2.348	95.5	1	9836	20.848	0.231	NA	0.104	0.208	110.439	-168.92
193	1	193	1.48	2.331	96	1	5207	20.929	0.18	NA	0.08	0.161	-167.793	81.767
194	1	194	1.515	2.215	96.5	1	13843	21.05	0.294	NA	0.122	0.243	-73.681	94.112
195	1	195	1.505	2.234	97	1	8202	21.072	0.272	NA	0.021	0.043	117.416	-168.903
196	1	196	1.654	2.259	97.5	1	11904	21.224	0.36	NA	0.152	0.304	9.72	-107.697
197	1	197	1.693	2.302	98	1	5371	21.281	0.372	NA	0.058	0.115	47.971	38.251
198	1	198	1.579	2.37	98.5	1	4217	21.415	0.239	NA	0.133	0.267	149.18	101.209
199	1	199	1.661	2.38	99	1	1900	21.497	0.314	NA	0.083	0.166	6.884	-142.296
200	1	200	1.661	2.463	99.5	1	4857	21.58	0.303	NA	0.083	0.166	89.864	82.98
201	1	201	1.752	2.392	100	1	2818	21.696	0.4	NA	0.116	0.231	-37.86	-127.723
202	1	202	1.665	2.471	100.5	1	2515	21.813	0.307	NA	0.118	0.235	137.706	175.566
203	1	203	1.614	2.423	101	1	1602	21.884	0.259	NA	0.071	0.142	-136.6	85.693
204	1	204	1.519	2.421	101.5	1	9418	21.979	0.166	NA	0.094	0.189	-179.139	-42.538
205	1	205	1.66	2.461	102	1	5612	22.125	0.302	NA	0.146	0.293	15.655	-165.207
206	1	206	1.534	2.391	102.5	1	7244	22.269	0.19	NA	0.145	0.289	-150.957	-166.611
207	1	207	1.592	2.321	103	1	8729	22.36	0.273	NA	0.09	0.181	-50.038	100.919
208	1	208	1.621	2.306	103.5	1	9335	22.392	0.306	NA	0.033	0.065	-28.717	21.32
209	1	209	1.555	2.382	104	1	6880	22.493	0.213	NA	0.1	0.2	130.592	159.309
210	1	210	1.661	2.285	104.5	1	2425	22.636	0.352	NA	0.144	0.287	-42.367	-172.959
211	1	211	1.66	2.284	105	1	2948	22.638	0.351	NA	0.002	0.004	-149.906	-107.539
212	1	212	1.594	2.329	105.5	1	3665	22.718	0.271	NA	0.08	0.16	146.124	-63.969
213	1	213	1.524	2.404	106	1	3773	22.82	0.176	NA	0.102	0.205	132.911	-13.213
214	1	214	1.573	2.353	106.5	1	4189	22.89	0.241	NA	0.07	0.14	-45.613	-178.524
215	1	215	1.629	2.29	107	1	4264	22.975	0.321	NA	0.084	0.169	-48.244	-2.632
216	1	216	1.542	2.41	107.5	1	2752	23.123	0.191	NA	0.148	0.296	126.122	174.366
217	1	217	1.575	2.321	108	1	3451	23.217	0.259	NA	0.095	0.189	-69.512	164.367
218	1	218	1.534	2.338	108.5	1	2267	23.262	0.215	NA	0.045	0.09	158.13	-132.358
219	1	219	1.669	2.291	109	1	2973	23.406	0.355	NA	0.144	0.287	-19.25	-177.38
220	1	220	1.554	2.134	109.5	1	10600	23.6	0.383	NA	0.195	0.389	-126.217	-106.967
221	1	221	1.509	2.116	110	1	7487	23.649	0.379	NA	0.049	0.097	-158.205	-31.988
222	1	222	1.545	2.283	110.5	1	5504	23.82	0.26	NA	0.171	0.342	77.776	-124.019
223	1	223	1.627	2.275	111	1	2886	23.903	0.329	NA	0.083	0.165	-5.743	-83.519
224	1	224	1.653	2.317	111.5	1	2397	23.952	0.329	NA	0.05	0.099	58.805	64.549
225	1	225	1.579	2.325	112	1	2602	24.027	0.26	NA	0.075	0.149	173.806	115
226	1	226	1.546	2.357	112.5	1	6783	24.073	0.215	NA	0.046	0.092	136.76	-37.046
227	1	227	1.547	2.298	113	1	7044	24.132	0.251	NA	0.059	0.119	-88.339	134.902
228	1	228	1.48	2.333	113.5	1	6001	24.208	0.179	NA	0.076	0.151	152.458	-119.203
229	1	229	1.619	2.292	114	1	5506	24.352	0.312	NA	0.145	0.289	-16.222	-168.68
230	1	230	1.531	2.367	114.5	1	7127	24.468	0.198	NA	0.116	0.232	139.445	155.667
231	1	231	1.599	2.444	115	1	3511	24.57	0.241	NA	0.102	0.205	48.748	-90.697
232	1	232	1.648	2.425	115.5	1	2764	24.623	0.292	NA	0.053	0.106	-21.096	-69.845
233	1	233	1.55	2.464	116	1	4652	24.729	0.192	NA	0.105	0.211	158.182	179.278
234	1	234	1.617	2.448	116.5	1	4302	24.798	0.259	NA	0.069	0.138	-14.168	-172.35
235	1	235	1.56	2.443	117	1	6920	24.855	0.203	NA	0.058	0.115	-175.559	-161.391
236	1	236	1.6	2.382	117.5	1	4125	24.929	0.255	NA	0.073	0.147	-56.786	118.773
237	1	237	1.55	2.367	118	1	2395	24.981	0.215	NA	0.052	0.104	-163.639	-106.854
238	1	238	1.554	2.364	118.5	1	2743	24.986	0.22	NA	0.005	0.011	-39.745	123.894
239	1	239	1.522	2.404	119	1	2530	25.037	0.174	NA	0.051	0.103	128.321	168.066
240	1	240	1.548	2.329	119.5	1	1416	25.116	0.232	NA	0.079	0.158	-70.866	160.813
241	1	241	1.616	2.308	120	1	1322	25.187	0.301	NA	0.071	0.142	-17.51	53.356
242	1	242	1.577	2.315	120.5	1	2186	25.226	0.264	NA	0.039	0.078	169.885	-172.605
243	1	243	1.588	2.353	121	1	1924	25.266	0.255	NA	0.039	0.078	74.19	-95.695
244	1	244	1.531	2.437	121.5	1	2937	25.367	0.174	NA	0.102	0.204	124.219	50.029
245	1	245	1.625	2.31	122	1	1721	25.525	0.307	NA	0.158	0.315	-53.333	-177.552
246	1	246	1.561	2.27	122.5	1	1738	25.6	0.281	NA	0.075	0.15	-147.165	-93.833
247	1	247	1.492	2.298	123	1	1617	25.675	0.213	NA	0.075	0.149	157.698	-55.137
248	1	248	1.558	2.344	123.5	1	2914	25.755	0.233	NA	0.081	0.161	35.069	-122.629
249	1	249	1.548	2.444	124	1	2847	25.856	0.191	NA	0.101	0.201	95.863	60.794
250	1	250	1.662	2.463	124.5	1	2419	25.971	0.304	NA	0.115	0.231	9.137	-86.725
251	1	251	1.643	2.489	125	1	3882	26.004	0.286	NA	0.033	0.066	125.699	116.562
252	1	252	1.589	2.394	125.5	1	2937	26.114	0.241	NA	0.11	0.22	-119.278	115.023
253	1	253	1.627	2.335	126	1	3522	26.184	0.297	NA	0.069	0.139	-57.101	62.177
254	1	254	1.49	2.297	126.5	1	2698	26.326	0.212	NA	0.142	0.285	-164.41	-107.309
255	1	255	1.583	2.25	127	1	2321	26.43	0.31	NA	0.104	0.209	-26.834	137.576
256	1	256	1.549	2.34	127.5	1	1973	26.527	0.227	NA	0.096	0.192	110.504	137.338
257	1	257	1.58	2.378	128	1	3566	26.575	0.238	NA	0.049	0.097	50.391	-60.113
258	1	258	1.588	2.336	128.5	1	2233	26.618	0.263	NA	0.042	0.085	-79.027	-129.418
259	1	259	1.575	2.24	129	1	2517	26.715	0.311	NA	0.097	0.194	-98.022	-18.995
260	1	260	1.518	2.305	129.5	1	2483	26.801	0.225	NA	0.086	0.172	130.969	-131.009
261	1	261	1.674	2.31	130	1	2559	26.957	0.351	NA	0.156	0.312	1.77	-129.199
262	1	262	1.52	2.325	130.5	1	3910	27.112	0.213	NA	0.155	0.31	174.451	172.681
263	1	263	1.564	2.273	131	1	2478	27.18	0.28	NA	0.068	0.136	-49.855	135.694
264	1	264	1.631	2.349	131.5	1	2009	27.282	0.296	NA	0.102	0.204	48.478	98.334
265	1	265	1.52	2.445	132	1	3837	27.429	0.162	NA	0.147	0.295	139.222	90.744
266	1	266	1.509	2.479	132.5	1	5435	27.464	0.151	NA	0.035	0.07	108.009	-31.213
267	1	267	1.691	2.349	133	1	3564	27.688	0.352	NA	0.224	0.448	-35.388	-143.397
268	1	268	1.568	2.321	133.5	1	4782	27.815	0.253	NA	0.127	0.254	-167.182	-131.793
269	1	269	1.57	2.307	134	1	6875	27.829	0.263	NA	0.014	0.027	-82.031	85.15
270	1	270	1.646	2.381	134.5	1	5572	27.935	0.299	NA	0.106	0.213	44.113	126.144
271	1	271	1.635	2.361	135	1	3784	27.958	0.295	NA	0.023	0.047	-117.728	-161.841
272	1	272	1.554	2.406	135.5	1	4125	28.052	0.204	NA	0.093	0.186	151.086	-91.186
273	1	273	1.677	2.35	136	1	4098	28.187	0.339	NA	0.136	0.272	-24.247	-175.332
274	1	274	1.656	2.36	136.5	1	6092	28.211	0.315	NA	0.023	0.047	155.168	179.414
275	1	275	1.622	2.305	137	1	4072	28.275	0.308	NA	0.064	0.129	-121.579	83.253
276	1	276	1.747	2.394	137.5	1	6862	28.428	0.395	NA	0.153	0.307	35.422	157.001
277	1	277	1.667	2.369	138	1	3741	28.513	0.323	NA	0.084	0.169	-162.593	161.985
278	1	278	1.588	2.376	138.5	1	2709	28.592	0.246	NA	0.079	0.158	174.603	-22.804
279	1	279	1.671	2.259	139	1	1604	28.735	0.373	NA	0.143	0.286	-54.762	130.635
280	1	280	1.647	2.352	139.5	1	1806	28.831	0.309	NA	0.096	0.192	104.537	159.299
281	1	281	1.693	2.392	140	1	2464	28.892	0.342	NA	0.061	0.122	41.016	-63.521
282	1	282	1.688	2.245	140.5	1	3074	29.039	0.396	NA	0.147	0.295	-91.787	-132.803
283	1	283	1.616	2.296	141	1	2707	29.128	0.307	NA	0.089	0.177	144.196	-124.017
284	1	284	1.594	2.311	141.5	1	2553	29.154	0.281	NA	0.026	0.053	146.794	2.597
285	1	285	1.696	2.335	142	1	2995	29.259	0.361	NA	0.105	0.21	13.517	-133.276
286	1	286	1.756	2.387	142.5	1	8584	29.338	0.406	NA	0.079	0.158	40.36	26.842
287	1	287	1.758	2.214	143	1	8194	29.511	0.471	NA	0.173	0.345	-89.634	-129.993
288	1	288	1.715	2.275	143.5	1	4919	29.585	0.403	NA	0.075	0.15	124.954	-145.413
289	1	289	1.613	2.239	144	1	8595	29.694	0.339	NA	0.109	0.217	-160.233	74.814
290	1	290	1.539	2.132	144.5	1	4917	29.824	0.378	NA	0.13	0.26	-124.418	35.815
291	1	291	1.633	2.13	145	1	3069	29.918	0.432	NA	0.094	0.188	-0.997	123.42
292	1	292	1.608	2.256	145.5	1	2491	30.046	0.325	NA	0.128	0.257	101.193	102.191
293	1	293	1.626	2.281	146	1	2685	30.077	0.324	NA	0.031	0.061	53.549	-47.645
294	1	294	1.622	2.361	146.5	1	2310	30.157	0.283	NA	0.08	0.16	93.359	39.81
295	1	295	1.562	2.417	147	1	3507	30.239	0.209	NA	0.082	0.165	136.539	43.18
296	1	296	1.598	2.436	147.5	1	3071	30.28	0.241	NA	0.041	0.081	28.094	-108.445
297	1	297	1.547	2.545	148	1	7840	30.399	0.206	NA	0.119	0.239	114.961	86.867
298	1	298	1.522	2.47	148.5	1	6141	30.478	0.163	NA	0.079	0.157	-109.185	135.853
299	1	299	1.551	2.335	149	1	3916	30.616	0.231	NA	0.139	0.277	-77.826	31.359
300	1	300	1.569	2.336	149.5	1	1604	30.634	0.246	NA	0.018	0.036	4.2	82.026
301	1	301	1.606	2.331	150	1	3940	30.672	0.281	NA	0.038	0.075	-7.9	-12.1
302	1	302	1.609	2.264	150.5	1	1649	30.739	0.32	NA	0.067	0.134	-87.767	-79.867
303	1	303	1.648	2.262	151	1	3492	30.778	0.353	NA	0.039	0.078	-3.94	83.827
304	1	304	1.659	2.326	151.5	1	2937	30.843	0.33	NA	0.066	0.131	80.065	84.005
305	1	305	1.673	2.331	152	1	2732	30.858	0.342	NA	0.015	0.03	17.022	-63.043
306	1	306	1.609	2.272	152.5	1	2481	30.945	0.315	NA	0.087	0.174	-137.923	-154.945
307	1	307	1.623	2.315	153	1	2451	30.991	0.303	NA	0.045	0.091	71.573	-150.504
308	1	308	1.59	2.218	153.5	1	5038	31.094	0.338	NA	0.103	0.206	-108.679	179.748
309	1	309	1.603	2.22	154	1	3268	31.108	0.345	NA	0.014	0.027	9.234	117.913
310	1	310	1.66	2.344	154.5	1	1529	31.244	0.324	NA	0.136	0.272	65.533	56.299
311	1	311	1.698	2.286	155	1	1792	31.313	0.383	NA	0.069	0.139	-56.643	-122.176
312	1	312	1.714	2.322	155.5	1	3065	31.353	0.383	NA	0.04	0.08	65.757	122.399
313	1	313	1.871	2.29	156	1	7507	31.513	0.541	NA	0.16	0.321	-11.537	-77.294
314	1	314	2.003	2.396	156.5	1	7161	31.682	0.649	NA	0.169	0.338	38.579	50.116
315	1	315	1.813	2.335	157	1	3223	31.882	0.472	NA	0.2	0.4	-162.203	159.218
316	1	316	2.007	2.366	157.5	1	6214	32.079	0.656	NA	0.197	0.394	9.241	171.444
317	1	317	2.069	2.318	158	1	9708	32.158	0.726	NA	0.079	0.158	-37.946	-47.187
318	1	318	2.051	2.353	158.5	1	6737	32.198	0.701	NA	0.04	0.079	118.052	155.997
319	1	319	1.884	2.347	159	1	7630	32.365	0.539	NA	0.167	0.333	-178.112	63.836
320	1	320	1.95	2.17	159.5	1	7155	32.554	0.66	NA	0.189	0.378	-69.742	108.37
321	1	321	1.785	2.336	160	1	1612	32.788	0.445	NA	0.234	0.468	134.751	-155.506
322	1	322	1.884	2.298	160.5	1	7172	32.894	0.551	NA	0.106	0.212	-20.954	-155.706
323	1	323	1.893	2.319	161	1	8309	32.916	0.554	NA	0.023	0.045	64.768	85.722
324	1	324	1.85	2.299	161.5	1	6596	32.964	0.519	NA	0.048	0.096	-154.892	140.34
325	1	325	1.78	2.245	162	1	8718	33.052	0.475	NA	0.088	0.175	-142.701	12.191
326	1	326	1.915	2.322	162.5	1	6555	33.207	0.574	NA	0.155	0.31	29.746	172.447
327	1	327	1.878	2.409	163	1	6263	33.3	0.522	NA	0.094	0.188	113.197	83.451
328	1	328	1.778	2.469	163.5	1	7500	33.417	0.42	NA	0.117	0.233	148.829	35.631
329	1	329	1.779	2.431	164	1	8302	33.455	0.422	NA	0.038	0.076	-88.662	122.509
330	1	330	1.848	2.495	164.5	1	6816	33.548	0.49	NA	0.094	0.187	42.705	131.367
331	1	331	1.779	2.355	165	1	4797	33.704	0.435	NA	0.156	0.311	-115.985	-158.69
332	1	332	1.719	2.371	165.5	1	4721	33.766	0.372	NA	0.063	0.125	165.166	-78.849
333	1	333	1.754	2.331	166	1	3586	33.82	0.417	NA	0.053	0.106	-48.639	146.196
334	1	334	1.896	2.364	166.5	1	3669	33.965	0.547	NA	0.146	0.292	13.236	61.874
335	1	335	1.807	2.369	167	1	4575	34.054	0.459	NA	0.089	0.178	176.745	163.51
336	1	336	1.646	2.368	167.5	1	3048	34.215	0.303	NA	0.161	0.322	-179.447	3.808
337	1	337	1.82	2.457	168	1	6495	34.41	0.462	NA	0.195	0.39	27.181	-153.372
338	1	338	1.696	2.424	168.5	1	2555	34.538	0.34	NA	0.128	0.256	-164.999	167.819
339	1	339	1.697	2.326	169	1	3029	34.636	0.366	NA	0.098	0.195	-89.403	75.597
340	1	340	1.624	2.463	169.5	1	1685	34.791	0.266	NA	0.155	0.31	118.187	-152.41
341	1	341	1.66	2.268	170	1	2760	34.989	0.359	NA	0.198	0.396	-79.582	162.231
342	1	342	1.748	2.334	170.5	1	4814	35.099	0.41	NA	0.11	0.219	36.902	116.483
343	1	343	1.803	2.398	171	1	7560	35.183	0.45	NA	0.085	0.169	48.754	11.852
344	1	344	1.797	2.232	171.5	1	6195	35.349	0.496	NA	0.165	0.331	-92.168	-140.921
345	1	345	1.697	2.181	172	1	9166	35.461	0.44	NA	0.113	0.225	-153.035	-60.867
346	1	346	1.623	2.275	172.5	1	6536	35.58	0.325	NA	0.119	0.238	128.142	-78.824
347	1	347	1.64	2.346	173	1	2764	35.653	0.305	NA	0.073	0.145	76.56	-51.582
348	1	348	1.578	2.554	173.5	1	8356	35.87	0.238	NA	0.217	0.435	106.602	30.042
349	1	349	1.592	2.478	174	1	8893	35.948	0.234	NA	0.077	0.155	-79.579	173.819
350	1	350	1.692	2.391	174.5	1	7807	36.08	0.341	NA	0.132	0.264	-40.973	38.607
351	1	351	1.539	2.306	175	1	8407	36.254	0.24	NA	0.175	0.35	-150.655	-109.682
352	1	352	1.602	2.31	175.5	1	9429	36.317	0.287	NA	0.063	0.125	4.35	155.005
353	1	353	1.567	2.465	176	1	11142	36.476	0.208	NA	0.159	0.317	102.808	98.458
354	1	354	1.587	2.495	176.5	1	6747	36.512	0.231	NA	0.036	0.073	55.143	-47.665
355	1	355	1.545	2.512	177	1	6094	36.557	0.193	NA	0.045	0.091	157.898	102.755
356	1	356	1.639	2.508	177.5	1	7353	36.652	0.285	NA	0.094	0.189	-2.075	-159.973
357	1	357	1.643	2.445	178	1	6997	36.715	0.285	NA	0.063	0.127	-87.016	-84.942
358	1	358	1.865	2.294	178.5	1	9728	36.983	0.534	NA	0.268	0.537	-34.29	52.726
359	1	359	1.876	2.254	179	1	9529	37.025	0.559	NA	0.042	0.083	-73.889	-39.6
360	1	360	1.709	2.446	179.5	1	6391	37.28	0.352	NA	0.255	0.509	130.882	-155.229
361	1	361	1.677	2.486	180	1	9454	37.331	0.319	NA	0.051	0.103	129.428	-1.454
362	1	362	1.854	2.403	180.5	1	11916	37.526	0.499	NA	0.195	0.39	-25.021	-154.449
363	1	363	1.797	2.387	181	1	9491	37.585	0.445	NA	0.059	0.118	-163.612	-138.591
364	1	364	1.766	2.278	181.5	1	12433	37.699	0.448	NA	0.114	0.227	-105.905	57.707
365	1	365	1.722	2.289	182	1	14478	37.744	0.403	NA	0.046	0.091	165.5	-88.595
366	1	366	1.731	2.432	182.5	1	13881	37.888	0.374	NA	0.144	0.287	86.214	-79.286
367	1	367	1.56	2.47	183	1	7067	38.063	0.202	NA	0.175	0.35	167.619	81.405
368	1	368	1.627	2.409	183.5	1	7436	38.154	0.275	NA	0.091	0.181	-42.235	150.146
369	1	369	1.653	2.509	184	1	9600	38.257	0.298	NA	0.103	0.207	75.871	118.106
370	1	370	1.549	2.433	184.5	1	7586	38.386	0.193	NA	0.129	0.258	-143.495	140.634
371	1	371	1.72	2.458	185	1	6912	38.559	0.362	NA	0.173	0.346	8.42	151.915
372	1	372	1.74	2.288	185.5	1	5258	38.73	0.42	NA	0.171	0.342	-83.427	-91.846
373	1	373	1.701	2.315	186	1	9280	38.777	0.374	NA	0.047	0.094	145.312	-131.261
374	1	374	1.589	2.286	186.5	1	3185	38.893	0.291	NA	0.116	0.231	-165.403	49.285
375	1	375	1.617	2.252	187	1	2041	38.936	0.334	NA	0.043	0.087	-51.157	114.246
376	1	376	1.62	2.263	187.5	1	2754	38.948	0.329	NA	0.012	0.024	75.107	126.264
377	1	377	1.631	2.368	188	1	4601	39.054	0.289	NA	0.105	0.211	83.724	8.617
378	1	378	1.835	2.263	188.5	1	2397	39.283	0.517	NA	0.229	0.459	-27.344	-111.069
379	1	379	1.726	2.233	189	1	1905	39.396	0.434	NA	0.113	0.226	-164.711	-137.367
380	1	380	1.686	2.186	189.5	1	1956	39.457	0.429	NA	0.061	0.123	-130.636	34.076
381	1	381	1.579	2.223	190	1	1689	39.571	0.326	NA	0.113	0.227	161.146	-68.218
382	1	382	1.627	2.242	190.5	1	1990	39.622	0.349	NA	0.052	0.104	21.094	-140.052
383	1	383	1.683	2.297	191	1	2668	39.702	0.365	NA	0.079	0.158	44.804	23.71
384	1	384	1.593	2.274	191.5	1	1947	39.795	0.302	NA	0.093	0.186	-165.268	149.928
385	1	385	1.657	2.347	192	1	1894	39.891	0.32	NA	0.097	0.193	49.184	-145.548
386	1	386	1.691	2.287	192.5	1	1759	39.961	0.377	NA	0.069	0.139	-60.103	-109.287
387	1	387	1.676	2.331	193	1	2060	40.007	0.344	NA	0.046	0.093	108.844	168.947
388	1	388	1.726	2.323	193.5	1	4305	40.057	0.393	NA	0.05	0.1	-9.181	-118.025
389	1	389	1.67	2.359	194	1	3281	40.124	0.328	NA	0.067	0.134	147.013	156.194
390	1	390	1.648	2.334	194.5	1	2596	40.157	0.317	NA	0.033	0.067	-131.346	81.64
391	1	391	1.653	2.347	195	1	1922	40.171	0.317	NA	0.014	0.028	65.216	-163.438
392	1	392	1.656	2.413	195.5	1	2515	40.238	0.302	NA	0.067	0.134	87.362	22.146
393	1	393	1.735	2.442	196	1	2602	40.322	0.378	NA	0.084	0.168	20.109	-67.253
394	1	394	1.652	2.396	196.5	1	3871	40.417	0.301	NA	0.095	0.191	-151.28	-171.389
395	1	395	1.633	2.36	197	1	2432	40.459	0.293	NA	0.041	0.082	-116.985	34.295
396	1	396	1.553	2.292	197.5	1	1911	40.564	0.259	NA	0.105	0.21	-139.794	-22.809
397	1	397	1.609	2.271	198	1	2963	40.624	0.316	NA	0.06	0.121	-19.979	119.815
398	1	398	1.611	2.367	198.5	1	2483	40.72	0.27	NA	0.096	0.192	89.081	109.061
399	1	399	1.657	2.315	199	1	4441	40.789	0.333	NA	0.069	0.139	-48.545	-137.626
400	1	400	1.578	2.305	199.5	1	2291	40.868	0.271	NA	0.079	0.158	-172.799	-124.253
401	1	401	1.651	2.358	200	1	3564	40.959	0.311	NA	0.09	0.18	36.197	-151.005
402	1	402	1.834	2.44	200.5	1	4876	41.159	0.476	NA	0.2	0.4	23.959	-12.237
403	1	403	1.82	2.48	201	1	7921	41.202	0.462	NA	0.043	0.086	109.416	85.457
404	1	404	1.984	2.446	201.5	1	7584	41.369	0.626	NA	0.168	0.335	-11.941	-121.357
405	1	405	1.95	2.455	202	1	7217	41.404	0.592	NA	0.035	0.07	164.51	176.452
406	1	406	1.891	2.474	202.5	1	3204	41.466	0.533	NA	0.062	0.124	162	-2.511
407	1	407	1.857	2.371	203	1	4332	41.575	0.507	NA	0.108	0.216	-108.121	89.879
408	1	408	1.908	2.443	203.5	1	7016	41.662	0.55	NA	0.088	0.175	54.841	162.963
409	1	409	1.804	2.359	204	1	2284	41.795	0.458	NA	0.133	0.266	-141.118	164.04
410	1	410	1.801	2.416	204.5	1	2487	41.852	0.445	NA	0.056	0.113	93.4	-125.482
411	1	411	1.799	2.521	205	1	6848	41.957	0.445	NA	0.105	0.21	90.703	-2.697
412	1	412	1.757	2.413	205.5	1	5333	42.072	0.402	NA	0.115	0.231	-111.564	157.733
413	1	413	1.855	2.345	206	1	6683	42.192	0.511	NA	0.12	0.24	-34.797	76.767
414	1	414	1.831	2.342	206.5	1	6779	42.216	0.488	NA	0.025	0.05	-172.496	-137.7
415	1	415	1.761	2.302	207	1	4475	42.297	0.434	NA	0.08	0.161	-149.852	22.644
416	1	416	1.817	2.353	207.5	1	8460	42.372	0.471	NA	0.075	0.15	42.703	-167.445
417	1	417	1.887	2.405	208	1	8866	42.459	0.532	NA	0.087	0.174	36.644	-6.058
418	1	418	1.782	2.461	208.5	1	9998	42.578	0.424	NA	0.119	0.237	151.477	114.833
419	1	419	1.945	2.461	209	1	6335	42.741	0.587	NA	0.163	0.326	-0.147	-151.624
420	1	420	1.703	2.321	209.5	1	2655	43.02	0.373	NA	0.28	0.559	-150.073	-149.926
421	1	421	1.755	2.316	210	1	4025	43.072	0.423	NA	0.052	0.105	-5.579	144.494
422	1	422	1.757	2.277	210.5	1	7733	43.112	0.44	NA	0.04	0.079	-87.599	-82.02
423	1	423	1.706	2.313	211	1	6112	43.174	0.379	NA	0.062	0.124	144.4	-128.001
424	1	424	1.659	2.379	211.5	1	8253	43.256	0.312	NA	0.082	0.164	125.42	-18.98
425	1	425	1.807	2.398	212	1	4055	43.405	0.453	NA	0.149	0.298	7.141	-118.279
426	1	426	1.855	2.347	212.5	1	3526	43.475	0.51	NA	0.07	0.14	-46.799	-53.94
427	1	427	1.836	2.441	213	1	5913	43.571	0.478	NA	0.096	0.192	101.272	148.07
428	1	428	1.816	2.375	213.5	1	7626	43.639	0.466	NA	0.069	0.137	-106.581	152.147
429	1	429	1.766	2.289	214	1	2732	43.74	0.443	NA	0.1	0.201	-120.232	-13.651
430	1	430	1.735	2.317	214.5	1	6005	43.781	0.404	NA	0.042	0.083	137.386	-102.382
431	1	431	1.777	2.263	215	1	2993	43.849	0.464	NA	0.068	0.136	-52.087	170.527
432	1	432	1.941	2.392	215.5	1	8074	44.058	0.587	NA	0.209	0.418	38.259	90.346
433	1	433	1.773	2.301	216	1	3020	44.249	0.446	NA	0.191	0.382	-151.386	170.355
434	1	434	1.807	2.23	216.5	1	5830	44.328	0.506	NA	0.079	0.158	-64.508	86.878
435	1	435	1.723	2.406	217	1	2830	44.524	0.369	NA	0.195	0.391	115.63	-179.861
436	1	436	1.759	2.364	217.5	1	5209	44.579	0.413	NA	0.055	0.111	-49.089	-164.719
437	1	437	1.902	2.367	218	1	6329	44.722	0.553	NA	0.143	0.287	1.218	50.307
438	1	438	1.971	2.302	218.5	1	10086	44.816	0.633	NA	0.094	0.188	-43.551	-44.769
439	1	439	1.861	2.243	219	1	3946	44.941	0.549	NA	0.125	0.249	-151.518	-107.967
440	1	440	1.728	2.196	219.5	1	3950	45.082	0.456	NA	0.141	0.281	-160.744	-9.226
441	1	441	1.619	2.401	220	1	2073	45.313	0.268	NA	0.232	0.463	118.205	-81.051
442	1	442	1.803	2.234	220.5	1	3714	45.562	0.5	NA	0.248	0.497	-41.993	-160.198
443	1	443	1.819	2.389	221	1	3692	45.717	0.466	NA	0.155	0.31	84.313	126.306
444	1	444	1.79	2.315	221.5	1	4902	45.796	0.457	NA	0.079	0.159	-111.014	164.673
445	1	445	1.678	2.384	222	1	5459	45.928	0.329	NA	0.132	0.264	148.552	-100.434
446	1	446	1.623	2.379	222.5	1	6303	45.983	0.278	NA	0.055	0.11	-175.43	36.018
447	1	447	1.674	2.506	223	1	9160	46.12	0.319	NA	0.137	0.274	67.972	-116.598
448	1	448	1.714	2.418	223.5	1	9245	46.216	0.358	NA	0.097	0.193	-66.038	-134.01
449	1	449	1.653	2.515	224	1	8575	46.331	0.299	NA	0.115	0.23	121.905	-172.056
450	1	450	1.454	2.428	224.5	1	6843	46.548	0.102	NA	0.217	0.434	-156.378	81.716
451	1	451	1.507	2.452	225	1	8428	46.607	0.149	NA	0.058	0.117	24.54	-179.082
452	1	452	1.534	2.442	225.5	1	10154	46.636	0.177	NA	0.029	0.057	-22.207	-46.746
453	1	453	1.654	2.302	226	1	8196	46.819	0.336	NA	0.184	0.368	-49.274	-27.067
454	1	454	1.568	2.323	226.5	1	9920	46.908	0.252	NA	0.088	0.176	166.609	-144.117
455	1	455	1.595	2.382	227	1	5672	46.973	0.25	NA	0.065	0.13	65.577	-101.033
456	1	456	1.572	2.331	227.5	1	4755	47.029	0.251	NA	0.056	0.112	-113.97	-179.547
457	1	457	1.649	2.379	228	1	5875	47.12	0.303	NA	0.091	0.182	31.827	145.797
458	1	458	1.578	2.255	228.5	1	5318	47.262	0.302	NA	0.143	0.286	-120.091	-151.918
459	1	459	1.652	2.302	229	1	7327	47.35	0.335	NA	0.088	0.175	32.284	152.375
460	1	460	1.74	2.346	229.5	1	8731	47.449	0.399	NA	0.099	0.197	26.714	-5.57
461	1	461	1.667	2.208	230	1	7146	47.605	0.401	NA	0.156	0.312	-117.71	-144.424
462	1	462	1.641	2.246	230.5	1	6961	47.651	0.357	NA	0.046	0.092	125.183	-117.107
463	1	463	1.631	2.162	231	1	8951	47.735	0.407	NA	0.084	0.168	-96.474	138.343
464	1	464	1.594	2.044	231.5	1	10549	47.858	0.481	NA	0.124	0.247	-107.812	-11.338
465	1	465	1.482	2.133	232	1	6709	48.001	0.353	NA	0.142	0.285	141.385	-110.803
466	1	466	1.664	2.055	232.5	1	7803	48.199	0.51	NA	0.198	0.396	-23.271	-164.656
467	1	467	1.578	2.037	233	1	5006	48.287	0.48	NA	0.089	0.177	-168.08	-144.809
468	1	468	1.49	2.095	233.5	1	10463	48.393	0.391	NA	0.105	0.211	146.665	-45.255
469	1	469	1.271	2.151	234	1	7955	48.619	0.324	NA	0.226	0.452	165.54	18.875
470	1	470	1.39	2.236	234.5	1	1811	48.765	0.23	NA	0.146	0.292	35.509	-130.031
471	1	471	1.336	2.049	235	1	9262	48.959	0.415	NA	0.194	0.388	-106.128	-141.637
472	1	472	1.374	2.013	235.5	1	7616	49.012	0.45	NA	0.053	0.105	-42.743	63.385
473	1	473	1.414	2.068	236	1	9557	49.079	0.399	NA	0.068	0.136	54.165	96.909
474	1	474	1.304	2.139	236.5	1	5952	49.21	0.329	NA	0.131	0.262	147.54	93.375
475	1	475	1.39	2.127	237	1	10265	49.298	0.338	NA	0.088	0.175	-7.911	-155.452
476	1	476	1.391	2.066	237.5	1	6848	49.359	0.399	NA	0.061	0.122	-89.855	-81.943
477	1	477	1.412	2.046	238	1	13472	49.388	0.42	NA	0.029	0.058	-41.313	48.542
478	1	478	1.352	2.018	238.5	1	9710	49.455	0.446	NA	0.067	0.134	-154.505	-113.193
479	1	479	1.445	2.027	239	1	10745	49.548	0.445	NA	0.093	0.186	5.926	160.431
480	1	480	1.355	2.089	239.5	1	13760	49.657	0.374	NA	0.109	0.218	145.534	139.608
481	1	481	1.496	1.932	240	1	14037	49.868	0.549	NA	0.211	0.423	-47.894	166.572
482	1	482	1.603	2.021	240.5	1	1804	50.008	0.505	NA	0.139	0.278	39.785	87.679
483	1	483	1.587	2	241	1	2231	50.035	0.517	NA	0.027	0.055	-127.735	-167.52
484	1	484	1.552	2.066	241.5	1	2638	50.11	0.442	NA	0.075	0.151	117.506	-114.759
485	1	485	1.478	1.867	242	1	7982	50.323	0.608	NA	0.213	0.425	-110.482	132.012
486	1	486	1.591	2.015	242.5	1	1909	50.509	0.505	NA	0.186	0.372	52.578	163.06
487	1	487	1.486	1.867	243	1	7859	50.69	0.61	NA	0.181	0.362	-125.26	-177.838
488	1	488	1.528	1.844	243.5	1	7511	50.737	0.642	NA	0.048	0.096	-28.99	96.27
489	1	489	1.489	1.871	244	1	8029	50.785	0.606	NA	0.048	0.096	145.332	174.322
490	1	490	1.41	2.029	244.5	1	8526	50.962	0.437	NA	0.177	0.353	116.447	-28.885
491	1	491	1.432	1.959	245	1	9171	51.036	0.51	NA	0.074	0.148	-72.45	171.103
492	1	492	1.417	2.098	245.5	1	8177	51.176	0.37	NA	0.14	0.281	96.177	168.627
493	1	493	1.573	2.019	246	1	13162	51.351	0.494	NA	0.175	0.35	-27.045	-123.222
494	1	494	1.484	1.963	246.5	1	10664	51.456	0.515	NA	0.105	0.21	-148.295	-121.251
495	1	495	1.525	1.981	247	1	6370	51.502	0.51	NA	0.045	0.091	22.797	171.092
496	1	496	1.509	2.179	247.5	1	1730	51.7	0.322	NA	0.199	0.397	94.779	71.982
497	1	497	1.513	2.188	248	1	3086	51.711	0.316	NA	0.011	0.021	64.568	-30.21
498	1	498	1.443	2.102	248.5	1	4561	51.822	0.372	NA	0.111	0.223	-128.766	166.666
499	1	499	1.498	2.071	249	1	4117	51.884	0.416	NA	0.062	0.124	-29.2	99.566
500	1	500	1.554	2.205	249.5	1	3739	52.03	0.324	NA	0.145	0.29	67.386	96.586
501	1	501	1.533	2.152	250	1	1969	52.087	0.357	NA	0.058	0.115	-110.991	-178.377
502	1	502	1.603	2.076	250.5	1	3176	52.19	0.458	NA	0.103	0.206	-46.913	64.078
503	1	503	1.619	2.122	251	1	1804	52.238	0.43	NA	0.048	0.096	71.399	118.313
504	1	504	1.547	2.192	251.5	1	1860	52.339	0.331	NA	0.1	0.201	135.561	64.162
505	1	505	1.524	2.182	252	1	1892	52.363	0.326	NA	0.025	0.049	-157.393	67.046
506	1	506	1.601	2.147	252.5	1	2186	52.448	0.399	NA	0.085	0.169	-25.042	132.351
507	1	507	1.518	1.952	253	1	5576	52.659	0.536	NA	0.212	0.423	-113.033	-87.99
508	1	508	1.469	2.001	253.5	1	5510	52.728	0.476	NA	0.069	0.138	134.976	-111.992
509	1	509	1.509	2.043	254	1	4853	52.786	0.447	NA	0.058	0.115	46.943	-88.033
510	1	510	1.454	2.022	254.5	1	4895	52.844	0.452	NA	0.058	0.116	-158.793	154.264
511	1	511	1.435	2.09	255	1	3780	52.915	0.381	NA	0.071	0.142	105.981	-95.226
512	1	512	1.435	2.093	255.5	1	2975	52.918	0.378	NA	0.003	0.006	94.344	-11.637
513	1	513	1.461	1.988	256	1	6169	53.026	0.486	NA	0.108	0.216	-75.71	-170.054
514	1	514	1.496	2.128	256.5	1	4526	53.17	0.362	NA	0.144	0.289	76.06	151.77
515	1	515	1.44	2.077	257	1	6048	53.246	0.395	NA	0.075	0.151	-137.659	146.281
516	1	516	1.441	2.063	257.5	1	4928	53.26	0.408	NA	0.014	0.028	-86.848	50.811
517	1	517	1.449	2.092	258	1	10679	53.289	0.382	NA	0.03	0.059	74.81	161.658
518	1	518	1.486	2.092	258.5	1	6259	53.326	0.393	NA	0.037	0.074	0.167	-74.643
519	1	519	1.464	2.135	259	1	8669	53.375	0.345	NA	0.048	0.097	116.543	116.376
520	1	520	1.454	2.226	259.5	1	10647	53.466	0.256	NA	0.091	0.182	96.277	-20.266
521	1	521	1.452	2.198	260	1	8669	53.494	0.281	NA	0.028	0.056	-94.513	169.21
522	1	522	1.436	2.17	260.5	1	9021	53.526	0.304	NA	0.033	0.066	-120.075	-25.562
523	1	523	1.5	2.091	261	1	11351	53.628	0.398	NA	0.101	0.203	-50.606	69.469
524	1	524	1.47	2.104	261.5	1	10830	53.66	0.377	NA	0.032	0.065	157.619	-151.776
525	1	525	1.5	2.153	262	1	9006	53.717	0.342	NA	0.057	0.115	58.343	-99.275
526	1	526	1.489	2.2	262.5	1	9489	53.766	0.294	NA	0.049	0.097	103.867	45.524
527	1	527	1.499	2.172	263	1	7413	53.796	0.324	NA	0.03	0.059	-70.078	-173.946
528	1	528	1.46	2.199	263.5	1	8031	53.843	0.283	NA	0.048	0.095	145.68	-144.242
529	1	529	1.425	2.289	264	1	6711	53.94	0.186	NA	0.097	0.193	111.197	-34.483
530	1	530	1.496	2.237	264.5	1	5845	54.028	0.265	NA	0.088	0.176	-36.14	-147.337
531	1	531	1.45	2.215	265	1	6698	54.079	0.264	NA	0.051	0.102	-154.823	-118.683
532	1	532	1.459	2.223	265.5	1	4942	54.091	0.261	NA	0.012	0.024	38.042	-167.135
533	1	533	1.485	2.267	266	1	4206	54.142	0.234	NA	0.051	0.102	59.89	21.847
534	1	534	1.536	2.192	266.5	1	4031	54.232	0.324	NA	0.09	0.181	-55.876	-115.765
535	1	535	1.45	2.241	267	1	8550	54.331	0.24	NA	0.098	0.197	149.987	-154.137
536	1	536	1.402	2.278	267.5	1	4953	54.392	0.19	NA	0.061	0.122	142.68	-7.307
537	1	537	1.526	2.214	268	1	2293	54.531	0.3	NA	0.139	0.278	-27.301	-169.981
538	1	538	1.516	2.257	268.5	1	2609	54.574	0.26	NA	0.044	0.087	102.856	130.158
539	1	539	1.559	2.302	269	1	2687	54.637	0.258	NA	0.062	0.125	46.291	-56.565
540	1	540	1.522	2.281	269.5	1	3125	54.68	0.245	NA	0.043	0.086	-151.375	162.334
541	1	541	1.597	2.35	270	1	3146	54.782	0.264	NA	0.102	0.204	42.37	-166.255
542	1	542	1.622	2.277	270.5	1	8520	54.859	0.323	NA	0.077	0.154	-70.593	-112.964
543	1	543	1.645	2.474	271	1	7496	55.057	0.287	NA	0.198	0.396	83.422	154.016
544	1	544	1.662	2.449	271.5	1	10816	55.087	0.305	NA	0.03	0.06	-55.108	-138.53
545	1	545	1.647	2.494	272	1	10937	55.135	0.291	NA	0.047	0.095	108.57	163.678
546	1	546	1.612	2.58	272.5	1	6549	55.228	0.279	NA	0.093	0.187	112.365	3.795
547	1	547	1.719	2.538	273	1	8620	55.343	0.368	NA	0.115	0.23	-21.588	-133.953
548	1	548	1.657	2.622	273.5	1	7464	55.448	0.338	NA	0.104	0.209	126.426	148.014
549	1	549	1.59	2.686	274	1	7699	55.54	0.321	NA	0.093	0.185	136.336	9.91
550	1	550	1.671	2.637	274.5	1	9425	55.635	0.358	NA	0.094	0.189	-31.037	-167.374
551	1	551	1.614	2.526	275	1	7394	55.76	0.263	NA	0.125	0.251	-117.018	-85.981
552	1	552	1.675	2.582	275.5	1	8256	55.843	0.338	NA	0.083	0.165	42.65	159.668
553	1	553	1.805	2.694	276	1	9952	56.015	0.503	NA	0.172	0.345	40.822	-1.828
554	1	554	1.693	2.485	276.5	1	5651	56.252	0.336	NA	0.237	0.474	-118.099	-158.921
555	1	555	1.509	2.303	277	1	2798	56.512	0.22	NA	0.259	0.519	-135.418	-17.319
556	1	556	1.55	2.48	277.5	1	2333	56.694	0.193	NA	0.182	0.364	76.76	-147.821
557	1	557	1.55	2.68	278	1	8945	56.893	0.289	NA	0.199	0.399	90.084	13.323
558	1	558	1.605	2.773	278.5	1	8966	57.001	0.396	NA	0.108	0.217	59.226	-30.858
559	1	559	1.49	2.584	279	1	1356	57.223	0.179	NA	0.221	0.443	-121.37	179.404
560	1	560	1.611	2.518	279.5	1	1117	57.36	0.259	NA	0.137	0.275	-28.492	92.878
561	1	561	1.678	2.407	280	1	1301	57.49	0.324	NA	0.13	0.259	-59.087	-30.594
562	1	562	1.645	2.393	280.5	1	2912	57.526	0.295	NA	0.036	0.072	-156.245	-97.159
563	1	563	1.592	2.503	281	1	2079	57.648	0.237	NA	0.122	0.244	115.55	-88.204
564	1	564	1.6	2.457	281.5	1	2553	57.694	0.241	NA	0.046	0.092	-80.757	163.692
565	1	565	1.642	2.51	282	1	2513	57.761	0.287	NA	0.068	0.135	51.655	132.413
566	1	566	1.672	2.496	282.5	1	2056	57.795	0.316	NA	0.034	0.068	-25.117	-76.773
567	1	567	1.673	2.574	283	1	3180	57.874	0.334	NA	0.078	0.157	89.445	114.562
568	1	568	1.585	2.62	283.5	1	3908	57.974	0.276	NA	0.1	0.199	152.425	62.981
569	1	569	1.657	2.645	284	1	4121	58.05	0.35	NA	0.076	0.152	18.975	-133.45
570	1	570	1.592	2.683	284.5	1	5299	58.125	0.321	NA	0.075	0.15	149.759	130.784
571	1	571	1.594	2.527	285	1	1759	58.281	0.245	NA	0.156	0.312	-89.152	121.089
572	1	572	1.495	2.549	285.5	1	1721	58.383	0.161	NA	0.102	0.204	167.351	-103.498
573	1	573	1.641	2.694	286	1	4430	58.589	0.365	NA	0.206	0.411	44.801	-122.549
574	1	574	1.589	2.652	286.5	1	8793	58.656	0.298	NA	0.067	0.134	-140.884	174.315
575	1	575	1.568	2.666	287	1	7477	58.681	0.292	NA	0.025	0.05	144.396	-74.72
576	1	576	1.572	2.471	287.5	1	2664	58.876	0.214	NA	0.195	0.391	-88.931	126.673
577	1	577	1.476	2.459	288	1	2073	58.972	0.118	NA	0.096	0.192	-172.954	-84.024
578	1	578	1.556	2.481	288.5	1	3144	59.054	0.198	NA	0.082	0.165	15.442	-171.604
579	1	579	1.535	2.496	289	1	1821	59.08	0.18	NA	0.026	0.052	144.574	129.132
580	1	580	1.512	2.545	289.5	1	1427	59.135	0.174	NA	0.054	0.109	114.688	-29.885
581	1	581	1.542	2.529	290	1	2848	59.169	0.196	NA	0.034	0.069	-27.961	-142.649
582	1	582	1.378	2.664	290.5	1	1911	59.382	0.202	NA	0.213	0.426	140.659	168.62
583	1	583	1.471	2.609	291	1	1742	59.49	0.184	NA	0.109	0.217	-30.646	-171.305
584	1	584	1.516	2.597	291.5	1	2304	59.537	0.207	NA	0.046	0.093	-14.442	16.204
585	1	585	1.458	2.59	292	1	1521	59.595	0.162	NA	0.058	0.116	-172.982	-158.54
586	1	586	1.536	2.559	292.5	1	1476	59.678	0.201	NA	0.083	0.167	-22.319	150.663
587	1	587	1.529	2.642	293	1	4467	59.761	0.247	NA	0.083	0.167	94.14	116.459
588	1	588	1.331	2.9	293.5	1	7255	60.087	0.437	NA	0.325	0.65	127.566	33.426
589	1	589	1.461	2.911	294	1	5672	60.217	0.459	NA	0.13	0.26	5.007	-122.559
590	1	590	1.555	2.769	294.5	1	7278	60.387	0.364	NA	0.17	0.341	-56.279	-61.286
591	1	591	1.71	2.807	295	1	9945	60.547	0.492	NA	0.159	0.319	13.721	70
592	1	592	1.688	2.828	295.5	1	11861	60.577	0.492	NA	0.031	0.061	136.688	122.967
593	1	593	1.559	2.834	296	1	14521	60.706	0.422	NA	0.129	0.258	177.179	40.492
594	1	594	1.699	2.811	296.5	1	11438	60.848	0.487	NA	0.142	0.284	-9.3	173.521
595	1	595	1.724	2.803	297	1	9211	60.875	0.499	NA	0.027	0.053	-18.794	-9.494
596	1	596	1.721	2.753	297.5	1	11281	60.925	0.464	NA	0.05	0.1	-93.96	-75.167
597	1	597	1.554	2.82	298	1	7052	61.104	0.407	NA	0.179	0.359	158.03	-108.01
598	1	598	1.583	2.758	298.5	1	8896	61.172	0.371	NA	0.068	0.136	-65.431	136.54
599	1	599	1.62	2.645	299	1	8369	61.292	0.318	NA	0.12	0.24	-71.869	-6.439
600	1	600	1.535	2.562	299.5	1	10016	61.41	0.202	NA	0.118	0.237	-135.821	-63.952
