# Supplementary material for: Random sub-diffusion and capture of genes by the nuclear pore reduces dynamics and coordinates inter-chromosomal movement
Source: eLife. 2021 May 18;10:e66238. doi: 10.7554/eLife.66238 (PMC8195609; doi:10.7554/eLife.66238)
Supplement: Figure 5—source data 1. [file elife-66238-fig5-data1.zip › REPOS_DB/DimerCap_WT/200227_DimerCap_WT_Dimer_06a.csv]

Nr	TID	PID	x [micron]	y [micron]	t [sec]	c [idx]	I [val]	Len [micron]	D2S [micron]	D2R [micron]	D2P [micron]	v [micron/sec]	α [deg]	Δα [deg]
1	1	1	2.22	4.683	0	1	8083	0	0	NA	NA	NA	NA	NA
2	1	2	2.161	4.708	0.5	1	7793	0.064	0.064	NA	0.064	0.128	157.431	NA
3	1	3	2.207	4.765	1	1	7976	0.138	0.083	NA	0.074	0.148	51.445	-105.986
4	1	4	2.253	4.764	1.5	1	7609	0.183	0.088	NA	0.046	0.091	-1.261	-52.706
5	1	5	2.358	4.653	2	1	12213	0.337	0.142	NA	0.153	0.307	-46.478	-45.217
6	1	6	2.321	4.707	2.5	1	8247	0.402	0.104	NA	0.066	0.131	124.183	170.66
7	1	7	2.305	4.602	3	1	8799	0.509	0.118	NA	0.107	0.214	-98.78	137.037
8	1	8	2.263	4.544	3.5	1	8925	0.58	0.146	NA	0.071	0.143	-125.998	-27.218
9	1	9	2.381	4.659	4	1	8151	0.745	0.163	NA	0.165	0.33	44.193	170.192
10	1	10	2.381	4.608	4.5	1	7082	0.797	0.178	NA	0.051	0.102	-90.53	-134.724
11	1	11	2.428	4.656	5	1	7874	0.863	0.21	NA	0.067	0.133	45.615	136.145
12	1	12	2.424	4.72	5.5	1	8063	0.928	0.208	NA	0.065	0.129	92.881	47.266
13	1	13	2.368	4.661	6	1	7351	1.01	0.15	NA	0.082	0.164	-133.475	133.644
14	1	14	2.437	4.648	6.5	1	8644	1.08	0.22	NA	0.07	0.14	-10.545	122.93
15	1	15	2.448	4.732	7	1	6741	1.165	0.233	NA	0.085	0.171	82.45	92.995
16	1	16	2.474	4.711	7.5	1	9051	1.198	0.256	NA	0.033	0.067	-38.951	-121.401
17	1	17	2.555	4.78	8	1	9196	1.304	0.349	NA	0.106	0.212	40.311	79.262
18	1	18	2.515	4.8	8.5	1	7633	1.349	0.318	NA	0.044	0.089	152.727	112.416
19	1	19	2.563	4.876	9	1	11264	1.439	0.394	NA	0.09	0.179	57.679	-95.048
20	1	20	2.606	4.891	9.5	1	10075	1.484	0.439	NA	0.046	0.091	18.642	-39.037
21	1	21	2.66	4.917	10	1	7168	1.544	0.499	NA	0.06	0.12	25.779	7.137
22	1	22	2.736	4.893	10.5	1	12317	1.623	0.557	NA	0.079	0.158	-17.796	-43.576
23	1	23	2.653	4.883	11	1	7987	1.706	0.477	NA	0.083	0.166	-173.091	-155.295
24	1	24	2.711	4.927	11.5	1	9320	1.779	0.548	NA	0.073	0.145	37.221	-149.688
25	1	25	2.674	4.851	12	1	7903	1.864	0.484	NA	0.085	0.169	-116.193	-153.414
26	1	26	2.78	4.806	12.5	1	12083	1.979	0.574	NA	0.116	0.231	-22.542	93.651
27	1	27	2.723	4.885	13	1	11424	2.076	0.542	NA	0.097	0.195	126.474	149.016
28	1	28	2.748	4.893	13.5	1	11517	2.103	0.568	NA	0.027	0.053	17.924	-108.55
29	1	29	2.778	4.905	14	1	8934	2.135	0.6	NA	0.032	0.065	21.642	3.718
30	1	30	2.781	4.806	14.5	1	10056	2.234	0.574	NA	0.099	0.198	-88.218	-109.86
31	1	31	2.74	4.659	15	1	9915	2.387	0.52	NA	0.153	0.306	-105.707	-17.489
32	1	32	2.775	4.665	15.5	1	11799	2.423	0.555	NA	0.035	0.071	9.881	115.589
33	1	33	2.73	4.732	16	1	10417	2.503	0.512	NA	0.081	0.161	123.874	113.993
34	1	34	2.749	4.658	16.5	1	8819	2.579	0.53	NA	0.076	0.152	-75.289	160.837
35	1	35	2.881	4.63	17	1	6950	2.714	0.663	NA	0.135	0.27	-12.212	63.077
36	1	36	2.733	4.501	17.5	1	9493	2.91	0.545	NA	0.196	0.392	-138.856	-126.644
37	1	37	2.713	4.577	18	1	10924	2.989	0.505	NA	0.079	0.158	104.33	-116.814
38	1	38	2.732	4.663	18.5	1	11658	3.077	0.513	NA	0.088	0.177	77.717	-26.613
39	1	39	2.632	4.688	19	1	14421	3.18	0.413	NA	0.103	0.206	166.101	88.384
40	1	40	2.624	4.716	19.5	1	10943	3.209	0.405	NA	0.029	0.058	107.649	-58.452
41	1	41	2.632	4.675	20	1	12147	3.251	0.412	NA	0.041	0.083	-78.706	173.645
42	1	42	2.609	4.691	20.5	1	9156	3.278	0.389	NA	0.027	0.055	145.704	-135.591
43	1	43	2.687	4.608	21	1	11227	3.392	0.473	NA	0.114	0.228	-46.611	167.685
44	1	44	2.641	4.618	21.5	1	11035	3.44	0.426	NA	0.048	0.096	167.225	-146.164
45	1	45	2.669	4.618	22	1	11101	3.468	0.454	NA	0.028	0.057	-1.375	-168.6
46	1	46	2.681	4.603	22.5	1	7289	3.487	0.468	NA	0.019	0.038	-49.607	-48.232
47	1	47	2.657	4.564	23	1	12501	3.533	0.453	NA	0.046	0.092	-121.991	-72.384
48	1	48	2.667	4.608	23.5	1	10858	3.578	0.454	NA	0.045	0.089	76.418	-161.591
49	1	49	2.757	4.702	24	1	12409	3.708	0.538	NA	0.131	0.261	46.485	-29.933
50	1	50	2.806	4.632	24.5	1	9930	3.794	0.588	NA	0.085	0.171	-55.224	-101.709
51	1	51	2.797	4.695	25	1	11061	3.857	0.577	NA	0.063	0.126	98.467	153.691
52	1	52	2.849	4.751	25.5	1	8753	3.934	0.632	NA	0.077	0.154	47.469	-50.998
53	1	53	2.839	4.8	26	1	8650	3.983	0.63	NA	0.049	0.099	100.726	53.257
54	1	54	2.945	4.7	26.5	1	5373	4.129	0.725	NA	0.146	0.292	-43.496	-144.222
55	1	55	2.937	4.652	27	1	8627	4.177	0.717	NA	0.048	0.096	-100.31	-56.814
56	1	56	2.918	4.418	27.5	1	9888	4.412	0.747	NA	0.235	0.471	-94.478	5.832
57	1	57	2.946	4.457	28	1	8447	4.46	0.76	NA	0.048	0.096	55.161	149.639
58	1	58	2.942	4.542	28.5	1	7545	4.545	0.736	NA	0.085	0.17	92.34	37.179
59	1	59	2.968	4.518	29	1	7549	4.581	0.766	NA	0.035	0.071	-43.981	-136.321
60	1	60	2.999	4.504	29.5	1	7127	4.615	0.799	NA	0.034	0.069	-23.54	20.441
61	1	61	2.937	4.644	30	1	12160	4.768	0.718	NA	0.153	0.306	114.076	137.616
62	1	62	2.993	4.708	30.5	1	6801	4.854	0.774	NA	0.086	0.171	48.615	-65.46
63	1	63	2.982	4.768	31	1	6792	4.915	0.767	NA	0.061	0.122	100.908	52.293
64	1	64	2.928	4.69	31.5	1	8247	5.009	0.708	NA	0.094	0.189	-124.893	134.199
65	1	65	2.931	4.665	32	1	8217	5.035	0.711	NA	0.026	0.051	-82.779	42.114
66	1	66	2.88	4.627	32.5	1	4793	5.098	0.663	NA	0.063	0.127	-143.347	-60.568
67	1	67	2.751	4.634	33	1	2303	5.227	0.534	NA	0.129	0.258	176.865	-39.788
68	1	68	2.747	4.542	33.5	1	2747	5.319	0.546	NA	0.092	0.184	-92.629	90.507
69	1	69	2.793	4.585	34	1	2892	5.382	0.581	NA	0.063	0.125	43.271	135.9
70	1	70	2.739	4.537	34.5	1	2299	5.454	0.539	NA	0.072	0.144	-138.277	178.451
71	1	71	2.687	4.571	35	1	2050	5.516	0.481	NA	0.062	0.124	146.665	-75.058
72	1	72	2.754	4.589	35.5	1	1919	5.585	0.543	NA	0.069	0.139	15.449	-131.215
73	1	73	2.646	4.591	36	1	2111	5.693	0.436	NA	0.108	0.216	179.084	163.635
74	1	74	2.883	4.82	36.5	1	7266	6.023	0.677	NA	0.33	0.66	44	-135.084
75	1	75	2.819	4.839	37	1	7735	6.09	0.619	NA	0.067	0.134	163.582	119.582
76	1	76	2.725	4.649	37.5	1	2007	6.302	0.506	NA	0.212	0.424	-116.236	80.182
77	1	77	2.624	4.68	38	1	1301	6.408	0.404	NA	0.106	0.213	163.075	-80.69
78	1	78	2.648	4.662	38.5	1	1149	6.438	0.428	NA	0.03	0.06	-36.82	160.106
79	1	79	2.724	4.655	39	1	1930	6.515	0.505	NA	0.076	0.153	-5.422	31.397
80	1	80	2.916	4.714	39.5	1	7208	6.716	0.697	NA	0.201	0.402	16.98	22.402
81	1	81	2.858	4.764	40	1	11656	6.793	0.643	NA	0.077	0.154	139.431	122.451
82	1	82	2.82	4.821	40.5	1	8846	6.862	0.615	NA	0.069	0.138	123.426	-16.005
83	1	83	2.72	4.816	41	1	10050	6.962	0.518	NA	0.1	0.199	-176.841	59.733
84	1	84	2.777	4.853	41.5	1	9403	7.029	0.582	NA	0.067	0.135	33.099	-150.061
85	1	85	2.893	4.835	42	1	9471	7.147	0.69	NA	0.118	0.235	-8.407	-41.505
86	1	86	2.879	4.764	42.5	1	10461	7.219	0.664	NA	0.073	0.145	-101.192	-92.786
87	1	87	2.886	4.786	43	1	6577	7.242	0.674	NA	0.023	0.045	71.207	172.399
88	1	88	2.817	4.765	43.5	1	11756	7.315	0.602	NA	0.073	0.145	-163.224	125.569
89	1	89	2.844	4.773	44	1	11244	7.343	0.63	NA	0.028	0.056	16.616	179.84
90	1	90	2.76	4.788	44.5	1	7635	7.428	0.55	NA	0.085	0.17	169.336	152.72
91	1	91	2.718	4.699	45	1	9962	7.527	0.499	NA	0.099	0.198	-114.994	75.67
92	1	92	2.752	4.721	45.5	1	7720	7.567	0.534	NA	0.041	0.081	33.274	148.267
93	1	93	2.654	4.525	46	1	8091	7.786	0.462	NA	0.219	0.438	-116.622	-149.895
94	1	94	2.672	4.586	46.5	1	10022	7.849	0.463	NA	0.063	0.126	73.51	-169.868
95	1	95	2.706	4.603	47	1	7790	7.887	0.493	NA	0.038	0.075	26.393	-47.117
96	1	96	2.666	4.584	47.5	1	9890	7.932	0.457	NA	0.045	0.089	-154.586	179.021
97	1	97	2.687	4.522	48	1	6112	7.997	0.494	NA	0.065	0.13	-70.51	84.076
98	1	98	2.683	4.616	48.5	1	8618	8.09	0.468	NA	0.094	0.187	92.41	162.921
99	1	99	2.646	4.475	49	1	5540	8.236	0.474	NA	0.146	0.291	-104.817	162.772
100	1	100	2.655	4.565	49.5	1	5201	8.326	0.451	NA	0.09	0.181	84.283	-170.899
101	1	101	2.771	4.544	50	1	9567	8.444	0.568	NA	0.118	0.235	-10.282	-94.566
102	1	102	2.747	4.548	50.5	1	10208	8.468	0.544	NA	0.024	0.048	169.626	179.908
103	1	103	2.729	4.524	51	1	9233	8.498	0.533	NA	0.03	0.061	-127.74	62.634
104	1	104	2.789	4.606	51.5	1	9401	8.6	0.575	NA	0.102	0.204	53.48	-178.78
105	1	105	2.673	4.637	52	1	10152	8.721	0.455	NA	0.12	0.241	164.948	111.468
106	1	106	2.763	4.562	52.5	1	8305	8.838	0.556	NA	0.117	0.234	-39.92	155.132
107	1	107	2.793	4.752	53	1	8390	9.029	0.577	NA	0.192	0.383	81.092	121.012
108	1	108	2.787	4.68	53.5	1	10303	9.101	0.567	NA	0.072	0.143	-94.185	-175.277
109	1	109	2.759	4.695	54	1	9403	9.133	0.539	NA	0.032	0.064	152.822	-112.993
110	1	110	2.808	4.7	54.5	1	8484	9.183	0.589	NA	0.05	0.099	6.556	-146.267
111	1	111	2.768	4.724	55	1	6545	9.229	0.55	NA	0.047	0.093	149.979	143.423
112	1	112	2.787	4.665	55.5	1	8735	9.291	0.568	NA	0.062	0.123	-71.84	138.181
113	1	113	2.734	4.699	56	1	7903	9.354	0.514	NA	0.063	0.126	147.654	-140.506
114	1	114	2.674	4.554	56.5	1	7067	9.511	0.472	NA	0.157	0.313	-112.514	99.832
115	1	115	2.707	4.518	57	1	4872	9.56	0.514	NA	0.049	0.099	-48.122	64.392
116	1	116	2.69	4.518	57.5	1	7487	9.576	0.499	NA	0.016	0.033	178.206	-133.672
117	1	117	2.707	4.445	58	1	8452	9.651	0.542	NA	0.075	0.15	-77.178	104.617
118	1	118	2.781	4.529	58.5	1	7319	9.763	0.582	NA	0.112	0.223	48.379	125.556
119	1	119	2.706	4.607	59	1	9653	9.872	0.492	NA	0.109	0.218	133.721	85.343
120	1	120	2.754	4.564	59.5	1	9073	9.937	0.547	NA	0.065	0.13	-42.166	-175.887
121	1	121	2.822	4.64	60	1	9341	10.039	0.604	NA	0.103	0.205	48.089	90.255
122	1	122	2.707	4.669	60.5	1	6376	10.158	0.487	NA	0.119	0.238	166.186	118.097
123	1	123	2.617	4.498	61	1	7692	10.351	0.438	NA	0.193	0.386	-117.841	75.973
124	1	124	2.716	4.587	61.5	1	10144	10.485	0.506	NA	0.134	0.268	41.689	159.53
125	1	125	2.777	4.619	62	1	7656	10.554	0.561	NA	0.068	0.137	27.997	-13.692
126	1	126	2.738	4.813	62.5	1	11765	10.751	0.534	NA	0.198	0.396	101.374	73.378
127	1	127	2.657	4.827	63	1	10254	10.833	0.46	NA	0.082	0.163	170.52	69.146
128	1	128	2.721	4.786	63.5	1	6752	10.909	0.511	NA	0.076	0.151	-32.705	156.774
129	1	129	2.744	4.783	64	1	7210	10.932	0.533	NA	0.023	0.046	-8.25	24.456
130	1	130	2.766	4.847	64.5	1	7594	11	0.57	NA	0.068	0.136	70.787	79.037
131	1	131	2.696	4.851	65	1	6131	11.07	0.505	NA	0.07	0.141	176.702	105.915
132	1	132	2.641	4.8	65.5	1	5361	11.145	0.437	NA	0.075	0.15	-136.855	46.442
133	1	133	2.615	4.744	66	1	6350	11.206	0.4	NA	0.061	0.122	-115.202	21.653
134	1	134	2.57	4.688	66.5	1	6393	11.279	0.35	NA	0.072	0.145	-128.484	-13.282
135	1	135	2.539	4.75	67	1	5273	11.349	0.326	NA	0.07	0.14	116.562	-114.954
136	1	136	2.605	4.767	67.5	1	6587	11.417	0.395	NA	0.069	0.137	14.602	-101.959
137	1	137	2.629	4.653	68	1	6035	11.534	0.41	NA	0.117	0.233	-78.386	-92.988
138	1	138	2.567	4.597	68.5	1	4488	11.617	0.358	NA	0.083	0.166	-137.606	-59.22
139	1	139	2.47	4.599	69	1	4573	11.714	0.264	NA	0.097	0.194	178.833	-43.561
140	1	140	2.549	4.579	69.5	1	4277	11.795	0.345	NA	0.081	0.162	-14.535	166.632
141	1	141	2.588	4.527	70	1	2852	11.86	0.4	NA	0.065	0.131	-53.101	-38.566
142	1	142	2.583	4.553	70.5	1	1463	11.888	0.385	NA	0.027	0.054	101.359	154.461
143	1	143	2.551	4.507	71	1	3999	11.944	0.375	NA	0.056	0.113	-124.356	134.285
144	1	144	2.592	4.546	71.5	1	3118	12	0.396	NA	0.056	0.113	43.887	168.243
145	1	145	2.577	4.479	72	1	3174	12.068	0.411	NA	0.068	0.136	-102.534	-146.421
146	1	146	2.631	4.489	72.5	1	2254	12.123	0.455	NA	0.055	0.11	9.674	112.208
147	1	147	2.584	4.491	73	1	3714	12.17	0.412	NA	0.047	0.094	177.112	167.439
148	1	148	2.541	4.502	73.5	1	5969	12.215	0.369	NA	0.044	0.088	165.217	-11.895
149	1	149	2.525	4.59	74	1	6124	12.304	0.319	NA	0.09	0.179	100.573	-64.644
150	1	150	2.497	4.449	74.5	1	3018	12.448	0.363	NA	0.144	0.288	-100.965	158.462
151	1	151	2.589	4.571	75	1	8108	12.601	0.386	NA	0.153	0.306	53.162	154.127
152	1	152	2.509	4.615	75.5	1	5672	12.693	0.297	NA	0.091	0.183	151.646	98.484
153	1	153	2.538	4.65	76	1	6779	12.738	0.32	NA	0.046	0.091	49.493	-102.153
154	1	154	2.541	4.643	76.5	1	3827	12.745	0.324	NA	0.007	0.014	-65.179	-114.671
155	1	155	2.532	4.605	77	1	2899	12.785	0.322	NA	0.04	0.08	-103.655	-38.477
156	1	156	2.477	4.617	77.5	1	5273	12.841	0.265	NA	0.056	0.113	167.029	-89.315
157	1	157	2.533	4.637	78	1	4339	12.901	0.316	NA	0.059	0.119	19.967	-147.062
158	1	158	2.523	4.545	78.5	1	5228	12.994	0.333	NA	0.093	0.186	-96.128	-116.095
159	1	159	2.597	4.618	79	1	3993	13.098	0.383	NA	0.104	0.208	44.291	140.419
160	1	160	2.558	4.538	79.5	1	5934	13.187	0.368	NA	0.089	0.178	-116.341	-160.632
161	1	161	2.58	4.527	80	1	5382	13.212	0.393	NA	0.025	0.05	-25.773	90.568
162	1	162	2.611	4.615	80.5	1	3232	13.305	0.397	NA	0.093	0.185	70.903	96.677
163	1	163	2.526	4.605	81	1	4046	13.39	0.316	NA	0.085	0.17	-173.484	115.613
164	1	164	2.52	4.522	81.5	1	2668	13.473	0.341	NA	0.083	0.166	-94.115	79.368
165	1	165	2.494	4.568	82	1	5928	13.526	0.297	NA	0.053	0.106	119.798	-146.086
166	1	166	2.436	4.501	82.5	1	5653	13.615	0.282	NA	0.089	0.178	-131.121	109.08
167	1	167	2.45	4.43	83	1	3940	13.687	0.342	NA	0.072	0.144	-78.933	52.189
168	1	168	2.516	4.29	83.5	1	6713	13.842	0.492	NA	0.155	0.311	-64.85	14.083
169	1	169	2.474	4.394	84	1	6318	13.955	0.385	NA	0.112	0.225	111.951	176.801
170	1	170	2.431	4.475	84.5	1	2323	14.046	0.297	NA	0.091	0.183	117.546	5.596
171	1	171	2.535	4.452	85	1	3372	14.153	0.391	NA	0.107	0.213	-12.653	-130.2
172	1	172	2.561	4.521	85.5	1	2911	14.227	0.377	NA	0.074	0.149	70.002	82.655
173	1	173	2.466	4.504	86	1	2645	14.323	0.305	NA	0.096	0.192	-169.52	120.479
174	1	174	2.542	4.53	86.5	1	5166	14.403	0.357	NA	0.08	0.16	19.035	-171.446
175	1	175	2.597	4.538	87	1	6395	14.458	0.404	NA	0.055	0.11	8.521	-10.514
176	1	176	2.586	4.546	87.5	1	6521	14.472	0.391	NA	0.013	0.027	143.067	134.546
177	1	177	2.498	4.49	88	1	3464	14.576	0.338	NA	0.105	0.21	-147.415	69.518
178	1	178	2.44	4.562	88.5	1	5045	14.669	0.251	NA	0.092	0.185	128.785	-83.801
179	1	179	2.457	4.398	89	1	7498	14.833	0.37	NA	0.164	0.328	-84.04	147.176
180	1	180	2.566	4.425	89.5	1	4426	14.945	0.431	NA	0.112	0.224	13.614	97.654
181	1	181	2.597	4.538	90	1	6841	15.062	0.404	NA	0.117	0.234	74.378	60.764
182	1	182	2.489	4.546	90.5	1	4362	15.17	0.302	NA	0.108	0.216	175.265	100.887
183	1	183	2.422	4.496	91	1	5378	15.254	0.275	NA	0.084	0.169	-143.274	41.46
184	1	184	2.502	4.506	91.5	1	2391	15.335	0.333	NA	0.081	0.163	7.407	150.681
185	1	185	2.51	4.525	92	1	4686	15.355	0.331	NA	0.02	0.039	66.363	58.957
186	1	186	2.503	4.556	92.5	1	4586	15.387	0.31	NA	0.032	0.065	103.489	37.126
187	1	187	2.482	4.502	93	1	3385	15.446	0.318	NA	0.058	0.116	-111.281	145.229
188	1	188	2.549	4.582	93.5	1	3686	15.55	0.345	NA	0.105	0.209	49.696	160.977
189	1	189	2.399	4.445	94	1	6314	15.753	0.298	NA	0.203	0.406	-137.688	172.616
190	1	190	2.602	4.489	94.5	1	6276	15.961	0.429	NA	0.208	0.415	12.15	149.838
191	1	191	2.534	4.376	95	1	7537	16.093	0.44	NA	0.132	0.264	-121.024	-133.174
192	1	192	2.533	4.448	95.5	1	5431	16.165	0.391	NA	0.072	0.144	91.219	-147.757
193	1	193	2.557	4.464	96	1	5395	16.194	0.402	NA	0.029	0.058	32.939	-58.279
194	1	194	2.593	4.499	96.5	1	5201	16.245	0.416	NA	0.051	0.102	44.662	11.722
195	1	195	2.627	4.646	97	1	6092	16.395	0.409	NA	0.15	0.301	76.904	32.242
196	1	196	2.584	4.623	97.5	1	7142	16.444	0.369	NA	0.049	0.098	-151.855	131.241
197	1	197	2.613	4.575	98	1	8635	16.5	0.408	NA	0.056	0.112	-58.834	93.022
198	1	198	2.656	4.461	98.5	1	9823	16.622	0.49	NA	0.122	0.243	-69.211	-10.378
199	1	199	2.685	4.652	99	1	6500	16.815	0.466	NA	0.193	0.387	81.318	150.529
200	1	200	2.686	4.643	99.5	1	4765	16.824	0.467	NA	0.009	0.018	-87.549	-168.867
201	1	201	2.707	4.724	100	1	7547	16.907	0.489	NA	0.083	0.166	75.259	162.809
202	1	202	2.7	4.755	100.5	1	7891	16.94	0.485	NA	0.032	0.065	102.719	27.46
203	1	203	2.729	4.868	101	1	11737	17.056	0.542	NA	0.117	0.233	75.49	-27.23
204	1	204	2.742	4.767	101.5	1	6745	17.159	0.528	NA	0.102	0.205	-82.841	-158.331
205	1	205	2.756	4.644	102	1	8753	17.282	0.538	NA	0.123	0.247	-83.21	-0.368
206	1	206	2.774	4.571	102.5	1	9550	17.357	0.565	NA	0.075	0.15	-76.179	7.031
207	1	207	2.712	4.504	103	1	10754	17.449	0.524	NA	0.091	0.183	-132.617	-56.439
208	1	208	2.734	4.421	103.5	1	10466	17.535	0.577	NA	0.086	0.172	-75.349	57.268
209	1	209	2.74	4.433	104	1	9271	17.548	0.577	NA	0.013	0.027	63.993	139.342
210	1	210	2.63	4.558	104.5	1	7773	17.714	0.429	NA	0.166	0.332	131.298	67.304
211	1	211	2.651	4.642	105	1	7628	17.801	0.433	NA	0.087	0.173	76.345	-54.952
212	1	212	2.679	4.553	105.5	1	6946	17.893	0.477	NA	0.093	0.186	-72.35	-148.696
213	1	213	2.614	4.549	106	1	9322	17.959	0.416	NA	0.065	0.131	-176.185	-103.835
214	1	214	2.602	4.515	106.5	1	5855	17.995	0.418	NA	0.036	0.073	-108.31	67.875
215	1	215	2.507	4.404	107	1	7394	18.141	0.4	NA	0.146	0.292	-130.914	-22.604
216	1	216	2.68	4.355	107.5	1	5452	18.322	0.565	NA	0.18	0.361	-15.701	115.213
217	1	217	2.69	4.372	108	1	7296	18.34	0.564	NA	0.019	0.037	60.754	76.455
218	1	218	2.715	4.537	108.5	1	9834	18.508	0.516	NA	0.168	0.335	81.192	20.438
219	1	219	2.508	4.533	109	1	7016	18.715	0.325	NA	0.208	0.415	-178.736	100.072
220	1	220	2.585	4.5	109.5	1	8268	18.8	0.409	NA	0.084	0.169	-22.76	155.976
221	1	221	2.543	4.517	110	1	8565	18.845	0.363	NA	0.046	0.091	158.247	-178.993
222	1	222	2.622	4.376	110.5	1	10493	19.007	0.506	NA	0.162	0.323	-60.659	141.094
223	1	223	2.653	4.344	111	1	10568	19.051	0.55	NA	0.044	0.089	-46.772	13.887
224	1	224	2.596	4.498	111.5	1	10165	19.215	0.42	NA	0.164	0.328	110.008	156.781
225	1	225	2.445	4.407	112	1	7671	19.392	0.357	NA	0.176	0.353	-148.897	101.094
226	1	226	2.26	4.339	112.5	1	6995	19.589	0.346	NA	0.197	0.394	-159.889	-10.992
227	1	227	2.239	4.294	113	1	7244	19.639	0.39	NA	0.05	0.1	-114.811	45.078
228	1	228	2.364	4.242	113.5	1	8486	19.774	0.464	NA	0.135	0.27	-22.271	92.54
229	1	229	2.338	4.258	114	1	6602	19.804	0.442	NA	0.03	0.06	149.061	171.332
230	1	230	2.495	4.278	114.5	1	8036	19.962	0.49	NA	0.158	0.316	7.25	-141.811
231	1	231	2.407	4.291	115	1	6700	20.051	0.435	NA	0.089	0.178	171.362	164.111
232	1	232	2.304	4.466	115.5	1	5303	20.255	0.232	NA	0.204	0.408	120.641	-50.721
233	1	233	2.35	4.542	116	1	7714	20.343	0.192	NA	0.088	0.177	58.284	-62.357
234	1	234	2.387	4.492	116.5	1	8019	20.405	0.254	NA	0.062	0.124	-52.921	-111.205
235	1	235	2.366	4.431	117	1	6585	20.47	0.292	NA	0.065	0.13	-109.402	-56.481
236	1	236	2.473	4.434	117.5	1	8155	20.577	0.355	NA	0.107	0.214	1.615	111.017
237	1	237	2.382	4.354	118	1	6745	20.698	0.367	NA	0.121	0.241	-138.709	-140.324
238	1	238	2.386	4.454	118.5	1	4290	20.798	0.283	NA	0.1	0.2	87.798	-133.493
239	1	239	2.416	4.506	119	1	8512	20.858	0.264	NA	0.06	0.12	59.87	-27.928
240	1	240	2.309	4.447	119.5	1	7200	20.98	0.252	NA	0.122	0.244	-151.234	148.897
241	1	241	2.398	4.526	120	1	9947	21.099	0.238	NA	0.119	0.237	41.341	-167.425
242	1	242	2.459	4.498	120.5	1	7771	21.166	0.303	NA	0.067	0.134	-24.565	-65.906
243	1	243	2.393	4.421	121	1	8095	21.268	0.314	NA	0.102	0.204	-130.68	-106.115
244	1	244	2.279	4.555	121.5	1	5717	21.444	0.141	NA	0.176	0.352	130.151	-99.168
245	1	245	2.33	4.577	122	1	6421	21.499	0.153	NA	0.055	0.111	23.339	-106.813
246	1	246	2.371	4.529	122.5	1	8279	21.562	0.216	NA	0.063	0.127	-49.804	-73.143
247	1	247	2.376	4.516	123	1	6585	21.576	0.229	NA	0.013	0.027	-66.745	-16.941
248	1	248	2.464	4.601	123.5	1	8288	21.697	0.258	NA	0.122	0.243	43.899	110.644
249	1	249	2.436	4.601	124	1	4748	21.726	0.231	NA	0.028	0.057	178.879	134.98
250	1	250	2.364	4.509	124.5	1	7334	21.842	0.226	NA	0.117	0.233	-127.824	53.297
251	1	251	2.396	4.619	125	1	5996	21.957	0.187	NA	0.114	0.229	73.898	-158.278
252	1	252	2.421	4.601	125.5	1	5521	21.988	0.218	NA	0.032	0.063	-36.153	-110.05
253	1	253	2.497	4.478	126	1	7863	22.132	0.345	NA	0.144	0.288	-58.484	-22.331
254	1	254	2.492	4.545	126.5	1	8972	22.2	0.305	NA	0.067	0.135	94.124	152.608
255	1	255	2.503	4.545	127	1	7409	22.211	0.315	NA	0.011	0.023	1.369	-92.755
256	1	256	2.524	4.614	127.5	1	5523	22.283	0.311	NA	0.072	0.144	73.611	72.242
257	1	257	2.433	4.588	128	1	6779	22.377	0.233	NA	0.094	0.188	-163.992	122.397
258	1	258	2.405	4.54	128.5	1	4970	22.433	0.234	NA	0.056	0.111	-120.755	43.237
259	1	259	2.471	4.539	129	1	4804	22.499	0.289	NA	0.066	0.132	-1.327	119.428
260	1	260	2.431	4.542	129.5	1	5265	22.539	0.254	NA	0.04	0.08	175.262	176.589
261	1	261	2.532	4.556	130	1	4563	22.642	0.337	NA	0.102	0.205	7.704	-167.558
262	1	262	2.463	4.555	130.5	1	2504	22.71	0.275	NA	0.069	0.138	-178.907	173.389
263	1	263	2.525	4.51	131	1	3509	22.786	0.35	NA	0.076	0.151	-35.707	143.2
264	1	264	2.426	4.493	131.5	1	2395	22.886	0.281	NA	0.1	0.2	-170.048	-134.341
265	1	265	2.461	4.532	132	1	4087	22.938	0.285	NA	0.052	0.104	48.201	-141.751
266	1	266	2.579	4.412	132.5	1	3351	23.106	0.45	NA	0.168	0.336	-45.466	-93.667
267	1	267	2.513	4.507	133	1	2649	23.221	0.342	NA	0.115	0.23	124.861	170.327
268	1	268	2.478	4.529	133.5	1	3131	23.262	0.3	NA	0.042	0.084	147.447	22.586
269	1	269	2.611	4.507	134	1	2990	23.398	0.429	NA	0.135	0.27	-9.522	-156.969
270	1	270	2.582	4.537	134.5	1	2205	23.44	0.39	NA	0.042	0.085	134.166	143.689
271	1	271	2.61	4.458	135	1	4554	23.524	0.45	NA	0.084	0.168	-70.017	155.817
272	1	272	2.516	4.471	135.5	1	3357	23.619	0.364	NA	0.095	0.19	172.375	-117.608
273	1	273	2.546	4.536	136	1	2474	23.691	0.358	NA	0.071	0.143	65.096	-107.279
274	1	274	2.526	4.463	136.5	1	2664	23.766	0.377	NA	0.076	0.151	-105.342	-170.439
275	1	275	2.527	4.516	137	1	4462	23.819	0.35	NA	0.053	0.106	89.18	-165.477
276	1	276	2.521	4.544	137.5	1	2858	23.848	0.332	NA	0.028	0.057	102.232	13.051
277	1	277	2.484	4.5	138	1	2685	23.905	0.322	NA	0.057	0.114	-129.613	128.155
278	1	278	2.687	4.479	138.5	1	2306	24.108	0.51	NA	0.204	0.407	-5.675	123.938
279	1	279	2.608	4.505	139	1	1941	24.191	0.427	NA	0.083	0.166	161.759	167.435
280	1	280	2.572	4.43	139.5	1	1779	24.275	0.434	NA	0.084	0.167	-115.577	82.663
281	1	281	2.644	4.487	140	1	2442	24.367	0.468	NA	0.092	0.185	38.485	154.062
282	1	282	2.579	4.498	140.5	1	2190	24.434	0.404	NA	0.067	0.133	170.41	131.925
283	1	283	2.601	4.443	141	1	2399	24.493	0.45	NA	0.059	0.119	-67.54	122.05
284	1	284	2.785	4.427	141.5	1	2632	24.677	0.62	NA	0.184	0.368	-5.056	62.485
285	1	285	2.709	4.542	142	1	1461	24.815	0.509	NA	0.137	0.275	123.511	128.567
286	1	286	2.581	4.422	142.5	1	1907	24.99	0.446	NA	0.175	0.35	-136.731	99.758
287	1	287	2.661	4.506	143	1	2336	25.106	0.476	NA	0.116	0.232	46.523	-176.747
288	1	288	2.591	4.482	143.5	1	2188	25.181	0.422	NA	0.075	0.15	-161.15	152.327
289	1	289	2.615	4.475	144	1	3121	25.206	0.446	NA	0.025	0.05	-15.545	145.605
290	1	290	2.558	4.441	144.5	1	2803	25.271	0.416	NA	0.065	0.131	-148.975	-133.43
291	1	291	2.584	4.549	145	1	2389	25.382	0.388	NA	0.111	0.222	76.647	-134.378
292	1	292	2.666	4.522	145.5	1	8403	25.468	0.474	NA	0.086	0.172	-18.407	-95.055
293	1	293	2.54	4.497	146	1	7488	25.595	0.37	NA	0.128	0.255	-168.795	-150.388
294	1	294	2.562	4.443	146.5	1	4949	25.654	0.418	NA	0.058	0.116	-67.842	100.953
295	1	295	2.499	4.423	147	1	8736	25.72	0.381	NA	0.067	0.133	-162.496	-94.654
296	1	296	2.515	4.545	147.5	1	7490	25.843	0.326	NA	0.123	0.246	82.297	-115.207
297	1	297	2.599	4.626	148	1	7342	25.96	0.384	NA	0.117	0.233	44.044	-38.253
298	1	298	2.576	4.489	148.5	1	7377	26.098	0.406	NA	0.139	0.278	-99.506	-143.55
299	1	299	2.654	4.482	149	1	6820	26.176	0.478	NA	0.078	0.156	-5.423	94.083
300	1	300	2.707	4.349	149.5	1	7103	26.32	0.591	NA	0.143	0.287	-68.208	-62.785
301	1	301	2.759	4.383	150	1	8868	26.382	0.617	NA	0.062	0.124	33.404	101.611
302	1	302	2.73	4.391	150.5	1	9623	26.412	0.588	NA	0.03	0.06	164.718	131.315
303	1	303	2.688	4.361	151	1	7449	26.464	0.568	NA	0.052	0.104	-144.287	50.994
304	1	304	2.69	4.33	151.5	1	8889	26.495	0.588	NA	0.031	0.062	-86.435	57.853
305	1	305	2.809	4.474	152	1	7372	26.682	0.625	NA	0.187	0.375	50.568	137.003
306	1	306	2.948	4.48	152.5	1	4851	26.822	0.756	NA	0.139	0.279	2.248	-48.32
307	1	307	2.907	4.454	153	1	5533	26.87	0.725	NA	0.048	0.097	-147.218	-149.466
308	1	308	2.917	4.511	153.5	1	4932	26.928	0.718	NA	0.058	0.117	80.676	-132.105
309	1	309	2.851	4.391	154	1	10139	27.066	0.695	NA	0.137	0.275	-118.641	160.683
310	1	310	2.815	4.411	154.5	1	7438	27.107	0.655	NA	0.041	0.082	150.33	-91.029
311	1	311	2.86	4.54	155	1	8249	27.243	0.656	NA	0.137	0.273	70.824	-79.506
312	1	312	2.895	4.456	155.5	1	6506	27.334	0.712	NA	0.091	0.182	-67.334	-138.158
313	1	313	2.85	4.335	156	1	9030	27.463	0.72	NA	0.129	0.259	-110.321	-42.987
314	1	314	2.837	4.264	156.5	1	7961	27.535	0.746	NA	0.072	0.143	-100.589	9.732
315	1	315	2.874	4.396	157	1	10446	27.671	0.715	NA	0.136	0.273	74.117	174.706
316	1	316	2.917	4.353	157.5	1	5676	27.732	0.771	NA	0.06	0.121	-44.964	-119.081
317	1	317	2.933	4.338	158	1	6355	27.753	0.792	NA	0.021	0.043	-44.173	0.791
318	1	318	2.834	4.373	158.5	1	3884	27.857	0.688	NA	0.104	0.208	160.442	-155.385
319	1	319	2.923	4.244	159	1	4375	28.013	0.829	NA	0.156	0.312	-55.532	144.025
320	1	320	2.893	4.345	159.5	1	6197	28.118	0.754	NA	0.105	0.21	106.499	162.032
321	1	321	2.908	4.33	160	1	6455	28.139	0.774	NA	0.021	0.042	-43.798	-150.298
322	1	322	2.943	4.287	160.5	1	5819	28.195	0.825	NA	0.056	0.112	-51.08	-7.281
323	1	323	2.865	4.151	161	1	6901	28.352	0.836	NA	0.157	0.313	-120.025	-68.946
324	1	324	2.816	4.226	161.5	1	7724	28.442	0.751	NA	0.09	0.18	123.166	-116.809
325	1	325	2.735	4.181	162	1	9949	28.534	0.719	NA	0.093	0.186	-150.839	85.996
326	1	326	2.736	4.133	162.5	1	8125	28.582	0.754	NA	0.048	0.096	-88.477	62.362
327	1	327	2.827	4.205	163	1	8360	28.698	0.773	NA	0.115	0.231	38.151	126.628
328	1	328	2.774	4.187	163.5	1	8460	28.753	0.744	NA	0.056	0.111	-161.216	160.633
329	1	329	2.799	4.16	164	1	8125	28.79	0.781	NA	0.037	0.073	-46.377	114.838
330	1	330	2.806	4.16	164.5	1	8110	28.796	0.785	NA	0.006	0.012	2.71	49.087
331	1	331	2.763	4.157	165	1	6719	28.839	0.756	NA	0.043	0.086	-175.566	-178.276
332	1	332	2.647	4.238	165.5	1	3539	28.98	0.617	NA	0.141	0.282	145.14	-39.293
333	1	333	2.688	4.334	166	1	4940	29.084	0.584	NA	0.104	0.209	66.975	-78.166
334	1	334	2.776	4.258	166.5	1	5282	29.2	0.7	NA	0.116	0.232	-40.811	-107.785
335	1	335	2.816	4.249	167	1	8430	29.241	0.737	NA	0.041	0.082	-12.526	28.285
336	1	336	2.817	4.275	167.5	1	5689	29.267	0.724	NA	0.026	0.051	86.488	99.014
337	1	337	2.846	4.271	168	1	7106	29.296	0.749	NA	0.029	0.058	-6.245	-92.733
338	1	338	2.836	4.284	168.5	1	6165	29.311	0.734	NA	0.016	0.031	129.886	136.131
339	1	339	2.821	4.294	169	1	5216	29.33	0.716	NA	0.018	0.037	143.495	13.609
340	1	340	2.92	4.286	169.5	1	9075	29.429	0.805	NA	0.099	0.199	-4.789	-148.284
341	1	341	2.942	4.437	170	1	7701	29.582	0.763	NA	0.153	0.305	81.885	86.674
342	1	342	2.917	4.536	170.5	1	8565	29.684	0.713	NA	0.102	0.204	103.792	21.908
343	1	343	2.956	4.276	171	1	8031	29.946	0.841	NA	0.263	0.525	-81.662	174.546
344	1	344	2.965	4.281	171.5	1	6493	29.957	0.847	NA	0.011	0.022	24.563	106.225
345	1	345	2.912	4.4	172	1	5789	30.088	0.748	NA	0.13	0.261	114.318	89.754
346	1	346	2.973	4.338	172.5	1	7366	30.174	0.828	NA	0.087	0.174	-44.967	-159.285
347	1	347	2.956	4.381	173	1	6873	30.22	0.796	NA	0.046	0.091	112.445	157.412
348	1	348	2.978	4.391	173.5	1	5503	30.245	0.812	NA	0.025	0.049	26.245	-86.2
349	1	349	3.008	4.422	174	1	8834	30.288	0.83	NA	0.043	0.086	45.145	18.9
350	1	350	2.921	4.34	174.5	1	6880	30.407	0.781	NA	0.12	0.239	-136.651	178.205
351	1	351	3.004	4.382	175	1	6363	30.5	0.84	NA	0.093	0.186	27.332	163.983
352	1	352	3.013	4.518	175.5	1	5738	30.636	0.81	NA	0.136	0.272	86.068	58.735
353	1	353	2.89	4.501	176	1	8659	30.76	0.694	NA	0.124	0.249	-171.971	101.961
354	1	354	2.978	4.472	176.5	1	8465	30.853	0.787	NA	0.093	0.186	-17.927	154.044
355	1	355	3.001	4.378	177	1	8479	30.95	0.838	NA	0.097	0.194	-76.679	-58.752
356	1	356	2.969	4.387	177.5	1	7940	30.983	0.805	NA	0.033	0.067	163.914	-119.407
357	1	357	2.97	4.398	178	1	7844	30.994	0.803	NA	0.011	0.022	82.908	-81.006
358	1	358	3.033	4.336	178.5	1	5132	31.083	0.884	NA	0.088	0.177	-44.269	-127.177
359	1	359	3.015	4.335	179	1	7957	31.102	0.868	NA	0.019	0.038	-175.562	-131.293
360	1	360	2.922	4.168	179.5	1	7771	31.292	0.871	NA	0.19	0.38	-119.042	56.52
361	1	361	2.816	4.177	180	1	6323	31.398	0.782	NA	0.107	0.213	175.513	-65.445
362	1	362	2.937	4.27	180.5	1	7153	31.551	0.827	NA	0.153	0.305	37.638	-137.875
363	1	363	2.825	4.307	181	1	9115	31.669	0.712	NA	0.118	0.236	161.763	124.125
364	1	364	2.879	4.292	181.5	1	8898	31.725	0.766	NA	0.056	0.112	-14.868	-176.632
365	1	365	2.824	4.315	182	1	8300	31.785	0.707	NA	0.06	0.119	157.914	172.782
366	1	366	2.81	4.327	182.5	1	7360	31.803	0.689	NA	0.018	0.036	136.396	-21.518
367	1	367	2.773	4.338	183	1	6118	31.842	0.652	NA	0.039	0.078	164.282	27.887
368	1	368	2.778	4.291	183.5	1	7296	31.889	0.682	NA	0.047	0.094	-83.913	111.805
369	1	369	2.734	4.224	184	1	9745	31.97	0.689	NA	0.081	0.161	-123.239	-39.326
370	1	370	2.757	4.181	184.5	1	7509	32.018	0.735	NA	0.048	0.096	-61.528	61.711
371	1	371	2.843	4.237	185	1	6207	32.121	0.767	NA	0.103	0.206	32.702	94.231
372	1	372	2.872	4.284	185.5	1	8836	32.176	0.764	NA	0.055	0.111	58.652	25.95
373	1	373	2.904	4.23	186	1	6632	32.239	0.82	NA	0.063	0.125	-59.612	-118.264
374	1	374	2.844	4.082	186.5	1	6909	32.398	0.866	NA	0.159	0.319	-111.941	-52.33
375	1	375	2.819	4.13	187	1	5678	32.451	0.815	NA	0.054	0.107	118.365	-129.693
376	1	376	2.88	4.143	187.5	1	8785	32.514	0.853	NA	0.063	0.126	12.147	-106.219
377	1	377	2.879	4.09	188	1	7699	32.567	0.886	NA	0.053	0.106	-91.471	-103.618
378	1	378	2.859	4.092	188.5	1	5762	32.588	0.87	NA	0.02	0.041	173.724	-94.805
379	1	379	2.893	4.235	189	1	5120	32.734	0.809	NA	0.146	0.293	76.315	-97.409
380	1	380	2.864	4.19	189.5	1	6679	32.787	0.811	NA	0.053	0.106	-123.093	160.592
381	1	381	2.872	4.237	190	1	6188	32.835	0.79	NA	0.048	0.096	80.976	-155.931
382	1	382	2.936	4.322	190.5	1	5631	32.942	0.802	NA	0.106	0.213	52.565	-28.411
383	1	383	2.903	4.228	191	1	6867	33.041	0.821	NA	0.1	0.199	-109.607	-162.172
384	1	384	2.931	4.293	191.5	1	9649	33.112	0.811	NA	0.071	0.142	66.631	176.238
385	1	385	2.885	4.301	192	1	5941	33.16	0.767	NA	0.047	0.094	170.344	103.713
386	1	386	2.972	4.172	192.5	1	7560	33.315	0.909	NA	0.156	0.312	-56.094	133.563
387	1	387	2.924	4.325	193	1	5672	33.476	0.789	NA	0.161	0.322	107.398	163.492
388	1	388	2.91	4.425	193.5	1	6670	33.577	0.737	NA	0.1	0.2	97.896	-9.502
389	1	389	2.815	4.349	194	1	6871	33.697	0.683	NA	0.121	0.242	-141.501	120.603
390	1	390	2.92	4.394	194.5	1	6312	33.811	0.758	NA	0.114	0.228	22.957	164.458
391	1	391	2.971	4.462	195	1	5597	33.897	0.783	NA	0.085	0.171	53.25	30.293
392	1	392	2.918	4.35	195.5	1	6216	34.021	0.774	NA	0.124	0.249	-115.267	-168.517
393	1	393	2.843	4.413	196	1	6269	34.119	0.679	NA	0.098	0.196	140.119	-104.614
394	1	394	2.966	4.474	196.5	1	5849	34.257	0.775	NA	0.138	0.276	26.595	-113.524
395	1	395	2.884	4.37	197	1	4302	34.389	0.734	NA	0.133	0.265	-128.215	-154.811
396	1	396	2.927	4.392	197.5	1	6397	34.438	0.764	NA	0.048	0.097	27.594	155.809
397	1	397	2.808	4.329	198	1	7022	34.573	0.686	NA	0.135	0.27	-152.198	-179.792
398	1	398	2.816	4.352	198.5	1	7189	34.597	0.682	NA	0.024	0.049	70.432	-137.371
399	1	399	2.777	4.34	199	1	5828	34.638	0.654	NA	0.041	0.082	-162.222	127.346
400	1	400	2.71	4.23	199.5	1	5041	34.766	0.667	NA	0.128	0.256	-121.414	40.808
401	1	401	2.723	4.093	200	1	4934	34.904	0.775	NA	0.138	0.276	-84.477	36.937
402	1	402	2.725	4.183	200.5	1	6555	34.994	0.711	NA	0.09	0.18	88.761	173.238
403	1	403	2.681	4.199	201	1	6429	35.04	0.669	NA	0.047	0.093	159.863	71.102
404	1	404	2.674	4.198	201.5	1	5288	35.048	0.665	NA	0.007	0.015	-168.646	31.492
405	1	405	2.74	4.221	202	1	5747	35.118	0.695	NA	0.07	0.14	19.887	-171.467
406	1	406	2.828	4.232	202.5	1	6911	35.207	0.758	NA	0.089	0.178	6.639	-13.248
407	1	407	2.845	4.276	203	1	7306	35.254	0.746	NA	0.047	0.094	69.165	62.526
408	1	408	2.807	4.269	203.5	1	6152	35.292	0.719	NA	0.038	0.076	-169.524	121.311
409	1	409	2.946	4.263	204	1	8543	35.431	0.839	NA	0.139	0.278	-2.186	167.338
410	1	410	2.838	4.243	204.5	1	7244	35.541	0.759	NA	0.11	0.22	-169.365	-167.178
411	1	411	2.826	4.15	205	1	7189	35.635	0.808	NA	0.094	0.188	-97.109	72.255
412	1	412	2.797	4.177	205.5	1	7185	35.675	0.768	NA	0.04	0.08	136.712	-126.178
413	1	413	2.895	4.171	206	1	4757	35.773	0.848	NA	0.098	0.196	-3.847	-140.56
414	1	414	2.925	4.227	206.5	1	6971	35.837	0.84	NA	0.064	0.128	62.237	66.084
415	1	415	2.856	4.249	207	1	4578	35.909	0.77	NA	0.072	0.145	162.467	100.23
416	1	416	2.862	4.164	207.5	1	5294	35.994	0.825	NA	0.085	0.17	-86.453	111.08
417	1	417	2.881	4.157	208	1	7182	36.015	0.845	NA	0.021	0.042	-18.625	67.828
418	1	418	2.879	4.208	208.5	1	7967	36.066	0.813	NA	0.05	0.101	92.062	110.687
419	1	419	2.924	4.259	209	1	4915	36.133	0.822	NA	0.068	0.136	48.697	-43.364
420	1	420	3.024	4.255	209.5	1	7419	36.233	0.911	NA	0.1	0.2	-2.245	-50.943
421	1	421	2.913	4.085	210	1	8541	36.436	0.915	NA	0.203	0.406	-123.308	-121.063
422	1	422	2.819	4.125	210.5	1	5779	36.538	0.818	NA	0.102	0.204	157.07	-79.622
423	1	423	2.783	4.117	211	1	5600	36.574	0.799	NA	0.036	0.072	-167.161	35.77
424	1	424	2.91	4.118	211.5	1	7315	36.7	0.892	NA	0.126	0.253	0.542	167.703
425	1	425	2.979	4.178	212	1	8454	36.792	0.912	NA	0.092	0.183	40.679	40.137
426	1	426	2.892	4.178	212.5	1	10724	36.879	0.841	NA	0.087	0.174	179.709	139.03
427	1	427	2.905	4.26	213	1	5926	36.962	0.806	NA	0.083	0.165	80.798	-98.912
428	1	428	2.898	4.262	213.5	1	6939	36.97	0.798	NA	0.008	0.016	162.529	81.732
429	1	429	2.909	4.195	214	1	8100	37.038	0.845	NA	0.069	0.137	-80.146	117.325
430	1	430	2.949	4.2	214.5	1	5472	37.079	0.875	NA	0.04	0.081	7.954	88.1
431	1	431	2.952	4.243	215	1	6525	37.121	0.855	NA	0.042	0.085	85.5	77.545
432	1	432	2.993	4.239	215.5	1	6555	37.162	0.892	NA	0.041	0.082	-5.571	-91.07
433	1	433	2.979	4.086	216	1	6335	37.315	0.965	NA	0.153	0.306	-95.467	-89.896
434	1	434	3.007	4.195	216.5	1	5508	37.427	0.926	NA	0.112	0.224	75.581	171.048
435	1	435	3.024	4.17	217	1	4098	37.457	0.954	NA	0.03	0.061	-55.039	-130.62
436	1	436	3.012	4.136	217.5	1	6295	37.493	0.963	NA	0.036	0.071	-109.415	-54.376
437	1	437	3.029	4.191	218	1	3746	37.551	0.947	NA	0.058	0.115	72.791	-177.794
438	1	438	3.062	4.221	218.5	1	6067	37.595	0.961	NA	0.044	0.088	42.044	-30.747
439	1	439	3.025	4.267	219	1	3259	37.654	0.906	NA	0.059	0.119	128.938	86.894
440	1	440	3.085	4.169	219.5	1	4603	37.769	1.006	NA	0.115	0.231	-58.543	172.518
441	1	441	2.99	4.13	220	1	4125	37.872	0.949	NA	0.102	0.205	-157.482	-98.939
442	1	442	3.053	4.121	220.5	1	6118	37.935	1.005	NA	0.063	0.126	-7.96	149.522
443	1	443	3.01	4.163	221	1	5267	37.995	0.946	NA	0.06	0.12	135.707	143.667
444	1	444	3.017	4.185	221.5	1	4339	38.018	0.94	NA	0.023	0.047	70.748	-64.959
445	1	445	2.987	4.178	222	1	5698	38.049	0.919	NA	0.031	0.061	-166.943	122.309
446	1	446	3.001	4.149	222.5	1	5013	38.081	0.947	NA	0.032	0.065	-65.053	101.89
447	1	447	3.033	4.168	223	1	3317	38.118	0.962	NA	0.037	0.074	31.397	96.449
448	1	448	2.917	4.137	223.5	1	3560	38.238	0.886	NA	0.12	0.239	-165.072	163.531
449	1	449	2.973	4.14	224	1	6026	38.294	0.929	NA	0.056	0.113	3.303	168.376
450	1	450	2.933	4.138	224.5	1	2961	38.335	0.898	NA	0.041	0.081	-176.333	-179.636
451	1	451	2.884	4.039	225	1	5843	38.445	0.925	NA	0.11	0.22	-116.24	60.093
452	1	452	2.885	4.09	225.5	1	4853	38.496	0.891	NA	0.051	0.102	88.512	-155.248
453	1	453	2.943	4.111	226	1	6632	38.558	0.922	NA	0.062	0.123	19.962	-68.55
454	1	454	2.901	4.13	226.5	1	7240	38.604	0.877	NA	0.046	0.092	155.711	135.749
455	1	455	2.78	4.071	227	1	6269	38.739	0.83	NA	0.135	0.27	-153.778	50.51
456	1	456	2.774	4.043	227.5	1	7776	38.767	0.847	NA	0.028	0.057	-102.439	51.339
457	1	457	2.926	4.14	228	1	6867	38.947	0.89	NA	0.18	0.36	32.654	135.093
458	1	458	2.855	4.133	228.5	1	4701	39.019	0.84	NA	0.071	0.143	-174.417	152.929
459	1	459	2.807	4.054	229	1	7624	39.111	0.861	NA	0.093	0.185	-120.848	53.569
460	1	460	2.827	4.055	229.5	1	7840	39.132	0.874	NA	0.02	0.041	3.048	123.896
461	1	461	2.737	4.087	230	1	9949	39.227	0.79	NA	0.095	0.191	160.311	157.264
462	1	462	2.797	4.109	230.5	1	7763	39.291	0.814	NA	0.064	0.128	20.544	-139.767
463	1	463	2.796	4.008	231	1	8021	39.393	0.888	NA	0.102	0.204	-91.055	-111.598
464	1	464	2.816	3.974	231.5	1	5371	39.432	0.926	NA	0.039	0.078	-59.233	31.821
465	1	465	2.933	4.049	232	1	4857	39.572	0.955	NA	0.139	0.279	32.433	91.666
466	1	466	2.975	4.174	232.5	1	6188	39.704	0.911	NA	0.132	0.264	71.49	39.057
467	1	467	2.976	4.117	233	1	9821	39.76	0.944	NA	0.057	0.113	-89.399	-160.889
468	1	468	2.963	4.171	233.5	1	7330	39.815	0.903	NA	0.055	0.109	103.348	-167.253
469	1	469	2.909	4.13	234	1	8288	39.882	0.884	NA	0.067	0.135	-142.943	113.709
470	1	470	2.844	4.145	234.5	1	7573	39.949	0.824	NA	0.067	0.134	167.176	-49.881
471	1	471	2.823	4.19	235	1	5480	39.999	0.779	NA	0.05	0.1	115.657	-51.518
472	1	472	2.836	4.112	235.5	1	4450	40.078	0.84	NA	0.079	0.157	-79.975	164.368
473	1	473	2.851	4.252	236	1	3641	40.218	0.764	NA	0.14	0.281	84.003	163.978
474	1	474	2.904	4.168	236.5	1	4703	40.317	0.856	NA	0.099	0.198	-57.762	-141.764
475	1	475	2.92	4.233	237	1	3859	40.384	0.832	NA	0.067	0.134	76.162	133.923
476	1	476	2.833	4.092	237.5	1	3703	40.55	0.852	NA	0.166	0.332	-121.62	162.219
477	1	477	2.966	4.21	238	1	5506	40.728	0.884	NA	0.178	0.356	41.508	163.128
478	1	478	2.911	4.253	238.5	1	3690	40.798	0.814	NA	0.07	0.14	142.232	100.724
479	1	479	2.899	4.194	239	1	3820	40.857	0.837	NA	0.059	0.119	-101.059	116.709
480	1	480	2.868	4.202	239.5	1	4053	40.89	0.807	NA	0.032	0.065	167.323	-91.619
481	1	481	2.838	4.119	240	1	4345	40.978	0.836	NA	0.088	0.176	-110.207	82.471
482	1	482	2.884	4.223	240.5	1	5474	41.091	0.808	NA	0.114	0.227	65.971	176.178
483	1	483	2.937	4.155	241	1	6594	41.177	0.89	NA	0.086	0.172	-52.056	-118.027
484	1	484	2.843	4.126	241.5	1	3729	41.276	0.836	NA	0.099	0.197	-162.659	-110.603
485	1	485	2.775	4.127	242	1	6242	41.343	0.786	NA	0.067	0.135	179.206	-18.135
486	1	486	2.806	4.11	242.5	1	5864	41.378	0.82	NA	0.035	0.07	-28.098	152.697
487	1	487	2.793	4.163	243	1	5570	41.433	0.774	NA	0.054	0.109	104.366	132.463
488	1	488	2.812	4.239	243.5	1	7016	41.511	0.74	NA	0.079	0.157	76.166	-28.199
489	1	489	2.874	4.219	244	1	6297	41.576	0.802	NA	0.065	0.13	-18.314	-94.481
490	1	490	2.957	4.263	244.5	1	5122	41.671	0.849	NA	0.094	0.189	27.763	46.078
491	1	491	2.846	4.182	245	1	5292	41.808	0.802	NA	0.137	0.274	-143.97	-171.733
492	1	492	2.895	4.179	245.5	1	6463	41.857	0.843	NA	0.049	0.098	-3.17	140.8
493	1	493	2.961	4.224	246	1	5713	41.936	0.872	NA	0.079	0.158	34.239	37.409
494	1	494	2.87	4.093	246.5	1	5890	42.095	0.878	NA	0.159	0.319	-124.709	-158.948
495	1	495	2.827	4.239	247	1	7052	42.247	0.753	NA	0.152	0.304	106.381	-128.91
496	1	496	2.846	4.23	247.5	1	5277	42.267	0.772	NA	0.02	0.04	-24.711	-131.092
497	1	497	2.865	4.243	248	1	7057	42.29	0.781	NA	0.023	0.046	33.047	57.759
498	1	498	2.981	4.173	248.5	1	6344	42.426	0.917	NA	0.136	0.272	-30.789	-63.837
499	1	499	3.054	4.263	249	1	7008	42.541	0.934	NA	0.115	0.231	51.171	81.96
500	1	500	3.041	4.332	249.5	1	6602	42.612	0.893	NA	0.07	0.141	100.198	49.027
501	1	501	3.101	4.42	250	1	7562	42.718	0.92	NA	0.106	0.212	55.563	-44.636
502	1	502	3.06	4.277	250.5	1	6730	42.867	0.933	NA	0.149	0.298	-106.258	-161.821
503	1	503	3.02	4.271	251	1	6803	42.906	0.9	NA	0.04	0.079	-171.661	-65.402
504	1	504	3.09	4.309	251.5	1	7276	42.986	0.947	NA	0.079	0.158	28.731	-159.608
505	1	505	3.031	4.264	252	1	6643	43.06	0.913	NA	0.074	0.149	-142.54	-171.271
506	1	506	2.883	4.19	252.5	1	5544	43.225	0.826	NA	0.165	0.33	-153.408	-10.868
507	1	507	2.779	4.169	253	1	3827	43.332	0.759	NA	0.107	0.213	-168.618	-15.211
508	1	508	2.901	4.118	253.5	1	5764	43.464	0.885	NA	0.132	0.265	-22.71	145.908
509	1	509	2.875	4.177	254	1	6726	43.529	0.828	NA	0.065	0.129	113.309	136.019
510	1	510	2.899	4.258	254.5	1	7605	43.613	0.801	NA	0.084	0.169	73.696	-39.613
511	1	511	2.864	4.272	255	1	5286	43.651	0.764	NA	0.038	0.076	158.01	84.314
512	1	512	2.937	4.296	255.5	1	5393	43.728	0.815	NA	0.077	0.154	17.815	-140.195
513	1	513	2.812	4.303	256	1	6180	43.853	0.703	NA	0.125	0.25	176.621	158.806
514	1	514	2.85	4.273	256.5	1	4637	43.902	0.752	NA	0.049	0.097	-37.704	145.675
515	1	515	2.872	4.206	257	1	5218	43.972	0.808	NA	0.07	0.141	-72.15	-34.445
516	1	516	2.857	4.263	257.5	1	6246	44.031	0.763	NA	0.059	0.118	104.811	176.96
517	1	517	2.896	4.202	258	1	8582	44.104	0.83	NA	0.073	0.145	-57.63	-162.44
518	1	518	2.837	4.209	258.5	1	5806	44.163	0.778	NA	0.059	0.118	173.487	-128.883
519	1	519	2.846	4.22	259	1	6099	44.177	0.779	NA	0.014	0.028	51.053	-122.434
520	1	520	2.863	4.221	259.5	1	4825	44.194	0.792	NA	0.017	0.034	5.293	-45.761
521	1	521	2.969	4.233	260	1	5472	44.301	0.874	NA	0.107	0.214	6.293	1.001
522	1	522	2.926	4.329	260.5	1	4115	44.406	0.791	NA	0.105	0.21	114.085	107.792
523	1	523	2.864	4.264	261	1	6169	44.495	0.768	NA	0.09	0.179	-134.421	111.494
524	1	524	2.918	4.289	261.5	1	5418	44.554	0.802	NA	0.059	0.118	24.067	158.488
525	1	525	2.835	4.181	262	1	5444	44.69	0.793	NA	0.136	0.271	-127.758	-151.825
526	1	526	2.811	4.196	262.5	1	6495	44.718	0.766	NA	0.028	0.055	147.621	-84.621
527	1	527	2.907	4.142	263	1	5960	44.828	0.875	NA	0.11	0.22	-29.598	-177.219
528	1	528	2.786	4.126	263.5	1	6312	44.95	0.795	NA	0.122	0.243	-172.542	-142.944
529	1	529	2.767	4.161	264	1	5047	44.99	0.756	NA	0.04	0.08	119.047	-68.411
530	1	530	2.84	4.229	264.5	1	8469	45.09	0.769	NA	0.1	0.201	42.881	-76.166
531	1	531	2.905	4.234	265	1	5587	45.154	0.819	NA	0.064	0.129	4.277	-38.604
532	1	532	2.818	4.131	265.5	1	6214	45.289	0.814	NA	0.135	0.27	-130.081	-134.358
533	1	533	2.838	4.136	266	1	5736	45.31	0.826	NA	0.021	0.041	12.893	142.974
534	1	534	2.965	4.31	266.5	1	5471	45.526	0.833	NA	0.216	0.433	53.874	40.981
535	1	535	2.917	4.299	267	1	6553	45.576	0.796	NA	0.05	0.099	-166.992	139.134
536	1	536	2.858	4.225	267.5	1	7182	45.671	0.786	NA	0.095	0.19	-128.528	38.464
537	1	537	2.8	4.196	268	1	6754	45.736	0.758	NA	0.065	0.13	-153.291	-24.762
538	1	538	2.883	4.099	268.5	1	6581	45.864	0.884	NA	0.128	0.255	-49.089	104.202
539	1	539	2.901	4.196	269	1	2144	45.962	0.838	NA	0.098	0.197	79.524	128.613
540	1	540	2.875	4.134	269.5	1	6389	46.029	0.855	NA	0.067	0.134	-112.519	167.956
541	1	541	2.914	4.28	270	1	6060	46.18	0.803	NA	0.151	0.301	75.149	-172.332
542	1	542	2.825	4.191	270.5	1	4968	46.305	0.78	NA	0.126	0.251	-135.23	149.621
543	1	543	2.864	4.193	271	1	5480	46.345	0.81	NA	0.039	0.079	2.977	138.207
544	1	544	2.732	4.189	271.5	1	5501	46.477	0.712	NA	0.132	0.264	-178.009	179.013
545	1	545	2.765	4.194	272	1	6197	46.51	0.732	NA	0.033	0.066	9.724	-172.266
546	1	546	2.725	4.252	272.5	1	6971	46.58	0.664	NA	0.07	0.14	124.353	114.629
547	1	547	2.792	4.292	273	1	3746	46.657	0.693	NA	0.077	0.154	30.847	-93.506
548	1	548	2.812	4.298	273.5	1	5083	46.679	0.707	NA	0.022	0.043	17.131	-13.717
549	1	549	2.823	4.301	274	1	6077	46.69	0.715	NA	0.012	0.023	13.228	-3.903
550	1	550	2.871	4.389	274.5	1	4548	46.791	0.714	NA	0.101	0.202	61.809	48.581
551	1	551	2.878	4.309	275	1	8290	46.871	0.757	NA	0.08	0.161	-85.29	-147.099
552	1	552	2.867	4.257	275.5	1	6741	46.924	0.775	NA	0.053	0.106	-101.306	-16.016
553	1	553	2.865	4.193	276	1	5900	46.989	0.81	NA	0.064	0.128	-91.717	9.588
554	1	554	2.819	4.208	276.5	1	7756	47.037	0.765	NA	0.048	0.097	162.312	-105.971
555	1	555	2.934	4.233	277	1	5437	47.155	0.844	NA	0.118	0.235	12.593	-149.719
556	1	556	2.943	4.292	277.5	1	5024	47.214	0.823	NA	0.059	0.118	80.955	68.362
557	1	557	2.862	4.284	278	1	5284	47.295	0.756	NA	0.081	0.162	-174.724	104.321
558	1	558	2.897	4.232	278.5	1	4680	47.358	0.814	NA	0.063	0.125	-56.891	117.833
559	1	559	2.789	4.144	279	1	6406	47.497	0.784	NA	0.139	0.278	-140.911	-84.02
560	1	560	2.866	4.145	279.5	1	5951	47.575	0.841	NA	0.078	0.155	0.527	141.438
561	1	561	2.855	4.222	280	1	4644	47.652	0.785	NA	0.078	0.156	98.66	98.133
562	1	562	2.697	4.184	280.5	1	6062	47.815	0.69	NA	0.162	0.325	-166.731	94.609
563	1	563	2.71	4.202	281	1	4537	47.837	0.687	NA	0.022	0.045	53.241	-140.027
564	1	564	2.931	4.2	281.5	1	4204	48.058	0.86	NA	0.221	0.441	-0.689	-53.93
565	1	565	2.974	4.216	282	1	5499	48.104	0.887	NA	0.046	0.092	20.589	21.278
566	1	566	2.974	4.23	282.5	1	5275	48.118	0.879	NA	0.014	0.028	90.712	70.123
567	1	567	2.999	4.288	283	1	5132	48.182	0.874	NA	0.063	0.127	66.265	-24.447
568	1	568	3.08	4.31	283.5	1	4454	48.265	0.938	NA	0.084	0.168	14.812	-51.453
569	1	569	3.035	4.342	284	1	4740	48.321	0.884	NA	0.056	0.112	143.84	129.027
570	1	570	3.037	4.235	284.5	1	2585	48.429	0.932	NA	0.108	0.215	-89.126	127.034
571	1	571	3.032	4.328	285	1	2856	48.522	0.887	NA	0.093	0.186	92.913	-177.961
572	1	572	3.062	4.254	285.5	1	5606	48.601	0.945	NA	0.08	0.159	-67.828	-160.741
573	1	573	3.103	4.39	286	1	6306	48.743	0.93	NA	0.142	0.284	73.413	141.241
574	1	574	3.084	4.368	286.5	1	6990	48.772	0.92	NA	0.029	0.057	-130.101	156.486
575	1	575	3.119	4.29	287	1	4902	48.857	0.982	NA	0.085	0.17	-65.454	64.647
576	1	576	3.126	4.18	287.5	1	4145	48.968	1.037	NA	0.111	0.222	-86.378	-20.924
577	1	577	3.078	4.191	288	1	5439	49.018	0.989	NA	0.05	0.101	166.345	-107.277
578	1	578	2.986	4.062	288.5	1	5939	49.177	0.986	NA	0.158	0.317	-125.284	68.371
579	1	579	3.079	4.149	289	1	7927	49.304	1.012	NA	0.127	0.254	42.857	168.141
580	1	580	3.111	4.153	289.5	1	6474	49.336	1.037	NA	0.032	0.065	7.827	-35.03
581	1	581	3.192	4.244	290	1	5666	49.458	1.066	NA	0.121	0.243	48.58	40.753
582	1	582	3.145	4.136	290.5	1	8373	49.575	1.074	NA	0.118	0.235	-113.462	-162.042
583	1	583	3.177	4.138	291	1	7712	49.607	1.101	NA	0.032	0.064	2.553	116.015
584	1	584	3.18	4.093	291.5	1	7744	49.652	1.127	NA	0.045	0.09	-86.299	-88.852
585	1	585	3.176	4.079	292	1	6131	49.666	1.131	NA	0.014	0.028	-105.244	-18.945
586	1	586	3.125	4.126	292.5	1	3667	49.735	1.063	NA	0.069	0.138	137.512	-117.244
587	1	587	3.15	4.019	293	1	6425	49.845	1.143	NA	0.11	0.22	-76.8	145.687
588	1	588	3.156	4.029	293.5	1	8330	49.857	1.142	NA	0.012	0.023	58.764	135.564
589	1	589	3.117	3.98	294	1	6779	49.919	1.14	NA	0.062	0.125	-128.583	172.653
590	1	590	3.157	3.992	294.5	1	8511	49.961	1.165	NA	0.042	0.083	16.456	145.039
591	1	591	3.258	4.006	295	1	7492	50.063	1.239	NA	0.102	0.204	8.237	-8.219
592	1	592	3.114	4.076	295.5	1	2598	50.224	1.08	NA	0.161	0.321	154.229	145.992
593	1	593	3.301	4.044	296	1	5960	50.414	1.256	NA	0.191	0.381	-9.645	-163.874
594	1	594	3.136	4.155	296.5	1	1655	50.614	1.057	NA	0.2	0.399	146.069	155.714
595	1	595	3.247	3.998	297	1	5369	50.806	1.234	NA	0.193	0.385	-54.858	159.073
596	1	596	3.187	4.114	297.5	1	1759	50.937	1.122	NA	0.131	0.262	117.295	172.154
597	1	597	3.285	3.987	298	1	5239	51.098	1.273	NA	0.161	0.322	-52.244	-169.539
598	1	598	3.196	3.963	298.5	1	2022	51.191	1.212	NA	0.093	0.186	-165.321	-113.077
599	1	599	3.065	4.025	299	1	1572	51.335	1.072	NA	0.144	0.288	154.717	-39.962
600	1	600	3.067	3.994	299.5	1	2594	51.366	1.092	NA	0.031	0.061	-86.852	118.431
