# Supplementary material for: Random sub-diffusion and capture of genes by the nuclear pore reduces dynamics and coordinates inter-chromosomal movement
Source: eLife. 2021 May 18;10:e66238. doi: 10.7554/eLife.66238 (PMC8195609; doi:10.7554/eLife.66238)
Supplement: Figure 5—source data 1. [file elife-66238-fig5-data1.zip › REPOS_DB/DimerCap_WT/200227_DimerCap_WT_Dimer_07a.csv]

Nr	TID	PID	x [micron]	y [micron]	t [sec]	c [idx]	I [val]	Len [micron]	D2S [micron]	D2R [micron]	D2P [micron]	v [micron/sec]	α [deg]	Δα [deg]
1	1	1	2.216	2.708	0	1	5045	0	0	NA	NA	NA	NA	NA
2	1	2	2.298	2.694	0.5	1	5747	0.083	0.083	NA	0.083	0.167	-10.277	NA
3	1	3	2.3	2.598	1	1	8228	0.179	0.138	NA	0.095	0.19	-89.006	-78.729
4	1	4	2.293	2.669	1.5	1	8238	0.249	0.086	NA	0.071	0.142	95.678	-175.316
5	1	5	2.277	2.595	2	1	7091	0.325	0.129	NA	0.075	0.151	-101.936	162.386
6	1	6	2.314	2.723	2.5	1	4332	0.458	0.099	NA	0.133	0.266	73.837	175.773
7	1	7	2.284	2.676	3	1	6483	0.513	0.076	NA	0.055	0.11	-122.652	163.512
8	1	8	2.273	2.752	3.5	1	6084	0.59	0.072	NA	0.077	0.154	98.608	-138.741
9	1	9	2.314	2.829	4	1	6997	0.677	0.156	NA	0.087	0.174	61.678	-36.93
10	1	10	2.287	2.731	4.5	1	7999	0.779	0.075	NA	0.102	0.204	-105.252	-166.93
11	1	11	2.257	2.808	5	1	5553	0.862	0.108	NA	0.083	0.165	111.187	-143.561
12	1	12	2.268	2.818	5.5	1	7763	0.877	0.122	NA	0.015	0.03	44.727	-66.46
13	1	13	2.306	2.783	6	1	2632	0.929	0.117	NA	0.052	0.104	-42.491	-87.217
14	1	14	2.359	2.614	6.5	1	4913	1.106	0.171	NA	0.177	0.354	-72.848	-30.357
15	1	15	2.616	2.646	7	1	6941	1.365	0.405	NA	0.259	0.519	7.089	79.937
16	1	16	2.584	2.666	7.5	1	7063	1.403	0.37	NA	0.038	0.075	148.841	141.752
17	1	17	2.586	2.717	8	1	5753	1.454	0.37	NA	0.051	0.103	87.699	-61.142
18	1	18	2.594	2.596	8.5	1	5864	1.575	0.394	NA	0.121	0.241	-86.189	-173.887
19	1	19	2.592	2.567	9	1	4859	1.604	0.402	NA	0.03	0.059	-94.405	-8.217
20	1	20	2.491	2.657	9.5	1	2852	1.739	0.28	NA	0.135	0.27	138.36	-127.235
21	1	21	2.482	2.763	10	1	3018	1.846	0.271	NA	0.107	0.214	94.776	-43.584
22	1	22	2.473	2.628	10.5	1	5695	1.982	0.27	NA	0.136	0.271	-93.513	171.711
23	1	23	2.567	2.52	11	1	5299	2.125	0.399	NA	0.143	0.286	-48.815	44.698
24	1	24	2.567	2.516	11.5	1	3773	2.129	0.401	NA	0.005	0.009	-95.704	-46.89
25	1	25	2.605	2.735	12	1	4812	2.352	0.39	NA	0.223	0.445	80.085	175.79
26	1	26	2.598	2.503	12.5	1	4217	2.584	0.434	NA	0.232	0.464	-91.834	-171.919
27	1	27	2.523	2.626	13	1	4582	2.728	0.318	NA	0.144	0.288	121.548	-146.618
28	1	28	2.513	2.646	13.5	1	5158	2.75	0.304	NA	0.022	0.044	114.477	-7.071
29	1	29	2.506	2.662	14	1	2350	2.767	0.294	NA	0.017	0.035	115.046	0.569
30	1	30	2.558	2.51	14.5	1	5785	2.928	0.396	NA	0.16	0.321	-71.038	173.915
31	1	31	2.558	2.58	15	1	3628	2.997	0.365	NA	0.069	0.139	90.527	161.565
32	1	32	2.535	2.588	15.5	1	5166	3.021	0.341	NA	0.024	0.048	159.483	68.956
33	1	33	2.578	2.576	16	1	4804	3.066	0.385	NA	0.044	0.089	-15.116	-174.599
34	1	34	2.513	2.495	16.5	1	5049	3.17	0.366	NA	0.104	0.208	-128.134	-113.018
35	1	35	2.52	2.558	17	1	5587	3.233	0.339	NA	0.064	0.127	84.045	-147.821
36	1	36	2.588	2.58	17.5	1	4960	3.304	0.394	NA	0.071	0.142	17.726	-66.32
37	1	37	2.551	2.666	18	1	4349	3.399	0.338	NA	0.094	0.189	113.102	95.377
38	1	38	2.516	2.614	18.5	1	5335	3.462	0.314	NA	0.063	0.126	-123.947	122.951
39	1	39	2.618	2.701	19	1	5708	3.596	0.402	NA	0.134	0.269	40.167	164.114
40	1	40	2.597	2.729	19.5	1	2894	3.632	0.381	NA	0.035	0.071	127.524	87.357
41	1	41	2.571	2.689	20	1	4309	3.679	0.355	NA	0.048	0.095	-123.056	109.42
42	1	42	2.552	2.72	20.5	1	3929	3.716	0.337	NA	0.036	0.073	120.651	-116.292
43	1	43	2.513	2.674	21	1	4174	3.776	0.3	NA	0.061	0.121	-129.66	109.689
44	1	44	2.531	2.609	21.5	1	6924	3.843	0.33	NA	0.067	0.133	-74.968	54.691
45	1	45	2.536	2.654	22	1	4364	3.889	0.324	NA	0.045	0.091	83.856	158.825
46	1	46	2.599	2.622	22.5	1	3057	3.96	0.393	NA	0.071	0.142	-26.734	-110.591
47	1	47	2.517	2.671	23	1	4430	4.056	0.303	NA	0.096	0.192	149.159	175.893
48	1	48	2.569	2.708	23.5	1	5314	4.119	0.353	NA	0.064	0.127	34.981	-114.178
49	1	49	2.614	2.783	24	1	3417	4.207	0.405	NA	0.088	0.175	59.33	24.349
50	1	50	2.598	2.689	24.5	1	4661	4.303	0.382	NA	0.096	0.191	-99.597	-158.927
51	1	51	2.584	2.65	25	1	7903	4.344	0.373	NA	0.041	0.083	-109.207	-9.609
52	1	52	2.565	2.733	25.5	1	6523	4.429	0.35	NA	0.085	0.171	102.725	-148.068
53	1	53	2.603	2.669	26	1	5582	4.504	0.389	NA	0.074	0.149	-59.503	-162.228
54	1	54	2.604	2.681	26.5	1	4883	4.515	0.39	NA	0.011	0.023	82.949	142.452
55	1	55	2.596	2.686	27	1	5403	4.526	0.381	NA	0.01	0.021	145.034	62.086
56	1	56	2.609	2.772	27.5	1	5881	4.612	0.399	NA	0.086	0.173	80.934	-64.1
57	1	57	2.647	2.71	28	1	8162	4.684	0.431	NA	0.072	0.144	-58.63	-139.564
58	1	58	2.624	2.754	28.5	1	4008	4.733	0.411	NA	0.049	0.099	117.117	175.746
59	1	59	2.612	2.724	29	1	7778	4.766	0.397	NA	0.032	0.065	-112.316	130.567
60	1	60	2.649	2.816	29.5	1	5969	4.865	0.447	NA	0.099	0.198	67.87	-179.814
61	1	61	2.636	2.846	30	1	7383	4.897	0.442	NA	0.033	0.065	113.536	45.666
62	1	62	2.581	2.878	30.5	1	5043	4.961	0.402	NA	0.064	0.128	149.995	36.459
63	1	63	2.672	2.769	31	1	5612	5.103	0.46	NA	0.142	0.283	-49.842	160.163
64	1	64	2.618	2.878	31.5	1	4343	5.224	0.437	NA	0.121	0.242	116.427	166.268
65	1	65	2.678	2.884	32	1	7545	5.284	0.495	NA	0.06	0.12	6.247	-110.179
66	1	66	2.6	2.894	32.5	1	8128	5.363	0.427	NA	0.078	0.157	172.658	166.411
67	1	67	2.406	2.9	33	1	7528	5.557	0.27	NA	0.194	0.388	178.342	5.684
68	1	68	2.508	2.903	33.5	1	6143	5.658	0.351	NA	0.102	0.204	1.518	-176.824
69	1	69	2.495	2.911	34	1	6107	5.674	0.345	NA	0.016	0.031	146.666	145.148
70	1	70	2.45	2.933	34.5	1	6301	5.725	0.324	NA	0.051	0.101	154.246	7.58
71	1	71	2.447	2.942	35	1	5371	5.734	0.329	NA	0.009	0.019	103.591	-50.655
72	1	72	2.508	2.881	35.5	1	4631	5.82	0.339	NA	0.086	0.172	-45.579	-149.17
73	1	73	2.531	2.928	36	1	3752	5.872	0.384	NA	0.052	0.104	63.281	108.86
74	1	74	2.458	2.927	36.5	1	3138	5.945	0.326	NA	0.073	0.146	-179.604	117.114
75	1	75	2.518	3.015	37	1	3199	6.051	0.43	NA	0.106	0.213	55.806	-124.589
76	1	76	2.438	2.944	37.5	1	1821	6.159	0.323	NA	0.107	0.215	-138.289	165.905
77	1	77	2.407	3.019	38	1	3505	6.239	0.364	NA	0.081	0.161	112.089	-109.622
78	1	78	2.456	2.884	38.5	1	2368	6.382	0.298	NA	0.143	0.286	-69.949	177.962
79	1	79	2.417	2.95	39	1	3419	6.459	0.315	NA	0.077	0.154	120.914	-169.137
80	1	80	2.438	2.914	39.5	1	3583	6.501	0.303	NA	0.042	0.084	-59.505	179.581
81	1	81	2.478	2.865	40	1	3776	6.564	0.306	NA	0.063	0.126	-50.826	8.679
82	1	82	2.466	2.852	40.5	1	2997	6.582	0.288	NA	0.018	0.036	-131.871	-81.045
83	1	83	2.475	2.929	41	1	3364	6.659	0.34	NA	0.078	0.155	83.443	-144.686
84	1	84	2.402	2.958	41.5	1	5269	6.738	0.312	NA	0.078	0.157	158.02	74.578
85	1	85	2.373	2.967	42	1	6606	6.768	0.303	NA	0.03	0.061	162.622	4.602
86	1	86	2.496	2.988	42.5	1	5401	6.893	0.396	NA	0.125	0.25	9.591	-153.031
87	1	87	2.502	2.954	43	1	3003	6.928	0.377	NA	0.035	0.069	-80.367	-89.958
88	1	88	2.53	3.042	43.5	1	1698	7.02	0.459	NA	0.092	0.185	72.038	152.405
89	1	89	2.573	2.933	44	1	2112	7.137	0.422	NA	0.117	0.234	-68.653	-140.691
90	1	90	2.436	2.887	44.5	1	3411	7.282	0.283	NA	0.144	0.289	-161.365	-92.712
91	1	91	2.424	2.908	45	1	3532	7.306	0.288	NA	0.024	0.049	119.463	-79.172
92	1	92	2.353	2.843	45.5	1	5026	7.402	0.192	NA	0.096	0.192	-137.615	102.922
93	1	93	2.429	2.863	46	1	3298	7.481	0.263	NA	0.079	0.157	14.99	152.605
94	1	94	2.435	2.784	46.5	1	5258	7.56	0.232	NA	0.08	0.159	-85.66	-100.649
95	1	95	2.37	2.893	47	1	5888	7.687	0.24	NA	0.127	0.254	120.974	-153.366
96	1	96	2.487	2.952	47.5	1	3946	7.819	0.364	NA	0.131	0.262	26.905	-94.069
97	1	97	2.442	2.949	48	1	2382	7.863	0.33	NA	0.044	0.089	-175.618	157.477
98	1	98	2.414	2.958	48.5	1	4053	7.892	0.319	NA	0.029	0.059	161.407	-22.974
99	1	99	2.423	3.009	49	1	3336	7.944	0.365	NA	0.052	0.103	80.143	-81.265
100	1	100	2.376	2.961	49.5	1	5826	8.011	0.299	NA	0.067	0.135	-134.038	145.819
101	1	101	2.346	3.031	50	1	5000	8.088	0.348	NA	0.077	0.154	113.355	-112.607
102	1	102	2.367	3.094	50.5	1	5521	8.155	0.414	NA	0.067	0.133	71.362	-41.993
103	1	103	2.482	2.962	51	1	5834	8.33	0.367	NA	0.175	0.35	-49.105	-120.468
104	1	104	2.521	2.985	51.5	1	6050	8.375	0.412	NA	0.045	0.09	30.582	79.688
105	1	105	2.424	3.046	52	1	3167	8.489	0.397	NA	0.114	0.227	147.748	117.165
106	1	106	2.395	3.014	52.5	1	7101	8.533	0.354	NA	0.044	0.088	-133.157	79.096
107	1	107	2.561	3.021	53	1	7159	8.699	0.465	NA	0.167	0.333	2.403	135.56
108	1	108	2.467	3.067	53.5	1	5271	8.804	0.438	NA	0.105	0.21	153.837	151.434
109	1	109	2.449	3.217	54	1	4859	8.955	0.56	NA	0.151	0.303	96.756	-57.081
110	1	110	2.446	3.156	54.5	1	5934	9.017	0.503	NA	0.061	0.123	-92.691	170.553
111	1	111	2.535	3.311	55	1	5783	9.196	0.682	NA	0.179	0.358	60.167	152.857
112	1	112	2.472	3.266	55.5	1	6798	9.273	0.614	NA	0.078	0.155	-144.33	155.504
113	1	113	2.509	3.315	56	1	6489	9.335	0.674	NA	0.061	0.123	53.532	-162.138
114	1	114	2.504	3.273	56.5	1	6777	9.378	0.633	NA	0.043	0.086	-96.701	-150.233
115	1	115	2.535	3.23	57	1	5516	9.43	0.611	NA	0.052	0.105	-54.002	42.699
116	1	116	2.528	3.182	57.5	1	6372	9.479	0.567	NA	0.049	0.097	-98.28	-44.278
117	1	117	2.55	3.274	58	1	7264	9.574	0.657	NA	0.095	0.19	76.435	174.715
118	1	118	2.508	3.263	58.5	1	7854	9.617	0.627	NA	0.043	0.087	-164.781	118.784
119	1	119	2.517	3.182	59	1	7155	9.698	0.561	NA	0.081	0.162	-83.616	81.165
120	1	120	2.478	3.197	59.5	1	6591	9.739	0.554	NA	0.041	0.082	159.685	-116.699
121	1	121	2.49	3.238	60	1	7598	9.783	0.597	NA	0.043	0.087	73.878	-85.806
122	1	122	2.497	3.232	60.5	1	4951	9.792	0.594	NA	0.01	0.019	-43.406	-117.284
123	1	123	2.495	3.192	61	1	4209	9.832	0.558	NA	0.04	0.08	-93.118	-49.712
124	1	124	2.475	3.242	61.5	1	7044	9.886	0.594	NA	0.054	0.108	111.125	-155.757
125	1	125	2.448	3.226	62	1	8238	9.919	0.567	NA	0.032	0.064	-148.631	100.244
126	1	126	2.44	3.212	62.5	1	5930	9.934	0.552	NA	0.015	0.03	-120.021	28.61
127	1	127	2.446	3.186	63	1	6126	9.961	0.53	NA	0.027	0.054	-77.866	42.155
128	1	128	2.419	3.152	63.5	1	7925	10.004	0.488	NA	0.044	0.088	-128.927	-51.061
129	1	129	2.459	3.176	64	1	6713	10.051	0.527	NA	0.047	0.093	30.983	159.91
130	1	130	2.355	3.118	64.5	1	8070	10.17	0.433	NA	0.119	0.238	-151.009	178.008
131	1	131	2.356	3.102	65	1	6304	10.186	0.418	NA	0.016	0.033	-84.868	66.141
132	1	132	2.358	3.092	65.5	1	7641	10.197	0.409	NA	0.01	0.021	-78.874	5.994
133	1	133	2.318	3.026	66	1	5617	10.274	0.333	NA	0.077	0.155	-121.049	-42.175
134	1	134	2.276	3.07	66.5	1	6737	10.335	0.366	NA	0.061	0.122	133.637	-105.315
135	1	135	2.351	3.09	67	1	6801	10.413	0.405	NA	0.078	0.156	15.331	-118.305
136	1	136	2.401	3.109	67.5	1	6331	10.467	0.441	NA	0.054	0.107	20.361	5.029
137	1	137	2.319	3.135	68	1	6242	10.553	0.439	NA	0.086	0.172	162.409	142.049
138	1	138	2.368	3.098	68.5	1	7669	10.614	0.418	NA	0.061	0.122	-37.287	160.304
139	1	139	2.413	3.076	69	1	5870	10.664	0.417	NA	0.051	0.101	-25.733	11.554
140	1	140	2.378	3.106	69.5	1	5949	10.711	0.429	NA	0.046	0.092	139.81	165.542
141	1	141	2.423	3.138	70	1	7232	10.766	0.477	NA	0.055	0.111	35.021	-104.789
142	1	142	2.445	3.153	70.5	1	6111	10.793	0.5	NA	0.027	0.054	34.006	-1.015
143	1	143	2.429	3.154	71	1	4772	10.809	0.494	NA	0.017	0.033	176.44	142.434
144	1	144	2.464	3.132	71.5	1	6801	10.851	0.491	NA	0.042	0.084	-31.098	152.462
145	1	145	2.462	3.198	72	1	8535	10.917	0.548	NA	0.066	0.131	91.929	123.027
146	1	146	2.446	3.21	72.5	1	5555	10.938	0.552	NA	0.021	0.042	143.185	51.256
147	1	147	2.402	3.206	73	1	5990	10.982	0.531	NA	0.044	0.088	-174.303	42.511
148	1	148	2.419	3.199	73.5	1	5480	11	0.53	NA	0.018	0.036	-23.481	150.822
149	1	149	2.406	3.185	74	1	5751	11.018	0.513	NA	0.018	0.037	-134.307	-110.826
150	1	150	2.479	3.241	74.5	1	5702	11.111	0.595	NA	0.092	0.185	37.253	171.56
151	1	151	2.449	3.237	75	1	7673	11.141	0.578	NA	0.03	0.061	-172.381	150.366
152	1	152	2.467	3.202	75.5	1	6681	11.181	0.554	NA	0.04	0.08	-63.429	108.952
153	1	153	2.466	3.253	76	1	8853	11.233	0.599	NA	0.052	0.103	91.506	154.935
154	1	154	2.394	3.19	76.5	1	8164	11.328	0.513	NA	0.096	0.192	-138.371	130.123
155	1	155	2.409	3.231	77	1	6901	11.372	0.557	NA	0.044	0.088	69.54	-152.088
156	1	156	2.381	3.253	77.5	1	6048	11.408	0.569	NA	0.036	0.072	142.485	72.944
157	1	157	2.471	3.234	78	1	5045	11.5	0.584	NA	0.092	0.184	-11.669	-154.154
158	1	158	2.421	3.209	78.5	1	2760	11.556	0.541	NA	0.056	0.112	-153.11	-141.441
159	1	159	2.375	3.181	79	1	4889	11.61	0.498	NA	0.053	0.107	-148.263	4.847
160	1	160	2.318	3.185	79.5	1	8872	11.667	0.487	NA	0.057	0.115	175.57	-36.167
161	1	161	2.333	3.189	80	1	5772	11.683	0.495	NA	0.016	0.032	15.669	-159.9
162	1	162	2.306	3.125	80.5	1	4904	11.753	0.426	NA	0.07	0.14	-113.189	-128.859
163	1	163	2.273	3.154	81	1	5294	11.797	0.449	NA	0.044	0.087	138.551	-108.26
164	1	164	2.259	3.166	81.5	1	7528	11.815	0.459	NA	0.018	0.036	140.537	1.986
165	1	165	2.282	3.206	82	1	3985	11.862	0.502	NA	0.047	0.093	60.356	-80.181
166	1	166	2.21	3.193	82.5	1	5909	11.935	0.484	NA	0.073	0.147	-169.392	130.251
167	1	167	2.238	3.064	83	1	6769	12.066	0.356	NA	0.131	0.263	-77.703	91.69
168	1	168	2.245	3.146	83.5	1	6124	12.148	0.438	NA	0.082	0.164	85.198	162.901
169	1	169	2.174	3.158	84	1	5920	12.221	0.452	NA	0.072	0.145	169.89	84.691
170	1	170	2.175	3.089	84.5	1	6656	12.29	0.383	NA	0.069	0.138	-88.564	101.547
171	1	171	2.11	3.045	85	1	5824	12.369	0.353	NA	0.079	0.158	-145.837	-57.273
172	1	172	2.185	2.926	85.5	1	2751	12.51	0.219	NA	0.141	0.282	-57.935	87.902
173	1	173	2.225	3	86	1	2796	12.594	0.291	NA	0.084	0.168	61.881	119.816
174	1	174	2.162	3.038	86.5	1	4238	12.667	0.333	NA	0.073	0.146	148.76	86.879
175	1	175	2.09	2.931	87	1	5243	12.796	0.256	NA	0.129	0.258	-124.13	87.11
176	1	176	2.042	3.006	87.5	1	7436	12.885	0.344	NA	0.089	0.178	122.436	-113.433
177	1	177	1.996	2.977	88	1	5580	12.939	0.347	NA	0.054	0.108	-148.313	89.251
178	1	178	1.996	2.965	88.5	1	7852	12.951	0.338	NA	0.012	0.025	-89.902	58.411
179	1	179	2.01	2.938	89	1	6933	12.982	0.308	NA	0.031	0.061	-62.595	27.307
180	1	180	1.975	2.951	89.5	1	6958	13.019	0.342	NA	0.037	0.075	159.793	-137.612
181	1	181	2.014	2.958	90	1	6551	13.059	0.321	NA	0.039	0.079	11.112	-148.681
182	1	182	1.984	3.068	90.5	1	4753	13.172	0.427	NA	0.113	0.226	105.089	93.977
183	1	183	2.07	3.034	91	1	6457	13.265	0.356	NA	0.092	0.185	-21.463	-126.553
184	1	184	2.04	3.049	91.5	1	6139	13.298	0.383	NA	0.033	0.067	152.269	173.732
185	1	185	2.012	3.054	92	1	7022	13.327	0.401	NA	0.029	0.058	171.238	18.968
186	1	186	2.054	3.149	92.5	1	6348	13.431	0.469	NA	0.104	0.209	66.137	-105.1
187	1	187	2.046	3.086	93	1	8285	13.495	0.414	NA	0.064	0.128	-97.385	-163.523
188	1	188	1.969	3.058	93.5	1	9979	13.576	0.428	NA	0.081	0.162	-160.406	-63.021
189	1	189	1.978	3.034	94	1	5439	13.602	0.403	NA	0.026	0.051	-69.669	90.738
190	1	190	2.057	3.117	94.5	1	6758	13.715	0.438	NA	0.114	0.227	46.38	116.048
191	1	191	2.085	3.186	95	1	6353	13.79	0.495	NA	0.075	0.15	67.958	21.579
192	1	192	2.078	3.163	95.5	1	7161	13.815	0.475	NA	0.024	0.049	-106.629	-174.587
193	1	193	2.046	3.116	96	1	5220	13.872	0.441	NA	0.057	0.115	-124.337	-17.708
194	1	194	2.065	3.17	96.5	1	5280	13.93	0.486	NA	0.058	0.117	70.047	-165.616
195	1	195	2.054	3.177	97	1	8123	13.944	0.496	NA	0.013	0.026	147.238	77.19
196	1	196	1.999	3.177	97.5	1	6163	13.999	0.516	NA	0.055	0.11	-179.736	33.027
197	1	197	2.073	3.177	98	1	4776	14.073	0.489	NA	0.074	0.148	-0.387	179.349
198	1	198	2.013	3.128	98.5	1	6912	14.15	0.466	NA	0.078	0.155	-141.231	-140.844
199	1	199	2.033	3.112	99	1	5745	14.176	0.443	NA	0.026	0.051	-37.982	103.249
200	1	200	1.959	3.157	99.5	1	8682	14.262	0.517	NA	0.086	0.172	148.567	-173.451
201	1	201	1.889	3.092	100	1	8748	14.358	0.504	NA	0.096	0.191	-137.216	74.217
202	1	202	1.956	3.158	100.5	1	7987	14.452	0.519	NA	0.094	0.187	44.279	-178.505
203	1	203	1.908	3.107	101	1	5386	14.522	0.504	NA	0.07	0.14	-133.974	-178.252
204	1	204	1.901	3.081	101.5	1	6621	14.549	0.487	NA	0.027	0.054	-103.69	30.283
205	1	205	1.852	3.012	102	1	5821	14.633	0.474	NA	0.085	0.169	-125.43	-21.74
206	1	206	1.912	3.119	102.5	1	5316	14.757	0.511	NA	0.123	0.247	60.757	-173.813
207	1	207	1.985	3.007	103	1	3372	14.89	0.378	NA	0.133	0.267	-57.116	-117.873
208	1	208	1.915	3.074	103.5	1	5653	14.987	0.474	NA	0.097	0.193	136.289	-166.595
209	1	209	1.855	3.064	104	1	7844	15.048	0.507	NA	0.061	0.122	-170.514	53.197
210	1	210	2.018	3.086	104.5	1	4238	15.212	0.426	NA	0.165	0.329	7.709	178.223
211	1	211	2.019	3.137	105	1	2781	15.264	0.472	NA	0.051	0.102	89.205	81.496
212	1	212	2.054	3.109	105.5	1	2971	15.309	0.432	NA	0.045	0.09	-39.258	-128.463
213	1	213	1.971	3.108	106	1	4420	15.392	0.469	NA	0.083	0.166	-179.736	-140.477
214	1	214	1.998	3.145	106.5	1	3795	15.437	0.487	NA	0.045	0.091	52.833	-127.431
215	1	215	1.918	3.021	107	1	4853	15.585	0.432	NA	0.148	0.296	-123.118	-175.951
216	1	216	1.993	3.055	107.5	1	4375	15.668	0.412	NA	0.083	0.166	24.535	147.652
217	1	217	1.975	2.969	108	1	3522	15.756	0.355	NA	0.088	0.176	-101.984	-126.519
218	1	218	2.083	3.086	108.5	1	1369	15.915	0.4	NA	0.16	0.32	47.014	148.999
219	1	219	2.025	3.085	109	1	1664	15.974	0.422	NA	0.059	0.117	-178.72	134.266
220	1	220	1.904	3.044	109.5	1	3679	16.101	0.458	NA	0.127	0.255	-161.193	17.526
221	1	221	1.959	3.082	110	1	1499	16.168	0.453	NA	0.067	0.134	35.084	-163.723
222	1	222	2.098	3.159	110.5	1	2222	16.327	0.466	NA	0.158	0.317	29.043	-6.041
223	1	223	2.026	3.007	111	1	1499	16.495	0.354	NA	0.169	0.337	-115.275	-144.318
224	1	224	2.037	2.945	111.5	1	2862	16.558	0.296	NA	0.063	0.126	-79.376	35.899
225	1	225	2.03	3.033	112	1	2240	16.647	0.374	NA	0.089	0.177	94.88	174.255
226	1	226	2.036	3.066	112.5	1	2581	16.681	0.4	NA	0.033	0.067	79.307	-15.572
227	1	227	2.032	3.129	113	1	2617	16.744	0.459	NA	0.063	0.126	93.388	14.081
228	1	228	2.013	3.139	113.5	1	1297	16.765	0.476	NA	0.022	0.044	151.688	58.301
229	1	229	1.957	3.109	114	1	2086	16.829	0.477	NA	0.064	0.127	-151.731	56.58
230	1	230	2.106	3.224	114.5	1	3210	17.017	0.527	NA	0.188	0.377	37.628	-170.641
231	1	231	2.075	3.243	115	1	8627	17.054	0.553	NA	0.037	0.073	147.856	110.229
232	1	232	2.033	3.311	115.5	1	4582	17.133	0.629	NA	0.079	0.159	121.822	-26.035
233	1	233	1.981	3.181	116	1	8689	17.272	0.528	NA	0.139	0.279	-111.88	126.298
234	1	234	1.946	3.19	116.5	1	6609	17.309	0.552	NA	0.037	0.073	167.205	-80.916
235	1	235	1.947	3.185	117	1	8142	17.314	0.547	NA	0.005	0.01	-72.02	120.775
236	1	236	1.939	3.196	117.5	1	7040	17.328	0.561	NA	0.014	0.028	125.491	-162.489
237	1	237	2.049	3.121	118	1	2442	17.461	0.445	NA	0.133	0.267	-34.65	-160.141
238	1	238	1.997	3.1	118.5	1	3428	17.517	0.449	NA	0.055	0.11	-158.399	-123.748
239	1	239	2.112	3.201	119	1	4059	17.669	0.504	NA	0.153	0.305	41.513	-160.089
240	1	240	2.119	3.156	119.5	1	4204	17.715	0.458	NA	0.046	0.092	-81.443	-122.956
241	1	241	2.057	3.127	120	1	3161	17.783	0.448	NA	0.068	0.136	-154.997	-73.554
242	1	242	2.029	3.255	120.5	1	6464	17.914	0.578	NA	0.131	0.262	102.557	-102.446
243	1	243	2.08	3.246	121	1	5303	17.967	0.554	NA	0.052	0.105	-10.546	-113.103
244	1	244	2.035	3.197	121.5	1	4855	18.033	0.521	NA	0.066	0.132	-133.072	-122.526
245	1	245	2.048	3.242	122	1	3432	18.079	0.56	NA	0.046	0.093	74.293	-152.635
246	1	246	2.091	3.162	122.5	1	5105	18.17	0.47	NA	0.091	0.183	-61.424	-135.717
247	1	247	2.062	3.281	123	1	5378	18.293	0.593	NA	0.122	0.245	103.871	165.295
248	1	248	2.079	3.179	123.5	1	2937	18.396	0.49	NA	0.103	0.206	-80.493	175.635
249	1	249	2.012	3.177	124	1	3257	18.463	0.511	NA	0.067	0.134	-178.005	-97.511
250	1	250	1.966	3.118	124.5	1	2131	18.538	0.48	NA	0.075	0.15	-127.916	50.089
251	1	251	2.038	3.114	125	1	2519	18.61	0.443	NA	0.072	0.144	-3.601	124.315
252	1	252	2.104	3.189	125.5	1	2414	18.71	0.494	NA	0.101	0.201	48.893	52.494
253	1	253	2.049	3.262	126	1	3507	18.802	0.578	NA	0.091	0.183	127.256	78.363
254	1	254	2.051	3.286	126.5	1	4639	18.825	0.6	NA	0.024	0.047	83.313	-43.943
255	1	255	1.97	3.216	127	1	7722	18.932	0.564	NA	0.107	0.214	-139.634	137.053
256	1	256	1.955	3.207	127.5	1	8411	18.95	0.562	NA	0.018	0.036	-147.182	-7.548
257	1	257	2.005	3.178	128	1	5162	19.009	0.514	NA	0.058	0.117	-29.898	117.283
258	1	258	1.979	3.141	128.5	1	6361	19.053	0.494	NA	0.045	0.089	-126.122	-96.224
259	1	259	1.97	3.111	129	1	3123	19.085	0.472	NA	0.032	0.064	-106.789	19.333
260	1	260	1.855	3.094	129.5	1	5147	19.202	0.529	NA	0.116	0.233	-171.933	-65.144
261	1	261	1.862	3.126	130	1	6811	19.234	0.548	NA	0.033	0.065	77.759	-110.307
262	1	262	1.905	3.049	130.5	1	3193	19.323	0.461	NA	0.089	0.178	-60.427	-138.187
263	1	263	2.018	3.06	131	1	3462	19.436	0.403	NA	0.113	0.226	5.372	65.799
264	1	264	2.102	3.015	131.5	1	2624	19.532	0.327	NA	0.095	0.191	-27.957	-33.329
265	1	265	2.04	3.09	132	1	3820	19.629	0.42	NA	0.097	0.195	129.881	157.838
266	1	266	1.853	2.979	132.5	1	4680	19.846	0.453	NA	0.217	0.434	-149.376	80.743
267	1	267	2.037	3.105	133	1	2355	20.069	0.435	NA	0.223	0.446	34.223	-176.402
268	1	268	1.969	3.135	133.5	1	6158	20.144	0.493	NA	0.075	0.15	156.464	122.241
269	1	269	1.929	3.054	134	1	6547	20.233	0.449	NA	0.089	0.179	-116.203	87.334
270	1	270	1.99	3.083	134.5	1	8130	20.3	0.437	NA	0.067	0.135	24.827	141.03
271	1	271	2.064	3.152	135	1	8970	20.402	0.469	NA	0.102	0.203	43.297	18.469
272	1	272	2.054	3.067	135.5	1	3468	20.488	0.394	NA	0.086	0.172	-97.178	-140.475
273	1	273	2.109	3.103	136	1	5173	20.553	0.409	NA	0.065	0.131	32.919	130.097
274	1	274	2.06	3.123	136.5	1	6178	20.606	0.443	NA	0.053	0.106	157.834	124.915
275	1	275	2.08	3.099	137	1	6201	20.638	0.413	NA	0.031	0.063	-48.894	153.271
276	1	276	2.051	3.146	137.5	1	4377	20.693	0.468	NA	0.056	0.111	122.184	171.078
277	1	277	2.168	3.111	138	1	4113	20.816	0.406	NA	0.122	0.245	-16.516	-138.7
278	1	278	2.122	3.114	138.5	1	3159	20.862	0.416	NA	0.047	0.093	177.19	-166.294
279	1	279	2.122	3.102	139	1	3114	20.874	0.404	NA	0.012	0.024	-89.325	93.485
280	1	280	2.008	3.109	139.5	1	2094	20.988	0.451	NA	0.114	0.227	176.48	-94.195
281	1	281	2.009	3.076	140	1	1764	21.02	0.422	NA	0.033	0.065	-88.344	95.175
282	1	282	2.065	3.094	140.5	1	1962	21.078	0.414	NA	0.058	0.116	17.981	106.325
283	1	283	1.966	3.169	141	1	2660	21.202	0.524	NA	0.124	0.248	142.559	124.578
284	1	284	2.065	3.157	141.5	1	2133	21.303	0.473	NA	0.1	0.2	-7.255	-149.814
285	1	285	1.976	3.208	142	1	3069	21.406	0.554	NA	0.103	0.206	150.331	157.587
286	1	286	2.013	3.147	142.5	1	2026	21.477	0.483	NA	0.072	0.143	-58.298	151.371
287	1	287	2.043	3.249	143	1	4226	21.584	0.568	NA	0.106	0.213	73.862	132.16
288	1	288	1.963	3.291	143.5	1	7161	21.674	0.635	NA	0.091	0.181	152.695	78.833
289	1	289	1.953	3.23	144	1	5102	21.735	0.584	NA	0.061	0.122	-99.174	108.13
290	1	290	1.917	3.289	144.5	1	5924	21.804	0.653	NA	0.069	0.137	121.197	-139.628
291	1	291	1.865	3.182	145	1	7338	21.923	0.59	NA	0.119	0.238	-116.265	122.538
292	1	292	1.874	3.193	145.5	1	7936	21.938	0.593	NA	0.015	0.03	48.28	164.545
293	1	293	1.737	3.082	146	1	6901	22.115	0.607	NA	0.177	0.353	-141.025	170.695
294	1	294	1.785	3.142	146.5	1	7232	22.191	0.612	NA	0.077	0.154	51.582	-167.393
295	1	295	1.767	3.193	147	1	5371	22.245	0.661	NA	0.054	0.108	109.364	57.783
296	1	296	1.752	3.158	147.5	1	5749	22.284	0.645	NA	0.038	0.077	-112.297	138.339
297	1	297	1.707	3.093	148	1	6711	22.362	0.638	NA	0.078	0.157	-124.959	-12.662
298	1	298	1.7	3.128	148.5	1	6037	22.397	0.665	NA	0.035	0.07	102.84	-132.202
299	1	299	1.814	3.186	149	1	4473	22.526	0.624	NA	0.129	0.257	27.07	-75.77
300	1	300	1.823	3.111	149.5	1	5401	22.601	0.563	NA	0.075	0.151	-83.654	-110.723
301	1	301	1.842	3.167	150	1	4706	22.661	0.592	NA	0.059	0.119	70.55	154.204
302	1	302	1.795	3.123	150.5	1	8541	22.726	0.591	NA	0.065	0.131	-136.887	152.563
303	1	303	1.658	3.105	151	1	7886	22.864	0.684	NA	0.138	0.276	-172.508	-35.621
304	1	304	1.678	3.113	151.5	1	9344	22.886	0.673	NA	0.022	0.043	23.337	-164.155
305	1	305	1.664	3.107	152	1	8256	22.901	0.681	NA	0.015	0.03	-157.076	179.587
306	1	306	1.662	3.035	152.5	1	7488	22.973	0.643	NA	0.072	0.145	-91.028	66.048
307	1	307	1.676	3.097	153	1	8823	23.037	0.666	NA	0.064	0.128	77.955	168.983
308	1	308	1.725	3.167	153.5	1	7402	23.122	0.672	NA	0.085	0.17	54.85	-23.104
309	1	309	1.804	3.065	154	1	3722	23.251	0.545	NA	0.129	0.257	-52.128	-106.978
310	1	310	1.801	3.15	154.5	1	7272	23.336	0.606	NA	0.085	0.17	91.623	143.75
311	1	311	1.904	3.217	155	1	4480	23.458	0.596	NA	0.122	0.245	32.839	-58.784
312	1	312	1.714	3.068	155.5	1	5779	23.7	0.617	NA	0.242	0.483	-141.885	-174.724
313	1	313	1.744	3.16	156	1	6553	23.797	0.653	NA	0.097	0.193	72.035	-146.08
314	1	314	1.771	3.229	156.5	1	7366	23.872	0.685	NA	0.075	0.15	68.329	-3.705
315	1	315	1.801	3.224	157	1	7200	23.901	0.662	NA	0.03	0.06	-10.632	-78.962
316	1	316	1.753	3.249	157.5	1	9930	23.955	0.712	NA	0.054	0.108	151.393	162.025
317	1	317	1.795	3.166	158	1	6274	24.048	0.621	NA	0.093	0.187	-63.265	145.342
318	1	318	1.845	3.151	158.5	1	7327	24.101	0.577	NA	0.052	0.105	-17.134	46.131
319	1	319	1.821	3.191	159	1	7176	24.148	0.624	NA	0.048	0.095	121.609	138.743
320	1	320	1.813	3.174	159.5	1	6943	24.167	0.616	NA	0.019	0.037	-113.289	125.101
321	1	321	1.965	3.187	160	1	5544	24.32	0.54	NA	0.153	0.306	4.849	118.138
322	1	322	1.833	3.163	160.5	1	5390	24.454	0.594	NA	0.134	0.268	-169.624	-174.473
323	1	323	1.884	3.281	161	1	5762	24.583	0.662	NA	0.129	0.258	66.735	-123.641
324	1	324	1.886	3.205	161.5	1	4066	24.66	0.596	NA	0.077	0.153	-88.633	-155.368
325	1	325	1.889	3.231	162	1	6572	24.686	0.616	NA	0.027	0.053	84.142	172.775
326	1	326	1.931	3.251	162.5	1	5194	24.733	0.613	NA	0.046	0.093	25.454	-58.688
327	1	327	1.904	3.251	163	1	5446	24.76	0.626	NA	0.027	0.054	-179.861	154.684
328	1	328	1.816	3.196	163.5	1	5696	24.863	0.631	NA	0.103	0.206	-148.183	31.679
329	1	329	1.859	3.176	164	1	6803	24.911	0.588	NA	0.048	0.096	-24.756	123.427
330	1	330	1.872	3.23	164.5	1	5250	24.966	0.625	NA	0.055	0.111	77.048	101.804
331	1	331	1.888	3.225	165	1	4569	24.983	0.611	NA	0.017	0.034	-18.975	-96.023
332	1	332	1.877	3.241	165.5	1	4381	25.003	0.631	NA	0.02	0.04	123.814	142.79
333	1	333	1.889	3.188	166	1	4403	25.057	0.581	NA	0.054	0.108	-77.495	158.691
334	1	334	1.897	3.237	166.5	1	5002	25.107	0.618	NA	0.05	0.099	80.956	158.451
335	1	335	1.921	3.253	167	1	4701	25.136	0.619	NA	0.029	0.059	32.864	-48.092
336	1	336	1.891	3.174	167.5	1	3948	25.221	0.568	NA	0.085	0.17	-110.996	-143.86
337	1	337	1.892	3.188	168	1	6265	25.235	0.578	NA	0.014	0.028	83.249	-165.755
338	1	338	1.937	3.168	168.5	1	3411	25.284	0.538	NA	0.048	0.097	-23.968	-107.217
339	1	339	1.974	3.237	169	1	5288	25.362	0.581	NA	0.078	0.156	61.303	85.271
340	1	340	1.996	3.27	169.5	1	6015	25.402	0.603	NA	0.04	0.08	56.499	-4.804
341	1	341	2.002	3.263	170	1	6540	25.411	0.594	NA	0.009	0.018	-49.903	-106.402
342	1	342	1.941	3.078	170.5	1	4296	25.606	0.461	NA	0.195	0.39	-108.365	-58.461
343	1	343	1.981	3.139	171	1	3850	25.68	0.49	NA	0.073	0.147	56.483	164.848
344	1	344	1.998	3.212	171.5	1	3308	25.754	0.548	NA	0.075	0.149	76.679	20.196
345	1	345	2	3.209	172	1	5198	25.757	0.545	NA	0.003	0.006	-67.66	-144.339
346	1	346	1.944	3.201	172.5	1	5800	25.813	0.562	NA	0.056	0.112	-171.9	-104.24
347	1	347	1.979	3.185	173	1	4243	25.851	0.532	NA	0.038	0.076	-24.482	147.417
348	1	348	2.001	3.171	173.5	1	4601	25.877	0.51	NA	0.026	0.051	-33.316	-8.834
349	1	349	2.016	3.23	174	1	6515	25.938	0.558	NA	0.061	0.121	75.212	108.528
350	1	350	1.975	3.178	174.5	1	6092	26.003	0.528	NA	0.066	0.132	-128.308	156.48
351	1	351	2.056	3.198	175	1	4977	26.087	0.515	NA	0.084	0.167	13.878	142.186
352	1	352	2.041	3.169	175.5	1	4667	26.121	0.492	NA	0.034	0.067	-117.973	-131.851
353	1	353	2.07	3.207	176	1	5856	26.169	0.52	NA	0.048	0.097	53.067	171.04
354	1	354	2.054	3.247	176.5	1	6295	26.212	0.562	NA	0.043	0.086	112.319	59.252
355	1	355	2.003	3.21	177	1	6259	26.274	0.545	NA	0.062	0.125	-144.081	103.6
356	1	356	1.983	3.18	177.5	1	6807	26.311	0.526	NA	0.037	0.073	-124.228	19.853
357	1	357	2.011	3.164	178	1	5791	26.344	0.499	NA	0.033	0.066	-29.227	95.001
358	1	358	1.939	3.145	178.5	1	3722	26.419	0.517	NA	0.075	0.15	-165.318	-136.091
359	1	359	1.918	3.162	179	1	5696	26.445	0.543	NA	0.026	0.053	139.64	-55.042
360	1	360	1.998	3.056	179.5	1	4439	26.577	0.411	NA	0.132	0.264	-53.173	167.186
361	1	361	1.973	3.179	180	1	5905	26.703	0.53	NA	0.125	0.25	101.302	154.476
362	1	362	1.952	3.136	180.5	1	4915	26.75	0.502	NA	0.048	0.095	-115.888	142.81
363	1	363	1.951	3.143	181	1	7204	26.757	0.509	NA	0.007	0.014	101.1	-143.012
364	1	364	1.921	3.165	181.5	1	3490	26.794	0.543	NA	0.037	0.073	143.896	42.796
365	1	365	1.967	3.152	182	1	6660	26.841	0.508	NA	0.047	0.094	-16.152	-160.048
366	1	366	1.932	3.25	182.5	1	6839	26.945	0.611	NA	0.104	0.208	109.647	125.799
367	1	367	1.933	3.241	183	1	6071	26.954	0.603	NA	0.008	0.017	-84.113	166.24
368	1	368	1.928	3.173	183.5	1	4275	27.022	0.547	NA	0.068	0.136	-94.189	-10.075
369	1	369	1.904	3.203	184	1	6685	27.06	0.585	NA	0.038	0.076	127.988	-137.823
370	1	370	1.864	3.146	184.5	1	7462	27.131	0.562	NA	0.07	0.141	-125.143	106.868
371	1	371	1.869	3.159	185	1	8285	27.145	0.568	NA	0.014	0.028	66.79	-168.066
372	1	372	1.847	3.12	185.5	1	7923	27.19	0.553	NA	0.045	0.09	-120.326	172.883
373	1	373	1.915	3.193	186	1	8036	27.289	0.57	NA	0.099	0.199	46.914	167.24
374	1	374	1.867	3.163	186.5	1	8264	27.345	0.573	NA	0.056	0.113	-147.748	165.338
375	1	375	1.822	3.153	187	1	6999	27.391	0.594	NA	0.046	0.092	-167.245	-19.497
376	1	376	1.825	3.148	187.5	1	7756	27.397	0.588	NA	0.006	0.011	-58.88	108.366
377	1	377	1.854	3.215	188	1	6820	27.47	0.622	NA	0.073	0.146	66.343	125.223
378	1	378	1.864	3.212	188.5	1	6079	27.48	0.615	NA	0.01	0.02	-13.001	-79.344
379	1	379	1.901	3.242	189	1	9041	27.527	0.619	NA	0.047	0.095	37.793	50.794
380	1	380	1.902	3.255	189.5	1	6551	27.541	0.63	NA	0.013	0.027	88.428	50.635
381	1	381	1.917	3.205	190	1	5333	27.593	0.58	NA	0.052	0.104	-73.08	-161.508
382	1	382	1.924	3.236	190.5	1	5361	27.624	0.602	NA	0.031	0.062	76.423	149.503
383	1	383	1.937	3.247	191	1	8569	27.641	0.607	NA	0.017	0.034	42.969	-33.454
384	1	384	1.931	3.196	191.5	1	7842	27.692	0.565	NA	0.051	0.103	-96.015	-138.984
385	1	385	1.892	3.161	192	1	7579	27.746	0.557	NA	0.053	0.106	-138.356	-42.341
386	1	386	1.927	3.239	192.5	1	5651	27.832	0.604	NA	0.086	0.172	65.712	-155.932
387	1	387	1.958	3.252	193	1	6722	27.865	0.601	NA	0.033	0.066	21.81	-43.902
388	1	388	1.924	3.228	193.5	1	8942	27.906	0.596	NA	0.042	0.083	-145.104	-166.914
389	1	389	1.94	3.214	194	1	6909	27.928	0.576	NA	0.021	0.043	-41.403	103.7
390	1	390	1.863	3.199	194.5	1	5792	28.006	0.604	NA	0.079	0.157	-168.863	-127.459
391	1	391	1.821	3.153	195	1	8569	28.068	0.595	NA	0.061	0.123	-132.266	36.596
392	1	392	1.801	3.07	195.5	1	7140	28.154	0.55	NA	0.086	0.172	-103.709	28.557
393	1	393	1.867	3.072	196	1	5439	28.22	0.504	NA	0.066	0.133	2.336	106.045
394	1	394	1.908	3.064	196.5	1	4085	28.261	0.471	NA	0.041	0.083	-11.411	-13.747
395	1	395	1.848	3.074	197	1	6231	28.322	0.519	NA	0.061	0.121	170.333	-178.256
396	1	396	1.825	3.05	197.5	1	5279	28.356	0.519	NA	0.033	0.067	-133.176	56.491
397	1	397	1.728	3.003	198	1	8298	28.464	0.57	NA	0.108	0.217	-154.107	-20.931
398	1	398	1.78	3.017	198.5	1	4945	28.518	0.534	NA	0.054	0.108	15.113	169.22
399	1	399	1.753	3.02	199	1	7374	28.545	0.558	NA	0.027	0.054	172.445	157.332
400	1	400	1.727	3.1	199.5	1	6216	28.629	0.626	NA	0.083	0.167	107.824	-64.621
401	1	401	1.686	3.039	200	1	5915	28.702	0.625	NA	0.074	0.148	-124.585	127.59
402	1	402	1.69	2.966	200.5	1	5105	28.775	0.585	NA	0.073	0.146	-86.368	38.218
403	1	403	1.742	2.98	201	1	6284	28.829	0.546	NA	0.054	0.107	15.143	101.511
404	1	404	1.745	3.033	201.5	1	6240	28.882	0.572	NA	0.053	0.107	86.596	71.453
405	1	405	1.763	3.027	202	1	6122	28.901	0.554	NA	0.019	0.038	-20.662	-107.259
406	1	406	1.727	3.016	202.5	1	5262	28.938	0.577	NA	0.037	0.074	-163.998	-143.336
407	1	407	1.803	3.09	203	1	6451	29.043	0.562	NA	0.105	0.21	44.371	-151.632
408	1	408	1.878	3.048	203.5	1	5058	29.13	0.479	NA	0.087	0.173	-29.366	-73.737
409	1	409	1.822	3.09	204	1	5804	29.2	0.548	NA	0.07	0.14	142.808	172.174
410	1	410	1.943	3.116	204.5	1	7084	29.324	0.49	NA	0.124	0.248	12.393	-130.416
411	1	411	1.964	3.177	205	1	5143	29.388	0.532	NA	0.064	0.129	70.991	58.598
412	1	412	1.905	3.097	205.5	1	6368	29.488	0.498	NA	0.1	0.199	-126.46	162.549
413	1	413	1.884	3.101	206	1	3846	29.509	0.513	NA	0.021	0.042	170.399	-63.14
414	1	414	1.925	3.131	206.5	1	4371	29.559	0.513	NA	0.051	0.101	36.992	-133.407
415	1	415	1.996	3.169	207	1	6152	29.64	0.51	NA	0.081	0.162	27.873	-9.119
416	1	416	2.01	3.176	207.5	1	4849	29.656	0.511	NA	0.016	0.031	27.731	-0.143
417	1	417	2.045	3.192	208	1	6630	29.694	0.513	NA	0.038	0.075	24.242	-3.489
418	1	418	2.001	3.174	208.5	1	6903	29.741	0.512	NA	0.047	0.094	-157.62	178.138
419	1	419	1.928	3.2	209	1	7293	29.819	0.57	NA	0.078	0.156	160.103	-42.278
420	1	420	1.896	3.201	209.5	1	5425	29.85	0.587	NA	0.032	0.064	179.596	19.493
421	1	421	1.776	3.105	210	1	7291	30.004	0.592	NA	0.153	0.307	-141.466	38.938
422	1	422	1.841	3.138	210.5	1	6086	30.076	0.57	NA	0.072	0.145	26.902	168.368
423	1	423	1.837	3.136	211	1	7033	30.081	0.571	NA	0.004	0.009	-156.096	177.001
424	1	424	1.807	3.165	211.5	1	7436	30.122	0.613	NA	0.041	0.083	135.995	-67.908
425	1	425	1.894	3.182	212	1	9049	30.21	0.573	NA	0.088	0.177	11.507	-124.489
426	1	426	1.853	3.118	212.5	1	7878	30.287	0.547	NA	0.076	0.153	-122.299	-133.805
427	1	427	1.918	3.185	213	1	7840	30.38	0.563	NA	0.094	0.187	46.185	168.484
428	1	428	1.852	3.194	213.5	1	7099	30.446	0.607	NA	0.066	0.132	172.528	126.343
429	1	429	1.908	3.156	214	1	5977	30.514	0.543	NA	0.068	0.135	-34.114	153.357
430	1	430	1.892	3.199	214.5	1	5653	30.56	0.588	NA	0.046	0.092	110.278	144.392
431	1	431	1.917	3.239	215	1	7362	30.607	0.609	NA	0.047	0.094	57.517	-52.76
432	1	432	1.977	3.259	215.5	1	6434	30.67	0.6	NA	0.063	0.125	18.513	-39.005
433	1	433	1.928	3.18	216	1	5595	30.762	0.553	NA	0.093	0.185	-121.713	-140.225
434	1	434	1.897	3.142	216.5	1	6318	30.811	0.538	NA	0.049	0.098	-129.142	-7.429
435	1	435	1.853	3.162	217	1	4469	30.859	0.58	NA	0.048	0.096	155.612	-75.246
436	1	436	1.881	3.167	217.5	1	4145	30.888	0.568	NA	0.028	0.057	10.53	-145.082
437	1	437	1.884	3.188	218	1	6611	30.908	0.583	NA	0.021	0.041	83.124	72.594
438	1	438	1.95	3.23	218.5	1	5051	30.987	0.585	NA	0.079	0.157	32.547	-50.577
439	1	439	1.951	3.056	219	1	2566	31.16	0.437	NA	0.174	0.347	-89.496	-122.042
440	1	440	2	3.115	219.5	1	3125	31.236	0.46	NA	0.076	0.151	50.53	140.026
441	1	441	1.881	3.031	220	1	4891	31.381	0.465	NA	0.145	0.291	-144.698	164.772
442	1	442	1.911	2.983	220.5	1	5623	31.438	0.41	NA	0.056	0.113	-57.384	87.314
443	1	443	1.992	2.929	221	1	3441	31.535	0.314	NA	0.097	0.195	-33.722	23.661
444	1	444	1.802	3.041	221.5	1	4832	31.756	0.531	NA	0.221	0.441	149.409	-176.869
445	1	445	1.905	3.045	222	1	3065	31.859	0.458	NA	0.103	0.206	1.847	-147.561
446	1	446	1.791	3.091	222.5	1	5730	31.982	0.572	NA	0.123	0.247	157.881	156.034
447	1	447	1.769	3.097	223	1	4145	32.004	0.592	NA	0.022	0.045	164.657	6.775
448	1	448	1.831	3.116	223.5	1	5676	32.069	0.56	NA	0.065	0.129	16.905	-147.751
449	1	449	1.903	3.158	224	1	7944	32.153	0.547	NA	0.084	0.167	30.131	13.226
450	1	450	1.991	3.214	224.5	1	5625	32.256	0.553	NA	0.104	0.207	32.575	2.443
451	1	451	1.936	3.227	225	1	6504	32.312	0.589	NA	0.056	0.112	166.348	133.773
452	1	452	1.801	3.175	225.5	1	5585	32.457	0.624	NA	0.144	0.289	-158.928	34.724
453	1	453	1.894	3.216	226	1	7494	32.558	0.601	NA	0.101	0.202	24.121	-176.951
454	1	454	1.842	3.168	226.5	1	7978	32.629	0.593	NA	0.071	0.142	-137.414	-161.535
455	1	455	1.838	3.09	227	1	10005	32.707	0.538	NA	0.078	0.156	-92.945	44.468
456	1	456	1.834	3.171	227.5	1	7658	32.788	0.6	NA	0.081	0.162	92.596	-174.458
457	1	457	1.846	3.182	228	1	5919	32.804	0.601	NA	0.016	0.033	41.273	-51.323
458	1	458	1.877	3.172	228.5	1	7093	32.836	0.574	NA	0.032	0.064	-18.403	-59.677
459	1	459	1.824	3.176	229	1	7225	32.889	0.61	NA	0.053	0.106	175.533	-166.063
460	1	460	1.87	3.194	229.5	1	9209	32.939	0.596	NA	0.049	0.099	21.23	-154.303
461	1	461	1.844	3.167	230	1	8194	32.976	0.591	NA	0.038	0.075	-134.827	-156.058
462	1	462	1.883	3.203	230.5	1	8558	33.029	0.596	NA	0.053	0.107	42.691	177.519
463	1	463	1.912	3.201	231	1	6252	33.058	0.579	NA	0.029	0.058	-4.214	-46.905
464	1	464	1.956	3.187	231.5	1	5757	33.105	0.545	NA	0.046	0.093	-17.64	-13.425
465	1	465	1.875	3.14	232	1	5636	33.198	0.55	NA	0.094	0.187	-150.034	-132.394
466	1	466	1.857	3.151	232.5	1	6457	33.219	0.569	NA	0.02	0.041	149.658	-60.308
467	1	467	1.867	3.111	233	1	7780	33.26	0.533	NA	0.041	0.082	-76.964	133.377
468	1	468	1.805	3.037	233.5	1	5762	33.356	0.526	NA	0.096	0.192	-129.629	-52.664
469	1	469	1.816	3.032	234	1	4322	33.368	0.514	NA	0.012	0.024	-20.976	108.652
470	1	470	1.855	3.101	234.5	1	6596	33.447	0.533	NA	0.079	0.159	60.58	81.557
471	1	471	1.872	3.086	235	1	6370	33.47	0.51	NA	0.023	0.046	-42.392	-102.972
472	1	472	1.882	3.202	235.5	1	5636	33.586	0.596	NA	0.116	0.233	85.362	127.753
473	1	473	1.836	3.16	236	1	6724	33.649	0.59	NA	0.063	0.125	-137.62	137.018
474	1	474	1.823	3.164	236.5	1	7769	33.662	0.602	NA	0.013	0.027	159.399	-62.981
475	1	475	1.858	3.192	237	1	6041	33.707	0.601	NA	0.044	0.089	37.751	-121.647
476	1	476	1.822	3.137	237.5	1	4488	33.772	0.583	NA	0.065	0.131	-124.139	-161.89
477	1	477	1.806	3.097	238	1	5742	33.816	0.565	NA	0.044	0.087	-110.896	13.243
478	1	478	1.757	3.052	238.5	1	7903	33.883	0.573	NA	0.067	0.134	-137.637	-26.741
479	1	479	1.799	3.154	239	1	6295	33.994	0.61	NA	0.111	0.223	67.521	-154.842
480	1	480	1.809	3.118	239.5	1	7562	34.032	0.577	NA	0.038	0.076	-75.028	-142.549
481	1	481	1.804	3.103	240	1	7133	34.048	0.571	NA	0.016	0.031	-109.215	-34.187
482	1	482	1.8	3.055	240.5	1	6801	34.096	0.541	NA	0.048	0.097	-94.281	14.934
483	1	483	1.797	3.049	241	1	6175	34.103	0.54	NA	0.007	0.014	-116.692	-22.41
484	1	484	1.82	2.997	241.5	1	3315	34.159	0.49	NA	0.056	0.112	-65.65	51.041
485	1	485	1.871	3.049	242	1	3394	34.231	0.485	NA	0.072	0.144	45.378	111.028
486	1	486	1.79	3.011	242.5	1	6314	34.32	0.522	NA	0.089	0.179	-154.995	159.627
487	1	487	1.848	3.091	243	1	5860	34.42	0.531	NA	0.099	0.199	53.838	-151.167
488	1	488	1.833	3.128	243.5	1	7285	34.46	0.568	NA	0.04	0.08	112.784	58.946
489	1	489	1.874	3.07	244	1	4768	34.531	0.497	NA	0.071	0.142	-54.937	-167.721
490	1	490	1.854	3.091	244.5	1	5576	34.56	0.527	NA	0.029	0.059	133.361	-171.702
491	1	491	1.897	3.099	245	1	5452	34.604	0.504	NA	0.044	0.088	11.027	-122.335
492	1	492	1.916	3.084	245.5	1	6274	34.629	0.481	NA	0.024	0.049	-39.093	-50.12
493	1	493	1.907	3.105	246	1	6717	34.652	0.503	NA	0.023	0.046	114.059	153.152
494	1	494	1.893	3.095	246.5	1	5495	34.669	0.504	NA	0.017	0.034	-142.833	103.108
495	1	495	1.94	3.182	247	1	5211	34.768	0.548	NA	0.099	0.198	61.402	-155.765
496	1	496	1.86	3.199	247.5	1	3556	34.85	0.606	NA	0.082	0.164	167.646	106.244
497	1	497	1.893	3.111	248	1	6111	34.944	0.516	NA	0.094	0.188	-69.835	122.519
498	1	498	1.846	3.159	248.5	1	5945	35.011	0.583	NA	0.067	0.133	133.729	-156.437
499	1	499	1.851	3.129	249	1	4456	35.041	0.557	NA	0.03	0.061	-81.164	145.108
500	1	500	1.881	3.02	249.5	1	4409	35.154	0.457	NA	0.113	0.226	-74.535	6.629
501	1	501	1.93	3.065	250	1	4569	35.221	0.457	NA	0.067	0.133	42.418	116.953
502	1	502	1.873	3.018	250.5	1	3968	35.295	0.462	NA	0.074	0.149	-140.651	176.931
503	1	503	1.859	3.014	251	1	4586	35.309	0.47	NA	0.014	0.028	-166.691	-26.04
504	1	504	1.915	3.07	251.5	1	4339	35.389	0.47	NA	0.079	0.159	44.859	-148.451
505	1	505	1.923	3.053	252	1	5937	35.408	0.452	NA	0.019	0.038	-66.381	-111.239
506	1	506	1.963	3.1	252.5	1	4625	35.47	0.466	NA	0.062	0.124	49.536	115.917
507	1	507	1.823	3.093	253	1	6743	35.61	0.55	NA	0.14	0.28	-177.237	133.227
508	1	508	1.803	3.088	253.5	1	5604	35.631	0.561	NA	0.021	0.043	-166.476	10.761
509	1	509	1.894	3.223	254	1	5196	35.795	0.607	NA	0.163	0.327	55.815	-137.709
510	1	510	1.956	3.303	254.5	1	8025	35.895	0.649	NA	0.101	0.201	52.119	-3.696
511	1	511	1.99	3.378	255	1	5902	35.977	0.706	NA	0.082	0.164	65.641	13.521
512	1	512	2.003	3.338	255.5	1	6975	36.019	0.665	NA	0.041	0.082	-72.164	-137.804
513	1	513	1.972	3.308	256	1	6943	36.061	0.648	NA	0.043	0.085	-135.232	-63.069
514	1	514	1.968	3.371	256.5	1	5687	36.123	0.707	NA	0.062	0.124	94.143	-130.624
515	1	515	1.943	3.271	257	1	7955	36.226	0.625	NA	0.102	0.205	-104.03	161.827
516	1	516	1.918	3.241	257.5	1	5762	36.265	0.61	NA	0.039	0.079	-129.485	-25.455
517	1	517	1.929	3.183	258	1	2248	36.324	0.554	NA	0.059	0.119	-79.545	49.94
518	1	518	1.973	3.298	258.5	1	6353	36.449	0.638	NA	0.124	0.248	68.99	148.534
519	1	519	1.958	3.247	259	1	5369	36.502	0.597	NA	0.053	0.107	-106.723	-175.713
520	1	520	1.93	3.263	259.5	1	5642	36.534	0.624	NA	0.032	0.064	150.045	-103.232
521	1	521	2.02	3.305	260	1	5653	36.633	0.628	NA	0.099	0.197	24.785	-125.26
522	1	522	2.077	3.389	260.5	1	6333	36.734	0.694	NA	0.101	0.203	55.908	31.123
523	1	523	2.018	3.378	261	1	7940	36.793	0.698	NA	0.059	0.119	-169.651	134.441
524	1	524	1.978	3.261	261.5	1	6722	36.917	0.602	NA	0.123	0.247	-109.114	60.538
525	1	525	1.939	3.315	262	1	6007	36.983	0.667	NA	0.066	0.132	125.782	-125.104
526	1	526	2.024	3.286	262.5	1	5021	37.072	0.609	NA	0.089	0.179	-18.828	-144.61
527	1	527	2.081	3.341	263	1	5352	37.151	0.646	NA	0.079	0.158	43.766	62.593
528	1	528	2.014	3.336	263.5	1	5162	37.219	0.659	NA	0.067	0.135	-176.119	140.115
529	1	529	1.993	3.252	264	1	3782	37.305	0.587	NA	0.087	0.174	-103.54	72.579
530	1	530	2.04	3.278	264.5	1	5553	37.359	0.597	NA	0.054	0.107	30.028	133.568
531	1	531	1.999	3.287	265	1	5307	37.4	0.618	NA	0.041	0.082	167.52	137.492
532	1	532	2.033	3.301	265.5	1	2365	37.437	0.62	NA	0.037	0.073	22.174	-145.346
533	1	533	2.021	3.279	266	1	3136	37.462	0.603	NA	0.025	0.05	-118.87	-141.044
534	1	534	1.96	3.283	266.5	1	3519	37.524	0.629	NA	0.062	0.124	176.717	-64.413
535	1	535	1.912	3.198	267	1	2062	37.621	0.576	NA	0.098	0.196	-119.272	64.011
536	1	536	1.944	3.291	267.5	1	6803	37.72	0.643	NA	0.099	0.197	70.715	-170.013
537	1	537	1.919	3.247	268	1	7072	37.771	0.615	NA	0.051	0.102	-120.012	169.273
538	1	538	1.998	3.287	268.5	1	3686	37.86	0.618	NA	0.089	0.179	26.965	146.977
539	1	539	1.896	3.201	269	1	4443	37.994	0.588	NA	0.134	0.268	-140.162	-167.127
540	1	540	1.99	3.269	269.5	1	4667	38.11	0.605	NA	0.116	0.232	35.827	175.988
541	1	541	1.935	3.239	270	1	3355	38.172	0.6	NA	0.062	0.125	-150.879	173.294
542	1	542	1.958	3.207	270.5	1	5535	38.212	0.561	NA	0.039	0.078	-53.798	97.081
543	1	543	1.931	3.237	271	1	4891	38.251	0.6	NA	0.04	0.08	132.962	-173.24
544	1	544	2.003	3.279	271.5	1	8275	38.335	0.609	NA	0.084	0.167	30.658	-102.305
545	1	545	2.033	3.293	272	1	6493	38.368	0.612	NA	0.033	0.066	24.291	-6.367
546	1	546	2.036	3.261	272.5	1	6269	38.399	0.582	NA	0.031	0.063	-85.262	-109.553
547	1	547	1.99	3.199	273	1	6581	38.477	0.54	NA	0.077	0.155	-126.212	-40.95
548	1	548	1.927	3.176	273.5	1	9087	38.544	0.549	NA	0.067	0.134	-159.713	-33.501
549	1	549	1.971	3.134	274	1	6169	38.604	0.491	NA	0.06	0.12	-43.438	116.275
550	1	550	1.96	3.142	274.5	1	5745	38.617	0.503	NA	0.013	0.026	143.693	-172.869
551	1	551	1.954	3.229	275	1	6732	38.703	0.582	NA	0.087	0.174	94.292	-49.4
552	1	552	1.972	3.161	275.5	1	4680	38.773	0.514	NA	0.07	0.14	-74.655	-168.947
553	1	553	1.992	3.284	276	1	3980	38.898	0.618	NA	0.124	0.249	80.964	155.619
554	1	554	1.996	3.325	276.5	1	6361	38.939	0.655	NA	0.041	0.082	84.614	3.651
555	1	555	2.006	3.286	277	1	9474	38.979	0.614	NA	0.04	0.081	-75.736	-160.35
556	1	556	2.004	3.248	277.5	1	5939	39.017	0.58	NA	0.038	0.075	-92.598	-16.863
557	1	557	1.92	3.287	278	1	4447	39.109	0.65	NA	0.093	0.185	155.144	-112.257
558	1	558	1.953	3.203	278.5	1	2306	39.2	0.56	NA	0.09	0.18	-68.798	136.057
559	1	559	1.978	3.259	279	1	2400	39.262	0.6	NA	0.062	0.124	65.336	134.135
560	1	560	2.076	3.298	279.5	1	4872	39.366	0.605	NA	0.105	0.21	21.28	-44.057
561	1	561	2.05	3.169	280	1	5002	39.498	0.489	NA	0.131	0.263	-101.59	-122.869
562	1	562	2.036	3.175	280.5	1	2498	39.513	0.5	NA	0.015	0.029	155.842	-102.568
563	1	563	2.034	3.252	281	1	6431	39.59	0.573	NA	0.077	0.154	91.365	-64.478
564	1	564	1.943	3.179	281.5	1	5719	39.707	0.543	NA	0.117	0.234	-141.212	127.423
565	1	565	1.973	3.217	282	1	7362	39.756	0.563	NA	0.049	0.097	51.539	-167.248
566	1	566	1.984	3.206	282.5	1	4797	39.77	0.549	NA	0.015	0.03	-45.738	-97.277
567	1	567	1.97	3.159	283	1	5376	39.82	0.513	NA	0.049	0.098	-106.381	-60.643
568	1	568	2.011	3.2	283.5	1	5819	39.877	0.532	NA	0.058	0.115	45.122	151.503
569	1	569	1.972	3.216	284	1	4740	39.919	0.563	NA	0.042	0.084	157.269	112.148
570	1	570	1.961	3.118	284.5	1	5984	40.018	0.482	NA	0.099	0.197	-96.029	106.702
571	1	571	1.964	3.192	285	1	5122	40.093	0.546	NA	0.075	0.149	87.883	-176.088
572	1	572	2.004	3.299	285.5	1	7071	40.207	0.627	NA	0.114	0.228	69.28	-18.604
573	1	573	2.02	3.289	286	1	6218	40.225	0.613	NA	0.019	0.037	-32.939	-102.219
574	1	574	2.068	3.345	286.5	1	4396	40.299	0.653	NA	0.074	0.147	49.013	81.952
575	1	575	2.108	3.415	287	1	5670	40.38	0.715	NA	0.081	0.162	60.654	11.641
576	1	576	2.06	3.353	287.5	1	5553	40.459	0.663	NA	0.079	0.157	-127.644	171.702
577	1	577	2.156	3.307	288	1	4456	40.566	0.601	NA	0.107	0.214	-25.828	101.816
578	1	578	2.004	3.195	288.5	1	5233	40.754	0.531	NA	0.189	0.377	-143.835	-118.008
579	1	579	2.027	3.337	289	1	7212	40.898	0.657	NA	0.144	0.288	80.727	-135.438
580	1	580	2.007	3.362	289.5	1	4006	40.929	0.686	NA	0.031	0.062	129.215	48.488
581	1	581	2.057	3.331	290	1	4616	40.988	0.643	NA	0.059	0.117	-31.132	-160.347
582	1	582	2.091	3.434	290.5	1	7010	41.096	0.736	NA	0.108	0.216	71.844	102.977
583	1	583	2.067	3.396	291	1	4196	41.14	0.704	NA	0.044	0.089	-123.094	165.062
584	1	584	2.024	3.344	291.5	1	5471	41.208	0.664	NA	0.068	0.136	-128.875	-5.781
585	1	585	2.022	3.318	292	1	8066	41.234	0.64	NA	0.026	0.052	-95.451	33.424
586	1	586	2.078	3.387	292.5	1	5326	41.323	0.692	NA	0.089	0.178	50.515	145.967
587	1	587	2.015	3.347	293	1	8307	41.397	0.669	NA	0.074	0.149	-147.642	161.842
588	1	588	2.036	3.314	293.5	1	6491	41.435	0.632	NA	0.038	0.077	-58.147	89.495
589	1	589	2.026	3.316	294	1	5845	41.445	0.636	NA	0.009	0.019	170.688	-131.165
590	1	590	2.095	3.363	294.5	1	7569	41.528	0.666	NA	0.083	0.166	34.576	-136.111
591	1	591	2.143	3.415	295	1	7135	41.599	0.711	NA	0.072	0.143	47.29	12.713
592	1	592	2.13	3.404	295.5	1	5013	41.616	0.701	NA	0.017	0.034	-137.789	174.921
593	1	593	2.12	3.486	296	1	5885	41.699	0.784	NA	0.083	0.166	97.019	-125.192
594	1	594	2.241	3.542	296.5	1	5764	41.832	0.834	NA	0.133	0.266	24.796	-72.223
595	1	595	2.257	3.528	297	1	5371	41.854	0.82	NA	0.022	0.044	-41.342	-66.139
596	1	596	2.161	3.543	297.5	1	5804	41.952	0.837	NA	0.098	0.195	170.838	-147.82
597	1	597	2.311	3.496	298	1	8676	42.109	0.794	NA	0.157	0.315	-17.28	171.881
598	1	598	2.168	3.436	298.5	1	2493	42.264	0.729	NA	0.155	0.31	-157.223	-139.942
599	1	599	2.27	3.485	299	1	5294	42.377	0.778	NA	0.113	0.226	25.491	-177.287
600	1	600	2.287	3.497	299.5	1	5218	42.398	0.792	NA	0.021	0.042	37.138	11.647
