# Supplementary material for: Random sub-diffusion and capture of genes by the nuclear pore reduces dynamics and coordinates inter-chromosomal movement
Source: eLife. 2021 May 18;10:e66238. doi: 10.7554/eLife.66238 (PMC8195609; doi:10.7554/eLife.66238)
Supplement: Figure 5—source data 1. [file elife-66238-fig5-data1.zip › REPOS_DB/DimerCap_WT/200227_DimerCap_WT_Dimer_09a.csv]

Nr	TID	PID	x [micron]	y [micron]	t [sec]	c [idx]	I [val]	Len [micron]	D2S [micron]	D2R [micron]	D2P [micron]	v [micron/sec]	α [deg]	Δα [deg]
1	1	1	2.446	4.206	0	1	9873	0	0	NA	NA	NA	NA	NA
2	1	2	2.489	4.206	0.5	1	13815	0.044	0.044	NA	0.044	0.087	0.29	NA
3	1	3	2.544	4.188	1	1	11089	0.101	0.099	NA	0.057	0.114	-18.828	-19.118
4	1	4	2.63	4.231	1.5	1	9823	0.198	0.186	NA	0.097	0.194	26.837	45.665
5	1	5	2.54	4.343	2	1	11496	0.341	0.166	NA	0.143	0.287	129.177	102.34
6	1	6	2.624	4.427	2.5	1	11470	0.461	0.284	NA	0.119	0.239	45.095	-84.082
7	1	7	2.658	4.413	3	1	11153	0.498	0.297	NA	0.037	0.074	-21.756	-66.851
8	1	8	2.733	4.337	3.5	1	7908	0.604	0.316	NA	0.107	0.214	-45.376	-23.62
9	1	9	2.696	4.381	4	1	9000	0.662	0.306	NA	0.057	0.115	130.008	175.384
10	1	10	2.625	4.338	4.5	1	8849	0.746	0.222	NA	0.084	0.168	-148.977	81.014
11	1	11	2.618	4.328	5	1	6327	0.757	0.211	NA	0.012	0.024	-121.74	27.237
12	1	12	2.576	4.41	5.5	1	11150	0.849	0.242	NA	0.092	0.183	117.523	-120.736
13	1	13	2.608	4.393	6	1	11095	0.886	0.248	NA	0.036	0.073	-27.408	-144.931
14	1	14	2.599	4.385	6.5	1	8834	0.898	0.236	NA	0.012	0.025	-142.908	-115.5
15	1	15	2.547	4.448	7	1	10805	0.979	0.263	NA	0.081	0.162	129.281	-87.811
16	1	16	2.462	4.42	7.5	1	14186	1.069	0.215	NA	0.09	0.18	-161.808	68.91
17	1	17	2.442	4.472	8	1	17506	1.125	0.267	NA	0.056	0.112	110.859	-87.333
18	1	18	2.383	4.491	8.5	1	12486	1.187	0.292	NA	0.062	0.123	162.188	51.329
19	1	19	2.358	4.569	9	1	15078	1.268	0.373	NA	0.082	0.163	108.012	-54.175
20	1	20	2.371	4.672	9.5	1	11118	1.372	0.472	NA	0.104	0.208	82.922	-25.09
21	1	21	2.432	4.74	10	1	15022	1.464	0.535	NA	0.092	0.184	48.228	-34.694
22	1	22	2.384	4.76	10.5	1	13804	1.516	0.558	NA	0.052	0.104	157.652	109.424
23	1	23	2.45	4.8	11	1	9476	1.593	0.594	NA	0.077	0.154	31.312	-126.34
24	1	24	2.499	4.747	11.5	1	9004	1.665	0.544	NA	0.072	0.144	-47.261	-78.573
25	1	25	2.55	4.698	12	1	15906	1.736	0.503	NA	0.071	0.142	-44.261	3.001
26	1	26	2.496	4.672	12.5	1	15227	1.796	0.469	NA	0.06	0.12	-154.244	-109.984
27	1	27	2.481	4.605	13	1	13073	1.864	0.4	NA	0.069	0.137	-102.351	51.893
28	1	28	2.586	4.583	13.5	1	14165	1.971	0.402	NA	0.107	0.214	-11.654	90.697
29	1	29	2.538	4.592	14	1	15940	2.019	0.397	NA	0.048	0.097	169.047	-179.299
30	1	30	2.498	4.645	14.5	1	13220	2.086	0.443	NA	0.066	0.133	127.038	-42.009
31	1	31	2.522	4.594	15	1	16354	2.142	0.395	NA	0.057	0.113	-65.435	167.527
32	1	32	2.532	4.507	15.5	1	10944	2.229	0.313	NA	0.087	0.174	-83.406	-17.971
33	1	33	2.555	4.546	16	1	14916	2.275	0.357	NA	0.045	0.091	59.217	142.623
34	1	34	2.476	4.546	16.5	1	10737	2.354	0.342	NA	0.079	0.157	179.827	120.609
35	1	35	2.427	4.627	17	1	9685	2.448	0.422	NA	0.094	0.189	121.521	-58.306
36	1	36	2.303	4.446	17.5	1	6952	2.667	0.28	NA	0.219	0.439	-124.57	113.909
37	1	37	2.402	4.335	18	1	11611	2.817	0.136	NA	0.15	0.299	-48.184	76.386
38	1	38	2.43	4.369	18.5	1	9431	2.861	0.164	NA	0.044	0.088	51.384	99.568
39	1	39	2.536	4.443	19	1	13045	2.991	0.254	NA	0.13	0.259	34.909	-16.474
40	1	40	2.453	4.455	19.5	1	12731	3.074	0.249	NA	0.084	0.168	171.829	136.92
41	1	41	2.465	4.421	20	1	10730	3.11	0.216	NA	0.036	0.072	-70.741	117.43
42	1	42	2.43	4.423	20.5	1	12334	3.145	0.218	NA	0.035	0.069	177.634	-111.626
43	1	43	2.436	4.328	21	1	10312	3.24	0.122	NA	0.095	0.19	-86.673	95.693
44	1	44	2.473	4.453	21.5	1	11955	3.371	0.249	NA	0.131	0.262	73.492	160.165
45	1	45	2.484	4.38	22	1	14030	3.445	0.179	NA	0.074	0.148	-81.472	-154.965
46	1	46	2.449	4.411	22.5	1	11679	3.492	0.205	NA	0.046	0.093	138.813	-139.715
47	1	47	2.471	4.505	23	1	15609	3.588	0.3	NA	0.096	0.193	77.094	-61.719
48	1	48	2.528	4.509	23.5	1	11121	3.646	0.314	NA	0.058	0.116	4.394	-72.7
49	1	49	2.594	4.491	24	1	13102	3.713	0.321	NA	0.068	0.135	-15.216	-19.611
50	1	50	2.589	4.536	24.5	1	11302	3.758	0.36	NA	0.045	0.09	95.982	111.198
51	1	51	2.59	4.611	25	1	10109	3.833	0.43	NA	0.075	0.15	89.2	-6.781
52	1	52	2.465	4.482	25.5	1	13098	4.013	0.277	NA	0.18	0.359	-134.156	136.644
53	1	53	2.536	4.463	26	1	14259	4.087	0.272	NA	0.074	0.148	-15.189	118.967
54	1	54	2.524	4.604	26.5	1	12938	4.229	0.406	NA	0.142	0.285	95.08	110.269
55	1	55	2.682	4.61	27	1	15622	4.388	0.468	NA	0.159	0.317	1.985	-93.096
56	1	56	2.532	4.562	27.5	1	8889	4.546	0.366	NA	0.158	0.316	-162.331	-164.315
57	1	57	2.507	4.501	28	1	12529	4.611	0.302	NA	0.065	0.131	-111.83	50.501
58	1	58	2.556	4.492	28.5	1	12241	4.661	0.307	NA	0.049	0.098	-10.043	101.787
59	1	59	2.467	4.396	29	1	12785	4.792	0.191	NA	0.132	0.263	-132.647	-122.604
60	1	60	2.506	4.475	29.5	1	10321	4.881	0.276	NA	0.089	0.177	64.07	-163.283
61	1	61	2.568	4.369	30	1	12708	5.004	0.204	NA	0.124	0.247	-59.393	-123.463
62	1	62	2.473	4.393	30.5	1	11978	5.103	0.189	NA	0.099	0.197	166.223	-134.384
63	1	63	2.497	4.275	31	1	9830	5.223	0.086	NA	0.12	0.241	-78.363	115.414
64	1	64	2.412	4.318	31.5	1	8836	5.319	0.117	NA	0.096	0.191	153.162	-128.476
65	1	65	2.339	4.301	32	1	9730	5.394	0.143	NA	0.075	0.15	-166.69	40.148
66	1	66	2.419	4.267	32.5	1	11872	5.481	0.067	NA	0.087	0.173	-22.702	143.988
67	1	67	2.38	4.364	33	1	12915	5.585	0.172	NA	0.105	0.21	112.004	134.706
68	1	68	2.458	4.252	33.5	1	14244	5.723	0.047	NA	0.137	0.274	-55.235	-167.24
69	1	69	2.417	4.164	34	1	13883	5.819	0.051	NA	0.097	0.193	-115.018	-59.783
70	1	70	2.493	4.21	34.5	1	14685	5.908	0.047	NA	0.088	0.177	31.142	146.161
71	1	71	2.581	4.166	35	1	13943	6.006	0.141	NA	0.099	0.198	-26.59	-57.733
72	1	72	2.545	4.14	35.5	1	15296	6.05	0.119	NA	0.044	0.087	-144.769	-118.179
73	1	73	2.543	4.194	36	1	14052	6.104	0.097	NA	0.054	0.108	92.704	-122.526
74	1	74	2.529	4.189	36.5	1	12808	6.119	0.085	NA	0.015	0.03	-157.224	110.071
75	1	75	2.478	4.181	37	1	13181	6.171	0.04	NA	0.052	0.104	-171.706	-14.482
76	1	76	2.462	4.147	37.5	1	17166	6.208	0.061	NA	0.037	0.075	-114.34	57.367
77	1	77	2.493	4.086	38	1	11473	6.277	0.129	NA	0.068	0.137	-62.87	51.469
78	1	78	2.545	4.081	38.5	1	15470	6.329	0.159	NA	0.052	0.104	-5.271	57.599
79	1	79	2.547	4.103	39	1	13143	6.351	0.145	NA	0.022	0.043	84.753	90.025
80	1	80	2.551	4.079	39.5	1	15551	6.375	0.164	NA	0.024	0.048	-82.65	-167.403
81	1	81	2.5	4.166	40	1	10466	6.476	0.067	NA	0.101	0.201	119.798	-157.552
82	1	82	2.461	4.046	40.5	1	11771	6.602	0.16	NA	0.126	0.253	-108.155	132.047
83	1	83	2.466	4.085	41	1	11295	6.641	0.123	NA	0.039	0.078	83.137	-168.708
84	1	84	2.436	4.137	41.5	1	15547	6.702	0.069	NA	0.06	0.121	119.477	36.34
85	1	85	2.386	4.297	42	1	10698	6.869	0.109	NA	0.168	0.335	107.202	-12.275
86	1	86	2.385	4.148	42.5	1	13102	7.019	0.084	NA	0.15	0.299	-90.614	162.183
87	1	87	2.403	4.081	43	1	11035	7.088	0.132	NA	0.069	0.139	-74.903	15.712
88	1	88	2.4	4.041	43.5	1	10310	7.128	0.171	NA	0.04	0.079	-93.967	-19.064
89	1	89	2.485	4.002	44	1	12460	7.221	0.207	NA	0.094	0.187	-24.752	69.215
90	1	90	2.452	4.043	44.5	1	14227	7.274	0.163	NA	0.052	0.105	129.412	154.165
91	1	91	2.494	4.216	45	1	14474	7.452	0.049	NA	0.179	0.357	76.303	-53.109
92	1	92	2.512	4.236	45.5	1	13745	7.479	0.073	NA	0.027	0.054	47.429	-28.875
93	1	93	2.529	4.228	46	1	12479	7.498	0.086	NA	0.019	0.038	-26.528	-73.957
94	1	94	2.486	4.158	46.5	1	13352	7.581	0.063	NA	0.082	0.164	-121.666	-95.138
95	1	95	2.54	4.174	47	1	12157	7.637	0.1	NA	0.057	0.113	16.873	138.539
96	1	96	2.555	4.171	47.5	1	15765	7.652	0.114	NA	0.015	0.029	-13.268	-30.141
97	1	97	2.53	4.136	48	1	14018	7.694	0.109	NA	0.043	0.085	-124.965	-111.698
98	1	98	2.505	4.12	48.5	1	12198	7.724	0.104	NA	0.03	0.06	-147.221	-22.255
99	1	99	2.555	4.199	49	1	9730	7.818	0.109	NA	0.094	0.187	57.82	-154.959
100	1	100	2.654	4.142	49.5	1	12512	7.933	0.218	NA	0.115	0.229	-29.588	-87.408
101	1	101	2.632	4.199	50	1	14826	7.994	0.186	NA	0.061	0.123	111.264	140.852
102	1	102	2.587	4.08	50.5	1	15039	8.122	0.189	NA	0.128	0.256	-110.664	138.072
103	1	103	2.62	4.085	51	1	11509	8.155	0.212	NA	0.033	0.067	9.243	119.907
104	1	104	2.508	4.128	51.5	1	11707	8.275	0.099	NA	0.12	0.24	158.868	149.625
105	1	105	2.481	4.136	52	1	11985	8.304	0.078	NA	0.029	0.057	164.504	5.636
106	1	106	2.48	4.138	52.5	1	14254	8.305	0.076	NA	0.002	0.003	98.973	-65.531
107	1	107	2.528	4.049	53	1	19874	8.406	0.177	NA	0.101	0.201	-61.401	-160.374
108	1	108	2.572	4.105	53.5	1	15374	8.477	0.161	NA	0.071	0.142	52.142	113.543
109	1	109	2.49	4.117	54	1	12799	8.56	0.099	NA	0.083	0.166	171.868	119.726
110	1	110	2.466	4.092	54.5	1	16727	8.594	0.116	NA	0.034	0.069	-132.845	55.288
111	1	111	2.52	4.149	55	1	14788	8.673	0.093	NA	0.078	0.156	46.905	179.75
112	1	112	2.452	4.133	55.5	1	14698	8.742	0.073	NA	0.07	0.139	-166.5	146.595
113	1	113	2.457	4.203	56	1	13307	8.813	0.012	NA	0.07	0.141	85.764	-107.735
114	1	114	2.515	4.246	56.5	1	13809	8.885	0.08	NA	0.072	0.144	37.129	-48.635
115	1	115	2.463	4.355	57	1	8509	9.005	0.15	NA	0.12	0.24	115.513	78.383
116	1	116	2.488	4.237	57.5	1	12138	9.125	0.052	NA	0.12	0.241	-78.26	166.228
117	1	117	2.452	4.244	58	1	9629	9.161	0.039	NA	0.036	0.072	167.663	-114.078
118	1	118	2.373	4.135	58.5	1	4772	9.296	0.102	NA	0.135	0.271	-125.919	66.418
119	1	119	2.463	4.142	59	1	4910	9.387	0.066	NA	0.091	0.181	4.753	130.672
120	1	120	2.544	4.248	59.5	1	5791	9.521	0.107	NA	0.133	0.267	52.549	47.796
121	1	121	2.448	4.277	60	1	6393	9.621	0.071	NA	0.1	0.2	163.542	110.993
122	1	122	2.511	4.256	60.5	1	7618	9.686	0.082	NA	0.066	0.131	-18.734	177.724
123	1	123	2.363	4.283	61	1	3263	9.836	0.113	NA	0.15	0.3	169.496	-171.769
124	1	124	2.24	4.367	61.5	1	2487	9.985	0.261	NA	0.149	0.298	145.85	-23.646
125	1	125	2.278	4.318	62	1	5600	10.047	0.202	NA	0.062	0.124	-52.321	161.83
126	1	126	2.298	4.275	62.5	1	4608	10.094	0.164	NA	0.047	0.094	-64.957	-12.636
127	1	127	2.323	4.252	63	1	6980	10.128	0.132	NA	0.034	0.068	-42.138	22.819
128	1	128	2.293	4.333	63.5	1	4716	10.215	0.199	NA	0.087	0.173	110.46	152.598
129	1	129	2.257	4.303	64	1	6018	10.262	0.213	NA	0.047	0.094	-139.888	109.652
130	1	130	2.291	4.375	64.5	1	4166	10.341	0.229	NA	0.079	0.159	64.521	-155.59
131	1	131	2.321	4.328	65	1	2826	10.397	0.175	NA	0.056	0.112	-57.912	-122.434
132	1	132	2.345	4.456	65.5	1	4526	10.528	0.27	NA	0.131	0.262	79.445	137.357
133	1	133	2.353	4.358	66	1	2728	10.627	0.179	NA	0.099	0.197	-85.353	-164.799
134	1	134	2.244	4.446	66.5	1	1363	10.766	0.314	NA	0.14	0.279	141.188	-133.458
135	1	135	2.268	4.334	67	1	2929	10.881	0.219	NA	0.114	0.229	-77.786	141.025
136	1	136	2.29	4.325	67.5	1	2500	10.905	0.196	NA	0.024	0.048	-22.755	55.032
137	1	137	2.271	4.196	68	1	2937	11.035	0.175	NA	0.131	0.261	-98.145	-75.391
138	1	138	2.243	4.306	68.5	1	1730	11.149	0.226	NA	0.114	0.228	104.238	-157.617
139	1	139	2.336	4.271	69	1	1228	11.248	0.128	NA	0.099	0.198	-20.511	-124.749
140	1	140	2.253	4.218	69.5	1	1463	11.347	0.194	NA	0.099	0.198	-147.522	-127.011
141	1	141	2.297	4.255	70	1	1484	11.405	0.156	NA	0.058	0.116	39.538	-172.939
142	1	142	2.353	4.377	70.5	1	1548	11.539	0.195	NA	0.134	0.268	65.667	26.129
143	1	143	2.256	4.34	71	1	1239	11.643	0.233	NA	0.104	0.207	-159.159	135.174
144	1	144	2.278	4.353	71.5	1	2135	11.668	0.224	NA	0.025	0.051	29.835	-171.006
145	1	145	2.199	4.373	72	1	2798	11.75	0.298	NA	0.081	0.163	165.38	135.545
146	1	146	2.278	4.291	72.5	1	2879	11.864	0.189	NA	0.114	0.228	-46.333	148.287
147	1	147	2.23	4.284	73	1	2967	11.912	0.23	NA	0.048	0.097	-171.852	-125.519
148	1	148	2.29	4.348	73.5	1	1469	12	0.211	NA	0.088	0.175	46.605	-141.543
149	1	149	2.349	4.286	74	1	1883	12.085	0.126	NA	0.086	0.171	-46.169	-92.774
150	1	150	2.211	4.314	74.5	1	3163	12.226	0.258	NA	0.141	0.282	168.753	-145.079
151	1	151	2.235	4.254	75	1	2879	12.29	0.217	NA	0.064	0.128	-68.015	123.233
152	1	152	2.304	4.368	75.5	1	1324	12.423	0.216	NA	0.133	0.267	58.877	126.892
153	1	153	2.21	4.268	76	1	1503	12.561	0.244	NA	0.138	0.275	-133.067	168.056
154	1	154	2.378	4.321	76.5	1	1657	12.737	0.134	NA	0.176	0.352	17.538	150.604
155	1	155	2.172	4.298	77	1	2331	12.944	0.289	NA	0.207	0.415	-173.549	168.913
156	1	156	2.267	4.269	77.5	1	1824	13.043	0.19	NA	0.099	0.198	-17.014	156.536
157	1	157	2.313	4.22	78	1	2075	13.111	0.134	NA	0.067	0.135	-46.899	-29.886
158	1	158	2.258	4.331	78.5	1	1171	13.235	0.226	NA	0.124	0.248	116.048	162.947
159	1	159	2.217	4.272	79	1	1881	13.306	0.238	NA	0.072	0.144	-124.634	119.318
160	1	160	2.317	4.199	79.5	1	910	13.431	0.129	NA	0.124	0.248	-36.215	88.418
161	1	161	2.208	4.309	80	1	1277	13.586	0.26	NA	0.156	0.312	134.805	171.02
162	1	162	2.249	4.307	80.5	1	1937	13.628	0.221	NA	0.042	0.083	-2.853	-137.658
163	1	163	2.323	4.319	81	1	2180	13.703	0.167	NA	0.075	0.15	9.126	11.98
164	1	164	2.332	4.288	81.5	1	1233	13.735	0.141	NA	0.032	0.064	-74.48	-83.606
165	1	165	2.311	4.35	82	1	1521	13.8	0.198	NA	0.065	0.131	108.63	-176.891
166	1	166	2.25	4.195	82.5	1	1384	13.968	0.196	NA	0.167	0.334	-111.27	140.1
167	1	167	2.314	4.307	83	1	1503	14.097	0.166	NA	0.129	0.259	60.431	171.702
168	1	168	2.337	4.185	83.5	1	1373	14.221	0.111	NA	0.124	0.248	-79.583	-140.015
169	1	169	2.147	4.289	84	1	1346	14.437	0.31	NA	0.216	0.433	151.248	-129.169
170	1	170	2.348	4.295	84.5	1	1525	14.638	0.133	NA	0.201	0.401	1.641	-149.607
171	1	171	2.309	4.203	85	1	2013	14.737	0.137	NA	0.099	0.199	-113.005	-114.646
172	1	172	2.353	4.292	85.5	1	1717	14.836	0.127	NA	0.099	0.198	63.47	176.475
173	1	173	2.257	4.238	86	1	1710	14.947	0.192	NA	0.11	0.221	-150.487	146.043
174	1	174	2.312	4.185	86.5	1	2094	15.023	0.136	NA	0.076	0.152	-43.752	106.735
175	1	175	2.239	4.219	87	1	2109	15.103	0.207	NA	0.08	0.161	154.735	-161.514
176	1	176	2.368	4.281	87.5	1	1482	15.247	0.108	NA	0.143	0.287	25.548	-129.186
177	1	177	2.222	4.307	88	1	1830	15.395	0.246	NA	0.148	0.297	169.919	144.37
178	1	178	2.158	4.203	88.5	1	1375	15.517	0.288	NA	0.123	0.245	-121.497	68.584
179	1	179	2.139	4.269	89	1	1529	15.586	0.313	NA	0.069	0.138	106.261	-132.242
180	1	180	2.264	4.311	89.5	1	1085	15.718	0.21	NA	0.132	0.264	18.578	-87.683
181	1	181	2.219	4.367	90	1	1030	15.791	0.279	NA	0.073	0.145	128.725	110.147
182	1	182	2.278	4.267	90.5	1	1868	15.907	0.179	NA	0.117	0.233	-59.461	171.814
183	1	183	2.205	4.266	91	1	1021	15.98	0.248	NA	0.073	0.145	-179.399	-119.938
184	1	184	2.258	4.277	91.5	1	1376	16.033	0.201	NA	0.053	0.107	11.252	-169.349
185	1	185	2.385	4.306	92	1	1280	16.163	0.117	NA	0.13	0.26	12.856	1.603
186	1	186	2.287	4.256	92.5	1	2016	16.273	0.167	NA	0.109	0.219	-153.149	-166.005
187	1	187	2.236	4.335	93	1	1696	16.367	0.246	NA	0.094	0.188	122.609	-84.242
188	1	188	2.163	4.337	93.5	1	936	16.44	0.312	NA	0.073	0.147	178.865	56.256
189	1	189	2.238	4.26	94	1	1307	16.548	0.215	NA	0.108	0.215	-45.839	135.296
190	1	190	2.205	4.278	94.5	1	1085	16.586	0.251	NA	0.038	0.075	150.731	-163.43
191	1	191	2.263	4.341	95	1	1120	16.671	0.228	NA	0.085	0.17	47.478	-103.253
192	1	192	2.194	4.249	95.5	1	1710	16.785	0.256	NA	0.115	0.229	-126.861	-174.339
193	1	193	2.109	4.373	96	1	1011	16.936	0.376	NA	0.151	0.301	124.51	-108.629
194	1	194	2.192	4.304	96.5	1	1649	17.044	0.273	NA	0.108	0.216	-39.562	-164.072
195	1	195	2.203	4.274	97	1	2476	17.076	0.253	NA	0.032	0.065	-70.349	-30.787
196	1	196	2.088	4.358	97.5	1	1996	17.218	0.389	NA	0.142	0.285	143.915	-145.737
197	1	197	2.152	4.347	98	1	1316	17.284	0.326	NA	0.065	0.131	-9.739	-153.653
198	1	198	2.176	4.372	98.5	1	1344	17.319	0.317	NA	0.035	0.07	47.123	56.862
199	1	199	2.269	4.316	99	1	893	17.428	0.209	NA	0.109	0.217	-31.402	-78.525
200	1	200	2.095	4.335	99.5	1	1205	17.602	0.374	NA	0.175	0.35	173.572	-155.026
201	1	201	2.2	4.276	100	1	1290	17.723	0.256	NA	0.12	0.241	-29.413	157.015
202	1	202	2.187	4.209	100.5	1	1380	17.791	0.259	NA	0.068	0.136	-101.255	-71.842
203	1	203	2.282	4.234	101	1	1030	17.89	0.166	NA	0.099	0.197	14.785	116.04
204	1	204	2.218	4.312	101.5	1	928	17.991	0.252	NA	0.101	0.202	129.784	114.999
205	1	205	2.185	4.28	102	1	1755	18.036	0.271	NA	0.045	0.091	-134.926	95.29
206	1	206	2.199	4.297	102.5	1	1478	18.058	0.263	NA	0.022	0.044	52.011	-173.063
207	1	207	2.21	4.256	103	1	1354	18.101	0.242	NA	0.043	0.086	-75.842	-127.853
208	1	208	2.302	4.27	103.5	1	1294	18.195	0.158	NA	0.094	0.187	8.872	84.715
209	1	209	2.372	4.214	104	1	1730	18.284	0.075	NA	0.089	0.179	-38.707	-47.58
210	1	210	2.212	4.261	104.5	1	1431	18.45	0.241	NA	0.167	0.333	163.946	-157.347
211	1	211	2.185	4.256	105	1	1196	18.477	0.265	NA	0.027	0.053	-169.464	26.59
212	1	212	2.178	4.327	105.5	1	1792	18.548	0.294	NA	0.071	0.143	96	-94.537
213	1	213	2.109	4.279	106	1	1117	18.632	0.345	NA	0.083	0.167	-145.349	118.651
214	1	214	2.189	4.247	106.5	1	1254	18.718	0.26	NA	0.086	0.172	-22.237	123.112
215	1	215	2.184	4.29	107	1	1591	18.761	0.275	NA	0.044	0.087	96.148	118.386
216	1	216	2.134	4.241	107.5	1	1213	18.831	0.314	NA	0.07	0.139	-135.928	127.924
217	1	217	2.061	4.355	108	1	2711	18.966	0.413	NA	0.135	0.27	122.63	-101.442
218	1	218	2.1	4.364	108.5	1	900	19.005	0.381	NA	0.039	0.078	12.662	-109.968
219	1	219	2.111	4.257	109	1	1418	19.113	0.339	NA	0.108	0.215	-84.128	-96.79
220	1	220	2.174	4.332	109.5	1	1516	19.211	0.3	NA	0.098	0.197	49.959	134.087
221	1	221	2.172	4.747	110	1	9924	19.626	0.606	NA	0.415	0.829	90.244	40.286
222	1	222	2.265	4.576	110.5	1	2726	19.82	0.412	NA	0.194	0.389	-61.376	-151.621
223	1	223	2.249	4.496	111	1	2088	19.903	0.351	NA	0.082	0.164	-101.751	-40.375
224	1	224	2.18	4.554	111.5	1	3328	19.993	0.439	NA	0.091	0.182	139.556	-118.693
225	1	225	2.234	4.74	112	1	4134	20.186	0.574	NA	0.193	0.386	73.528	-66.028
226	1	226	2.24	4.756	112.5	1	8121	20.204	0.588	NA	0.018	0.035	72.48	-1.048
227	1	227	2.223	4.425	113	1	2233	20.535	0.313	NA	0.331	0.663	-92.868	-165.348
228	1	228	2.221	4.476	113.5	1	2562	20.587	0.352	NA	0.051	0.102	92.666	-174.467
229	1	229	2.096	4.601	114	1	6598	20.763	0.528	NA	0.176	0.353	134.973	42.308
230	1	230	2.056	4.595	114.5	1	5538	20.803	0.551	NA	0.04	0.081	-171.012	54.014
231	1	231	2.069	4.638	115	1	8311	20.848	0.574	NA	0.045	0.09	73.661	-115.327
232	1	232	1.97	4.534	115.5	1	7739	20.991	0.578	NA	0.143	0.286	-133.579	152.76
233	1	233	1.986	4.539	116	1	5578	21.008	0.567	NA	0.017	0.034	15.252	148.832
234	1	234	2.215	4.331	116.5	1	2242	21.317	0.262	NA	0.309	0.618	-42.183	-57.435
235	1	235	2.208	4.408	117	1	1258	21.394	0.312	NA	0.077	0.154	95.213	137.396
236	1	236	2.003	4.506	117.5	1	4733	21.622	0.535	NA	0.228	0.455	154.385	59.172
237	1	237	2.062	4.392	118	1	4768	21.751	0.427	NA	0.129	0.257	-62.884	142.732
238	1	238	2.166	4.36	118.5	1	1576	21.86	0.319	NA	0.109	0.219	-16.788	46.096
239	1	239	2.201	4.355	119	1	1704	21.895	0.287	NA	0.035	0.069	-9.022	7.765
240	1	240	2.151	4.312	119.5	1	2429	21.96	0.313	NA	0.066	0.131	-138.92	-129.898
241	1	241	2.153	4.316	120	1	2143	21.965	0.313	NA	0.005	0.01	62.711	-158.369
242	1	242	2.224	4.358	120.5	1	1495	22.047	0.269	NA	0.082	0.164	30.807	-31.904
243	1	243	2.246	4.44	121	1	1578	22.132	0.307	NA	0.084	0.169	74.609	43.802
244	1	244	2.269	4.503	121.5	1	1971	22.199	0.346	NA	0.067	0.134	70.432	-4.177
245	1	245	2.138	4.607	122	1	4064	22.366	0.506	NA	0.167	0.334	141.468	71.037
246	1	246	2.095	4.582	122.5	1	10067	22.415	0.514	NA	0.049	0.099	-149.777	68.755
247	1	247	2.053	4.531	123	1	8292	22.482	0.51	NA	0.067	0.133	-129.702	20.074
248	1	248	2.051	4.589	123.5	1	9612	22.54	0.55	NA	0.058	0.116	92.291	-138.007
249	1	249	2.126	4.619	124	1	8601	22.621	0.522	NA	0.081	0.163	21.597	-70.693
250	1	250	2.194	4.718	124.5	1	3289	22.742	0.571	NA	0.12	0.241	55.53	33.933
251	1	251	2.308	4.807	125	1	6303	22.886	0.617	NA	0.144	0.289	38.021	-17.51
252	1	252	2.33	4.871	125.5	1	5727	22.954	0.676	NA	0.068	0.136	71.534	33.513
253	1	253	2.256	4.801	126	1	6784	23.056	0.625	NA	0.102	0.205	-136.414	152.051
254	1	254	2.216	4.82	126.5	1	7456	23.1	0.655	NA	0.044	0.088	154.667	-68.919
255	1	255	2.274	4.849	127	1	9550	23.165	0.666	NA	0.065	0.129	26.689	-127.978
256	1	256	2.175	4.761	127.5	1	8313	23.297	0.618	NA	0.133	0.265	-138.356	-165.044
257	1	257	2.253	4.783	128	1	9024	23.379	0.608	NA	0.082	0.163	15.91	154.265
258	1	258	2.24	4.785	128.5	1	4588	23.393	0.615	NA	0.014	0.027	172.1	156.19
259	1	259	2.175	4.781	129	1	4817	23.458	0.636	NA	0.065	0.13	-176.957	10.943
260	1	260	2.154	4.773	129.5	1	5375	23.48	0.638	NA	0.022	0.045	-158.962	17.995
261	1	261	2.197	4.72	130	1	4966	23.548	0.571	NA	0.068	0.137	-51.154	107.808
262	1	262	2.183	4.766	130.5	1	7383	23.596	0.619	NA	0.048	0.096	107.617	158.771
263	1	263	2.185	4.755	131	1	6568	23.607	0.608	NA	0.011	0.021	-76.446	175.936
264	1	264	2.268	4.831	131.5	1	7948	23.718	0.65	NA	0.112	0.223	42.246	118.692
265	1	265	2.179	4.788	132	1	6291	23.817	0.641	NA	0.098	0.196	-154.546	163.208
266	1	266	2.168	4.792	132.5	1	3477	23.828	0.649	NA	0.012	0.024	161.423	-44.03
267	1	267	2.243	4.797	133	1	6634	23.904	0.625	NA	0.076	0.152	3.614	-157.81
268	1	268	2.198	4.734	133.5	1	7837	23.982	0.583	NA	0.078	0.155	-125.436	-129.05
269	1	269	2.236	4.779	134	1	9777	24.041	0.61	NA	0.059	0.118	50.366	175.802
270	1	270	2.173	4.771	134.5	1	9471	24.104	0.627	NA	0.063	0.127	-172.395	137.239
271	1	271	2.199	4.782	135	1	10592	24.132	0.627	NA	0.028	0.056	24.937	-162.668
272	1	272	2.219	4.768	135.5	1	7778	24.157	0.606	NA	0.025	0.05	-36.381	-61.318
273	1	273	2.154	4.679	136	1	7432	24.267	0.556	NA	0.11	0.219	-126.257	-89.876
274	1	274	2.24	4.728	136.5	1	8780	24.366	0.561	NA	0.099	0.198	29.584	155.841
275	1	275	2.298	4.805	137	1	9747	24.462	0.617	NA	0.097	0.193	52.891	23.307
276	1	276	2.258	4.792	137.5	1	8055	24.504	0.616	NA	0.042	0.084	-162.251	144.858
277	1	277	2.16	4.68	138	1	6728	24.653	0.554	NA	0.149	0.299	-131.154	31.097
278	1	278	2.235	4.714	138.5	1	7231	24.736	0.55	NA	0.083	0.165	24.12	155.275
279	1	279	2.203	4.666	139	1	4693	24.793	0.521	NA	0.057	0.115	-124.395	-148.515
280	1	280	2.184	4.709	139.5	1	4627	24.84	0.567	NA	0.047	0.094	113.377	-122.228
281	1	281	2.183	4.687	140	1	5994	24.863	0.548	NA	0.022	0.044	-94.086	152.537
282	1	282	2.198	4.722	140.5	1	6540	24.901	0.573	NA	0.038	0.077	66.976	161.062
283	1	283	2.243	4.743	141	1	8535	24.951	0.575	NA	0.05	0.1	25.086	-41.89
284	1	284	2.268	4.796	141.5	1	5862	25.009	0.617	NA	0.058	0.117	64.955	39.869
285	1	285	2.292	4.684	142	1	3370	25.124	0.502	NA	0.115	0.231	-77.627	-142.582
286	1	286	2.291	4.783	142.5	1	7067	25.224	0.598	NA	0.099	0.199	90.861	168.487
287	1	287	2.306	4.636	143	1	2378	25.372	0.452	NA	0.148	0.296	-84.306	-175.167
288	1	288	2.264	4.632	143.5	1	3208	25.413	0.463	NA	0.041	0.083	-174.815	-90.508
289	1	289	2.266	4.491	144	1	2346	25.555	0.337	NA	0.142	0.283	-89.462	85.353
290	1	290	2.198	4.565	144.5	1	1725	25.655	0.436	NA	0.101	0.201	132.569	-137.97
291	1	291	2.167	4.602	145	1	3116	25.703	0.484	NA	0.048	0.096	129.596	-2.973
292	1	292	2.236	4.574	145.5	1	2431	25.777	0.424	NA	0.074	0.148	-21.758	-151.353
293	1	293	2.247	4.678	146	1	2502	25.882	0.512	NA	0.104	0.209	83.898	105.656
294	1	294	2.254	4.507	146.5	1	1576	26.052	0.357	NA	0.171	0.341	-87.634	-171.532
295	1	295	2.213	4.469	147	1	1561	26.108	0.352	NA	0.056	0.112	-137.388	-49.754
296	1	296	2.233	4.738	147.5	1	5380	26.377	0.573	NA	0.269	0.538	85.681	-136.931
297	1	297	2.22	4.791	148	1	8123	26.432	0.627	NA	0.055	0.109	103.415	17.734
298	1	298	2.136	4.717	148.5	1	7822	26.544	0.598	NA	0.112	0.224	-138.864	117.721
299	1	299	2.076	4.592	149	1	10794	26.683	0.535	NA	0.139	0.277	-115.558	23.306
300	1	300	2.062	4.501	149.5	1	12804	26.775	0.484	NA	0.092	0.184	-98.646	16.913
301	1	301	2.131	4.542	150	1	9561	26.855	0.461	NA	0.08	0.16	30.871	129.517
302	1	302	2.051	4.489	150.5	1	9732	26.951	0.486	NA	0.096	0.191	-146.355	-177.226
303	1	303	2.023	4.438	151	1	10702	27.008	0.482	NA	0.058	0.115	-118.854	27.502
304	1	304	1.974	4.369	151.5	1	6995	27.093	0.499	NA	0.085	0.169	-125.349	-6.496
305	1	305	2.069	4.236	152	1	9642	27.257	0.378	NA	0.164	0.328	-54.582	70.767
306	1	306	2.076	4.332	152.5	1	8260	27.353	0.391	NA	0.097	0.193	85.759	140.341
307	1	307	2.037	4.368	153	1	9267	27.407	0.44	NA	0.053	0.107	138.112	52.353
308	1	308	2.061	4.176	153.5	1	10798	27.6	0.386	NA	0.193	0.386	-82.67	139.218
309	1	309	1.959	4.242	154	1	10094	27.722	0.489	NA	0.122	0.244	147.215	-130.114
310	1	310	1.952	4.227	154.5	1	11199	27.739	0.494	NA	0.017	0.034	-112.837	99.947
311	1	311	1.959	4.269	155	1	9804	27.783	0.491	NA	0.043	0.087	80.847	-166.316
312	1	312	1.986	4.245	155.5	1	8721	27.819	0.461	NA	0.037	0.073	-41.568	-122.415
313	1	313	2.002	4.221	156	1	5930	27.848	0.444	NA	0.028	0.057	-57.272	-15.704
314	1	314	1.963	4.19	156.5	1	8183	27.897	0.483	NA	0.05	0.099	-141.419	-84.147
315	1	315	1.982	4.22	157	1	12219	27.933	0.464	NA	0.035	0.071	56.713	-161.868
316	1	316	1.934	4.197	157.5	1	9518	27.986	0.512	NA	0.053	0.106	-155.2	148.087
317	1	317	1.937	4.192	158	1	8529	27.992	0.509	NA	0.006	0.013	-64.106	91.094
318	1	318	1.906	4.16	158.5	1	10976	28.037	0.542	NA	0.044	0.089	-133.859	-69.753
319	1	319	1.911	4.22	159	1	8832	28.097	0.535	NA	0.06	0.12	85.24	-140.901
320	1	320	1.917	4.198	159.5	1	6879	28.119	0.529	NA	0.023	0.045	-74.424	-159.664
321	1	321	1.914	4.289	160	1	7588	28.211	0.538	NA	0.092	0.183	91.69	166.114
322	1	322	1.901	4.2	160.5	1	9410	28.301	0.545	NA	0.09	0.18	-98.621	169.69
323	1	323	1.956	4.299	161	1	10941	28.414	0.499	NA	0.113	0.225	60.882	159.502
324	1	324	1.98	4.466	161.5	1	14653	28.583	0.533	NA	0.169	0.338	81.572	20.691
325	1	325	1.982	4.479	162	1	8177	28.596	0.539	NA	0.014	0.027	84.241	2.668
326	1	326	2.089	4.564	162.5	1	11391	28.733	0.506	NA	0.136	0.273	38.389	-45.852
327	1	327	2.12	4.615	163	1	8019	28.793	0.523	NA	0.06	0.119	58.089	19.7
328	1	328	2.047	4.531	163.5	1	6402	28.904	0.515	NA	0.111	0.222	-131.522	170.389
329	1	329	2.112	4.498	164	1	11074	28.977	0.444	NA	0.073	0.146	-27.383	104.139
330	1	330	2.142	4.659	164.5	1	8689	29.141	0.546	NA	0.164	0.328	79.429	106.813
331	1	331	2.131	4.64	165	1	5930	29.162	0.537	NA	0.022	0.043	-119.977	160.594
332	1	332	2.177	4.708	165.5	1	6231	29.244	0.57	NA	0.082	0.163	55.905	175.883
333	1	333	2.219	4.726	166	1	6801	29.29	0.567	NA	0.046	0.093	22.862	-33.044
334	1	334	2.253	4.791	166.5	1	8881	29.364	0.616	NA	0.073	0.147	62.917	40.055
335	1	335	2.167	4.724	167	1	4448	29.472	0.589	NA	0.109	0.217	-142.08	155.003
336	1	336	2.237	4.682	167.5	1	3072	29.554	0.52	NA	0.082	0.163	-31.079	111.001
337	1	337	2.182	4.561	168	1	2613	29.687	0.443	NA	0.133	0.266	-114.461	-83.382
338	1	338	2.265	4.631	168.5	1	2984	29.796	0.462	NA	0.109	0.217	39.96	154.421
339	1	339	2.331	4.732	169	1	2583	29.915	0.538	NA	0.12	0.24	57.002	17.042
340	1	340	2.384	4.73	169.5	1	2440	29.969	0.528	NA	0.054	0.108	-1.417	-58.419
341	1	341	2.387	4.949	170	1	5693	30.188	0.745	NA	0.218	0.437	89.279	90.697
342	1	342	2.292	4.905	170.5	1	7227	30.293	0.716	NA	0.105	0.21	-155.241	115.48
343	1	343	2.329	4.919	171	1	6790	30.332	0.722	NA	0.04	0.079	20.291	175.532
344	1	344	2.287	4.873	171.5	1	6722	30.395	0.686	NA	0.063	0.125	-132.634	-152.924
345	1	345	2.283	4.804	172	1	8029	30.463	0.62	NA	0.068	0.137	-93.117	39.517
346	1	346	2.36	4.822	172.5	1	8482	30.543	0.622	NA	0.079	0.159	12.88	105.997
347	1	347	2.289	4.769	173	1	8785	30.632	0.584	NA	0.089	0.179	-143.247	-156.127
348	1	348	2.33	4.807	173.5	1	9375	30.688	0.612	NA	0.056	0.112	42.82	-173.934
349	1	349	2.266	4.777	174	1	6500	30.759	0.599	NA	0.07	0.141	-155.22	161.96
350	1	350	2.278	4.763	174.5	1	8625	30.778	0.582	NA	0.019	0.038	-51.053	104.167
351	1	351	2.212	4.704	175	1	9638	30.866	0.551	NA	0.088	0.177	-138.689	-87.636
352	1	352	2.117	4.585	175.5	1	9102	31.018	0.502	NA	0.152	0.305	-128.283	10.405
353	1	353	2.151	4.643	176	1	8023	31.086	0.528	NA	0.067	0.135	60.063	-171.654
354	1	354	2.104	4.637	176.5	1	6314	31.133	0.55	NA	0.047	0.095	-172.391	127.547
355	1	355	2.172	4.575	177	1	10026	31.225	0.46	NA	0.092	0.184	-41.968	130.423
356	1	356	2.155	4.601	177.5	1	9698	31.256	0.491	NA	0.031	0.062	124.322	166.289
357	1	357	2.123	4.552	178	1	10547	31.314	0.473	NA	0.058	0.116	-122.746	112.932
358	1	358	2.092	4.455	178.5	1	8044	31.416	0.434	NA	0.101	0.203	-108.293	14.453
359	1	359	2.057	4.495	179	1	12302	31.468	0.484	NA	0.052	0.105	130.704	-121.003
360	1	360	2.066	4.392	179.5	1	12558	31.572	0.423	NA	0.103	0.207	-85.099	144.197
361	1	361	2.053	4.423	180	1	10771	31.606	0.449	NA	0.034	0.068	112.983	-161.918
362	1	362	2.013	4.321	180.5	1	7545	31.715	0.448	NA	0.11	0.219	-111.537	135.481
363	1	363	2.066	4.424	181	1	8825	31.831	0.438	NA	0.115	0.23	62.528	174.065
364	1	364	2.004	4.349	181.5	1	10649	31.927	0.465	NA	0.097	0.193	-129.721	167.752
365	1	365	2.01	4.433	182	1	11231	32.011	0.492	NA	0.084	0.168	86.07	-144.209
366	1	366	1.989	4.353	182.5	1	8051	32.093	0.48	NA	0.082	0.165	-104.649	169.281
367	1	367	1.988	4.421	183	1	5111	32.161	0.506	NA	0.068	0.135	90.47	-164.881
368	1	368	2.08	4.444	183.5	1	6843	32.255	0.436	NA	0.094	0.189	13.811	-76.659
369	1	369	2.099	4.492	184	1	11654	32.308	0.45	NA	0.052	0.105	68.505	54.694
370	1	370	2.108	4.529	184.5	1	10037	32.346	0.468	NA	0.038	0.076	76.48	7.976
371	1	371	2.106	4.473	185	1	11496	32.402	0.433	NA	0.057	0.113	-92.682	-169.163
372	1	372	2.203	4.597	185.5	1	10828	32.561	0.461	NA	0.158	0.316	51.93	144.612
373	1	373	2.207	4.645	186	1	10468	32.608	0.5	NA	0.047	0.095	85.617	33.687
374	1	374	2.2	4.614	186.5	1	9425	32.639	0.477	NA	0.031	0.062	-102.225	172.158
375	1	375	2.179	4.582	187	1	7893	32.678	0.461	NA	0.038	0.076	-123.224	-20.999
376	1	376	2.097	4.472	187.5	1	12247	32.815	0.439	NA	0.137	0.275	-126.89	-3.666
377	1	377	2.099	4.519	188	1	8840	32.862	0.468	NA	0.047	0.094	87.488	-145.622
378	1	378	2.113	4.528	188.5	1	10828	32.879	0.463	NA	0.017	0.035	32.144	-55.344
379	1	379	2.059	4.465	189	1	7803	32.962	0.466	NA	0.083	0.166	-130.858	-163.002
380	1	380	2.109	4.523	189.5	1	5412	33.039	0.462	NA	0.076	0.152	48.547	179.405
381	1	381	2.09	4.53	190	1	5783	33.059	0.481	NA	0.02	0.041	158.138	109.591
382	1	382	2.122	4.525	190.5	1	8725	33.091	0.455	NA	0.032	0.064	-9.344	-167.482
383	1	383	2.099	4.464	191	1	10875	33.156	0.433	NA	0.066	0.131	-110.986	-101.641
384	1	384	2.111	4.527	191.5	1	10796	33.221	0.463	NA	0.064	0.128	78.385	-170.63
385	1	385	2.169	4.62	192	1	6282	33.33	0.498	NA	0.11	0.22	58.439	-19.946
386	1	386	2.105	4.534	192.5	1	10790	33.438	0.473	NA	0.108	0.215	-126.456	175.105
387	1	387	2.197	4.475	193	1	7084	33.547	0.367	NA	0.109	0.218	-32.452	94.004
388	1	388	2.215	4.579	193.5	1	10997	33.652	0.439	NA	0.105	0.21	80.262	112.714
389	1	389	2.185	4.616	194	1	8844	33.7	0.486	NA	0.048	0.095	128.626	48.364
390	1	390	2.233	4.667	194.5	1	9634	33.77	0.508	NA	0.07	0.141	47.194	-81.432
391	1	391	2.302	4.764	195	1	9096	33.889	0.576	NA	0.119	0.238	54.323	7.129
392	1	392	2.377	4.804	195.5	1	6553	33.974	0.602	NA	0.085	0.17	28.097	-26.226
393	1	393	2.283	4.808	196	1	5855	34.069	0.624	NA	0.094	0.189	177.722	149.625
394	1	394	2.258	4.78	196.5	1	6747	34.105	0.604	NA	0.037	0.074	-131.91	50.368
395	1	395	2.224	4.755	197	1	9156	34.148	0.593	NA	0.042	0.085	-143.93	-12.02
396	1	396	2.179	4.688	197.5	1	8317	34.229	0.551	NA	0.081	0.162	-123.698	20.231
397	1	397	2.143	4.62	198	1	7185	34.306	0.514	NA	0.077	0.154	-118.327	5.371
398	1	398	2.149	4.582	198.5	1	6122	34.344	0.479	NA	0.039	0.077	-80.448	37.879
399	1	399	2.14	4.513	199	1	6432	34.415	0.434	NA	0.07	0.141	-97.706	-17.258
400	1	400	2.149	4.59	199.5	1	8230	34.493	0.486	NA	0.078	0.156	83.496	-178.798
401	1	401	2.234	4.647	200	1	7217	34.595	0.49	NA	0.102	0.204	33.629	-49.867
402	1	402	2.222	4.642	200.5	1	8936	34.608	0.491	NA	0.013	0.026	-157.516	168.855
403	1	403	2.26	4.725	201	1	7750	34.699	0.551	NA	0.091	0.183	64.966	-137.518
404	1	404	2.177	4.636	201.5	1	6476	34.821	0.507	NA	0.122	0.243	-133.068	161.966
405	1	405	2.262	4.492	202	1	3251	34.988	0.34	NA	0.167	0.334	-59.67	73.398
406	1	406	2.164	4.617	202.5	1	2346	35.147	0.499	NA	0.159	0.318	128.138	-172.193
407	1	407	2.175	4.582	203	1	3488	35.184	0.463	NA	0.037	0.074	-71.969	159.894
408	1	408	2.118	4.616	203.5	1	5546	35.25	0.525	NA	0.066	0.133	148.882	-139.149
409	1	409	2.181	4.627	204	1	4938	35.314	0.497	NA	0.064	0.128	9.907	-138.975
410	1	410	2.221	4.592	204.5	1	1510	35.367	0.447	NA	0.053	0.105	-41.345	-51.252
411	1	411	2.209	4.702	205	1	4428	35.477	0.55	NA	0.11	0.221	96.404	137.749
412	1	412	2.194	4.735	205.5	1	4832	35.513	0.586	NA	0.036	0.072	114.303	17.898
413	1	413	2.217	4.621	206	1	2950	35.629	0.474	NA	0.116	0.232	-78.338	167.36
414	1	414	2.218	4.619	206.5	1	2216	35.631	0.472	NA	0.002	0.005	-79.383	-1.045
415	1	415	2.219	4.524	207	1	2007	35.727	0.39	NA	0.095	0.191	-89.005	-9.622
416	1	416	2.18	4.554	207.5	1	3187	35.777	0.438	NA	0.05	0.1	141.717	-129.278
417	1	417	2.321	4.484	208	1	1958	35.934	0.305	NA	0.157	0.315	-26.479	-168.197
418	1	418	2.29	4.421	208.5	1	1651	36.005	0.265	NA	0.071	0.141	-115.693	-89.214
419	1	419	2.204	4.508	209	1	1164	36.128	0.388	NA	0.123	0.247	134.71	-109.596
420	1	420	2.208	4.456	209.5	1	1634	36.18	0.346	NA	0.052	0.104	-85.156	140.134
421	1	421	2.219	4.378	210	1	1375	36.26	0.285	NA	0.08	0.159	-82.349	2.807
422	1	422	2.174	4.546	210.5	1	2638	36.434	0.436	NA	0.174	0.349	104.786	-172.865
423	1	423	2.156	4.662	211	1	5143	36.551	0.54	NA	0.117	0.234	99.038	-5.748
424	1	424	2.172	4.51	211.5	1	1311	36.704	0.409	NA	0.153	0.305	-83.955	177.007
425	1	425	2.24	4.453	212	1	1800	36.792	0.322	NA	0.089	0.178	-39.62	44.335
426	1	426	2.264	4.553	212.5	1	2188	36.895	0.392	NA	0.103	0.205	76.73	116.35
427	1	427	2.264	4.439	213	1	1521	37.009	0.296	NA	0.114	0.227	-89.934	-166.665
428	1	428	2.261	4.46	213.5	1	1228	37.029	0.314	NA	0.021	0.041	99.686	-170.379
429	1	429	2.209	4.523	214	1	2336	37.111	0.396	NA	0.081	0.163	129.402	29.716
430	1	430	2.188	4.53	214.5	1	1627	37.133	0.414	NA	0.022	0.044	160.686	31.284
431	1	431	2.268	4.522	215	1	1772	37.213	0.363	NA	0.081	0.161	-5.428	-166.114
432	1	432	2.17	4.523	215.5	1	1497	37.311	0.42	NA	0.098	0.196	179.848	-174.724
433	1	433	2.202	4.519	216	1	1969	37.343	0.397	NA	0.032	0.064	-5.686	174.465
434	1	434	2.237	4.542	216.5	1	2602	37.385	0.396	NA	0.042	0.085	32.888	38.575
435	1	435	2.205	4.58	217	1	2914	37.435	0.445	NA	0.049	0.099	130.724	97.836
436	1	436	2.181	4.614	217.5	1	3281	37.477	0.487	NA	0.042	0.084	124.609	-6.116
437	1	437	2.163	4.646	218	1	3899	37.513	0.523	NA	0.036	0.073	120.731	-3.878
438	1	438	2.186	4.511	218.5	1	1823	37.65	0.401	NA	0.137	0.273	-79.999	159.271
439	1	439	2.206	4.532	219	1	2410	37.678	0.405	NA	0.028	0.056	46.8	126.799
440	1	440	2.157	4.571	219.5	1	3756	37.741	0.466	NA	0.063	0.125	140.855	94.055
441	1	441	2.142	4.543	220	1	3780	37.772	0.454	NA	0.032	0.063	-117.563	101.582
442	1	442	2.183	4.534	220.5	1	4716	37.814	0.421	NA	0.041	0.083	-12.846	104.717
443	1	443	2.121	4.572	221	1	6030	37.887	0.49	NA	0.073	0.146	148.373	161.219
444	1	444	2.09	4.542	221.5	1	6421	37.93	0.49	NA	0.044	0.087	-135.562	76.065
445	1	445	2.141	4.504	222	1	5625	37.994	0.427	NA	0.064	0.127	-35.854	99.708
446	1	446	2.118	4.588	222.5	1	4930	38.08	0.503	NA	0.086	0.173	105.555	141.409
447	1	447	2.092	4.645	223	1	6372	38.143	0.564	NA	0.063	0.125	114.23	8.675
448	1	448	2.134	4.665	223.5	1	6248	38.189	0.555	NA	0.047	0.094	25.937	-88.294
449	1	449	2.193	4.723	224	1	7415	38.272	0.576	NA	0.082	0.165	44.931	18.994
450	1	450	2.159	4.646	224.5	1	4452	38.356	0.525	NA	0.085	0.169	-113.491	-158.422
451	1	451	2.179	4.647	225	1	4226	38.376	0.516	NA	0.02	0.04	4.835	118.326
452	1	452	2.152	4.535	225.5	1	3099	38.492	0.441	NA	0.116	0.232	-103.576	-108.411
453	1	453	2.184	4.651	226	1	8191	38.614	0.517	NA	0.121	0.242	74.568	178.144
454	1	454	2.17	4.662	226.5	1	6220	38.631	0.534	NA	0.018	0.036	142.729	68.16
455	1	455	2.189	4.653	227	1	6988	38.653	0.516	NA	0.022	0.043	-25.361	-168.089
456	1	456	2.118	4.581	227.5	1	8119	38.754	0.498	NA	0.101	0.203	-134.426	-109.065
457	1	457	2.133	4.586	228	1	8703	38.77	0.492	NA	0.016	0.031	18.895	153.32
458	1	458	2.043	4.5	228.5	1	6773	38.894	0.499	NA	0.124	0.248	-136.556	-155.451
459	1	459	2.02	4.588	229	1	10069	38.984	0.572	NA	0.091	0.181	104.871	-118.573
460	1	460	2.035	4.534	229.5	1	5621	39.04	0.526	NA	0.056	0.112	-74.167	-179.038
461	1	461	2.07	4.484	230	1	9759	39.101	0.468	NA	0.061	0.122	-54.763	19.404
462	1	462	2.025	4.561	230.5	1	9156	39.19	0.551	NA	0.089	0.178	120.846	175.609
463	1	463	2.077	4.603	231	1	6963	39.258	0.542	NA	0.068	0.135	38.993	-81.853
464	1	464	2.051	4.528	231.5	1	7315	39.337	0.51	NA	0.079	0.159	-109.61	-148.603
465	1	465	2.039	4.555	232	1	6841	39.366	0.536	NA	0.029	0.057	113.645	-136.744
466	1	466	2.025	4.568	232.5	1	5674	39.385	0.555	NA	0.019	0.039	137.556	23.911
467	1	467	2.086	4.66	233	1	11972	39.496	0.579	NA	0.111	0.221	56.286	-81.27
468	1	468	2.174	4.639	233.5	1	7091	39.587	0.512	NA	0.091	0.181	-12.986	-69.272
469	1	469	2.204	4.655	234	1	7423	39.62	0.51	NA	0.033	0.067	28.181	41.166
470	1	470	2.205	4.599	234.5	1	8757	39.676	0.461	NA	0.056	0.112	-88.866	-117.046
471	1	471	2.22	4.708	235	1	7650	39.786	0.551	NA	0.11	0.22	81.899	170.764
472	1	472	2.259	4.669	235.5	1	7822	39.841	0.499	NA	0.055	0.11	-45.104	-127.003
473	1	473	2.198	4.585	236	1	5320	39.945	0.453	NA	0.104	0.208	-126.153	-81.049
474	1	474	2.23	4.646	236.5	1	7496	40.013	0.49	NA	0.068	0.136	62.372	-171.475
475	1	475	2.179	4.599	237	1	10519	40.081	0.475	NA	0.068	0.136	-137.439	160.189
476	1	476	2.202	4.716	237.5	1	6517	40.2	0.566	NA	0.119	0.238	78.862	-143.699
477	1	477	2.162	4.616	238	1	10884	40.308	0.499	NA	0.108	0.216	-112.107	169.031
478	1	478	2.178	4.618	238.5	1	7456	40.324	0.492	NA	0.016	0.032	6.107	118.214
479	1	479	2.192	4.646	239	1	10705	40.356	0.508	NA	0.032	0.063	62.097	55.99
480	1	480	2.169	4.641	239.5	1	8840	40.38	0.516	NA	0.024	0.048	-169.743	128.16
481	1	481	2.235	4.754	240	1	7583	40.511	0.588	NA	0.131	0.262	59.665	-130.592
482	1	482	2.173	4.638	240.5	1	5649	40.643	0.512	NA	0.132	0.263	-118.102	-177.767
483	1	483	2.131	4.562	241	1	10167	40.729	0.475	NA	0.086	0.173	-118.552	-0.45
484	1	484	2.101	4.598	241.5	1	9211	40.776	0.523	NA	0.047	0.094	131.032	-110.416
485	1	485	2.161	4.666	242	1	6587	40.868	0.541	NA	0.091	0.183	48.21	-82.822
486	1	486	2.15	4.6	242.5	1	7895	40.935	0.493	NA	0.067	0.134	-99.96	-148.17
487	1	487	1.993	4.529	243	1	5888	41.107	0.556	NA	0.172	0.344	-155.537	-55.576
488	1	488	2.042	4.589	243.5	1	8083	41.185	0.556	NA	0.078	0.155	50.553	-153.91
489	1	489	2.006	4.379	244	1	9024	41.398	0.473	NA	0.213	0.426	-99.847	-150.4
490	1	490	2.068	4.551	244.5	1	7714	41.581	0.512	NA	0.183	0.366	70.195	170.042
491	1	491	2.126	4.603	245	1	8083	41.659	0.51	NA	0.078	0.156	41.987	-28.207
492	1	492	2.123	4.669	245.5	1	7074	41.724	0.564	NA	0.065	0.131	92.586	50.598
493	1	493	2.14	4.641	246	1	7460	41.757	0.532	NA	0.032	0.065	-59.118	-151.704
494	1	494	2.109	4.633	246.5	1	10101	41.789	0.545	NA	0.032	0.064	-166.536	-107.418
495	1	495	2.124	4.589	247	1	9049	41.836	0.501	NA	0.047	0.094	-71.343	95.193
496	1	496	2.203	4.662	247.5	1	7069	41.943	0.516	NA	0.108	0.215	42.529	113.872
497	1	497	2.143	4.497	248	1	3795	42.118	0.42	NA	0.175	0.349	-109.948	-152.476
498	1	498	2.217	4.539	248.5	1	4657	42.202	0.404	NA	0.084	0.168	29.625	139.573
499	1	499	2.208	4.506	249	1	5062	42.236	0.383	NA	0.034	0.067	-103.898	-133.523
500	1	500	2.236	4.589	249.5	1	5143	42.322	0.437	NA	0.087	0.173	71.576	175.474
501	1	501	2.172	4.528	250	1	5774	42.41	0.423	NA	0.088	0.175	-136.372	152.052
502	1	502	2.174	4.544	250.5	1	4772	42.426	0.434	NA	0.016	0.032	83.461	-140.167
503	1	503	2.13	4.491	251	1	7379	42.495	0.426	NA	0.069	0.138	-130.405	146.135
504	1	504	2.113	4.425	251.5	1	4923	42.563	0.399	NA	0.068	0.137	-104.259	26.146
505	1	505	2.128	4.439	252	1	3488	42.584	0.394	NA	0.021	0.042	42.651	146.91
506	1	506	2.153	4.416	252.5	1	5617	42.618	0.361	NA	0.034	0.068	-43.962	-86.613
507	1	507	2.086	4.409	253	1	5738	42.685	0.413	NA	0.067	0.134	-174.164	-130.202
508	1	508	2.064	4.392	253.5	1	5365	42.713	0.425	NA	0.028	0.055	-143.145	31.02
509	1	509	2.115	4.383	254	1	5951	42.765	0.375	NA	0.052	0.104	-10.077	133.068
510	1	510	2.07	4.3	254.5	1	7810	42.86	0.387	NA	0.095	0.19	-118.22	-108.142
511	1	511	2.085	4.306	255	1	2956	42.876	0.375	NA	0.016	0.032	24.104	142.324
512	1	512	2.053	4.295	255.5	1	5209	42.91	0.403	NA	0.034	0.068	-160.283	175.612
513	1	513	2.032	4.439	256	1	7882	43.056	0.476	NA	0.146	0.292	98.461	-101.256
514	1	514	2.059	4.543	256.5	1	5813	43.163	0.513	NA	0.107	0.215	74.98	-23.481
515	1	515	2.101	4.607	257	1	7315	43.24	0.53	NA	0.077	0.153	57.247	-17.733
516	1	516	2.065	4.557	257.5	1	6995	43.302	0.518	NA	0.062	0.125	-125.396	177.357
517	1	517	2.031	4.57	258	1	9318	43.339	0.552	NA	0.036	0.073	159.317	-75.286
518	1	518	1.971	4.496	258.5	1	7059	43.433	0.557	NA	0.095	0.189	-129.295	71.387
519	1	519	1.956	4.45	259	1	7684	43.481	0.547	NA	0.048	0.096	-107.438	21.857
520	1	520	1.95	4.423	259.5	1	8800	43.51	0.542	NA	0.028	0.056	-103.272	4.166
521	1	521	1.967	4.475	260	1	7082	43.564	0.549	NA	0.055	0.109	71.81	175.082
522	1	522	1.931	4.507	260.5	1	8200	43.612	0.596	NA	0.048	0.096	137.607	65.797
523	1	523	1.986	4.483	261	1	4755	43.672	0.537	NA	0.06	0.12	-23.895	-161.502
524	1	524	2.025	4.477	261.5	1	7942	43.711	0.501	NA	0.039	0.078	-9.289	14.606
525	1	525	2.056	4.527	262	1	6564	43.771	0.505	NA	0.06	0.119	58.079	67.367
526	1	526	2.073	4.499	262.5	1	5830	43.804	0.474	NA	0.033	0.067	-58.884	-116.963
527	1	527	2.099	4.489	263	1	5928	43.832	0.448	NA	0.027	0.055	-19.6	39.284
528	1	528	2.056	4.44	263.5	1	7368	43.897	0.455	NA	0.066	0.132	-131.098	-111.498
529	1	529	2.116	4.529	264	1	8695	44.005	0.462	NA	0.107	0.215	56.17	-172.732
530	1	530	2.184	4.477	264.5	1	2254	44.091	0.377	NA	0.086	0.172	-37.503	-93.673
531	1	531	2.113	4.493	265	1	5070	44.163	0.439	NA	0.072	0.145	167.147	-155.35
532	1	532	2.142	4.493	265.5	1	4795	44.192	0.418	NA	0.029	0.057	0.743	-166.404
533	1	533	2.196	4.492	266	1	8576	44.246	0.38	NA	0.054	0.108	-1.489	-2.232
534	1	534	2.182	4.636	266.5	1	6528	44.391	0.505	NA	0.145	0.291	95.656	97.144
535	1	535	2.159	4.571	267	1	6698	44.46	0.465	NA	0.069	0.138	-109.236	155.108
536	1	536	2.106	4.548	267.5	1	8019	44.518	0.482	NA	0.058	0.115	-155.893	-46.657
537	1	537	2.135	4.564	268	1	8136	44.551	0.475	NA	0.033	0.066	30.323	-173.784
538	1	538	2.174	4.633	268.5	1	6956	44.63	0.507	NA	0.079	0.158	60.554	30.231
539	1	539	2.144	4.546	269	1	6858	44.722	0.455	NA	0.092	0.185	-108.706	-169.26
540	1	540	2.17	4.618	269.5	1	6054	44.799	0.496	NA	0.077	0.155	70.061	178.768
541	1	541	2.198	4.606	270	1	7547	44.83	0.471	NA	0.03	0.061	-24.351	-94.412
542	1	542	2.16	4.568	270.5	1	5770	44.883	0.461	NA	0.053	0.107	-134.808	-110.457
543	1	543	2.213	4.611	271	1	8512	44.951	0.468	NA	0.068	0.136	39.668	174.476
544	1	544	2.11	4.593	271.5	1	8490	45.055	0.512	NA	0.104	0.208	-169.931	150.401
545	1	545	2.112	4.62	272	1	9702	45.082	0.532	NA	0.027	0.054	86.963	-103.106
546	1	546	2.196	4.744	272.5	1	6297	45.231	0.594	NA	0.15	0.299	55.954	-31.009
547	1	547	2.218	4.74	273	1	6606	45.254	0.581	NA	0.023	0.046	-9.222	-65.176
548	1	548	2.229	4.62	273.5	1	8744	45.375	0.468	NA	0.12	0.241	-85.107	-75.885
549	1	549	2.237	4.7	274	1	8300	45.456	0.537	NA	0.081	0.161	83.882	168.989
550	1	550	2.209	4.766	274.5	1	7133	45.527	0.609	NA	0.072	0.144	113.251	29.368
551	1	551	2.217	4.674	275	1	7519	45.621	0.521	NA	0.093	0.186	-84.776	161.973
552	1	552	2.175	4.649	275.5	1	6039	45.67	0.519	NA	0.049	0.098	-149.528	-64.752
553	1	553	2.182	4.644	276	1	8885	45.678	0.512	NA	0.009	0.017	-31.962	117.566
554	1	554	2.166	4.569	276.5	1	8029	45.755	0.459	NA	0.077	0.154	-102.117	-70.155
555	1	555	2.149	4.622	277	1	5373	45.811	0.512	NA	0.056	0.112	108.012	-149.871
556	1	556	2.126	4.544	277.5	1	8934	45.892	0.466	NA	0.081	0.162	-106.275	145.713
557	1	557	2.17	4.616	278	1	5864	45.976	0.494	NA	0.084	0.168	58.259	164.534
558	1	558	2.163	4.697	278.5	1	8123	46.058	0.567	NA	0.082	0.164	95.142	36.883
559	1	559	2.182	4.483	279	1	8443	46.274	0.382	NA	0.216	0.431	-84.91	179.948
560	1	560	2.181	4.542	279.5	1	6606	46.333	0.428	NA	0.059	0.118	91.036	175.947
561	1	561	2.132	4.574	280	1	6995	46.392	0.484	NA	0.059	0.117	146.414	55.378
562	1	562	2.205	4.635	280.5	1	7232	46.486	0.492	NA	0.095	0.189	40.079	-106.335
563	1	563	2.221	4.625	281	1	7035	46.506	0.476	NA	0.019	0.038	-31.068	-71.147
564	1	564	2.184	4.539	281.5	1	7101	46.599	0.424	NA	0.094	0.187	-113.416	-82.348
565	1	565	2.225	4.481	282	1	8872	46.67	0.353	NA	0.071	0.143	-55.198	58.218
566	1	566	2.162	4.443	282.5	1	4855	46.744	0.37	NA	0.073	0.147	-149.299	-94.101
567	1	567	2.247	4.58	283	1	8264	46.905	0.424	NA	0.161	0.323	58.26	-152.441
568	1	568	2.322	4.495	283.5	1	8490	47.019	0.315	NA	0.113	0.227	-48.697	-106.957
569	1	569	2.211	4.538	284	1	6005	47.137	0.407	NA	0.118	0.237	158.655	-152.647
570	1	570	2.188	4.482	284.5	1	5655	47.198	0.378	NA	0.061	0.122	-112.234	89.11
571	1	571	2.233	4.552	285	1	7445	47.281	0.406	NA	0.083	0.166	57.57	169.804
572	1	572	2.201	4.566	285.5	1	7752	47.316	0.436	NA	0.035	0.07	155.8	98.23
573	1	573	2.208	4.54	286	1	8320	47.344	0.41	NA	0.028	0.055	-74.726	129.473
574	1	574	2.184	4.585	286.5	1	9655	47.395	0.46	NA	0.051	0.102	118.116	-167.158
575	1	575	2.256	4.664	287	1	7616	47.502	0.496	NA	0.107	0.214	48.008	-70.109
576	1	576	2.294	4.658	287.5	1	6734	47.54	0.478	NA	0.038	0.077	-8.763	-56.77
577	1	577	2.396	4.648	288	1	5546	47.642	0.445	NA	0.102	0.205	-5.856	2.907
578	1	578	2.392	4.451	288.5	1	3541	47.84	0.251	NA	0.197	0.395	-91.002	-85.146
579	1	579	2.244	4.586	289	1	6754	48.04	0.43	NA	0.2	0.401	137.608	-131.39
580	1	580	2.294	4.613	289.5	1	7436	48.097	0.434	NA	0.057	0.114	28.554	-109.054
581	1	581	2.228	4.692	290	1	8328	48.2	0.532	NA	0.103	0.205	129.985	101.43
582	1	582	2.161	4.581	290.5	1	5382	48.329	0.471	NA	0.13	0.259	-121.487	108.528
583	1	583	2.196	4.632	291	1	8960	48.392	0.494	NA	0.062	0.125	55.198	176.685
584	1	584	2.213	4.707	291.5	1	6969	48.468	0.553	NA	0.077	0.153	77.022	21.823
585	1	585	2.199	4.664	292	1	8627	48.514	0.521	NA	0.045	0.091	-108.943	174.035
586	1	586	2.232	4.522	292.5	1	8893	48.66	0.382	NA	0.146	0.292	-76.676	32.267
587	1	587	2.234	4.632	293	1	6739	48.769	0.476	NA	0.109	0.219	89.033	165.709
588	1	588	2.261	4.705	293.5	1	5058	48.847	0.533	NA	0.078	0.156	70.238	-18.795
589	1	589	2.162	4.537	294	1	5047	49.042	0.436	NA	0.195	0.39	-120.476	169.285
590	1	590	2.26	4.742	294.5	1	5491	49.269	0.567	NA	0.227	0.454	64.259	-175.264
591	1	591	2.228	4.672	295	1	5215	49.346	0.514	NA	0.077	0.154	-114.549	-178.808
592	1	592	2.216	4.638	295.5	1	9322	49.382	0.489	NA	0.036	0.072	-109.666	4.883
593	1	593	2.202	4.676	296	1	5747	49.423	0.529	NA	0.041	0.081	110.426	-139.908
594	1	594	2.226	4.685	296.5	1	6873	49.449	0.527	NA	0.025	0.051	21.047	-89.379
595	1	595	2.273	4.725	297	1	5354	49.511	0.548	NA	0.062	0.124	40.749	19.702
596	1	596	2.216	4.673	297.5	1	5403	49.588	0.521	NA	0.077	0.154	-137.712	-178.462
597	1	597	2.182	4.733	298	1	8386	49.656	0.589	NA	0.068	0.137	119.716	-102.571
598	1	598	2.105	4.628	298.5	1	9559	49.786	0.542	NA	0.13	0.26	-126.11	114.174
599	1	599	2.189	4.542	299	1	6244	49.906	0.424	NA	0.119	0.239	-45.707	80.403
600	1	600	2.201	4.544	299.5	1	4518	49.918	0.418	NA	0.012	0.025	7.9	53.607
