# Supplementary material for: Random sub-diffusion and capture of genes by the nuclear pore reduces dynamics and coordinates inter-chromosomal movement
Source: eLife. 2021 May 18;10:e66238. doi: 10.7554/eLife.66238 (PMC8195609; doi:10.7554/eLife.66238)
Supplement: Figure 5—source data 1. [file elife-66238-fig5-data1.zip › REPOS_DB/DimerCap_WT/200227_DimerCap_WT_Dimer_10a.csv]

Nr	TID	PID	x [micron]	y [micron]	t [sec]	c [idx]	I [val]	Len [micron]	D2S [micron]	D2R [micron]	D2P [micron]	v [micron/sec]	α [deg]	Δα [deg]
1	1	1	4.951	5.056	0	1	7918	0	0	NA	NA	NA	NA	NA
2	1	2	4.918	4.87	0.5	1	13540	0.19	0.19	NA	0.19	0.379	-100.043	NA
3	1	3	4.972	4.879	1	1	8294	0.244	0.179	NA	0.055	0.109	9.61	109.653
4	1	4	4.861	4.886	1.5	1	9454	0.355	0.192	NA	0.111	0.221	176.007	166.397
5	1	5	4.802	4.92	2	1	6752	0.423	0.202	NA	0.068	0.137	150.669	-25.338
6	1	6	4.704	4.923	2.5	1	15295	0.521	0.281	NA	0.098	0.196	178.191	27.522
7	1	7	4.93	4.944	3	1	16234	0.749	0.114	NA	0.228	0.455	5.212	-172.979
8	1	8	4.871	4.98	3.5	1	15447	0.819	0.111	NA	0.07	0.14	148.796	143.584
9	1	9	4.883	4.907	4	1	17192	0.893	0.164	NA	0.074	0.149	-80.025	131.179
10	1	10	4.877	4.812	4.5	1	17254	0.988	0.255	NA	0.095	0.189	-93.903	-13.877
11	1	11	4.913	4.688	5	1	12460	1.117	0.37	NA	0.129	0.259	-74.047	19.856
12	1	12	4.674	4.698	5.5	1	21149	1.356	0.453	NA	0.239	0.478	177.697	-108.256
13	1	13	4.745	4.729	6	1	19552	1.434	0.386	NA	0.078	0.155	23.927	-153.769
14	1	14	4.683	4.699	6.5	1	16552	1.503	0.446	NA	0.069	0.138	-154.216	-178.144
15	1	15	4.814	4.815	7	1	17290	1.677	0.278	NA	0.175	0.349	41.49	-164.294
16	1	16	4.839	4.878	7.5	1	14139	1.746	0.21	NA	0.069	0.137	68.105	26.614
17	1	17	4.924	4.703	8	1	18308	1.941	0.355	NA	0.195	0.391	-64.248	-132.353
18	1	18	4.85	4.742	8.5	1	19042	2.026	0.33	NA	0.084	0.169	152.06	-143.692
19	1	19	4.856	4.853	9	1	21474	2.137	0.224	NA	0.112	0.223	86.561	-65.498
20	1	20	4.923	4.933	9.5	1	19206	2.241	0.127	NA	0.103	0.207	50.192	-36.369
21	1	21	4.877	4.966	10	1	14500	2.297	0.117	NA	0.057	0.114	144.059	93.867
22	1	22	4.936	4.881	10.5	1	18749	2.401	0.176	NA	0.103	0.207	-55.142	160.799
23	1	23	4.878	4.934	11	1	20639	2.479	0.143	NA	0.078	0.156	137.85	-167.008
24	1	24	4.92	4.996	11.5	1	17203	2.555	0.067	NA	0.075	0.151	55.974	-81.876
25	1	25	4.762	4.953	12	1	14818	2.719	0.215	NA	0.164	0.328	-164.537	139.489
26	1	26	4.763	5.084	12.5	1	15675	2.85	0.19	NA	0.131	0.262	89.637	-105.826
27	1	27	4.849	5.047	13	1	13525	2.944	0.102	NA	0.094	0.188	-22.867	-112.503
28	1	28	4.838	5.081	13.5	1	16128	2.979	0.115	NA	0.036	0.071	108.532	131.398
29	1	29	4.857	4.938	14	1	16576	3.123	0.151	NA	0.144	0.288	-82.551	168.918
30	1	30	5.084	4.795	14.5	1	16168	3.392	0.293	NA	0.268	0.536	-32.098	50.453
31	1	31	4.98	4.682	15	1	13030	3.545	0.375	NA	0.153	0.307	-132.454	-100.357
32	1	32	4.921	4.688	15.5	1	12219	3.604	0.369	NA	0.06	0.119	173.881	-53.665
33	1	33	4.958	4.606	16	1	11078	3.695	0.45	NA	0.091	0.181	-65.798	120.321
34	1	34	4.965	4.651	16.5	1	11782	3.741	0.405	NA	0.046	0.091	81.965	147.763
35	1	35	4.935	4.796	17	1	10216	3.889	0.26	NA	0.148	0.297	101.457	19.492
36	1	36	5.037	4.667	17.5	1	8806	4.053	0.399	NA	0.164	0.329	-51.752	-153.208
37	1	37	5.052	4.837	18	1	20552	4.224	0.241	NA	0.171	0.342	84.943	136.695
38	1	38	4.944	4.841	18.5	1	14730	4.332	0.215	NA	0.108	0.216	177.964	93.021
39	1	39	4.984	4.761	19	1	10572	4.422	0.297	NA	0.09	0.18	-63.595	118.441
40	1	40	4.957	4.687	19.5	1	15927	4.5	0.369	NA	0.078	0.157	-110.206	-46.611
41	1	41	4.989	4.754	20	1	9706	4.575	0.304	NA	0.075	0.15	64.263	174.469
42	1	42	4.969	4.755	20.5	1	7389	4.595	0.302	NA	0.02	0.04	179.278	115.015
43	1	43	4.953	4.816	21	1	13017	4.658	0.241	NA	0.063	0.126	104.72	-74.558
44	1	44	4.997	4.783	21.5	1	9019	4.712	0.277	NA	0.054	0.108	-36.722	-141.442
45	1	45	4.955	4.833	22	1	11609	4.777	0.223	NA	0.065	0.13	130.263	166.985
46	1	46	5.031	4.665	22.5	1	16317	4.962	0.4	NA	0.185	0.369	-65.487	164.25
47	1	47	5.012	4.731	23	1	16942	5.031	0.331	NA	0.068	0.137	105.983	171.47
48	1	48	4.928	4.836	23.5	1	14342	5.166	0.221	NA	0.135	0.27	128.699	22.716
49	1	49	4.854	4.915	24	1	12228	5.274	0.172	NA	0.108	0.216	133.366	4.667
50	1	50	4.865	4.912	24.5	1	12725	5.285	0.167	NA	0.012	0.023	-10.169	-143.535
51	1	51	4.845	4.824	25	1	13137	5.376	0.255	NA	0.091	0.181	-102.946	-92.776
52	1	52	4.932	4.803	25.5	1	6585	5.465	0.254	NA	0.089	0.179	-13.887	89.058
53	1	53	4.829	4.807	26	1	9009	5.568	0.277	NA	0.103	0.206	177.54	-168.573
54	1	54	4.937	4.829	26.5	1	6513	5.679	0.228	NA	0.111	0.222	11.315	-166.225
55	1	55	5.053	4.881	27	1	11756	5.805	0.203	NA	0.126	0.253	24.098	12.783
56	1	56	4.989	4.742	27.5	1	9060	5.958	0.317	NA	0.152	0.305	-114.578	-138.677
57	1	57	5.071	4.783	28	1	13890	6.05	0.299	NA	0.092	0.184	26.62	141.198
58	1	58	4.967	4.877	28.5	1	17504	6.19	0.18	NA	0.141	0.281	137.813	111.193
59	1	59	5.004	4.838	29	1	12896	6.244	0.225	NA	0.054	0.108	-46.825	175.361
60	1	60	5.061	4.927	29.5	1	19904	6.35	0.17	NA	0.105	0.211	57.274	104.099
61	1	61	5.025	4.895	30	1	12140	6.398	0.178	NA	0.049	0.097	-138.365	164.361
62	1	62	5.114	4.882	30.5	1	8332	6.488	0.239	NA	0.09	0.18	-7.77	130.596
63	1	63	5.094	4.911	31	1	13260	6.524	0.204	NA	0.035	0.071	126.051	133.821
64	1	64	5.102	4.865	31.5	1	16501	6.57	0.244	NA	0.047	0.094	-79.834	154.115
65	1	65	5.064	4.799	32	1	12733	6.646	0.281	NA	0.076	0.151	-119.61	-39.776
66	1	66	5.063	4.914	32.5	1	13599	6.761	0.181	NA	0.115	0.23	90.503	-149.887
67	1	67	5.068	4.79	33	1	12420	6.885	0.291	NA	0.124	0.248	-87.69	-178.193
68	1	68	5.079	4.827	33.5	1	14873	6.923	0.263	NA	0.038	0.077	73.647	161.337
69	1	69	5.026	4.91	34	1	15801	7.021	0.165	NA	0.098	0.196	122.747	49.1
70	1	70	5.03	4.852	34.5	1	21642	7.078	0.219	NA	0.057	0.115	-86.497	150.756
71	1	71	5.083	4.87	35	1	15679	7.134	0.229	NA	0.056	0.112	18.184	104.681
72	1	72	5.034	4.773	35.5	1	15234	7.242	0.295	NA	0.108	0.216	-116.65	-134.834
73	1	73	5.042	4.869	36	1	12360	7.339	0.208	NA	0.096	0.192	85.535	-157.815
74	1	74	5.078	4.826	36.5	1	16130	7.395	0.263	NA	0.056	0.112	-50.537	-136.072
75	1	75	5.02	4.833	37	1	15944	7.453	0.234	NA	0.058	0.116	173.127	-136.336
76	1	76	4.94	4.857	37.5	1	19155	7.536	0.2	NA	0.083	0.166	163.052	-10.076
77	1	77	4.919	4.825	38	1	15406	7.574	0.233	NA	0.038	0.077	-124.124	72.824
78	1	78	4.978	4.729	38.5	1	15270	7.687	0.328	NA	0.113	0.225	-58.354	65.771
79	1	79	5.006	4.674	39	1	12921	7.749	0.386	NA	0.062	0.125	-62.882	-4.529
80	1	80	4.949	4.672	39.5	1	19993	7.807	0.384	NA	0.058	0.116	-178.512	-115.63
81	1	81	4.931	4.587	40	1	21075	7.894	0.469	NA	0.087	0.174	-101.49	77.022
82	1	82	4.725	4.685	40.5	1	10621	8.122	0.435	NA	0.229	0.457	154.726	-103.784
83	1	83	4.804	4.612	41	1	15519	8.23	0.467	NA	0.108	0.216	-42.264	163.01
84	1	84	4.812	4.596	41.5	1	16430	8.248	0.48	NA	0.018	0.036	-63.675	-21.411
85	1	85	4.787	4.619	42	1	12979	8.283	0.467	NA	0.034	0.068	138.782	-157.543
86	1	86	4.871	4.487	42.5	1	16061	8.439	0.575	NA	0.157	0.313	-57.284	163.934
87	1	87	4.917	4.477	43	1	14551	8.487	0.581	NA	0.047	0.095	-12.528	44.756
88	1	88	4.919	4.511	43.5	1	14105	8.521	0.546	NA	0.034	0.069	87.098	99.625
89	1	89	4.842	4.626	44	1	11272	8.66	0.444	NA	0.139	0.277	123.892	36.794
90	1	90	4.858	4.834	44.5	1	10653	8.868	0.241	NA	0.208	0.416	85.657	-38.235
91	1	91	4.903	4.691	45	1	17390	9.017	0.368	NA	0.149	0.299	-72.299	-157.957
92	1	92	4.707	4.82	45.5	1	12317	9.252	0.339	NA	0.235	0.469	146.685	-141.016
93	1	93	4.568	4.826	46	1	13625	9.391	0.447	NA	0.139	0.279	177.745	31.06
94	1	94	4.64	4.877	46.5	1	11867	9.479	0.359	NA	0.088	0.176	35.29	-142.454
95	1	95	4.801	4.975	47	1	13461	9.668	0.17	NA	0.189	0.378	31.279	-4.011
96	1	96	4.803	4.93	47.5	1	16305	9.713	0.194	NA	0.045	0.09	-87.541	-118.82
97	1	97	4.847	4.858	48	1	14376	9.797	0.224	NA	0.084	0.168	-58.413	29.129
98	1	98	4.724	4.847	48.5	1	12181	9.921	0.309	NA	0.124	0.247	-174.843	-116.431
99	1	99	4.799	4.87	49	1	13318	9.999	0.241	NA	0.078	0.157	16.819	-168.337
100	1	100	4.787	4.866	49.5	1	14402	10.012	0.251	NA	0.012	0.025	-164.489	178.692
101	1	101	4.712	4.985	50	1	7296	10.152	0.249	NA	0.141	0.281	122.337	-73.174
102	1	102	4.766	4.846	50.5	1	12849	10.302	0.28	NA	0.149	0.299	-68.82	168.843
103	1	103	4.868	4.695	51	1	13920	10.484	0.37	NA	0.182	0.364	-55.807	13.013
104	1	104	4.841	4.639	51.5	1	14495	10.546	0.432	NA	0.063	0.125	-116.071	-60.264
105	1	105	4.796	4.788	52	1	10446	10.702	0.31	NA	0.156	0.311	106.798	-137.131
106	1	106	4.887	4.758	52.5	1	9952	10.798	0.305	NA	0.096	0.191	-18.107	-124.904
107	1	107	4.756	4.73	53	1	15003	10.932	0.38	NA	0.134	0.268	-167.818	-149.711
108	1	108	4.823	4.794	53.5	1	11157	11.025	0.291	NA	0.093	0.186	43.883	-148.299
109	1	109	4.748	4.699	54	1	11498	11.146	0.411	NA	0.122	0.243	-128.303	-172.187
110	1	110	4.688	4.837	54.5	1	8853	11.296	0.342	NA	0.15	0.3	113.327	-118.37
111	1	111	4.837	4.615	55	1	9015	11.563	0.456	NA	0.267	0.535	-56.119	-169.446
112	1	112	4.762	4.596	55.5	1	11767	11.641	0.497	NA	0.077	0.155	-166.278	-110.158
113	1	113	4.846	4.551	56	1	12921	11.736	0.516	NA	0.095	0.19	-28.52	137.757
114	1	114	4.666	4.81	56.5	1	6589	12.051	0.377	NA	0.315	0.631	124.822	153.342
115	1	115	4.609	4.734	57	1	6434	12.146	0.47	NA	0.095	0.189	-126.479	108.699
116	1	116	4.612	4.831	57.5	1	4211	12.244	0.407	NA	0.098	0.196	88.507	-145.014
117	1	117	4.664	4.887	58	1	5382	12.32	0.333	NA	0.076	0.153	47.06	-41.446
118	1	118	4.763	4.911	58.5	1	4825	12.422	0.237	NA	0.102	0.204	13.599	-33.461
119	1	119	4.736	4.949	59	1	3844	12.468	0.24	NA	0.046	0.092	126.032	112.433
120	1	120	4.657	4.874	59.5	1	2022	12.577	0.345	NA	0.108	0.217	-136.487	97.481
121	1	121	4.694	4.938	60	1	7257	12.65	0.283	NA	0.074	0.147	60.384	-163.129
122	1	122	4.679	4.953	60.5	1	5201	12.671	0.291	NA	0.021	0.043	135.394	75.01
123	1	123	4.5	4.795	61	1	5036	12.91	0.521	NA	0.238	0.477	-138.473	86.133
124	1	124	4.485	4.758	61.5	1	13655	12.95	0.553	NA	0.04	0.08	-112.464	26.009
125	1	125	4.544	4.827	62	1	12787	13.041	0.467	NA	0.091	0.182	49.404	161.868
126	1	126	4.61	4.852	62.5	1	16516	13.111	0.398	NA	0.07	0.141	20.883	-28.521
127	1	127	4.6	4.84	63	1	8224	13.126	0.412	NA	0.015	0.03	-129.919	-150.801
128	1	128	4.466	4.964	63.5	1	7776	13.308	0.493	NA	0.182	0.364	137.338	-92.744
129	1	129	4.398	4.906	64	1	12543	13.397	0.573	NA	0.089	0.179	-139.471	83.191
130	1	130	4.294	4.778	64.5	1	7551	13.562	0.713	NA	0.165	0.329	-129.142	10.329
131	1	131	4.419	4.641	65	1	7159	13.747	0.675	NA	0.185	0.371	-47.764	81.378
132	1	132	4.496	4.778	65.5	1	4019	13.905	0.533	NA	0.158	0.316	60.75	108.514
133	1	133	4.56	4.717	66	1	2163	13.994	0.518	NA	0.089	0.177	-44.154	-104.905
134	1	134	4.581	4.94	66.5	1	2594	14.218	0.387	NA	0.225	0.449	84.501	128.655
135	1	135	4.534	4.937	67	1	2850	14.266	0.434	NA	0.048	0.096	-175.869	99.63
136	1	136	4.495	4.942	67.5	1	4328	14.305	0.469	NA	0.039	0.077	171.449	-12.682
137	1	137	4.442	4.891	68	1	8125	14.379	0.535	NA	0.074	0.148	-136.191	52.36
138	1	138	4.373	4.943	68.5	1	7628	14.465	0.588	NA	0.086	0.172	142.878	-80.931
139	1	139	4.546	4.887	69	1	3104	14.646	0.439	NA	0.182	0.363	-18.063	-160.941
140	1	140	4.592	5	69.5	1	4019	14.768	0.363	NA	0.122	0.244	67.774	85.837
141	1	141	4.659	4.909	70	1	1913	14.881	0.327	NA	0.112	0.225	-53.502	-121.275
142	1	142	4.665	4.84	70.5	1	6203	14.95	0.358	NA	0.069	0.139	-84.803	-31.302
143	1	143	4.723	4.865	71	1	3366	15.013	0.297	NA	0.063	0.125	23.115	107.918
144	1	144	4.678	4.914	71.5	1	2350	15.079	0.307	NA	0.066	0.133	132.249	109.135
145	1	145	4.718	4.834	72	1	4893	15.168	0.322	NA	0.089	0.178	-63.496	164.255
146	1	146	4.629	4.929	72.5	1	2713	15.298	0.346	NA	0.13	0.26	133.494	-163.01
147	1	147	4.71	4.885	73	1	3174	15.391	0.295	NA	0.092	0.185	-27.826	-161.32
148	1	148	4.726	4.918	73.5	1	2732	15.427	0.264	NA	0.036	0.072	64.395	92.221
149	1	149	4.68	4.863	74	1	2233	15.499	0.333	NA	0.072	0.144	-130.129	165.475
150	1	150	4.646	4.839	74.5	1	1834	15.54	0.374	NA	0.041	0.083	-144.068	-13.939
151	1	151	4.663	4.783	75	1	1638	15.599	0.397	NA	0.059	0.117	-73.189	70.879
152	1	152	4.758	4.971	75.5	1	2361	15.81	0.211	NA	0.211	0.422	63.253	136.443
153	1	153	4.744	4.871	76	1	1994	15.911	0.277	NA	0.101	0.201	-97.914	-161.167
154	1	154	4.674	4.839	76.5	1	1681	15.988	0.352	NA	0.077	0.155	-155.718	-57.804
155	1	155	4.558	4.842	77	1	1668	16.103	0.447	NA	0.116	0.231	178.551	-25.731
156	1	156	4.649	4.836	77.5	1	1710	16.195	0.373	NA	0.092	0.183	-3.676	177.773
157	1	157	4.534	4.81	78	1	1979	16.313	0.484	NA	0.118	0.237	-167.222	-163.546
158	1	158	4.642	4.834	78.5	1	1800	16.424	0.381	NA	0.111	0.221	12.276	179.498
159	1	159	4.653	4.793	79	1	2197	16.466	0.398	NA	0.042	0.085	-75.067	-87.343
160	1	160	4.566	4.826	79.5	1	1988	16.559	0.448	NA	0.093	0.186	159.072	-125.861
161	1	161	4.708	4.824	80	1	2310	16.701	0.336	NA	0.142	0.284	-0.858	-159.93
162	1	162	4.673	4.915	80.5	1	2239	16.798	0.312	NA	0.097	0.195	111.099	111.957
163	1	163	4.672	4.892	81	1	2065	16.821	0.323	NA	0.023	0.045	-92.474	156.426
164	1	164	4.607	4.845	81.5	1	3359	16.902	0.404	NA	0.081	0.161	-144.136	-51.662
165	1	165	4.613	4.912	82	1	3637	16.969	0.367	NA	0.067	0.134	84.427	-131.437
166	1	166	4.655	4.822	82.5	1	2811	17.068	0.378	NA	0.099	0.198	-65.411	-149.838
167	1	167	4.575	4.886	83	1	2399	17.171	0.413	NA	0.103	0.206	140.941	-153.649
168	1	168	4.585	4.953	83.5	1	1312	17.238	0.38	NA	0.067	0.135	81.552	-59.388
169	1	169	4.502	4.913	84	1	1870	17.331	0.472	NA	0.092	0.185	-154.125	124.322
170	1	170	4.642	4.788	84.5	1	1341	17.518	0.409	NA	0.188	0.375	-41.7	112.425
171	1	171	4.646	4.918	85	1	1373	17.649	0.334	NA	0.131	0.261	87.911	129.612
172	1	172	4.624	4.809	85.5	1	1350	17.761	0.41	NA	0.112	0.224	-101.623	170.466
173	1	173	4.622	4.824	86	1	1919	17.777	0.403	NA	0.016	0.032	97.399	-160.978
174	1	174	4.572	4.793	86.5	1	1898	17.836	0.462	NA	0.059	0.118	-147.965	114.635
175	1	175	4.648	4.858	87	1	2077	17.936	0.362	NA	0.1	0.2	40.403	-171.632
176	1	176	4.745	4.713	87.5	1	3187	18.11	0.401	NA	0.174	0.348	-56.281	-96.684
177	1	177	4.644	4.834	88	1	2043	18.268	0.379	NA	0.158	0.316	129.749	-173.97
178	1	178	4.628	4.822	88.5	1	3050	18.288	0.399	NA	0.02	0.04	-140.948	89.303
179	1	179	4.754	4.824	89	1	2329	18.413	0.304	NA	0.125	0.251	1.228	142.176
180	1	180	4.506	4.853	89.5	1	2272	18.662	0.489	NA	0.249	0.499	173.521	172.293
181	1	181	4.6	4.844	90	1	2939	18.757	0.409	NA	0.095	0.19	-4.884	-178.405
182	1	182	4.593	4.81	90.5	1	2175	18.792	0.434	NA	0.035	0.07	-101.906	-97.021
183	1	183	4.656	4.826	91	1	2013	18.857	0.374	NA	0.064	0.129	14.396	116.301
184	1	184	4.608	4.734	91.5	1	1843	18.96	0.47	NA	0.104	0.207	-117.282	-131.678
185	1	185	4.594	4.853	92	1	2186	19.08	0.41	NA	0.12	0.24	96.751	-145.967
186	1	186	4.622	4.89	92.5	1	3445	19.127	0.368	NA	0.047	0.093	52.587	-44.164
187	1	187	4.649	4.912	93	1	2749	19.162	0.334	NA	0.035	0.069	39.45	-13.137
188	1	188	4.636	4.99	93.5	1	1521	19.24	0.322	NA	0.079	0.158	99.675	60.225
189	1	189	4.694	4.932	94	1	1463	19.322	0.285	NA	0.082	0.163	-44.989	-144.664
190	1	190	4.686	4.907	94.5	1	1435	19.349	0.304	NA	0.027	0.054	-105.601	-60.612
191	1	191	4.701	4.879	95	1	2557	19.38	0.306	NA	0.031	0.062	-62.443	43.158
192	1	192	4.679	4.744	95.5	1	2338	19.516	0.413	NA	0.136	0.273	-98.927	-36.484
193	1	193	4.649	4.855	96	1	2163	19.631	0.362	NA	0.115	0.23	105.221	-155.852
194	1	194	4.644	4.85	96.5	1	1631	19.639	0.37	NA	0.008	0.015	-131.101	123.678
195	1	195	4.672	4.861	97	1	1845	19.669	0.34	NA	0.03	0.06	22.973	154.073
196	1	196	4.713	4.907	97.5	1	1156	19.731	0.28	NA	0.062	0.124	48.189	25.216
197	1	197	4.623	4.868	98	1	1508	19.83	0.378	NA	0.099	0.198	-156.321	155.49
198	1	198	4.645	4.887	98.5	1	1736	19.86	0.349	NA	0.03	0.059	41.427	-162.252
199	1	199	4.722	4.832	99	1	2203	19.954	0.32	NA	0.095	0.19	-35.485	-76.913
200	1	200	4.711	4.823	99.5	1	2530	19.969	0.334	NA	0.014	0.028	-139.985	-104.5
201	1	201	4.649	4.818	100	1	1798	20.031	0.385	NA	0.063	0.126	-175.231	-35.246
202	1	202	4.623	4.876	100.5	1	1147	20.095	0.374	NA	0.064	0.127	113.721	-71.048
203	1	203	4.636	4.817	101	1	2617	20.156	0.396	NA	0.061	0.121	-77.698	168.581
204	1	204	4.551	4.868	101.5	1	2259	20.255	0.442	NA	0.099	0.199	148.985	-133.317
205	1	205	4.734	4.88	102	1	1888	20.439	0.279	NA	0.184	0.368	3.543	-145.442
206	1	206	4.763	4.836	102.5	1	2609	20.491	0.289	NA	0.052	0.104	-55.93	-59.473
207	1	207	4.667	4.886	103	1	2483	20.6	0.331	NA	0.108	0.217	152.866	-151.204
208	1	208	4.617	4.765	103.5	1	2545	20.73	0.443	NA	0.13	0.261	-112.653	94.481
209	1	209	4.825	4.825	104	1	2935	20.947	0.263	NA	0.217	0.434	15.921	128.575
210	1	210	4.643	4.888	104.5	1	1247	21.14	0.351	NA	0.192	0.385	161.018	145.097
211	1	211	4.671	4.893	105	1	2007	21.168	0.324	NA	0.028	0.057	11.314	-149.704
212	1	212	4.579	4.863	105.5	1	2722	21.265	0.419	NA	0.097	0.195	-162.056	-173.37
213	1	213	4.764	4.813	106	1	1804	21.457	0.307	NA	0.192	0.384	-15.144	146.912
214	1	214	4.622	4.866	106.5	1	1649	21.609	0.38	NA	0.152	0.303	159.393	174.538
215	1	215	4.572	4.893	107	1	2250	21.665	0.413	NA	0.057	0.113	151.849	-7.544
216	1	216	4.585	4.903	107.5	1	1518	21.682	0.396	NA	0.017	0.033	36.096	-115.753
217	1	217	4.664	4.954	108	1	2105	21.776	0.305	NA	0.094	0.187	33.285	-2.811
218	1	218	4.64	4.837	108.5	1	2250	21.896	0.38	NA	0.12	0.24	-101.426	-134.711
219	1	219	4.676	4.823	109	1	3103	21.934	0.361	NA	0.038	0.077	-21.149	80.276
220	1	220	4.727	4.899	109.5	1	3419	22.025	0.274	NA	0.091	0.182	55.93	77.079
221	1	221	4.716	4.863	110	1	1723	22.062	0.304	NA	0.037	0.074	-107.477	-163.407
222	1	222	4.71	4.857	110.5	1	2956	22.071	0.313	NA	0.008	0.017	-131.769	-24.292
223	1	223	4.572	4.779	111	1	1977	22.229	0.469	NA	0.158	0.317	-150.361	-18.592
224	1	224	4.662	4.824	111.5	1	2760	22.329	0.371	NA	0.1	0.2	26.745	177.106
225	1	225	4.602	4.871	112	1	1952	22.405	0.395	NA	0.076	0.152	141.673	114.928
226	1	226	4.745	4.953	112.5	1	1625	22.57	0.23	NA	0.165	0.33	29.812	-111.862
227	1	227	4.643	4.908	113	1	1713	22.681	0.341	NA	0.111	0.223	-156.351	173.837
228	1	228	4.727	4.726	113.5	1	3270	22.881	0.398	NA	0.2	0.4	-65.221	91.13
229	1	229	4.728	4.772	114	1	3848	22.927	0.361	NA	0.046	0.092	89.238	154.459
230	1	230	4.677	4.774	114.5	1	3473	22.978	0.393	NA	0.051	0.102	177.856	88.618
231	1	231	4.639	4.822	115	1	2653	23.039	0.39	NA	0.061	0.122	128.566	-49.29
232	1	232	4.713	4.729	115.5	1	2092	23.158	0.404	NA	0.119	0.238	-51.261	-179.827
233	1	233	4.672	4.777	116	1	2387	23.221	0.395	NA	0.063	0.126	131.057	-177.681
234	1	234	4.742	4.734	116.5	1	1917	23.303	0.384	NA	0.082	0.165	-31.249	-162.306
235	1	235	4.639	4.92	117	1	2304	23.517	0.34	NA	0.213	0.427	119.075	150.324
236	1	236	4.609	4.816	117.5	1	1597	23.625	0.418	NA	0.109	0.217	-106.092	134.832
237	1	237	4.607	4.858	118	1	1427	23.667	0.397	NA	0.042	0.084	92.688	-161.22
238	1	238	4.659	4.896	118.5	1	1356	23.732	0.333	NA	0.065	0.129	35.759	-56.929
239	1	239	4.717	4.886	119	1	1422	23.791	0.289	NA	0.059	0.118	-8.978	-44.737
240	1	240	4.715	4.811	119.5	1	2969	23.866	0.34	NA	0.076	0.151	-92	-83.022
241	1	241	4.728	4.777	120	1	2596	23.902	0.357	NA	0.036	0.072	-68.663	23.338
242	1	242	4.707	4.777	120.5	1	2124	23.923	0.371	NA	0.021	0.042	-178.776	-110.113
243	1	243	4.634	4.821	121	1	3084	24.008	0.394	NA	0.085	0.17	148.625	-32.599
244	1	244	4.706	4.804	121.5	1	2316	24.082	0.352	NA	0.073	0.147	-13.454	-162.08
245	1	245	4.647	4.803	122	1	1832	24.141	0.396	NA	0.059	0.118	-179.087	-165.633
246	1	246	4.576	4.844	122.5	1	2084	24.222	0.43	NA	0.082	0.163	149.538	-31.375
247	1	247	4.66	4.834	123	1	1267	24.306	0.366	NA	0.084	0.168	-7.126	-156.664
248	1	248	4.61	4.767	123.5	1	917	24.39	0.447	NA	0.084	0.168	-126.484	-119.358
249	1	249	4.622	4.738	124	1	1986	24.421	0.457	NA	0.031	0.062	-66.441	60.043
250	1	250	4.606	4.782	124.5	1	1019	24.468	0.44	NA	0.046	0.093	109.948	176.388
251	1	251	4.711	4.761	125	1	2265	24.574	0.381	NA	0.107	0.213	-11.546	-121.493
252	1	252	4.639	4.627	125.5	1	1851	24.726	0.531	NA	0.152	0.304	-118.312	-106.766
253	1	253	4.514	4.691	126	1	2303	24.866	0.569	NA	0.14	0.28	152.57	-89.119
254	1	254	4.602	4.753	126.5	1	2143	24.973	0.463	NA	0.107	0.213	35.089	-117.48
255	1	255	4.72	4.773	127	1	2107	25.093	0.365	NA	0.12	0.241	9.718	-25.372
256	1	256	4.675	4.759	127.5	1	2967	25.14	0.405	NA	0.047	0.094	-162.479	-172.197
257	1	257	4.636	4.745	128	1	2709	25.182	0.442	NA	0.042	0.083	-161.167	1.312
258	1	258	4.612	4.759	128.5	1	2105	25.21	0.45	NA	0.028	0.055	149.344	-49.488
259	1	259	4.696	4.781	129	1	2380	25.296	0.375	NA	0.086	0.173	14.75	-134.595
260	1	260	4.665	4.749	129.5	1	2088	25.341	0.42	NA	0.045	0.089	-134.002	-148.752
261	1	261	4.641	4.697	130	1	2641	25.398	0.474	NA	0.057	0.114	-114.2	19.802
262	1	262	4.681	4.633	130.5	1	1668	25.474	0.502	NA	0.076	0.152	-58.517	55.683
263	1	263	4.696	4.727	131	1	2054	25.57	0.416	NA	0.096	0.192	81.009	139.526
264	1	264	4.66	4.665	131.5	1	1094	25.642	0.488	NA	0.072	0.145	-119.92	159.072
265	1	265	4.703	4.774	132	1	2252	25.76	0.375	NA	0.118	0.236	68.234	-171.846
266	1	266	4.654	4.836	132.5	1	1565	25.839	0.37	NA	0.079	0.159	128.855	60.621
267	1	267	4.712	4.635	133	1	1745	26.048	0.484	NA	0.209	0.419	-73.81	157.334
268	1	268	4.662	4.749	133.5	1	2365	26.173	0.422	NA	0.124	0.249	113.947	-172.242
269	1	269	4.626	4.739	134	1	1527	26.209	0.454	NA	0.037	0.073	-164.202	81.851
270	1	270	4.645	4.735	134.5	1	2026	26.228	0.443	NA	0.019	0.037	-9.799	154.403
271	1	271	4.678	4.698	135	1	2461	26.279	0.45	NA	0.051	0.101	-48.413	-38.614
272	1	272	4.706	4.672	135.5	1	2389	26.317	0.456	NA	0.038	0.076	-42.726	5.687
273	1	273	4.631	4.729	136	1	1952	26.411	0.458	NA	0.094	0.189	142.787	-174.488
274	1	274	4.666	4.753	136.5	1	1454	26.454	0.416	NA	0.043	0.085	34.731	-108.055
275	1	275	4.727	4.74	137	1	2419	26.516	0.388	NA	0.062	0.125	-12.686	-47.417
276	1	276	4.662	4.826	137.5	1	1354	26.624	0.37	NA	0.108	0.217	126.939	139.625
277	1	277	4.588	4.648	138	1	1745	26.817	0.546	NA	0.193	0.385	-112.624	120.437
278	1	278	4.694	4.597	138.5	1	1555	26.935	0.526	NA	0.118	0.237	-25.861	86.763
279	1	279	4.672	4.687	139	1	1049	27.028	0.463	NA	0.093	0.186	103.843	129.705
280	1	280	4.646	4.838	139.5	1	2368	27.181	0.375	NA	0.153	0.307	99.738	-4.106
281	1	281	4.693	4.704	140	1	2052	27.323	0.437	NA	0.142	0.284	-70.64	-170.378
282	1	282	4.645	4.767	140.5	1	1687	27.403	0.421	NA	0.079	0.159	127.262	-162.098
283	1	283	4.903	4.786	141	1	11059	27.662	0.275	NA	0.259	0.518	4.077	-123.185
284	1	284	4.686	4.608	141.5	1	1742	27.943	0.521	NA	0.281	0.562	-140.71	-144.787
285	1	285	4.745	4.717	142	1	2141	28.067	0.397	NA	0.124	0.249	61.695	-157.596
286	1	286	4.791	4.66	142.5	1	3225	28.141	0.427	NA	0.073	0.147	-50.604	-112.299
287	1	287	4.881	4.499	143	1	5932	28.325	0.561	NA	0.184	0.368	-61.044	-10.439
288	1	288	4.883	4.545	143.5	1	4648	28.37	0.516	NA	0.046	0.091	87.07	148.114
289	1	289	4.808	4.564	144	1	2965	28.448	0.512	NA	0.078	0.155	165.234	78.163
290	1	290	4.995	4.518	144.5	1	4083	28.641	0.54	NA	0.193	0.386	-13.951	-179.184
291	1	291	5.022	4.635	145	1	9593	28.76	0.428	NA	0.12	0.239	77.178	91.129
292	1	292	5.163	4.6	145.5	1	9540	28.906	0.503	NA	0.145	0.291	-13.852	-91.03
293	1	293	5.095	4.512	146	1	8863	29.017	0.563	NA	0.111	0.222	-127.515	-113.663
294	1	294	5.12	4.497	146.5	1	9331	29.046	0.585	NA	0.029	0.058	-31.233	96.282
295	1	295	5.063	4.521	147	1	11562	29.108	0.547	NA	0.062	0.124	156.481	-172.287
296	1	296	5.11	4.645	147.5	1	14871	29.24	0.441	NA	0.132	0.264	69.264	-87.217
297	1	297	4.915	4.81	148	1	9898	29.496	0.249	NA	0.256	0.512	139.74	70.476
298	1	298	4.896	4.729	148.5	1	5452	29.58	0.332	NA	0.084	0.167	-102.738	117.522
299	1	299	4.885	4.793	149	1	5892	29.645	0.272	NA	0.065	0.13	100.135	-157.127
300	1	300	5.007	4.813	149.5	1	6372	29.769	0.25	NA	0.124	0.247	9.403	-90.732
301	1	301	4.966	4.742	150	1	8516	29.85	0.315	NA	0.082	0.164	-119.462	-128.865
302	1	302	4.836	4.755	150.5	1	7074	29.982	0.322	NA	0.131	0.262	174.068	-66.47
303	1	303	4.845	4.872	151	1	8068	30.099	0.212	NA	0.117	0.235	85.333	-88.735
304	1	304	4.941	4.85	151.5	1	8580	30.197	0.207	NA	0.098	0.195	-13.314	-98.647
305	1	305	4.948	4.808	152	1	9322	30.239	0.248	NA	0.043	0.085	-79.786	-66.472
306	1	306	4.977	4.841	152.5	1	8398	30.283	0.217	NA	0.044	0.088	48.58	128.366
307	1	307	4.961	4.89	153	1	8106	30.334	0.167	NA	0.051	0.102	108.074	59.494
308	1	308	4.934	4.788	153.5	1	8027	30.44	0.269	NA	0.105	0.211	-105.292	146.634
309	1	309	4.891	4.771	154	1	8153	30.485	0.291	NA	0.046	0.091	-158.038	-52.746
310	1	310	4.837	4.762	154.5	1	11688	30.541	0.316	NA	0.055	0.111	-170.614	-12.576
311	1	311	4.871	4.771	155	1	10257	30.576	0.296	NA	0.035	0.07	15.672	-173.715
312	1	312	4.952	4.965	155.5	1	8913	30.786	0.091	NA	0.211	0.421	67.171	51.5
313	1	313	4.989	4.868	156	1	7626	30.891	0.192	NA	0.104	0.209	-69.391	-136.562
314	1	314	4.868	4.896	156.5	1	8992	31.015	0.18	NA	0.124	0.248	166.84	-123.77
315	1	315	4.905	4.883	157	1	8825	31.054	0.179	NA	0.04	0.079	-18.657	174.503
316	1	316	4.902	4.826	157.5	1	8639	31.111	0.235	NA	0.057	0.114	-93.312	-74.655
317	1	317	5.092	4.807	158	1	9994	31.303	0.286	NA	0.191	0.382	-5.731	87.581
318	1	318	5.027	4.721	158.5	1	7434	31.411	0.343	NA	0.108	0.216	-127.32	-121.588
319	1	319	4.933	4.773	159	1	8420	31.517	0.284	NA	0.107	0.214	151.34	-81.341
320	1	320	4.883	4.848	159.5	1	9717	31.608	0.219	NA	0.091	0.181	123.524	-27.816
321	1	321	4.853	4.789	160	1	12857	31.675	0.285	NA	0.066	0.133	-116.701	119.776
322	1	322	4.906	4.755	160.5	1	9877	31.737	0.304	NA	0.062	0.124	-32.436	84.264
323	1	323	4.86	4.794	161	1	11935	31.797	0.277	NA	0.06	0.12	139.323	171.759
324	1	324	4.812	4.781	161.5	1	8460	31.847	0.308	NA	0.05	0.1	-164.695	55.982
325	1	325	4.832	4.754	162	1	10651	31.881	0.325	NA	0.034	0.068	-53.517	111.178
326	1	326	4.96	4.711	162.5	1	9794	32.015	0.346	NA	0.135	0.27	-18.827	34.69
327	1	327	4.881	4.903	163	1	9510	32.223	0.168	NA	0.208	0.415	112.14	130.966
328	1	328	4.911	4.688	163.5	1	11327	32.44	0.371	NA	0.217	0.434	-82.099	165.762
329	1	329	4.841	4.545	164	1	9164	32.599	0.523	NA	0.159	0.318	-116.135	-34.036
330	1	330	4.844	4.53	164.5	1	9384	32.614	0.537	NA	0.015	0.03	-79.272	36.862
331	1	331	4.836	4.524	165	1	8411	32.624	0.544	NA	0.01	0.021	-143.907	-64.634
332	1	332	4.793	4.531	165.5	1	12571	32.668	0.548	NA	0.043	0.086	170.552	-45.542
333	1	333	5.11	4.453	166	1	9700	32.994	0.624	NA	0.327	0.654	-13.897	175.552
334	1	334	5.175	4.495	166.5	1	9834	33.072	0.605	NA	0.077	0.154	32.851	46.748
335	1	335	5.145	4.486	167	1	7970	33.103	0.602	NA	0.031	0.062	-164.335	162.813
336	1	336	4.868	4.651	167.5	1	1992	33.425	0.414	NA	0.322	0.645	149.339	-46.326
337	1	337	5.032	4.522	168	1	8095	33.633	0.541	NA	0.208	0.416	-38.245	172.416
338	1	338	4.874	4.644	168.5	1	2464	33.832	0.419	NA	0.199	0.399	142.129	-179.626
339	1	339	4.982	4.457	169	1	6039	34.049	0.601	NA	0.216	0.432	-60.172	157.698
340	1	340	4.898	4.494	169.5	1	6321	34.141	0.565	NA	0.092	0.184	156.174	-143.654
341	1	341	4.948	4.536	170	1	6737	34.206	0.52	NA	0.065	0.131	39.988	-116.186
342	1	342	4.794	4.671	170.5	1	4371	34.411	0.416	NA	0.205	0.409	138.838	98.85
343	1	343	4.727	4.698	171	1	3588	34.483	0.422	NA	0.072	0.144	157.464	18.626
344	1	344	4.788	4.817	171.5	1	2446	34.616	0.29	NA	0.133	0.267	63.059	-94.405
345	1	345	4.88	4.84	172	1	3539	34.711	0.228	NA	0.095	0.19	13.823	-49.236
346	1	346	4.778	4.724	172.5	1	3050	34.865	0.375	NA	0.154	0.309	-131.535	-145.358
347	1	347	4.768	4.851	173	1	3323	34.993	0.275	NA	0.127	0.254	94.285	-134.18
348	1	348	4.669	4.72	173.5	1	3569	35.157	0.439	NA	0.164	0.329	-127.228	138.487
349	1	349	4.808	4.788	174	1	4031	35.312	0.304	NA	0.155	0.311	26.039	153.267
350	1	350	4.678	4.776	174.5	1	3421	35.443	0.391	NA	0.131	0.261	-174.584	159.377
351	1	351	4.684	4.77	175	1	3396	35.451	0.391	NA	0.008	0.016	-43.918	130.666
352	1	352	4.598	4.903	175.5	1	3846	35.609	0.385	NA	0.158	0.316	122.891	166.809
353	1	353	4.748	4.829	176	1	3895	35.776	0.304	NA	0.167	0.335	-26.138	-149.029
354	1	354	4.684	4.861	176.5	1	3592	35.849	0.33	NA	0.072	0.144	153.497	179.635
355	1	355	4.722	4.93	177	1	4755	35.927	0.261	NA	0.079	0.157	61.012	-92.485
356	1	356	4.849	4.758	177.5	1	2289	36.141	0.315	NA	0.214	0.428	-53.581	-114.593
357	1	357	4.903	4.776	178	1	2995	36.198	0.284	NA	0.057	0.114	19.021	72.602
358	1	358	4.837	4.734	178.5	1	3046	36.277	0.342	NA	0.079	0.157	-147.816	-166.837
359	1	359	4.889	4.831	179	1	5416	36.386	0.234	NA	0.109	0.219	61.631	-150.553
360	1	360	4.79	4.796	179.5	1	6054	36.491	0.306	NA	0.105	0.21	-160.502	137.867
361	1	361	4.837	4.699	180	1	2606	36.599	0.375	NA	0.108	0.216	-63.819	96.683
362	1	362	4.846	4.832	180.5	1	6705	36.733	0.248	NA	0.134	0.267	86.277	150.096
363	1	363	4.949	4.72	181	1	2867	36.885	0.336	NA	0.152	0.303	-47.49	-133.767
364	1	364	4.868	4.566	181.5	1	6781	37.058	0.497	NA	0.173	0.347	-117.527	-70.037
365	1	365	4.932	4.5	182	1	7005	37.15	0.557	NA	0.092	0.184	-46.103	71.424
366	1	366	4.818	4.557	182.5	1	8486	37.278	0.517	NA	0.128	0.255	153.436	-160.461
367	1	367	4.746	4.607	183	1	6346	37.366	0.494	NA	0.088	0.176	145.539	-7.896
368	1	368	4.748	4.572	183.5	1	4277	37.4	0.525	NA	0.034	0.069	-85.855	128.605
369	1	369	4.762	4.581	184	1	7417	37.417	0.511	NA	0.016	0.033	33.385	119.241
370	1	370	4.747	4.571	184.5	1	7545	37.434	0.526	NA	0.018	0.035	-143.485	-176.87
371	1	371	4.758	4.523	185	1	6073	37.483	0.567	NA	0.049	0.097	-77.967	65.518
372	1	372	4.902	4.603	185.5	1	2865	37.649	0.455	NA	0.165	0.331	28.99	106.957
373	1	373	4.84	4.558	186	1	2246	37.725	0.51	NA	0.077	0.153	-143.924	-172.914
374	1	374	4.743	4.552	186.5	1	5610	37.822	0.545	NA	0.097	0.194	-176.567	-32.643
375	1	375	4.808	4.604	187	1	3622	37.905	0.474	NA	0.083	0.166	38.843	-144.59
376	1	376	4.79	4.499	187.5	1	5382	38.012	0.58	NA	0.107	0.214	-99.735	-138.578
377	1	377	4.818	4.535	188	1	6231	38.058	0.538	NA	0.046	0.091	51.327	151.062
378	1	378	4.924	4.5	188.5	1	5550	38.169	0.557	NA	0.111	0.223	-17.998	-69.325
379	1	379	4.91	4.585	189	1	4868	38.255	0.473	NA	0.086	0.172	99.616	117.614
380	1	380	4.808	4.657	189.5	1	6596	38.38	0.425	NA	0.125	0.25	145.015	45.4
381	1	381	4.812	4.617	190	1	5819	38.42	0.461	NA	0.04	0.08	-83.983	131.001
382	1	382	4.838	4.688	190.5	1	2594	38.495	0.386	NA	0.076	0.151	70.064	154.048
383	1	383	4.875	4.698	191	1	1996	38.535	0.366	NA	0.039	0.078	15.652	-54.412
384	1	384	4.871	4.666	191.5	1	3283	38.567	0.398	NA	0.032	0.064	-97.518	-113.17
385	1	385	4.895	4.626	192	1	5098	38.613	0.434	NA	0.047	0.093	-59.773	37.745
386	1	386	4.963	4.717	192.5	1	3775	38.728	0.339	NA	0.115	0.229	53.058	112.831
387	1	387	4.848	4.616	193	1	4027	38.881	0.452	NA	0.153	0.306	-138.69	168.252
388	1	388	4.867	4.731	193.5	1	2468	38.997	0.336	NA	0.116	0.233	81.023	-140.286
389	1	389	4.96	4.67	194	1	4876	39.109	0.386	NA	0.111	0.223	-33.268	-114.291
390	1	390	4.84	4.78	194.5	1	5158	39.271	0.297	NA	0.163	0.325	137.372	170.639
391	1	391	4.869	4.642	195	1	3125	39.412	0.422	NA	0.141	0.282	-78.273	144.356
392	1	392	4.958	4.712	195.5	1	2751	39.526	0.344	NA	0.114	0.227	38.22	116.492
393	1	393	4.902	4.625	196	1	1855	39.629	0.434	NA	0.104	0.207	-122.441	-160.66
394	1	394	4.899	4.781	196.5	1	2440	39.785	0.281	NA	0.156	0.311	91.343	-146.216
395	1	395	4.752	4.728	197	1	3507	39.941	0.384	NA	0.156	0.311	-160.154	108.503
396	1	396	4.903	4.748	197.5	1	3741	40.093	0.312	NA	0.152	0.304	7.568	167.722
397	1	397	4.795	4.768	198	1	2165	40.202	0.327	NA	0.11	0.219	169.051	161.483
398	1	398	4.829	4.805	198.5	1	2841	40.251	0.28	NA	0.049	0.098	47.429	-121.621
399	1	399	4.903	4.756	199	1	1998	40.341	0.304	NA	0.089	0.178	-32.915	-80.345
400	1	400	4.846	4.872	199.5	1	2664	40.469	0.212	NA	0.129	0.258	116.28	149.195
401	1	401	4.856	4.979	200	1	3027	40.577	0.122	NA	0.108	0.215	84.746	-31.534
402	1	402	4.677	4.971	200.5	1	3590	40.757	0.287	NA	0.18	0.359	-177.532	97.722
403	1	403	4.831	4.837	201	1	3174	40.961	0.25	NA	0.204	0.408	-41.047	136.485
404	1	404	4.803	4.855	201.5	1	2180	40.994	0.249	NA	0.033	0.066	146.322	-172.631
405	1	405	4.744	4.913	202	1	1917	41.077	0.251	NA	0.083	0.166	135.453	-10.869
406	1	406	4.711	4.936	202.5	1	2220	41.117	0.269	NA	0.04	0.081	146.35	10.897
407	1	407	4.742	4.912	203	1	3711	41.157	0.254	NA	0.039	0.079	-38.076	175.574
408	1	408	4.673	4.895	203.5	1	2116	41.227	0.321	NA	0.07	0.14	-166.699	-128.623
409	1	409	4.756	4.87	204	1	2299	41.313	0.269	NA	0.086	0.173	-17.094	149.605
410	1	410	4.736	4.868	204.5	1	1324	41.333	0.286	NA	0.02	0.04	-174.089	-156.995
411	1	411	4.746	4.858	205	1	1885	41.347	0.285	NA	0.014	0.028	-45.031	129.058
412	1	412	4.775	4.845	205.5	1	2528	41.379	0.275	NA	0.032	0.064	-25.257	19.774
413	1	413	4.807	4.914	206	1	1941	41.456	0.202	NA	0.077	0.153	65.183	90.44
414	1	414	4.813	4.81	206.5	1	3072	41.56	0.282	NA	0.104	0.209	-86.617	-151.8
415	1	415	4.842	4.789	207	1	2924	41.596	0.288	NA	0.036	0.072	-34.947	51.671
416	1	416	4.79	4.83	207.5	1	2570	41.662	0.277	NA	0.066	0.132	141.728	176.675
417	1	417	4.8	4.837	208	1	5497	41.673	0.267	NA	0.011	0.023	34.453	-107.275
418	1	418	4.691	4.769	208.5	1	4279	41.802	0.387	NA	0.128	0.257	-148.239	177.307
419	1	419	4.827	4.788	209	1	3084	41.939	0.296	NA	0.138	0.275	7.843	156.083
420	1	420	4.815	4.784	209.5	1	2491	41.952	0.304	NA	0.012	0.025	-162.091	-169.934
421	1	421	4.864	4.804	210	1	2664	42.004	0.267	NA	0.053	0.105	22.269	-175.64
422	1	422	4.705	4.885	210.5	1	2065	42.182	0.3	NA	0.178	0.356	153.129	130.86
423	1	423	4.771	4.807	211	1	1589	42.285	0.308	NA	0.102	0.205	-49.814	157.057
424	1	424	4.755	4.846	211.5	1	2555	42.327	0.287	NA	0.042	0.085	111.598	161.412
425	1	425	4.874	4.572	212	1	6361	42.626	0.49	NA	0.299	0.598	-66.565	-178.163
426	1	426	4.701	4.762	212.5	1	3803	42.883	0.386	NA	0.257	0.514	132.266	-161.17
427	1	427	4.782	4.74	213	1	5156	42.966	0.358	NA	0.084	0.167	-15.143	-147.408
428	1	428	4.65	4.802	213.5	1	4371	43.112	0.394	NA	0.146	0.292	154.774	169.916
429	1	429	4.63	4.761	214	1	4663	43.158	0.436	NA	0.046	0.092	-115.659	89.568
430	1	430	4.714	4.798	214.5	1	6367	43.25	0.351	NA	0.092	0.184	23.463	139.122
431	1	431	4.712	4.852	215	1	6483	43.305	0.314	NA	0.054	0.109	92.134	68.671
432	1	432	4.886	4.921	215.5	1	3225	43.491	0.15	NA	0.187	0.373	21.544	-70.59
433	1	433	4.801	4.907	216	1	9719	43.577	0.212	NA	0.086	0.172	-170.774	167.682
434	1	434	4.739	4.96	216.5	1	6026	43.659	0.232	NA	0.081	0.162	139.097	-50.129
435	1	435	4.729	4.887	217	1	8471	43.733	0.279	NA	0.074	0.148	-98.09	122.813
436	1	436	4.763	4.854	217.5	1	10026	43.78	0.276	NA	0.047	0.094	-43.646	54.443
437	1	437	4.71	4.877	218	1	8526	43.837	0.3	NA	0.057	0.115	157.159	-159.194
438	1	438	4.691	4.864	218.5	1	7886	43.86	0.323	NA	0.023	0.046	-145.926	56.915
439	1	439	4.691	4.911	219	1	8196	43.907	0.298	NA	0.047	0.095	90.814	-123.26
440	1	440	4.602	4.975	219.5	1	7199	44.016	0.358	NA	0.109	0.218	144.237	53.423
441	1	441	4.597	5.052	220	1	9474	44.093	0.354	NA	0.077	0.154	94.289	-49.949
442	1	442	4.746	4.899	220.5	1	7588	44.306	0.259	NA	0.213	0.427	-45.687	-139.975
443	1	443	4.666	5.06	221	1	8599	44.487	0.285	NA	0.18	0.36	116.303	161.99
444	1	444	4.699	4.928	221.5	1	10235	44.623	0.282	NA	0.136	0.273	-75.832	167.865
445	1	445	4.7	4.923	222	1	10276	44.628	0.284	NA	0.005	0.01	-85.375	-9.543
446	1	446	4.727	4.969	222.5	1	7579	44.682	0.24	NA	0.054	0.107	58.616	143.992
447	1	447	4.626	5.026	223	1	8586	44.798	0.326	NA	0.116	0.233	150.532	91.915
448	1	448	4.81	5.097	223.5	1	8895	44.995	0.147	NA	0.197	0.393	21.027	-129.505
449	1	449	4.803	5.053	224	1	6370	45.039	0.148	NA	0.044	0.088	-98.756	-119.783
450	1	450	4.783	5.038	224.5	1	7253	45.064	0.169	NA	0.025	0.05	-142.17	-43.414
451	1	451	4.785	5.011	225	1	9090	45.091	0.172	NA	0.027	0.054	-85.432	56.738
452	1	452	4.798	4.912	225.5	1	5194	45.191	0.21	NA	0.099	0.199	-82.638	2.793
453	1	453	4.855	4.945	226	1	8317	45.257	0.147	NA	0.066	0.132	29.324	111.962
454	1	454	4.713	4.905	226.5	1	7722	45.404	0.282	NA	0.148	0.296	-164.459	166.217
455	1	455	4.737	4.886	227	1	10088	45.436	0.273	NA	0.031	0.062	-38.405	126.053
456	1	456	4.735	4.934	227.5	1	9369	45.484	0.248	NA	0.049	0.097	93.025	131.43
457	1	457	4.757	4.876	228	1	8384	45.546	0.265	NA	0.062	0.124	-69.037	-162.062
458	1	458	4.691	4.752	228.5	1	6784	45.687	0.4	NA	0.141	0.281	-117.798	-48.761
459	1	459	4.674	4.794	229	1	7656	45.732	0.381	NA	0.045	0.091	112.306	-129.896
460	1	460	4.865	4.906	229.5	1	8128	45.954	0.173	NA	0.221	0.443	30.445	-81.861
461	1	461	4.71	4.897	230	1	6468	46.109	0.288	NA	0.155	0.31	-176.906	152.649
462	1	462	4.854	4.933	230.5	1	5284	46.257	0.156	NA	0.149	0.297	14.005	-169.089
463	1	463	4.609	5	231	1	3596	46.512	0.347	NA	0.254	0.509	164.909	150.904
464	1	464	4.667	5.019	231.5	1	6318	46.573	0.286	NA	0.061	0.123	18.355	-146.554
465	1	465	4.74	4.774	232	1	7106	46.829	0.352	NA	0.256	0.511	-73.281	-91.635
466	1	466	4.773	4.871	232.5	1	4027	46.931	0.256	NA	0.103	0.205	71.413	144.693
467	1	467	4.656	4.842	233	1	4714	47.052	0.364	NA	0.121	0.241	-165.825	122.763
468	1	468	4.793	4.78	233.5	1	6035	47.202	0.318	NA	0.15	0.301	-24.298	141.526
469	1	469	4.737	4.782	234	1	2574	47.258	0.348	NA	0.056	0.113	177.885	-157.817
470	1	470	4.807	4.828	234.5	1	4352	47.342	0.27	NA	0.084	0.168	33.537	-144.347
471	1	471	4.849	4.707	235	1	5350	47.471	0.364	NA	0.129	0.257	-70.765	-104.302
472	1	472	4.772	4.697	235.5	1	7257	47.549	0.401	NA	0.078	0.156	-173.144	-102.379
473	1	473	4.766	4.597	236	1	9772	47.65	0.495	NA	0.101	0.202	-93.343	79.801
474	1	474	4.868	4.657	236.5	1	7039	47.769	0.408	NA	0.119	0.238	30.484	123.827
475	1	475	4.761	4.595	237	1	7035	47.893	0.499	NA	0.124	0.248	-150.073	179.443
476	1	476	4.73	4.658	237.5	1	9226	47.962	0.456	NA	0.069	0.139	116.016	-93.912
477	1	477	4.681	4.781	238	1	7974	48.095	0.386	NA	0.133	0.266	111.967	-4.049
478	1	478	4.795	4.685	238.5	1	7635	48.244	0.403	NA	0.149	0.297	-40.047	-152.014
479	1	479	4.764	4.7	239	1	6272	48.278	0.403	NA	0.034	0.068	155.091	-164.862
480	1	480	4.782	4.636	239.5	1	8012	48.345	0.453	NA	0.067	0.133	-73.691	131.218
481	1	481	4.742	4.713	240	1	8569	48.431	0.402	NA	0.087	0.173	117.506	-168.804
482	1	482	4.678	4.75	240.5	1	7673	48.505	0.41	NA	0.074	0.148	149.835	32.33
483	1	483	4.615	4.802	241	1	9371	48.588	0.421	NA	0.082	0.165	140.591	-9.244
484	1	484	4.689	4.759	241.5	1	9693	48.673	0.396	NA	0.086	0.171	-29.918	-170.509
485	1	485	4.687	4.912	242	1	7328	48.826	0.3	NA	0.153	0.306	90.578	120.496
486	1	486	4.663	4.847	242.5	1	9339	48.896	0.356	NA	0.07	0.14	-110.47	158.951
487	1	487	4.718	4.937	243	1	10020	49.002	0.262	NA	0.106	0.212	58.859	169.33
488	1	488	4.556	4.924	243.5	1	8379	49.164	0.416	NA	0.162	0.324	-175.405	125.736
489	1	489	4.553	4.97	244	1	8319	49.21	0.407	NA	0.046	0.092	93.605	-90.99
490	1	490	4.449	4.942	244.5	1	8117	49.318	0.515	NA	0.108	0.217	-165.125	101.27
491	1	491	4.474	5.069	245	1	9164	49.448	0.477	NA	0.129	0.259	78.656	-116.219
492	1	492	4.578	4.913	245.5	1	9917	49.635	0.4	NA	0.188	0.375	-56.458	-135.114
493	1	493	4.647	4.928	246	1	4774	49.706	0.33	NA	0.07	0.141	12.375	68.832
494	1	494	4.735	4.912	246.5	1	8170	49.795	0.26	NA	0.09	0.179	-10.239	-22.613
495	1	495	4.605	4.844	247	1	7797	49.942	0.406	NA	0.147	0.293	-152.541	-142.303
496	1	496	4.564	4.852	247.5	1	4620	49.983	0.438	NA	0.042	0.083	169.566	-37.893
497	1	497	4.598	4.92	248	1	6363	50.06	0.378	NA	0.077	0.153	63.743	-105.823
498	1	498	4.631	4.93	248.5	1	7005	50.094	0.344	NA	0.034	0.069	16.473	-47.27
499	1	499	4.801	4.872	249	1	6713	50.274	0.238	NA	0.18	0.36	-18.929	-35.403
500	1	500	4.691	4.833	249.5	1	5813	50.391	0.343	NA	0.117	0.234	-160.538	-141.609
501	1	501	4.661	4.898	250	1	6860	50.462	0.33	NA	0.071	0.142	114.329	-85.133
502	1	502	4.499	5.033	250.5	1	7991	50.674	0.453	NA	0.211	0.423	140.247	25.918
503	1	503	4.505	4.98	251	1	5951	50.726	0.452	NA	0.053	0.105	-82.794	136.958
504	1	504	4.48	4.986	251.5	1	10914	50.753	0.476	NA	0.026	0.053	168.902	-108.303
505	1	505	4.506	4.877	252	1	7679	50.864	0.479	NA	0.111	0.223	-76.287	114.81
506	1	506	4.738	4.899	252.5	1	9497	51.097	0.264	NA	0.233	0.466	5.434	81.721
507	1	507	4.693	4.857	253	1	9766	51.16	0.326	NA	0.062	0.125	-137.09	-142.524
508	1	508	4.755	4.869	253.5	1	4635	51.224	0.271	NA	0.064	0.127	11.459	148.549
509	1	509	4.755	4.722	254	1	4543	51.371	0.388	NA	0.148	0.295	-90.07	-101.529
510	1	510	4.757	4.773	254.5	1	6299	51.422	0.344	NA	0.051	0.102	87.503	177.573
511	1	511	4.784	4.806	255	1	6252	51.465	0.301	NA	0.043	0.086	50.355	-37.148
512	1	512	4.828	4.88	255.5	1	5119	51.552	0.214	NA	0.087	0.173	59.477	9.122
513	1	513	4.81	4.81	256	1	6387	51.624	0.284	NA	0.073	0.146	-104.503	-163.98
514	1	514	4.935	4.932	256.5	1	7895	51.8	0.125	NA	0.175	0.351	44.396	148.899
515	1	515	4.951	4.865	257	1	6146	51.869	0.191	NA	0.069	0.138	-76.87	-121.266
516	1	516	4.827	4.761	257.5	1	7494	52.031	0.321	NA	0.162	0.325	-139.956	-63.087
517	1	517	4.796	4.783	258	1	8192	52.069	0.313	NA	0.038	0.076	143.021	-77.022
518	1	518	4.712	4.891	258.5	1	3690	52.206	0.29	NA	0.136	0.273	128.058	-14.964
519	1	519	4.793	4.747	259	1	2048	52.371	0.347	NA	0.165	0.33	-60.756	171.186
520	1	520	4.803	4.728	259.5	1	3630	52.392	0.36	NA	0.021	0.043	-62.02	-1.264
521	1	521	4.876	4.752	260	1	6615	52.469	0.313	NA	0.077	0.154	18.403	80.423
522	1	522	4.748	4.752	260.5	1	4296	52.597	0.366	NA	0.128	0.256	-179.675	161.923
523	1	523	4.734	4.731	261	1	4128	52.622	0.391	NA	0.025	0.05	-123.696	55.978
524	1	524	4.714	4.833	261.5	1	6423	52.726	0.325	NA	0.104	0.208	101.09	-135.214
525	1	525	4.731	4.667	262	1	3554	52.893	0.447	NA	0.167	0.333	-84.21	174.701
526	1	526	4.565	4.595	262.5	1	5408	53.074	0.602	NA	0.182	0.363	-156.527	-72.317
527	1	527	4.699	4.595	263	1	7680	53.209	0.525	NA	0.135	0.269	0.149	156.675
528	1	528	4.725	4.776	263.5	1	9542	53.391	0.36	NA	0.182	0.365	81.996	81.848
529	1	529	4.708	4.84	264	1	7161	53.458	0.325	NA	0.067	0.133	104.705	22.708
530	1	530	4.591	4.872	264.5	1	6673	53.579	0.404	NA	0.121	0.242	164.569	59.865
531	1	531	4.746	4.862	265	1	6045	53.735	0.282	NA	0.156	0.311	-3.841	-168.41
532	1	532	4.736	4.707	265.5	1	8096	53.89	0.41	NA	0.156	0.311	-93.992	-90.152
533	1	533	4.716	4.678	266	1	9442	53.925	0.445	NA	0.034	0.069	-124.597	-30.605
534	1	534	4.725	4.717	266.5	1	9186	53.964	0.408	NA	0.04	0.079	77.007	-158.396
535	1	535	4.735	4.731	267	1	7214	53.982	0.39	NA	0.017	0.035	53.342	-23.665
536	1	536	4.686	4.734	267.5	1	9870	54.031	0.417	NA	0.049	0.098	176.006	122.664
537	1	537	4.731	4.727	268	1	8224	54.076	0.396	NA	0.045	0.091	-9.644	174.351
538	1	538	4.773	4.577	268.5	1	7505	54.232	0.511	NA	0.156	0.312	-74.324	-64.68
539	1	539	4.718	4.625	269	1	7978	54.305	0.49	NA	0.074	0.147	138.831	-146.845
540	1	540	4.68	4.729	269.5	1	7231	54.416	0.425	NA	0.11	0.221	110.21	-28.621
541	1	541	4.651	4.768	270	1	7752	54.464	0.416	NA	0.049	0.098	126.693	16.484
542	1	542	4.617	4.783	270.5	1	5181	54.501	0.432	NA	0.037	0.074	156.217	29.523
543	1	543	4.603	4.956	271	1	5457	54.675	0.362	NA	0.174	0.348	94.589	-61.627
544	1	544	4.691	5.014	271.5	1	5657	54.781	0.263	NA	0.106	0.211	33.231	-61.358
545	1	545	4.741	4.98	272	1	8279	54.841	0.223	NA	0.06	0.12	-34.492	-67.723
546	1	546	4.767	5.072	272.5	1	8895	54.937	0.185	NA	0.096	0.192	74.378	108.87
547	1	547	4.633	4.836	273	1	8273	55.209	0.386	NA	0.272	0.543	-119.392	166.23
548	1	548	4.702	4.834	273.5	1	6489	55.277	0.334	NA	0.068	0.137	-1.194	118.198
549	1	549	4.707	4.823	274	1	6562	55.289	0.337	NA	0.012	0.024	-64.614	-63.421
550	1	550	4.696	4.856	274.5	1	8616	55.324	0.324	NA	0.035	0.069	107.925	172.54
551	1	551	4.717	4.839	275	1	8753	55.351	0.319	NA	0.027	0.053	-40.011	-147.936
552	1	552	4.68	4.931	275.5	1	6694	55.45	0.298	NA	0.099	0.198	111.631	151.642
553	1	553	4.633	4.932	276	1	3530	55.497	0.341	NA	0.047	0.094	179.188	67.557
554	1	554	4.638	4.786	276.5	1	5100	55.642	0.413	NA	0.146	0.291	-88.055	92.757
555	1	555	4.657	4.93	277	1	5352	55.788	0.32	NA	0.146	0.291	82.676	170.731
556	1	556	4.596	5.086	277.5	1	4637	55.955	0.356	NA	0.167	0.334	111.211	28.535
557	1	557	4.574	5.179	278	1	7067	56.05	0.396	NA	0.096	0.191	103.368	-7.843
558	1	558	4.508	5.199	278.5	1	5192	56.119	0.465	NA	0.069	0.139	163.288	59.92
559	1	559	4.608	5.12	279	1	8334	56.247	0.348	NA	0.128	0.255	-38.35	158.362
560	1	560	4.746	5.198	279.5	1	7283	56.406	0.249	NA	0.159	0.318	29.587	67.937
561	1	561	4.642	5.099	280	1	6425	56.55	0.312	NA	0.144	0.287	-136.599	-166.186
562	1	562	4.67	5.038	280.5	1	7116	56.617	0.282	NA	0.067	0.135	-65.878	70.721
563	1	563	4.614	5.026	281	1	9361	56.674	0.338	NA	0.057	0.114	-167.956	-102.079
564	1	564	4.763	5.007	281.5	1	7415	56.824	0.194	NA	0.15	0.301	-7.113	160.843
565	1	565	4.865	5.159	282	1	6154	57.007	0.134	NA	0.183	0.366	56.071	63.185
566	1	566	4.865	5.141	282.5	1	6636	57.025	0.121	NA	0.017	0.035	-89.974	-146.045
567	1	567	4.874	5.103	283	1	3372	57.064	0.09	NA	0.039	0.079	-77.549	12.424
568	1	568	4.888	5.063	283.5	1	4004	57.106	0.063	NA	0.042	0.084	-70.028	7.522
569	1	569	4.861	5.105	284	1	6129	57.156	0.102	NA	0.049	0.099	123.655	-166.317
570	1	570	4.923	5.08	284.5	1	7163	57.222	0.037	NA	0.067	0.133	-21.416	-145.071
571	1	571	4.883	5.08	285	1	3993	57.262	0.072	NA	0.04	0.08	179.89	-158.694
572	1	572	4.897	5.178	285.5	1	9713	57.361	0.133	NA	0.099	0.198	81.746	-98.144
573	1	573	4.759	5.241	286	1	4957	57.512	0.266	NA	0.151	0.302	155.591	73.845
574	1	574	4.904	5.013	286.5	1	4036	57.782	0.064	NA	0.27	0.54	-57.657	146.752
575	1	575	4.824	5.015	287	1	4960	57.863	0.134	NA	0.08	0.16	178.244	-124.099
576	1	576	4.821	5.056	287.5	1	7586	57.904	0.13	NA	0.041	0.082	94.23	-84.014
577	1	577	4.828	4.986	288	1	6419	57.974	0.142	NA	0.071	0.141	-84.369	-178.599
578	1	578	4.859	4.893	288.5	1	4917	58.073	0.188	NA	0.098	0.197	-71.346	13.023
579	1	579	4.947	4.996	289	1	6169	58.208	0.061	NA	0.135	0.27	49.693	121.039
580	1	580	4.887	4.914	289.5	1	2969	58.309	0.156	NA	0.101	0.203	-126.333	-176.026
581	1	581	4.907	4.902	290	1	4484	58.333	0.16	NA	0.024	0.048	-30.166	96.167
582	1	582	4.966	5.109	290.5	1	6956	58.548	0.055	NA	0.215	0.43	74.029	104.196
583	1	583	5.166	5.1	291	1	6886	58.748	0.22	NA	0.2	0.4	-2.483	-76.513
584	1	584	5.223	5.078	291.5	1	8721	58.809	0.273	NA	0.061	0.122	-20.662	-18.178
585	1	585	5.169	5.081	292	1	7488	58.864	0.219	NA	0.055	0.109	176.72	-162.618
586	1	586	4.846	4.947	292.5	1	1346	59.213	0.151	NA	0.349	0.698	-157.384	25.895
587	1	587	5.122	5.115	293	1	8443	59.536	0.181	NA	0.323	0.646	31.37	-171.246
588	1	588	4.788	4.876	293.5	1	2182	59.947	0.243	NA	0.411	0.823	-144.371	-175.741
589	1	589	4.762	4.846	294	1	1708	59.986	0.282	NA	0.039	0.078	-131.061	13.311
590	1	590	4.942	4.943	294.5	1	2303	60.19	0.113	NA	0.204	0.409	28.35	159.411
591	1	591	4.815	4.863	295	1	3071	60.341	0.236	NA	0.15	0.301	-147.76	-176.111
592	1	592	4.823	4.894	295.5	1	3084	60.373	0.206	NA	0.032	0.064	74.827	-137.412
593	1	593	4.862	4.977	296	1	4959	60.465	0.119	NA	0.092	0.184	65.011	-9.817
594	1	594	4.827	4.883	296.5	1	1518	60.565	0.213	NA	0.1	0.201	-110.653	-175.664
595	1	595	4.782	4.913	297	1	2274	60.618	0.221	NA	0.053	0.107	146.317	-103.029
596	1	596	4.941	4.969	297.5	1	6131	60.787	0.088	NA	0.169	0.337	19.49	-126.828
597	1	597	4.9	5.079	298	1	7014	60.904	0.055	NA	0.117	0.234	110.507	91.017
598	1	598	4.88	5.123	298.5	1	5757	60.953	0.097	NA	0.049	0.098	113.824	3.317
599	1	599	4.933	5.241	299	1	7810	61.081	0.185	NA	0.128	0.257	65.838	-47.986
600	1	600	4.912	5.211	299.5	1	6079	61.118	0.159	NA	0.036	0.073	-124.564	169.599
