# Supplementary material for: Random sub-diffusion and capture of genes by the nuclear pore reduces dynamics and coordinates inter-chromosomal movement
Source: eLife. 2021 May 18;10:e66238. doi: 10.7554/eLife.66238 (PMC8195609; doi:10.7554/eLife.66238)
Supplement: Figure 5—source data 1. [file elife-66238-fig5-data1.zip › REPOS_DB/DimerCap_WT/200227_DimerCap_WT_Dimer_11a.csv]

Nr	TID	PID	x [micron]	y [micron]	t [sec]	c [idx]	I [val]	Len [micron]	D2S [micron]	D2R [micron]	D2P [micron]	v [micron/sec]	α [deg]	Δα [deg]
1	1	1	3.848	3.116	0	1	10805	0	0	NA	NA	NA	NA	NA
2	1	2	3.798	3.044	0.5	1	8132	0.087	0.087	NA	0.087	0.175	-124.738	NA
3	1	3	3.834	3.036	1	1	12132	0.124	0.081	NA	0.037	0.073	-13.031	111.708
4	1	4	3.768	3.032	1.5	1	10071	0.19	0.116	NA	0.066	0.131	-176.994	-163.964
5	1	5	3.678	3.109	2	1	13504	0.308	0.17	NA	0.118	0.237	139.529	-43.477
6	1	6	3.618	3.082	2.5	1	16162	0.374	0.232	NA	0.066	0.132	-155.744	64.727
7	1	7	3.656	2.962	3	1	12782	0.5	0.246	NA	0.126	0.251	-72.554	83.19
8	1	8	3.785	3.026	3.5	1	18728	0.644	0.11	NA	0.144	0.288	26.271	98.824
9	1	9	3.82	3.078	4	1	15997	0.707	0.047	NA	0.063	0.126	55.432	29.161
10	1	10	3.882	3	4.5	1	17331	0.806	0.121	NA	0.099	0.198	-51.676	-107.107
11	1	11	3.803	2.958	5	1	13653	0.895	0.164	NA	0.089	0.179	-151.845	-100.17
12	1	12	3.733	2.899	5.5	1	12287	0.986	0.245	NA	0.091	0.183	-139.643	12.203
13	1	13	3.764	2.959	6	1	14502	1.054	0.177	NA	0.068	0.136	62.873	-157.484
14	1	14	3.741	2.992	6.5	1	16486	1.095	0.164	NA	0.04	0.081	126.247	63.374
15	1	15	3.799	2.919	7	1	19556	1.188	0.203	NA	0.094	0.187	-51	-177.247
16	1	16	3.713	2.892	7.5	1	11195	1.279	0.261	NA	0.091	0.181	-162.614	-111.614
17	1	17	3.732	3.001	8	1	15118	1.39	0.163	NA	0.111	0.222	79.989	-117.397
18	1	18	3.694	2.988	8.5	1	15210	1.43	0.2	NA	0.04	0.08	-160.559	119.452
19	1	19	3.708	2.862	9	1	13612	1.557	0.29	NA	0.127	0.254	-83.758	76.801
20	1	20	3.878	2.851	9.5	1	12697	1.727	0.266	NA	0.17	0.339	-3.566	80.192
21	1	21	3.816	2.722	10	1	8305	1.87	0.395	NA	0.143	0.287	-115.664	-112.098
22	1	22	3.864	2.922	10.5	1	9290	2.076	0.194	NA	0.206	0.413	76.382	-167.954
23	1	23	3.742	2.921	11	1	6062	2.199	0.222	NA	0.122	0.245	-179.125	104.493
24	1	24	3.941	2.745	11.5	1	12795	2.464	0.382	NA	0.265	0.53	-41.384	137.74
25	1	25	3.948	2.838	12	1	18720	2.557	0.295	NA	0.093	0.186	85.365	126.749
26	1	26	3.939	2.861	12.5	1	18976	2.581	0.271	NA	0.024	0.049	111.888	26.523
27	1	27	3.936	2.949	13	1	12546	2.67	0.188	NA	0.089	0.177	91.974	-19.913
28	1	28	3.925	2.874	13.5	1	14950	2.746	0.253	NA	0.076	0.152	-98.72	169.305
29	1	29	3.91	2.904	14	1	16731	2.779	0.221	NA	0.033	0.065	115.541	-145.739
30	1	30	3.614	2.938	14.5	1	7699	3.077	0.294	NA	0.298	0.596	173.451	57.91
31	1	31	3.701	2.937	15	1	9346	3.163	0.231	NA	0.087	0.173	-0.449	-173.9
32	1	32	3.863	3.067	15.5	1	8283	3.371	0.051	NA	0.208	0.416	38.567	39.015
33	1	33	3.725	3.021	16	1	10207	3.517	0.155	NA	0.146	0.292	-161.8	159.634
34	1	34	3.703	2.942	16.5	1	14848	3.599	0.226	NA	0.082	0.164	-105.367	56.433
35	1	35	3.61	2.915	17	1	14043	3.697	0.312	NA	0.097	0.195	-163.724	-58.358
36	1	36	3.627	2.934	17.5	1	14711	3.723	0.286	NA	0.026	0.052	47.799	-148.477
37	1	37	3.632	2.983	18	1	17984	3.772	0.253	NA	0.05	0.099	84.121	36.322
38	1	38	3.723	2.984	18.5	1	13740	3.863	0.181	NA	0.091	0.183	0.54	-83.581
39	1	39	3.749	3.009	19	1	13838	3.899	0.146	NA	0.035	0.071	44.674	44.134
40	1	40	3.669	3.03	19.5	1	8742	3.981	0.198	NA	0.082	0.164	165.508	120.834
41	1	41	3.663	2.998	20	1	6199	4.013	0.219	NA	0.032	0.065	-101.464	93.029
42	1	42	3.626	2.861	20.5	1	14833	4.155	0.338	NA	0.141	0.283	-105.22	-3.756
43	1	43	3.623	2.993	21	1	14058	4.286	0.256	NA	0.132	0.264	91.369	-163.411
44	1	44	3.73	2.983	21.5	1	10880	4.394	0.177	NA	0.108	0.216	-5.321	-96.69
45	1	45	3.689	2.972	22	1	16307	4.437	0.214	NA	0.042	0.084	-164.423	-159.102
46	1	46	3.721	3.042	22.5	1	10978	4.513	0.147	NA	0.076	0.153	66.016	-129.561
47	1	47	3.571	3.039	23	1	13122	4.663	0.287	NA	0.15	0.299	-178.972	115.012
48	1	48	3.564	2.993	23.5	1	12224	4.71	0.31	NA	0.047	0.094	-98.741	80.232
49	1	49	3.691	3.044	24	1	10146	4.846	0.173	NA	0.137	0.274	22.068	120.809
50	1	50	3.746	3.103	24.5	1	7415	4.927	0.103	NA	0.081	0.161	46.661	24.593
51	1	51	3.575	3.191	25	1	8684	5.12	0.283	NA	0.192	0.385	152.511	105.85
52	1	52	3.594	3.133	25.5	1	12377	5.181	0.255	NA	0.061	0.122	-72.47	135.019
53	1	53	3.567	3.07	26	1	4861	5.249	0.284	NA	0.068	0.137	-112.714	-40.244
54	1	54	3.583	3.03	26.5	1	8356	5.292	0.279	NA	0.043	0.087	-68.865	43.849
55	1	55	3.687	3.051	27	1	5365	5.399	0.173	NA	0.106	0.213	11.553	80.418
56	1	56	3.633	3.123	27.5	1	4998	5.489	0.215	NA	0.091	0.181	126.679	115.126
57	1	57	3.669	3.203	28	1	8168	5.576	0.199	NA	0.087	0.174	65.941	-60.738
58	1	58	3.588	3.124	28.5	1	5702	5.69	0.26	NA	0.113	0.226	-135.575	158.484
59	1	59	3.597	3.214	29	1	11511	5.78	0.269	NA	0.091	0.181	83.904	-140.521
60	1	60	3.579	3.091	29.5	1	11921	5.905	0.27	NA	0.125	0.25	-98.678	177.418
61	1	61	3.696	3.198	30	1	10080	6.064	0.173	NA	0.159	0.317	42.421	141.099
62	1	62	3.758	3.147	30.5	1	11808	6.143	0.095	NA	0.08	0.16	-39.143	-81.564
63	1	63	3.737	3.134	31	1	14107	6.167	0.112	NA	0.024	0.048	-147.618	-108.475
64	1	64	3.694	3.004	31.5	1	17983	6.304	0.19	NA	0.137	0.274	-108.301	39.317
65	1	65	3.683	3.03	32	1	12799	6.333	0.186	NA	0.028	0.057	114.576	-137.123
66	1	66	3.738	3.045	32.5	1	16936	6.39	0.13	NA	0.058	0.115	15.363	-99.213
67	1	67	3.841	2.998	33	1	16270	6.504	0.118	NA	0.114	0.227	-24.517	-39.88
68	1	68	3.761	2.854	33.5	1	12507	6.669	0.276	NA	0.165	0.329	-119.304	-94.786
69	1	69	3.595	3.099	34	1	11086	6.964	0.253	NA	0.295	0.591	124.122	-116.575
70	1	70	3.576	3.146	34.5	1	11976	7.014	0.273	NA	0.05	0.101	112.04	-12.082
71	1	71	3.369	3.206	35	1	10826	7.23	0.487	NA	0.216	0.432	163.65	51.61
72	1	72	3.422	3.088	35.5	1	9762	7.36	0.426	NA	0.13	0.26	-65.726	130.624
73	1	73	3.468	3.152	36	1	13358	7.44	0.381	NA	0.079	0.158	54.764	120.49
74	1	74	3.46	3.108	36.5	1	10041	7.485	0.388	NA	0.045	0.09	-100.401	-155.165
75	1	75	3.439	3.064	37	1	9764	7.533	0.412	NA	0.049	0.098	-115.473	-15.072
76	1	76	3.442	3.103	37.5	1	8676	7.572	0.406	NA	0.039	0.077	86.015	-158.512
77	1	77	3.398	3.08	38	1	7756	7.621	0.451	NA	0.049	0.097	-152.867	121.117
78	1	78	3.461	3.087	38.5	1	6233	7.684	0.388	NA	0.063	0.126	6.406	159.273
79	1	79	3.402	3.091	39	1	7159	7.743	0.447	NA	0.06	0.119	176.576	170.171
80	1	80	3.467	3.179	39.5	1	5809	7.853	0.386	NA	0.11	0.219	53.484	-123.093
81	1	81	3.389	3.137	40	1	6971	7.942	0.459	NA	0.089	0.178	-151.488	155.029
82	1	82	3.545	3.049	40.5	1	12447	8.121	0.31	NA	0.179	0.359	-29.148	122.34
83	1	83	3.566	3.17	41	1	13576	8.244	0.287	NA	0.122	0.245	80.343	109.491
84	1	84	3.614	3.215	41.5	1	5883	8.309	0.254	NA	0.066	0.131	42.987	-37.356
85	1	85	3.498	3.297	42	1	12629	8.451	0.394	NA	0.142	0.284	144.655	101.667
86	1	86	3.677	3.099	42.5	1	8575	8.718	0.171	NA	0.267	0.534	-47.89	167.455
87	1	87	3.657	2.968	43	1	9365	8.85	0.241	NA	0.132	0.263	-98.611	-50.721
88	1	88	3.543	3.089	43.5	1	12859	9.017	0.306	NA	0.167	0.333	133.601	-127.787
89	1	89	3.504	3.068	44	1	11428	9.061	0.347	NA	0.044	0.088	-151.267	75.132
90	1	90	3.575	3.037	44.5	1	10976	9.138	0.284	NA	0.077	0.154	-23.44	127.827
91	1	91	3.558	3.11	45	1	14801	9.212	0.289	NA	0.074	0.149	102.612	126.052
92	1	92	3.498	3.064	45.5	1	15071	9.288	0.354	NA	0.076	0.151	-143.046	114.342
93	1	93	3.467	3.098	46	1	11502	9.334	0.382	NA	0.046	0.092	132.876	-84.078
94	1	94	3.445	3.038	46.5	1	16938	9.397	0.41	NA	0.064	0.127	-110.043	117.08
95	1	95	3.504	2.946	47	1	14062	9.507	0.383	NA	0.11	0.219	-57.157	52.887
96	1	96	3.63	3.012	47.5	1	9322	9.649	0.241	NA	0.142	0.284	27.848	85.004
97	1	97	3.638	2.996	48	1	13730	9.667	0.241	NA	0.018	0.036	-62.128	-89.975
98	1	98	3.609	2.986	48.5	1	11739	9.699	0.272	NA	0.032	0.064	-160.533	-98.405
99	1	99	3.732	3.001	49	1	8618	9.824	0.163	NA	0.125	0.249	7.276	167.809
100	1	100	3.598	2.967	49.5	1	11579	9.962	0.29	NA	0.138	0.276	-165.751	-173.028
101	1	101	3.571	3.015	50	1	10515	10.016	0.295	NA	0.055	0.109	120.261	-73.987
102	1	102	3.698	2.895	50.5	1	13824	10.19	0.267	NA	0.174	0.348	-43.188	-163.45
103	1	103	3.692	2.832	51	1	8607	10.254	0.324	NA	0.064	0.128	-95.336	-52.147
104	1	104	3.592	2.958	51.5	1	8960	10.416	0.3	NA	0.161	0.323	128.323	-136.341
105	1	105	3.649	2.908	52	1	15912	10.492	0.288	NA	0.076	0.152	-41.335	-169.659
106	1	106	3.563	2.905	52.5	1	10912	10.578	0.355	NA	0.086	0.172	-177.812	-136.477
107	1	107	3.541	2.92	53	1	8693	10.604	0.364	NA	0.027	0.053	145.287	-36.901
108	1	108	3.45	3.035	53.5	1	7665	10.752	0.406	NA	0.147	0.294	128.351	-16.937
109	1	109	3.31	3.001	54	1	5137	10.896	0.55	NA	0.144	0.288	-166.153	65.496
110	1	110	3.282	2.955	54.5	1	6899	10.949	0.588	NA	0.054	0.108	-120.754	45.399
111	1	111	3.336	2.885	55	1	2903	11.038	0.561	NA	0.088	0.176	-52.471	68.283
112	1	112	3.417	2.989	55.5	1	3251	11.169	0.449	NA	0.132	0.264	52.11	104.581
113	1	113	3.464	2.888	56	1	5911	11.281	0.446	NA	0.112	0.223	-64.925	-117.035
114	1	114	3.633	2.963	56.5	1	4797	11.466	0.263	NA	0.185	0.37	24.135	89.059
115	1	115	3.484	2.981	57	1	3743	11.616	0.388	NA	0.15	0.3	173.309	149.175
116	1	116	3.539	2.957	57.5	1	2161	11.675	0.347	NA	0.06	0.119	-23.507	163.183
117	1	117	3.744	2.937	58	1	9060	11.882	0.206	NA	0.206	0.412	-5.515	17.993
118	1	118	3.513	2.905	58.5	1	2344	12.115	0.395	NA	0.233	0.466	-172.172	-166.657
119	1	119	3.618	2.938	59	1	7861	12.224	0.29	NA	0.109	0.219	17.511	-170.318
120	1	120	3.583	3.042	59.5	1	6116	12.334	0.275	NA	0.109	0.218	108.393	90.882
121	1	121	3.536	2.985	60	1	2056	12.407	0.338	NA	0.074	0.148	-129.496	122.111
122	1	122	3.398	3.056	60.5	1	4012	12.563	0.454	NA	0.156	0.312	152.794	-77.71
123	1	123	3.418	3.022	61	1	6653	12.603	0.44	NA	0.04	0.08	-59.658	147.547
124	1	124	3.479	3.131	61.5	1	6965	12.728	0.369	NA	0.125	0.25	60.827	120.485
125	1	125	3.361	3.036	62	1	4575	12.879	0.493	NA	0.151	0.302	-141.086	158.087
126	1	126	3.461	3.018	62.5	1	4729	12.98	0.399	NA	0.101	0.202	-10.558	130.529
127	1	127	3.509	3.019	63	1	6948	13.029	0.352	NA	0.048	0.097	0.989	11.547
128	1	128	3.378	2.973	63.5	1	3140	13.168	0.491	NA	0.139	0.278	-160.65	-161.639
129	1	129	3.47	2.935	64	1	4403	13.267	0.419	NA	0.099	0.198	-22.219	138.432
130	1	130	3.412	2.932	64.5	1	4383	13.324	0.473	NA	0.057	0.115	-176.519	-154.301
131	1	131	3.385	2.93	65	1	4149	13.351	0.499	NA	0.028	0.055	-176.877	-0.358
132	1	132	3.424	2.922	65.5	1	3648	13.392	0.465	NA	0.04	0.081	-11.241	165.636
133	1	133	3.472	2.839	66	1	6180	13.487	0.467	NA	0.095	0.191	-60.377	-49.136
134	1	134	3.514	2.807	66.5	1	9486	13.54	0.455	NA	0.053	0.106	-37.185	23.192
135	1	135	3.543	2.895	67	1	7812	13.632	0.377	NA	0.092	0.184	71.702	108.887
136	1	136	3.514	3.019	67.5	1	10643	13.76	0.348	NA	0.127	0.255	103.14	31.438
137	1	137	3.455	3.111	68	1	10237	13.868	0.392	NA	0.109	0.217	122.493	19.353
138	1	138	3.284	3.247	68.5	1	7050	14.088	0.579	NA	0.219	0.438	141.551	19.058
139	1	139	3.39	3.083	69	1	10380	14.282	0.459	NA	0.195	0.39	-57.157	161.291
140	1	140	3.448	3.003	69.5	1	7244	14.382	0.415	NA	0.1	0.199	-54.036	3.121
141	1	141	3.423	3.019	70	1	8552	14.412	0.436	NA	0.03	0.06	147.162	-158.802
142	1	142	3.414	3.132	70.5	1	8605	14.525	0.434	NA	0.114	0.227	94.441	-52.721
143	1	143	3.459	3.048	71	1	8345	14.621	0.395	NA	0.095	0.191	-62.256	-156.697
144	1	144	3.397	2.987	71.5	1	11679	14.707	0.469	NA	0.087	0.174	-135.521	-73.266
145	1	145	3.545	2.934	72	1	12292	14.865	0.353	NA	0.158	0.315	-19.666	115.855
146	1	146	3.425	2.869	72.5	1	14995	15.002	0.49	NA	0.137	0.273	-151.392	-131.725
147	1	147	3.563	2.82	73	1	7530	15.148	0.411	NA	0.146	0.292	-19.432	131.96
148	1	148	3.479	2.855	73.5	1	7974	15.238	0.451	NA	0.091	0.181	157.222	176.654
149	1	149	3.404	2.935	74	1	10762	15.349	0.48	NA	0.11	0.221	133.495	-23.727
150	1	150	3.361	2.928	74.5	1	8448	15.392	0.522	NA	0.044	0.087	-170.568	55.937
151	1	151	3.351	2.937	75	1	14432	15.405	0.528	NA	0.013	0.026	137.639	-51.793
152	1	152	3.459	2.93	75.5	1	11767	15.514	0.431	NA	0.109	0.217	-3.693	-141.331
153	1	153	3.467	3.027	76	1	12490	15.612	0.391	NA	0.098	0.196	85.381	89.074
154	1	154	3.525	2.931	76.5	1	14579	15.725	0.372	NA	0.113	0.226	-58.859	-144.24
155	1	155	3.495	3.04	77	1	12580	15.838	0.36	NA	0.114	0.227	105.386	164.245
156	1	156	3.443	3.046	77.5	1	11010	15.891	0.41	NA	0.052	0.105	173.353	67.968
157	1	157	3.381	2.996	78	1	13749	15.971	0.482	NA	0.08	0.161	-141.429	45.217
158	1	158	3.437	3.035	78.5	1	7833	16.039	0.419	NA	0.068	0.137	34.29	175.72
159	1	159	3.465	3.019	79	1	9407	16.071	0.395	NA	0.032	0.063	-29.452	-63.743
160	1	160	3.566	3.06	79.5	1	5614	16.18	0.287	NA	0.109	0.218	21.858	51.31
161	1	161	3.57	2.899	80	1	6954	16.341	0.353	NA	0.161	0.321	-88.687	-110.545
162	1	162	3.461	2.974	80.5	1	9681	16.472	0.412	NA	0.132	0.264	145.196	-126.117
163	1	163	3.366	3.025	81	1	5132	16.58	0.49	NA	0.108	0.215	152.199	7.003
164	1	164	3.435	3.083	81.5	1	10871	16.67	0.414	NA	0.09	0.181	40.572	-111.627
165	1	165	3.537	2.949	82	1	12102	16.839	0.353	NA	0.169	0.338	-52.785	-93.357
166	1	166	3.408	3.044	82.5	1	6284	16.999	0.446	NA	0.16	0.32	143.691	-163.524
167	1	167	3.504	3.013	83	1	8812	17.101	0.359	NA	0.101	0.203	-17.918	-161.609
168	1	168	3.365	2.993	83.5	1	9399	17.241	0.498	NA	0.14	0.28	-171.994	-154.076
169	1	169	3.353	3.048	84	1	9879	17.297	0.499	NA	0.057	0.113	102.592	-85.414
170	1	170	3.402	3.092	84.5	1	9222	17.363	0.447	NA	0.066	0.132	41.977	-60.615
171	1	171	3.385	2.936	85	1	7528	17.52	0.496	NA	0.157	0.314	-95.995	-137.972
172	1	172	3.311	2.904	85.5	1	3831	17.601	0.577	NA	0.081	0.162	-156.428	-60.433
173	1	173	3.34	2.955	86	1	4900	17.659	0.533	NA	0.059	0.117	60.994	-142.578
174	1	174	3.416	3.016	86.5	1	3660	17.757	0.443	NA	0.098	0.195	38.587	-22.407
175	1	175	3.356	2.983	87	1	5407	17.825	0.509	NA	0.068	0.136	-151.44	169.973
176	1	176	3.483	2.929	87.5	1	6325	17.963	0.41	NA	0.138	0.276	-23.41	128.03
177	1	177	3.443	2.879	88	1	7325	18.027	0.469	NA	0.064	0.127	-128.534	-105.124
178	1	178	3.346	2.852	88.5	1	12622	18.128	0.567	NA	0.101	0.202	-164.367	-35.833
179	1	179	3.222	3.021	89	1	8648	18.338	0.633	NA	0.211	0.421	126.204	-69.43
180	1	180	3.359	3.021	89.5	1	8006	18.476	0.498	NA	0.137	0.275	-0.206	-126.41
181	1	181	3.517	3.024	90	1	8388	18.633	0.344	NA	0.158	0.315	0.934	1.14
182	1	182	3.519	2.99	90.5	1	5578	18.667	0.352	NA	0.033	0.067	-85.4	-86.335
183	1	183	3.603	2.976	91	1	9320	18.752	0.282	NA	0.085	0.171	-9.613	75.788
184	1	184	3.614	2.978	91.5	1	6971	18.763	0.271	NA	0.011	0.022	10.034	19.647
185	1	185	3.542	2.993	92	1	9512	18.838	0.33	NA	0.074	0.149	168.065	158.031
186	1	186	3.523	2.913	92.5	1	11714	18.92	0.383	NA	0.083	0.165	-102.914	89.02
187	1	187	3.509	2.993	93	1	14698	19.002	0.361	NA	0.082	0.164	100.271	-156.815
188	1	188	3.506	2.998	93.5	1	8138	19.007	0.361	NA	0.005	0.01	115.516	15.245
189	1	189	3.614	3.027	94	1	8799	19.118	0.251	NA	0.111	0.222	15.074	-100.441
190	1	190	3.573	2.991	94.5	1	9378	19.172	0.302	NA	0.054	0.108	-138.495	-153.57
191	1	191	3.596	3.014	95	1	8657	19.204	0.272	NA	0.032	0.064	45.255	-176.249
192	1	192	3.624	2.883	95.5	1	4241	19.338	0.323	NA	0.133	0.267	-77.842	-123.097
193	1	193	3.571	2.979	96	1	4590	19.447	0.309	NA	0.109	0.219	118.975	-163.184
194	1	194	3.521	2.939	96.5	1	8428	19.511	0.372	NA	0.064	0.128	-141.118	99.908
195	1	195	3.543	2.953	97	1	8260	19.537	0.346	NA	0.026	0.052	34.158	175.276
196	1	196	3.435	2.991	97.5	1	4192	19.651	0.432	NA	0.114	0.228	161.062	126.904
197	1	197	3.426	3.004	98	1	1548	19.666	0.436	NA	0.015	0.031	122.018	-39.044
198	1	198	3.51	2.942	98.5	1	4928	19.77	0.38	NA	0.104	0.208	-36.28	-158.298
199	1	199	3.443	2.916	99	1	9363	19.842	0.451	NA	0.072	0.143	-158.811	-122.531
200	1	200	3.434	2.965	99.5	1	7500	19.892	0.441	NA	0.05	0.099	100.956	-100.233
201	1	201	3.534	3.001	100	1	7562	19.998	0.334	NA	0.106	0.212	19.903	-81.053
202	1	202	3.461	2.936	100.5	1	6161	20.095	0.426	NA	0.097	0.194	-138.235	-158.138
203	1	203	3.47	2.884	101	1	4330	20.148	0.443	NA	0.053	0.106	-80.454	57.781
204	1	204	3.5	2.928	101.5	1	8998	20.2	0.396	NA	0.053	0.105	55.907	136.361
205	1	205	3.35	3.041	102	1	4317	20.388	0.503	NA	0.188	0.376	142.823	86.915
206	1	206	3.498	2.815	102.5	1	7609	20.659	0.461	NA	0.271	0.542	-56.807	160.37
207	1	207	3.48	2.847	103	1	7091	20.696	0.456	NA	0.037	0.074	119.915	176.722
208	1	208	3.463	2.893	103.5	1	6624	20.745	0.445	NA	0.049	0.099	110.078	-9.836
209	1	209	3.443	2.788	104	1	5653	20.852	0.521	NA	0.107	0.215	-100.841	149.081
210	1	210	3.529	2.902	104.5	1	3940	20.996	0.384	NA	0.143	0.287	52.726	153.567
211	1	211	3.484	2.89	105	1	3592	21.042	0.428	NA	0.047	0.093	-164.968	142.306
212	1	212	3.413	2.853	105.5	1	4337	21.123	0.508	NA	0.081	0.161	-153.159	11.809
213	1	213	3.559	2.828	106	1	5203	21.272	0.407	NA	0.149	0.298	-9.752	143.407
214	1	214	3.534	2.947	106.5	1	3281	21.393	0.356	NA	0.122	0.243	101.723	111.474
215	1	215	3.608	2.743	107	1	5512	21.611	0.444	NA	0.217	0.434	-70.259	-171.982
216	1	216	3.535	2.796	107.5	1	6609	21.701	0.448	NA	0.09	0.18	144.095	-145.646
217	1	217	3.704	2.81	108	1	10026	21.87	0.338	NA	0.17	0.34	4.798	-139.297
218	1	218	3.683	2.779	108.5	1	7061	21.907	0.374	NA	0.037	0.074	-124.178	-128.976
219	1	219	3.701	2.702	109	1	9448	21.987	0.439	NA	0.079	0.159	-76.906	47.272
220	1	220	3.765	2.764	109.5	1	11929	22.076	0.361	NA	0.089	0.178	44.207	121.114
221	1	221	3.641	2.682	110	1	10105	22.224	0.481	NA	0.149	0.298	-146.347	169.446
222	1	222	3.589	2.739	110.5	1	5988	22.302	0.457	NA	0.078	0.155	132.351	-81.302
223	1	223	3.409	2.747	111	1	3874	22.482	0.573	NA	0.18	0.359	177.265	44.914
224	1	224	3.549	2.717	111.5	1	6624	22.625	0.498	NA	0.143	0.286	-12.127	170.608
225	1	225	3.578	2.761	112	1	8644	22.677	0.445	NA	0.053	0.105	56.446	68.573
226	1	226	3.63	2.825	112.5	1	5651	22.759	0.363	NA	0.082	0.164	51.182	-5.264
227	1	227	3.62	2.853	113	1	6534	22.788	0.348	NA	0.029	0.058	108.856	57.674
228	1	228	3.598	2.658	113.5	1	4966	22.984	0.521	NA	0.196	0.392	-96.439	154.705
229	1	229	3.613	2.667	114	1	6047	23.001	0.507	NA	0.017	0.034	33.375	129.814
230	1	230	3.738	2.596	114.5	1	8701	23.145	0.531	NA	0.144	0.288	-29.508	-62.883
231	1	231	3.741	2.712	115	1	6205	23.261	0.417	NA	0.116	0.232	88.53	118.038
232	1	232	3.694	2.688	115.5	1	9113	23.314	0.455	NA	0.053	0.105	-152.424	119.046
233	1	233	3.662	2.785	116	1	10150	23.416	0.379	NA	0.103	0.205	108.263	-99.313
234	1	234	3.664	2.803	116.5	1	6912	23.434	0.363	NA	0.018	0.035	83.347	-24.916
235	1	235	3.641	2.853	117	1	10022	23.49	0.334	NA	0.056	0.111	114.832	31.485
236	1	236	3.6	2.943	117.5	1	9273	23.588	0.302	NA	0.099	0.198	114.227	-0.605
237	1	237	3.596	2.875	118	1	9855	23.657	0.348	NA	0.068	0.136	-93.527	152.247
238	1	238	3.574	2.731	118.5	1	9343	23.803	0.473	NA	0.146	0.293	-98.739	-5.213
239	1	239	3.546	2.599	119	1	6478	23.937	0.598	NA	0.134	0.268	-101.879	-3.14
240	1	240	3.435	2.714	119.5	1	6508	24.097	0.576	NA	0.159	0.319	134.114	-124.006
241	1	241	3.346	2.847	120	1	4819	24.257	0.569	NA	0.16	0.321	123.611	-10.504
242	1	242	3.48	2.807	120.5	1	2630	24.397	0.48	NA	0.14	0.279	-16.666	-140.276
243	1	243	3.637	2.773	121	1	6882	24.558	0.402	NA	0.161	0.322	-12.377	4.288
244	1	244	3.416	2.718	121.5	1	8644	24.786	0.587	NA	0.228	0.456	-166.021	-153.644
245	1	245	3.493	2.732	122	1	7679	24.864	0.523	NA	0.078	0.156	10.758	176.779
246	1	246	3.414	2.697	122.5	1	6818	24.95	0.603	NA	0.087	0.173	-155.812	-166.57
247	1	247	3.506	2.607	123	1	6461	25.079	0.613	NA	0.129	0.258	-44.047	111.765
248	1	248	3.429	2.6	123.5	1	7955	25.157	0.665	NA	0.078	0.155	-174.352	-130.305
249	1	249	3.467	2.648	124	1	7581	25.219	0.603	NA	0.061	0.123	52.055	-133.593
250	1	250	3.592	2.671	124.5	1	8842	25.346	0.513	NA	0.127	0.254	10.594	-41.461
251	1	251	3.527	2.69	125	1	8499	25.413	0.533	NA	0.067	0.134	164.03	153.436
252	1	252	3.3	2.538	125.5	1	5866	25.686	0.796	NA	0.273	0.546	-146.218	49.752
253	1	253	3.38	2.464	126	1	6493	25.794	0.802	NA	0.108	0.217	-42.697	103.521
254	1	254	3.403	2.562	126.5	1	6805	25.894	0.71	NA	0.1	0.2	76.556	119.252
255	1	255	3.436	2.678	127	1	4563	26.015	0.601	NA	0.121	0.242	74.309	-2.247
256	1	256	3.324	2.581	127.5	1	7839	26.163	0.748	NA	0.148	0.295	-138.965	146.727
257	1	257	3.404	2.609	128	1	7778	26.248	0.673	NA	0.085	0.169	19.363	158.328
258	1	258	3.469	2.603	128.5	1	10216	26.312	0.638	NA	0.065	0.13	-5.499	-24.862
259	1	259	3.397	2.567	129	1	10306	26.393	0.71	NA	0.08	0.161	-153.264	-147.764
260	1	260	3.381	2.514	129.5	1	9612	26.448	0.761	NA	0.055	0.11	-106.778	46.486
261	1	261	3.333	2.584	130	1	11421	26.533	0.74	NA	0.085	0.17	124.732	-128.49
262	1	262	3.404	2.662	130.5	1	8217	26.638	0.635	NA	0.105	0.21	47.324	-77.407
263	1	263	3.377	2.792	131	1	9853	26.771	0.571	NA	0.133	0.267	101.471	54.146
264	1	264	3.593	2.478	131.5	1	10598	27.152	0.687	NA	0.381	0.762	-55.537	-157.008
265	1	265	3.643	2.494	132	1	8857	27.205	0.654	NA	0.053	0.106	17.893	73.43
266	1	266	3.574	2.494	132.5	1	8416	27.274	0.679	NA	0.069	0.138	-179.838	162.269
267	1	267	3.644	2.433	133	1	8721	27.367	0.713	NA	0.093	0.186	-41.1	138.738
268	1	268	3.714	2.5	133.5	1	10711	27.463	0.63	NA	0.097	0.194	44.184	85.284
269	1	269	3.757	2.423	134	1	7001	27.552	0.698	NA	0.088	0.177	-60.48	-104.664
270	1	270	3.776	2.486	134.5	1	5258	27.617	0.634	NA	0.065	0.13	73.538	134.017
271	1	271	3.713	2.435	135	1	2508	27.697	0.694	NA	0.08	0.161	-141.17	145.293
272	1	272	3.811	2.397	135.5	1	3223	27.803	0.72	NA	0.106	0.211	-21.161	120.009
273	1	273	3.609	2.557	136	1	1864	28.061	0.608	NA	0.258	0.515	141.742	162.903
274	1	274	3.725	2.488	136.5	1	3022	28.195	0.639	NA	0.134	0.268	-30.591	-172.333
275	1	275	3.731	2.572	137	1	6385	28.278	0.557	NA	0.083	0.167	85.946	116.537
276	1	276	3.803	2.552	137.5	1	6856	28.353	0.566	NA	0.075	0.15	-15.537	-101.483
277	1	277	3.698	2.469	138	1	4738	28.486	0.664	NA	0.133	0.266	-141.721	-126.184
278	1	278	3.633	2.403	138.5	1	5491	28.579	0.745	NA	0.094	0.187	-134.678	7.044
279	1	279	3.739	2.464	139	1	6528	28.702	0.661	NA	0.123	0.245	30.112	164.79
280	1	280	3.671	2.507	139.5	1	8381	28.783	0.634	NA	0.081	0.161	147.717	117.604
281	1	281	3.678	2.485	140	1	5087	28.806	0.654	NA	0.024	0.048	-71.941	140.342
282	1	282	3.622	2.457	140.5	1	7677	28.869	0.696	NA	0.063	0.126	-154.113	-82.172
283	1	283	3.57	2.576	141	1	5576	28.998	0.607	NA	0.129	0.258	113.416	-92.471
284	1	284	3.538	2.552	141.5	1	3735	29.038	0.643	NA	0.04	0.08	-143.994	102.59
285	1	285	3.544	2.505	142	1	3946	29.086	0.682	NA	0.048	0.096	-82.263	61.73
286	1	286	3.501	2.575	142.5	1	3359	29.168	0.642	NA	0.082	0.165	121.581	-156.155
287	1	287	3.502	2.634	143	1	9184	29.228	0.593	NA	0.06	0.119	89.306	-32.276
288	1	288	3.473	2.617	143.5	1	8360	29.262	0.624	NA	0.034	0.068	-148.965	121.729
289	1	289	3.509	2.632	144	1	8642	29.301	0.591	NA	0.039	0.078	22.223	171.188
290	1	290	3.513	2.499	144.5	1	8529	29.434	0.702	NA	0.133	0.266	-88.462	-110.685
291	1	291	3.536	2.588	145	1	6892	29.527	0.613	NA	0.092	0.185	75.406	163.868
292	1	292	3.51	2.493	145.5	1	7370	29.625	0.708	NA	0.098	0.197	-105.048	179.546
293	1	293	3.549	2.366	146	1	8008	29.757	0.807	NA	0.132	0.265	-73.161	31.886
294	1	294	3.377	2.499	146.5	1	7613	29.974	0.776	NA	0.217	0.433	142.315	-144.523
295	1	295	3.51	2.465	147	1	10673	30.111	0.733	NA	0.137	0.273	-14.185	-156.5
296	1	296	3.538	2.466	147.5	1	7208	30.139	0.719	NA	0.029	0.057	2.246	16.431
297	1	297	3.541	2.529	148	1	8597	30.202	0.662	NA	0.063	0.125	87.35	85.105
298	1	298	3.623	2.538	148.5	1	5248	30.284	0.62	NA	0.082	0.164	6.517	-80.833
299	1	299	3.539	2.516	149	1	8723	30.371	0.674	NA	0.087	0.174	-165.525	-172.043
300	1	300	3.667	2.406	149.5	1	7317	30.541	0.733	NA	0.17	0.339	-40.834	124.691
301	1	301	3.631	2.388	150	1	8300	30.58	0.759	NA	0.04	0.079	-154.141	-113.306
302	1	302	3.621	2.481	150.5	1	6077	30.673	0.674	NA	0.093	0.186	96.153	-109.706
303	1	303	3.63	2.501	151	1	3327	30.695	0.652	NA	0.022	0.044	67.133	-29.02
304	1	304	3.655	2.631	151.5	1	6726	30.827	0.522	NA	0.132	0.265	78.958	11.826
305	1	305	3.59	2.563	152	1	5017	30.921	0.61	NA	0.094	0.187	-133.736	147.305
306	1	306	3.48	2.542	152.5	1	1759	31.034	0.682	NA	0.113	0.225	-168.923	-35.187
307	1	307	3.496	2.566	153	1	2485	31.063	0.652	NA	0.03	0.06	56.492	-134.585
308	1	308	3.544	2.578	153.5	1	2427	31.112	0.618	NA	0.049	0.098	13.592	-42.901
309	1	309	3.546	2.67	154	1	3008	31.205	0.538	NA	0.093	0.185	88.375	74.783
310	1	310	3.542	2.656	154.5	1	2816	31.22	0.552	NA	0.015	0.031	-106.354	165.271
311	1	311	3.498	2.622	155	1	1738	31.276	0.605	NA	0.056	0.112	-142.257	-35.903
312	1	312	3.496	2.619	155.5	1	2041	31.279	0.609	NA	0.003	0.006	-124.417	17.841
313	1	313	3.568	2.639	156	1	1550	31.354	0.553	NA	0.074	0.149	15.606	140.022
314	1	314	3.725	2.634	156.5	1	2250	31.511	0.498	NA	0.157	0.314	-1.999	-17.605
315	1	315	3.547	2.53	157	1	1632	31.716	0.659	NA	0.206	0.412	-149.852	-147.853
316	1	316	3.492	2.595	157.5	1	1173	31.801	0.631	NA	0.085	0.17	130.242	-79.905
317	1	317	3.715	2.536	158	1	3840	32.032	0.595	NA	0.231	0.461	-14.905	-145.148
318	1	318	3.838	2.431	158.5	1	6999	32.194	0.685	NA	0.162	0.323	-40.26	-25.355
319	1	319	3.609	2.532	159	1	1952	32.444	0.631	NA	0.25	0.501	156.201	-163.538
320	1	320	3.628	2.492	159.5	1	3165	32.489	0.662	NA	0.045	0.089	-64.743	139.055
321	1	321	3.683	2.566	160	1	4868	32.581	0.574	NA	0.092	0.184	53.163	117.906
322	1	322	3.605	2.586	160.5	1	6788	32.662	0.583	NA	0.081	0.162	165.333	112.169
323	1	323	3.584	2.568	161	1	5932	32.689	0.608	NA	0.027	0.054	-139.073	55.595
324	1	324	3.52	2.614	161.5	1	6681	32.768	0.599	NA	0.078	0.157	144.493	-76.434
325	1	325	3.571	2.634	162	1	5192	32.822	0.556	NA	0.055	0.109	20.994	-123.499
326	1	326	3.551	2.54	162.5	1	9055	32.918	0.648	NA	0.096	0.191	-102.175	-123.169
327	1	327	3.584	2.639	163	1	7935	33.022	0.545	NA	0.104	0.209	71.811	173.985
328	1	328	3.522	2.462	163.5	1	3069	33.21	0.73	NA	0.188	0.375	-109.127	179.062
329	1	329	3.565	2.475	164	1	5446	33.255	0.7	NA	0.045	0.089	17.087	126.213
330	1	330	3.597	2.546	164.5	1	6135	33.332	0.623	NA	0.078	0.155	65.782	48.696
331	1	331	3.535	2.541	165	1	3419	33.394	0.655	NA	0.062	0.124	-175.369	118.849
332	1	332	3.525	2.586	165.5	1	4401	33.44	0.621	NA	0.046	0.092	102.759	-81.872
333	1	333	3.57	2.479	166	1	6670	33.556	0.694	NA	0.116	0.232	-66.895	-169.654
334	1	334	3.553	2.439	166.5	1	7743	33.601	0.739	NA	0.044	0.088	-112.919	-46.024
335	1	335	3.487	2.469	167	1	7345	33.673	0.741	NA	0.072	0.145	155.207	-91.875
336	1	336	3.505	2.467	167.5	1	6323	33.691	0.734	NA	0.018	0.036	-7.352	-162.558
337	1	337	3.503	2.483	168	1	6374	33.707	0.721	NA	0.016	0.033	95.803	103.155
338	1	338	3.463	2.536	168.5	1	7882	33.774	0.696	NA	0.067	0.133	127.483	31.68
339	1	339	3.602	2.461	169	1	7221	33.932	0.7	NA	0.158	0.317	-28.35	-155.833
340	1	340	3.688	2.596	169.5	1	7219	34.093	0.544	NA	0.161	0.321	57.507	85.857
341	1	341	3.561	2.635	170	1	6216	34.226	0.56	NA	0.133	0.266	162.867	105.36
342	1	342	3.569	2.693	170.5	1	6530	34.285	0.506	NA	0.059	0.117	82.35	-80.517
343	1	343	3.48	2.487	171	1	7059	34.51	0.729	NA	0.225	0.451	-113.314	164.336
344	1	344	3.557	2.675	171.5	1	5853	34.713	0.528	NA	0.203	0.407	67.66	-179.026
345	1	345	3.666	2.569	172	1	8640	34.865	0.576	NA	0.152	0.303	-44.235	-111.894
346	1	346	3.621	2.665	172.5	1	8563	34.971	0.504	NA	0.106	0.213	114.878	159.113
347	1	347	3.643	2.623	173	1	5100	35.019	0.534	NA	0.048	0.096	-62.882	-177.76
348	1	348	3.907	2.459	173.5	1	9397	35.33	0.659	NA	0.311	0.621	-31.713	31.169
349	1	349	3.849	2.569	174	1	6015	35.454	0.547	NA	0.124	0.248	117.998	149.711
350	1	350	3.795	2.634	174.5	1	7554	35.539	0.485	NA	0.085	0.169	129.866	11.868
351	1	351	3.898	2.607	175	1	9386	35.645	0.511	NA	0.107	0.213	-14.565	-144.431
352	1	352	3.788	2.601	175.5	1	6370	35.755	0.518	NA	0.11	0.22	-176.882	-162.317
353	1	353	3.791	2.583	176	1	7697	35.773	0.536	NA	0.018	0.036	-80.841	96.041
354	1	354	3.679	2.623	176.5	1	8142	35.892	0.521	NA	0.118	0.236	160.456	-118.702
355	1	355	3.648	2.586	177	1	6146	35.94	0.566	NA	0.048	0.096	-130.477	69.067
356	1	356	3.654	2.646	177.5	1	2380	36	0.508	NA	0.061	0.121	84.117	-145.407
357	1	357	3.633	2.599	178	1	2058	36.052	0.56	NA	0.052	0.104	-113.874	162.01
358	1	358	3.518	2.591	178.5	1	2220	36.168	0.62	NA	0.116	0.231	-176.229	-62.355
359	1	359	3.554	2.617	179	1	1265	36.213	0.579	NA	0.045	0.089	35.426	-148.345
360	1	360	3.507	2.532	179.5	1	2432	36.31	0.676	NA	0.098	0.195	-119.084	-154.511
361	1	361	3.557	2.581	180	1	3033	36.381	0.608	NA	0.071	0.142	44.41	163.494
362	1	362	3.694	2.397	180.5	1	4991	36.611	0.735	NA	0.23	0.459	-53.498	-97.908
363	1	363	3.631	2.445	181	1	8051	36.69	0.705	NA	0.079	0.158	142.58	-163.922
364	1	364	3.377	2.747	181.5	1	2088	37.085	0.598	NA	0.395	0.791	130.058	-12.522
365	1	365	3.556	2.473	182	1	1994	37.413	0.706	NA	0.328	0.656	-56.83	173.112
366	1	366	3.447	2.526	182.5	1	1717	37.535	0.713	NA	0.121	0.243	154.209	-148.961
367	1	367	3.551	2.528	183	1	3168	37.638	0.658	NA	0.104	0.207	1.46	-152.749
368	1	368	3.555	2.535	183.5	1	2466	37.646	0.651	NA	0.008	0.016	55.74	54.28
369	1	369	3.711	2.717	184	1	4345	37.886	0.422	NA	0.239	0.479	49.515	-6.225
370	1	370	3.591	2.552	184.5	1	6943	38.09	0.62	NA	0.204	0.408	-125.891	-175.406
371	1	371	3.602	2.553	185	1	2515	38.101	0.614	NA	0.011	0.022	5.482	131.373
372	1	372	3.578	2.505	185.5	1	2476	38.155	0.668	NA	0.054	0.108	-116.328	-121.81
373	1	373	3.608	2.512	186	1	5843	38.184	0.65	NA	0.03	0.06	13.392	129.72
374	1	374	3.626	2.406	186.5	1	3575	38.292	0.744	NA	0.107	0.214	-80.06	-93.452
375	1	375	3.593	2.596	187	1	4757	38.484	0.579	NA	0.193	0.385	99.883	179.943
376	1	376	3.478	2.612	187.5	1	2429	38.6	0.625	NA	0.116	0.232	171.754	71.872
377	1	377	3.684	2.483	188	1	4228	38.844	0.654	NA	0.244	0.487	-32.126	156.12
378	1	378	3.689	2.487	188.5	1	6658	38.85	0.648	NA	0.006	0.013	40.744	72.87
379	1	379	3.576	2.455	189	1	2242	38.968	0.714	NA	0.118	0.236	-164.32	154.936
380	1	380	3.768	2.472	189.5	1	6752	39.161	0.649	NA	0.194	0.387	5.005	169.325
381	1	381	3.664	2.424	190	1	4900	39.277	0.716	NA	0.115	0.231	-155.077	-160.082
382	1	382	3.559	2.555	190.5	1	5412	39.445	0.631	NA	0.168	0.336	128.489	-76.434
383	1	383	3.598	2.524	191	1	3304	39.494	0.642	NA	0.05	0.099	-38.858	-167.347
384	1	384	3.477	2.501	191.5	1	4096	39.617	0.718	NA	0.123	0.246	-169.407	-130.548
385	1	385	3.403	2.549	192	1	5395	39.706	0.721	NA	0.088	0.177	147.343	-43.25
386	1	386	3.534	2.515	192.5	1	4232	39.841	0.678	NA	0.136	0.271	-14.482	-161.825
387	1	387	3.45	2.553	193	1	3839	39.934	0.69	NA	0.092	0.185	155.983	170.465
388	1	388	3.5	2.543	193.5	1	4411	39.985	0.671	NA	0.051	0.103	-11.522	-167.505
389	1	389	3.621	2.595	194	1	3635	40.117	0.568	NA	0.132	0.263	23.427	34.949
390	1	390	3.661	2.544	194.5	1	7264	40.182	0.602	NA	0.065	0.13	-52.028	-75.455
391	1	391	3.562	2.611	195	1	3057	40.301	0.58	NA	0.119	0.239	145.609	-162.363
392	1	392	3.493	2.649	195.5	1	3012	40.38	0.586	NA	0.079	0.157	151.29	5.681
393	1	393	3.453	2.65	196	1	2216	40.42	0.611	NA	0.04	0.08	178.447	27.157
394	1	394	3.485	2.661	196.5	1	1599	40.453	0.582	NA	0.034	0.067	19.229	-159.219
395	1	395	3.392	2.556	197	1	1523	40.594	0.722	NA	0.14	0.281	-131.753	-150.981
396	1	396	3.422	2.596	197.5	1	1568	40.644	0.672	NA	0.05	0.1	52.702	-175.546
397	1	397	3.51	2.565	198	1	2715	40.737	0.646	NA	0.093	0.187	-19.294	-71.996
398	1	398	3.45	2.538	198.5	1	2199	40.803	0.702	NA	0.066	0.132	-155.485	-136.19
399	1	399	3.483	2.555	199	1	1747	40.839	0.67	NA	0.037	0.073	27.21	-177.305
400	1	400	3.565	2.575	199.5	1	2154	40.924	0.611	NA	0.085	0.17	13.491	-13.719
401	1	401	3.395	2.615	200	1	1983	41.099	0.675	NA	0.175	0.35	166.609	153.118
402	1	402	3.474	2.644	200.5	1	2848	41.184	0.602	NA	0.084	0.169	20.184	-146.425
403	1	403	3.529	2.593	201	1	3430	41.259	0.613	NA	0.075	0.15	-43.324	-63.508
404	1	404	3.708	2.555	201.5	1	6474	41.442	0.578	NA	0.183	0.366	-11.84	31.484
405	1	405	3.712	2.674	202	1	6606	41.561	0.462	NA	0.119	0.238	88.295	100.135
406	1	406	3.531	2.573	202.5	1	2124	41.767	0.629	NA	0.207	0.414	-150.706	120.999
407	1	407	3.556	2.609	203	1	2197	41.811	0.585	NA	0.044	0.088	55.154	-154.14
408	1	408	3.575	2.515	203.5	1	3551	41.907	0.66	NA	0.095	0.191	-78.741	-133.895
409	1	409	3.605	2.515	204	1	2431	41.937	0.648	NA	0.03	0.06	-1.108	77.633
410	1	410	3.497	2.538	204.5	1	2436	42.047	0.676	NA	0.111	0.221	167.968	169.075
411	1	411	3.494	2.55	205	1	4025	42.06	0.667	NA	0.013	0.026	101.18	-66.787
412	1	412	3.499	2.509	205.5	1	2549	42.101	0.7	NA	0.041	0.083	-83.111	175.708
413	1	413	3.554	2.583	206	1	2178	42.193	0.609	NA	0.092	0.183	53.248	136.359
414	1	414	3.57	2.56	206.5	1	3052	42.221	0.622	NA	0.028	0.056	-55.552	-108.799
415	1	415	3.569	2.636	207	1	1888	42.297	0.555	NA	0.077	0.154	90.602	146.153
416	1	416	3.647	2.567	207.5	1	4458	42.402	0.585	NA	0.104	0.209	-42.027	-132.628
417	1	417	3.589	2.512	208	1	3912	42.481	0.657	NA	0.079	0.159	-136.231	-94.204
418	1	418	3.535	2.607	208.5	1	2871	42.59	0.597	NA	0.109	0.218	119.474	-104.295
419	1	419	3.704	2.521	209	1	5294	42.779	0.612	NA	0.189	0.378	-27.033	-146.507
420	1	420	3.513	2.608	209.5	1	2370	42.989	0.608	NA	0.21	0.419	155.43	-177.538
421	1	421	3.554	2.626	210	1	1994	43.034	0.572	NA	0.045	0.089	23.168	-132.262
422	1	422	3.565	2.551	210.5	1	3524	43.109	0.632	NA	0.075	0.15	-81.842	-105.01
423	1	423	3.641	2.423	211	1	5954	43.258	0.723	NA	0.15	0.299	-59.219	22.623
424	1	424	3.701	2.441	211.5	1	4093	43.321	0.69	NA	0.063	0.126	17.16	76.379
425	1	425	3.587	2.501	212	1	4243	43.45	0.668	NA	0.129	0.258	152.491	135.332
426	1	426	3.586	2.443	212.5	1	6506	43.508	0.722	NA	0.058	0.116	-90.748	116.761
427	1	427	3.552	2.535	213	1	2295	43.607	0.652	NA	0.098	0.197	110.357	-158.895
428	1	428	3.45	2.579	213.5	1	2111	43.718	0.669	NA	0.111	0.222	156.932	46.575
429	1	429	3.441	2.479	214	1	4198	43.818	0.755	NA	0.1	0.2	-94.801	108.267
430	1	430	3.552	2.558	214.5	1	9058	43.954	0.631	NA	0.136	0.272	35.51	130.312
431	1	431	3.484	2.599	215	1	4881	44.033	0.632	NA	0.08	0.159	149.084	113.574
432	1	432	3.471	2.5	215.5	1	3074	44.133	0.722	NA	0.099	0.199	-97.084	113.832
433	1	433	3.432	2.58	216	1	4966	44.221	0.678	NA	0.088	0.177	116.108	-146.808
434	1	434	3.494	2.697	216.5	1	4968	44.354	0.548	NA	0.133	0.265	62.195	-53.912
435	1	435	3.439	2.674	217	1	6999	44.414	0.602	NA	0.06	0.12	-157.446	140.358
436	1	436	3.429	2.514	217.5	1	7498	44.574	0.733	NA	0.16	0.321	-93.467	63.98
437	1	437	3.422	2.641	218	1	9126	44.701	0.638	NA	0.127	0.254	93.022	-173.512
438	1	438	3.454	2.577	218.5	1	5828	44.773	0.667	NA	0.072	0.143	-63.545	-156.567
439	1	439	3.356	2.624	219	1	3438	44.882	0.695	NA	0.109	0.218	154.313	-142.142
440	1	440	3.49	2.59	219.5	1	2116	45.02	0.636	NA	0.138	0.276	-14.437	-168.75
441	1	441	3.382	2.703	220	1	3306	45.176	0.622	NA	0.157	0.313	133.433	147.871
442	1	442	3.394	2.667	220.5	1	1638	45.214	0.638	NA	0.038	0.076	-71.515	155.051
443	1	443	3.532	2.672	221	1	2890	45.352	0.545	NA	0.138	0.275	2.148	73.663
444	1	444	3.444	2.678	221.5	1	6397	45.44	0.596	NA	0.088	0.176	176.415	174.267
445	1	445	3.449	2.581	222	1	8300	45.537	0.667	NA	0.097	0.194	-87.047	96.538
446	1	446	3.505	2.518	222.5	1	8601	45.621	0.689	NA	0.084	0.169	-48.156	38.891
447	1	447	3.508	2.584	223	1	7057	45.687	0.631	NA	0.066	0.132	87.322	135.479
448	1	448	3.5	2.57	223.5	1	6035	45.704	0.647	NA	0.016	0.033	-119.828	152.85
449	1	449	3.513	2.555	224	1	5783	45.724	0.653	NA	0.02	0.04	-49.278	70.55
450	1	450	3.465	2.59	224.5	1	6525	45.783	0.651	NA	0.059	0.118	144.11	-166.612
451	1	451	3.411	2.655	225	1	3916	45.868	0.635	NA	0.085	0.17	129.702	-14.409
452	1	452	3.472	2.603	225.5	1	4298	45.948	0.636	NA	0.08	0.161	-40.839	-170.541
453	1	453	3.474	2.556	226	1	1354	45.995	0.674	NA	0.047	0.094	-87.195	-46.355
454	1	454	3.468	2.611	226.5	1	2929	46.051	0.632	NA	0.055	0.111	96.465	-176.341
455	1	455	3.337	2.56	227	1	1762	46.191	0.755	NA	0.141	0.281	-159.016	104.519
456	1	456	3.443	2.593	227.5	1	2624	46.303	0.661	NA	0.112	0.224	17.112	176.128
457	1	457	3.499	2.544	228	1	2427	46.378	0.67	NA	0.074	0.149	-41.435	-58.547
458	1	458	3.46	2.589	228.5	1	1333	46.437	0.654	NA	0.06	0.119	130.865	172.3
459	1	459	3.57	2.608	229	1	1962	46.548	0.579	NA	0.111	0.222	9.583	-121.282
460	1	460	3.47	2.574	229.5	1	1115	46.653	0.66	NA	0.105	0.21	-161.588	-171.171
461	1	461	3.464	2.59	230	1	2399	46.67	0.651	NA	0.017	0.034	109.343	-89.068
462	1	462	3.452	2.564	230.5	1	2980	46.699	0.679	NA	0.029	0.058	-115.104	135.552
463	1	463	3.453	2.539	231	1	2743	46.724	0.699	NA	0.025	0.049	-86.407	28.697
464	1	464	3.472	2.58	231.5	1	2080	46.768	0.655	NA	0.045	0.089	65.785	152.192
465	1	465	3.412	2.634	232	1	3040	46.849	0.65	NA	0.08	0.161	137.82	72.035
466	1	466	3.442	2.542	232.5	1	2028	46.945	0.703	NA	0.096	0.193	-72.271	149.909
467	1	467	3.517	2.583	233	1	3556	47.031	0.627	NA	0.086	0.171	28.386	100.657
468	1	468	3.574	2.601	233.5	1	1651	47.09	0.583	NA	0.06	0.119	18.05	-10.337
469	1	469	3.566	2.529	234	1	1990	47.163	0.651	NA	0.072	0.145	-95.776	-113.826
470	1	470	3.484	2.567	234.5	1	1881	47.253	0.658	NA	0.09	0.181	155.269	-108.954
471	1	471	3.537	2.513	235	1	2756	47.329	0.679	NA	0.076	0.151	-46.029	158.702
472	1	472	3.513	2.515	235.5	1	3050	47.353	0.688	NA	0.024	0.048	174.59	-139.381
473	1	473	3.517	2.555	236	1	2854	47.393	0.651	NA	0.04	0.08	83.187	-91.404
474	1	474	3.507	2.604	236.5	1	2291	47.443	0.615	NA	0.05	0.1	101.899	18.713
475	1	475	3.488	2.429	237	1	1514	47.619	0.775	NA	0.176	0.351	-96.203	161.898
476	1	476	3.62	2.38	237.5	1	5740	47.76	0.771	NA	0.141	0.282	-20.688	75.515
477	1	477	3.392	2.518	238	1	2816	48.027	0.752	NA	0.267	0.534	148.742	169.43
478	1	478	3.483	2.44	238.5	1	1781	48.147	0.768	NA	0.121	0.242	-40.603	170.655
479	1	479	3.505	2.427	239	1	3227	48.172	0.77	NA	0.024	0.049	-30.65	9.953
480	1	480	3.581	2.401	239.5	1	4640	48.252	0.763	NA	0.081	0.161	-18.564	12.086
481	1	481	3.694	2.487	240	1	5984	48.395	0.647	NA	0.142	0.284	37.159	55.723
482	1	482	3.671	2.615	240.5	1	5546	48.525	0.531	NA	0.13	0.261	100.424	63.265
483	1	483	3.579	2.485	241	1	3091	48.685	0.686	NA	0.16	0.319	-125.215	134.362
484	1	484	3.636	2.505	241.5	1	6530	48.745	0.647	NA	0.061	0.122	18.622	143.836
485	1	485	3.585	2.362	242	1	4639	48.897	0.798	NA	0.151	0.303	-109.79	-128.412
486	1	486	3.527	2.552	242.5	1	4217	49.095	0.649	NA	0.199	0.397	106.932	-143.278
487	1	487	3.509	2.508	243	1	6805	49.143	0.696	NA	0.048	0.096	-112.702	140.366
488	1	488	3.462	2.51	243.5	1	1510	49.19	0.718	NA	0.047	0.094	177.134	-70.164
489	1	489	3.614	2.481	244	1	4198	49.345	0.676	NA	0.155	0.31	-10.741	172.124
490	1	490	3.583	2.472	244.5	1	3859	49.378	0.696	NA	0.033	0.065	-164.159	-153.418
491	1	491	3.551	2.505	245	1	3946	49.423	0.68	NA	0.046	0.091	135.045	-60.796
492	1	492	3.618	2.404	245.5	1	5252	49.545	0.748	NA	0.121	0.243	-56.431	168.524
493	1	493	3.657	2.435	246	1	9393	49.595	0.707	NA	0.051	0.101	38.916	95.347
494	1	494	3.739	2.489	246.5	1	6722	49.693	0.637	NA	0.098	0.196	32.918	-5.999
495	1	495	3.713	2.569	247	1	8012	49.777	0.564	NA	0.084	0.168	108.279	75.361
496	1	496	3.638	2.586	247.5	1	6496	49.854	0.57	NA	0.077	0.154	166.704	58.426
497	1	497	3.695	2.468	248	1	7319	49.985	0.666	NA	0.131	0.263	-64.254	129.042
498	1	498	3.661	2.472	248.5	1	6020	50.02	0.671	NA	0.034	0.068	173.706	-122.04
499	1	499	3.629	2.459	249	1	5280	50.054	0.693	NA	0.035	0.069	-157.662	28.632
500	1	500	3.688	2.412	249.5	1	9745	50.129	0.722	NA	0.075	0.15	-38.25	119.411
501	1	501	3.602	2.358	250	1	7650	50.231	0.797	NA	0.101	0.203	-147.579	-109.329
502	1	502	3.67	2.452	250.5	1	6824	50.347	0.687	NA	0.116	0.232	54.454	-157.967
503	1	503	3.634	2.536	251	1	7675	50.438	0.618	NA	0.091	0.182	112.764	58.311
504	1	504	3.552	2.448	251.5	1	8292	50.559	0.731	NA	0.121	0.241	-132.817	114.419
505	1	505	3.566	2.488	252	1	2967	50.602	0.688	NA	0.043	0.086	71.073	-156.11
506	1	506	3.658	2.527	252.5	1	6751	50.701	0.619	NA	0.099	0.199	22.709	-48.363
507	1	507	3.58	2.363	253	1	7257	50.882	0.799	NA	0.181	0.362	-115.396	-138.106
508	1	508	3.552	2.475	253.5	1	6069	50.997	0.706	NA	0.115	0.23	104.515	-140.089
509	1	509	3.565	2.405	254	1	5691	51.068	0.765	NA	0.07	0.141	-79.093	176.392
510	1	510	3.552	2.409	254.5	1	7982	51.082	0.766	NA	0.014	0.027	163.649	-117.257
511	1	511	3.503	2.565	255	1	2094	51.245	0.65	NA	0.163	0.326	107.495	-56.155
512	1	512	3.62	2.385	255.5	1	3146	51.46	0.766	NA	0.215	0.431	-56.819	-164.313
513	1	513	3.568	2.528	256	1	1045	51.612	0.652	NA	0.152	0.305	110.305	167.123
514	1	514	3.534	2.554	256.5	1	1885	51.655	0.643	NA	0.043	0.086	141.4	31.095
515	1	515	3.554	2.413	257	1	2990	51.798	0.762	NA	0.143	0.285	-81.948	136.652
516	1	516	3.547	2.587	257.5	1	2335	51.972	0.609	NA	0.174	0.347	92.249	174.197
517	1	517	3.541	2.618	258	1	2587	52.003	0.585	NA	0.032	0.064	101.188	8.939
518	1	518	3.553	2.578	258.5	1	3046	52.045	0.614	NA	0.041	0.083	-74.065	-175.253
519	1	519	3.476	2.473	259	1	1717	52.175	0.743	NA	0.13	0.26	-125.891	-51.826
520	1	520	3.565	2.581	259.5	1	1922	52.315	0.605	NA	0.14	0.28	50.72	176.611
521	1	521	3.577	2.525	260	1	2257	52.372	0.65	NA	0.057	0.114	-77.408	-128.128
522	1	522	3.425	2.569	260.5	1	1433	52.531	0.691	NA	0.159	0.317	163.833	-118.759
523	1	523	3.48	2.548	261	1	1286	52.59	0.677	NA	0.059	0.119	-21.355	174.812
524	1	524	3.562	2.413	261.5	1	1420	52.748	0.759	NA	0.158	0.316	-58.652	-37.296
525	1	525	3.471	2.584	262	1	1659	52.942	0.652	NA	0.194	0.387	118.02	176.672
526	1	526	3.457	2.54	262.5	1	1873	52.988	0.696	NA	0.046	0.093	-108.094	133.885
527	1	527	3.516	2.43	263	1	1683	53.113	0.762	NA	0.125	0.249	-61.747	46.347
528	1	528	3.47	2.517	263.5	1	1472	53.211	0.708	NA	0.098	0.197	118.132	179.879
529	1	529	3.489	2.552	264	1	1952	53.252	0.668	NA	0.041	0.081	60.972	-57.161
530	1	530	3.473	2.516	264.5	1	2555	53.291	0.707	NA	0.04	0.079	-114.729	-175.7
531	1	531	3.457	2.518	265	1	1695	53.307	0.714	NA	0.015	0.031	173.23	-72.041
532	1	532	3.461	2.48	265.5	1	1548	53.345	0.744	NA	0.038	0.076	-85.273	101.496
533	1	533	3.479	2.549	266	1	1621	53.416	0.676	NA	0.071	0.143	75.016	160.29
534	1	534	3.393	2.555	266.5	1	1582	53.502	0.722	NA	0.086	0.172	176.038	101.021
535	1	535	3.522	2.442	267	1	2173	53.673	0.748	NA	0.171	0.342	-41.27	142.693
536	1	536	3.488	2.564	267.5	1	2067	53.799	0.659	NA	0.126	0.252	105.355	146.625
537	1	537	3.465	2.592	268	1	1855	53.835	0.649	NA	0.036	0.072	130.196	24.841
538	1	538	3.433	2.54	268.5	1	1088	53.896	0.71	NA	0.061	0.122	-122.148	107.655
539	1	539	3.455	2.599	269	1	1243	53.96	0.649	NA	0.063	0.126	69.177	-168.675
540	1	540	3.493	2.539	269.5	1	1198	54.031	0.677	NA	0.071	0.142	-57.648	-126.825
541	1	541	3.414	2.529	270	1	1604	54.11	0.73	NA	0.08	0.16	-172.606	-114.958
542	1	542	3.379	2.44	270.5	1	2370	54.205	0.822	NA	0.095	0.19	-111.263	61.344
543	1	543	3.374	2.453	271	1	2212	54.219	0.815	NA	0.013	0.027	111.971	-136.766
544	1	544	3.451	2.512	271.5	1	2212	54.316	0.722	NA	0.098	0.195	37.737	-74.234
545	1	545	3.469	2.538	272	1	2094	54.348	0.691	NA	0.031	0.063	54.828	17.092
546	1	546	3.533	2.487	272.5	1	2271	54.429	0.703	NA	0.081	0.162	-38.724	-93.552
547	1	547	3.398	2.555	273	1	1375	54.579	0.719	NA	0.15	0.301	153.368	-167.908
548	1	548	3.496	2.491	273.5	1	2303	54.696	0.717	NA	0.117	0.234	-33.003	173.629
549	1	549	3.498	2.551	274	1	1546	54.756	0.664	NA	0.06	0.12	88.014	121.017
550	1	550	3.47	2.479	274.5	1	1653	54.833	0.74	NA	0.077	0.154	-111.431	160.556
551	1	551	3.491	2.557	275	1	2933	54.914	0.663	NA	0.081	0.161	75.116	-173.453
552	1	552	3.431	2.506	275.5	1	1568	54.994	0.739	NA	0.079	0.159	-139.578	145.306
553	1	553	3.447	2.494	276	1	994	55.014	0.74	NA	0.021	0.041	-35.554	104.024
554	1	554	3.474	2.525	276.5	1	1971	55.055	0.699	NA	0.041	0.083	49.768	85.322
555	1	555	3.522	2.615	277	1	1497	55.157	0.597	NA	0.102	0.203	62.122	12.354
556	1	556	3.559	2.468	277.5	1	1307	55.309	0.709	NA	0.152	0.304	-75.767	-137.889
557	1	557	3.541	2.509	278	1	1344	55.354	0.68	NA	0.045	0.09	113.985	-170.248
558	1	558	3.488	2.562	278.5	1	1715	55.428	0.66	NA	0.074	0.148	135.014	21.03
559	1	559	3.488	2.511	279	1	1329	55.479	0.704	NA	0.051	0.101	-90.324	134.661
560	1	560	3.511	2.53	279.5	1	2312	55.509	0.676	NA	0.03	0.06	38.703	129.028
561	1	561	3.563	2.467	280	1	1247	55.59	0.709	NA	0.081	0.162	-50.605	-89.309
562	1	562	3.406	2.516	280.5	1	1087	55.753	0.745	NA	0.164	0.327	162.729	-146.666
563	1	563	3.425	2.518	281	1	3387	55.772	0.732	NA	0.019	0.038	6.384	-156.345
564	1	564	3.566	2.524	281.5	1	2248	55.913	0.655	NA	0.141	0.282	2.596	-3.788
565	1	565	3.582	2.493	282	1	1753	55.949	0.677	NA	0.036	0.071	-62.945	-65.541
566	1	566	3.391	2.488	282.5	1	1845	56.14	0.777	NA	0.191	0.382	-178.507	-115.562
567	1	567	3.474	2.527	283	1	1474	56.231	0.698	NA	0.091	0.182	25.454	-156.039
568	1	568	3.431	2.583	283.5	1	1881	56.302	0.677	NA	0.071	0.141	127.248	101.794
569	1	569	3.455	2.509	284	1	1721	56.38	0.723	NA	0.078	0.156	-72.29	160.462
570	1	570	3.475	2.598	284.5	1	1986	56.471	0.638	NA	0.091	0.183	77.196	149.486
571	1	571	3.415	2.504	285	1	1838	56.583	0.75	NA	0.112	0.223	-122.646	160.158
572	1	572	3.468	2.154	285.5	1	6427	56.937	1.034	NA	0.354	0.708	-81.303	41.343
573	1	573	3.463	2.316	286	1	5055	57.099	0.888	NA	0.162	0.325	91.84	173.143
574	1	574	3.453	2.264	286.5	1	5085	57.152	0.939	NA	0.053	0.106	-100.96	167.2
575	1	575	3.513	2.426	287	1	1557	57.325	0.767	NA	0.172	0.345	69.437	170.397
576	1	576	3.503	2.384	287.5	1	2176	57.368	0.809	NA	0.043	0.087	-103.575	-173.012
577	1	577	3.433	2.279	288	1	2988	57.494	0.934	NA	0.126	0.253	-124.023	-20.448
578	1	578	3.459	2.197	288.5	1	4140	57.58	0.998	NA	0.086	0.172	-72.04	51.983
579	1	579	3.454	2.239	289	1	3229	57.623	0.961	NA	0.042	0.085	96.42	168.46
580	1	580	3.471	2.332	289.5	1	2216	57.717	0.87	NA	0.094	0.189	80.094	-16.326
581	1	581	3.387	2.251	290	1	3865	57.834	0.98	NA	0.117	0.233	-135.664	144.243
582	1	582	3.466	2.422	290.5	1	2852	58.022	0.792	NA	0.188	0.377	65.117	-159.22
583	1	583	3.501	2.424	291	1	3470	58.057	0.774	NA	0.035	0.07	3.836	-61.281
584	1	584	3.44	2.417	291.5	1	4791	58.119	0.809	NA	0.062	0.124	-173.606	-177.442
585	1	585	3.488	2.372	292	1	4878	58.185	0.826	NA	0.066	0.133	-42.693	130.914
586	1	586	3.514	2.437	292.5	1	3752	58.255	0.756	NA	0.07	0.14	68.952	111.645
587	1	587	3.476	2.323	293	1	5706	58.376	0.876	NA	0.121	0.241	-107.949	-176.902
588	1	588	3.43	2.205	293.5	1	6705	58.502	1.002	NA	0.126	0.252	-111.806	-3.857
589	1	589	3.303	2.182	294	1	6670	58.63	1.081	NA	0.129	0.257	-169.431	-57.625
590	1	590	3.421	2.21	294.5	1	5602	58.751	1.001	NA	0.121	0.242	13.447	-177.122
591	1	591	3.383	2.219	295	1	4029	58.791	1.011	NA	0.039	0.078	167.26	153.813
592	1	592	3.55	2.381	295.5	1	1994	59.024	0.793	NA	0.233	0.467	44.015	-123.245
593	1	593	3.533	2.257	296	1	3336	59.149	0.914	NA	0.125	0.249	-97.974	-141.989
594	1	594	3.534	2.402	296.5	1	1553	59.294	0.78	NA	0.145	0.29	89.78	-172.246
595	1	595	3.48	2.329	297	1	2257	59.384	0.869	NA	0.091	0.182	-126.027	144.193
596	1	596	3.511	2.381	297.5	1	1570	59.445	0.809	NA	0.06	0.121	59.426	-174.548
597	1	597	3.48	2.38	298	1	1574	59.476	0.822	NA	0.031	0.062	-179.473	121.102
598	1	598	3.464	2.368	298.5	1	1725	59.496	0.841	NA	0.02	0.04	-140.547	38.926
599	1	599	3.553	2.475	299	1	1559	59.635	0.705	NA	0.139	0.279	50.614	-168.839
600	1	600	3.51	2.55	299.5	1	1055	59.721	0.659	NA	0.086	0.172	120.139	69.525
