# Supplementary material for: Random sub-diffusion and capture of genes by the nuclear pore reduces dynamics and coordinates inter-chromosomal movement
Source: eLife. 2021 May 18;10:e66238. doi: 10.7554/eLife.66238 (PMC8195609; doi:10.7554/eLife.66238)
Supplement: Figure 5—source data 1. [file elife-66238-fig5-data1.zip › REPOS_DB/DimerCap_WT/200227_DimerCap_WT_Dimer_12a.csv]

Nr	TID	PID	x [micron]	y [micron]	t [sec]	c [idx]	I [val]	Len [micron]	D2S [micron]	D2R [micron]	D2P [micron]	v [micron/sec]	α [deg]	Δα [deg]
1	1	1	2.318	4.438	0	1	12868	0	0	NA	NA	NA	NA	NA
2	1	2	2.397	4.763	0.5	1	15313	0.334	0.334	NA	0.334	0.669	76.261	NA
3	1	3	2.339	4.591	1	1	13578	0.516	0.154	NA	0.181	0.363	-108.556	175.183
4	1	4	2.387	4.514	1.5	1	12849	0.606	0.103	NA	0.091	0.181	-58.147	50.409
5	1	5	2.475	4.443	2	1	11315	0.719	0.158	NA	0.113	0.226	-38.766	19.381
6	1	6	2.212	4.384	2.5	1	10237	0.989	0.119	NA	0.27	0.54	-167.374	-128.608
7	1	7	2.387	4.47	3	1	13600	1.184	0.076	NA	0.195	0.389	26.323	-166.303
8	1	8	2.186	4.522	3.5	1	16384	1.391	0.156	NA	0.207	0.415	165.508	139.185
9	1	9	2.15	4.673	4	1	11889	1.546	0.289	NA	0.155	0.311	103.414	-62.094
10	1	10	2.083	4.569	4.5	1	5309	1.67	0.269	NA	0.123	0.247	-122.71	133.876
11	1	11	2.093	4.469	5	1	6651	1.771	0.227	NA	0.101	0.202	-84.269	38.441
12	1	12	2.2	4.289	5.5	1	13126	1.98	0.19	NA	0.21	0.419	-59.319	24.95
13	1	13	2.054	4.405	6	1	8789	2.167	0.265	NA	0.187	0.373	141.438	-159.243
14	1	14	2.188	4.42	6.5	1	13160	2.301	0.131	NA	0.134	0.268	6.494	-134.944
15	1	15	2.063	4.393	7	1	9403	2.429	0.259	NA	0.128	0.256	-167.655	-174.148
16	1	16	1.985	4.379	7.5	1	6178	2.508	0.338	NA	0.079	0.158	-170.046	-2.392
17	1	17	1.943	4.475	8	1	7470	2.613	0.377	NA	0.105	0.21	113.709	-76.244
18	1	18	2.107	4.495	8.5	1	13791	2.779	0.218	NA	0.166	0.332	7.007	-106.702
19	1	19	2.107	4.647	9	1	5239	2.931	0.297	NA	0.152	0.303	89.884	82.876
20	1	20	2.014	4.624	9.5	1	10325	3.027	0.356	NA	0.096	0.193	-166.15	103.967
21	1	21	1.854	4.612	10	1	5090	3.187	0.495	NA	0.16	0.32	-175.85	-9.7
22	1	22	2.001	4.864	10.5	1	8601	3.478	0.531	NA	0.291	0.583	59.822	-124.328
23	1	23	1.943	4.751	11	1	10843	3.606	0.488	NA	0.127	0.254	-116.88	-176.702
24	1	24	1.88	4.574	11.5	1	6442	3.793	0.458	NA	0.188	0.375	-109.598	7.282
25	1	25	2.016	4.505	12	1	8874	3.946	0.309	NA	0.153	0.306	-26.832	82.766
26	1	26	1.95	4.452	12.5	1	8878	4.031	0.368	NA	0.084	0.169	-141.528	-114.697
27	1	27	1.901	4.512	13	1	3782	4.108	0.423	NA	0.077	0.154	129.622	-88.849
28	1	28	1.818	4.54	13.5	1	4424	4.195	0.51	NA	0.088	0.175	161.092	31.47
29	1	29	1.804	4.353	14	1	5407	4.384	0.521	NA	0.188	0.376	-94.354	104.554
30	1	30	1.802	4.47	14.5	1	6865	4.501	0.517	NA	0.117	0.234	90.798	-174.848
31	1	31	1.955	4.452	15	1	4654	4.655	0.363	NA	0.154	0.308	-6.614	-97.412
32	1	32	1.96	4.411	15.5	1	2798	4.696	0.359	NA	0.041	0.082	-83.024	-76.41
33	1	33	2.022	4.56	16	1	2368	4.857	0.32	NA	0.162	0.323	67.647	150.671
34	1	34	1.883	4.427	16.5	1	7650	5.049	0.435	NA	0.192	0.385	-135.983	156.37
35	1	35	1.897	4.383	17	1	5751	5.096	0.424	NA	0.046	0.093	-72.598	63.386
36	1	36	1.972	4.471	17.5	1	5343	5.212	0.348	NA	0.116	0.232	49.916	122.513
37	1	37	1.941	4.489	18	1	7121	5.247	0.38	NA	0.035	0.071	150.131	100.215
38	1	38	1.896	4.488	18.5	1	7515	5.293	0.425	NA	0.046	0.091	-178.981	30.888
39	1	39	1.862	4.58	19	1	8701	5.391	0.478	NA	0.098	0.197	110.128	-70.891
40	1	40	1.917	4.704	19.5	1	6724	5.526	0.481	NA	0.135	0.27	65.739	-44.389
41	1	41	1.944	4.744	20	1	8524	5.575	0.483	NA	0.049	0.098	56.199	-9.54
42	1	42	1.912	4.572	20.5	1	7650	5.75	0.427	NA	0.175	0.35	-100.627	-156.826
43	1	43	1.844	4.619	21	1	7458	5.832	0.507	NA	0.082	0.164	145.714	-113.659
44	1	44	1.944	4.544	21.5	1	2577	5.957	0.389	NA	0.124	0.249	-36.923	177.363
45	1	45	1.839	4.607	22	1	2016	6.079	0.508	NA	0.122	0.245	149.239	-173.838
46	1	46	1.958	4.611	22.5	1	8375	6.199	0.399	NA	0.119	0.239	2.082	-147.157
47	1	47	1.889	4.476	23	1	8514	6.35	0.431	NA	0.152	0.303	-117.085	-119.167
48	1	48	2.133	4.412	23.5	1	8767	6.602	0.187	NA	0.252	0.504	-14.565	102.519
49	1	49	1.942	4.459	24	1	6274	6.799	0.377	NA	0.197	0.393	166.293	-179.142
50	1	50	1.968	4.469	24.5	1	3387	6.827	0.351	NA	0.028	0.057	20.671	-145.622
51	1	51	2.069	4.442	25	1	2540	6.931	0.249	NA	0.104	0.208	-14.91	-35.581
52	1	52	1.869	4.453	25.5	1	4166	7.131	0.449	NA	0.2	0.4	177.013	-168.077
53	1	53	2.028	4.522	26	1	3182	7.304	0.302	NA	0.173	0.346	23.491	-153.521
54	1	54	2.012	4.516	26.5	1	4145	7.322	0.316	NA	0.017	0.035	-160.484	176.025
55	1	55	2.026	4.406	27	1	5740	7.432	0.293	NA	0.111	0.221	-82.533	77.951
56	1	56	1.991	4.524	27.5	1	4219	7.555	0.338	NA	0.123	0.245	106.503	-170.964
57	1	57	1.983	4.489	28	1	4477	7.591	0.339	NA	0.036	0.072	-103.982	149.515
58	1	58	1.845	4.267	28.5	1	7643	7.853	0.503	NA	0.262	0.523	-121.802	-17.82
59	1	59	1.973	4.236	29	1	5341	7.984	0.4	NA	0.132	0.264	-13.563	108.239
60	1	60	1.923	4.288	29.5	1	3197	8.056	0.422	NA	0.072	0.144	133.529	147.092
61	1	61	1.944	4.417	30	1	3133	8.187	0.375	NA	0.131	0.262	81.013	-52.516
62	1	62	2.041	4.433	30.5	1	6421	8.285	0.277	NA	0.098	0.196	9.53	-71.483
63	1	63	1.942	4.363	31	1	3342	8.407	0.383	NA	0.121	0.242	-144.485	-154.014
64	1	64	1.949	4.288	31.5	1	3750	8.482	0.398	NA	0.075	0.15	-84.917	59.567
65	1	65	1.982	4.271	32	1	5173	8.519	0.375	NA	0.037	0.074	-27.168	57.749
66	1	66	2.016	4.364	32.5	1	1866	8.618	0.31	NA	0.099	0.198	69.503	96.67
67	1	67	1.942	4.34	33	1	5055	8.696	0.389	NA	0.078	0.157	-162.048	128.449
68	1	68	2.185	4.279	33.5	1	6907	8.947	0.207	NA	0.251	0.501	-13.922	148.127
69	1	69	2.238	4.353	34	1	6391	9.037	0.117	NA	0.091	0.181	54.512	68.433
70	1	70	2.096	4.437	34.5	1	4512	9.202	0.222	NA	0.165	0.33	149.41	94.898
71	1	71	2.153	4.602	35	1	3650	9.377	0.232	NA	0.175	0.35	70.747	-78.663
72	1	72	2.022	4.529	35.5	1	1952	9.527	0.31	NA	0.15	0.301	-151.097	138.156
73	1	73	2.116	4.448	36	1	4053	9.652	0.202	NA	0.124	0.248	-40.776	110.321
74	1	74	2.042	4.334	36.5	1	3050	9.787	0.294	NA	0.136	0.271	-122.594	-81.818
75	1	75	2.083	4.377	37	1	2545	9.846	0.243	NA	0.059	0.118	46.978	169.572
76	1	76	2.241	4.357	37.5	1	4849	10.005	0.112	NA	0.159	0.318	-7.401	-54.379
77	1	77	2.186	4.45	38	1	7099	10.114	0.132	NA	0.108	0.217	120.239	127.64
78	1	78	2.396	4.577	38.5	1	6272	10.359	0.16	NA	0.246	0.491	31.177	-89.062
79	1	79	2.365	4.466	39	1	10967	10.475	0.055	NA	0.116	0.231	-105.68	-136.857
80	1	80	2.164	4.378	39.5	1	2734	10.695	0.165	NA	0.22	0.439	-156.271	-50.591
81	1	81	2.143	4.298	40	1	2233	10.777	0.224	NA	0.083	0.165	-104.579	51.692
82	1	82	2.066	4.337	40.5	1	2997	10.863	0.271	NA	0.086	0.172	153.005	-102.416
83	1	83	2.078	4.295	41	1	2048	10.907	0.279	NA	0.043	0.087	-74.486	132.509
84	1	84	2.158	4.364	41.5	1	3212	11.013	0.176	NA	0.106	0.212	40.681	115.167
85	1	85	2.116	4.357	42	1	2527	11.055	0.217	NA	0.042	0.084	-170.578	148.741
86	1	86	1.983	4.42	42.5	1	3803	11.202	0.335	NA	0.147	0.295	154.715	-34.707
87	1	87	1.97	4.349	43	1	3402	11.274	0.359	NA	0.072	0.144	-100.471	104.814
88	1	88	1.953	4.347	43.5	1	2792	11.292	0.376	NA	0.017	0.035	-174.074	-73.603
89	1	89	2.046	4.375	44	1	3249	11.389	0.279	NA	0.098	0.195	16.337	-169.589
90	1	90	2.144	4.409	44.5	1	2835	11.493	0.176	NA	0.104	0.208	19.211	2.874
91	1	91	2.264	4.296	45	1	7579	11.657	0.151	NA	0.164	0.328	-43.244	-62.454
92	1	92	2.302	4.453	45.5	1	9540	11.818	0.022	NA	0.161	0.322	76.517	119.761
93	1	93	2.282	4.413	46	1	13092	11.863	0.044	NA	0.045	0.09	-116.349	167.134
94	1	94	2.224	4.375	46.5	1	5706	11.932	0.113	NA	0.069	0.137	-146.327	-29.978
95	1	95	2.112	4.451	47	1	5664	12.068	0.206	NA	0.136	0.272	145.859	-67.815
96	1	96	1.997	4.401	47.5	1	4213	12.193	0.323	NA	0.126	0.251	-156.515	57.626
97	1	97	2.101	4.292	48	1	5028	12.345	0.261	NA	0.151	0.302	-46.198	110.317
98	1	98	1.922	4.318	48.5	1	2581	12.526	0.414	NA	0.182	0.363	171.708	-142.094
99	1	99	1.972	4.391	49	1	2357	12.614	0.349	NA	0.088	0.176	55.36	-116.348
100	1	100	2.004	4.342	49.5	1	2359	12.673	0.329	NA	0.059	0.117	-56.697	-112.057
101	1	101	2.015	4.399	50	1	1518	12.732	0.305	NA	0.059	0.118	78.791	135.489
102	1	102	1.961	4.397	50.5	1	3447	12.786	0.359	NA	0.054	0.108	-177.017	104.192
103	1	103	1.963	4.419	51	1	1798	12.808	0.355	NA	0.022	0.045	85.108	-97.875
104	1	104	2.089	4.276	51.5	1	7296	12.998	0.28	NA	0.19	0.38	-48.673	-133.781
105	1	105	1.98	4.329	52	1	3072	13.119	0.355	NA	0.121	0.242	153.987	-157.341
106	1	106	2.156	4.417	52.5	1	6903	13.316	0.163	NA	0.197	0.394	26.392	-127.594
107	1	107	2.2	4.398	53	1	12046	13.364	0.124	NA	0.048	0.095	-23.063	-49.455
108	1	108	2.09	4.387	53.5	1	6248	13.475	0.234	NA	0.111	0.222	-174.052	-150.989
109	1	109	1.991	4.394	54	1	3658	13.574	0.33	NA	0.099	0.199	175.621	-10.327
110	1	110	2.016	4.397	54.5	1	3095	13.6	0.304	NA	0.026	0.052	5.813	-169.808
111	1	111	2.136	4.383	55	1	3643	13.721	0.19	NA	0.121	0.242	-6.5	-12.313
112	1	112	2.112	4.293	55.5	1	2743	13.814	0.252	NA	0.094	0.187	-105.059	-98.559
113	1	113	2.134	4.357	56	1	3893	13.882	0.201	NA	0.068	0.135	71.163	176.222
114	1	114	2.223	4.298	56.5	1	6295	13.989	0.169	NA	0.107	0.213	-33.328	-104.491
115	1	115	2.065	4.285	57	1	3182	14.147	0.295	NA	0.158	0.316	-175.25	-141.921
116	1	116	2.146	4.295	57.5	1	4571	14.228	0.224	NA	0.081	0.162	6.586	-178.164
117	1	117	2.013	4.302	58	1	2348	14.361	0.334	NA	0.133	0.266	176.612	170.026
118	1	118	1.973	4.318	58.5	1	2899	14.404	0.365	NA	0.043	0.085	158.314	-18.299
119	1	119	1.938	4.336	59	1	3426	14.443	0.393	NA	0.039	0.078	153.666	-4.648
120	1	120	2.067	4.378	59.5	1	3086	14.579	0.257	NA	0.136	0.272	18.34	-135.326
121	1	121	1.974	4.223	60	1	2688	14.761	0.406	NA	0.182	0.363	-121.088	-139.428
122	1	122	1.951	4.383	60.5	1	2719	14.922	0.371	NA	0.161	0.323	98.012	-140.9
123	1	123	2.023	4.38	61	1	2216	14.994	0.301	NA	0.072	0.143	-2.489	-100.501
124	1	124	1.961	4.325	61.5	1	1823	15.076	0.374	NA	0.082	0.165	-138.424	-135.935
125	1	125	1.97	4.346	62	1	3005	15.099	0.36	NA	0.023	0.045	67.12	-154.456
126	1	126	2.005	4.317	62.5	1	2675	15.144	0.335	NA	0.045	0.091	-39.538	-106.658
127	1	127	1.938	4.34	63	1	2173	15.214	0.392	NA	0.07	0.141	161.133	-159.329
128	1	128	2.014	4.487	63.5	1	3801	15.381	0.307	NA	0.166	0.332	62.763	-98.37
129	1	129	1.915	4.473	64	1	3765	15.481	0.404	NA	0.1	0.201	-171.695	125.542
130	1	130	1.994	4.36	64.5	1	3302	15.618	0.333	NA	0.137	0.275	-55.095	116.6
131	1	131	1.972	4.407	65	1	4034	15.671	0.347	NA	0.052	0.105	114.831	169.926
132	1	132	1.993	4.486	65.5	1	1858	15.752	0.329	NA	0.082	0.163	75.146	-39.686
133	1	133	1.973	4.512	66	1	1465	15.785	0.353	NA	0.032	0.065	127.953	52.807
134	1	134	2.078	4.411	66.5	1	1791	15.931	0.241	NA	0.146	0.292	-43.792	-171.745
135	1	135	1.93	4.404	67	1	1651	16.079	0.389	NA	0.149	0.297	-177.451	-133.659
136	1	136	1.979	4.393	67.5	1	3202	16.129	0.342	NA	0.05	0.1	-12.78	164.671
137	1	137	1.951	4.404	68	1	2705	16.16	0.368	NA	0.03	0.061	157.734	170.514
138	1	138	1.915	4.45	68.5	1	2126	16.217	0.402	NA	0.057	0.115	128.074	-29.66
139	1	139	2.038	4.418	69	1	1597	16.343	0.281	NA	0.126	0.253	-14.379	-142.453
140	1	140	2.02	4.411	69.5	1	2237	16.363	0.299	NA	0.019	0.038	-159.223	-144.844
141	1	141	2.083	4.451	70	1	1951	16.437	0.235	NA	0.074	0.149	32.229	-168.548
142	1	142	2.012	4.454	70.5	1	2722	16.507	0.306	NA	0.071	0.141	177.725	145.496
143	1	143	1.992	4.399	71	1	2289	16.566	0.328	NA	0.059	0.117	-109.795	72.48
144	1	144	2.032	4.468	71.5	1	1309	16.646	0.287	NA	0.08	0.16	59.952	169.747
145	1	145	1.881	4.327	72	1	2432	16.852	0.45	NA	0.206	0.412	-137.049	162.999
146	1	146	1.914	4.364	72.5	1	1979	16.901	0.411	NA	0.049	0.098	48.797	-174.154
147	1	147	1.987	4.313	73	1	3874	16.991	0.353	NA	0.089	0.179	-34.545	-83.342
148	1	148	2.068	4.508	73.5	1	4159	17.201	0.259	NA	0.211	0.421	67.496	102.041
149	1	149	2.063	4.464	74	1	1685	17.245	0.256	NA	0.043	0.087	-95.772	-163.269
150	1	150	1.998	4.431	74.5	1	2099	17.318	0.32	NA	0.073	0.146	-153.009	-57.237
151	1	151	2.041	4.593	75	1	1841	17.485	0.317	NA	0.167	0.334	75.14	-131.851
152	1	152	2.005	4.33	75.5	1	4407	17.749	0.331	NA	0.265	0.529	-97.889	-173.029
153	1	153	2.047	4.253	76	1	5919	17.837	0.328	NA	0.088	0.176	-61.53	36.359
154	1	154	2.005	4.492	76.5	1	4191	18.08	0.317	NA	0.243	0.486	99.793	161.323
155	1	155	2.159	4.53	77	1	4917	18.238	0.184	NA	0.158	0.316	13.754	-86.039
156	1	156	2.054	4.464	77.5	1	5380	18.362	0.265	NA	0.124	0.249	-147.651	-161.404
157	1	157	2.082	4.37	78	1	5900	18.46	0.246	NA	0.097	0.195	-73.337	74.314
158	1	158	2.037	4.45	78.5	1	2167	18.551	0.281	NA	0.092	0.183	118.927	-167.736
159	1	159	2.168	4.442	79	1	3743	18.682	0.15	NA	0.131	0.261	-3.902	-122.829
160	1	160	2.124	4.367	79.5	1	4708	18.768	0.206	NA	0.086	0.172	-120.092	-116.19
161	1	161	2.054	4.554	80	1	5226	18.968	0.288	NA	0.2	0.4	110.51	-129.398
162	1	162	2.037	4.54	80.5	1	8142	18.991	0.299	NA	0.022	0.045	-140.778	108.712
163	1	163	2.003	4.469	81	1	8081	19.07	0.316	NA	0.079	0.158	-115.01	25.768
164	1	164	2.14	4.381	81.5	1	8228	19.233	0.186	NA	0.163	0.326	-32.724	82.286
165	1	165	1.989	4.31	82	1	6760	19.4	0.353	NA	0.167	0.334	-154.894	-122.17
166	1	166	2.057	4.372	82.5	1	5696	19.492	0.269	NA	0.092	0.184	42.311	-162.795
167	1	167	1.986	4.441	83	1	4661	19.591	0.332	NA	0.1	0.199	135.607	93.297
168	1	168	2.011	4.451	83.5	1	6308	19.619	0.307	NA	0.027	0.055	21.943	-113.665
169	1	169	2.013	4.416	84	1	8991	19.654	0.306	NA	0.036	0.071	-87.579	-109.522
170	1	170	2.079	4.436	84.5	1	5759	19.723	0.239	NA	0.069	0.139	16.639	104.218
171	1	171	2.153	4.427	85	1	8264	19.798	0.165	NA	0.074	0.148	-6.649	-23.288
172	1	172	2.175	4.455	85.5	1	6924	19.833	0.144	NA	0.035	0.07	51.818	58.467
173	1	173	2.164	4.423	86	1	5273	19.867	0.154	NA	0.034	0.068	-107.78	-159.597
174	1	174	2.138	4.404	86.5	1	5192	19.899	0.183	NA	0.032	0.064	-143.702	-35.923
175	1	175	2.246	4.538	87	1	2551	20.071	0.123	NA	0.172	0.344	51.342	-164.956
176	1	176	2.274	4.385	87.5	1	6257	20.227	0.069	NA	0.156	0.311	-79.777	-131.119
177	1	177	2.246	4.41	88	1	6231	20.264	0.077	NA	0.038	0.075	137.497	-142.726
178	1	178	2.288	4.304	88.5	1	5909	20.379	0.137	NA	0.114	0.229	-68.469	154.034
179	1	179	2.18	4.366	89	1	6585	20.503	0.156	NA	0.125	0.249	150.126	-141.405
180	1	180	2.232	4.358	89.5	1	4710	20.556	0.117	NA	0.053	0.105	-8.669	-158.795
181	1	181	2.272	4.358	90	1	6346	20.596	0.092	NA	0.04	0.08	-0.247	8.422
182	1	182	2.182	4.415	90.5	1	5060	20.702	0.138	NA	0.106	0.213	147.507	147.754
183	1	183	2.253	4.364	91	1	4435	20.79	0.098	NA	0.088	0.175	-35.75	176.743
184	1	184	2.134	4.283	91.5	1	4262	20.934	0.24	NA	0.144	0.287	-145.82	-110.07
185	1	185	2.277	4.415	92	1	8650	21.127	0.047	NA	0.194	0.387	42.745	-171.435
186	1	186	2.217	4.39	92.5	1	4947	21.192	0.111	NA	0.064	0.129	-157.559	159.695
187	1	187	2.234	4.351	93	1	4855	21.235	0.121	NA	0.043	0.086	-66.639	90.921
188	1	188	2.207	4.494	93.5	1	7517	21.381	0.124	NA	0.146	0.293	100.623	167.261
189	1	189	2.283	4.41	94	1	6901	21.495	0.044	NA	0.113	0.227	-47.906	-148.529
190	1	190	2.281	4.476	94.5	1	6003	21.56	0.052	NA	0.065	0.13	91.604	139.511
191	1	191	2.156	4.292	95	1	5356	21.782	0.218	NA	0.222	0.444	-124.34	144.056
192	1	192	2.223	4.398	95.5	1	6664	21.907	0.103	NA	0.125	0.25	57.463	-178.198
193	1	193	2.193	4.306	96	1	8292	22.003	0.182	NA	0.096	0.193	-108.067	-165.529
194	1	194	2.224	4.383	96.5	1	9408	22.086	0.109	NA	0.083	0.166	68.065	176.132
195	1	195	2.22	4.359	97	1	6406	22.111	0.126	NA	0.025	0.049	-99.593	-167.658
196	1	196	2.417	4.309	97.5	1	3059	22.313	0.163	NA	0.203	0.405	-14.25	85.343
197	1	197	2.414	4.329	98	1	4866	22.334	0.146	NA	0.02	0.04	97.073	111.323
198	1	198	2.232	4.462	98.5	1	2254	22.559	0.089	NA	0.225	0.45	143.807	46.734
199	1	199	2.192	4.41	99	1	7545	22.624	0.129	NA	0.065	0.131	-127.736	88.457
200	1	200	2.13	4.428	99.5	1	7046	22.689	0.189	NA	0.065	0.13	164.171	-68.093
201	1	201	2.166	4.456	100	1	4951	22.736	0.153	NA	0.046	0.092	37.413	-126.758
202	1	202	2.085	4.416	100.5	1	3782	22.825	0.233	NA	0.09	0.18	-154.081	168.506
203	1	203	2.042	4.428	101	1	6769	22.87	0.276	NA	0.045	0.089	164.807	-41.112
204	1	204	2.11	4.435	101.5	1	6696	22.938	0.208	NA	0.068	0.135	5.676	-159.131
205	1	205	2.201	4.6	102	1	5815	23.127	0.199	NA	0.189	0.378	60.848	55.172
206	1	206	2.105	4.517	102.5	1	5708	23.253	0.227	NA	0.127	0.254	-139.576	159.576
207	1	207	2.125	4.437	103	1	2784	23.336	0.193	NA	0.083	0.165	-75.921	63.655
208	1	208	2.014	4.273	103.5	1	5704	23.534	0.345	NA	0.198	0.396	-124.122	-48.202
209	1	209	2.145	4.472	104	1	3295	23.772	0.177	NA	0.238	0.475	56.679	-179.198
210	1	210	2.108	4.484	104.5	1	3140	23.81	0.214	NA	0.038	0.076	161.717	105.038
211	1	211	1.923	4.452	105	1	3882	23.998	0.395	NA	0.188	0.377	-170.335	27.948
212	1	212	2.173	4.556	105.5	1	3221	24.269	0.186	NA	0.271	0.542	22.401	-167.265
213	1	213	2.114	4.579	106	1	4917	24.333	0.248	NA	0.064	0.128	158.53	136.13
214	1	214	2.127	4.514	106.5	1	5719	24.4	0.205	NA	0.067	0.133	-78.162	123.307
215	1	215	2.118	4.485	107	1	3212	24.431	0.206	NA	0.031	0.062	-108.484	-30.322
216	1	216	2.2	4.52	107.5	1	4051	24.521	0.144	NA	0.09	0.179	23.377	131.862
217	1	217	2.164	4.567	108	1	5256	24.579	0.2	NA	0.059	0.117	127.473	104.096
218	1	218	2.174	4.393	108.5	1	4010	24.753	0.151	NA	0.174	0.347	-86.828	145.699
219	1	219	2.126	4.391	109	1	1595	24.801	0.197	NA	0.048	0.095	-177.76	-90.932
220	1	220	2.123	4.487	109.5	1	2214	24.896	0.201	NA	0.096	0.192	92.02	-90.22
221	1	221	2.215	4.482	110	1	2041	24.989	0.112	NA	0.092	0.184	-3.465	-95.485
222	1	222	2.111	4.394	110.5	1	3511	25.125	0.212	NA	0.136	0.272	-140.108	-136.643
223	1	223	2.125	4.348	111	1	6263	25.173	0.213	NA	0.049	0.097	-72.536	67.572
224	1	224	2.173	4.357	111.5	1	6028	25.222	0.166	NA	0.049	0.098	10.479	83.016
225	1	225	2.187	4.353	112	1	6628	25.237	0.155	NA	0.015	0.029	-13.516	-23.996
226	1	226	2.243	4.48	112.5	1	5960	25.375	0.086	NA	0.138	0.277	66.435	79.951
227	1	227	2.119	4.442	113	1	4800	25.504	0.199	NA	0.129	0.259	-162.609	130.956
228	1	228	2.046	4.442	113.5	1	2050	25.577	0.271	NA	0.073	0.145	179.368	-18.023
229	1	229	2.114	4.465	114	1	3822	25.648	0.206	NA	0.071	0.142	18.326	-161.042
230	1	230	2.113	4.21	114.5	1	6481	25.903	0.306	NA	0.255	0.509	-90.137	-108.463
231	1	231	2.147	4.408	115	1	3285	26.103	0.173	NA	0.2	0.401	80.21	170.346
232	1	232	2.122	4.455	115.5	1	1885	26.156	0.196	NA	0.053	0.107	118.138	37.929
233	1	233	2.078	4.416	116	1	3391	26.215	0.241	NA	0.059	0.118	-139.06	102.801
234	1	234	2.206	4.427	116.5	1	2126	26.344	0.112	NA	0.129	0.258	4.844	143.904
235	1	235	2.108	4.414	117	1	6572	26.444	0.211	NA	0.099	0.199	-172.398	-177.242
236	1	236	2.226	4.368	117.5	1	3756	26.571	0.115	NA	0.127	0.254	-20.942	151.455
237	1	237	2.205	4.297	118	1	7611	26.646	0.181	NA	0.075	0.15	-106.821	-85.878
238	1	238	2.195	4.398	118.5	1	5973	26.747	0.129	NA	0.102	0.203	95.543	-157.636
239	1	239	2.142	4.248	119	1	8294	26.906	0.259	NA	0.159	0.317	-109.533	154.925
240	1	240	2.106	4.398	119.5	1	7368	27.059	0.215	NA	0.153	0.307	103.367	-147.101
241	1	241	2.189	4.423	120	1	4640	27.146	0.129	NA	0.087	0.173	17.331	-86.035
242	1	242	2.2	4.331	120.5	1	4317	27.239	0.159	NA	0.093	0.185	-83.39	-100.722
243	1	243	2.137	4.328	121	1	4319	27.302	0.211	NA	0.063	0.126	-177.23	-93.839
244	1	244	2.144	4.477	121.5	1	4281	27.45	0.178	NA	0.148	0.297	87.224	-95.546
245	1	245	2.116	4.371	122	1	2220	27.559	0.212	NA	0.109	0.218	-105.012	167.764
246	1	246	2.142	4.277	122.5	1	6828	27.656	0.238	NA	0.098	0.195	-74.501	30.511
247	1	247	2.091	4.372	123	1	5685	27.763	0.236	NA	0.107	0.214	118.432	-167.066
248	1	248	2.196	4.378	123.5	1	2741	27.869	0.135	NA	0.105	0.211	3.474	-114.959
249	1	249	2.144	4.316	124	1	2756	27.95	0.213	NA	0.081	0.163	-130.418	-133.892
250	1	250	2.166	4.405	124.5	1	4283	28.042	0.156	NA	0.092	0.183	76.151	-153.431
251	1	251	2.126	4.447	125	1	5512	28.1	0.192	NA	0.058	0.117	133.262	57.111
252	1	252	2.232	4.527	125.5	1	2150	28.233	0.124	NA	0.133	0.265	36.756	-96.505
253	1	253	2.179	4.548	126	1	1715	28.29	0.177	NA	0.057	0.114	157.765	121.009
254	1	254	2.217	4.517	126.5	1	3575	28.339	0.128	NA	0.049	0.098	-40.173	162.062
255	1	255	2.183	4.527	127	1	3588	28.374	0.161	NA	0.035	0.07	162.82	-157.007
256	1	256	2.206	4.47	127.5	1	5186	28.435	0.117	NA	0.061	0.122	-68.548	128.632
257	1	257	2.156	4.587	128	1	2389	28.563	0.22	NA	0.127	0.255	112.988	-178.464
258	1	258	2.175	4.456	128.5	1	2169	28.695	0.144	NA	0.133	0.265	-81.852	165.161
259	1	259	2.114	4.551	129	1	2350	28.807	0.233	NA	0.112	0.224	122.425	-155.723
260	1	260	2.265	4.479	129.5	1	3206	28.974	0.067	NA	0.167	0.334	-25.583	-148.008
261	1	261	2.101	4.558	130	1	3940	29.157	0.248	NA	0.183	0.366	154.197	179.78
262	1	262	2.139	4.456	130.5	1	4029	29.267	0.179	NA	0.11	0.219	-69.233	136.569
263	1	263	2.062	4.426	131	1	3982	29.35	0.256	NA	0.083	0.166	-159.094	-89.86
264	1	264	2.131	4.535	131.5	1	4595	29.479	0.211	NA	0.129	0.258	57.667	-143.239
265	1	265	2.18	4.419	132	1	3176	29.605	0.139	NA	0.126	0.253	-67.21	-124.878
266	1	266	2.36	4.565	132.5	1	4236	29.837	0.134	NA	0.232	0.464	39.125	106.336
267	1	267	2.305	4.463	133	1	3985	29.953	0.028	NA	0.116	0.232	-118.384	-157.51
268	1	268	2.35	4.617	133.5	1	5111	30.113	0.182	NA	0.16	0.32	73.717	-167.899
269	1	269	2.27	4.556	134	1	4612	30.214	0.128	NA	0.1	0.201	-142.711	143.572
270	1	270	2.223	4.615	134.5	1	3517	30.289	0.201	NA	0.075	0.15	128.199	-89.089
271	1	271	2.164	4.551	135	1	2133	30.376	0.191	NA	0.087	0.174	-132.649	99.151
272	1	272	2.183	4.523	135.5	1	2387	30.41	0.159	NA	0.034	0.067	-55.728	76.922
273	1	273	2.316	4.607	136	1	5109	30.567	0.169	NA	0.157	0.314	32.182	87.91
274	1	274	2.249	4.713	136.5	1	3982	30.692	0.284	NA	0.126	0.252	122.256	90.074
275	1	275	2.203	4.667	137	1	1813	30.757	0.256	NA	0.065	0.13	-134.57	103.173
276	1	276	2.215	4.692	137.5	1	2178	30.785	0.274	NA	0.027	0.055	64.567	-160.863
277	1	277	2.158	4.564	138	1	2299	30.924	0.204	NA	0.139	0.279	-113.992	-178.559
278	1	278	2.202	4.599	138.5	1	3758	30.98	0.198	NA	0.056	0.111	38.377	152.369
279	1	279	2.183	4.572	139	1	6050	31.013	0.19	NA	0.033	0.066	-124.583	-162.96
280	1	280	2.206	4.556	139.5	1	3799	31.04	0.163	NA	0.028	0.055	-33.166	91.417
281	1	281	2.196	4.593	140	1	4123	31.078	0.197	NA	0.038	0.075	105.409	138.575
282	1	282	2.202	4.57	140.5	1	3308	31.101	0.176	NA	0.023	0.046	-74.989	179.602
283	1	283	2.262	4.731	141	1	5237	31.273	0.299	NA	0.172	0.344	69.619	144.608
284	1	284	2.264	4.614	141.5	1	3686	31.39	0.184	NA	0.117	0.235	-89.272	-158.891
285	1	285	2.133	4.54	142	1	2188	31.54	0.211	NA	0.15	0.299	-150.493	-61.221
286	1	286	2.22	4.634	142.5	1	6583	31.667	0.219	NA	0.127	0.255	47.124	-162.383
287	1	287	2.281	4.622	143	1	6261	31.73	0.187	NA	0.062	0.125	-11.169	-58.294
288	1	288	2.294	4.565	143.5	1	3980	31.788	0.13	NA	0.058	0.116	-76.782	-65.613
289	1	289	2.175	4.626	144	1	4396	31.922	0.236	NA	0.134	0.268	153.26	-129.958
290	1	290	2.296	4.631	144.5	1	4704	32.043	0.195	NA	0.121	0.243	2.685	-150.575
291	1	291	2.189	4.613	145	1	2359	32.151	0.217	NA	0.108	0.216	-170.288	-172.974
292	1	292	2.172	4.669	145.5	1	3598	32.21	0.274	NA	0.059	0.118	107.51	-82.202
293	1	293	2.205	4.532	146	1	2203	32.352	0.147	NA	0.142	0.284	-76.368	176.122
294	1	294	2.141	4.617	146.5	1	2882	32.459	0.252	NA	0.107	0.214	126.822	-156.811
295	1	295	2.255	4.679	147	1	4384	32.589	0.249	NA	0.13	0.26	28.23	-98.591
296	1	296	2.245	4.596	147.5	1	2816	32.672	0.174	NA	0.083	0.166	-97.3	-125.53
297	1	297	2.178	4.525	148	1	2510	32.77	0.164	NA	0.098	0.195	-132.76	-35.46
298	1	298	2.098	4.489	148.5	1	2333	32.858	0.226	NA	0.088	0.176	-156.174	-23.414
299	1	299	2.164	4.496	149	1	1346	32.924	0.164	NA	0.066	0.133	6.078	162.252
300	1	300	2.19	4.648	149.5	1	2171	33.078	0.246	NA	0.154	0.309	80.21	74.132
301	1	301	2.268	4.518	150	1	1879	33.23	0.094	NA	0.152	0.303	-59.266	-139.476
302	1	302	2.104	4.475	150.5	1	2056	33.399	0.217	NA	0.169	0.338	-165.263	-105.998
303	1	303	2.229	4.537	151	1	1631	33.538	0.133	NA	0.139	0.278	26.312	-168.425
304	1	304	2.211	4.422	151.5	1	2077	33.654	0.108	NA	0.116	0.231	-98.67	-124.981
305	1	305	2.208	4.391	152	1	1952	33.685	0.119	NA	0.031	0.063	-96.297	2.373
306	1	306	2.094	4.413	152.5	1	2312	33.801	0.225	NA	0.116	0.232	169.171	-94.532
307	1	307	2.243	4.496	153	1	4288	33.972	0.095	NA	0.171	0.341	29.272	-139.899
308	1	308	2.016	4.406	153.5	1	1998	34.216	0.303	NA	0.244	0.489	-158.166	172.561
309	1	309	2.131	4.41	154	1	2604	34.331	0.189	NA	0.115	0.229	2.473	160.64
310	1	310	2.101	4.434	154.5	1	3355	34.368	0.217	NA	0.037	0.075	141.908	139.435
311	1	311	2.054	4.475	155	1	1070	34.431	0.266	NA	0.063	0.125	138.413	-3.496
312	1	312	2.239	4.61	155.5	1	4014	34.659	0.189	NA	0.228	0.457	36.125	-102.288
313	1	313	2.038	4.5	156	1	1706	34.888	0.287	NA	0.229	0.458	-151.46	172.415
314	1	314	2.023	4.452	156.5	1	2310	34.939	0.295	NA	0.051	0.102	-106.483	44.978
315	1	315	1.995	4.601	157	1	2743	35.091	0.362	NA	0.152	0.304	100.938	-152.58
316	1	316	2.055	4.582	157.5	1	1557	35.154	0.3	NA	0.063	0.127	-17.299	-118.237
317	1	317	2.061	4.595	158	1	2250	35.169	0.301	NA	0.014	0.028	65.006	82.305
318	1	318	2.161	4.718	158.5	1	5250	35.327	0.321	NA	0.159	0.317	51.105	-13.901
319	1	319	2.028	4.501	159	1	2246	35.581	0.297	NA	0.254	0.509	-121.506	-172.611
320	1	320	2.093	4.592	159.5	1	4300	35.693	0.273	NA	0.112	0.223	54.418	175.924
321	1	321	2.213	4.607	160	1	4556	35.814	0.199	NA	0.121	0.242	7.348	-47.069
322	1	322	2.159	4.499	160.5	1	2975	35.935	0.17	NA	0.121	0.241	-116.242	-123.591
323	1	323	2.016	4.486	161	1	3101	36.079	0.305	NA	0.144	0.287	-174.599	-58.357
324	1	324	2.124	4.556	161.5	1	3997	36.207	0.227	NA	0.128	0.256	33.173	-152.227
325	1	325	2.259	4.655	162	1	6233	36.375	0.225	NA	0.168	0.337	36.285	3.112
326	1	326	2.241	4.586	162.5	1	7118	36.447	0.167	NA	0.072	0.144	-104.715	-141
327	1	327	2.244	4.521	163	1	3340	36.513	0.111	NA	0.065	0.13	-87.183	17.531
328	1	328	2.228	4.634	163.5	1	1785	36.627	0.216	NA	0.114	0.229	98.325	-174.492
329	1	329	2.028	4.493	164	1	3522	36.871	0.295	NA	0.244	0.488	-144.775	116.901
330	1	330	2.088	4.525	164.5	1	2726	36.939	0.246	NA	0.068	0.135	27.957	172.732
331	1	331	2.212	4.424	165	1	2645	37.098	0.107	NA	0.159	0.319	-39.064	-67.021
332	1	332	2.16	4.413	165.5	1	1207	37.151	0.159	NA	0.053	0.105	-168.034	-128.971
333	1	333	2.135	4.441	166	1	3829	37.188	0.182	NA	0.037	0.074	132.175	-59.791
334	1	334	2.021	4.446	166.5	1	2071	37.303	0.297	NA	0.115	0.229	177.317	45.142
335	1	335	1.984	4.33	167	1	1572	37.424	0.351	NA	0.122	0.244	-107.753	74.931
336	1	336	2.215	4.427	167.5	1	2316	37.675	0.104	NA	0.251	0.501	22.77	130.523
337	1	337	2.08	4.4	168	1	2295	37.812	0.241	NA	0.137	0.275	-168.558	168.672
338	1	338	2.266	4.488	168.5	1	2572	38.018	0.072	NA	0.206	0.412	25.415	-166.026
339	1	339	2.159	4.36	169	1	1356	38.186	0.177	NA	0.168	0.335	-129.785	-155.201
340	1	340	2.317	4.572	169.5	1	6837	38.451	0.134	NA	0.265	0.53	53.253	-176.962
341	1	341	2.152	4.545	170	1	4516	38.619	0.197	NA	0.168	0.336	-170.582	136.165
342	1	342	2.121	4.522	170.5	1	2419	38.657	0.214	NA	0.038	0.076	-143.773	26.809
343	1	343	2.123	4.517	171	1	1945	38.663	0.21	NA	0.006	0.011	-65.461	78.312
344	1	344	2.107	4.441	171.5	1	3278	38.74	0.211	NA	0.078	0.155	-102.462	-37.001
345	1	345	1.974	4.531	172	1	2303	38.901	0.357	NA	0.161	0.321	145.805	-111.733
346	1	346	1.995	4.499	172.5	1	1695	38.94	0.328	NA	0.039	0.078	-55.826	158.368
347	1	347	2.022	4.508	173	1	1408	38.968	0.304	NA	0.028	0.056	18.335	74.161
348	1	348	2.148	4.487	173.5	1	1461	39.095	0.177	NA	0.128	0.255	-9.619	-27.953
349	1	349	2.097	4.53	174	1	1670	39.162	0.239	NA	0.067	0.133	139.006	148.624
350	1	350	2.037	4.531	174.5	1	2131	39.223	0.296	NA	0.061	0.121	179.169	40.163
351	1	351	2.171	4.647	175	1	1036	39.4	0.255	NA	0.177	0.355	40.589	-138.58
352	1	352	2.033	4.532	175.5	1	928	39.58	0.3	NA	0.18	0.361	-140.291	179.119
353	1	353	2.102	4.658	176	1	1333	39.725	0.308	NA	0.144	0.289	61.185	-158.523
354	1	354	2.084	4.58	176.5	1	1427	39.804	0.274	NA	0.08	0.159	-103.079	-164.264
355	1	355	2.03	4.44	177	1	2094	39.955	0.288	NA	0.151	0.302	-111.12	-8.041
356	1	356	2.052	4.42	177.5	1	1649	39.985	0.266	NA	0.03	0.06	-41.332	69.789
357	1	357	2.097	4.528	178	1	3456	40.102	0.238	NA	0.117	0.235	67.392	108.724
358	1	358	2.048	4.515	178.5	1	2097	40.153	0.28	NA	0.051	0.102	-164.962	127.646
359	1	359	2.065	4.549	179	1	1977	40.191	0.276	NA	0.037	0.075	63.146	-131.892
360	1	360	2.078	4.579	179.5	1	1674	40.224	0.279	NA	0.033	0.067	67.894	4.748
361	1	361	2.173	4.53	180	1	3575	40.331	0.172	NA	0.107	0.215	-27.532	-95.426
362	1	362	2.022	4.502	180.5	1	1804	40.484	0.302	NA	0.153	0.305	-169.648	-142.116
363	1	363	2.147	4.589	181	1	2598	40.635	0.228	NA	0.151	0.302	34.754	-155.598
364	1	364	2.01	4.462	181.5	1	1826	40.822	0.309	NA	0.186	0.373	-137.254	-172.008
365	1	365	2.056	4.534	182	1	1497	40.907	0.279	NA	0.085	0.171	57.255	-165.492
366	1	366	2.124	4.61	182.5	1	1418	41.009	0.259	NA	0.102	0.204	47.941	-9.314
367	1	367	2.01	4.45	183	1	2395	41.205	0.308	NA	0.196	0.393	-125.467	-173.408
368	1	368	2.035	4.536	183.5	1	1723	41.296	0.299	NA	0.09	0.18	73.882	-160.651
369	1	369	2.086	4.558	184	1	2425	41.35	0.262	NA	0.055	0.109	23.621	-50.261
370	1	370	2.087	4.481	184.5	1	2058	41.428	0.234	NA	0.078	0.155	-88.727	-112.348
371	1	371	2.091	4.483	185	1	2496	41.432	0.231	NA	0.004	0.008	27.549	116.276
372	1	372	2.008	4.467	185.5	1	1973	41.516	0.311	NA	0.084	0.168	-169.214	163.237
373	1	373	1.981	4.477	186	1	1696	41.545	0.339	NA	0.029	0.058	160.213	-30.574
374	1	374	2.048	4.494	186.5	1	1794	41.615	0.275	NA	0.07	0.14	14.729	-145.484
375	1	375	1.983	4.458	187	1	1439	41.69	0.336	NA	0.075	0.15	-151.262	-165.991
376	1	376	2.057	4.468	187.5	1	1606	41.765	0.262	NA	0.075	0.151	7.368	158.63
377	1	377	2.032	4.469	188	1	1482	41.79	0.287	NA	0.025	0.05	177.383	170.015
378	1	378	2.016	4.537	188.5	1	2007	41.859	0.318	NA	0.069	0.139	103.622	-73.761
379	1	379	2.008	4.508	189	1	1730	41.889	0.317	NA	0.03	0.06	-104.774	151.604
380	1	380	2.028	4.501	189.5	1	1702	41.911	0.296	NA	0.021	0.043	-19.6	85.173
381	1	381	2.041	4.585	190	1	1695	41.996	0.313	NA	0.085	0.171	81.299	100.899
382	1	382	1.946	4.431	190.5	1	1849	42.177	0.371	NA	0.181	0.362	-121.597	157.105
383	1	383	2.025	4.538	191	1	1570	42.31	0.309	NA	0.133	0.266	53.6	175.197
384	1	384	2.041	4.565	191.5	1	1873	42.341	0.305	NA	0.031	0.061	59.931	6.331
385	1	385	2.089	4.588	192	1	2152	42.395	0.273	NA	0.054	0.108	25.782	-34.149
386	1	386	2.183	4.547	192.5	1	1962	42.497	0.173	NA	0.102	0.205	-23.547	-49.329
387	1	387	2.241	4.634	193	1	1489	42.601	0.21	NA	0.104	0.207	56.347	79.893
388	1	388	2.182	4.53	193.5	1	1770	42.72	0.164	NA	0.119	0.238	-119.661	-176.007
389	1	389	2.066	4.592	194	1	1587	42.85	0.295	NA	0.131	0.262	151.974	-88.365
390	1	390	2.182	4.467	194.5	1	1973	43.021	0.139	NA	0.17	0.34	-47.409	160.617
391	1	391	2.142	4.607	195	1	1574	43.166	0.243	NA	0.146	0.291	105.543	152.951
392	1	392	2.166	4.555	195.5	1	2175	43.224	0.191	NA	0.058	0.115	-65.48	-171.022
393	1	393	2.17	4.514	196	1	2015	43.265	0.166	NA	0.041	0.082	-84.466	-18.986
394	1	394	2.113	4.48	196.5	1	2216	43.331	0.209	NA	0.066	0.132	-149.553	-65.088
395	1	395	2.057	4.59	197	1	1480	43.454	0.302	NA	0.123	0.247	117.191	-93.255
396	1	396	2.098	4.521	197.5	1	2016	43.535	0.235	NA	0.081	0.161	-59.366	-176.557
397	1	397	2.109	4.543	198	1	2722	43.56	0.233	NA	0.025	0.05	63.443	122.809
398	1	398	2.161	4.616	198.5	1	2361	43.649	0.238	NA	0.089	0.178	55.008	-8.435
399	1	399	2.117	4.609	199	1	4401	43.692	0.264	NA	0.044	0.087	-171.054	133.938
400	1	400	2.145	4.58	199.5	1	3790	43.732	0.224	NA	0.04	0.08	-46.285	124.769
401	1	401	2.078	4.637	200	1	2784	43.82	0.312	NA	0.088	0.176	140.082	-173.634
402	1	402	2.114	4.658	200.5	1	3780	43.862	0.3	NA	0.042	0.084	29.691	-110.391
403	1	403	2.174	4.57	201	1	2340	43.968	0.195	NA	0.106	0.212	-55.547	-85.238
404	1	404	2.047	4.528	201.5	1	1664	44.102	0.286	NA	0.134	0.268	-161.761	-106.214
405	1	405	2.065	4.498	202	1	1241	44.138	0.26	NA	0.035	0.071	-59.274	102.488
406	1	406	2.142	4.482	202.5	1	2139	44.216	0.181	NA	0.079	0.157	-11.449	47.824
407	1	407	2.178	4.55	203	1	1361	44.293	0.179	NA	0.076	0.153	61.674	73.124
408	1	408	2.192	4.554	203.5	1	5045	44.308	0.171	NA	0.015	0.03	17.383	-44.292
409	1	409	2.115	4.499	204	1	2150	44.403	0.212	NA	0.095	0.19	-144.925	-162.308
410	1	410	2.029	4.535	204.5	1	1862	44.495	0.305	NA	0.093	0.185	157.1	-57.975
411	1	411	2.077	4.53	205	1	2670	44.544	0.258	NA	0.048	0.097	-6.445	-163.545
412	1	412	2.174	4.627	205.5	1	3720	44.681	0.237	NA	0.137	0.275	44.99	51.434
413	1	413	2.091	4.513	206	1	2280	44.822	0.239	NA	0.141	0.282	-126.221	-171.211
414	1	414	2.133	4.426	206.5	1	2122	44.919	0.185	NA	0.096	0.193	-64.239	61.982
415	1	415	2.191	4.591	207	1	1757	45.094	0.199	NA	0.175	0.35	70.569	134.808
416	1	416	2.234	4.569	207.5	1	1627	45.142	0.156	NA	0.048	0.097	-27.873	-98.442
417	1	417	2.155	4.569	208	1	2058	45.221	0.209	NA	0.079	0.157	179.593	-152.534
418	1	418	2.217	4.563	208.5	1	2764	45.283	0.16	NA	0.063	0.125	-6.028	174.379
419	1	419	2.132	4.624	209	1	3052	45.389	0.263	NA	0.105	0.21	144.591	150.619
420	1	420	2.042	4.673	209.5	1	4343	45.491	0.362	NA	0.102	0.204	151.428	6.837
421	1	421	2.163	4.738	210	1	4908	45.628	0.338	NA	0.138	0.276	28.469	-122.958
422	1	422	2.203	4.702	210.5	1	2935	45.682	0.288	NA	0.054	0.107	-42.874	-71.344
423	1	423	2.095	4.79	211	1	5655	45.821	0.417	NA	0.139	0.278	140.531	-176.594
424	1	424	2.179	4.72	211.5	1	2986	45.93	0.314	NA	0.109	0.219	-39.966	179.502
425	1	425	2.175	4.65	212	1	2647	46.001	0.256	NA	0.07	0.141	-93.395	-53.429
426	1	426	2.183	4.808	212.5	1	6071	46.159	0.394	NA	0.159	0.317	87.037	-179.568
427	1	427	2.135	4.637	213	1	2984	46.337	0.271	NA	0.178	0.355	-105.703	167.26
428	1	428	2.088	4.802	213.5	1	4196	46.508	0.431	NA	0.172	0.343	105.977	-148.32
429	1	429	2.126	4.729	214	1	5247	46.591	0.349	NA	0.082	0.165	-62.253	-168.23
430	1	430	2.22	4.832	214.5	1	6357	46.73	0.406	NA	0.139	0.279	47.628	109.881
431	1	431	2.212	4.732	215	1	4266	46.831	0.312	NA	0.101	0.202	-94.481	-142.109
432	1	432	2.249	4.697	215.5	1	2545	46.882	0.268	NA	0.051	0.102	-43.121	51.36
433	1	433	2.22	4.676	216	1	2784	46.918	0.258	NA	0.036	0.072	-144.815	-101.694
434	1	434	2.223	4.797	216.5	1	2656	47.038	0.371	NA	0.12	0.24	88.484	-126.701
435	1	435	2.189	4.763	217	1	3665	47.086	0.349	NA	0.048	0.096	-135.319	136.197
436	1	436	2.22	4.72	217.5	1	3517	47.139	0.299	NA	0.053	0.106	-54.153	81.166
437	1	437	2.24	4.664	218	1	2854	47.198	0.239	NA	0.059	0.118	-70.109	-15.956
438	1	438	2.273	4.744	218.5	1	4435	47.284	0.309	NA	0.086	0.172	67.113	137.222
439	1	439	2.182	4.686	219	1	2432	47.393	0.283	NA	0.108	0.217	-147.727	145.16
440	1	440	2.155	4.564	219.5	1	4396	47.517	0.206	NA	0.125	0.25	-102.368	45.358
441	1	441	2.239	4.58	220	1	3571	47.603	0.163	NA	0.085	0.17	11.009	113.377
442	1	442	2.182	4.579	220.5	1	3933	47.659	0.196	NA	0.056	0.113	-179.429	169.562
443	1	443	2.177	4.632	221	1	5898	47.712	0.24	NA	0.053	0.106	95.786	-84.786
444	1	444	2.208	4.664	221.5	1	3722	47.757	0.251	NA	0.044	0.089	45.274	-50.512
445	1	445	2.259	4.727	222	1	7415	47.838	0.295	NA	0.082	0.163	51.099	5.825
446	1	446	2.147	4.692	222.5	1	3880	47.957	0.306	NA	0.118	0.236	-162.493	146.409
447	1	447	2.076	4.663	223	1	4008	48.033	0.331	NA	0.077	0.154	-157.806	4.687
448	1	448	2.013	4.57	223.5	1	4693	48.145	0.332	NA	0.112	0.224	-123.966	33.839
449	1	449	2.173	4.49	224	1	2653	48.324	0.154	NA	0.179	0.358	-26.677	97.29
450	1	450	2.164	4.572	224.5	1	4226	48.407	0.204	NA	0.083	0.166	96.095	122.772
451	1	451	2.043	4.647	225	1	4832	48.549	0.345	NA	0.142	0.284	148.07	51.974
452	1	452	2.211	4.505	225.5	1	4177	48.769	0.126	NA	0.22	0.439	-40.384	171.546
453	1	453	2.142	4.544	226	1	4936	48.848	0.206	NA	0.079	0.158	150.44	-169.177
454	1	454	2.131	4.66	226.5	1	2647	48.964	0.29	NA	0.116	0.233	95.219	-55.22
455	1	455	2.121	4.556	227	1	2186	49.069	0.23	NA	0.105	0.21	-95.831	168.95
456	1	456	2.113	4.547	227.5	1	2967	49.081	0.232	NA	0.011	0.023	-131.199	-35.368
457	1	457	2.124	4.551	228	1	4128	49.092	0.225	NA	0.011	0.022	20.04	151.238
458	1	458	2.149	4.501	228.5	1	3485	49.148	0.18	NA	0.056	0.113	-63.143	-83.183
459	1	459	2.098	4.552	229	1	2453	49.22	0.247	NA	0.072	0.144	134.517	-162.34
460	1	460	2.148	4.523	229.5	1	4008	49.278	0.189	NA	0.058	0.116	-30.28	-164.796
461	1	461	2.074	4.502	230	1	3129	49.356	0.252	NA	0.077	0.155	-164.109	-133.83
462	1	462	2.212	4.55	230.5	1	3054	49.502	0.154	NA	0.146	0.292	19.204	-176.687
463	1	463	2.14	4.543	231	1	4411	49.574	0.207	NA	0.073	0.146	-174.416	166.38
464	1	464	2.15	4.552	231.5	1	5702	49.588	0.203	NA	0.014	0.028	40.645	-144.939
465	1	465	2.184	4.529	232	1	4729	49.629	0.162	NA	0.041	0.081	-33.719	-74.364
466	1	466	2.21	4.524	232.5	1	5382	49.655	0.138	NA	0.027	0.053	-12.374	21.345
467	1	467	2.22	4.604	233	1	4347	49.736	0.193	NA	0.081	0.162	82.772	95.146
468	1	468	2.241	4.541	233.5	1	2148	49.803	0.128	NA	0.067	0.133	-71.407	-154.179
469	1	469	2.244	4.585	234	1	5376	49.847	0.164	NA	0.044	0.087	86.563	157.971
470	1	470	2.248	4.603	234.5	1	5685	49.865	0.179	NA	0.019	0.037	77.565	-8.998
471	1	471	2.233	4.614	235	1	4170	49.884	0.195	NA	0.019	0.037	144.082	66.518
472	1	472	2.289	4.568	235.5	1	3741	49.956	0.134	NA	0.072	0.144	-38.956	176.962
473	1	473	2.146	4.517	236	1	4640	50.107	0.189	NA	0.151	0.303	-159.95	-120.994
474	1	474	2.287	4.609	236.5	1	7069	50.276	0.174	NA	0.169	0.337	33.422	-166.628
475	1	475	2.217	4.624	237	1	4697	50.347	0.211	NA	0.071	0.143	168.57	135.148
476	1	476	2.207	4.632	237.5	1	4200	50.36	0.224	NA	0.013	0.026	137.756	-30.814
477	1	477	2.248	4.666	238	1	4049	50.413	0.239	NA	0.053	0.105	39.544	-98.212
478	1	478	2.351	4.501	238.5	1	5418	50.608	0.071	NA	0.195	0.389	-58.147	-97.691
479	1	479	2.265	4.54	239	1	3592	50.702	0.114	NA	0.094	0.188	155.399	-146.454
480	1	480	2.293	4.465	239.5	1	2449	50.781	0.037	NA	0.08	0.159	-69.56	135.041
481	1	481	2.352	4.56	240	1	5226	50.893	0.127	NA	0.112	0.223	58.471	128.031
482	1	482	2.315	4.586	240.5	1	2395	50.938	0.148	NA	0.045	0.09	144.75	86.279
483	1	483	2.29	4.5	241	1	2301	51.028	0.068	NA	0.09	0.18	-106.342	108.908
484	1	484	2.345	4.614	241.5	1	3692	51.155	0.178	NA	0.127	0.254	64.272	170.613
485	1	485	2.277	4.578	242	1	1655	51.231	0.146	NA	0.076	0.153	-152.033	143.695
486	1	486	2.328	4.61	242.5	1	1341	51.291	0.173	NA	0.06	0.121	32.355	-175.612
487	1	487	2.341	4.656	243	1	2114	51.338	0.219	NA	0.047	0.094	74.483	42.128
488	1	488	2.407	4.5	243.5	1	1280	51.507	0.109	NA	0.169	0.338	-66.831	-141.314
489	1	489	2.291	4.635	244	1	1640	51.685	0.198	NA	0.178	0.355	130.836	-162.333
490	1	490	2.308	4.662	244.5	1	1337	51.718	0.225	NA	0.033	0.066	58.255	-72.581
491	1	491	2.473	4.552	245	1	1920	51.916	0.193	NA	0.198	0.397	-33.89	-92.145
492	1	492	2.31	4.687	245.5	1	1446	52.128	0.249	NA	0.211	0.423	140.362	174.253
493	1	493	2.302	4.668	246	1	1149	52.148	0.231	NA	0.021	0.041	-114.498	105.14
494	1	494	2.368	4.631	246.5	1	1388	52.224	0.2	NA	0.076	0.152	-28.949	85.549
495	1	495	2.352	4.715	247	1	1553	52.31	0.28	NA	0.086	0.171	100.565	129.514
496	1	496	2.351	4.609	247.5	1	1862	52.417	0.174	NA	0.107	0.214	-90.935	168.501
497	1	497	2.268	4.585	248	1	1239	52.503	0.155	NA	0.086	0.173	-164.016	-73.082
498	1	498	2.345	4.58	248.5	1	1521	52.581	0.145	NA	0.078	0.155	-3.46	160.556
499	1	499	2.259	4.603	249	1	1143	52.67	0.176	NA	0.089	0.179	164.966	168.427
500	1	500	2.72	4.733	249.5	1	6530	53.149	0.499	NA	0.479	0.959	15.681	-149.285
501	1	501	2.579	4.655	250	1	3549	53.311	0.34	NA	0.161	0.323	-151.24	-166.921
502	1	502	2.478	4.584	250.5	1	1397	53.434	0.217	NA	0.123	0.247	-144.667	6.573
503	1	503	2.379	4.626	251	1	1399	53.542	0.198	NA	0.108	0.216	156.812	-58.521
504	1	504	2.262	4.699	251.5	1	1781	53.68	0.267	NA	0.138	0.275	148.099	-8.712
505	1	505	2.301	4.618	252	1	1265	53.769	0.181	NA	0.09	0.179	-64.345	147.556
506	1	506	2.207	4.518	252.5	1	1979	53.907	0.136	NA	0.138	0.275	-133.024	-68.679
507	1	507	2.248	4.619	253	1	1600	54.016	0.194	NA	0.109	0.219	67.95	-159.027
508	1	508	2.314	4.672	253.5	1	2060	54.101	0.234	NA	0.085	0.169	38.823	-29.127
509	1	509	2.304	4.72	254	1	2276	54.15	0.282	NA	0.049	0.098	102.353	63.53
510	1	510	2.193	4.589	254.5	1	1789	54.321	0.196	NA	0.172	0.343	-130.201	127.445
511	1	511	2.293	4.637	255	1	1553	54.432	0.2	NA	0.11	0.221	25.755	155.957
512	1	512	2.214	4.561	255.5	1	2698	54.541	0.161	NA	0.109	0.219	-136.255	-162.01
513	1	513	2.128	4.574	256	1	1580	54.628	0.233	NA	0.087	0.173	171.671	-52.074
514	1	514	2.199	4.639	256.5	1	1696	54.724	0.234	NA	0.096	0.193	42.611	-129.06
515	1	515	2.224	4.643	257	1	1166	54.749	0.226	NA	0.025	0.051	10.145	-32.467
516	1	516	2.091	4.595	257.5	1	1442	54.891	0.276	NA	0.142	0.283	-160.05	-170.195
517	1	517	2.104	4.655	258	1	2067	54.953	0.304	NA	0.062	0.123	77.069	-122.881
518	1	518	2.069	4.594	258.5	1	1785	55.023	0.294	NA	0.071	0.141	-120.506	162.425
519	1	519	2.185	4.604	259	1	2048	55.14	0.213	NA	0.116	0.233	4.629	125.136
520	1	520	2.317	4.703	259.5	1	1538	55.306	0.266	NA	0.166	0.332	36.983	32.354
521	1	521	2.227	4.661	260	1	2408	55.405	0.241	NA	0.099	0.199	-154.904	168.113
522	1	522	2.271	4.633	260.5	1	3319	55.457	0.201	NA	0.052	0.104	-32.37	122.534
523	1	523	2.172	4.7	261	1	2161	55.577	0.3	NA	0.12	0.239	146.424	178.794
524	1	524	2.233	4.721	261.5	1	1892	55.642	0.295	NA	0.065	0.131	19.152	-127.272
525	1	525	2.175	4.621	262	1	1459	55.758	0.232	NA	0.116	0.232	-120.401	-139.553
526	1	526	2.271	4.74	262.5	1	1508	55.911	0.306	NA	0.153	0.306	51.111	171.512
527	1	527	2.178	4.661	263	1	2786	56.033	0.263	NA	0.122	0.243	-139.365	169.524
528	1	528	2.228	4.708	263.5	1	1631	56.101	0.284	NA	0.068	0.136	43.519	-177.116
529	1	529	2.258	4.791	264	1	1529	56.19	0.358	NA	0.089	0.178	69.935	26.416
530	1	530	2.234	4.709	264.5	1	1599	56.275	0.284	NA	0.085	0.17	-106.29	-176.225
531	1	531	2.197	4.673	265	1	2353	56.327	0.264	NA	0.052	0.105	-135.56	-29.27
532	1	532	2.328	4.768	265.5	1	2165	56.49	0.331	NA	0.163	0.325	36.085	171.646
533	1	533	2.307	4.787	266	1	1666	56.519	0.349	NA	0.029	0.057	139.697	103.612
534	1	534	2.212	4.604	266.5	1	1418	56.725	0.197	NA	0.206	0.412	-117.389	102.914
535	1	535	2.32	4.725	267	1	1710	56.887	0.287	NA	0.162	0.324	48.262	165.651
536	1	536	2.39	4.65	267.5	1	1659	56.99	0.224	NA	0.103	0.206	-46.627	-94.889
537	1	537	2.228	4.712	268	1	2801	57.163	0.288	NA	0.173	0.347	159.246	-154.126
538	1	538	2.304	4.716	268.5	1	2591	57.239	0.278	NA	0.075	0.151	3.173	-156.074
539	1	539	2.355	4.772	269	1	1787	57.316	0.337	NA	0.077	0.154	47.612	44.439
540	1	540	2.296	4.743	269.5	1	1314	57.382	0.306	NA	0.067	0.133	-153.557	158.832
541	1	541	2.22	4.706	270	1	1043	57.466	0.286	NA	0.084	0.168	-154.345	-0.789
542	1	542	2.302	4.719	270.5	1	1791	57.549	0.281	NA	0.083	0.166	8.567	162.912
543	1	543	2.099	4.616	271	1	1996	57.777	0.282	NA	0.228	0.455	-153.021	-161.588
544	1	544	2.215	4.678	271.5	1	2237	57.908	0.261	NA	0.132	0.263	28.335	-178.644
545	1	545	2.284	4.688	272	1	3212	57.978	0.253	NA	0.07	0.139	8.463	-19.872
546	1	546	2.249	4.632	272.5	1	2553	58.044	0.206	NA	0.066	0.132	-121.52	-129.983
547	1	547	2.18	4.584	273	1	1608	58.129	0.201	NA	0.084	0.169	-145.802	-24.281
548	1	548	2.35	4.638	273.5	1	1474	58.308	0.203	NA	0.179	0.358	17.385	163.186
549	1	549	2.121	4.655	274	1	1107	58.538	0.294	NA	0.231	0.461	175.677	158.292
550	1	550	2.314	4.706	274.5	1	1117	58.738	0.268	NA	0.2	0.4	14.595	-161.082
551	1	551	2.23	4.64	275	1	1644	58.845	0.22	NA	0.107	0.214	-141.866	-156.461
552	1	552	2.272	4.653	275.5	1	1708	58.889	0.22	NA	0.044	0.088	17.708	159.573
553	1	553	2.267	4.753	276	1	2688	58.989	0.319	NA	0.1	0.2	92.807	75.099
554	1	554	2.244	4.686	276.5	1	1742	59.06	0.259	NA	0.071	0.143	-109.372	157.821
555	1	555	2.2	4.53	277	1	1698	59.222	0.15	NA	0.162	0.323	-105.624	3.749
556	1	556	2.211	4.696	277.5	1	2306	59.388	0.279	NA	0.166	0.332	86.263	-168.113
557	1	557	2.232	4.648	278	1	1395	59.44	0.227	NA	0.052	0.105	-66.043	-152.306
558	1	558	2.241	4.674	278.5	1	1759	59.468	0.249	NA	0.028	0.055	71.802	137.845
559	1	559	2.098	4.585	279	1	1591	59.636	0.265	NA	0.168	0.336	-148.079	140.119
560	1	560	2.154	4.623	279.5	1	2297	59.704	0.247	NA	0.067	0.135	33.993	-177.928
561	1	561	2.187	4.656	280	1	1830	59.75	0.254	NA	0.046	0.093	45.298	11.305
562	1	562	2.293	4.704	280.5	1	1484	59.867	0.267	NA	0.117	0.233	24.05	-21.248
563	1	563	2.321	4.636	281	1	2649	59.94	0.198	NA	0.073	0.146	-67.643	-91.693
564	1	564	2.288	4.643	281.5	1	1663	59.973	0.207	NA	0.033	0.067	167.749	-124.608
565	1	565	2.211	4.656	282	1	1578	60.052	0.243	NA	0.078	0.157	170.484	2.735
566	1	566	2.176	4.612	282.5	1	1282	60.108	0.225	NA	0.056	0.113	-129.075	60.441
567	1	567	2.215	4.611	283	1	2067	60.147	0.201	NA	0.04	0.079	-1.985	127.09
568	1	568	2.239	4.691	283.5	1	2233	60.231	0.265	NA	0.083	0.166	73.391	75.376
569	1	569	2.295	4.506	284	1	1651	60.424	0.071	NA	0.193	0.387	-73.207	-146.598
570	1	570	2.26	4.676	284.5	1	2065	60.598	0.245	NA	0.174	0.348	101.633	174.839
571	1	571	2.228	4.639	285	1	1945	60.646	0.221	NA	0.048	0.097	-131.094	127.273
572	1	572	2.197	4.695	285.5	1	1390	60.71	0.284	NA	0.063	0.127	119.657	-109.249
573	1	573	2.213	4.622	286	1	2077	60.784	0.212	NA	0.074	0.148	-77.462	162.881
574	1	574	2.263	4.576	286.5	1	1280	60.852	0.149	NA	0.068	0.136	-42.65	34.812
575	1	575	2.085	4.707	287	1	1702	61.073	0.356	NA	0.221	0.442	143.701	-173.65
576	1	576	2.189	4.725	287.5	1	1273	61.179	0.315	NA	0.106	0.212	9.843	-133.858
577	1	577	2.28	4.672	288	1	3069	61.284	0.237	NA	0.106	0.211	-30.316	-40.159
578	1	578	2.276	4.664	288.5	1	1567	61.293	0.23	NA	0.008	0.017	-117.783	-87.467
579	1	579	2.243	4.589	289	1	1218	61.375	0.169	NA	0.082	0.164	-113.721	4.062
580	1	580	2.152	4.652	289.5	1	1375	61.486	0.271	NA	0.111	0.222	145.536	-100.743
581	1	581	2.269	4.663	290	1	1934	61.603	0.23	NA	0.117	0.234	5.246	-140.29
582	1	582	2.192	4.666	290.5	1	1335	61.68	0.26	NA	0.077	0.154	177.733	172.487
583	1	583	2.205	4.599	291	1	1303	61.748	0.196	NA	0.068	0.136	-78.864	103.403
584	1	584	2.158	4.573	291.5	1	1311	61.801	0.209	NA	0.054	0.107	-150.608	-71.744
585	1	585	2.147	4.541	292	1	2030	61.835	0.199	NA	0.034	0.068	-108.959	41.65
586	1	586	2.309	4.739	292.5	1	1915	62.091	0.302	NA	0.256	0.512	50.96	159.918
587	1	587	2.117	4.74	293	1	1732	62.283	0.363	NA	0.192	0.383	179.806	128.846
588	1	588	2.256	4.762	293.5	1	2030	62.423	0.33	NA	0.14	0.281	9.019	-170.787
589	1	589	2.186	4.74	294	1	2199	62.496	0.329	NA	0.073	0.145	-162.202	-171.221
590	1	590	2.101	4.729	294.5	1	1853	62.581	0.363	NA	0.086	0.171	-172.905	-10.704
591	1	591	2.195	4.674	295	1	1947	62.69	0.266	NA	0.108	0.216	-30.5	142.405
592	1	592	2.159	4.7	295.5	1	1757	62.733	0.306	NA	0.044	0.087	144.227	174.727
593	1	593	2.204	4.676	296	1	2811	62.784	0.264	NA	0.051	0.101	-27.925	-172.152
594	1	594	2.16	4.691	296.5	1	2743	62.831	0.299	NA	0.047	0.094	160.789	-171.286
595	1	595	2.192	4.747	297	1	2263	62.895	0.333	NA	0.064	0.128	59.597	-101.192
596	1	596	2.092	4.642	297.5	1	2510	63.039	0.304	NA	0.144	0.289	-133.78	166.623
597	1	597	2.174	4.572	298	1	3227	63.147	0.197	NA	0.108	0.216	-40.497	93.283
598	1	598	2.129	4.579	298.5	1	2982	63.192	0.235	NA	0.045	0.091	171.685	-147.817
599	1	599	2.215	4.674	299	1	5418	63.321	0.258	NA	0.128	0.257	48.046	-123.64
600	1	600	2.217	4.651	299.5	1	2813	63.344	0.236	NA	0.024	0.047	-86.228	-134.274
