# Supplementary material for: Random sub-diffusion and capture of genes by the nuclear pore reduces dynamics and coordinates inter-chromosomal movement
Source: eLife. 2021 May 18;10:e66238. doi: 10.7554/eLife.66238 (PMC8195609; doi:10.7554/eLife.66238)
Supplement: Figure 5—source data 1. [file elife-66238-fig5-data1.zip › REPOS_DB/DimerCap_WT/200228_DimerCap_WT_Dimer_01a.csv]

Nr	TID	PID	x [micron]	y [micron]	t [sec]	c [idx]	I [val]	Len [micron]	D2S [micron]	D2R [micron]	D2P [micron]	v [micron/sec]	α [deg]	Δα [deg]
1	1	1	4.53	3.536	0	1	6158	0	0	NA	NA	NA	NA	NA
2	1	2	4.556	3.561	0.5	1	6528	0.036	0.036	NA	0.036	0.072	43.556	NA
3	1	3	4.597	3.526	1	1	5580	0.089	0.067	NA	0.053	0.106	-40.411	-83.967
4	1	4	4.594	3.478	1.5	1	8149	0.138	0.086	NA	0.049	0.097	-93.065	-52.654
5	1	5	4.601	3.437	2	1	9324	0.179	0.122	NA	0.042	0.083	-80.106	12.96
6	1	6	4.637	3.413	2.5	1	7891	0.222	0.163	NA	0.043	0.085	-34.392	45.714
7	1	7	4.61	3.402	3	1	5128	0.251	0.156	NA	0.029	0.058	-157.719	-123.327
8	1	8	4.609	3.396	3.5	1	5239	0.257	0.16	NA	0.006	0.012	-97.668	60.051
9	1	9	4.581	3.363	4	1	3541	0.3	0.18	NA	0.043	0.086	-130.181	-32.513
10	1	10	4.637	3.381	4.5	1	7421	0.359	0.188	NA	0.059	0.117	17.955	148.136
11	1	11	4.453	3.307	5	1	5489	0.557	0.241	NA	0.198	0.396	-158.161	-176.116
12	1	12	4.424	3.242	5.5	1	3598	0.628	0.312	NA	0.071	0.142	-114.131	44.03
13	1	13	4.452	3.276	6	1	2912	0.672	0.271	NA	0.044	0.088	50.201	164.332
14	1	14	4.451	3.285	6.5	1	4398	0.68	0.264	NA	0.008	0.017	97.953	47.752
15	1	15	4.456	3.319	7	1	4253	0.715	0.229	NA	0.035	0.07	81.171	-16.782
16	1	16	4.485	3.236	7.5	1	2958	0.803	0.303	NA	0.088	0.176	-70.744	-151.915
17	1	17	4.414	3.187	8	1	2161	0.89	0.368	NA	0.087	0.173	-145.818	-75.074
18	1	18	4.461	3.274	8.5	1	1700	0.989	0.271	NA	0.099	0.198	61.393	-152.789
19	1	19	4.636	3.369	9	1	8972	1.188	0.197	NA	0.199	0.398	28.572	-32.821
20	1	20	4.638	3.352	9.5	1	6090	1.205	0.213	NA	0.017	0.034	-81.851	-110.423
21	1	21	4.57	3.428	10	1	7178	1.307	0.115	NA	0.102	0.204	131.928	-146.221
22	1	22	4.508	3.416	10.5	1	9038	1.371	0.122	NA	0.064	0.128	-168.506	59.566
23	1	23	4.557	3.513	11	1	9105	1.48	0.035	NA	0.109	0.219	63.023	-128.471
24	1	24	4.614	3.452	11.5	1	7136	1.564	0.118	NA	0.083	0.166	-47.051	-110.074
25	1	25	4.625	3.415	12	1	5563	1.603	0.154	NA	0.039	0.078	-72.997	-25.946
26	1	26	4.626	3.374	12.5	1	6719	1.643	0.188	NA	0.041	0.082	-88.694	-15.698
27	1	27	4.587	3.352	13	1	7985	1.688	0.193	NA	0.045	0.09	-150.186	-61.492
28	1	28	4.576	3.456	13.5	1	7906	1.793	0.092	NA	0.105	0.21	95.867	-113.947
29	1	29	4.55	3.384	14	1	5137	1.87	0.153	NA	0.077	0.154	-109.89	154.243
30	1	30	4.593	3.38	14.5	1	5275	1.913	0.168	NA	0.043	0.086	-4.66	105.23
31	1	31	4.551	3.372	15	1	6321	1.956	0.165	NA	0.043	0.086	-168.795	-164.135
32	1	32	4.569	3.402	15.5	1	6562	1.99	0.14	NA	0.035	0.069	58.882	-132.323
33	1	33	4.564	3.342	16	1	5006	2.051	0.197	NA	0.06	0.12	-94.686	-153.568
34	1	34	4.495	3.418	16.5	1	4484	2.153	0.123	NA	0.103	0.205	131.933	-133.381
35	1	35	4.427	3.389	17	1	3807	2.227	0.179	NA	0.074	0.148	-156.849	71.218
36	1	36	4.402	3.467	17.5	1	6244	2.309	0.146	NA	0.082	0.164	108.089	-95.062
37	1	37	4.373	3.368	18	1	6030	2.412	0.23	NA	0.103	0.205	-106.195	145.716
38	1	38	4.377	3.388	18.5	1	7694	2.433	0.213	NA	0.02	0.041	78.659	-175.146
39	1	39	4.328	3.44	19	1	8223	2.504	0.224	NA	0.071	0.143	133.803	55.144
40	1	40	4.375	3.455	19.5	1	5277	2.553	0.175	NA	0.049	0.099	17.888	-115.916
41	1	41	4.401	3.439	20	1	5924	2.584	0.162	NA	0.03	0.061	-31.663	-49.55
42	1	42	4.446	3.434	20.5	1	6186	2.63	0.132	NA	0.046	0.092	-6.349	25.314
43	1	43	4.374	3.43	21	1	6643	2.702	0.189	NA	0.073	0.145	-176.689	-170.341
44	1	44	4.417	3.468	21.5	1	6173	2.759	0.132	NA	0.057	0.114	41.634	-141.677
45	1	45	4.469	3.387	22	1	4256	2.856	0.162	NA	0.096	0.193	-57.369	-99.003
46	1	46	4.447	3.439	22.5	1	6478	2.913	0.128	NA	0.057	0.114	112.652	170.022
47	1	47	4.459	3.473	23	1	6937	2.948	0.095	NA	0.036	0.071	70.158	-42.494
48	1	48	4.412	3.489	23.5	1	6397	2.998	0.127	NA	0.05	0.1	160.585	90.427
49	1	49	4.336	3.343	24	1	2954	3.163	0.274	NA	0.165	0.329	-117.581	81.834
50	1	50	4.198	3.383	24.5	1	1508	3.306	0.366	NA	0.143	0.286	163.854	-78.566
51	1	51	4.237	3.327	25	1	2764	3.375	0.36	NA	0.069	0.137	-55.051	141.096
52	1	52	4.297	3.293	25.5	1	2662	3.444	0.337	NA	0.069	0.138	-29.762	25.289
53	1	53	4.427	3.523	26	1	3639	3.708	0.104	NA	0.264	0.529	60.663	90.425
54	1	54	4.303	3.54	26.5	1	4921	3.833	0.227	NA	0.125	0.25	172.366	111.703
55	1	55	4.285	3.312	27	1	2314	4.062	0.332	NA	0.229	0.457	-94.582	93.052
56	1	56	4.263	3.3	27.5	1	2161	4.087	0.357	NA	0.025	0.05	-151.175	-56.593
57	1	57	4.193	3.349	28	1	2325	4.172	0.385	NA	0.085	0.17	144.716	-64.109
58	1	58	4.085	3.397	28.5	1	3950	4.291	0.467	NA	0.119	0.238	156.002	11.286
59	1	59	4.01	3.522	29	1	3607	4.436	0.521	NA	0.145	0.291	121.132	-34.87
60	1	60	3.961	3.493	29.5	1	5143	4.492	0.57	NA	0.056	0.112	-149.244	89.624
61	1	61	3.902	3.482	30	1	6432	4.552	0.63	NA	0.06	0.12	-169.92	-20.677
62	1	62	3.851	3.47	30.5	1	5856	4.605	0.682	NA	0.053	0.105	-165.888	4.032
63	1	63	3.863	3.406	31	1	5531	4.67	0.68	NA	0.065	0.129	-79.792	86.096
64	1	64	3.873	3.401	31.5	1	6670	4.681	0.671	NA	0.012	0.023	-26.412	53.38
65	1	65	3.879	3.461	32	1	7061	4.742	0.656	NA	0.06	0.121	84.446	110.858
66	1	66	4.003	3.472	32.5	1	6621	4.866	0.531	NA	0.125	0.249	4.887	-79.559
67	1	67	3.978	3.484	33	1	5706	4.894	0.555	NA	0.028	0.056	153.3	148.413
68	1	68	3.954	3.487	33.5	1	6961	4.919	0.579	NA	0.025	0.049	174.26	20.96
69	1	69	4.004	3.466	34	1	4797	4.973	0.531	NA	0.055	0.109	-22.105	163.635
70	1	70	4.046	3.38	34.5	1	3003	5.069	0.509	NA	0.095	0.191	-64.389	-42.284
71	1	71	4.173	3.237	35	1	1755	5.26	0.466	NA	0.192	0.383	-48.348	16.041
72	1	72	4.135	3.238	35.5	1	2519	5.299	0.496	NA	0.038	0.077	178.585	-133.067
73	1	73	4.087	3.219	36	1	4177	5.35	0.545	NA	0.051	0.102	-158.112	23.304
74	1	74	4.087	3.254	36.5	1	4416	5.385	0.526	NA	0.035	0.07	91.205	-110.684
75	1	75	4.073	3.212	37	1	2257	5.429	0.561	NA	0.044	0.089	-108.584	160.211
76	1	76	4.13	3.211	37.5	1	1939	5.486	0.515	NA	0.057	0.115	-0.498	108.086
77	1	77	4.208	3.29	38	1	1546	5.597	0.406	NA	0.11	0.221	45.176	45.674
78	1	78	4.061	3.281	38.5	1	2683	5.744	0.534	NA	0.147	0.294	-176.635	138.189
79	1	79	4.107	3.247	39	1	2963	5.8	0.512	NA	0.057	0.114	-36.287	140.348
80	1	80	4.126	3.263	39.5	1	1580	5.825	0.488	NA	0.024	0.049	39.068	75.354
81	1	81	4.074	3.281	40	1	1706	5.879	0.523	NA	0.054	0.109	160.88	121.812
82	1	82	3.972	3.256	40.5	1	2952	5.985	0.624	NA	0.105	0.211	-166.77	32.35
83	1	83	4.056	3.328	41	1	5600	6.095	0.518	NA	0.11	0.22	40.404	-152.826
84	1	84	4.077	3.161	41.5	1	2500	6.263	0.588	NA	0.168	0.336	-82.87	-123.273
85	1	85	4.098	3.246	42	1	1902	6.349	0.521	NA	0.087	0.174	76.072	158.941
86	1	86	4.167	3.235	42.5	1	3974	6.419	0.472	NA	0.07	0.14	-8.781	-84.853
87	1	87	4.165	3.204	43	1	1567	6.45	0.494	NA	0.031	0.062	-93.557	-84.776
88	1	88	4.248	3.166	43.5	1	1661	6.541	0.465	NA	0.091	0.182	-24.426	69.131
89	1	89	4.134	3.115	44	1	2463	6.667	0.578	NA	0.125	0.25	-155.679	-131.253
90	1	90	4.2	3.416	44.5	1	6630	6.975	0.351	NA	0.308	0.616	77.526	-126.795
91	1	91	4.251	3.314	45	1	3993	7.088	0.357	NA	0.113	0.226	-63.605	-141.131
92	1	92	4.167	3.343	45.5	1	2374	7.177	0.412	NA	0.089	0.177	161.091	-135.304
93	1	93	4.178	3.432	46	1	3197	7.266	0.367	NA	0.089	0.179	82.623	-78.468
94	1	94	4.038	3.331	46.5	1	4275	7.439	0.533	NA	0.173	0.345	-144.559	132.818
95	1	95	4.079	3.286	47	1	3266	7.5	0.516	NA	0.061	0.123	-47.354	97.205
96	1	96	4.088	3.273	47.5	1	2739	7.516	0.514	NA	0.016	0.032	-54.432	-7.079
97	1	97	4.047	3.369	48	1	7492	7.62	0.511	NA	0.104	0.208	113.324	167.756
98	1	98	4.066	3.249	48.5	1	5055	7.741	0.546	NA	0.121	0.243	-81.251	165.425
99	1	99	4.145	3.207	49	1	1879	7.831	0.507	NA	0.09	0.18	-28.267	52.984
100	1	100	4.066	3.31	49.5	1	2451	7.961	0.517	NA	0.13	0.26	127.296	155.563
101	1	101	4.097	3.42	50	1	4326	8.076	0.448	NA	0.114	0.229	74.06	-53.237
102	1	102	4.167	3.274	50.5	1	2225	8.238	0.448	NA	0.162	0.324	-64.439	-138.499
103	1	103	4.211	3.338	51	1	4140	8.316	0.375	NA	0.079	0.157	55.796	120.235
104	1	104	4.25	3.316	51.5	1	3878	8.361	0.356	NA	0.044	0.089	-29.831	-85.627
105	1	105	4.234	3.352	52	1	5691	8.399	0.348	NA	0.039	0.078	113.311	143.143
106	1	106	4.248	3.457	52.5	1	8620	8.505	0.293	NA	0.106	0.212	82.397	-30.914
107	1	107	4.3	3.388	53	1	4296	8.592	0.274	NA	0.086	0.173	-53.352	-135.749
108	1	108	4.41	3.306	53.5	1	6094	8.729	0.259	NA	0.137	0.275	-36.574	16.778
109	1	109	4.327	3.407	54	1	5734	8.86	0.241	NA	0.131	0.262	129.683	166.258
110	1	110	4.271	3.462	54.5	1	6400	8.939	0.27	NA	0.079	0.158	135.119	5.436
111	1	111	4.182	3.245	55	1	2978	9.174	0.454	NA	0.235	0.47	-112.2	112.681
112	1	112	4.162	3.253	55.5	1	2677	9.196	0.464	NA	0.022	0.043	157.017	-90.783
113	1	113	4.246	3.32	56	1	5203	9.303	0.357	NA	0.107	0.215	38.259	-118.758
114	1	114	4.235	3.277	56.5	1	2952	9.347	0.392	NA	0.044	0.087	-104.575	-142.834
115	1	115	4.266	3.269	57	1	2858	9.379	0.376	NA	0.032	0.064	-16.345	88.231
116	1	116	4.209	3.307	57.5	1	5740	9.447	0.394	NA	0.068	0.137	146.077	162.421
117	1	117	4.227	3.311	58	1	3372	9.465	0.377	NA	0.018	0.037	14.394	-131.683
118	1	118	4.348	3.389	58.5	1	8375	9.609	0.235	NA	0.143	0.287	32.741	18.347
119	1	119	4.309	3.432	59	1	7217	9.667	0.244	NA	0.058	0.116	131.544	98.803
120	1	120	4.277	3.336	59.5	1	5642	9.769	0.323	NA	0.102	0.204	-108.624	119.832
121	1	121	4.308	3.336	60	1	4919	9.8	0.299	NA	0.031	0.063	1.288	109.911
122	1	122	4.334	3.311	60.5	1	5467	9.836	0.298	NA	0.036	0.073	-43.961	-45.249
123	1	123	4.464	3.303	61	1	5527	9.967	0.242	NA	0.13	0.26	-3.593	40.369
124	1	124	4.293	3.327	61.5	1	5058	10.14	0.316	NA	0.173	0.346	171.871	175.463
125	1	125	4.514	3.27	62	1	5339	10.368	0.267	NA	0.229	0.457	-14.63	173.5
126	1	126	4.578	3.288	62.5	1	7089	10.435	0.252	NA	0.066	0.133	16.208	30.838
127	1	127	4.581	3.25	63	1	6333	10.473	0.291	NA	0.039	0.077	-85.391	-101.599
128	1	128	4.584	3.144	63.5	1	7330	10.579	0.395	NA	0.106	0.211	-88.389	-2.999
129	1	129	4.488	3.207	64	1	4285	10.693	0.331	NA	0.115	0.229	146.702	-124.909
130	1	130	4.477	3.252	64.5	1	4693	10.739	0.289	NA	0.046	0.092	103.211	-43.491
131	1	131	4.536	3.299	65	1	5352	10.814	0.237	NA	0.075	0.15	39.115	-64.096
132	1	132	4.554	3.324	65.5	1	5139	10.845	0.213	NA	0.031	0.062	54.043	14.929
133	1	133	4.433	3.284	66	1	2495	10.972	0.27	NA	0.127	0.254	-161.445	144.511
134	1	134	4.347	3.27	66.5	1	2225	11.06	0.323	NA	0.088	0.175	-170.729	-9.284
135	1	135	4.441	3.232	67	1	5177	11.162	0.317	NA	0.102	0.204	-21.98	148.749
136	1	136	4.318	3.216	67.5	1	2897	11.286	0.384	NA	0.124	0.248	-172.941	-150.961
137	1	137	4.349	3.214	68	1	2656	11.316	0.37	NA	0.031	0.061	-4.829	168.112
138	1	138	4.457	3.182	68.5	1	3005	11.429	0.362	NA	0.113	0.225	-16.393	-11.564
139	1	139	4.542	3.171	69	1	4767	11.514	0.365	NA	0.085	0.171	-7.215	9.178
140	1	140	4.59	3.285	69.5	1	8023	11.638	0.258	NA	0.124	0.248	66.75	73.965
141	1	141	4.429	3.283	70	1	3357	11.8	0.272	NA	0.162	0.324	-179.394	113.855
142	1	142	4.477	3.216	70.5	1	5405	11.883	0.324	NA	0.083	0.166	-54.481	124.913
143	1	143	4.534	3.126	71	1	4151	11.989	0.409	NA	0.106	0.212	-57.437	-2.956
144	1	144	4.495	3.132	71.5	1	5145	12.028	0.405	NA	0.04	0.079	171.554	-131.009
145	1	145	4.537	3.199	72	1	2914	12.107	0.337	NA	0.079	0.158	57.508	-114.046
146	1	146	4.474	3.104	72.5	1	5160	12.22	0.435	NA	0.113	0.226	-123.568	178.924
147	1	147	4.473	3.213	73	1	5894	12.329	0.328	NA	0.109	0.217	90.791	-145.641
148	1	148	4.468	3.177	73.5	1	3626	12.366	0.365	NA	0.037	0.074	-97.039	172.17
149	1	149	4.452	3.192	74	1	2937	12.389	0.352	NA	0.023	0.046	136.786	-126.174
150	1	150	4.508	3.131	74.5	1	2939	12.472	0.406	NA	0.083	0.166	-47.748	175.466
151	1	151	4.493	3.188	75	1	3456	12.531	0.35	NA	0.058	0.117	103.925	151.673
152	1	152	4.545	3.207	75.5	1	4426	12.586	0.329	NA	0.055	0.111	20.547	-83.378
153	1	153	4.566	3.205	76	1	4364	12.606	0.333	NA	0.02	0.041	-5.214	-25.761
154	1	154	4.51	3.259	76.5	1	5527	12.684	0.278	NA	0.078	0.156	136.122	141.336
155	1	155	4.535	3.305	77	1	3628	12.736	0.231	NA	0.052	0.104	60.979	-75.143
156	1	156	4.491	3.127	77.5	1	2890	12.919	0.411	NA	0.183	0.366	-103.843	-164.822
157	1	157	4.368	3.107	78	1	2792	13.044	0.459	NA	0.125	0.25	-170.844	-67.001
158	1	158	4.458	3.166	78.5	1	4134	13.152	0.377	NA	0.108	0.215	33.033	-156.123
159	1	159	4.623	3.2	79	1	5348	13.32	0.348	NA	0.168	0.337	11.796	-21.238
160	1	160	4.605	3.205	79.5	1	8337	13.339	0.339	NA	0.018	0.037	163.225	151.429
161	1	161	4.609	3.249	80	1	7150	13.383	0.297	NA	0.044	0.088	85.257	-77.968
162	1	162	4.627	3.317	80.5	1	6363	13.452	0.24	NA	0.07	0.14	75.293	-9.964
163	1	163	4.605	3.295	81	1	7786	13.483	0.252	NA	0.03	0.061	-135.356	149.351
164	1	164	4.564	3.246	81.5	1	4987	13.546	0.292	NA	0.064	0.127	-129.779	5.577
165	1	165	4.61	3.369	82	1	6020	13.677	0.185	NA	0.131	0.262	69.56	-160.661
166	1	166	4.528	3.353	82.5	1	5796	13.76	0.183	NA	0.083	0.166	-169.092	121.348
167	1	167	4.575	3.358	83	1	6517	13.807	0.183	NA	0.047	0.094	6.057	175.149
168	1	168	4.53	3.21	83.5	1	4262	13.962	0.326	NA	0.155	0.31	-106.843	-112.899
169	1	169	4.605	3.336	84	1	3328	14.11	0.213	NA	0.147	0.294	59.232	166.075
170	1	170	4.533	3.377	84.5	1	5326	14.193	0.159	NA	0.083	0.166	150.531	91.299
171	1	171	4.553	3.319	85	1	5403	14.254	0.218	NA	0.061	0.123	-71.593	137.876
172	1	172	4.482	3.246	85.5	1	4509	14.356	0.294	NA	0.102	0.204	-133.939	-62.345
173	1	173	4.577	3.349	86	1	5444	14.496	0.192	NA	0.14	0.281	47.523	-178.538
174	1	174	4.483	3.134	86.5	1	4224	14.73	0.404	NA	0.234	0.468	-113.533	-161.056
175	1	175	4.487	3.162	87	1	2952	14.758	0.377	NA	0.028	0.055	81.095	-165.372
176	1	176	4.526	3.163	87.5	1	6502	14.797	0.373	NA	0.039	0.078	1.89	-79.205
177	1	177	4.493	3.252	88	1	3797	14.892	0.287	NA	0.095	0.19	110.697	108.807
178	1	178	4.437	3.209	88.5	1	1781	14.962	0.34	NA	0.07	0.141	-142.762	106.54
179	1	179	4.425	3.234	89	1	2668	14.99	0.319	NA	0.028	0.055	114.441	-102.797
180	1	180	4.457	3.33	89.5	1	5951	15.091	0.219	NA	0.101	0.201	71.924	-42.517
181	1	181	4.43	3.197	90	1	2357	15.227	0.354	NA	0.136	0.272	-101.287	-173.212
182	1	182	4.51	3.358	90.5	1	6116	15.407	0.18	NA	0.18	0.359	63.639	164.926
183	1	183	4.315	3.127	91	1	2363	15.709	0.463	NA	0.302	0.605	-130.182	166.179
184	1	184	4.313	3.162	91.5	1	2971	15.745	0.432	NA	0.036	0.072	92.413	-137.405
185	1	185	4.357	3.146	92	1	4844	15.792	0.427	NA	0.047	0.094	-20.99	-113.403
186	1	186	4.266	3.125	92.5	1	2280	15.885	0.488	NA	0.093	0.186	-167.191	-146.201
187	1	187	4.255	3.01	93	1	2410	16.001	0.594	NA	0.116	0.232	-95.397	71.794
188	1	188	4.287	3.113	93.5	1	1565	16.109	0.488	NA	0.108	0.216	72.584	167.981
189	1	189	4.332	3.13	94	1	1988	16.157	0.452	NA	0.048	0.096	21.419	-51.165
190	1	190	4.368	3.095	94.5	1	1431	16.207	0.47	NA	0.05	0.1	-44.975	-66.394
191	1	191	4.347	3.109	95	1	2585	16.232	0.465	NA	0.025	0.05	145.38	-169.645
192	1	192	4.358	3.105	95.5	1	4256	16.244	0.464	NA	0.012	0.024	-20.501	-165.881
193	1	193	4.344	3.041	96	1	3752	16.308	0.528	NA	0.065	0.129	-102.776	-82.275
194	1	194	4.308	3.111	96.5	1	2549	16.387	0.48	NA	0.078	0.157	117.417	-139.807
195	1	195	4.247	3.109	97	1	3517	16.447	0.512	NA	0.06	0.121	-178.1	64.483
196	1	196	4.314	3.068	97.5	1	2463	16.526	0.515	NA	0.079	0.157	-31.487	146.613
197	1	197	4.279	3.076	98	1	2784	16.562	0.524	NA	0.036	0.072	166.367	-162.146
198	1	198	4.291	3.021	98.5	1	2208	16.619	0.568	NA	0.057	0.114	-78.563	115.07
199	1	199	4.297	3.07	99	1	2476	16.669	0.521	NA	0.05	0.1	82.73	161.293
200	1	200	4.305	3.007	99.5	1	2088	16.733	0.575	NA	0.064	0.128	-82.609	-165.339
201	1	201	4.221	3.033	100	1	1945	16.821	0.591	NA	0.089	0.177	162.86	-114.531
202	1	202	4.267	2.964	100.5	1	1448	16.904	0.629	NA	0.083	0.165	-55.855	141.285
203	1	203	4.251	3.023	101	1	2346	16.964	0.584	NA	0.06	0.121	105.042	160.897
204	1	204	4.285	3.059	101.5	1	2423	17.014	0.536	NA	0.05	0.1	46.718	-58.324
205	1	205	4.241	3.084	102	1	3705	17.065	0.537	NA	0.051	0.102	150.636	103.918
206	1	206	4.259	3.025	102.5	1	1612	17.127	0.578	NA	0.062	0.123	-72.631	136.733
207	1	207	4.325	3.035	103	1	1663	17.193	0.541	NA	0.066	0.133	9.042	81.673
208	1	208	4.342	3.049	103.5	1	3293	17.215	0.522	NA	0.022	0.044	37.891	28.849
209	1	209	4.302	3.023	104	1	2967	17.263	0.562	NA	0.048	0.097	-146.89	175.219
210	1	210	4.596	3.086	104.5	1	8853	17.565	0.455	NA	0.302	0.603	12.168	159.058
211	1	211	4.428	3.039	105	1	2472	17.74	0.508	NA	0.175	0.351	-164.28	-176.448
212	1	212	4.523	3.022	105.5	1	4311	17.837	0.513	NA	0.097	0.194	-9.626	154.654
213	1	213	4.49	2.999	106	1	6858	17.878	0.538	NA	0.041	0.082	-145.045	-135.419
214	1	214	4.379	3.096	106.5	1	3417	18.025	0.465	NA	0.147	0.294	138.666	-76.289
215	1	215	4.339	2.991	107	1	2880	18.138	0.577	NA	0.113	0.225	-111.081	110.253
216	1	216	4.266	3.106	107.5	1	2239	18.274	0.504	NA	0.136	0.272	122.26	-126.659
217	1	217	4.481	3.137	108	1	7423	18.491	0.402	NA	0.217	0.435	8.073	-114.187
218	1	218	4.352	3.014	108.5	1	3409	18.67	0.552	NA	0.179	0.357	-136.617	-144.69
219	1	219	4.311	3.053	109	1	2643	18.727	0.53	NA	0.057	0.114	135.992	-87.391
220	1	220	4.34	3.005	109.5	1	2969	18.784	0.564	NA	0.057	0.114	-58.627	165.381
221	1	221	4.35	2.931	110	1	2361	18.858	0.631	NA	0.074	0.149	-82.679	-24.052
222	1	222	4.324	2.967	110.5	1	3551	18.902	0.605	NA	0.044	0.088	124.898	-152.423
223	1	223	4.323	2.893	111	1	3451	18.977	0.676	NA	0.074	0.149	-90.995	144.107
224	1	224	4.309	3.059	111.5	1	4546	19.143	0.526	NA	0.166	0.333	94.872	-174.133
225	1	225	4.228	2.941	112	1	2621	19.286	0.667	NA	0.142	0.285	-124.516	140.612
226	1	226	4.168	2.944	112.5	1	2097	19.346	0.694	NA	0.06	0.12	177.862	-57.622
227	1	227	4.101	2.959	113	1	2233	19.415	0.719	NA	0.069	0.138	166.969	-10.893
228	1	228	4.149	2.935	113.5	1	1821	19.469	0.712	NA	0.054	0.108	-26.609	166.422
229	1	229	4.111	3.004	114	1	1781	19.548	0.677	NA	0.079	0.158	118.855	145.464
230	1	230	4.099	2.952	114.5	1	2329	19.601	0.726	NA	0.054	0.107	-102.784	138.361
231	1	231	4.049	2.937	115	1	3462	19.654	0.769	NA	0.053	0.106	-163.255	-60.471
232	1	232	4.138	2.825	115.5	1	2510	19.798	0.812	NA	0.144	0.287	-51.405	111.849
233	1	233	4.127	2.922	116	1	1676	19.895	0.735	NA	0.098	0.195	96.324	147.729
234	1	234	4.119	2.998	116.5	1	1606	19.972	0.677	NA	0.077	0.154	96.072	-0.251
235	1	235	4.003	2.942	117	1	2242	20.101	0.794	NA	0.129	0.258	-154.263	109.664
236	1	236	4.125	3.037	117.5	1	1465	20.256	0.642	NA	0.155	0.31	37.851	-167.886
237	1	237	4.205	2.925	118	1	2131	20.393	0.692	NA	0.137	0.275	-54.669	-92.52
238	1	238	4.069	3.04	118.5	1	2173	20.571	0.678	NA	0.178	0.356	139.913	-165.418
239	1	239	4.085	2.969	119	1	2101	20.644	0.721	NA	0.072	0.145	-76.878	143.209
240	1	240	4.122	2.987	119.5	1	2769	20.684	0.684	NA	0.041	0.082	26.106	102.983
241	1	241	4.14	2.913	120	1	1681	20.761	0.735	NA	0.077	0.154	-76.036	-102.142
242	1	242	4.135	3.026	120.5	1	1994	20.875	0.646	NA	0.113	0.226	92.9	168.936
243	1	243	4.194	3.032	121	1	1489	20.934	0.606	NA	0.06	0.119	6.001	-86.899
244	1	244	4.101	2.965	121.5	1	1224	21.049	0.714	NA	0.114	0.228	-144.051	-150.052
245	1	245	4.068	3.028	122	1	2670	21.12	0.687	NA	0.071	0.143	118.2	-97.75
246	1	246	4.141	3	122.5	1	1536	21.199	0.662	NA	0.079	0.157	-20.758	-138.958
247	1	247	4.145	3.016	123	1	1252	21.215	0.647	NA	0.017	0.033	76.911	97.669
248	1	248	4.094	2.966	123.5	1	1256	21.287	0.718	NA	0.072	0.144	-135.094	147.995
249	1	249	4.096	2.984	124	1	1949	21.306	0.702	NA	0.018	0.037	83.359	-141.547
250	1	250	4.091	3.007	124.5	1	1604	21.33	0.687	NA	0.024	0.048	101.091	17.732
251	1	251	4.093	3.069	125	1	1768	21.391	0.64	NA	0.061	0.123	88.332	-12.758
252	1	252	4.129	2.94	125.5	1	2289	21.524	0.719	NA	0.133	0.267	-74.621	-162.953
253	1	253	4.044	3.112	126	1	1617	21.716	0.645	NA	0.192	0.383	116.337	-169.043
254	1	254	4.025	3.15	126.5	1	2660	21.759	0.636	NA	0.043	0.085	115.783	-0.554
255	1	255	3.998	3.273	127	1	4981	21.884	0.593	NA	0.126	0.251	102.249	-13.534
256	1	256	4.016	3.257	127.5	1	5043	21.909	0.585	NA	0.024	0.048	-42.557	-144.806
257	1	257	4.073	3.142	128	1	4174	22.037	0.604	NA	0.128	0.256	-63.697	-21.14
258	1	258	3.937	3.172	128.5	1	4991	22.176	0.696	NA	0.14	0.279	167.665	-128.638
259	1	259	3.989	3.141	129	1	3786	22.237	0.67	NA	0.061	0.121	-30.177	162.157
260	1	260	3.986	3.216	129.5	1	7133	22.312	0.631	NA	0.075	0.149	92.139	122.316
261	1	261	4.003	3.09	130	1	5617	22.439	0.691	NA	0.127	0.255	-82.315	-174.454
262	1	262	4.013	3.168	130.5	1	5064	22.518	0.635	NA	0.079	0.158	83.251	165.566
263	1	263	3.935	3.174	131	1	5371	22.596	0.696	NA	0.078	0.155	175.299	92.049
264	1	264	3.975	3.032	131.5	1	4834	22.743	0.749	NA	0.148	0.295	-74.251	110.449
265	1	265	3.951	3.156	132	1	7321	22.869	0.693	NA	0.126	0.252	101.209	175.461
266	1	266	4.046	3.154	132.5	1	4992	22.965	0.617	NA	0.095	0.191	-1.178	-102.387
267	1	267	4.107	3.094	133	1	6600	23.051	0.612	NA	0.086	0.172	-44.516	-43.339
268	1	268	4.109	3.137	133.5	1	5237	23.094	0.58	NA	0.043	0.086	88.081	132.597
269	1	269	4.059	3.103	134	1	3584	23.154	0.64	NA	0.061	0.121	-146.213	125.706
270	1	270	4.09	3.147	134.5	1	3635	23.208	0.588	NA	0.054	0.107	53.826	-159.961
271	1	271	4.103	3.128	135	1	4388	23.231	0.591	NA	0.023	0.046	-56.155	-109.981
272	1	272	4.086	3.08	135.5	1	5706	23.281	0.637	NA	0.05	0.101	-109.947	-53.792
273	1	273	4.099	3.046	136	1	4759	23.319	0.653	NA	0.037	0.075	-68.956	40.991
274	1	274	4.2	3.029	136.5	1	7464	23.42	0.606	NA	0.102	0.204	-9.521	59.435
275	1	275	4.171	3.089	137	1	5378	23.488	0.573	NA	0.067	0.134	115.503	125.023
276	1	276	4.207	3.089	137.5	1	6841	23.524	0.552	NA	0.037	0.073	-0.95	-116.453
277	1	277	4.12	3.149	138	1	5403	23.63	0.564	NA	0.106	0.212	145.436	146.386
278	1	278	4.118	3.156	138.5	1	6771	23.638	0.56	NA	0.008	0.016	104.498	-40.938
279	1	279	4.218	3.054	139	1	7025	23.781	0.574	NA	0.143	0.285	-45.799	-150.297
280	1	280	4.146	3.044	139.5	1	5919	23.853	0.624	NA	0.072	0.145	-172.269	-126.47
281	1	281	4.21	3.043	140	1	5860	23.917	0.588	NA	0.064	0.128	-1.448	170.821
282	1	282	4.204	3.074	140.5	1	6702	23.949	0.565	NA	0.032	0.064	100.615	102.063
283	1	283	4.272	3.078	141	1	7502	24.017	0.526	NA	0.068	0.136	2.931	-97.684
284	1	284	4.186	3.074	141.5	1	4441	24.103	0.576	NA	0.086	0.172	-177.407	179.662
285	1	285	4.12	3.122	142	1	5297	24.185	0.583	NA	0.081	0.162	143.895	-38.698
286	1	286	4.122	3.055	142.5	1	7366	24.251	0.631	NA	0.066	0.133	-88.796	127.309
287	1	287	4.098	3.159	143	1	5687	24.357	0.574	NA	0.106	0.212	103.058	-168.146
288	1	288	4.102	3.121	143.5	1	6212	24.395	0.597	NA	0.038	0.076	-83.936	173.006
289	1	289	4.054	3.041	144	1	6026	24.487	0.687	NA	0.093	0.185	-121.144	-37.207
290	1	290	4.075	3.172	144.5	1	6451	24.62	0.583	NA	0.132	0.264	80.772	-158.084
291	1	291	4.088	3.146	145	1	4134	24.648	0.59	NA	0.029	0.057	-63.978	-144.75
292	1	292	4.019	3.038	145.5	1	5134	24.776	0.713	NA	0.128	0.256	-122.519	-58.541
293	1	293	4.032	3.039	146	1	7660	24.789	0.704	NA	0.013	0.027	1.589	124.107
294	1	294	4.053	3.022	146.5	1	5373	24.816	0.701	NA	0.027	0.054	-38.189	-39.778
295	1	295	4.022	3.008	147	1	5149	24.851	0.733	NA	0.034	0.068	-155.234	-117.045
296	1	296	4.048	2.958	147.5	1	5945	24.907	0.753	NA	0.056	0.113	-62.676	92.558
297	1	297	3.955	2.929	148	1	4959	25.004	0.836	NA	0.097	0.194	-163.257	-100.581
298	1	298	3.805	2.986	148.5	1	6585	25.165	0.91	NA	0.16	0.321	159.291	-37.452
299	1	299	3.872	2.926	149	1	6653	25.255	0.897	NA	0.09	0.18	-41.875	158.833
300	1	300	3.884	2.886	149.5	1	4838	25.296	0.917	NA	0.042	0.084	-74.305	-32.43
301	1	301	3.818	2.811	150	1	5862	25.396	1.016	NA	0.099	0.198	-131.36	-57.055
302	1	302	3.96	2.865	150.5	1	4164	25.547	0.881	NA	0.151	0.303	20.717	152.077
303	1	303	4.006	2.95	151	1	4106	25.644	0.786	NA	0.097	0.193	61.599	40.882
304	1	304	3.918	2.896	151.5	1	4539	25.747	0.886	NA	0.104	0.207	-148.38	150.021
305	1	305	3.797	2.893	152	1	5201	25.867	0.975	NA	0.12	0.24	-178.723	-30.343
306	1	306	3.778	2.902	152.5	1	3797	25.889	0.984	NA	0.021	0.042	154.64	-26.637
307	1	307	3.765	2.881	153	1	3688	25.914	1.007	NA	0.025	0.05	-121.337	84.024
308	1	308	3.744	2.917	153.5	1	5800	25.955	1	NA	0.042	0.083	119.727	-118.937
309	1	309	3.861	2.934	154	1	2858	26.073	0.9	NA	0.118	0.236	8.348	-111.379
310	1	310	3.72	2.873	154.5	1	6425	26.227	1.047	NA	0.154	0.308	-156.62	-164.968
311	1	311	3.77	2.893	155	1	5045	26.282	0.995	NA	0.055	0.11	21.806	178.426
312	1	312	3.716	2.853	155.5	1	5393	26.35	1.063	NA	0.068	0.136	-143.85	-165.656
313	1	313	3.885	2.866	156	1	5284	26.52	0.93	NA	0.17	0.34	4.439	148.289
314	1	314	3.781	2.797	156.5	1	7808	26.644	1.052	NA	0.124	0.249	-146.43	-150.869
315	1	315	3.746	2.811	157	1	6269	26.682	1.068	NA	0.038	0.076	159.361	-54.209
316	1	316	3.768	2.863	157.5	1	7018	26.739	1.017	NA	0.057	0.114	66.496	-92.864
317	1	317	3.768	2.899	158	1	6306	26.776	0.993	NA	0.036	0.073	90.196	23.7
318	1	318	3.905	2.936	158.5	1	3624	26.917	0.867	NA	0.142	0.283	14.842	-75.354
319	1	319	3.853	2.907	159	1	4917	26.977	0.924	NA	0.06	0.119	-150.847	-165.689
320	1	320	3.851	2.921	159.5	1	5301	26.991	0.916	NA	0.014	0.029	98.873	-110.281
321	1	321	3.847	2.948	160	1	6624	27.018	0.902	NA	0.027	0.054	98.193	-0.68
322	1	322	3.856	2.925	160.5	1	4785	27.043	0.91	NA	0.025	0.049	-67.58	-165.772
323	1	323	3.898	2.895	161	1	6773	27.094	0.9	NA	0.051	0.103	-35.039	32.54
324	1	324	3.87	2.91	161.5	1	5909	27.126	0.909	NA	0.032	0.064	151.981	-172.98
325	1	325	3.917	2.948	162	1	5636	27.186	0.85	NA	0.06	0.12	38.481	-113.499
326	1	326	3.856	2.904	162.5	1	6596	27.261	0.924	NA	0.075	0.15	-144.783	176.735
327	1	327	3.808	2.878	163	1	6476	27.315	0.977	NA	0.055	0.109	-151.505	-6.722
328	1	328	3.855	2.827	163.5	1	5393	27.384	0.979	NA	0.069	0.139	-47.318	104.187
329	1	329	3.805	2.93	164	1	5452	27.498	0.945	NA	0.114	0.227	115.829	163.147
330	1	330	3.756	2.968	164.5	1	6016	27.561	0.961	NA	0.062	0.125	142.639	26.809
331	1	331	3.759	2.988	165	1	5988	27.581	0.947	NA	0.02	0.04	81.385	-61.253
332	1	332	3.683	2.93	165.5	1	6284	27.675	1.041	NA	0.095	0.19	-142.752	135.863
333	1	333	3.833	2.979	166	1	6229	27.833	0.892	NA	0.158	0.315	17.914	160.666
334	1	334	3.901	2.799	166.5	1	6391	28.025	0.969	NA	0.192	0.385	-69.37	-87.283
335	1	335	3.915	2.9	167	1	5988	28.128	0.884	NA	0.103	0.205	81.921	151.291
336	1	336	3.883	2.928	167.5	1	3272	28.171	0.888	NA	0.043	0.085	138.892	56.971
337	1	337	4.039	2.913	168	1	4927	28.327	0.794	NA	0.157	0.313	-5.69	-144.582
338	1	338	4.034	2.922	168.5	1	6199	28.338	0.789	NA	0.01	0.021	117.367	123.057
339	1	339	4.006	2.847	169	1	4181	28.418	0.866	NA	0.08	0.16	-111.08	131.553
340	1	340	4.004	2.894	169.5	1	5021	28.465	0.83	NA	0.047	0.094	91.466	-157.454
341	1	341	4.113	2.985	170	1	5425	28.607	0.691	NA	0.142	0.283	39.92	-51.546
342	1	342	4.011	3.099	170.5	1	5348	28.759	0.678	NA	0.153	0.305	131.837	91.917
343	1	343	3.972	3.036	171	1	4066	28.833	0.749	NA	0.074	0.148	-121.889	106.274
344	1	344	4	3.092	171.5	1	6402	28.896	0.692	NA	0.062	0.125	63.279	-174.831
345	1	345	4.025	3.034	172	1	4870	28.959	0.713	NA	0.063	0.126	-67.011	-130.29
346	1	346	3.979	3.082	172.5	1	5203	29.025	0.714	NA	0.066	0.133	133.022	-159.968
347	1	347	3.895	2.96	173	1	3780	29.174	0.858	NA	0.149	0.297	-124.777	102.202
348	1	348	3.923	3.054	173.5	1	6958	29.271	0.775	NA	0.098	0.195	72.917	-162.307
349	1	349	3.952	3.02	174	1	5382	29.316	0.775	NA	0.045	0.089	-49.678	-122.595
350	1	350	3.983	3.087	174.5	1	6222	29.39	0.707	NA	0.074	0.149	65.109	114.787
351	1	351	4.027	3.067	175	1	6673	29.439	0.688	NA	0.048	0.097	-24.92	-90.028
352	1	352	4.062	2.975	175.5	1	8315	29.537	0.731	NA	0.098	0.196	-69.407	-44.487
353	1	353	4.02	2.907	176	1	4473	29.616	0.81	NA	0.08	0.159	-121.706	-52.299
354	1	354	4.033	3.005	176.5	1	5514	29.715	0.727	NA	0.099	0.198	82.572	-155.722
355	1	355	3.891	2.917	177	1	6047	29.882	0.89	NA	0.167	0.334	-148.235	129.193
356	1	356	3.81	2.963	177.5	1	6048	29.975	0.92	NA	0.092	0.185	150.302	-61.463
357	1	357	3.998	2.986	178	1	8095	30.164	0.766	NA	0.189	0.378	6.833	-143.469
358	1	358	3.999	3.022	178.5	1	5348	30.2	0.739	NA	0.037	0.073	88.508	81.675
359	1	359	3.987	3.09	179	1	4300	30.269	0.703	NA	0.069	0.137	100.078	11.57
360	1	360	4.011	3.109	179.5	1	3910	30.3	0.672	NA	0.031	0.062	37.458	-62.62
361	1	361	3.967	2.999	180	1	7918	30.419	0.779	NA	0.119	0.238	-112.223	-149.681
362	1	362	4.037	2.967	180.5	1	5164	30.496	0.754	NA	0.077	0.154	-24.62	87.603
363	1	363	3.98	2.999	181	1	5728	30.56	0.769	NA	0.065	0.129	150.303	174.923
364	1	364	3.989	2.956	181.5	1	4612	30.604	0.793	NA	0.043	0.087	-79.005	130.691
365	1	365	3.978	3.007	182	1	5862	30.656	0.765	NA	0.052	0.104	101.779	-179.215
366	1	366	4.018	2.954	182.5	1	4695	30.722	0.775	NA	0.067	0.134	-52.789	-154.568
367	1	367	4.002	3.044	183	1	5026	30.814	0.722	NA	0.092	0.184	100.212	153
368	1	368	3.935	2.894	183.5	1	6188	30.979	0.876	NA	0.165	0.33	-114.067	145.721
369	1	369	3.947	3.019	184	1	4053	31.105	0.78	NA	0.125	0.251	84.44	-161.493
370	1	370	4.017	2.99	184.5	1	5691	31.18	0.75	NA	0.075	0.151	-22.431	-106.871
371	1	371	4.059	2.989	185	1	5937	31.223	0.721	NA	0.043	0.085	-0.533	21.898
372	1	372	4.061	3.004	185.5	1	7225	31.237	0.709	NA	0.014	0.029	82.216	82.748
373	1	373	4.045	3.025	186	1	7200	31.264	0.705	NA	0.027	0.054	127.616	45.4
374	1	374	4.015	2.896	186.5	1	5469	31.397	0.822	NA	0.133	0.265	-103.097	129.288
375	1	375	4.056	2.946	187	1	5248	31.461	0.757	NA	0.064	0.129	50.593	153.689
376	1	376	4.106	2.901	187.5	1	5768	31.528	0.763	NA	0.067	0.134	-41.065	-91.658
377	1	377	4.212	2.992	188	1	5949	31.667	0.63	NA	0.139	0.278	40.679	81.744
378	1	378	4.15	2.967	188.5	1	5124	31.734	0.685	NA	0.067	0.134	-157.795	161.526
379	1	379	4.173	2.956	189	1	5862	31.76	0.681	NA	0.025	0.051	-25.469	132.326
380	1	380	4.052	2.837	189.5	1	5512	31.929	0.847	NA	0.169	0.339	-135.264	-109.795
381	1	381	4.141	3.049	190	1	6521	32.159	0.624	NA	0.23	0.46	67.301	-157.435
382	1	382	4.165	2.981	190.5	1	6043	32.231	0.665	NA	0.072	0.144	-70.809	-138.11
383	1	383	4.187	2.946	191	1	5286	32.272	0.683	NA	0.041	0.081	-57.536	13.273
384	1	384	4.159	2.856	191.5	1	4381	32.366	0.775	NA	0.095	0.19	-107.223	-49.687
385	1	385	4.21	2.874	192	1	6399	32.421	0.735	NA	0.055	0.109	19.74	126.963
386	1	386	4.196	2.918	192.5	1	6370	32.467	0.702	NA	0.046	0.093	107.163	87.423
387	1	387	4.197	2.91	193	1	6656	32.475	0.709	NA	0.008	0.016	-84.232	168.605
388	1	388	4.168	2.903	193.5	1	5324	32.505	0.729	NA	0.03	0.059	-165.987	-81.755
389	1	389	4.135	2.921	194	1	7336	32.542	0.731	NA	0.037	0.075	152.22	-41.793
390	1	390	4.153	2.894	194.5	1	7423	32.574	0.745	NA	0.032	0.064	-56.643	151.137
391	1	391	4.117	2.889	195	1	5696	32.611	0.768	NA	0.036	0.073	-172.171	-115.528
392	1	392	4.181	2.902	195.5	1	5670	32.676	0.724	NA	0.066	0.132	10.852	-176.977
393	1	393	4.243	2.824	196	1	7010	32.776	0.767	NA	0.099	0.198	-51.305	-62.157
394	1	394	4.146	2.86	196.5	1	8710	32.88	0.777	NA	0.104	0.208	159.585	-149.111
395	1	395	4.212	2.893	197	1	8302	32.954	0.717	NA	0.074	0.148	26.48	-133.105
396	1	396	4.256	2.86	197.5	1	4394	33.008	0.73	NA	0.055	0.11	-37.77	-64.249
397	1	397	4.256	2.804	198	1	5952	33.064	0.781	NA	0.055	0.111	-89.982	-52.212
398	1	398	4.187	2.846	198.5	1	7588	33.144	0.77	NA	0.08	0.161	148.47	-121.548
399	1	399	4.237	2.839	199	1	5796	33.195	0.756	NA	0.051	0.101	-8.273	-156.743
400	1	400	4.249	2.772	199.5	1	4834	33.263	0.814	NA	0.068	0.136	-80.195	-71.922
401	1	401	4.153	2.691	200	1	3106	33.388	0.925	NA	0.125	0.251	-139.751	-59.556
402	1	402	4.146	2.772	200.5	1	6103	33.469	0.855	NA	0.081	0.162	94.883	-125.366
403	1	403	4.081	2.887	201	1	4281	33.601	0.789	NA	0.132	0.264	119.584	24.701
404	1	404	3.997	2.853	201.5	1	4072	33.691	0.867	NA	0.09	0.181	-157.581	82.835
405	1	405	3.93	2.835	202	1	2429	33.761	0.923	NA	0.07	0.14	-165.368	-7.787
406	1	406	3.978	2.849	202.5	1	2717	33.812	0.881	NA	0.05	0.1	16.267	-178.365
407	1	407	4.042	2.913	203	1	3643	33.902	0.792	NA	0.09	0.181	44.818	28.552
408	1	408	4.066	2.827	203.5	1	2517	33.991	0.847	NA	0.089	0.178	-74.444	-119.263
409	1	409	4.115	2.788	204	1	4110	34.054	0.855	NA	0.063	0.126	-38.39	36.054
410	1	410	3.997	2.74	204.5	1	5533	34.181	0.958	NA	0.127	0.254	-158.093	-119.702
411	1	411	4.084	2.668	205	1	3936	34.294	0.976	NA	0.113	0.226	-39.859	118.233
412	1	412	3.996	2.817	205.5	1	2143	34.468	0.895	NA	0.173	0.347	120.446	160.305
413	1	413	4.014	2.681	206	1	4906	34.605	0.999	NA	0.138	0.275	-82.388	157.166
414	1	414	4.009	2.737	206.5	1	1646	34.662	0.954	NA	0.056	0.113	95.919	178.306
415	1	415	4.201	2.68	207	1	5361	34.862	0.917	NA	0.2	0.4	-16.439	-112.358
416	1	416	4.216	2.748	207.5	1	4774	34.931	0.849	NA	0.069	0.138	77.38	93.819
417	1	417	4.116	2.704	208	1	2624	35.04	0.929	NA	0.109	0.217	-156.302	126.318
418	1	418	4.167	2.768	208.5	1	3136	35.122	0.849	NA	0.082	0.164	51.417	-152.281
419	1	419	4.13	2.803	209	1	7078	35.173	0.835	NA	0.051	0.103	136.588	85.172
420	1	420	4.303	2.766	209.5	1	4373	35.35	0.803	NA	0.177	0.353	-12.333	-148.922
421	1	421	4.012	2.825	210	1	1096	35.646	0.88	NA	0.297	0.593	168.458	-179.209
422	1	422	4.114	2.751	210.5	1	3643	35.773	0.888	NA	0.126	0.252	-35.8	155.743
423	1	423	4.021	2.827	211	1	2161	35.893	0.873	NA	0.12	0.24	140.964	176.763
424	1	424	4.168	2.818	211.5	1	3522	36.04	0.804	NA	0.147	0.294	-3.414	-144.378
425	1	425	4.117	2.765	212	1	3825	36.113	0.874	NA	0.073	0.147	-133.673	-130.259
426	1	426	3.936	2.864	212.5	1	2250	36.32	0.897	NA	0.207	0.413	151.465	-74.862
427	1	427	4.159	2.785	213	1	4262	36.557	0.838	NA	0.237	0.474	-19.519	-170.984
428	1	428	4.051	2.802	213.5	1	3579	36.666	0.877	NA	0.109	0.217	171.102	-169.379
429	1	429	4.012	2.893	214	1	6961	36.765	0.826	NA	0.099	0.199	113.143	-57.959
430	1	430	4.036	2.891	214.5	1	3481	36.789	0.813	NA	0.024	0.048	-5.954	-119.097
431	1	431	4.113	2.869	215	1	6852	36.869	0.787	NA	0.08	0.159	-15.815	-9.862
432	1	432	4.057	2.788	215.5	1	3637	36.967	0.885	NA	0.098	0.197	-124.495	-108.68
433	1	433	4.113	2.821	216	1	4266	37.032	0.828	NA	0.065	0.13	30.931	155.426
434	1	434	4.108	2.801	216.5	1	4718	37.053	0.848	NA	0.021	0.042	-104.329	-135.26
435	1	435	4.055	2.783	217	1	3524	37.109	0.89	NA	0.056	0.111	-161.356	-57.027
436	1	436	4.106	2.804	217.5	1	4181	37.164	0.846	NA	0.055	0.11	22.652	-175.991
437	1	437	4.103	2.844	218	1	4808	37.204	0.813	NA	0.04	0.08	93.831	71.179
438	1	438	4.083	2.864	218.5	1	3863	37.232	0.807	NA	0.028	0.056	134.622	40.79
439	1	439	4.132	2.929	219	1	3699	37.313	0.726	NA	0.081	0.162	53.509	-81.113
440	1	440	4.092	2.903	219.5	1	6137	37.36	0.77	NA	0.047	0.095	-145.719	160.772
441	1	441	4.09	2.962	220	1	7328	37.42	0.723	NA	0.059	0.119	92.552	-121.729
442	1	442	4.025	2.934	220.5	1	4275	37.491	0.786	NA	0.071	0.142	-156.393	111.055
443	1	443	4.1	2.964	221	1	6498	37.572	0.716	NA	0.081	0.162	22.032	178.424
444	1	444	4.066	2.964	221.5	1	5644	37.606	0.737	NA	0.034	0.068	-179.247	158.721
445	1	445	4.1	2.924	222	1	5184	37.658	0.748	NA	0.052	0.105	-48.777	130.47
446	1	446	4.063	3.001	222.5	1	7221	37.744	0.71	NA	0.086	0.171	115.716	164.494
447	1	447	4.044	3.008	223	1	6982	37.765	0.718	NA	0.021	0.042	160.879	45.163
448	1	448	4.017	2.951	223.5	1	3543	37.828	0.779	NA	0.063	0.127	-115.145	83.976
449	1	449	4.027	2.807	224	1	5919	37.972	0.885	NA	0.143	0.287	-85.812	29.333
450	1	450	4.091	2.843	224.5	1	6577	38.045	0.82	NA	0.073	0.146	29.479	115.291
451	1	451	3.973	2.836	225	1	5420	38.163	0.895	NA	0.118	0.236	-176.194	154.327
452	1	452	3.977	2.933	225.5	1	3133	38.26	0.819	NA	0.097	0.195	87.817	-95.99
453	1	453	4.032	2.947	226	1	3551	38.317	0.772	NA	0.057	0.114	14.295	-73.521
454	1	454	3.99	2.82	226.5	1	3059	38.45	0.897	NA	0.133	0.267	-108.192	-122.487
455	1	455	4.065	2.756	227	1	7878	38.549	0.909	NA	0.099	0.198	-40.828	67.364
456	1	456	4.073	2.831	227.5	1	5130	38.625	0.84	NA	0.076	0.151	83.41	124.239
457	1	457	4.121	2.865	228	1	5102	38.683	0.786	NA	0.058	0.117	35.516	-47.895
458	1	458	4.052	2.81	228.5	1	3315	38.771	0.87	NA	0.088	0.176	-141.388	-176.903
459	1	459	4.008	2.88	229	1	2600	38.854	0.839	NA	0.083	0.166	122.345	-96.267
460	1	460	3.941	2.828	229.5	1	5632	38.939	0.921	NA	0.084	0.168	-142.034	95.622
461	1	461	3.825	2.857	230	1	4243	39.058	0.979	NA	0.12	0.24	165.772	-52.194
462	1	462	3.783	2.837	230.5	1	3076	39.105	1.023	NA	0.047	0.094	-154.907	39.321
463	1	463	3.898	2.841	231	1	3682	39.221	0.939	NA	0.116	0.231	1.975	156.882
464	1	464	3.906	2.824	231.5	1	2975	39.24	0.946	NA	0.019	0.038	-64.76	-66.735
465	1	465	3.878	2.844	232	1	4898	39.274	0.951	NA	0.035	0.069	145.779	-149.461
466	1	466	3.861	2.873	232.5	1	4366	39.308	0.942	NA	0.033	0.067	120.056	-25.723
467	1	467	3.895	2.858	233	1	4251	39.345	0.929	NA	0.037	0.074	-22.868	-142.924
468	1	468	3.956	2.896	233.5	1	3564	39.416	0.86	NA	0.072	0.143	32.103	54.971
469	1	469	3.955	2.811	234	1	3421	39.502	0.926	NA	0.086	0.171	-90.688	-122.791
470	1	470	3.947	2.812	234.5	1	5945	39.51	0.93	NA	0.008	0.016	172.095	-97.217
471	1	471	3.948	2.802	235	1	6099	39.519	0.937	NA	0.01	0.019	-86.429	101.476
472	1	472	3.93	2.739	235.5	1	4808	39.584	0.997	NA	0.065	0.13	-105.243	-18.814
473	1	473	3.937	2.706	236	1	6449	39.619	1.021	NA	0.035	0.069	-79.686	25.557
474	1	474	3.983	2.804	236.5	1	4851	39.728	0.914	NA	0.109	0.218	64.877	144.563
475	1	475	4.012	2.758	237	1	5320	39.782	0.935	NA	0.054	0.109	-57.777	-122.654
476	1	476	4.038	2.72	237.5	1	3603	39.828	0.953	NA	0.046	0.092	-55.612	2.165
477	1	477	3.971	2.797	238	1	3714	39.929	0.927	NA	0.101	0.203	131.034	-173.354
478	1	478	3.914	2.878	238.5	1	2436	40.029	0.901	NA	0.1	0.199	125.007	-6.027
479	1	479	3.999	2.706	239	1	4755	40.221	0.985	NA	0.192	0.385	-63.624	171.369
480	1	480	4.029	2.737	239.5	1	7274	40.264	0.943	NA	0.043	0.086	47.255	110.879
481	1	481	3.853	2.778	240	1	5299	40.444	1.017	NA	0.18	0.36	167.123	119.868
482	1	482	3.868	2.769	240.5	1	4556	40.462	1.013	NA	0.018	0.035	-28.927	163.949
483	1	483	3.917	2.659	241	1	7112	40.582	1.07	NA	0.12	0.241	-66.054	-37.127
484	1	484	3.98	2.675	241.5	1	5657	40.647	1.022	NA	0.065	0.129	14.701	80.755
485	1	485	3.949	2.677	242	1	4234	40.677	1.037	NA	0.03	0.061	177.015	162.314
486	1	486	4.008	2.712	242.5	1	5303	40.745	0.976	NA	0.068	0.136	30.538	-146.477
487	1	487	4.054	2.736	243	1	7362	40.797	0.931	NA	0.052	0.105	27.724	-2.815
488	1	488	3.93	2.685	243.5	1	7108	40.932	1.041	NA	0.135	0.269	-157.996	174.281
489	1	489	3.968	2.76	244	1	8499	41.016	0.958	NA	0.084	0.168	62.815	-139.189
490	1	490	3.99	2.764	244.5	1	6314	41.038	0.943	NA	0.022	0.044	9.278	-53.537
491	1	491	4.044	2.675	245	1	5331	41.142	0.989	NA	0.104	0.208	-58.568	-67.847
492	1	492	4.027	2.846	245.5	1	5160	41.314	0.854	NA	0.172	0.344	95.802	154.37
493	1	493	3.993	2.817	246	1	4671	41.359	0.897	NA	0.044	0.088	-139.52	124.678
494	1	494	3.923	2.839	246.5	1	4891	41.432	0.925	NA	0.073	0.147	163.08	-57.4
495	1	495	3.972	2.798	247	1	4629	41.496	0.926	NA	0.064	0.128	-40.165	156.754
496	1	496	3.9	2.832	247.5	1	6498	41.575	0.945	NA	0.079	0.159	154.411	-165.424
497	1	497	3.871	2.761	248	1	4831	41.652	1.017	NA	0.076	0.153	-112.367	93.222
498	1	498	3.903	2.868	248.5	1	5868	41.763	0.916	NA	0.112	0.223	73.441	-174.192
499	1	499	3.955	2.848	249	1	5484	41.82	0.897	NA	0.056	0.113	-21.352	-94.793
500	1	500	3.878	2.886	249.5	1	6094	41.906	0.921	NA	0.086	0.173	153.805	175.158
501	1	501	3.881	2.871	250	1	6677	41.921	0.93	NA	0.016	0.031	-79.1	127.095
502	1	502	3.945	2.899	250.5	1	4622	41.991	0.866	NA	0.07	0.139	23.858	102.958
503	1	503	3.984	2.888	251	1	6412	42.032	0.847	NA	0.041	0.082	-14.709	-38.566
504	1	504	3.984	2.841	251.5	1	2579	42.079	0.884	NA	0.047	0.095	-90.062	-75.353
505	1	505	3.927	2.863	252	1	3978	42.14	0.904	NA	0.061	0.122	158.899	-111.039
506	1	506	3.969	2.858	252.5	1	5691	42.183	0.88	NA	0.042	0.084	-6.2	-165.099
507	1	507	3.963	2.812	253	1	4757	42.23	0.92	NA	0.047	0.094	-97.101	-90.901
508	1	508	3.923	2.815	253.5	1	4509	42.27	0.942	NA	0.04	0.081	174.898	-88.001
509	1	509	4.009	2.795	254	1	4192	42.358	0.905	NA	0.089	0.177	-13.136	171.966
510	1	510	4.047	2.817	254.5	1	6478	42.402	0.866	NA	0.043	0.087	30.701	43.837
511	1	511	3.925	2.812	255	1	3605	42.524	0.944	NA	0.122	0.244	-177.62	151.679
512	1	512	3.929	2.841	255.5	1	3910	42.553	0.919	NA	0.029	0.058	80.69	-101.69
513	1	513	3.963	2.762	256	1	3765	42.638	0.959	NA	0.085	0.17	-66.844	-147.535
514	1	514	3.945	2.811	256.5	1	4369	42.69	0.932	NA	0.052	0.104	110.304	177.148
515	1	515	3.936	2.76	257	1	5723	42.742	0.977	NA	0.052	0.104	-99.395	150.3
516	1	516	4.018	2.763	257.5	1	3136	42.824	0.928	NA	0.082	0.163	1.933	101.329
517	1	517	3.978	2.865	258	1	7910	42.934	0.87	NA	0.11	0.219	111.466	109.532
518	1	518	4.04	2.788	258.5	1	3605	43.032	0.894	NA	0.099	0.197	-50.992	-162.458
519	1	519	4.094	2.817	259	1	2752	43.094	0.841	NA	0.062	0.124	27.923	78.915
520	1	520	3.974	2.813	259.5	1	3048	43.214	0.912	NA	0.12	0.24	-178.053	154.024
521	1	521	4.094	2.926	260	1	3750	43.379	0.75	NA	0.165	0.33	43.512	-138.435
522	1	522	4.07	2.832	260.5	1	4761	43.477	0.841	NA	0.098	0.195	-103.949	-147.461
523	1	523	4.095	2.872	261	1	3434	43.524	0.794	NA	0.048	0.095	58.364	162.313
524	1	524	4.067	2.797	261.5	1	7372	43.605	0.873	NA	0.081	0.162	-110.9	-169.264
525	1	525	3.979	2.73	262	1	3566	43.715	0.976	NA	0.11	0.219	-142.684	-31.784
526	1	526	4.072	2.89	262.5	1	4825	43.9	0.792	NA	0.185	0.37	59.82	-157.496
527	1	527	3.955	2.782	263	1	2105	44.059	0.948	NA	0.159	0.318	-137.274	162.906
528	1	528	4.017	2.769	263.5	1	3637	44.122	0.923	NA	0.063	0.126	-12.497	124.777
529	1	529	4.097	2.897	264	1	5416	44.273	0.772	NA	0.151	0.303	57.888	70.385
530	1	530	4.072	2.792	264.5	1	6600	44.381	0.874	NA	0.108	0.215	-103.449	-161.336
531	1	531	4.015	2.857	265	1	5053	44.468	0.852	NA	0.087	0.174	131.361	-125.19
532	1	532	4.158	2.942	265.5	1	6527	44.634	0.701	NA	0.166	0.332	30.516	-100.846
533	1	533	4.159	2.949	266	1	6798	44.641	0.695	NA	0.007	0.014	81.059	50.543
534	1	534	4.069	2.921	266.5	1	5277	44.735	0.768	NA	0.094	0.188	-163.079	115.862
535	1	535	4.06	2.876	267	1	3287	44.782	0.81	NA	0.046	0.093	-101.694	61.385
536	1	536	4.044	2.87	267.5	1	6502	44.799	0.824	NA	0.017	0.034	-161.036	-59.341
537	1	537	3.97	2.907	268	1	5312	44.881	0.842	NA	0.082	0.164	153.817	-45.147
538	1	538	3.904	2.945	268.5	1	5192	44.957	0.861	NA	0.076	0.152	149.919	-3.898
539	1	539	3.999	2.945	269	1	3464	45.052	0.794	NA	0.095	0.19	0.371	-149.548
540	1	540	3.983	2.941	269.5	1	4337	45.069	0.808	NA	0.017	0.034	-162.958	-163.329
541	1	541	3.96	2.888	270	1	4462	45.126	0.863	NA	0.057	0.115	-113.63	49.328
542	1	542	3.978	2.886	270.5	1	6188	45.144	0.853	NA	0.018	0.036	-5.257	108.373
543	1	543	3.992	2.844	271	1	3626	45.188	0.876	NA	0.044	0.089	-71.51	-66.253
544	1	544	4.055	2.83	271.5	1	6521	45.252	0.851	NA	0.064	0.128	-12.654	58.855
545	1	545	4.11	2.948	272	1	5796	45.382	0.723	NA	0.13	0.26	64.591	77.245
546	1	546	4.184	2.948	272.5	1	5489	45.455	0.682	NA	0.073	0.147	0.414	-64.176
547	1	547	4.191	2.981	273	1	5794	45.489	0.65	NA	0.034	0.068	77.233	76.818
548	1	548	4.174	2.981	273.5	1	5813	45.507	0.66	NA	0.017	0.035	-177.239	105.529
549	1	549	4.111	2.91	274	1	7641	45.602	0.754	NA	0.095	0.19	-131.626	45.613
550	1	550	3.991	2.861	274.5	1	6483	45.731	0.864	NA	0.129	0.259	-157.854	-26.228
551	1	551	4.105	2.83	275	1	5260	45.849	0.824	NA	0.118	0.237	-15.206	142.648
552	1	552	4.052	2.893	275.5	1	5621	45.932	0.801	NA	0.083	0.165	129.538	144.744
553	1	553	3.919	2.761	276	1	1862	46.12	0.987	NA	0.188	0.376	-135.321	95.14
554	1	554	3.901	2.939	276.5	1	3155	46.298	0.867	NA	0.178	0.357	95.629	-129.05
555	1	555	4.004	2.934	277	1	4042	46.401	0.8	NA	0.103	0.205	-2.951	-98.579
556	1	556	3.939	2.862	277.5	1	4546	46.497	0.896	NA	0.096	0.193	-132.329	-129.379
557	1	557	3.912	2.999	278	1	5585	46.636	0.819	NA	0.139	0.278	101.19	-126.481
558	1	558	4.005	2.957	278.5	1	6129	46.738	0.782	NA	0.102	0.203	-24.291	-125.481
559	1	559	3.991	2.904	279	1	4960	46.793	0.831	NA	0.055	0.111	-104.39	-80.099
560	1	560	4.046	2.907	279.5	1	4008	46.849	0.794	NA	0.056	0.111	3.498	107.888
561	1	561	3.978	2.849	280	1	6374	46.938	0.881	NA	0.09	0.179	-140.032	-143.53
562	1	562	3.948	2.842	280.5	1	6745	46.969	0.906	NA	0.031	0.061	-165.241	-25.209
563	1	563	3.963	2.845	281	1	7078	46.984	0.894	NA	0.015	0.03	14.236	179.477
564	1	564	4.061	2.924	281.5	1	5420	47.11	0.771	NA	0.126	0.252	38.766	24.53
565	1	565	3.86	2.744	282	1	4552	47.38	1.037	NA	0.27	0.54	-138.047	-176.813
566	1	566	4.03	2.914	282.5	1	4736	47.62	0.798	NA	0.24	0.48	45.195	-176.757
567	1	567	3.936	3.04	283	1	5888	47.777	0.774	NA	0.157	0.313	126.59	81.395
568	1	568	4.003	3.035	283.5	1	5055	47.844	0.727	NA	0.067	0.135	-3.787	-130.377
569	1	569	4.036	2.987	284	1	8556	47.903	0.739	NA	0.059	0.117	-56.572	-52.785
570	1	570	4.013	3.005	284.5	1	2973	47.932	0.742	NA	0.029	0.058	141.447	-161.981
571	1	571	4.055	3.032	285	1	5183	47.982	0.693	NA	0.05	0.099	33.195	-108.252
572	1	572	4.029	2.997	285.5	1	4654	48.025	0.736	NA	0.043	0.086	-126.261	-159.457
573	1	573	4.037	3.082	286	1	5574	48.11	0.67	NA	0.085	0.171	84.526	-149.213
574	1	574	4.034	3.109	286.5	1	6487	48.137	0.654	NA	0.027	0.054	96.329	11.803
575	1	575	3.971	3.081	287	1	5450	48.207	0.721	NA	0.07	0.139	-155.936	107.735
576	1	576	3.939	3.095	287.5	1	6455	48.241	0.738	NA	0.035	0.07	156.373	-47.69
577	1	577	3.992	3.045	288	1	6190	48.314	0.729	NA	0.073	0.145	-43.049	160.577
578	1	578	4.01	3.004	288.5	1	4155	48.359	0.744	NA	0.045	0.09	-66.489	-23.439
579	1	579	4.161	3.028	289	1	6658	48.512	0.628	NA	0.153	0.307	9.203	75.692
580	1	580	4.139	3.1	289.5	1	5173	48.588	0.586	NA	0.075	0.15	107.412	98.208
581	1	581	4.051	3.027	290	1	4526	48.702	0.699	NA	0.114	0.228	-140.617	111.971
582	1	582	4.073	3.12	290.5	1	5145	48.797	0.618	NA	0.095	0.19	76.605	-142.778
583	1	583	4.086	3.119	291	1	5361	48.81	0.609	NA	0.013	0.026	-3.727	-80.333
584	1	584	4.032	3.149	291.5	1	5742	48.872	0.631	NA	0.062	0.124	151.264	154.991
585	1	585	4.046	3.188	292	1	7453	48.914	0.596	NA	0.042	0.084	69.375	-81.889
586	1	586	4.045	3.211	292.5	1	6065	48.937	0.584	NA	0.023	0.046	93.681	24.306
587	1	587	4.122	3.075	293	1	4968	49.094	0.616	NA	0.157	0.313	-60.713	-154.394
588	1	588	4.156	3.153	293.5	1	5233	49.179	0.536	NA	0.085	0.17	66.282	126.995
589	1	589	4.198	3.213	294	1	6892	49.252	0.463	NA	0.074	0.147	54.882	-11.4
590	1	590	4.203	3.183	294.5	1	6483	49.282	0.481	NA	0.03	0.06	-80.014	-134.896
591	1	591	4.152	3.164	295	1	5309	49.337	0.531	NA	0.055	0.11	-159.03	-79.016
592	1	592	4.144	3.037	295.5	1	6079	49.464	0.631	NA	0.127	0.254	-93.437	65.593
593	1	593	4.22	3.128	296	1	7283	49.583	0.512	NA	0.118	0.237	50.383	143.82
594	1	594	4.186	3.204	296.5	1	6385	49.666	0.478	NA	0.083	0.167	114	63.617
595	1	595	4.142	3.148	297	1	4868	49.738	0.549	NA	0.072	0.144	-127.897	118.104
596	1	596	4.084	3.202	297.5	1	5459	49.817	0.557	NA	0.079	0.158	136.893	-95.21
597	1	597	4.146	3.268	298	1	6547	49.908	0.468	NA	0.091	0.182	47.055	-89.838
598	1	598	4.169	3.233	298.5	1	6491	49.949	0.471	NA	0.041	0.083	-57.077	-104.132
599	1	599	4.105	3.22	299	1	4639	50.015	0.53	NA	0.066	0.131	-168.443	-111.365
600	1	600	4.109	3.198	299.5	1	7046	50.037	0.54	NA	0.022	0.045	-79.379	89.064
