# Supplementary material for: Random sub-diffusion and capture of genes by the nuclear pore reduces dynamics and coordinates inter-chromosomal movement
Source: eLife. 2021 May 18;10:e66238. doi: 10.7554/eLife.66238 (PMC8195609; doi:10.7554/eLife.66238)
Supplement: Figure 5—source data 1. [file elife-66238-fig5-data1.zip › REPOS_DB/DimerCap_WT/200228_DimerCap_WT_Dimer_02a.csv]

Nr	TID	PID	x [micron]	y [micron]	t [sec]	c [idx]	I [val]	Len [micron]	D2S [micron]	D2R [micron]	D2P [micron]	v [micron/sec]	α [deg]	Δα [deg]
1	1	1	1.914	4.041	0	1	5177	0	0	NA	NA	NA	NA	NA
2	1	2	2.058	4.149	0.5	1	3511	0.18	0.18	NA	0.18	0.361	36.927	NA
3	1	3	1.942	4.185	1	1	9883	0.302	0.147	NA	0.122	0.244	162.8	125.873
4	1	4	1.925	4.104	1.5	1	4573	0.385	0.064	NA	0.083	0.166	-101.449	95.751
5	1	5	1.842	4.104	2	1	4511	0.468	0.096	NA	0.083	0.167	179.673	-78.878
6	1	6	1.903	3.978	2.5	1	5576	0.608	0.063	NA	0.14	0.28	-64.275	116.053
7	1	7	1.857	4.143	3	1	8561	0.779	0.118	NA	0.171	0.343	105.549	169.824
8	1	8	2.032	4.146	3.5	1	5966	0.955	0.159	NA	0.175	0.351	0.979	-104.57
9	1	9	1.942	4.037	4	1	6713	1.097	0.028	NA	0.142	0.284	-129.421	-130.4
10	1	10	1.866	3.977	4.5	1	6999	1.193	0.08	NA	0.097	0.194	-141.431	-12.009
11	1	11	2.008	3.965	5	1	6470	1.335	0.121	NA	0.142	0.283	-4.763	136.667
12	1	12	1.877	3.943	5.5	1	5971	1.467	0.105	NA	0.132	0.265	-170.405	-165.642
13	1	13	1.936	3.85	6	1	7543	1.578	0.192	NA	0.11	0.22	-57.588	112.817
14	1	14	2.061	3.934	6.5	1	3400	1.728	0.181	NA	0.151	0.302	34.209	91.797
15	1	15	2.123	3.956	7	1	1559	1.795	0.226	NA	0.066	0.133	19.332	-14.876
16	1	16	1.995	3.853	7.5	1	8697	1.96	0.204	NA	0.165	0.33	-141.305	-160.637
17	1	17	2.063	3.902	8	1	5678	2.044	0.204	NA	0.084	0.169	35.569	176.874
18	1	18	2.257	3.812	8.5	1	7360	2.258	0.412	NA	0.213	0.427	-25.096	-60.665
19	1	19	2.129	3.974	9	1	3797	2.464	0.225	NA	0.206	0.412	128.143	153.238
20	1	20	2.245	3.867	9.5	1	3372	2.621	0.374	NA	0.157	0.315	-42.827	-170.969
21	1	21	2.183	3.918	10	1	5305	2.701	0.296	NA	0.08	0.16	140.084	-177.09
22	1	22	2.205	3.819	10.5	1	4840	2.803	0.366	NA	0.102	0.203	-77.653	142.264
23	1	23	2.214	3.902	11	1	4605	2.886	0.331	NA	0.083	0.166	83.852	161.504
24	1	24	2.172	3.78	11.5	1	3458	3.014	0.367	NA	0.129	0.257	-108.964	167.184
25	1	25	2.043	3.858	12	1	4441	3.165	0.223	NA	0.151	0.302	148.726	-102.31
26	1	26	2.178	3.949	12.5	1	2500	3.328	0.279	NA	0.162	0.325	33.817	-114.909
27	1	27	2.112	3.815	13	1	6549	3.477	0.3	NA	0.149	0.298	-116.135	-149.951
28	1	28	2.288	3.764	13.5	1	6182	3.66	0.465	NA	0.183	0.366	-16.166	99.968
29	1	29	2.288	3.644	14	1	8550	3.779	0.545	NA	0.12	0.24	-90.041	-73.875
30	1	30	2.248	3.631	14.5	1	4936	3.821	0.529	NA	0.042	0.084	-160.931	-70.89
31	1	31	2.495	3.576	15	1	6080	4.074	0.744	NA	0.253	0.506	-12.484	148.447
32	1	32	2.223	3.799	15.5	1	5760	4.426	0.392	NA	0.352	0.704	140.757	153.241
33	1	33	2.26	3.703	16	1	4535	4.529	0.484	NA	0.103	0.206	-68.639	150.604
34	1	34	2.316	3.689	16.5	1	7319	4.587	0.534	NA	0.058	0.116	-13.901	54.738
35	1	35	2.254	3.603	17	1	3665	4.693	0.555	NA	0.106	0.212	-125.744	-111.843
36	1	36	2.184	3.748	17.5	1	3097	4.854	0.399	NA	0.161	0.322	116.01	-118.246
37	1	37	2.224	3.846	18	1	1548	4.96	0.367	NA	0.106	0.212	67.538	-48.472
38	1	38	2.183	3.746	18.5	1	2331	5.068	0.4	NA	0.108	0.216	-112.318	-179.856
39	1	39	2.18	3.748	19	1	3925	5.072	0.396	NA	0.004	0.008	140.042	-107.64
40	1	40	2.192	3.829	19.5	1	2835	5.154	0.349	NA	0.082	0.164	81.633	-58.409
41	1	41	2.27	3.892	20	1	2071	5.254	0.386	NA	0.1	0.2	38.858	-42.775
42	1	42	2.275	3.925	20.5	1	2551	5.287	0.379	NA	0.033	0.065	81.947	43.089
43	1	43	2.245	3.871	21	1	3633	5.348	0.372	NA	0.062	0.123	-118.633	159.42
44	1	44	2.268	3.824	21.5	1	4793	5.4	0.415	NA	0.052	0.104	-63.977	54.656
45	1	45	2.255	3.732	22	1	4490	5.494	0.461	NA	0.093	0.187	-97.815	-33.837
46	1	46	2.352	3.787	22.5	1	7091	5.605	0.506	NA	0.112	0.224	29.927	127.741
47	1	47	2.369	3.819	23	1	4983	5.641	0.506	NA	0.036	0.071	62.721	32.794
48	1	48	2.311	3.832	23.5	1	6549	5.7	0.449	NA	0.059	0.117	166.817	104.096
49	1	49	2.165	3.787	24	1	4049	5.852	0.357	NA	0.153	0.306	-162.821	30.362
50	1	50	2.1	3.797	24.5	1	5371	5.919	0.307	NA	0.067	0.133	171.81	-25.37
51	1	51	2.089	3.804	25	1	5181	5.932	0.294	NA	0.013	0.026	143.186	-28.624
52	1	52	2.225	3.825	25.5	1	5787	6.069	0.379	NA	0.138	0.275	8.608	-134.577
53	1	53	2.318	3.809	26	1	5824	6.164	0.466	NA	0.094	0.189	-10.033	-18.641
54	1	54	2.147	3.945	26.5	1	4665	6.383	0.252	NA	0.219	0.438	141.381	151.414
55	1	55	2.134	3.896	27	1	4895	6.434	0.263	NA	0.051	0.102	-104.496	114.123
56	1	56	2.083	3.768	27.5	1	4945	6.571	0.32	NA	0.138	0.275	-111.94	-7.444
57	1	57	2.019	3.889	28	1	5139	6.708	0.184	NA	0.137	0.273	117.782	-130.278
58	1	58	2.062	3.926	28.5	1	4996	6.765	0.187	NA	0.056	0.113	40.473	-77.309
59	1	59	2.179	3.877	29	1	6995	6.892	0.312	NA	0.127	0.255	-22.662	-63.135
60	1	60	2.27	3.902	29.5	1	5868	6.986	0.383	NA	0.094	0.188	15.142	37.804
61	1	61	2.157	3.733	30	1	7178	7.19	0.392	NA	0.204	0.407	-123.918	-139.061
62	1	62	2.267	3.575	30.5	1	6030	7.383	0.585	NA	0.193	0.386	-54.943	68.976
63	1	63	2.187	3.627	31	1	3803	7.479	0.496	NA	0.096	0.193	147.007	-158.05
64	1	64	2.162	3.549	31.5	1	7202	7.561	0.551	NA	0.082	0.163	-107.669	105.323
65	1	65	2.171	3.711	32	1	6715	7.722	0.418	NA	0.162	0.323	86.724	-165.607
66	1	66	2.105	3.532	32.5	1	5638	7.913	0.544	NA	0.191	0.382	-110.287	162.989
67	1	67	2.072	3.486	33	1	5902	7.969	0.577	NA	0.056	0.112	-125.725	-15.438
68	1	68	2.12	3.536	33.5	1	5384	8.038	0.545	NA	0.069	0.138	46.234	171.96
69	1	69	2.326	3.509	34	1	3347	8.246	0.672	NA	0.208	0.416	-7.251	-53.485
70	1	70	2.359	3.492	34.5	1	4620	8.283	0.706	NA	0.037	0.074	-28.151	-20.901
71	1	71	2.243	3.474	35	1	5484	8.401	0.655	NA	0.118	0.235	-171.021	-142.87
72	1	72	2.214	3.636	35.5	1	4484	8.565	0.504	NA	0.164	0.329	99.9	-89.078
73	1	73	2.194	3.574	36	1	7720	8.63	0.544	NA	0.065	0.13	-108.28	151.82
74	1	74	2.329	3.574	36.5	1	5303	8.765	0.625	NA	0.135	0.27	0.067	108.348
75	1	75	2.166	3.581	37	1	5518	8.929	0.524	NA	0.163	0.326	177.521	177.454
76	1	76	2.164	3.548	37.5	1	4021	8.962	0.553	NA	0.033	0.067	-93.217	89.262
77	1	77	2.151	3.577	38	1	5115	8.994	0.521	NA	0.032	0.064	115.173	-151.61
78	1	78	2.24	3.631	38.5	1	4885	9.098	0.523	NA	0.104	0.208	31.632	-83.541
79	1	79	2.273	3.66	39	1	4868	9.142	0.523	NA	0.044	0.089	41.251	9.619
80	1	80	2.337	3.701	39.5	1	4307	9.219	0.543	NA	0.076	0.153	32.432	-8.819
81	1	81	2.266	3.579	40	1	7628	9.361	0.581	NA	0.142	0.284	-120.293	-152.725
82	1	82	2.16	3.671	40.5	1	4503	9.501	0.444	NA	0.14	0.28	138.808	-100.899
83	1	83	2.19	3.667	41	1	5802	9.531	0.465	NA	0.03	0.061	-7.504	-146.312
84	1	84	2.221	3.759	41.5	1	4104	9.628	0.417	NA	0.097	0.194	71.404	78.908
85	1	85	2.163	3.77	42	1	4928	9.688	0.368	NA	0.059	0.119	169.208	97.803
86	1	86	2.2	3.704	42.5	1	4292	9.764	0.442	NA	0.076	0.152	-60.947	129.845
87	1	87	2.166	3.72	43	1	4601	9.801	0.408	NA	0.037	0.075	154.106	-144.946
88	1	88	2.21	3.75	43.5	1	5090	9.854	0.415	NA	0.053	0.106	34.285	-119.821
89	1	89	2.221	3.777	44	1	5132	9.883	0.405	NA	0.029	0.058	67.859	33.574
90	1	90	2.27	3.784	44.5	1	4053	9.932	0.439	NA	0.049	0.098	7.694	-60.165
91	1	91	2.202	3.732	45	1	5506	10.017	0.422	NA	0.085	0.17	-142.604	-150.298
92	1	92	2.316	3.681	45.5	1	4245	10.142	0.539	NA	0.124	0.249	-24.008	118.596
93	1	93	2.302	3.67	46	1	4202	10.16	0.537	NA	0.018	0.037	-140.599	-116.59
94	1	94	2.236	3.602	46.5	1	4889	10.254	0.545	NA	0.094	0.189	-133.952	6.646
95	1	95	2.325	3.498	47	1	4469	10.391	0.681	NA	0.137	0.274	-49.463	84.489
96	1	96	2.217	3.537	47.5	1	5896	10.507	0.588	NA	0.116	0.231	159.955	-150.582
97	1	97	2.117	3.552	48	1	6801	10.608	0.529	NA	0.101	0.202	171.788	11.833
98	1	98	2.1	3.482	48.5	1	5696	10.68	0.589	NA	0.072	0.144	-103.204	85.008
99	1	99	2.121	3.483	49	1	6304	10.701	0.595	NA	0.021	0.042	2.506	105.71
100	1	100	2.116	3.538	49.5	1	7197	10.757	0.541	NA	0.056	0.112	95.862	93.356
101	1	101	2.166	3.626	50	1	7647	10.858	0.485	NA	0.101	0.203	60.331	-35.531
102	1	102	2.121	3.541	50.5	1	5597	10.954	0.541	NA	0.097	0.193	-117.53	-177.861
103	1	103	2.158	3.633	51	1	3654	11.053	0.475	NA	0.099	0.198	68.09	-174.38
104	1	104	2.097	3.673	51.5	1	4561	11.127	0.41	NA	0.074	0.147	146.401	78.312
105	1	105	2.156	3.665	52	1	4392	11.187	0.447	NA	0.06	0.119	-8.261	-154.662
106	1	106	2.087	3.61	52.5	1	4383	11.275	0.465	NA	0.088	0.176	-141.034	-132.773
107	1	107	2.234	3.659	53	1	6003	11.43	0.498	NA	0.155	0.31	18.608	159.643
108	1	108	2.151	3.711	53.5	1	7470	11.529	0.406	NA	0.099	0.197	148.036	129.428
109	1	109	2.251	3.745	54	1	6216	11.635	0.448	NA	0.106	0.212	18.686	-129.35
110	1	110	2.191	3.679	54.5	1	5260	11.724	0.456	NA	0.09	0.179	-131.999	-150.686
111	1	111	2.17	3.583	55	1	6562	11.823	0.525	NA	0.099	0.197	-102.336	29.664
112	1	112	2.262	3.435	55.5	1	6869	11.997	0.699	NA	0.174	0.348	-58.02	44.315
113	1	113	2.218	3.494	56	1	4072	12.07	0.626	NA	0.074	0.147	126.504	-175.476
114	1	114	2.109	3.506	56.5	1	5745	12.181	0.569	NA	0.11	0.221	173.545	47.041
115	1	115	2.073	3.548	57	1	3596	12.236	0.518	NA	0.055	0.11	131.021	-42.524
116	1	116	2.035	3.457	57.5	1	6562	12.334	0.596	NA	0.099	0.197	-112.204	116.775
117	1	117	2.065	3.542	58	1	5789	12.424	0.521	NA	0.09	0.18	70.747	-177.049
118	1	118	2.077	3.485	58.5	1	5830	12.482	0.579	NA	0.058	0.115	-78.039	-148.786
119	1	119	2.162	3.539	59	1	5951	12.582	0.56	NA	0.1	0.201	32.303	110.342
120	1	120	2.186	3.644	59.5	1	6103	12.69	0.482	NA	0.107	0.215	76.853	44.55
121	1	121	2.143	3.628	60	1	6380	12.736	0.472	NA	0.046	0.091	-160.59	122.558
122	1	122	2.174	3.766	60.5	1	5373	12.876	0.378	NA	0.14	0.281	77.468	-121.942
123	1	123	2.141	3.699	61	1	7185	12.95	0.41	NA	0.074	0.149	-116.387	166.145
124	1	124	2.08	3.543	61.5	1	6830	13.118	0.525	NA	0.167	0.335	-111.161	5.225
125	1	125	2.075	3.681	62	1	4443	13.256	0.394	NA	0.138	0.276	92.051	-156.788
126	1	126	1.949	3.83	62.5	1	6022	13.451	0.214	NA	0.195	0.391	130.38	38.329
127	1	127	1.946	3.836	63	1	7426	13.458	0.207	NA	0.007	0.015	114.831	-15.549
128	1	128	1.976	3.793	63.5	1	7278	13.512	0.256	NA	0.053	0.106	-55.509	-170.339
129	1	129	2.183	3.788	64	1	4878	13.719	0.369	NA	0.207	0.414	-1.308	54.2
130	1	130	2.385	3.833	64.5	1	6218	13.926	0.514	NA	0.207	0.413	12.754	14.062
131	1	131	2.274	3.874	65	1	3564	14.043	0.397	NA	0.118	0.236	159.966	147.212
132	1	132	2.244	3.985	65.5	1	2481	14.159	0.334	NA	0.116	0.231	105.121	-54.845
133	1	133	2.102	4.069	66	1	5860	14.323	0.191	NA	0.164	0.329	149.309	44.188
134	1	134	2.169	3.923	66.5	1	5013	14.484	0.281	NA	0.161	0.322	-65.413	145.278
135	1	135	2.067	3.796	67	1	6308	14.648	0.289	NA	0.163	0.327	-128.995	-63.582
136	1	136	2.034	3.806	67.5	1	7217	14.681	0.264	NA	0.034	0.067	163.16	-67.845
137	1	137	1.981	3.791	68	1	7688	14.737	0.259	NA	0.055	0.111	-164.633	32.207
138	1	138	2.07	3.838	68.5	1	4339	14.838	0.256	NA	0.101	0.202	27.819	-167.549
139	1	139	2.043	3.862	69	1	5523	14.874	0.221	NA	0.036	0.073	139.956	112.137
140	1	140	2.13	3.981	69.5	1	5367	15.022	0.224	NA	0.148	0.296	53.886	-86.07
141	1	141	2.206	3.774	70	1	4938	15.243	0.396	NA	0.221	0.442	-69.728	-123.614
142	1	142	2.172	3.718	70.5	1	6276	15.309	0.413	NA	0.066	0.131	-121.762	-52.034
143	1	143	2.204	3.85	71	1	6702	15.445	0.347	NA	0.136	0.273	76.218	-162.02
144	1	144	2.276	3.753	71.5	1	6182	15.566	0.463	NA	0.121	0.242	-53.774	-129.992
145	1	145	2.22	3.841	72	1	5220	15.671	0.365	NA	0.105	0.209	122.619	176.393
146	1	146	2.246	3.719	72.5	1	5809	15.796	0.462	NA	0.125	0.25	-77.891	159.49
147	1	147	2.355	3.758	73	1	5122	15.912	0.524	NA	0.116	0.233	19.597	97.487
148	1	148	2.32	3.811	73.5	1	4012	15.976	0.466	NA	0.064	0.128	123.955	104.358
149	1	149	2.137	3.729	74	1	6826	16.177	0.383	NA	0.2	0.4	-155.818	80.227
150	1	150	2.13	3.676	74.5	1	8460	16.229	0.424	NA	0.053	0.106	-97.348	58.47
151	1	151	2.315	3.764	75	1	4447	16.434	0.487	NA	0.204	0.408	25.331	122.679
152	1	152	2.313	3.699	75.5	1	5499	16.499	0.525	NA	0.065	0.13	-91.795	-117.126
153	1	153	2.198	3.683	76	1	5721	16.614	0.457	NA	0.116	0.231	-172.334	-80.539
154	1	154	2.347	3.676	76.5	1	6525	16.763	0.566	NA	0.149	0.298	-2.683	169.651
155	1	155	2.175	3.633	77	1	6705	16.94	0.484	NA	0.177	0.354	-165.953	-163.27
156	1	156	2.151	3.678	77.5	1	4814	16.991	0.433	NA	0.051	0.103	118.593	-75.454
157	1	157	2.176	3.769	78	1	5390	17.085	0.378	NA	0.094	0.188	74.377	-44.215
158	1	158	2.231	3.857	78.5	1	3886	17.189	0.366	NA	0.104	0.207	58.099	-16.278
159	1	159	2.115	3.787	79	1	8206	17.324	0.324	NA	0.135	0.271	-148.787	153.113
160	1	160	2.397	3.728	79.5	1	4960	17.613	0.576	NA	0.288	0.577	-11.847	136.94
161	1	161	2.461	3.657	80	1	4548	17.708	0.668	NA	0.095	0.19	-47.818	-35.971
162	1	162	2.407	3.736	80.5	1	4447	17.803	0.58	NA	0.095	0.191	124.323	172.141
163	1	163	2.333	3.65	81	1	6212	17.916	0.573	NA	0.113	0.226	-130.834	104.843
164	1	164	2.348	3.626	81.5	1	6980	17.944	0.6	NA	0.028	0.056	-58.722	72.112
165	1	165	2.263	3.643	82	1	5710	18.031	0.529	NA	0.087	0.173	168.666	-132.612
166	1	166	2.253	3.701	82.5	1	4672	18.09	0.48	NA	0.059	0.118	99.189	-69.477
167	1	167	2.376	3.575	83	1	7825	18.266	0.656	NA	0.176	0.351	-45.817	-145.006
168	1	168	2.342	3.581	83.5	1	6538	18.3	0.628	NA	0.034	0.069	171.329	-142.854
169	1	169	2.391	3.652	84	1	7238	18.387	0.615	NA	0.087	0.174	55.477	-115.852
170	1	170	2.312	3.628	84.5	1	5294	18.469	0.574	NA	0.082	0.165	-162.808	141.715
171	1	171	2.296	3.644	85	1	6267	18.492	0.551	NA	0.023	0.046	135.964	-61.228
172	1	172	2.215	3.55	85.5	1	6248	18.617	0.576	NA	0.124	0.249	-130.701	93.334
173	1	173	2.328	3.489	86	1	4543	18.746	0.69	NA	0.129	0.258	-28.165	102.537
174	1	174	2.187	3.499	86.5	1	4753	18.887	0.607	NA	0.141	0.283	175.795	-156.04
175	1	175	2.142	3.586	87	1	5216	18.985	0.509	NA	0.098	0.195	117.467	-58.328
176	1	176	2.081	3.695	87.5	1	5917	19.11	0.384	NA	0.125	0.251	119.358	1.891
177	1	177	2.202	3.586	88	1	5275	19.273	0.538	NA	0.163	0.326	-41.75	-161.108
178	1	178	2.161	3.598	88.5	1	4785	19.316	0.507	NA	0.043	0.086	164.73	-153.52
179	1	179	2.192	3.553	89	1	6679	19.37	0.561	NA	0.054	0.109	-54.867	140.403
180	1	180	2.205	3.561	89.5	1	4782	19.385	0.561	NA	0.015	0.03	29.189	84.056
181	1	181	2.171	3.576	90	1	6186	19.423	0.531	NA	0.038	0.075	155.964	126.776
182	1	182	2.132	3.701	90.5	1	7415	19.554	0.404	NA	0.131	0.262	107.478	-48.486
183	1	183	2.06	3.754	91	1	3799	19.644	0.321	NA	0.09	0.179	143.454	35.976
184	1	184	2.286	3.729	91.5	1	4575	19.871	0.485	NA	0.228	0.455	-6.419	-149.872
185	1	185	2.336	3.884	92	1	4983	20.034	0.45	NA	0.163	0.325	72.176	78.595
186	1	186	2.24	3.764	92.5	1	4014	20.187	0.428	NA	0.153	0.306	-128.514	159.31
187	1	187	2.222	3.712	93	1	6312	20.242	0.451	NA	0.055	0.111	-109.352	19.162
188	1	188	2.279	3.847	93.5	1	5324	20.39	0.414	NA	0.147	0.294	67.008	176.36
189	1	189	2.301	3.902	94	1	6602	20.448	0.411	NA	0.059	0.117	68.49	1.482
190	1	190	2.419	3.81	94.5	1	4855	20.598	0.555	NA	0.15	0.299	-37.637	-106.127
191	1	191	2.38	3.706	95	1	4610	20.709	0.574	NA	0.112	0.223	-110.738	-73.1
192	1	192	2.325	3.821	95.5	1	3884	20.837	0.466	NA	0.128	0.255	115.491	-133.772
193	1	193	2.367	3.769	96	1	5759	20.905	0.529	NA	0.068	0.135	-50.959	-166.45
194	1	194	2.176	3.75	96.5	1	4718	21.097	0.392	NA	0.192	0.384	-174.452	-123.493
195	1	195	2.374	3.755	97	1	4708	21.294	0.541	NA	0.198	0.395	1.548	176
196	1	196	2.469	3.797	97.5	1	5064	21.398	0.606	NA	0.104	0.207	23.502	21.954
197	1	197	2.389	3.622	98	1	5589	21.59	0.633	NA	0.192	0.385	-114.535	-138.037
198	1	198	2.368	3.644	98.5	1	4006	21.621	0.603	NA	0.031	0.062	132.89	-112.575
199	1	199	2.247	3.532	99	1	5350	21.786	0.608	NA	0.165	0.33	-137.18	89.929
200	1	200	2.272	3.627	99.5	1	4575	21.884	0.547	NA	0.098	0.197	75.133	-147.687
201	1	201	2.341	3.663	100	1	3690	21.961	0.57	NA	0.077	0.154	27.332	-47.801
202	1	202	2.301	3.465	100.5	1	5365	22.162	0.694	NA	0.201	0.402	-101.259	-128.591
203	1	203	2.376	3.608	101	1	4657	22.323	0.633	NA	0.161	0.322	62.318	163.578
204	1	204	2.316	3.797	101.5	1	5574	22.522	0.47	NA	0.198	0.396	107.674	45.356
205	1	205	2.276	3.85	102	1	5002	22.588	0.409	NA	0.067	0.133	126.577	18.902
206	1	206	2.257	3.961	102.5	1	4377	22.701	0.352	NA	0.113	0.225	99.69	-26.886
207	1	207	2.28	3.893	103	1	4339	22.773	0.395	NA	0.072	0.144	-71.628	-171.318
208	1	208	2.27	3.777	103.5	1	4565	22.889	0.443	NA	0.116	0.232	-95.099	-23.471
209	1	209	2.244	3.733	104	1	5841	22.94	0.452	NA	0.051	0.103	-119.976	-24.877
210	1	210	2.242	3.704	104.5	1	3953	22.969	0.471	NA	0.029	0.058	-93.215	26.76
211	1	211	2.152	3.617	105	1	6350	23.094	0.487	NA	0.125	0.25	-135.982	-42.767
212	1	212	2.2	3.626	105.5	1	6773	23.143	0.503	NA	0.048	0.096	11.456	147.438
213	1	213	2.297	3.531	106	1	8369	23.279	0.638	NA	0.136	0.272	-44.059	-55.515
214	1	214	2.343	3.697	106.5	1	6395	23.45	0.55	NA	0.172	0.343	74.652	118.711
215	1	215	2.439	3.711	107	1	4128	23.548	0.62	NA	0.097	0.194	8.296	-66.356
216	1	216	2.584	3.773	107.5	1	5173	23.705	0.721	NA	0.157	0.315	23.076	14.78
217	1	217	2.499	3.837	108	1	5356	23.812	0.619	NA	0.107	0.213	142.647	119.571
218	1	218	2.573	3.759	108.5	1	4266	23.92	0.717	NA	0.108	0.216	-46.808	170.545
219	1	219	2.563	3.75	109	1	3428	23.933	0.711	NA	0.013	0.026	-139.079	-92.271
220	1	220	2.546	3.956	109.5	1	5920	24.139	0.638	NA	0.206	0.413	94.784	-126.137
221	1	221	2.532	3.877	110	1	4098	24.219	0.639	NA	0.08	0.16	-100.073	165.143
222	1	222	2.568	3.86	110.5	1	5535	24.259	0.679	NA	0.04	0.08	-24.594	75.479
223	1	223	2.597	3.845	111	1	2615	24.292	0.711	NA	0.033	0.065	-28.164	-3.57
224	1	224	2.53	3.891	111.5	1	3035	24.373	0.634	NA	0.082	0.163	145.123	173.286
225	1	225	2.413	3.881	112	1	4863	24.491	0.524	NA	0.117	0.235	-174.823	40.055
226	1	226	2.498	3.825	112.5	1	5412	24.592	0.622	NA	0.101	0.203	-33.66	141.163
227	1	227	2.525	3.87	113	1	4108	24.646	0.635	NA	0.053	0.107	58.762	92.422
228	1	228	2.51	3.897	113.5	1	4032	24.676	0.613	NA	0.031	0.062	120.577	61.814
229	1	229	2.495	3.986	114	1	4800	24.767	0.584	NA	0.091	0.181	98.992	-21.585
230	1	230	2.457	3.882	114.5	1	5794	24.879	0.566	NA	0.111	0.223	-110.24	150.768
231	1	231	2.458	3.888	115	1	7027	24.885	0.565	NA	0.007	0.014	76.527	-173.233
232	1	232	2.471	3.96	115.5	1	5781	24.958	0.562	NA	0.073	0.145	80.415	3.888
233	1	233	2.441	4.072	116	1	6551	25.074	0.528	NA	0.116	0.232	104.867	24.452
234	1	234	2.504	3.933	116.5	1	5070	25.227	0.6	NA	0.153	0.305	-65.557	-170.424
235	1	235	2.457	3.828	117	1	6952	25.342	0.584	NA	0.116	0.231	-113.655	-48.098
236	1	236	2.289	3.701	117.5	1	8467	25.553	0.506	NA	0.211	0.421	-143.143	-29.488
237	1	237	2.291	3.878	118	1	7210	25.729	0.411	NA	0.176	0.353	89.409	-127.448
238	1	238	2.33	3.794	118.5	1	4166	25.821	0.483	NA	0.092	0.184	-64.794	-154.204
239	1	239	2.487	3.827	119	1	5062	25.982	0.612	NA	0.161	0.321	11.57	76.365
240	1	240	2.487	3.872	119.5	1	6280	26.027	0.597	NA	0.045	0.091	90.829	79.258
241	1	241	2.404	3.844	120	1	5866	26.114	0.528	NA	0.087	0.174	-161.017	108.155
242	1	242	2.435	3.663	120.5	1	5446	26.297	0.644	NA	0.183	0.366	-80.213	80.804
243	1	243	2.229	3.742	121	1	6024	26.518	0.434	NA	0.221	0.441	159.045	-120.742
244	1	244	2.283	3.764	121.5	1	3718	26.576	0.461	NA	0.058	0.116	22.502	-136.542
245	1	245	2.227	3.726	122	1	4157	26.644	0.444	NA	0.068	0.136	-145.739	-168.241
246	1	246	2.241	3.769	122.5	1	3985	26.69	0.425	NA	0.046	0.091	71.316	-142.946
247	1	247	2.154	3.718	123	1	4448	26.791	0.403	NA	0.101	0.202	-149.298	139.386
248	1	248	2.271	3.78	123.5	1	3129	26.923	0.442	NA	0.132	0.265	27.922	177.22
249	1	249	2.238	3.749	124	1	4443	26.968	0.436	NA	0.045	0.09	-137.544	-165.466
250	1	250	2.356	3.756	124.5	1	5213	27.087	0.526	NA	0.119	0.237	3.257	140.801
251	1	251	2.393	3.71	125	1	6408	27.146	0.582	NA	0.059	0.118	-51.627	-54.884
252	1	252	2.384	3.654	125.5	1	3694	27.203	0.609	NA	0.057	0.114	-99.687	-48.06
253	1	253	2.376	3.603	126	1	4689	27.254	0.636	NA	0.051	0.102	-98.992	0.696
254	1	254	2.301	3.541	126.5	1	4915	27.351	0.632	NA	0.097	0.194	-140.37	-41.378
255	1	255	2.149	3.586	127	1	5228	27.509	0.512	NA	0.158	0.316	163.603	-56.027
256	1	256	2.3	3.606	127.5	1	6016	27.661	0.581	NA	0.152	0.304	7.594	-156.009
257	1	257	2.11	3.577	128	1	7001	27.853	0.503	NA	0.192	0.385	-171.331	-178.925
258	1	258	2.196	3.574	128.5	1	6075	27.94	0.545	NA	0.086	0.173	-1.804	169.528
259	1	259	2.238	3.662	129	1	7545	28.037	0.498	NA	0.097	0.194	64.758	66.562
260	1	260	2.25	3.476	129.5	1	5280	28.223	0.657	NA	0.186	0.372	-86.289	-151.047
261	1	261	2.19	3.633	130	1	7607	28.391	0.492	NA	0.168	0.336	110.961	-162.751
262	1	262	2.142	3.641	130.5	1	6109	28.439	0.46	NA	0.048	0.096	170.796	59.835
263	1	263	2.179	3.64	131	1	7037	28.476	0.481	NA	0.037	0.074	-2.178	-172.973
264	1	264	2.257	3.648	131.5	1	6651	28.554	0.521	NA	0.078	0.156	6.102	8.28
265	1	265	2.389	3.731	132	1	6875	28.71	0.567	NA	0.156	0.311	32.147	26.044
266	1	266	2.335	3.792	132.5	1	3711	28.791	0.489	NA	0.081	0.163	131.446	99.299
267	1	267	2.425	3.693	133	1	5661	28.925	0.618	NA	0.134	0.268	-47.365	-178.811
268	1	268	2.295	3.72	133.5	1	5661	29.058	0.498	NA	0.133	0.266	168.51	-144.124
269	1	269	2.267	3.688	134	1	3609	29.1	0.499	NA	0.042	0.084	-131.972	59.517
270	1	270	2.395	3.803	134.5	1	4255	29.273	0.537	NA	0.172	0.344	41.841	173.813
271	1	271	2.323	3.828	135	1	3684	29.349	0.461	NA	0.076	0.152	161.104	119.263
272	1	272	2.404	3.782	135.5	1	4162	29.441	0.554	NA	0.093	0.185	-29.583	169.312
273	1	273	2.343	3.721	136	1	5956	29.527	0.535	NA	0.086	0.172	-134.793	-105.21
274	1	274	2.352	3.87	136.5	1	5119	29.676	0.47	NA	0.149	0.298	86.817	-138.389
275	1	275	2.374	3.829	137	1	5900	29.723	0.506	NA	0.047	0.094	-61.466	-148.283
276	1	276	2.301	3.891	137.5	1	4627	29.818	0.415	NA	0.096	0.192	139.14	-159.395
277	1	277	2.361	3.848	138	1	4667	29.892	0.487	NA	0.074	0.148	-36.083	-175.222
278	1	278	2.254	3.761	138.5	1	4757	30.031	0.44	NA	0.138	0.276	-141.01	-104.927
279	1	279	2.395	3.804	139	1	3861	30.178	0.536	NA	0.148	0.295	16.841	157.85
280	1	280	2.324	3.838	139.5	1	3679	30.257	0.457	NA	0.079	0.159	153.852	137.011
281	1	281	2.289	3.897	140	1	2903	30.325	0.402	NA	0.068	0.136	120.866	-32.986
282	1	282	2.216	3.691	140.5	1	4191	30.544	0.462	NA	0.219	0.437	-109.578	129.556
283	1	283	2.214	3.735	141	1	2218	30.588	0.429	NA	0.044	0.087	92.348	-158.074
284	1	284	2.318	3.727	141.5	1	2385	30.692	0.511	NA	0.104	0.208	-4.007	-96.355
285	1	285	2.234	3.742	142	1	3583	30.777	0.438	NA	0.085	0.17	169.864	173.871
286	1	286	2.194	3.872	142.5	1	2664	30.913	0.327	NA	0.136	0.273	107.108	-62.756
287	1	287	2.223	3.838	143	1	2385	30.958	0.37	NA	0.045	0.09	-49.637	-156.745
288	1	288	2.193	3.934	143.5	1	4458	31.057	0.299	NA	0.1	0.2	107.374	157.011
289	1	289	2.104	3.823	144	1	5838	31.2	0.289	NA	0.142	0.285	-128.943	123.683
290	1	290	2.262	4.008	144.5	1	4981	31.444	0.35	NA	0.244	0.487	49.421	178.364
291	1	291	2.192	3.935	145	1	4343	31.545	0.298	NA	0.101	0.202	-133.992	176.587
292	1	292	2.242	3.842	145.5	1	3729	31.65	0.383	NA	0.105	0.211	-61.985	72.007
293	1	293	2.272	3.924	146	1	5124	31.737	0.377	NA	0.087	0.174	69.474	131.46
294	1	294	2.249	3.813	146.5	1	2137	31.85	0.405	NA	0.113	0.226	-101.942	-171.416
295	1	295	2.193	3.857	147	1	3456	31.921	0.335	NA	0.07	0.141	141.842	-116.216
296	1	296	2.328	3.778	147.5	1	2086	32.076	0.49	NA	0.156	0.311	-30.225	-172.067
297	1	297	2.327	3.795	148	1	1815	32.093	0.48	NA	0.017	0.034	93.85	124.075
298	1	298	2.232	3.717	148.5	1	1215	32.216	0.454	NA	0.123	0.245	-140.356	125.794
299	1	299	2.251	3.756	149	1	2139	32.259	0.441	NA	0.044	0.087	65.052	-154.592
300	1	300	2.29	3.825	149.5	1	1433	32.338	0.434	NA	0.079	0.157	60.025	-5.027
301	1	301	2.225	4.053	150	1	3153	32.576	0.311	NA	0.238	0.476	106.005	45.98
302	1	302	2.125	3.863	150.5	1	2741	32.79	0.276	NA	0.215	0.429	-117.619	136.376
303	1	303	2.183	3.864	151	1	1926	32.848	0.322	NA	0.058	0.115	0.925	118.545
304	1	304	2.293	3.88	151.5	1	1017	32.96	0.412	NA	0.112	0.223	8.168	7.242
305	1	305	2.342	3.864	152	1	1909	33.011	0.463	NA	0.051	0.103	-17.696	-25.864
306	1	306	2.226	3.818	152.5	1	1525	33.135	0.383	NA	0.124	0.249	-158.358	-140.662
307	1	307	2.239	3.849	153	1	3067	33.169	0.378	NA	0.033	0.067	66.85	-134.792
308	1	308	2.33	3.967	153.5	1	5698	33.317	0.422	NA	0.148	0.297	52.453	-14.397
309	1	309	2.324	3.709	154	1	2212	33.574	0.527	NA	0.257	0.515	-91.264	-143.717
310	1	310	2.317	3.799	154.5	1	2528	33.664	0.47	NA	0.089	0.179	94.708	-174.028
311	1	311	2.288	3.85	155	1	2310	33.723	0.419	NA	0.059	0.119	119.303	24.594
312	1	312	2.242	3.789	155.5	1	1836	33.8	0.413	NA	0.077	0.153	-127.084	113.614
313	1	313	2.344	3.796	156	1	1030	33.903	0.495	NA	0.103	0.205	3.498	130.582
314	1	314	2.328	3.918	156.5	1	1386	34.026	0.432	NA	0.123	0.247	97.344	93.846
315	1	315	2.288	3.806	157	1	1329	34.145	0.442	NA	0.119	0.237	-109.679	152.977
316	1	316	2.232	3.948	157.5	1	4494	34.297	0.331	NA	0.152	0.305	111.759	-138.562
317	1	317	2.33	3.932	158	1	3641	34.396	0.43	NA	0.099	0.199	-9.232	-120.991
318	1	318	2.245	4.031	158.5	1	5013	34.527	0.332	NA	0.131	0.261	130.253	139.485
319	1	319	2.231	4.151	159	1	5247	34.647	0.336	NA	0.12	0.24	96.92	-33.332
320	1	320	2.353	4.128	159.5	1	5433	34.771	0.448	NA	0.124	0.249	-10.343	-107.264
321	1	321	2.264	4.024	160	1	7359	34.908	0.351	NA	0.137	0.274	-130.527	-120.184
322	1	322	2.333	3.996	160.5	1	4392	34.982	0.421	NA	0.074	0.148	-22.179	108.348
323	1	323	2.32	4.042	161	1	8066	35.03	0.406	NA	0.048	0.096	105.507	127.686
324	1	324	2.329	4.133	161.5	1	6150	35.12	0.425	NA	0.091	0.182	84.169	-21.338
325	1	325	2.318	4.164	162	1	2683	35.154	0.423	NA	0.033	0.067	108.757	24.588
326	1	326	2.346	4.016	162.5	1	2257	35.305	0.432	NA	0.151	0.301	-79.588	171.655
327	1	327	2.295	4.222	163	1	6350	35.516	0.422	NA	0.212	0.424	103.867	-176.544
328	1	328	2.286	4.189	163.5	1	6176	35.55	0.4	NA	0.034	0.068	-105.567	150.566
329	1	329	2.329	4.106	164	1	5073	35.644	0.42	NA	0.094	0.188	-62.73	42.837
330	1	330	2.396	4.228	164.5	1	5966	35.783	0.517	NA	0.139	0.279	61.067	123.798
331	1	331	2.531	4.162	165	1	4770	35.933	0.629	NA	0.15	0.3	-25.896	-86.964
332	1	332	2.44	4.256	165.5	1	4949	36.064	0.569	NA	0.131	0.262	134.086	159.983
333	1	333	2.32	3.999	166	1	1811	36.348	0.408	NA	0.284	0.568	-115.002	110.912
334	1	334	2.395	4.054	166.5	1	3592	36.441	0.481	NA	0.093	0.186	36.313	151.316
335	1	335	2.381	4.037	167	1	3641	36.463	0.467	NA	0.022	0.044	-128.311	-164.624
336	1	336	2.415	3.979	167.5	1	4680	36.53	0.505	NA	0.067	0.133	-59.262	69.049
337	1	337	2.461	3.88	168	1	2481	36.639	0.57	NA	0.11	0.219	-65.382	-6.12
338	1	338	2.313	3.972	168.5	1	2267	36.814	0.405	NA	0.175	0.349	147.971	-146.647
339	1	339	2.344	4.165	169	1	4398	37.009	0.448	NA	0.195	0.39	80.812	-67.158
340	1	340	2.399	4.224	169.5	1	4823	37.089	0.518	NA	0.08	0.161	47.266	-33.547
341	1	341	2.364	4.239	170	1	5160	37.127	0.492	NA	0.038	0.075	156.754	109.489
342	1	342	2.49	4.267	170.5	1	5898	37.256	0.619	NA	0.129	0.259	12.746	-144.008
343	1	343	2.405	4.269	171	1	4236	37.342	0.542	NA	0.085	0.171	178.571	165.824
344	1	344	2.37	4.239	171.5	1	6551	37.388	0.497	NA	0.046	0.093	-139.176	42.254
345	1	345	2.328	4.187	172	1	7110	37.455	0.439	NA	0.067	0.134	-128.66	10.515
346	1	346	2.263	4.146	172.5	1	7470	37.532	0.364	NA	0.077	0.154	-148.259	-19.598
347	1	347	2.256	4.199	173	1	3867	37.585	0.377	NA	0.053	0.106	96.951	-114.79
348	1	348	2.277	3.985	173.5	1	4428	37.8	0.367	NA	0.215	0.429	-84.428	178.62
349	1	349	2.314	4.026	174	1	3784	37.855	0.401	NA	0.055	0.111	47.634	132.062
350	1	350	2.269	3.944	174.5	1	4644	37.95	0.368	NA	0.095	0.189	-118.778	-166.412
351	1	351	2.355	4.083	175	1	4123	38.114	0.443	NA	0.164	0.329	58.361	177.139
352	1	352	2.419	4.116	175.5	1	5898	38.186	0.511	NA	0.072	0.144	27.241	-31.121
353	1	353	2.44	4.186	176	1	5486	38.259	0.546	NA	0.073	0.147	73.003	45.763
354	1	354	2.394	4.283	176.5	1	5288	38.367	0.537	NA	0.108	0.215	115.841	42.837
355	1	355	2.37	4.273	177	1	3323	38.393	0.512	NA	0.026	0.052	-156.465	87.694
356	1	356	2.449	4.301	177.5	1	5708	38.477	0.595	NA	0.084	0.168	19.246	175.711
357	1	357	2.55	4.229	178	1	4620	38.601	0.664	NA	0.124	0.248	-35.133	-54.379
358	1	358	2.52	4.282	178.5	1	5990	38.662	0.653	NA	0.061	0.122	119.533	154.667
359	1	359	2.624	4.322	179	1	7106	38.773	0.764	NA	0.111	0.223	21.046	-98.487
360	1	360	2.479	4.024	179.5	1	4113	39.105	0.565	NA	0.332	0.663	-115.986	-137.032
361	1	361	2.421	3.988	180	1	5207	39.173	0.51	NA	0.069	0.137	-148.088	-32.102
362	1	362	2.535	4.047	180.5	1	2764	39.302	0.621	NA	0.129	0.257	27.223	175.311
363	1	363	2.468	3.999	181	1	5503	39.383	0.556	NA	0.082	0.164	-144.81	-172.032
364	1	364	2.424	3.934	181.5	1	4200	39.463	0.521	NA	0.079	0.159	-123.97	20.839
365	1	365	2.44	3.991	182	1	4951	39.523	0.529	NA	0.06	0.12	74.005	-162.025
366	1	366	2.434	4.006	182.5	1	3735	39.539	0.521	NA	0.016	0.033	112.405	38.4
367	1	367	2.339	4.101	183	1	4275	39.673	0.429	NA	0.134	0.268	135.193	22.788
368	1	368	2.446	4.103	183.5	1	5760	39.78	0.535	NA	0.107	0.213	1.217	-133.976
369	1	369	2.435	4.108	184	1	5802	39.792	0.525	NA	0.012	0.024	155.44	154.223
370	1	370	2.345	4.048	184.5	1	5427	39.9	0.431	NA	0.108	0.216	-146.303	58.257
371	1	371	2.413	4.094	185	1	5482	39.982	0.502	NA	0.082	0.164	34.107	-179.59
372	1	372	2.529	4.178	185.5	1	4671	40.125	0.631	NA	0.143	0.287	35.562	1.455
373	1	373	2.302	4.061	186	1	5450	40.381	0.389	NA	0.255	0.511	-152.907	171.531
374	1	374	2.337	3.914	186.5	1	3703	40.532	0.442	NA	0.152	0.304	-76.616	76.291
375	1	375	2.541	4.119	187	1	4484	40.821	0.631	NA	0.289	0.578	45.325	121.941
376	1	376	2.444	3.877	187.5	1	3168	41.082	0.555	NA	0.26	0.521	-111.695	-157.02
377	1	377	2.37	3.915	188	1	5203	41.165	0.473	NA	0.083	0.166	153.066	-95.239
378	1	378	2.382	3.887	188.5	1	4874	41.195	0.493	NA	0.03	0.06	-67.213	139.721
379	1	379	2.469	3.956	189	1	4422	41.306	0.562	NA	0.112	0.223	38.347	105.56
380	1	380	2.6	3.978	189.5	1	5269	41.439	0.689	NA	0.133	0.265	9.53	-28.816
381	1	381	2.526	3.921	190	1	4672	41.533	0.624	NA	0.094	0.187	-142.645	-152.175
382	1	382	2.359	3.916	190.5	1	5271	41.7	0.462	NA	0.167	0.334	-178.159	-35.515
383	1	383	2.353	3.944	191	1	6056	41.728	0.45	NA	0.029	0.057	101.086	-80.754
384	1	384	2.352	3.961	191.5	1	7052	41.745	0.445	NA	0.016	0.033	94.656	-6.43
385	1	385	2.283	3.864	192	1	5301	41.864	0.409	NA	0.119	0.238	-125.675	139.668
386	1	386	2.281	3.855	192.5	1	5563	41.873	0.411	NA	0.009	0.018	-101.025	24.65
387	1	387	2.382	3.944	193	1	5090	42.008	0.478	NA	0.135	0.27	41.407	142.432
388	1	388	2.387	3.902	193.5	1	5981	42.05	0.493	NA	0.043	0.085	-82.997	-124.403
389	1	389	2.266	3.852	194	1	4514	42.181	0.4	NA	0.131	0.262	-157.492	-74.496
390	1	390	2.287	3.99	194.5	1	3328	42.32	0.377	NA	0.139	0.279	81.286	-121.222
391	1	391	2.322	3.916	195	1	2400	42.401	0.426	NA	0.081	0.162	-65.011	-146.297
392	1	392	2.395	4.029	195.5	1	1433	42.536	0.481	NA	0.134	0.269	57.019	122.03
393	1	393	2.384	3.948	196	1	3385	42.618	0.48	NA	0.082	0.164	-97.141	-154.16
394	1	394	2.386	3.868	196.5	1	2474	42.697	0.502	NA	0.079	0.159	-89.041	8.1
395	1	395	2.336	3.926	197	1	2884	42.774	0.437	NA	0.076	0.153	131.146	-139.813
396	1	396	2.295	3.883	197.5	1	2372	42.833	0.412	NA	0.059	0.118	-133.407	95.447
397	1	397	2.333	3.976	198	1	2171	42.934	0.424	NA	0.101	0.202	67.748	-158.845
398	1	398	2.245	3.885	198.5	1	2365	43.061	0.366	NA	0.127	0.254	-134.181	158.07
399	1	399	2.404	3.896	199	1	2924	43.221	0.511	NA	0.16	0.32	3.982	138.164
400	1	400	2.361	3.967	199.5	1	4288	43.303	0.453	NA	0.083	0.166	121.359	117.377
401	1	401	2.583	3.984	200	1	5412	43.526	0.672	NA	0.223	0.445	4.3	-117.059
402	1	402	2.518	3.935	200.5	1	5817	43.608	0.613	NA	0.082	0.163	-142.83	-147.13
403	1	403	2.515	3.936	201	1	5548	43.611	0.611	NA	0.003	0.006	148.389	-68.781
404	1	404	2.412	3.954	201.5	1	4113	43.716	0.506	NA	0.105	0.209	170.123	21.734
405	1	405	2.522	3.995	202	1	4249	43.832	0.61	NA	0.117	0.234	20.447	-149.676
406	1	406	2.567	3.919	202.5	1	3295	43.921	0.664	NA	0.088	0.177	-59.412	-79.858
407	1	407	2.582	4.054	203	1	5393	44.056	0.669	NA	0.136	0.272	83.363	142.774
408	1	408	2.57	3.892	203.5	1	6790	44.218	0.672	NA	0.162	0.324	-94.558	-177.92
409	1	409	2.52	3.885	204	1	6186	44.268	0.626	NA	0.05	0.099	-171.942	-77.384
410	1	410	2.498	3.887	204.5	1	5222	44.29	0.604	NA	0.022	0.044	176.442	-11.616
411	1	411	2.373	3.986	205	1	6967	44.45	0.462	NA	0.16	0.32	141.586	-34.857
412	1	412	2.486	3.974	205.5	1	6284	44.564	0.576	NA	0.114	0.228	-6.255	-147.841
413	1	413	2.516	3.951	206	1	6419	44.602	0.609	NA	0.038	0.075	-36.944	-30.689
414	1	414	2.386	3.933	206.5	1	7229	44.733	0.485	NA	0.131	0.262	-171.984	-135.04
415	1	415	2.503	3.917	207	1	4290	44.85	0.602	NA	0.118	0.235	-7.693	164.291
416	1	416	2.505	3.96	207.5	1	4697	44.893	0.597	NA	0.043	0.085	86.512	94.205
417	1	417	2.462	4.04	208	1	6365	44.984	0.548	NA	0.091	0.183	118.459	31.948
418	1	418	2.387	3.894	208.5	1	4539	45.148	0.495	NA	0.164	0.328	-117.33	124.211
419	1	419	2.564	3.829	209	1	3959	45.337	0.684	NA	0.189	0.378	-20.127	97.202
420	1	420	2.483	3.778	209.5	1	3466	45.433	0.627	NA	0.096	0.192	-147.825	-127.698
421	1	421	2.487	3.944	210	1	4420	45.599	0.581	NA	0.166	0.332	88.757	-123.418
422	1	422	2.433	3.939	210.5	1	6297	45.653	0.529	NA	0.053	0.107	-174.542	96.701
423	1	423	2.564	4.073	211	1	5932	45.839	0.65	NA	0.187	0.373	45.714	-139.744
424	1	424	2.675	4.093	211.5	1	3487	45.953	0.763	NA	0.113	0.227	10.268	-35.445
425	1	425	2.496	4.044	212	1	2990	46.138	0.582	NA	0.186	0.372	-164.656	-174.924
426	1	426	2.531	3.947	212.5	1	3488	46.241	0.624	NA	0.103	0.206	-69.97	94.686
427	1	427	2.519	4.042	213	1	4435	46.337	0.605	NA	0.096	0.192	97.355	167.325
428	1	428	2.486	4.126	213.5	1	6809	46.427	0.578	NA	0.089	0.179	111.668	14.313
429	1	429	2.637	4.2	214	1	5207	46.595	0.74	NA	0.169	0.337	26.296	-85.372
430	1	430	2.663	4.095	214.5	1	4226	46.704	0.751	NA	0.109	0.218	-76.192	-102.488
431	1	431	2.535	4.04	215	1	3296	46.844	0.621	NA	0.139	0.279	-156.882	-80.69
432	1	432	2.458	3.997	215.5	1	2491	46.932	0.546	NA	0.088	0.176	-150.444	6.438
433	1	433	2.514	4.083	216	1	2952	47.034	0.601	NA	0.102	0.205	57.257	-152.299
434	1	434	2.492	4.032	216.5	1	2143	47.089	0.579	NA	0.055	0.11	-112.666	-169.923
435	1	435	2.528	4.11	217	1	2709	47.175	0.618	NA	0.086	0.172	65.786	178.452
436	1	436	2.489	4.092	217.5	1	2459	47.217	0.578	NA	0.043	0.085	-154.655	139.559
437	1	437	2.436	4.026	218	1	3940	47.302	0.522	NA	0.085	0.17	-128.729	25.926
438	1	438	2.462	4.079	218.5	1	2796	47.361	0.549	NA	0.059	0.117	63.777	-167.494
439	1	439	2.403	4.011	219	1	2783	47.45	0.49	NA	0.089	0.178	-131.115	165.108
440	1	440	2.576	4.043	219.5	1	3776	47.626	0.662	NA	0.176	0.351	10.52	141.636
441	1	441	2.509	4.15	220	1	3509	47.752	0.605	NA	0.126	0.252	122.418	111.898
442	1	442	2.475	4.049	220.5	1	1892	47.858	0.561	NA	0.106	0.212	-108.578	129.004
443	1	443	2.522	4.147	221	1	4074	47.966	0.618	NA	0.108	0.216	63.962	172.54
444	1	444	2.443	4.166	221.5	1	2237	48.048	0.543	NA	0.082	0.164	166.315	102.353
445	1	445	2.514	4.01	222	1	4132	48.219	0.601	NA	0.171	0.342	-65.442	128.244
446	1	446	2.491	4.082	222.5	1	3974	48.295	0.578	NA	0.076	0.152	107.881	173.323
447	1	447	2.642	4.145	223	1	4087	48.459	0.736	NA	0.164	0.328	22.62	-85.261
448	1	448	2.609	4.043	223.5	1	4800	48.567	0.695	NA	0.108	0.216	-107.988	-130.608
449	1	449	2.68	3.943	224	1	2498	48.689	0.773	NA	0.123	0.246	-54.356	53.631
450	1	450	2.629	4.149	224.5	1	6020	48.902	0.723	NA	0.213	0.425	103.887	158.243
451	1	451	2.511	3.933	225	1	3722	49.149	0.607	NA	0.247	0.494	-118.643	137.47
452	1	452	2.583	3.896	225.5	1	3240	49.23	0.685	NA	0.081	0.162	-27.01	91.633
453	1	453	2.779	3.944	226	1	7385	49.432	0.87	NA	0.201	0.403	13.955	40.965
454	1	454	2.484	3.914	226.5	1	1890	49.728	0.584	NA	0.296	0.593	-174.127	171.918
455	1	455	2.542	3.974	227	1	3328	49.811	0.631	NA	0.083	0.167	45.967	-139.906
456	1	456	2.678	3.919	227.5	1	4236	49.958	0.774	NA	0.147	0.294	-22.165	-68.133
457	1	457	2.483	3.897	228	1	3558	50.154	0.587	NA	0.196	0.392	-173.66	-151.494
458	1	458	2.41	3.858	228.5	1	3927	50.237	0.529	NA	0.083	0.166	-151.705	21.954
459	1	459	2.286	3.924	229	1	3039	50.377	0.39	NA	0.141	0.282	152.038	-56.257
460	1	460	2.595	3.905	229.5	1	4878	50.687	0.694	NA	0.309	0.618	-3.484	-155.522
461	1	461	2.585	3.867	230	1	3628	50.726	0.693	NA	0.039	0.079	-104.218	-100.734
462	1	462	2.399	3.97	230.5	1	3524	50.938	0.49	NA	0.212	0.425	150.989	-104.793
463	1	463	2.415	3.941	231	1	3575	50.971	0.511	NA	0.033	0.066	-61.504	147.507
464	1	464	2.492	3.96	231.5	1	3677	51.051	0.584	NA	0.08	0.159	14.395	75.899
465	1	465	2.455	4.03	232	1	3351	51.13	0.541	NA	0.079	0.158	117.867	103.472
466	1	466	2.392	3.928	232.5	1	1408	51.251	0.491	NA	0.12	0.241	-121.77	120.364
467	1	467	2.529	3.986	233	1	4053	51.4	0.617	NA	0.149	0.298	22.837	144.607
468	1	468	2.554	3.936	233.5	1	1930	51.456	0.649	NA	0.056	0.112	-63.016	-85.854
469	1	469	2.512	3.81	234	1	6370	51.589	0.641	NA	0.133	0.266	-108.657	-45.641
470	1	470	2.492	3.915	234.5	1	4571	51.696	0.592	NA	0.107	0.214	100.488	-150.855
471	1	471	2.467	3.891	235	1	3089	51.731	0.573	NA	0.035	0.07	-136.429	123.083
472	1	472	2.575	3.892	235.5	1	2423	51.838	0.677	NA	0.108	0.215	0.981	137.41
473	1	473	2.575	4.024	236	1	3253	51.97	0.661	NA	0.132	0.264	89.879	88.898
474	1	474	2.558	3.981	236.5	1	5196	52.016	0.647	NA	0.046	0.092	-111.676	158.446
475	1	475	2.47	3.979	237	1	4593	52.104	0.56	NA	0.088	0.175	-178.418	-66.743
476	1	476	2.48	4.087	237.5	1	6284	52.212	0.568	NA	0.108	0.216	84.69	-96.892
477	1	477	2.568	3.995	238	1	3771	52.34	0.656	NA	0.128	0.255	-46.211	-130.901
478	1	478	2.588	3.979	238.5	1	4866	52.364	0.676	NA	0.024	0.049	-38.488	7.723
479	1	479	2.631	4.023	239	1	3897	52.426	0.717	NA	0.062	0.123	45.43	83.918
480	1	480	2.635	4.039	239.5	1	5233	52.442	0.722	NA	0.016	0.032	72.794	27.364
481	1	481	2.602	4.049	240	1	7296	52.476	0.688	NA	0.035	0.069	163.289	90.494
482	1	482	2.627	4.081	240.5	1	5947	52.517	0.714	NA	0.041	0.082	53.117	-110.172
483	1	483	2.535	4.049	241	1	3978	52.615	0.621	NA	0.097	0.195	-160.641	146.242
484	1	484	2.586	4.052	241.5	1	3825	52.666	0.673	NA	0.051	0.103	2.812	163.453
485	1	485	2.58	4.043	242	1	4031	52.677	0.666	NA	0.011	0.022	-128.332	-131.144
486	1	486	2.596	3.995	242.5	1	2820	52.728	0.684	NA	0.051	0.102	-71.107	57.225
487	1	487	2.558	4.002	243	1	3191	52.766	0.646	NA	0.038	0.077	168.489	-120.404
488	1	488	2.497	3.872	243.5	1	3283	52.911	0.607	NA	0.144	0.289	-115.177	76.334
489	1	489	2.509	4.054	244	1	3485	53.093	0.595	NA	0.182	0.364	86.186	-158.638
490	1	490	2.517	4.076	244.5	1	4853	53.116	0.604	NA	0.023	0.047	70.687	-15.499
491	1	491	2.389	4.001	245	1	5388	53.264	0.477	NA	0.148	0.295	-149.694	139.619
492	1	492	2.542	4.07	245.5	1	5401	53.431	0.629	NA	0.167	0.335	24.242	173.936
493	1	493	2.458	4.129	246	1	5760	53.534	0.551	NA	0.103	0.206	144.504	120.262
494	1	494	2.413	4.157	246.5	1	6011	53.587	0.513	NA	0.053	0.106	148.406	3.902
495	1	495	2.335	4.05	247	1	4369	53.719	0.421	NA	0.132	0.265	-126.267	85.327
496	1	496	2.486	4.174	247.5	1	4565	53.915	0.587	NA	0.195	0.391	39.275	165.542
497	1	497	2.448	4.06	248	1	2858	54.035	0.534	NA	0.121	0.241	-108.333	-147.608
498	1	498	2.333	4.104	248.5	1	4213	54.159	0.424	NA	0.123	0.247	158.947	-92.721
499	1	499	2.419	4.026	249	1	5625	54.274	0.505	NA	0.116	0.231	-42.112	158.941
500	1	500	2.365	3.913	249.5	1	6442	54.4	0.469	NA	0.125	0.251	-115.339	-73.227
501	1	501	2.389	3.914	250	1	4714	54.424	0.492	NA	0.024	0.048	2.745	118.085
502	1	502	2.403	4.234	250.5	1	4422	54.744	0.526	NA	0.32	0.641	87.467	84.721
503	1	503	2.491	4.089	251	1	4704	54.914	0.579	NA	0.17	0.34	-58.828	-146.295
504	1	504	2.589	4.005	251.5	1	4032	55.043	0.676	NA	0.129	0.258	-40.821	18.007
505	1	505	2.609	4.003	252	1	4808	55.064	0.697	NA	0.021	0.042	-4.665	36.156
506	1	506	2.472	3.978	252.5	1	2570	55.204	0.561	NA	0.14	0.28	-169.833	-165.168
507	1	507	2.431	4.042	253	1	6048	55.279	0.517	NA	0.075	0.15	122.62	-67.546
508	1	508	2.533	4.153	253.5	1	5843	55.431	0.63	NA	0.151	0.303	47.582	-75.039
509	1	509	2.548	4.116	254	1	5186	55.47	0.638	NA	0.04	0.079	-68.814	-116.396
510	1	510	2.533	4.072	254.5	1	4334	55.518	0.619	NA	0.047	0.094	-108.654	-39.84
511	1	511	2.543	4.085	255	1	4119	55.535	0.631	NA	0.017	0.034	52.15	160.805
512	1	512	2.537	4.034	255.5	1	2813	55.586	0.623	NA	0.051	0.102	-96.701	-148.852
513	1	513	2.616	4.066	256	1	3662	55.67	0.702	NA	0.085	0.169	21.711	118.413
514	1	514	2.601	4.052	256.5	1	4936	55.69	0.687	NA	0.02	0.039	-137.697	-159.408
515	1	515	2.564	3.991	257	1	6030	55.762	0.652	NA	0.072	0.143	-120.938	16.759
516	1	516	2.595	4.07	257.5	1	4567	55.847	0.681	NA	0.085	0.17	69.105	-169.958
517	1	517	2.471	4.068	258	1	5593	55.971	0.558	NA	0.124	0.248	-178.994	111.902
518	1	518	2.541	4.04	258.5	1	4866	56.046	0.627	NA	0.075	0.151	-21.791	157.203
519	1	519	2.513	4.133	259	1	3419	56.143	0.606	NA	0.097	0.194	106.498	128.289
520	1	520	2.538	4.048	259.5	1	4085	56.232	0.624	NA	0.088	0.177	-73.546	179.956
521	1	521	2.475	4.02	260	1	5021	56.301	0.562	NA	0.069	0.139	-155.669	-82.123
522	1	522	2.446	4.106	260.5	1	6431	56.391	0.536	NA	0.09	0.181	108.562	-95.769
523	1	523	2.493	4.046	261	1	6001	56.467	0.579	NA	0.076	0.152	-52.04	-160.601
524	1	524	2.467	4.041	261.5	1	4168	56.494	0.553	NA	0.027	0.053	-169.043	-117.004
525	1	525	2.522	4.023	262	1	2673	56.551	0.608	NA	0.058	0.116	-17.8	151.244
526	1	526	2.424	4.08	262.5	1	3259	56.665	0.511	NA	0.113	0.227	149.944	167.744
527	1	527	2.4	4.092	263	1	3837	56.692	0.489	NA	0.027	0.053	152.137	2.193
528	1	528	2.31	3.995	263.5	1	7797	56.824	0.399	NA	0.133	0.265	-132.583	75.28
529	1	529	2.362	3.989	264	1	3641	56.876	0.451	NA	0.052	0.104	-6.313	126.27
530	1	530	2.447	4.174	264.5	1	4046	57.08	0.549	NA	0.203	0.406	65.425	71.738
531	1	531	2.396	4.199	265	1	5653	57.136	0.508	NA	0.056	0.113	153.125	87.699
532	1	532	2.433	4.143	265.5	1	3912	57.203	0.529	NA	0.067	0.135	-56.703	150.172
533	1	533	2.322	4.196	266	1	4142	57.326	0.437	NA	0.123	0.246	154.659	-148.638
534	1	534	2.198	4.133	266.5	1	6165	57.465	0.299	NA	0.138	0.277	-153.254	52.088
535	1	535	2.32	4.233	267	1	5762	57.622	0.449	NA	0.157	0.313	39.222	-167.525
536	1	536	2.327	4.185	267.5	1	3490	57.67	0.437	NA	0.048	0.097	-82.012	-121.233
537	1	537	2.362	4.153	268	1	6969	57.717	0.462	NA	0.047	0.095	-41.193	40.819
538	1	538	2.321	4.144	268.5	1	4979	57.76	0.42	NA	0.043	0.085	-166.994	-125.801
539	1	539	2.465	4.08	269	1	6376	57.918	0.552	NA	0.158	0.315	-23.965	143.03
540	1	540	2.394	4.117	269.5	1	3261	57.997	0.487	NA	0.08	0.159	151.962	175.927
541	1	541	2.346	4.02	270	1	5480	58.106	0.432	NA	0.109	0.217	-116.748	91.289
542	1	542	2.355	4.053	270.5	1	5145	58.139	0.441	NA	0.034	0.067	74.416	-168.836
543	1	543	2.415	4.031	271	1	4539	58.203	0.501	NA	0.064	0.128	-19.941	-94.357
544	1	544	2.45	4.083	271.5	1	4266	58.266	0.538	NA	0.063	0.126	55.781	75.722
545	1	545	2.488	4.126	272	1	5952	58.324	0.581	NA	0.058	0.116	48.826	-6.955
546	1	546	2.595	4.156	272.5	1	3178	58.435	0.691	NA	0.111	0.222	15.572	-33.254
547	1	547	2.603	4.223	273	1	4834	58.502	0.712	NA	0.067	0.134	83.608	68.036
548	1	548	2.361	4.185	273.5	1	4330	58.747	0.47	NA	0.244	0.489	-171.145	105.247
549	1	549	2.448	4.185	274	1	6133	58.834	0.553	NA	0.087	0.174	-0.438	170.707
550	1	550	2.361	4.166	274.5	1	5634	58.923	0.464	NA	0.089	0.179	-167.765	-167.327
551	1	551	2.333	4.1	275	1	4285	58.994	0.423	NA	0.071	0.142	-113.09	54.674
552	1	552	2.48	4.142	275.5	1	5087	59.147	0.575	NA	0.153	0.306	15.771	128.861
553	1	553	2.366	4.029	276	1	4343	59.307	0.452	NA	0.16	0.321	-135.49	-151.261
554	1	554	2.443	3.963	276.5	1	5058	59.409	0.535	NA	0.102	0.204	-40.192	95.298
555	1	555	2.459	3.91	277	1	3362	59.465	0.561	NA	0.056	0.111	-73.22	-33.027
556	1	556	2.497	3.975	277.5	1	6461	59.539	0.586	NA	0.075	0.149	60.145	133.365
557	1	557	2.44	3.853	278	1	4959	59.674	0.558	NA	0.134	0.268	-115.011	-175.156
558	1	558	2.387	3.862	278.5	1	4343	59.727	0.506	NA	0.053	0.106	170.453	-74.535
559	1	559	2.414	3.81	279	1	4253	59.786	0.551	NA	0.059	0.118	-63.221	126.325
560	1	560	2.432	3.978	279.5	1	3502	59.955	0.522	NA	0.169	0.339	84.014	147.235
561	1	561	2.391	3.949	280	1	4646	60.005	0.485	NA	0.05	0.1	-144.815	131.171
562	1	562	2.406	4.047	280.5	1	6321	60.104	0.493	NA	0.099	0.198	80.836	-134.349
563	1	563	2.386	4.038	281	1	4153	60.127	0.472	NA	0.022	0.045	-157.874	121.291
564	1	564	2.283	4.073	281.5	1	4390	60.235	0.371	NA	0.108	0.216	161.546	-40.581
565	1	565	2.315	4.129	282	1	5962	60.299	0.411	NA	0.064	0.129	60.604	-100.941
566	1	566	2.374	4.092	282.5	1	3108	60.369	0.463	NA	0.07	0.139	-31.64	-92.245
567	1	567	2.353	4.163	283	1	4450	60.442	0.456	NA	0.074	0.147	106.502	138.142
568	1	568	2.354	3.96	283.5	1	4793	60.645	0.447	NA	0.202	0.405	-89.849	163.649
569	1	569	2.398	4.018	284	1	3046	60.717	0.485	NA	0.073	0.145	52.204	142.053
570	1	570	2.326	4.095	284.5	1	4319	60.823	0.415	NA	0.106	0.211	133.379	81.175
571	1	571	2.413	4.173	285	1	5538	60.941	0.517	NA	0.118	0.235	41.842	-91.537
572	1	572	2.371	4.015	285.5	1	5081	61.105	0.457	NA	0.164	0.328	-105.139	-146.981
573	1	573	2.397	4.12	286	1	6982	61.213	0.489	NA	0.108	0.216	76.058	-178.803
574	1	574	2.406	4.031	286.5	1	7001	61.302	0.493	NA	0.089	0.178	-83.641	-159.7
575	1	575	2.495	4.059	287	1	4416	61.395	0.582	NA	0.093	0.186	17.587	101.228
576	1	576	2.334	3.991	287.5	1	5600	61.57	0.423	NA	0.175	0.351	-156.984	-174.571
577	1	577	2.437	4.087	288	1	5034	61.711	0.525	NA	0.141	0.282	43.046	-159.97
578	1	578	2.337	4.143	288.5	1	3839	61.826	0.436	NA	0.114	0.228	150.64	107.594
579	1	579	2.502	4.16	289	1	4601	61.991	0.6	NA	0.165	0.33	6.078	-144.562
580	1	580	2.407	4.154	289.5	1	5119	62.085	0.506	NA	0.094	0.189	-175.957	177.965
581	1	581	2.422	4.143	290	1	6246	62.103	0.519	NA	0.018	0.037	-36.133	139.824
582	1	582	2.425	4.08	290.5	1	5130	62.166	0.513	NA	0.063	0.126	-87.393	-51.259
583	1	583	2.516	4.132	291	1	3938	62.271	0.609	NA	0.104	0.209	29.855	117.247
584	1	584	2.391	4.141	291.5	1	5363	62.396	0.487	NA	0.125	0.251	175.914	146.059
585	1	585	2.444	4.308	292	1	5429	62.571	0.593	NA	0.176	0.351	72.45	-103.464
586	1	586	2.448	4.246	292.5	1	3148	62.634	0.572	NA	0.062	0.124	-86.232	-158.682
587	1	587	2.404	4.21	293	1	4008	62.69	0.519	NA	0.057	0.114	-139.916	-53.684
588	1	588	2.397	4.222	293.5	1	4861	62.704	0.516	NA	0.014	0.027	119.795	-100.289
589	1	589	2.474	4.161	294	1	4763	62.802	0.573	NA	0.098	0.196	-38.494	-158.289
590	1	590	2.553	4.131	294.5	1	4360	62.887	0.646	NA	0.085	0.169	-20.216	18.278
591	1	591	2.45	4.287	295	1	6186	63.074	0.59	NA	0.187	0.374	123.59	143.806
592	1	592	2.55	4.13	295.5	1	4932	63.26	0.642	NA	0.187	0.373	-57.62	178.79
593	1	593	2.472	4.139	296	1	6402	63.339	0.566	NA	0.079	0.158	172.878	-129.501
594	1	594	2.476	4.17	296.5	1	5843	63.37	0.577	NA	0.031	0.063	82.539	-90.34
595	1	595	2.519	4.166	297	1	4021	63.414	0.618	NA	0.043	0.086	-6.465	-89.004
596	1	596	2.58	4.2	297.5	1	4136	63.484	0.685	NA	0.07	0.141	29.394	35.859
597	1	597	2.563	4.183	298	1	2999	63.508	0.664	NA	0.024	0.048	-136.061	-165.455
598	1	598	2.71	4.129	298.5	1	4945	63.665	0.801	NA	0.157	0.314	-20.385	115.676
599	1	599	2.577	4.108	299	1	5237	63.799	0.666	NA	0.134	0.269	-170.957	-150.572
600	1	600	2.537	4.042	299.5	1	3833	63.876	0.623	NA	0.077	0.154	-121.272	49.685
