# Supplementary material for: Random sub-diffusion and capture of genes by the nuclear pore reduces dynamics and coordinates inter-chromosomal movement
Source: eLife. 2021 May 18;10:e66238. doi: 10.7554/eLife.66238 (PMC8195609; doi:10.7554/eLife.66238)
Supplement: Figure 5—source data 1. [file elife-66238-fig5-data1.zip › REPOS_DB/DimerCap_WT/200228_DimerCap_WT_Dimer_03a.csv]

Nr	TID	PID	x [micron]	y [micron]	t [sec]	c [idx]	I [val]	Len [micron]	D2S [micron]	D2R [micron]	D2P [micron]	v [micron/sec]	α [deg]	Δα [deg]
1	1	1	3.357	4.314	0	1	3263	0	0	NA	NA	NA	NA	NA
2	1	2	3.348	4.288	0.5	1	2331	0.028	0.028	NA	0.028	0.055	-108.709	NA
3	1	3	3.334	4.32	1	1	3377	0.062	0.024	NA	0.035	0.069	113.989	-137.301
4	1	4	3.249	4.247	1.5	1	2304	0.174	0.126	NA	0.111	0.223	-139.227	106.783
5	1	5	3.268	4.367	2	1	1949	0.295	0.104	NA	0.122	0.244	81.349	-139.423
6	1	6	3.362	4.381	2.5	1	3185	0.39	0.067	NA	0.095	0.189	8.21	-73.14
7	1	7	3.216	4.157	3	1	5843	0.657	0.211	NA	0.267	0.535	-123.033	-131.242
8	1	8	3.27	4.197	3.5	1	5832	0.725	0.146	NA	0.068	0.135	36.192	159.225
9	1	9	3.536	4.202	4	1	4652	0.991	0.211	NA	0.266	0.531	1.113	-35.08
10	1	10	3.409	4.176	4.5	1	2912	1.12	0.147	NA	0.13	0.26	-168.582	-169.695
11	1	11	3.395	4.306	5	1	3368	1.251	0.039	NA	0.131	0.261	96.049	-95.369
12	1	12	3.322	4.281	5.5	1	3360	1.328	0.048	NA	0.077	0.154	-160.954	102.997
13	1	13	3.395	4.439	6	1	5220	1.502	0.131	NA	0.174	0.347	65.375	-133.671
14	1	14	3.329	4.476	6.5	1	4689	1.577	0.165	NA	0.076	0.151	150.146	84.771
15	1	15	3.369	4.38	7	1	3842	1.682	0.067	NA	0.105	0.21	-67.484	142.369
16	1	16	3.374	4.287	7.5	1	2880	1.775	0.032	NA	0.093	0.186	-86.854	-19.37
17	1	17	3.34	4.279	8	1	2634	1.81	0.039	NA	0.035	0.07	-166.665	-79.81
18	1	18	3.359	4.408	8.5	1	4401	1.941	0.094	NA	0.131	0.262	81.833	-111.502
19	1	19	3.423	4.33	9	1	4834	2.042	0.068	NA	0.101	0.203	-50.726	-132.56
20	1	20	3.394	4.295	9.5	1	3901	2.087	0.042	NA	0.045	0.09	-129.752	-79.026
21	1	21	3.407	4.241	10	1	5429	2.143	0.089	NA	0.056	0.112	-76.874	52.877
22	1	22	3.373	4.31	10.5	1	4130	2.22	0.016	NA	0.077	0.154	116.361	-166.765
23	1	23	3.341	4.352	11	1	4814	2.273	0.041	NA	0.053	0.106	126.731	10.37
24	1	24	3.432	4.319	11.5	1	4827	2.37	0.076	NA	0.097	0.195	-19.952	-146.683
25	1	25	3.291	4.28	12	1	3861	2.517	0.073	NA	0.146	0.293	-164.61	-144.658
26	1	26	3.326	4.348	12.5	1	3136	2.593	0.046	NA	0.077	0.153	62.937	-132.453
27	1	27	3.311	4.213	13	1	3389	2.73	0.111	NA	0.137	0.273	-96.411	-159.348
28	1	28	3.398	4.302	13.5	1	2231	2.855	0.043	NA	0.124	0.249	45.883	142.294
29	1	29	3.342	4.253	14	1	2412	2.929	0.063	NA	0.074	0.148	-138.419	175.698
30	1	30	3.364	4.295	14.5	1	2408	2.976	0.021	NA	0.047	0.095	61.953	-159.628
31	1	31	3.295	4.227	15	1	2363	3.073	0.106	NA	0.097	0.193	-135.727	162.321
32	1	32	3.34	4.297	15.5	1	4083	3.156	0.023	NA	0.083	0.167	57.396	-166.878
33	1	33	3.267	4.339	16	1	2538	3.24	0.093	NA	0.084	0.168	150.077	92.681
34	1	34	3.281	4.24	16.5	1	2325	3.34	0.105	NA	0.1	0.2	-82.067	127.856
35	1	35	3.331	4.183	17	1	2067	3.416	0.133	NA	0.076	0.152	-48.73	33.337
36	1	36	3.232	4.285	17.5	1	1621	3.558	0.128	NA	0.142	0.284	134.494	-176.776
37	1	37	3.034	4.212	18	1	7630	3.769	0.338	NA	0.21	0.421	-159.931	65.575
38	1	38	2.95	4.268	18.5	1	6905	3.869	0.409	NA	0.101	0.202	146.251	-53.818
39	1	39	2.995	4.3	19	1	2764	3.924	0.362	NA	0.055	0.109	35.721	-110.53
40	1	40	2.955	4.278	19.5	1	6077	3.97	0.403	NA	0.046	0.091	-150.39	173.889
41	1	41	2.988	4.299	20	1	3822	4.009	0.369	NA	0.04	0.079	33.419	-176.19
42	1	42	2.875	4.195	20.5	1	4966	4.163	0.496	NA	0.154	0.308	-137.242	-170.661
43	1	43	3.15	4.34	21	1	1580	4.474	0.209	NA	0.311	0.622	27.865	165.107
44	1	44	2.962	4.343	21.5	1	3466	4.662	0.396	NA	0.188	0.376	179.159	151.294
45	1	45	3.017	4.337	22	1	2719	4.717	0.341	NA	0.055	0.11	-5.955	174.886
46	1	46	3.107	4.311	22.5	1	3394	4.811	0.249	NA	0.094	0.188	-16.344	-10.388
47	1	47	3.366	4.42	23	1	1348	5.092	0.107	NA	0.281	0.562	22.88	39.224
48	1	48	3.072	4.193	23.5	1	3479	5.464	0.309	NA	0.371	0.743	-142.309	-165.19
49	1	49	3.003	4.195	24	1	6615	5.533	0.373	NA	0.07	0.139	178.078	-39.612
50	1	50	3.054	4.118	24.5	1	6867	5.626	0.36	NA	0.093	0.185	-56.319	125.602
51	1	51	3.318	4.25	25	1	2651	5.921	0.074	NA	0.295	0.59	26.579	82.898
52	1	52	3.215	4.142	25.5	1	2056	6.071	0.223	NA	0.15	0.3	-133.664	-160.243
53	1	53	3.233	4.3	26	1	2152	6.231	0.124	NA	0.159	0.319	83.158	-143.177
54	1	54	3.271	4.288	26.5	1	1587	6.27	0.089	NA	0.039	0.078	-16.679	-99.837
55	1	55	3.127	4.22	27	1	1309	6.429	0.248	NA	0.159	0.319	-154.65	-137.971
56	1	56	3.218	4.257	27.5	1	1621	6.527	0.15	NA	0.098	0.196	21.9	176.55
57	1	57	2.929	3.927	28	1	5077	6.965	0.577	NA	0.438	0.877	-131.166	-153.066
58	1	58	3.152	4.371	28.5	1	2099	7.462	0.212	NA	0.497	0.993	63.343	-165.491
59	1	59	2.954	4.148	29	1	1437	7.759	0.435	NA	0.297	0.595	-131.674	164.983
60	1	60	3.096	4.127	29.5	1	1471	7.903	0.32	NA	0.144	0.287	-8.521	123.153
61	1	61	3.191	4.257	30	1	2173	8.064	0.175	NA	0.161	0.322	53.918	62.439
62	1	62	2.936	4.062	30.5	1	3475	8.384	0.49	NA	0.321	0.641	-142.585	163.496
63	1	63	2.826	3.96	31	1	5318	8.535	0.638	NA	0.151	0.302	-137.058	5.528
64	1	64	2.933	4.095	31.5	1	1343	8.708	0.477	NA	0.173	0.346	51.708	-171.234
65	1	65	3.215	4.202	32	1	1416	9.01	0.18	NA	0.302	0.603	20.803	-30.905
66	1	66	2.881	3.996	32.5	1	1440	9.402	0.572	NA	0.392	0.785	-148.327	-169.13
67	1	67	2.691	3.869	33	1	4106	9.63	0.8	NA	0.229	0.457	-146.189	2.138
68	1	68	2.937	4.146	33.5	1	1817	10.001	0.452	NA	0.37	0.74	48.326	-165.485
69	1	69	2.77	3.873	34	1	6393	10.32	0.734	NA	0.32	0.639	-121.643	-169.969
70	1	70	2.733	3.964	34.5	1	6606	10.417	0.715	NA	0.097	0.195	111.958	-126.399
71	1	71	2.943	3.969	35	1	1828	10.627	0.539	NA	0.21	0.419	1.384	-110.573
72	1	72	2.748	3.847	35.5	1	4253	10.857	0.767	NA	0.23	0.459	-147.844	-149.228
73	1	73	2.86	3.968	36	1	1664	11.022	0.605	NA	0.165	0.33	47.514	-164.642
74	1	74	2.872	3.892	36.5	1	3997	11.099	0.642	NA	0.077	0.154	-80.903	-128.418
75	1	75	2.765	3.763	37	1	5732	11.267	0.808	NA	0.168	0.336	-129.569	-48.666
76	1	76	2.781	3.83	37.5	1	5909	11.336	0.752	NA	0.069	0.138	76.572	-153.858
77	1	77	2.811	3.909	38	1	5207	11.42	0.68	NA	0.084	0.167	69.316	-7.256
78	1	78	2.859	3.871	38.5	1	4298	11.48	0.666	NA	0.061	0.122	-38.006	-107.322
79	1	79	2.747	3.772	39	1	7552	11.629	0.815	NA	0.149	0.298	-138.28	-100.275
80	1	80	2.729	3.867	39.5	1	5981	11.726	0.77	NA	0.097	0.194	101.004	-120.716
81	1	81	2.65	3.78	40	1	5457	11.844	0.885	NA	0.117	0.235	-131.905	127.091
82	1	82	2.854	4.076	40.5	1	2156	12.203	0.557	NA	0.359	0.717	55.514	-172.58
83	1	83	2.713	3.858	41	1	4546	12.462	0.789	NA	0.259	0.518	-122.797	-178.312
84	1	84	2.893	3.999	41.5	1	1858	12.69	0.56	NA	0.229	0.457	38.246	161.043
85	1	85	2.759	3.768	42	1	4633	12.957	0.81	NA	0.267	0.534	-120.153	-158.399
86	1	86	2.758	3.814	42.5	1	6050	13.002	0.78	NA	0.045	0.09	90.177	-149.67
87	1	87	2.823	3.901	43	1	2331	13.111	0.675	NA	0.108	0.217	53.612	-36.565
88	1	88	2.809	3.862	43.5	1	6668	13.152	0.71	NA	0.041	0.082	-108.641	-162.253
89	1	89	2.804	3.913	44	1	3601	13.203	0.683	NA	0.051	0.102	95.897	-155.462
90	1	90	2.895	3.896	44.5	1	2318	13.295	0.623	NA	0.092	0.185	-10.445	-106.342
91	1	91	2.777	3.973	45	1	3993	13.436	0.673	NA	0.141	0.282	147.022	157.468
92	1	92	2.837	3.88	45.5	1	4063	13.548	0.677	NA	0.111	0.222	-56.89	156.087
93	1	93	3.022	3.952	46	1	3153	13.746	0.493	NA	0.198	0.397	21.46	78.35
94	1	94	2.955	4.019	46.5	1	1024	13.84	0.499	NA	0.095	0.189	135.391	113.931
95	1	95	2.977	3.942	47	1	1764	13.92	0.532	NA	0.08	0.16	-73.874	150.735
96	1	96	2.755	3.767	47.5	1	4221	14.203	0.813	NA	0.283	0.565	-141.743	-67.869
97	1	97	2.853	3.698	48	1	4433	14.323	0.796	NA	0.12	0.24	-35.287	106.456
98	1	98	2.834	3.85	48.5	1	2376	14.477	0.699	NA	0.154	0.307	96.95	132.238
99	1	99	2.896	3.99	49	1	2387	14.63	0.563	NA	0.153	0.306	66.372	-30.579
100	1	100	2.956	3.979	49.5	1	1979	14.691	0.522	NA	0.061	0.122	-10.704	-77.076
101	1	101	2.96	3.972	50	1	2858	14.699	0.524	NA	0.008	0.017	-57.276	-46.571
102	1	102	2.861	3.791	50.5	1	5141	14.906	0.721	NA	0.207	0.413	-118.596	-61.321
103	1	103	2.939	3.878	51	1	5676	15.023	0.604	NA	0.117	0.234	48.308	166.905
104	1	104	2.912	3.932	51.5	1	2626	15.082	0.586	NA	0.06	0.12	116.593	68.284
105	1	105	2.922	4.019	52	1	2073	15.17	0.526	NA	0.088	0.175	83.633	-32.959
106	1	106	2.973	3.942	52.5	1	2013	15.262	0.534	NA	0.092	0.185	-56.18	-139.814
107	1	107	2.915	3.93	53	1	2457	15.322	0.585	NA	0.059	0.119	-168.738	-112.558
108	1	108	2.916	3.94	53.5	1	1896	15.332	0.577	NA	0.01	0.02	82.748	-108.514
109	1	109	2.946	3.999	54	1	3767	15.398	0.518	NA	0.066	0.131	62.979	-19.769
110	1	110	2.954	3.911	54.5	1	3187	15.485	0.57	NA	0.088	0.176	-84.963	-147.942
111	1	111	2.914	3.885	55	1	5373	15.534	0.617	NA	0.048	0.096	-146.948	-61.985
112	1	112	3.069	3.837	55.5	1	5467	15.696	0.557	NA	0.163	0.325	-17.303	129.645
113	1	113	2.931	4.063	56	1	7140	15.961	0.494	NA	0.265	0.53	121.303	138.606
114	1	114	3.104	4.166	56.5	1	1608	16.162	0.293	NA	0.201	0.402	30.777	-90.526
115	1	115	3.066	4	57	1	3980	16.332	0.428	NA	0.17	0.34	-102.841	-133.618
116	1	116	3.007	3.987	57.5	1	4433	16.393	0.479	NA	0.06	0.121	-167.344	-64.503
117	1	117	2.972	4.051	58	1	3400	16.466	0.466	NA	0.073	0.146	119.002	-73.655
118	1	118	2.998	4.029	58.5	1	6649	16.5	0.458	NA	0.034	0.068	-40.35	-159.351
119	1	119	3.001	4.011	59	1	3180	16.517	0.467	NA	0.017	0.035	-80.707	-40.358
120	1	120	3.05	4.059	59.5	1	5049	16.586	0.398	NA	0.069	0.137	44.051	124.758
121	1	121	2.99	4.149	60	1	2852	16.693	0.402	NA	0.107	0.215	123.779	79.728
122	1	122	3.046	4.126	60.5	1	2877	16.753	0.363	NA	0.06	0.12	-21.778	-145.557
123	1	123	3.069	4.101	61	1	3735	16.788	0.358	NA	0.034	0.068	-48.697	-26.919
124	1	124	3.03	4.141	61.5	1	3133	16.843	0.37	NA	0.055	0.111	133.925	-177.378
125	1	125	3.041	4.079	62	1	5397	16.905	0.393	NA	0.062	0.125	-79.774	146.301
126	1	126	3.196	4.005	62.5	1	4055	17.077	0.348	NA	0.171	0.343	-25.688	54.086
127	1	127	3.112	4.017	63	1	3534	17.161	0.385	NA	0.085	0.169	171.945	-162.367
128	1	128	3.15	4.092	63.5	1	2463	17.246	0.303	NA	0.084	0.169	63.196	-108.749
129	1	129	3.253	4.071	64	1	3278	17.351	0.264	NA	0.105	0.21	-11.762	-74.958
130	1	130	3.124	4.031	64.5	1	2888	17.486	0.366	NA	0.135	0.271	-163.142	-151.38
131	1	131	3.118	4.084	65	1	5137	17.539	0.331	NA	0.053	0.106	95.516	-101.342
132	1	132	3.158	4.087	65.5	1	2658	17.579	0.301	NA	0.04	0.08	3.769	-91.747
133	1	133	3.223	4.233	66	1	4352	17.739	0.156	NA	0.16	0.32	65.97	62.2
134	1	134	3.158	4.243	66.5	1	6645	17.805	0.211	NA	0.066	0.132	171.029	105.059
135	1	135	3.246	4.152	67	1	3884	17.932	0.196	NA	0.126	0.252	-46.111	142.86
136	1	136	3.19	4.195	67.5	1	2617	18.002	0.205	NA	0.07	0.14	142.467	-171.421
137	1	137	3.146	4.198	68	1	5947	18.046	0.241	NA	0.044	0.089	176.136	33.669
138	1	138	3.183	4.139	68.5	1	3878	18.116	0.247	NA	0.07	0.141	-58.098	125.766
139	1	139	3.192	4.098	69	1	4917	18.158	0.272	NA	0.042	0.083	-77.848	-19.75
140	1	140	3.172	4.013	69.5	1	5132	18.245	0.353	NA	0.087	0.175	-103.189	-25.341
141	1	141	3.15	4.061	70	1	2946	18.298	0.327	NA	0.053	0.106	114.502	-142.309
142	1	142	3.175	4.071	70.5	1	3528	18.325	0.303	NA	0.027	0.054	21.488	-93.013
143	1	143	3.116	4.092	71	1	3413	18.388	0.328	NA	0.063	0.125	160.409	138.92
144	1	144	3.18	4.044	71.5	1	4648	18.468	0.323	NA	0.08	0.16	-36.842	162.749
145	1	145	3.181	3.953	72	1	6858	18.559	0.401	NA	0.091	0.182	-88.882	-52.04
146	1	146	3.178	4.157	72.5	1	4497	18.762	0.238	NA	0.203	0.407	90.917	179.799
147	1	147	3.076	4.106	73	1	5192	18.876	0.35	NA	0.114	0.229	-153.644	115.439
148	1	148	3.171	4.076	73.5	1	2993	18.977	0.302	NA	0.1	0.201	-17.417	136.227
149	1	149	3.136	3.973	74	1	2623	19.085	0.406	NA	0.108	0.217	-108.934	-91.517
150	1	150	3.109	3.953	74.5	1	4217	19.119	0.438	NA	0.034	0.068	-142.203	-33.27
151	1	151	3.226	3.897	75	1	5431	19.248	0.437	NA	0.129	0.259	-25.56	116.643
152	1	152	3.04	3.848	75.5	1	6035	19.44	0.563	NA	0.192	0.384	-165.205	-139.645
153	1	153	3.102	4.028	76	1	3601	19.631	0.383	NA	0.19	0.38	71.232	-123.563
154	1	154	2.953	4.064	76.5	1	3379	19.784	0.475	NA	0.153	0.306	166.45	95.218
155	1	155	3.207	3.977	77	1	5002	20.053	0.369	NA	0.269	0.538	-18.883	174.667
156	1	156	3.073	4.004	77.5	1	2792	20.19	0.42	NA	0.138	0.275	168.346	-172.771
157	1	157	3.061	4.062	78	1	3827	20.249	0.388	NA	0.059	0.117	101.349	-66.997
158	1	158	2.952	4.031	78.5	1	4328	20.363	0.494	NA	0.114	0.228	-164.155	94.496
159	1	159	2.901	4.113	79	1	4428	20.46	0.498	NA	0.097	0.193	121.398	-74.448
160	1	160	2.818	4.018	79.5	1	7330	20.586	0.615	NA	0.127	0.253	-131.274	107.328
161	1	161	2.927	3.971	80	1	3434	20.705	0.55	NA	0.119	0.237	-23.232	108.042
162	1	162	3.037	3.975	80.5	1	7921	20.815	0.465	NA	0.111	0.221	2.051	25.283
163	1	163	3.1	4.015	81	1	4130	20.889	0.394	NA	0.074	0.148	32.14	30.089
164	1	164	3.011	3.915	81.5	1	5947	21.023	0.527	NA	0.133	0.267	-131.634	-163.774
165	1	165	2.904	3.775	82	1	4315	21.199	0.704	NA	0.176	0.353	-127.366	4.268
166	1	166	3.069	3.94	82.5	1	6619	21.432	0.472	NA	0.233	0.466	44.944	172.31
167	1	167	3.018	3.889	83	1	4159	21.503	0.543	NA	0.071	0.143	-135.327	179.729
168	1	168	3.076	3.963	83.5	1	3370	21.597	0.449	NA	0.093	0.187	51.954	-172.719
169	1	169	3.095	3.898	84	1	6161	21.665	0.492	NA	0.068	0.136	-73.838	-125.792
170	1	170	3.066	3.784	84.5	1	3807	21.782	0.604	NA	0.117	0.234	-104.355	-30.517
171	1	171	3.104	3.867	85	1	4413	21.873	0.513	NA	0.091	0.183	64.963	169.317
172	1	172	3.034	4.006	85.5	1	4305	22.029	0.445	NA	0.156	0.312	116.696	51.734
173	1	173	3.121	4.022	86	1	3086	22.118	0.375	NA	0.088	0.176	10.254	-106.443
174	1	174	3.116	3.973	86.5	1	3460	22.167	0.418	NA	0.05	0.099	-96.075	-106.328
175	1	175	3.06	4.136	87	1	4155	22.34	0.346	NA	0.172	0.345	108.992	-154.933
176	1	176	3.084	4.155	87.5	1	1706	22.37	0.316	NA	0.031	0.061	39.031	-69.962
177	1	177	3.079	4.069	88	1	2291	22.456	0.37	NA	0.085	0.171	-92.985	-132.016
178	1	178	3.022	4.083	88.5	1	3067	22.514	0.407	NA	0.059	0.117	166.901	-100.114
179	1	179	3.084	4.141	89	1	2295	22.599	0.323	NA	0.085	0.17	43.535	-123.366
180	1	180	3.072	4.043	89.5	1	4168	22.699	0.393	NA	0.099	0.198	-96.637	-140.171
181	1	181	3.188	4.095	90	1	5764	22.825	0.276	NA	0.127	0.253	24.453	121.09
182	1	182	3.142	4.151	90.5	1	2796	22.897	0.269	NA	0.072	0.143	129.425	104.973
183	1	183	3.166	4.012	91	1	2702	23.038	0.357	NA	0.141	0.283	-80.109	150.466
184	1	184	3.108	4.159	91.5	1	4061	23.197	0.293	NA	0.159	0.318	111.646	-168.244
185	1	185	3.178	4.093	92	1	1870	23.294	0.284	NA	0.097	0.193	-43.095	-154.741
186	1	186	3.12	4.043	92.5	1	1930	23.37	0.359	NA	0.077	0.153	-139.627	-96.532
187	1	187	3.172	4.022	93	1	2092	23.427	0.345	NA	0.057	0.113	-22.095	117.532
188	1	188	3.148	4.129	93.5	1	1685	23.536	0.279	NA	0.109	0.219	102.982	125.078
189	1	189	3.1	4.071	94	1	1529	23.611	0.353	NA	0.075	0.15	-129.417	127.6
190	1	190	3.118	4.148	94.5	1	844	23.691	0.29	NA	0.08	0.159	76.923	-153.66
191	1	191	3.14	4.112	95	1	1580	23.733	0.296	NA	0.042	0.084	-59.371	-136.294
192	1	192	3.178	4.055	95.5	1	1706	23.802	0.315	NA	0.069	0.138	-56.248	3.123
193	1	193	2.962	4.074	96	1	1533	24.019	0.462	NA	0.217	0.434	174.908	-128.844
194	1	194	3.1	4.161	96.5	1	1414	24.182	0.299	NA	0.163	0.326	32.114	-142.795
195	1	195	3.158	4.165	97	1	2720	24.241	0.248	NA	0.059	0.117	3.917	-28.196
196	1	196	3.075	4.05	97.5	1	1561	24.382	0.386	NA	0.141	0.283	-126.115	-130.032
197	1	197	3.056	4.143	98	1	2133	24.477	0.346	NA	0.095	0.189	101.813	-132.073
198	1	198	3.143	4.061	98.5	1	1495	24.596	0.331	NA	0.119	0.238	-43.176	-144.989
199	1	199	3.152	4.086	99	1	1585	24.623	0.306	NA	0.027	0.053	69.25	112.427
200	1	200	3.157	4.151	99.5	1	1879	24.688	0.258	NA	0.065	0.13	85.936	16.686
201	1	201	3.188	4.05	100	1	1860	24.794	0.313	NA	0.106	0.211	-73.032	-158.968
202	1	202	3.137	4.108	100.5	1	2069	24.87	0.301	NA	0.077	0.153	130.864	-156.105
203	1	203	3.1	4.121	101	1	1314	24.91	0.321	NA	0.04	0.079	160.886	30.022
204	1	204	3.122	4.194	101.5	1	2824	24.986	0.264	NA	0.076	0.152	73.264	-87.622
205	1	205	3.212	4.081	102	1	2551	25.131	0.274	NA	0.145	0.29	-51.431	-124.695
206	1	206	3.206	4.137	102.5	1	1804	25.187	0.232	NA	0.057	0.113	96.35	147.781
207	1	207	3.133	4.165	103	1	2137	25.266	0.269	NA	0.079	0.157	159.061	62.711
208	1	208	3.035	4.177	103.5	1	2935	25.364	0.349	NA	0.098	0.197	172.845	13.784
209	1	209	3.123	4.289	104	1	4582	25.507	0.235	NA	0.142	0.285	51.559	-121.287
210	1	210	3.204	4.132	104.5	1	3515	25.683	0.237	NA	0.177	0.353	-62.734	-114.293
211	1	211	3.16	4.168	105	1	4221	25.74	0.245	NA	0.057	0.114	141.021	-156.244
212	1	212	3.162	4.244	105.5	1	4106	25.816	0.207	NA	0.076	0.152	88.096	-52.925
213	1	213	3.203	4.215	106	1	3656	25.865	0.183	NA	0.049	0.098	-35.244	-123.34
214	1	214	3.186	4.153	106.5	1	5147	25.93	0.235	NA	0.065	0.13	-105.135	-69.89
215	1	215	3.034	4.13	107	1	6301	26.084	0.372	NA	0.153	0.307	-171.324	-66.189
216	1	216	3.113	4.117	107.5	1	6826	26.163	0.313	NA	0.08	0.16	-8.843	162.481
217	1	217	3.126	4.141	108	1	3886	26.19	0.289	NA	0.026	0.053	61.68	70.523
218	1	218	3.123	4.172	108.5	1	4928	26.221	0.273	NA	0.031	0.063	94.303	32.623
219	1	219	3.177	4.083	109	1	6634	26.326	0.293	NA	0.105	0.209	-58.734	-153.037
220	1	220	3.112	4.028	109.5	1	4607	26.412	0.377	NA	0.086	0.172	-140.263	-81.529
221	1	221	3.142	4.049	110	1	3797	26.448	0.341	NA	0.037	0.073	34.776	175.039
222	1	222	3.066	4.119	110.5	1	4191	26.552	0.351	NA	0.103	0.206	137.467	102.691
223	1	223	3.191	3.929	111	1	4889	26.779	0.419	NA	0.228	0.455	-56.56	165.973
224	1	224	3.116	4.025	111.5	1	5875	26.902	0.376	NA	0.123	0.245	128.025	-175.415
225	1	225	3.092	4.112	112	1	4575	26.992	0.333	NA	0.09	0.179	105.476	-22.549
226	1	226	3.211	4.199	112.5	1	5358	27.139	0.186	NA	0.148	0.296	36.227	-69.25
227	1	227	3.046	4.112	113	1	2918	27.325	0.37	NA	0.186	0.372	-152.212	171.562
228	1	228	3.106	4.153	113.5	1	3908	27.397	0.298	NA	0.072	0.144	34.077	-173.711
229	1	229	3.218	4.125	114	1	4309	27.512	0.234	NA	0.115	0.23	-13.764	-47.84
230	1	230	3.137	4.151	114.5	1	5433	27.597	0.273	NA	0.085	0.169	162.406	176.17
231	1	231	3.166	4.184	115	1	4130	27.641	0.23	NA	0.044	0.088	48.952	-113.454
232	1	232	3.216	4.146	115.5	1	3948	27.704	0.22	NA	0.063	0.125	-38.017	-86.969
233	1	233	3.245	4.099	116	1	4098	27.759	0.242	NA	0.055	0.11	-57.937	-19.921
234	1	234	3.24	4.09	116.5	1	1497	27.769	0.253	NA	0.011	0.021	-119.652	-61.714
235	1	235	3.142	4.089	117	1	4317	27.867	0.311	NA	0.097	0.194	-179.406	-59.754
236	1	236	3.247	4.094	117.5	1	2455	27.971	0.246	NA	0.104	0.209	2.686	-177.908
237	1	237	3.139	4.098	118	1	2769	28.079	0.307	NA	0.108	0.215	177.882	175.196
238	1	238	3.17	4.09	118.5	1	2798	28.111	0.292	NA	0.032	0.064	-14.36	167.758
239	1	239	3.21	4.025	119	1	4017	28.187	0.324	NA	0.076	0.152	-58.069	-43.709
240	1	240	3.165	3.956	119.5	1	2698	28.269	0.406	NA	0.083	0.165	-122.99	-64.92
241	1	241	3.077	3.932	120	1	3496	28.361	0.473	NA	0.091	0.183	-164.723	-41.734
242	1	242	3.174	3.941	120.5	1	3549	28.458	0.416	NA	0.097	0.194	5.399	170.122
243	1	243	3.211	3.851	121	1	4275	28.555	0.485	NA	0.097	0.194	-67.18	-72.579
244	1	244	3.234	3.926	121.5	1	2645	28.632	0.407	NA	0.078	0.156	72.611	139.791
245	1	245	3.209	4.017	122	1	4957	28.727	0.332	NA	0.095	0.189	105.802	33.191
246	1	246	3.226	4.069	122.5	1	4584	28.782	0.277	NA	0.055	0.11	71.85	-33.952
247	1	247	3.123	4.117	123	1	3854	28.895	0.305	NA	0.113	0.226	155.074	83.224
248	1	248	3.276	3.997	123.5	1	6261	29.089	0.327	NA	0.194	0.387	-38.122	166.804
249	1	249	3.276	4.041	124	1	4219	29.132	0.285	NA	0.043	0.087	90.016	128.138
250	1	250	3.261	3.928	124.5	1	4396	29.246	0.398	NA	0.114	0.227	-97.606	172.378
251	1	251	3.297	3.986	125	1	4919	29.314	0.333	NA	0.068	0.136	58.116	155.722
252	1	252	3.213	4.093	125.5	1	4520	29.45	0.264	NA	0.136	0.272	128.191	70.075
253	1	253	3.231	4.085	126	1	4940	29.469	0.261	NA	0.02	0.039	-23.226	-151.418
254	1	254	3.376	4.056	126.5	1	5898	29.618	0.259	NA	0.149	0.297	-11.236	11.991
255	1	255	3.293	4.057	127	1	3579	29.702	0.264	NA	0.084	0.168	179.047	-169.718
256	1	256	3.297	4.1	127.5	1	4371	29.745	0.222	NA	0.043	0.086	83.867	-95.18
257	1	257	3.249	4.051	128	1	7754	29.813	0.283	NA	0.068	0.136	-134.661	141.472
258	1	258	3.252	3.92	128.5	1	5038	29.944	0.407	NA	0.131	0.262	-89.075	45.586
259	1	259	3.238	4.017	129	1	4729	30.042	0.319	NA	0.098	0.196	97.87	-173.055
260	1	260	3.314	3.994	129.5	1	4038	30.121	0.323	NA	0.079	0.159	-17.042	-114.912
261	1	261	3.326	4.034	130	1	5888	30.163	0.281	NA	0.042	0.084	73.847	90.889
262	1	262	3.304	4.078	130.5	1	3451	30.212	0.242	NA	0.049	0.098	116.826	42.979
263	1	263	3.262	4.031	131	1	1836	30.275	0.298	NA	0.062	0.125	-131.232	111.942
264	1	264	3.285	4.016	131.5	1	5087	30.302	0.307	NA	0.027	0.055	-35.26	95.972
265	1	265	3.27	4.038	132	1	4351	30.329	0.289	NA	0.027	0.054	123.077	158.337
266	1	266	3.221	4.114	132.5	1	3584	30.419	0.241	NA	0.09	0.18	122.568	-0.509
267	1	267	3.283	4.143	133	1	5700	30.487	0.186	NA	0.068	0.136	25.523	-97.045
268	1	268	3.145	4.201	133.5	1	4908	30.636	0.24	NA	0.149	0.299	157.233	131.71
269	1	269	3.213	4.225	134	1	6493	30.709	0.168	NA	0.073	0.145	19.457	-137.777
270	1	270	3.272	4.192	134.5	1	4546	30.777	0.148	NA	0.068	0.135	-29.36	-48.817
271	1	271	3.164	4.107	135	1	5147	30.914	0.282	NA	0.138	0.275	-141.913	-112.553
272	1	272	3.087	4.184	135.5	1	2043	31.023	0.299	NA	0.108	0.217	134.98	-83.107
273	1	273	3.002	4.217	136	1	5902	31.114	0.367	NA	0.091	0.183	158.812	23.832
274	1	274	3.126	4.297	136.5	1	5653	31.262	0.231	NA	0.147	0.295	33.1	-125.712
275	1	275	3.214	4.214	137	1	2886	31.383	0.174	NA	0.122	0.243	-43.44	-76.541
276	1	276	3.248	4.22	137.5	1	5930	31.417	0.144	NA	0.034	0.068	9.981	53.422
277	1	277	3.21	4.142	138	1	5292	31.504	0.226	NA	0.087	0.174	-115.715	-125.697
278	1	278	3.313	4.185	138.5	1	4379	31.615	0.136	NA	0.111	0.222	22.983	138.698
279	1	279	3.188	4.198	139	1	5262	31.74	0.204	NA	0.125	0.249	174.083	151.1
280	1	280	3.177	4.166	139.5	1	8275	31.775	0.233	NA	0.034	0.069	-110.213	75.704
281	1	281	3.305	4.203	140	1	3682	31.908	0.123	NA	0.134	0.268	16.136	126.349
282	1	282	3.29	4.247	140.5	1	2734	31.955	0.094	NA	0.047	0.094	108.655	92.52
283	1	283	3.248	4.289	141	1	2984	32.014	0.111	NA	0.058	0.117	135.209	26.553
284	1	284	3.194	4.128	141.5	1	3505	32.184	0.247	NA	0.17	0.34	-108.55	116.241
285	1	285	3.178	4.238	142	1	7581	32.295	0.195	NA	0.111	0.223	98.674	-152.776
286	1	286	3.185	4.233	142.5	1	5024	32.304	0.19	NA	0.009	0.017	-30.955	-129.629
287	1	287	3.243	4.151	143	1	5971	32.404	0.199	NA	0.1	0.201	-54.821	-23.866
288	1	288	3.286	4.233	143.5	1	6365	32.497	0.107	NA	0.093	0.185	62.265	117.086
289	1	289	3.178	4.171	144	1	5267	32.622	0.229	NA	0.125	0.249	-150.377	147.358
290	1	290	3.136	4.217	144.5	1	5749	32.684	0.241	NA	0.062	0.125	132.461	-77.162
291	1	291	3.289	4.136	145	1	2911	32.858	0.19	NA	0.174	0.347	-27.853	-160.314
292	1	292	3.333	4.201	145.5	1	4640	32.936	0.115	NA	0.078	0.156	56.036	83.889
293	1	293	3.346	4.138	146	1	5646	33	0.176	NA	0.064	0.128	-78.237	-134.273
294	1	294	3.186	4.194	146.5	1	3758	33.169	0.208	NA	0.169	0.338	160.636	-121.127
295	1	295	3.303	4.061	147	1	4699	33.346	0.258	NA	0.177	0.354	-48.81	150.554
296	1	296	3.382	4.081	147.5	1	3767	33.428	0.234	NA	0.082	0.164	14.008	62.819
297	1	297	3.379	4.182	148	1	6854	33.529	0.134	NA	0.101	0.202	92.048	78.04
298	1	298	3.2	4.172	148.5	1	5489	33.709	0.212	NA	0.179	0.359	-176.608	91.344
299	1	299	3.36	4.106	149	1	4315	33.882	0.208	NA	0.173	0.346	-22.298	154.31
300	1	300	3.252	4.216	149.5	1	3293	34.036	0.143	NA	0.154	0.309	134.41	156.707
301	1	301	3.228	4.031	150	1	5152	34.223	0.311	NA	0.187	0.374	-97.403	128.187
302	1	302	3.364	4.06	150.5	1	3876	34.362	0.254	NA	0.139	0.279	12.287	109.69
303	1	303	3.364	4.119	151	1	5256	34.421	0.195	NA	0.059	0.118	89.333	77.046
304	1	304	3.399	4.127	151.5	1	6178	34.457	0.191	NA	0.036	0.072	13.013	-76.32
305	1	305	3.457	3.99	152	1	4902	34.606	0.339	NA	0.149	0.298	-67.219	-80.233
306	1	306	3.394	4.079	152.5	1	4831	34.715	0.238	NA	0.109	0.217	125.239	-167.542
307	1	307	3.376	4.162	153	1	4477	34.8	0.154	NA	0.085	0.17	102.228	-23.011
308	1	308	3.41	4.219	153.5	1	5828	34.867	0.109	NA	0.067	0.134	59.559	-42.669
309	1	309	3.416	4.156	154	1	5841	34.93	0.169	NA	0.064	0.128	-84.898	-144.457
310	1	310	3.329	4.148	154.5	1	3795	35.017	0.168	NA	0.087	0.174	-174.572	-89.675
311	1	311	3.398	4.277	155	1	5576	35.164	0.055	NA	0.146	0.293	62.222	-123.206
312	1	312	3.533	4.373	155.5	1	4872	35.33	0.186	NA	0.166	0.332	35.249	-26.972
313	1	313	3.263	4.178	156	1	1738	35.663	0.165	NA	0.333	0.667	-144.082	-179.331
314	1	314	3.304	4.213	156.5	1	2760	35.717	0.114	NA	0.054	0.108	40.717	-175.201
315	1	315	3.392	4.196	157	1	2144	35.806	0.123	NA	0.089	0.179	-11.075	-51.791
316	1	316	3.343	4.078	157.5	1	2534	35.933	0.236	NA	0.127	0.254	-112.441	-101.367
317	1	317	3.345	4.151	158	1	2092	36.006	0.163	NA	0.073	0.146	88.908	-158.651
318	1	318	3.272	3.992	158.5	1	1730	36.181	0.333	NA	0.175	0.35	-114.528	156.565
319	1	319	3.29	4.133	159	1	2075	36.323	0.193	NA	0.141	0.283	82.547	-162.926
320	1	320	3.375	4.156	159.5	1	1316	36.411	0.158	NA	0.088	0.176	15.773	-66.773
321	1	321	3.183	4.252	160	1	3308	36.625	0.184	NA	0.214	0.429	153.45	137.677
322	1	322	3.239	4.255	160.5	1	5382	36.681	0.131	NA	0.056	0.111	2.863	-150.588
323	1	323	3.177	4.12	161	1	4972	36.83	0.264	NA	0.149	0.297	-114.638	-117.501
324	1	324	3.301	4.193	161.5	1	4810	36.973	0.133	NA	0.144	0.287	30.45	145.088
325	1	325	3.33	4.154	162	1	2745	37.022	0.162	NA	0.048	0.097	-53.683	-84.133
326	1	326	3.411	4.144	162.5	1	4089	37.104	0.179	NA	0.082	0.165	-7.036	46.647
327	1	327	3.299	4.123	163	1	2523	37.219	0.2	NA	0.115	0.229	-169.578	-162.542
328	1	328	3.37	4.223	163.5	1	3552	37.342	0.092	NA	0.123	0.246	54.546	-135.876
329	1	329	3.374	4.166	164	1	3754	37.4	0.149	NA	0.058	0.115	-86.116	-140.663
330	1	330	3.442	4.233	164.5	1	5320	37.495	0.118	NA	0.096	0.191	44.382	130.498
331	1	331	3.262	4.112	165	1	2807	37.712	0.223	NA	0.217	0.434	-146.234	169.384
332	1	332	3.322	4.236	165.5	1	5420	37.85	0.086	NA	0.138	0.275	64.017	-149.748
333	1	333	3.258	4.163	166	1	4004	37.947	0.18	NA	0.097	0.194	-131.571	164.411
334	1	334	3.2	4.193	166.5	1	2286	38.012	0.198	NA	0.065	0.129	152.709	-75.72
335	1	335	3.295	4.337	167	1	5491	38.185	0.066	NA	0.173	0.346	56.772	-95.937
336	1	336	3.251	4.215	167.5	1	2131	38.315	0.144	NA	0.13	0.26	-109.659	-166.431
337	1	337	3.319	4.203	168	1	1341	38.383	0.117	NA	0.068	0.137	-10.519	99.14
338	1	338	3.354	4.132	168.5	1	1211	38.462	0.182	NA	0.079	0.159	-63.489	-52.97
339	1	339	3.326	4.208	169	1	3214	38.544	0.11	NA	0.082	0.164	110.291	173.78
340	1	340	3.232	4.155	169.5	1	1580	38.652	0.202	NA	0.108	0.216	-150.176	99.532
341	1	341	3.291	4.208	170	1	2218	38.732	0.124	NA	0.08	0.16	41.997	-167.827
342	1	342	3.307	4.088	170.5	1	1437	38.853	0.231	NA	0.121	0.242	-82.445	-124.442
343	1	343	3.316	4.094	171	1	2028	38.864	0.224	NA	0.01	0.021	35.303	117.748
344	1	344	3.315	4.139	171.5	1	2653	38.909	0.18	NA	0.045	0.09	90.806	55.503
345	1	345	3.267	4.135	172	1	2459	38.957	0.2	NA	0.048	0.096	-174.78	94.414
346	1	346	3.238	4.069	172.5	1	3754	39.029	0.272	NA	0.072	0.143	-114.064	60.717
347	1	347	3.238	4.162	173	1	4467	39.121	0.193	NA	0.092	0.185	89.89	-156.047
348	1	348	3.221	4.071	173.5	1	5254	39.213	0.278	NA	0.092	0.185	-100.552	169.558
349	1	349	3.296	4.126	174	1	3500	39.306	0.197	NA	0.093	0.185	36.387	136.939
350	1	350	3.213	4.136	174.5	1	4599	39.39	0.229	NA	0.084	0.168	173.069	136.682
351	1	351	3.267	4.102	175	1	3884	39.454	0.23	NA	0.064	0.129	-31.998	154.932
352	1	352	3.285	4.118	175.5	1	1998	39.478	0.209	NA	0.024	0.048	40.917	72.915
353	1	353	3.347	4.086	176	1	1710	39.547	0.228	NA	0.069	0.138	-27.219	-68.136
354	1	354	3.24	4.156	176.5	1	1887	39.674	0.196	NA	0.127	0.254	146.831	174.05
355	1	355	3.417	4.227	177	1	1881	39.865	0.106	NA	0.191	0.381	21.903	-124.928
356	1	356	3.288	4.214	177.5	1	2018	39.995	0.121	NA	0.13	0.259	-174.487	163.611
357	1	357	3.28	4.183	178	1	2257	40.027	0.152	NA	0.033	0.065	-104.807	69.679
358	1	358	3.246	4.199	178.5	1	1757	40.064	0.159	NA	0.037	0.074	154.306	-100.887
359	1	359	3.353	4.158	179	1	2340	40.179	0.156	NA	0.114	0.229	-21.089	-175.395
360	1	360	3.383	4.165	179.5	1	2803	40.209	0.151	NA	0.03	0.061	13.257	34.346
361	1	361	3.234	4.062	180	1	3923	40.389	0.28	NA	0.18	0.361	-145.34	-158.597
362	1	362	3.328	4.113	180.5	1	4224	40.496	0.203	NA	0.107	0.213	28.571	173.91
363	1	363	3.294	4.144	181	1	4738	40.542	0.181	NA	0.046	0.092	137.598	109.027
364	1	364	3.26	4.102	181.5	1	1911	40.596	0.233	NA	0.054	0.108	-128.271	94.132
365	1	365	3.342	4.093	182	1	2111	40.677	0.222	NA	0.082	0.163	-6.329	121.942
366	1	366	3.339	4.106	182.5	1	3669	40.691	0.208	NA	0.014	0.028	101.328	107.656
367	1	367	3.24	4.149	183	1	1504	40.799	0.202	NA	0.108	0.216	156.809	55.481
368	1	368	3.245	4.153	183.5	1	2039	40.806	0.196	NA	0.007	0.013	38.064	-118.745
369	1	369	3.346	4.12	184	1	2240	40.912	0.194	NA	0.106	0.212	-17.898	-55.962
370	1	370	3.341	4.157	184.5	1	2229	40.949	0.157	NA	0.037	0.074	96.913	114.811
371	1	371	3.322	4.098	185	1	1265	41.011	0.219	NA	0.062	0.125	-107.811	155.276
372	1	372	3.294	4.043	185.5	1	1939	41.073	0.278	NA	0.062	0.124	-117.571	-9.76
373	1	373	3.328	4.155	186	1	2431	41.19	0.162	NA	0.117	0.234	73.081	-169.348
374	1	374	3.274	4.136	186.5	1	1646	41.247	0.196	NA	0.057	0.113	-160.167	126.753
375	1	375	3.367	4.102	187	1	3025	41.345	0.212	NA	0.099	0.198	-19.814	140.353
376	1	376	3.265	4.074	187.5	1	2276	41.452	0.257	NA	0.106	0.213	-164.69	-144.877
377	1	377	3.397	4.113	188	1	2410	41.589	0.205	NA	0.138	0.275	16.407	-178.903
378	1	378	3.306	4.169	188.5	1	2506	41.696	0.153	NA	0.107	0.213	148.032	131.626
379	1	379	3.392	4.049	189	1	2035	41.844	0.267	NA	0.148	0.295	-54.457	157.511
380	1	380	3.324	4.12	189.5	1	4202	41.942	0.197	NA	0.098	0.196	133.911	-171.632
381	1	381	3.337	4.154	190	1	5043	41.978	0.161	NA	0.036	0.073	69.565	-64.346
382	1	382	3.328	4.133	190.5	1	3360	42.001	0.183	NA	0.022	0.045	-111.654	178.782
383	1	383	3.203	4.155	191	1	3697	42.128	0.221	NA	0.127	0.254	170.267	-78.08
384	1	384	3.399	4.062	191.5	1	3432	42.345	0.255	NA	0.217	0.434	-25.232	164.501
385	1	385	3.365	4.063	192	1	2323	42.379	0.251	NA	0.035	0.069	178.085	-156.684
386	1	386	3.41	4.063	192.5	1	3022	42.425	0.257	NA	0.046	0.091	-0.896	-178.981
387	1	387	3.311	4.065	193	1	3475	42.524	0.253	NA	0.099	0.198	178.604	179.5
388	1	388	3.332	4.006	193.5	1	4603	42.586	0.309	NA	0.063	0.125	-71.273	110.124
389	1	389	3.289	4.037	194	1	2487	42.639	0.285	NA	0.053	0.105	143.751	-144.977
390	1	390	3.314	4.102	194.5	1	1930	42.709	0.216	NA	0.07	0.139	68.798	-74.952
391	1	391	3.353	4.092	195	1	2489	42.749	0.222	NA	0.04	0.081	-14.602	-83.401
392	1	392	3.2	4.033	195.5	1	3093	42.913	0.322	NA	0.164	0.328	-159.027	-144.424
393	1	393	3.244	4.076	196	1	1755	42.975	0.263	NA	0.062	0.123	44.451	-156.522
394	1	394	3.369	4.064	196.5	1	3210	43.101	0.25	NA	0.126	0.251	-5.54	-49.992
395	1	395	3.335	4.111	197	1	1390	43.159	0.204	NA	0.058	0.116	125.929	131.469
396	1	396	3.309	4.074	197.5	1	1945	43.204	0.244	NA	0.045	0.091	-125.587	108.484
397	1	397	3.334	3.93	198	1	1137	43.351	0.384	NA	0.146	0.293	-79.895	45.692
398	1	398	3.213	4.172	198.5	1	2216	43.622	0.202	NA	0.271	0.542	116.675	-163.43
399	1	399	3.258	4.02	199	1	1975	43.78	0.31	NA	0.158	0.317	-73.518	169.807
400	1	400	3.334	3.936	199.5	1	1482	43.894	0.378	NA	0.114	0.228	-47.678	25.841
401	1	401	3.323	3.976	200	1	1576	43.935	0.339	NA	0.041	0.083	105.864	153.542
402	1	402	3.293	4.115	200.5	1	1439	44.077	0.209	NA	0.142	0.283	102.041	-3.823
403	1	403	3.359	4.127	201	1	1759	44.143	0.186	NA	0.067	0.133	11.195	-90.846
404	1	404	3.31	4.026	201.5	1	2993	44.256	0.291	NA	0.112	0.225	-115.726	-126.921
405	1	405	3.291	4.038	202	1	1301	44.278	0.284	NA	0.022	0.044	148.288	-95.986
406	1	406	3.335	4.012	202.5	1	1670	44.328	0.302	NA	0.051	0.101	-30.251	-178.54
407	1	407	3.361	3.879	203	1	1975	44.464	0.435	NA	0.136	0.272	-78.952	-48.701
408	1	408	3.295	3.909	203.5	1	2171	44.537	0.409	NA	0.072	0.144	155.043	-126.005
409	1	409	3.312	4.043	204	1	1510	44.671	0.275	NA	0.134	0.269	82.914	-72.129
410	1	410	3.366	4.039	204.5	1	1452	44.725	0.275	NA	0.054	0.107	-4.435	-87.349
411	1	411	3.295	4.109	205	1	1442	44.825	0.214	NA	0.1	0.2	134.926	139.362
412	1	412	3.387	4.057	205.5	1	1480	44.931	0.258	NA	0.106	0.212	-29.43	-164.356
413	1	413	3.345	3.994	206	1	2325	45.006	0.32	NA	0.076	0.151	-123.517	-94.087
414	1	414	3.318	4.042	206.5	1	2109	45.061	0.275	NA	0.055	0.109	119.422	-117.061
415	1	415	3.387	4.029	207	1	1715	45.131	0.287	NA	0.07	0.139	-10.984	-130.406
416	1	416	3.377	3.941	207.5	1	2028	45.219	0.374	NA	0.088	0.177	-96.606	-85.622
417	1	417	3.507	3.975	208	1	1595	45.354	0.37	NA	0.135	0.269	14.797	111.403
418	1	418	3.38	4.011	208.5	1	2444	45.485	0.304	NA	0.131	0.262	164.174	149.377
419	1	419	3.384	3.927	209	1	1602	45.569	0.388	NA	0.084	0.168	-87.85	107.976
420	1	420	3.517	3.987	209.5	1	1868	45.715	0.364	NA	0.146	0.293	24.326	112.176
421	1	421	3.424	3.989	210	1	1559	45.808	0.331	NA	0.092	0.185	178.675	154.349
422	1	422	3.438	3.98	210.5	1	1299	45.824	0.343	NA	0.017	0.034	-33.093	148.232
423	1	423	3.392	4.031	211	1	1619	45.894	0.285	NA	0.069	0.139	132.558	165.651
424	1	424	3.358	3.915	211.5	1	3261	46.015	0.399	NA	0.122	0.243	-106.064	121.378
425	1	425	3.438	3.951	212	1	1747	46.103	0.372	NA	0.088	0.176	24.493	130.557
426	1	426	3.444	4.065	212.5	1	1269	46.218	0.264	NA	0.114	0.228	87.041	62.548
427	1	427	3.388	4.057	213	1	1617	46.274	0.259	NA	0.057	0.113	-171.696	101.263
428	1	428	3.272	4.051	213.5	1	1254	46.39	0.276	NA	0.116	0.231	-176.994	-5.298
429	1	429	3.407	4.041	214	1	2589	46.526	0.278	NA	0.135	0.271	-4.224	172.77
430	1	430	3.447	4.097	214.5	1	1702	46.594	0.235	NA	0.069	0.138	55.087	59.311
431	1	431	3.309	4.056	215	1	2186	46.738	0.262	NA	0.144	0.288	-163.134	141.778
432	1	432	3.396	4.022	215.5	1	2054	46.831	0.294	NA	0.093	0.186	-21.068	142.067
433	1	433	3.3	4.059	216	1	1670	46.934	0.261	NA	0.103	0.206	159.136	-179.796
434	1	434	3.385	4.135	216.5	1	1335	47.048	0.181	NA	0.114	0.228	41.58	-117.556
435	1	435	3.312	4.084	217	1	2391	47.137	0.234	NA	0.089	0.178	-145.359	173.061
436	1	436	3.414	4.053	217.5	1	1789	47.244	0.267	NA	0.107	0.214	-16.908	128.451
437	1	437	3.438	4.124	218	1	1491	47.319	0.206	NA	0.075	0.15	71.459	88.367
438	1	438	3.424	4.049	218.5	1	1486	47.396	0.273	NA	0.077	0.153	-100.929	-172.388
439	1	439	3.37	4.113	219	1	2018	47.48	0.201	NA	0.084	0.168	130.181	-128.89
440	1	440	3.317	4.135	219.5	1	1892	47.537	0.183	NA	0.057	0.114	157.507	27.325
441	1	441	3.359	4.049	220	1	1593	47.632	0.264	NA	0.095	0.191	-63.907	138.586
442	1	442	3.339	4.137	220.5	1	2532	47.722	0.177	NA	0.09	0.18	102.687	166.595
443	1	443	3.392	4.088	221	1	1751	47.794	0.229	NA	0.072	0.145	-43.511	-146.199
444	1	444	3.382	4.156	221.5	1	2229	47.863	0.16	NA	0.069	0.137	97.89	141.401
445	1	445	3.409	4.092	222	1	2003	47.932	0.228	NA	0.069	0.138	-67.126	-165.016
446	1	446	3.416	4.033	222.5	1	2545	47.992	0.288	NA	0.06	0.119	-83.059	-15.933
447	1	447	3.376	4.19	223	1	1354	48.154	0.125	NA	0.162	0.325	104.193	-172.748
448	1	448	3.355	4.121	223.5	1	2112	48.227	0.193	NA	0.072	0.145	-106.931	148.876
449	1	449	3.402	4.02	224	1	1461	48.337	0.297	NA	0.111	0.221	-65.075	41.856
450	1	450	3.345	4.128	224.5	1	1954	48.459	0.186	NA	0.122	0.244	117.941	-176.984
451	1	451	3.313	4.004	225	1	2304	48.587	0.312	NA	0.128	0.256	-104.188	137.871
452	1	452	3.275	4.026	225.5	1	1674	48.632	0.299	NA	0.044	0.089	150.708	-105.105
453	1	453	3.334	4.11	226	1	2557	48.735	0.205	NA	0.103	0.206	54.715	-95.992
454	1	454	3.369	4	226.5	1	1971	48.85	0.314	NA	0.115	0.23	-72.17	-126.885
455	1	455	3.337	4.058	227	1	1435	48.915	0.257	NA	0.066	0.131	119.708	-168.122
456	1	456	3.307	4.101	227.5	1	1516	48.968	0.219	NA	0.053	0.105	124.35	4.641
457	1	457	3.375	4.113	228	1	1177	49.037	0.202	NA	0.069	0.138	9.639	-114.711
458	1	458	3.324	4.021	228.5	1	1706	49.142	0.294	NA	0.105	0.209	-119.369	-129.007
459	1	459	3.353	4.131	229	1	1514	49.255	0.183	NA	0.113	0.227	74.958	-165.673
460	1	460	3.331	4.074	229.5	1	1988	49.315	0.241	NA	0.06	0.121	-111.166	173.876
461	1	461	3.269	4.048	230	1	2203	49.383	0.28	NA	0.068	0.136	-157.093	-45.927
462	1	462	3.291	4.092	230.5	1	1559	49.433	0.231	NA	0.05	0.1	63.11	-139.798
463	1	463	3.405	4.037	231	1	1824	49.56	0.281	NA	0.127	0.253	-25.975	-89.085
464	1	464	3.321	4.119	231.5	1	1585	49.677	0.198	NA	0.118	0.235	135.912	161.887
465	1	465	3.353	4.026	232	1	1928	49.776	0.288	NA	0.099	0.197	-70.633	153.455
466	1	466	3.344	4.137	232.5	1	2749	49.888	0.177	NA	0.112	0.224	94.974	165.608
467	1	467	3.237	4.174	233	1	1777	50.001	0.184	NA	0.112	0.225	161.006	66.032
468	1	468	3.203	4.086	233.5	1	2150	50.095	0.274	NA	0.094	0.188	-111.213	87.781
469	1	469	3.308	4.123	234	1	1644	50.206	0.197	NA	0.111	0.222	19.058	130.271
470	1	470	3.289	4.031	234.5	1	1657	50.3	0.291	NA	0.094	0.188	-101.754	-120.812
471	1	471	3.272	4.1	235	1	1173	50.372	0.23	NA	0.072	0.144	103.872	-154.374
472	1	472	3.236	4.12	235.5	1	2653	50.413	0.229	NA	0.041	0.082	151.806	47.934
473	1	473	3.292	4.117	236	1	1132	50.469	0.207	NA	0.057	0.113	-3.116	-154.922
474	1	474	3.336	4.026	236.5	1	1725	50.57	0.289	NA	0.101	0.202	-64.387	-61.271
475	1	475	3.288	4.043	237	1	1446	50.621	0.279	NA	0.051	0.102	159.918	-135.694
476	1	476	3.371	4.106	237.5	1	1376	50.725	0.208	NA	0.104	0.208	37.43	-122.488
477	1	477	3.234	4.057	238	1	2239	50.87	0.284	NA	0.145	0.29	-160.239	162.331
478	1	478	3.264	4.111	238.5	1	1755	50.931	0.223	NA	0.061	0.123	61.076	-138.685
479	1	479	3.271	4.109	239	1	1772	50.939	0.222	NA	0.007	0.014	-14.258	-75.333
480	1	480	3.244	4.072	239.5	1	1162	50.984	0.267	NA	0.046	0.091	-125.237	-110.979
481	1	481	3.406	4.125	240	1	2589	51.154	0.195	NA	0.17	0.34	18.215	143.452
482	1	482	3.321	4.111	240.5	1	1412	51.24	0.206	NA	0.086	0.171	-170.7	171.085
483	1	483	3.303	4.135	241	1	2257	51.27	0.186	NA	0.03	0.061	127.589	-61.711
484	1	484	3.269	4.183	241.5	1	1881	51.328	0.158	NA	0.058	0.117	125.476	-2.113
485	1	485	3.256	4.134	242	1	1902	51.379	0.206	NA	0.05	0.101	-105.184	129.34
486	1	486	3.393	4.128	242.5	1	2097	51.516	0.189	NA	0.137	0.274	-2.546	102.638
487	1	487	3.288	4.094	243	1	1958	51.626	0.23	NA	0.11	0.22	-161.844	-159.298
488	1	488	3.312	4.164	243.5	1	2481	51.7	0.156	NA	0.074	0.148	71.553	-126.603
489	1	489	3.318	4.154	244	1	3935	51.712	0.165	NA	0.012	0.025	-60.261	-131.814
490	1	490	3.326	4.155	244.5	1	2939	51.721	0.162	NA	0.008	0.017	7.187	67.447
491	1	491	3.309	4.169	245	1	2794	51.743	0.153	NA	0.022	0.045	141.56	134.374
492	1	492	3.313	4.113	245.5	1	2624	51.799	0.206	NA	0.056	0.112	-85.314	133.125
493	1	493	3.325	4.188	246	1	3496	51.876	0.129	NA	0.077	0.153	81.254	166.569
494	1	494	3.274	4.122	246.5	1	3709	51.959	0.209	NA	0.084	0.167	-127.5	151.246
495	1	495	3.224	4.251	247	1	3155	52.098	0.146	NA	0.138	0.277	110.982	-121.518
496	1	496	3.358	4.214	247.5	1	1226	52.237	0.1	NA	0.139	0.278	-15.611	-126.593
497	1	497	3.4	4.206	248	1	2847	52.279	0.117	NA	0.043	0.085	-11.469	4.142
498	1	498	3.364	4.213	248.5	1	2551	52.316	0.101	NA	0.037	0.073	168.029	179.499
499	1	499	3.223	4.304	249	1	2376	52.484	0.134	NA	0.168	0.336	147.235	-20.794
500	1	500	3.401	4.151	249.5	1	2205	52.719	0.169	NA	0.235	0.47	-40.624	172.141
501	1	501	3.372	4.067	250	1	3455	52.808	0.248	NA	0.089	0.178	-108.877	-68.253
502	1	502	3.312	4.1	250.5	1	2717	52.877	0.219	NA	0.069	0.138	151.431	-99.692
503	1	503	3.455	4.224	251	1	3270	53.066	0.134	NA	0.19	0.379	40.713	-110.719
504	1	504	3.504	4.325	251.5	1	3965	53.179	0.148	NA	0.113	0.225	64.404	23.691
505	1	505	3.443	4.216	252	1	2009	53.304	0.131	NA	0.125	0.25	-119.14	176.456
506	1	506	3.419	4.234	252.5	1	3893	53.334	0.102	NA	0.03	0.06	143.795	-97.064
507	1	507	3.452	4.231	253	1	2476	53.366	0.126	NA	0.033	0.065	-5.185	-148.98
508	1	508	3.345	4.102	253.5	1	1544	53.533	0.212	NA	0.167	0.334	-129.699	-124.514
509	1	509	3.37	4.172	254	1	2380	53.607	0.142	NA	0.074	0.148	70.552	-159.748
510	1	510	3.357	4.269	254.5	1	7153	53.705	0.045	NA	0.098	0.196	97.56	27.007
511	1	511	3.272	4.18	255	1	4292	53.828	0.158	NA	0.123	0.246	-133.445	128.995
512	1	512	3.229	4.142	255.5	1	2493	53.885	0.214	NA	0.057	0.114	-138.948	-5.503
513	1	513	3.301	4.019	256	1	2240	54.028	0.3	NA	0.143	0.286	-59.843	79.105
514	1	514	3.341	3.999	256.5	1	2079	54.072	0.315	NA	0.044	0.089	-26.123	33.72
515	1	515	3.376	4.137	257	1	1975	54.214	0.178	NA	0.142	0.284	75.541	101.664
516	1	516	3.305	4.057	257.5	1	1350	54.321	0.262	NA	0.107	0.214	-131.687	152.772
517	1	517	3.216	4.077	258	1	2478	54.413	0.275	NA	0.091	0.183	167.016	-61.297
518	1	518	3.217	4.1	258.5	1	942	54.436	0.256	NA	0.023	0.046	88.847	-78.169
519	1	519	3.271	4.147	259	1	2466	54.507	0.188	NA	0.071	0.143	40.541	-48.306
520	1	520	3.244	4.221	259.5	1	4337	54.586	0.146	NA	0.079	0.159	110.097	69.556
521	1	521	3.313	4.135	260	1	1666	54.697	0.184	NA	0.11	0.221	-51.273	-161.37
522	1	522	3.329	4.102	260.5	1	2732	54.733	0.213	NA	0.037	0.074	-63.472	-12.198
523	1	523	3.356	4.156	261	1	3884	54.793	0.158	NA	0.06	0.12	62.941	126.412
524	1	524	3.382	4.143	261.5	1	2244	54.822	0.172	NA	0.029	0.058	-25.407	-88.348
525	1	525	3.356	4.132	262	1	3492	54.851	0.182	NA	0.029	0.057	-155.786	-130.379
526	1	526	3.377	4.073	262.5	1	5173	54.913	0.242	NA	0.062	0.124	-70.437	85.349
527	1	527	3.205	4.002	263	1	5130	55.099	0.347	NA	0.186	0.372	-157.581	-87.144
528	1	528	3.353	4.116	263.5	1	3635	55.286	0.198	NA	0.187	0.374	37.458	-164.961
529	1	529	3.367	4.1	264	1	4053	55.307	0.214	NA	0.021	0.042	-50.674	-88.132
530	1	530	3.335	4.08	264.5	1	5141	55.344	0.235	NA	0.037	0.074	-147.635	-96.961
531	1	531	3.279	4.116	265	1	1339	55.411	0.212	NA	0.067	0.134	147.329	-65.036
532	1	532	3.339	4.208	265.5	1	4147	55.52	0.108	NA	0.109	0.219	56.799	-90.53
533	1	533	3.461	4.166	266	1	1337	55.65	0.181	NA	0.129	0.259	-18.922	-75.721
534	1	534	3.349	4.154	266.5	1	2242	55.762	0.16	NA	0.113	0.225	-173.982	-155.06
535	1	535	3.453	4.131	267	1	5386	55.868	0.206	NA	0.106	0.211	-12.47	161.512
536	1	536	3.34	4.144	267.5	1	2916	55.982	0.171	NA	0.114	0.227	173.6	-173.93
537	1	537	3.381	4.147	268	1	3044	56.023	0.169	NA	0.041	0.082	3.98	-169.62
538	1	538	3.295	4.137	268.5	1	3249	56.109	0.187	NA	0.086	0.173	-173.666	-177.647
539	1	539	3.32	4.075	269	1	2242	56.176	0.242	NA	0.067	0.134	-68.258	105.408
540	1	540	3.26	4.166	269.5	1	2741	56.284	0.177	NA	0.108	0.217	123.215	-168.527
541	1	541	3.398	4.082	270	1	3950	56.446	0.236	NA	0.161	0.322	-31.356	-154.571
542	1	542	3.342	4.267	270.5	1	2884	56.639	0.049	NA	0.193	0.387	106.804	138.16
543	1	543	3.365	4.169	271	1	5529	56.74	0.146	NA	0.101	0.202	-76.758	176.439
544	1	544	3.466	4.164	271.5	1	2478	56.84	0.185	NA	0.101	0.201	-2.584	74.174
545	1	545	3.393	4.146	272	1	4844	56.916	0.172	NA	0.075	0.151	-166.1	-163.517
546	1	546	3.435	4.207	272.5	1	2359	56.99	0.132	NA	0.074	0.148	55.442	-138.458
547	1	547	3.452	4.142	273	1	4072	57.058	0.197	NA	0.068	0.135	-75.581	-131.023
548	1	548	3.433	4.031	273.5	1	2634	57.17	0.293	NA	0.112	0.224	-99.641	-24.06
549	1	549	3.405	4.148	274	1	3133	57.29	0.173	NA	0.12	0.24	103.452	-156.907
550	1	550	3.437	4.085	274.5	1	3624	57.36	0.242	NA	0.07	0.141	-62.851	-166.303
551	1	551	3.345	4.161	275	1	3598	57.479	0.153	NA	0.119	0.238	140.486	-156.664
552	1	552	3.436	4.136	275.5	1	1943	57.573	0.194	NA	0.094	0.189	-15.065	-155.551
553	1	553	3.381	4.138	276	1	3807	57.629	0.177	NA	0.056	0.112	178.081	-166.854
554	1	554	3.209	4.129	276.5	1	4349	57.801	0.236	NA	0.171	0.343	-177.002	4.917
555	1	555	3.29	4.094	277	1	2788	57.888	0.23	NA	0.088	0.175	-23.678	153.324
556	1	556	3.37	4.123	277.5	1	3116	57.974	0.191	NA	0.085	0.171	19.642	43.32
557	1	557	3.437	4.075	278	1	3044	58.056	0.252	NA	0.082	0.165	-35.488	-55.13
558	1	558	3.46	4.123	278.5	1	2688	58.109	0.217	NA	0.053	0.105	64.566	100.054
559	1	559	3.512	3.992	279	1	3174	58.25	0.358	NA	0.141	0.282	-68.229	-132.795
560	1	560	3.543	4.05	279.5	1	4637	58.316	0.323	NA	0.066	0.132	62.38	130.609
561	1	561	3.448	4.086	280	1	2103	58.417	0.245	NA	0.102	0.204	159.055	96.675
562	1	562	3.554	4.035	280.5	1	994	58.536	0.342	NA	0.118	0.237	-25.772	175.173
563	1	563	3.661	3.981	281	1	3613	58.656	0.451	NA	0.12	0.24	-26.854	-1.082
564	1	564	3.476	4.178	281.5	1	3464	58.926	0.181	NA	0.27	0.541	133.179	160.033
565	1	565	3.443	4.094	282	1	3278	59.016	0.236	NA	0.09	0.18	-111.675	115.147
566	1	566	3.379	4.168	282.5	1	2803	59.113	0.148	NA	0.098	0.195	131.131	-117.195
567	1	567	3.33	4.066	283	1	3236	59.226	0.25	NA	0.113	0.226	-115.344	113.525
568	1	568	3.286	4.14	283.5	1	2907	59.313	0.188	NA	0.086	0.173	121.075	-123.581
569	1	569	3.162	4.206	284	1	5898	59.453	0.222	NA	0.14	0.28	151.783	30.708
570	1	570	3.272	4.28	284.5	1	3820	59.585	0.091	NA	0.132	0.264	34.321	-117.462
571	1	571	3.188	4.331	285	1	5192	59.682	0.169	NA	0.098	0.195	148.673	114.352
572	1	572	3.292	4.346	285.5	1	2860	59.787	0.073	NA	0.104	0.209	8.474	-140.198
573	1	573	3.274	4.284	286	1	3658	59.851	0.088	NA	0.065	0.129	-106.125	-114.599
574	1	574	3.299	4.281	286.5	1	3289	59.877	0.066	NA	0.026	0.051	-6.536	99.589
575	1	575	3.312	4.39	287	1	4394	59.986	0.088	NA	0.109	0.219	83.141	89.677
576	1	576	3.268	4.223	287.5	1	4844	60.159	0.127	NA	0.172	0.345	-104.674	172.185
577	1	577	3.313	4.116	288	1	5815	60.274	0.202	NA	0.116	0.231	-67.42	37.254
578	1	578	3.249	4.075	288.5	1	4804	60.35	0.262	NA	0.076	0.152	-147.043	-79.623
579	1	579	3.34	4.144	289	1	4390	60.465	0.17	NA	0.114	0.228	37.206	-175.751
580	1	580	3.404	4.03	289.5	1	4226	60.596	0.288	NA	0.131	0.262	-60.844	-98.05
581	1	581	3.423	4.137	290	1	5732	60.705	0.189	NA	0.109	0.218	79.983	140.827
582	1	582	3.397	4.167	290.5	1	2301	60.744	0.152	NA	0.04	0.079	130.97	50.987
583	1	583	3.359	4.155	291	1	2361	60.784	0.159	NA	0.04	0.079	-162.562	66.467
584	1	584	3.362	4.147	291.5	1	3300	60.793	0.167	NA	0.009	0.018	-72.531	90.031
585	1	585	3.4	4.173	292	1	3165	60.839	0.148	NA	0.046	0.093	34.226	106.757
586	1	586	3.362	4.119	292.5	1	3415	60.905	0.195	NA	0.065	0.131	-125.225	-159.451
587	1	587	3.403	4.138	293	1	3067	60.949	0.182	NA	0.045	0.09	24.859	150.084
588	1	588	3.358	4.151	293.5	1	3520	60.996	0.162	NA	0.047	0.093	163.615	138.756
589	1	589	3.433	4.251	294	1	3968	61.121	0.099	NA	0.125	0.249	53.228	-110.387
590	1	590	3.475	4.174	294.5	1	2856	61.209	0.183	NA	0.088	0.176	-61.567	-114.795
591	1	591	3.38	4.075	295	1	4955	61.346	0.24	NA	0.137	0.275	-133.585	-72.018
592	1	592	3.324	4.117	295.5	1	4505	61.416	0.199	NA	0.07	0.141	142.749	-83.666
593	1	593	3.198	3.996	296	1	5655	61.591	0.355	NA	0.175	0.35	-136.349	80.902
594	1	594	3.281	4.172	296.5	1	5036	61.785	0.161	NA	0.194	0.388	64.752	-158.899
595	1	595	3.245	4.155	297	1	3859	61.824	0.194	NA	0.039	0.078	-153.656	141.592
596	1	596	3.319	4.16	297.5	1	2099	61.899	0.158	NA	0.074	0.148	4.381	158.037
597	1	597	3.275	4.138	298	1	3618	61.948	0.193	NA	0.049	0.099	-153.831	-158.212
598	1	598	3.333	4.152	298.5	1	1832	62.007	0.163	NA	0.059	0.118	13.411	167.242
599	1	599	3.24	4.099	299	1	4509	62.114	0.245	NA	0.107	0.214	-150.147	-163.558
600	1	600	3.306	4.21	299.5	1	1847	62.243	0.116	NA	0.129	0.258	59.035	-150.817
