# Supplementary material for: Random sub-diffusion and capture of genes by the nuclear pore reduces dynamics and coordinates inter-chromosomal movement
Source: eLife. 2021 May 18;10:e66238. doi: 10.7554/eLife.66238 (PMC8195609; doi:10.7554/eLife.66238)
Supplement: Figure 5—source data 1. [file elife-66238-fig5-data1.zip › REPOS_DB/DimerCap_WT/200228_DimerCap_WT_Dimer_04a.csv]

Nr	TID	PID	x [micron]	y [micron]	t [sec]	c [idx]	I [val]	Len [micron]	D2S [micron]	D2R [micron]	D2P [micron]	v [micron/sec]	α [deg]	Δα [deg]
1	1	1	2.836	4.059	0	1	4362	0	0	NA	NA	NA	NA	NA
2	1	2	2.932	4.185	0.5	1	4723	0.158	0.158	NA	0.158	0.316	52.683	NA
3	1	3	2.877	4.2	1	1	4025	0.215	0.146	NA	0.057	0.113	165.268	112.585
4	1	4	2.893	3.984	1.5	1	5779	0.431	0.094	NA	0.216	0.432	-85.77	108.962
5	1	5	2.876	4.018	2	1	3052	0.468	0.058	NA	0.037	0.075	117.584	-156.646
6	1	6	2.842	3.946	2.5	1	3590	0.547	0.114	NA	0.079	0.159	-114.955	127.461
7	1	7	2.837	4.104	3	1	7202	0.706	0.044	NA	0.158	0.316	91.703	-153.341
8	1	8	2.901	3.981	3.5	1	2114	0.844	0.102	NA	0.138	0.276	-62.398	-154.101
9	1	9	2.902	3.972	4	1	4198	0.853	0.11	NA	0.01	0.019	-89.259	-26.86
10	1	10	2.829	4.022	4.5	1	2847	0.941	0.038	NA	0.088	0.176	145.213	-125.528
11	1	11	2.84	4.086	5	1	3620	1.007	0.027	NA	0.065	0.131	80.663	-64.55
12	1	12	2.792	4.041	5.5	1	5457	1.073	0.048	NA	0.066	0.132	-136.406	142.931
13	1	13	2.806	4.07	6	1	5218	1.105	0.032	NA	0.032	0.064	64.613	-158.981
14	1	14	2.918	4.181	6.5	1	1728	1.263	0.147	NA	0.158	0.317	44.722	-19.891
15	1	15	2.837	4.204	7	1	5495	1.348	0.144	NA	0.085	0.169	164.557	119.835
16	1	16	2.896	4.215	7.5	1	5011	1.408	0.166	NA	0.06	0.12	10.389	-154.168
17	1	17	2.965	4.157	8	1	2075	1.498	0.162	NA	0.09	0.18	-39.397	-49.786
18	1	18	2.845	4.122	8.5	1	3618	1.623	0.064	NA	0.125	0.25	-163.804	-124.407
19	1	19	2.961	4.088	9	1	2293	1.744	0.128	NA	0.121	0.242	-16.758	147.046
20	1	20	2.937	4.011	9.5	1	2397	1.825	0.112	NA	0.081	0.161	-107.488	-90.731
21	1	21	2.885	4.091	10	1	3869	1.92	0.058	NA	0.096	0.192	122.799	-129.713
22	1	22	2.891	4.064	10.5	1	3882	1.948	0.055	NA	0.027	0.055	-77.342	159.859
23	1	23	2.899	4.088	11	1	1382	1.972	0.069	NA	0.025	0.049	71.921	149.263
24	1	24	3.022	4.002	11.5	1	1484	2.123	0.195	NA	0.15	0.3	-34.87	-106.791
25	1	25	2.996	3.963	12	1	1751	2.17	0.187	NA	0.047	0.094	-123.532	-88.662
26	1	26	3.049	4.04	12.5	1	2474	2.263	0.214	NA	0.093	0.187	55.682	179.214
27	1	27	2.976	3.936	13	1	2207	2.389	0.187	NA	0.126	0.252	-124.917	179.401
28	1	28	2.97	3.852	13.5	1	3272	2.473	0.246	NA	0.084	0.168	-94.629	30.288
29	1	29	3.055	3.926	14	1	1868	2.586	0.256	NA	0.113	0.225	40.881	135.51
30	1	30	2.969	3.94	14.5	1	2282	2.673	0.179	NA	0.087	0.174	170.94	130.059
31	1	31	3.062	3.92	15	1	2075	2.769	0.266	NA	0.096	0.191	-11.808	177.252
32	1	32	2.933	4.017	15.5	1	2178	2.93	0.106	NA	0.161	0.323	143.46	155.269
33	1	33	2.926	3.963	16	1	4098	2.984	0.132	NA	0.054	0.109	-96.614	119.925
34	1	34	3.093	4.054	16.5	1	2577	3.175	0.258	NA	0.19	0.381	28.555	125.17
35	1	35	3.038	4.164	17	1	2478	3.298	0.228	NA	0.124	0.247	116.562	88.007
36	1	36	3.027	4.114	17.5	1	2218	3.349	0.199	NA	0.051	0.102	-102.51	140.928
37	1	37	2.913	3.998	18	1	3031	3.512	0.099	NA	0.163	0.326	-134.476	-31.966
38	1	38	3.04	4.101	18.5	1	1792	3.676	0.208	NA	0.164	0.327	39.16	173.636
39	1	39	2.876	4.141	19	1	3155	3.844	0.091	NA	0.169	0.337	166.531	127.371
40	1	40	3.01	4.057	19.5	1	2297	4.002	0.174	NA	0.158	0.316	-32.141	161.327
41	1	41	2.976	4.026	20	1	3240	4.048	0.144	NA	0.046	0.092	-137.715	-105.573
42	1	42	2.944	4.012	20.5	1	2598	4.083	0.118	NA	0.035	0.07	-156.918	-19.203
43	1	43	2.894	3.962	21	1	2764	4.154	0.113	NA	0.071	0.142	-135.155	21.763
44	1	44	2.989	3.937	21.5	1	2685	4.252	0.196	NA	0.099	0.197	-14.975	120.18
45	1	45	2.935	4.041	22	1	2400	4.37	0.101	NA	0.117	0.234	117.501	132.476
46	1	46	2.965	4.019	22.5	1	1651	4.407	0.136	NA	0.037	0.074	-34.775	-152.277
47	1	47	3.01	3.983	23	1	2446	4.464	0.19	NA	0.058	0.115	-38.802	-4.027
48	1	48	3.028	4.024	23.5	1	1907	4.508	0.195	NA	0.044	0.089	66.761	105.563
49	1	49	3.062	4.034	24	1	1619	4.544	0.228	NA	0.036	0.072	16.096	-50.666
50	1	50	3.022	4.01	24.5	1	2760	4.591	0.193	NA	0.047	0.093	-149.04	-165.135
51	1	51	3.002	4.087	25	1	1715	4.671	0.168	NA	0.08	0.16	104.995	-105.966
52	1	52	3.03	4.031	25.5	1	1670	4.734	0.196	NA	0.063	0.126	-63.648	-168.643
53	1	53	3.027	4.058	26	1	3539	4.762	0.191	NA	0.028	0.055	96.461	160.109
54	1	54	2.961	3.965	26.5	1	2237	4.876	0.157	NA	0.114	0.229	-125.135	138.404
55	1	55	3.04	4.049	27	1	1130	4.992	0.205	NA	0.116	0.232	46.838	171.973
56	1	56	2.986	4.014	27.5	1	1544	5.057	0.156	NA	0.065	0.13	-147.029	166.133
57	1	57	3.041	4.073	28	1	1670	5.137	0.205	NA	0.08	0.161	46.826	-166.145
58	1	58	3.06	4.123	28.5	1	2719	5.191	0.233	NA	0.054	0.107	68.474	21.649
59	1	59	3.091	4.022	29	1	1843	5.296	0.258	NA	0.105	0.21	-72.802	-141.276
60	1	60	3.1	4.002	29.5	1	1971	5.318	0.27	NA	0.022	0.045	-67.765	5.037
61	1	61	3.087	4.071	30	1	1589	5.389	0.252	NA	0.071	0.142	100.364	168.13
62	1	62	2.933	3.952	30.5	1	2050	5.583	0.145	NA	0.194	0.389	-142.327	117.309
63	1	63	2.975	4.068	31	1	1969	5.706	0.139	NA	0.122	0.245	70.08	-147.593
64	1	64	3.015	4.137	31.5	1	1981	5.786	0.196	NA	0.08	0.16	59.729	-10.351
65	1	65	3.009	3.995	32	1	1333	5.928	0.185	NA	0.142	0.285	-92.413	-152.142
66	1	66	3.034	4.037	32.5	1	1376	5.977	0.199	NA	0.049	0.098	59.957	152.37
67	1	67	3.009	4.126	33	1	3364	6.07	0.186	NA	0.092	0.185	105.48	45.523
68	1	68	3.034	4.104	33.5	1	1343	6.103	0.203	NA	0.033	0.066	-42.426	-147.905
69	1	69	3.102	4.041	34	1	2536	6.196	0.267	NA	0.093	0.186	-42.418	0.008
70	1	70	3.016	4.098	34.5	1	7451	6.299	0.184	NA	0.104	0.207	146.418	-171.164
71	1	71	3.006	4.116	35	1	3502	6.32	0.179	NA	0.02	0.041	119.213	-27.205
72	1	72	2.988	4.138	35.5	1	2583	6.349	0.171	NA	0.029	0.058	129.557	10.345
73	1	73	3.033	4.106	36	1	1717	6.404	0.202	NA	0.055	0.111	-35.745	-165.302
74	1	74	2.958	4.065	36.5	1	2105	6.489	0.122	NA	0.085	0.171	-151.237	-115.492
75	1	75	2.871	4.207	37	1	2088	6.656	0.151	NA	0.167	0.333	121.6	-87.163
76	1	76	2.943	4.234	37.5	1	1892	6.734	0.205	NA	0.078	0.155	20.57	-101.03
77	1	77	3.102	4.088	38	1	3487	6.95	0.268	NA	0.216	0.433	-42.603	-63.174
78	1	78	3.103	4.087	38.5	1	3398	6.951	0.269	NA	9.642E-4	0.002	-31.969	10.634
79	1	79	3.139	4.049	39	1	3195	7.003	0.303	NA	0.052	0.104	-46.661	-14.691
80	1	80	3.194	4.001	39.5	1	2318	7.076	0.362	NA	0.072	0.145	-41.332	5.328
81	1	81	3.16	4.063	40	1	2696	7.145	0.324	NA	0.07	0.14	118.594	159.926
82	1	82	3.079	4.077	40.5	1	2397	7.227	0.244	NA	0.082	0.164	169.624	51.03
83	1	83	3.028	4.128	41	1	2054	7.3	0.205	NA	0.072	0.144	134.938	-34.687
84	1	84	3.085	4.088	41.5	1	4102	7.369	0.251	NA	0.07	0.139	-35.053	-169.991
85	1	85	3.005	4.179	42	1	1657	7.491	0.207	NA	0.122	0.243	131.674	166.727
86	1	86	3.112	4.131	42.5	1	2406	7.608	0.285	NA	0.118	0.235	-24.062	-155.736
87	1	87	3.075	4.036	43	1	1981	7.71	0.241	NA	0.102	0.203	-111.109	-87.047
88	1	88	3.09	4.197	43.5	1	2265	7.871	0.289	NA	0.161	0.322	84.654	-164.237
89	1	89	3.085	4.105	44	1	3153	7.963	0.253	NA	0.092	0.184	-93.53	-178.184
90	1	90	3.1	4.197	44.5	1	3180	8.056	0.297	NA	0.093	0.187	80.821	174.351
91	1	91	3.036	4.193	45	1	1973	8.12	0.241	NA	0.063	0.127	-176.356	102.823
92	1	92	3.094	4.036	45.5	1	2030	8.287	0.259	NA	0.167	0.335	-69.903	106.453
93	1	93	3.033	4.091	46	1	1535	8.369	0.199	NA	0.082	0.164	137.967	-152.13
94	1	94	3.044	4.193	46.5	1	4780	8.472	0.248	NA	0.103	0.206	83.514	-54.452
95	1	95	3.005	4.074	47	1	3455	8.598	0.169	NA	0.126	0.252	-108.385	168.101
96	1	96	3.014	4.059	47.5	1	1508	8.615	0.178	NA	0.017	0.035	-57.424	50.961
97	1	97	3.071	4.103	48	1	2591	8.687	0.239	NA	0.071	0.143	37.57	94.994
98	1	98	3.17	4.136	48.5	1	2387	8.792	0.343	NA	0.105	0.21	18.814	-18.756
99	1	99	3.184	4.128	49	1	2577	8.808	0.355	NA	0.017	0.033	-31.986	-50.801
100	1	100	3.25	4.136	49.5	1	1657	8.875	0.421	NA	0.067	0.133	7.264	39.251
101	1	101	3.206	4.105	50	1	1120	8.929	0.373	NA	0.054	0.108	-145.38	-152.644
102	1	102	3.067	4.122	50.5	1	1245	9.068	0.24	NA	0.139	0.278	173.316	-41.304
103	1	103	3.106	4.022	51	1	1380	9.174	0.273	NA	0.106	0.213	-68.766	117.918
104	1	104	3.17	4.034	51.5	1	1540	9.239	0.335	NA	0.065	0.13	10.29	79.056
105	1	105	3.025	4.149	52	1	1143	9.424	0.209	NA	0.185	0.37	141.615	131.325
106	1	106	3.072	4.096	52.5	1	1055	9.495	0.239	NA	0.071	0.143	-48.312	170.073
107	1	107	3.093	4.188	53	1	1536	9.59	0.288	NA	0.095	0.189	76.989	125.301
108	1	108	3.12	4.075	53.5	1	1759	9.706	0.285	NA	0.116	0.232	-76.583	-153.572
109	1	109	3.124	4.101	54	1	2156	9.732	0.291	NA	0.026	0.052	82.386	158.97
110	1	110	3.073	4.135	54.5	1	1960	9.793	0.249	NA	0.061	0.121	146.381	63.995
111	1	111	3.043	4.143	55	1	1363	9.824	0.223	NA	0.032	0.063	164.312	17.931
112	1	112	3.249	4.189	55.5	1	2901	10.035	0.433	NA	0.211	0.422	12.569	-151.743
113	1	113	3.151	4.179	56	1	1638	10.134	0.337	NA	0.098	0.197	-174.094	173.337
114	1	114	3.137	4.155	56.5	1	3086	10.161	0.316	NA	0.028	0.055	-121.04	53.055
115	1	115	3.174	4.234	57	1	2397	10.248	0.38	NA	0.087	0.174	64.705	-174.255
116	1	116	3.149	4.077	57.5	1	1785	10.407	0.313	NA	0.159	0.317	-99.157	-163.862
117	1	117	3.152	4.138	58	1	2024	10.468	0.326	NA	0.061	0.122	86.378	-174.465
118	1	118	3.191	4.095	58.5	1	1489	10.525	0.357	NA	0.058	0.115	-48.215	-134.592
119	1	119	3.23	4.182	59	1	1297	10.621	0.413	NA	0.096	0.192	65.539	113.754
120	1	120	3.123	4.187	59.5	1	1064	10.729	0.314	NA	0.108	0.215	177.566	112.027
121	1	121	3.067	4.14	60	1	1346	10.802	0.245	NA	0.073	0.146	-140.172	42.262
122	1	122	3.24	4.111	60.5	1	2039	10.977	0.407	NA	0.176	0.351	-9.563	130.61
123	1	123	3.159	4.055	61	1	1233	11.076	0.323	NA	0.099	0.197	-145.324	-135.762
124	1	124	3.104	4.151	61.5	1	2016	11.187	0.283	NA	0.111	0.222	119.92	-94.756
125	1	125	3.163	4.129	62	1	2528	11.25	0.335	NA	0.064	0.127	-20.001	-139.921
126	1	126	3.19	4.115	62.5	1	2048	11.28	0.358	NA	0.03	0.06	-29.065	-9.064
127	1	127	3.097	4.145	63	1	2067	11.378	0.274	NA	0.098	0.195	162.15	-168.785
128	1	128	3.078	4.111	63.5	1	2455	11.417	0.247	NA	0.039	0.077	-119.907	77.943
129	1	129	3.296	4.152	64	1	1757	11.639	0.47	NA	0.223	0.445	10.447	130.354
130	1	130	3.297	4.122	64.5	1	3865	11.669	0.465	NA	0.029	0.059	-88.732	-99.179
131	1	131	3.374	4.216	65	1	2585	11.79	0.56	NA	0.121	0.242	50.828	139.56
132	1	132	3.322	4.16	65.5	1	3786	11.866	0.497	NA	0.076	0.152	-132.25	176.922
133	1	133	3.249	4.182	66	1	3857	11.943	0.431	NA	0.077	0.154	163.079	-64.671
134	1	134	3.315	4.186	66.5	1	3202	12.009	0.496	NA	0.067	0.133	3.614	-159.465
135	1	135	3.27	4.202	67	1	2645	12.057	0.457	NA	0.048	0.096	161.473	157.859
136	1	136	3.299	4.174	67.5	1	2368	12.097	0.477	NA	0.04	0.08	-44.271	154.255
137	1	137	3.206	4.158	68	1	1410	12.19	0.384	NA	0.093	0.187	-170.574	-126.303
138	1	138	3.321	4.229	68.5	1	2210	12.325	0.514	NA	0.135	0.27	31.552	-157.874
139	1	139	3.313	4.155	69	1	4125	12.399	0.486	NA	0.074	0.148	-96.585	-128.137
140	1	140	3.321	4.13	69.5	1	4386	12.426	0.49	NA	0.026	0.053	-71.636	24.949
141	1	141	3.197	4.211	70	1	2107	12.574	0.392	NA	0.148	0.296	147.069	-141.295
142	1	142	3.35	4.197	70.5	1	1721	12.727	0.532	NA	0.154	0.307	-5.049	-152.118
143	1	143	3.312	4.196	71	1	1482	12.765	0.496	NA	0.038	0.076	-178.874	-173.825
144	1	144	3.288	4.242	71.5	1	1730	12.817	0.488	NA	0.052	0.104	117.532	-63.594
145	1	145	3.254	4.121	72	1	2045	12.943	0.423	NA	0.126	0.252	-105.681	136.787
146	1	146	3.177	4.26	72.5	1	3304	13.102	0.395	NA	0.159	0.319	119.194	-135.125
147	1	147	3.134	4.334	73	1	2713	13.188	0.405	NA	0.085	0.17	120.129	0.935
148	1	148	3.239	4.207	73.5	1	3782	13.352	0.429	NA	0.165	0.33	-50.395	-170.524
149	1	149	3.259	4.237	74	1	3793	13.389	0.459	NA	0.036	0.073	56.878	107.273
150	1	150	3.251	4.142	74.5	1	2146	13.484	0.424	NA	0.095	0.19	-94.414	-151.293
151	1	151	3.294	4.26	75	1	4356	13.609	0.5	NA	0.125	0.25	69.975	164.39
152	1	152	3.389	4.189	75.5	1	4584	13.727	0.568	NA	0.118	0.236	-36.698	-106.674
153	1	153	3.124	4.238	76	1	3138	13.997	0.338	NA	0.27	0.54	169.651	-153.651
154	1	154	3.269	4.217	76.5	1	2848	14.144	0.461	NA	0.147	0.294	-8.103	-177.754
155	1	155	3.248	4.257	77	1	3187	14.189	0.457	NA	0.045	0.09	117.849	125.951
156	1	156	3.267	4.317	77.5	1	5070	14.252	0.502	NA	0.063	0.126	72.416	-45.433
157	1	157	3.275	4.278	78	1	3347	14.291	0.491	NA	0.04	0.079	-78.032	-150.448
158	1	158	3.275	4.252	78.5	1	3355	14.317	0.479	NA	0.025	0.051	-91.335	-13.302
159	1	159	3.215	4.303	79	1	3675	14.396	0.45	NA	0.079	0.157	139.701	-128.964
160	1	160	3.16	4.3	79.5	1	4085	14.45	0.404	NA	0.054	0.109	-176.991	43.308
161	1	161	3.298	4.228	80	1	2628	14.606	0.492	NA	0.156	0.311	-27.585	149.405
162	1	162	3.25	4.331	80.5	1	2892	14.72	0.495	NA	0.114	0.228	115.34	142.925
163	1	163	3.298	4.301	81	1	2321	14.777	0.522	NA	0.057	0.115	-31.537	-146.877
164	1	164	3.292	4.249	81.5	1	2086	14.83	0.494	NA	0.053	0.106	-97.351	-65.814
165	1	165	3.368	4.227	82	1	3724	14.909	0.557	NA	0.079	0.158	-16.443	80.908
166	1	166	3.419	4.215	82.5	1	5521	14.962	0.604	NA	0.053	0.106	-12.194	4.248
167	1	167	3.33	4.205	83	1	2461	15.052	0.515	NA	0.09	0.18	-173.484	-161.29
168	1	168	3.385	4.251	83.5	1	2438	15.124	0.582	NA	0.072	0.144	39.96	-146.556
169	1	169	3.393	4.259	84	1	4213	15.135	0.592	NA	0.011	0.023	40.675	0.715
170	1	170	3.345	4.238	84.5	1	5284	15.188	0.539	NA	0.053	0.106	-156.904	162.42
171	1	171	3.307	4.245	85	1	4526	15.227	0.506	NA	0.039	0.077	169.404	-33.691
172	1	172	3.319	4.302	85.5	1	5405	15.285	0.54	NA	0.058	0.117	78.223	-91.182
173	1	173	3.312	4.193	86	1	5875	15.395	0.494	NA	0.11	0.219	-93.49	-171.712
174	1	174	3.25	4.203	86.5	1	4268	15.457	0.439	NA	0.062	0.125	170.675	-95.835
175	1	175	3.218	4.25	87	1	3893	15.514	0.427	NA	0.057	0.115	124.52	-46.155
176	1	176	3.327	4.145	87.5	1	3645	15.666	0.498	NA	0.152	0.303	-44.04	-168.56
177	1	177	3.253	4.152	88	1	2801	15.741	0.427	NA	0.075	0.15	174.103	-141.857
178	1	178	3.235	4.145	88.5	1	3101	15.76	0.408	NA	0.019	0.038	-156.007	29.89
179	1	179	3.231	4.132	89	1	1497	15.773	0.401	NA	0.013	0.027	-110.355	45.651
180	1	180	3.25	4.156	89.5	1	3193	15.804	0.426	NA	0.031	0.062	49.879	160.234
181	1	181	3.211	4.172	90	1	2284	15.847	0.391	NA	0.043	0.086	157.454	107.575
182	1	182	3.251	4.144	90.5	1	3387	15.896	0.424	NA	0.049	0.098	-34.677	167.868
183	1	183	3.213	4.143	91	1	1440	15.934	0.386	NA	0.038	0.077	-178.352	-143.675
184	1	184	3.39	4.207	91.5	1	2777	16.123	0.574	NA	0.189	0.377	19.774	-161.873
185	1	185	3.348	4.247	92	1	1459	16.182	0.545	NA	0.059	0.117	136.504	116.73
186	1	186	3.337	4.095	92.5	1	3368	16.334	0.503	NA	0.153	0.305	-94.003	129.493
187	1	187	3.222	4.193	93	1	2005	16.485	0.409	NA	0.151	0.301	139.707	-126.29
188	1	188	3.213	4.205	93.5	1	3193	16.5	0.404	NA	0.015	0.03	126.104	-13.603
189	1	189	3.294	4.226	94	1	2707	16.583	0.487	NA	0.083	0.166	14.474	-111.63
190	1	190	3.208	4.18	94.5	1	1969	16.681	0.391	NA	0.097	0.195	-151.957	-166.431
191	1	191	3.163	4.219	95	1	1792	16.741	0.364	NA	0.06	0.12	139.39	-68.654
192	1	192	3.283	4.227	95.5	1	3315	16.861	0.477	NA	0.12	0.241	3.828	-135.562
193	1	193	3.268	4.211	96	1	3336	16.882	0.458	NA	0.021	0.043	-132.487	-136.315
194	1	194	3.411	4.173	96.5	1	3737	17.03	0.586	NA	0.148	0.295	-15.005	117.482
195	1	195	3.298	4.155	97	1	1875	17.144	0.472	NA	0.114	0.229	-171.011	-156.006
196	1	196	3.262	4.097	97.5	1	1493	17.212	0.427	NA	0.068	0.136	-122.166	48.845
197	1	197	3.227	4.154	98	1	1998	17.279	0.402	NA	0.067	0.133	121.516	-116.318
198	1	198	3.244	4.126	98.5	1	1937	17.312	0.413	NA	0.033	0.066	-58.922	179.562
199	1	199	3.241	4.141	99	1	1768	17.328	0.413	NA	0.015	0.031	101.557	160.48
200	1	200	3.226	4.048	99.5	1	2242	17.422	0.39	NA	0.094	0.188	-98.959	159.484
201	1	201	3.309	4.103	100	1	2975	17.522	0.476	NA	0.1	0.2	33.38	132.338
202	1	202	3.247	4.198	100.5	1	1100	17.635	0.434	NA	0.114	0.227	123.155	89.775
203	1	203	3.248	4.17	101	1	1920	17.663	0.427	NA	0.028	0.056	-88.844	148.001
204	1	204	3.283	4.21	101.5	1	1979	17.717	0.472	NA	0.053	0.107	49	137.845
205	1	205	3.298	4.153	102	1	2111	17.776	0.472	NA	0.059	0.118	-74.935	-123.935
206	1	206	3.232	4.187	102.5	1	2370	17.85	0.416	NA	0.074	0.148	152.756	-132.309
207	1	207	3.251	4.321	103	1	2496	17.985	0.491	NA	0.135	0.27	81.903	-70.854
208	1	208	3.249	4.177	103.5	1	2011	18.128	0.429	NA	0.144	0.288	-91.028	-172.931
209	1	209	3.424	4.162	104	1	2739	18.304	0.597	NA	0.176	0.352	-5.049	85.979
210	1	210	3.3	4.175	104.5	1	2431	18.429	0.479	NA	0.124	0.249	173.844	178.894
211	1	211	3.271	4.187	105	1	3705	18.461	0.453	NA	0.032	0.064	157.142	-16.703
212	1	212	3.318	4.222	105.5	1	3453	18.519	0.509	NA	0.059	0.117	36.252	-120.89
213	1	213	3.182	4.263	106	1	4273	18.661	0.401	NA	0.142	0.284	163.379	127.127
214	1	214	3.269	4.13	106.5	1	3899	18.82	0.439	NA	0.159	0.317	-56.765	139.856
215	1	215	3.216	4.218	107	1	2572	18.923	0.412	NA	0.103	0.206	120.892	177.657
216	1	216	3.265	4.094	107.5	1	2873	19.056	0.43	NA	0.134	0.267	-68.672	170.436
217	1	217	3.341	4.164	108	1	3761	19.16	0.516	NA	0.104	0.207	42.616	111.288
218	1	218	3.33	4.231	108.5	1	2995	19.228	0.523	NA	0.068	0.137	99.054	56.438
219	1	219	3.325	4.188	109	1	2805	19.272	0.506	NA	0.044	0.088	-96.087	164.859
220	1	220	3.383	4.177	109.5	1	2668	19.331	0.559	NA	0.058	0.117	-10.814	85.273
221	1	221	3.39	4.274	110	1	4678	19.429	0.595	NA	0.098	0.196	85.449	96.263
222	1	222	3.338	4.253	110.5	1	2557	19.485	0.538	NA	0.057	0.113	-157.715	116.836
223	1	223	3.293	4.188	111	1	3863	19.564	0.475	NA	0.079	0.158	-124.435	33.28
224	1	224	3.313	4.25	111.5	1	2534	19.629	0.513	NA	0.065	0.13	72.717	-162.847
225	1	225	3.241	4.206	112	1	2969	19.713	0.431	NA	0.084	0.168	-148.719	138.564
226	1	226	3.285	4.207	112.5	1	5284	19.757	0.473	NA	0.044	0.089	1.508	150.226
227	1	227	3.257	4.133	113	1	6178	19.837	0.427	NA	0.079	0.159	-111.032	-112.54
228	1	228	3.157	4.254	113.5	1	4671	19.994	0.375	NA	0.157	0.314	129.539	-119.429
229	1	229	3.194	4.237	114	1	2062	20.035	0.4	NA	0.041	0.082	-25.204	-154.743
230	1	230	3.129	4.203	114.5	1	4364	20.107	0.327	NA	0.073	0.146	-152.75	-127.546
231	1	231	3.175	4.307	115	1	5742	20.22	0.42	NA	0.113	0.226	66.116	-141.134
232	1	232	3.177	4.279	115.5	1	4059	20.248	0.406	NA	0.028	0.056	-85.178	-151.294
233	1	233	3.289	4.282	116	1	4657	20.36	0.505	NA	0.111	0.223	1.703	86.881
234	1	234	3.169	4.292	116.5	1	3522	20.48	0.406	NA	0.12	0.24	175.158	173.454
235	1	235	3.21	4.277	117	1	4710	20.524	0.433	NA	0.044	0.088	-19.916	164.926
236	1	236	3.323	4.203	117.5	1	5591	20.658	0.508	NA	0.134	0.269	-33.276	-13.36
237	1	237	3.309	4.279	118	1	4633	20.735	0.522	NA	0.077	0.153	100.123	133.4
238	1	238	3.257	4.188	118.5	1	4343	20.839	0.44	NA	0.105	0.209	-120.162	139.714
239	1	239	3.31	4.164	119	1	2848	20.897	0.485	NA	0.058	0.116	-24.52	95.642
240	1	240	3.328	4.149	119.5	1	3519	20.922	0.5	NA	0.024	0.048	-39.278	-14.758
241	1	241	3.394	4.084	120	1	3263	21.014	0.558	NA	0.092	0.184	-44.65	-5.372
242	1	242	3.194	4.222	120.5	1	3127	21.257	0.394	NA	0.243	0.486	145.33	-170.02
243	1	243	3.261	4.12	121	1	2589	21.379	0.429	NA	0.122	0.244	-56.734	157.936
244	1	244	3.404	4.153	121.5	1	3374	21.525	0.575	NA	0.146	0.292	12.902	69.637
245	1	245	3.317	4.162	122	1	5553	21.612	0.492	NA	0.087	0.174	173.835	160.933
246	1	246	3.293	4.261	122.5	1	3063	21.713	0.499	NA	0.101	0.203	104.147	-69.688
247	1	247	3.26	4.221	123	1	5862	21.764	0.454	NA	0.051	0.102	-129.949	125.904
248	1	248	3.217	4.177	123.5	1	2918	21.826	0.398	NA	0.062	0.124	-133.815	-3.866
249	1	249	3.251	4.246	124	1	5459	21.904	0.455	NA	0.078	0.155	63.479	-162.707
250	1	250	3.338	4.159	124.5	1	4298	22.027	0.512	NA	0.123	0.246	-45.241	-108.72
251	1	251	3.225	4.101	125	1	4861	22.154	0.392	NA	0.127	0.253	-152.918	-107.677
252	1	252	3.217	4.192	125.5	1	6097	22.245	0.403	NA	0.091	0.182	95.393	-111.689
253	1	253	3.14	4.165	126	1	4987	22.326	0.322	NA	0.081	0.162	-160.595	104.012
254	1	254	3.203	4.193	126.5	1	2182	22.394	0.39	NA	0.068	0.137	24.614	-174.791
255	1	255	3.205	4.137	127	1	3993	22.45	0.378	NA	0.056	0.112	-87.046	-111.66
256	1	256	3.141	3.98	127.5	1	3901	22.62	0.315	NA	0.17	0.34	-112.311	-25.265
257	1	257	3.244	4.08	128	1	3315	22.764	0.408	NA	0.144	0.288	44.275	156.586
258	1	258	3.221	4.164	128.5	1	4104	22.851	0.399	NA	0.086	0.173	104.995	60.72
259	1	259	3.235	4.18	129	1	5858	22.871	0.417	NA	0.021	0.042	48.744	-56.251
260	1	260	3.239	4.118	129.5	1	1787	22.933	0.407	NA	0.062	0.123	-86.609	-135.354
261	1	261	3.272	4.1	130	1	2242	22.97	0.438	NA	0.037	0.075	-28.4	58.209
262	1	262	3.283	4.141	130.5	1	1919	23.013	0.454	NA	0.042	0.085	74.533	102.933
263	1	263	3.283	4.05	131	1	2282	23.104	0.447	NA	0.091	0.183	-90.131	-164.664
264	1	264	3.284	4.188	131.5	1	2705	23.243	0.466	NA	0.138	0.277	89.449	179.58
265	1	265	3.306	4.207	132	1	2651	23.271	0.492	NA	0.029	0.057	41.211	-48.238
266	1	266	3.23	4.208	132.5	1	2408	23.347	0.421	NA	0.076	0.152	179.504	138.293
267	1	267	3.239	4.174	133	1	2547	23.382	0.419	NA	0.035	0.069	-74.614	105.882
268	1	268	3.124	4.031	133.5	1	4138	23.565	0.29	NA	0.184	0.367	-128.753	-54.139
269	1	269	3.295	4.135	134	1	3479	23.766	0.465	NA	0.2	0.4	31.319	160.072
270	1	270	3.249	4.062	134.5	1	4563	23.852	0.413	NA	0.086	0.173	-122.145	-153.464
271	1	271	3.331	4.15	135	1	3438	23.972	0.503	NA	0.12	0.241	47.307	169.452
272	1	272	3.288	4.112	135.5	1	2688	24.029	0.455	NA	0.057	0.115	-138.293	174.401
273	1	273	3.296	4.107	136	1	3564	24.039	0.463	NA	0.01	0.019	-30.323	107.969
274	1	274	3.084	4.155	136.5	1	3872	24.257	0.265	NA	0.218	0.436	167.331	-162.345
275	1	275	3.211	4.133	137	1	2711	24.386	0.382	NA	0.129	0.259	-9.854	-177.185
276	1	276	3.198	4.055	137.5	1	2677	24.465	0.362	NA	0.079	0.158	-99.391	-89.538
277	1	277	3.248	4.127	138	1	3359	24.553	0.417	NA	0.088	0.175	55.582	154.974
278	1	278	3.192	4.073	138.5	1	3176	24.631	0.357	NA	0.077	0.155	-135.53	168.888
279	1	279	3.22	4.137	139	1	3891	24.701	0.391	NA	0.07	0.14	67.125	-157.346
280	1	280	3.085	4.087	139.5	1	4351	24.844	0.251	NA	0.143	0.287	-159.4	133.475
281	1	281	3.065	4.28	140	1	2344	25.038	0.318	NA	0.194	0.388	95.992	-104.608
282	1	282	2.89	3.985	140.5	1	4059	25.382	0.092	NA	0.344	0.687	-120.718	143.29
283	1	283	3.116	4.146	141	1	2724	25.66	0.293	NA	0.278	0.556	35.465	156.183
284	1	284	3.094	4.175	141.5	1	2826	25.696	0.283	NA	0.036	0.072	127.011	91.546
285	1	285	3.067	4.113	142	1	2201	25.764	0.238	NA	0.068	0.136	-113.401	119.588
286	1	286	2.939	4.128	142.5	1	5290	25.893	0.124	NA	0.129	0.259	173.021	-73.578
287	1	287	2.928	4.128	143	1	5612	25.904	0.115	NA	0.011	0.022	-176.739	10.24
288	1	288	2.973	4.151	143.5	1	4170	25.955	0.165	NA	0.051	0.101	26.868	-156.393
289	1	289	3.102	4.057	144	1	3161	26.114	0.267	NA	0.159	0.319	-35.814	-62.682
290	1	290	2.89	4.04	144.5	1	4861	26.327	0.058	NA	0.213	0.426	-175.291	-139.477
291	1	291	2.996	4.107	145	1	5346	26.452	0.167	NA	0.125	0.25	32.539	-152.17
292	1	292	3.251	4.116	145.5	1	1431	26.707	0.419	NA	0.255	0.51	1.887	-30.651
293	1	293	3.147	4.035	146	1	3997	26.839	0.312	NA	0.131	0.263	-142.189	-144.077
294	1	294	3.208	4.067	146.5	1	3660	26.907	0.372	NA	0.068	0.137	27.836	170.026
295	1	295	3.299	4.044	147	1	3654	27.001	0.463	NA	0.094	0.188	-14.056	-41.892
296	1	296	3.344	4.046	147.5	1	2847	27.046	0.508	NA	0.045	0.09	2.109	16.164
297	1	297	3.303	4.062	148	1	2316	27.09	0.467	NA	0.044	0.089	158.41	156.301
298	1	298	3.263	4.023	148.5	1	2564	27.146	0.428	NA	0.056	0.112	-135.456	66.135
299	1	299	3.253	4.058	149	1	2990	27.183	0.417	NA	0.036	0.072	106.208	-118.336
300	1	300	3.289	4.134	149.5	1	2754	27.267	0.459	NA	0.085	0.169	64.472	-41.736
301	1	301	3.21	4.097	150	1	2340	27.355	0.376	NA	0.088	0.175	-154.939	140.588
302	1	302	3.411	4.088	150.5	1	2150	27.557	0.576	NA	0.202	0.403	-2.465	152.474
303	1	303	3.345	4.174	151	1	4800	27.665	0.521	NA	0.109	0.217	127.858	130.324
304	1	304	3.254	4.076	151.5	1	2656	27.799	0.418	NA	0.134	0.267	-132.842	99.299
305	1	305	3.239	4.11	152	1	3340	27.836	0.406	NA	0.037	0.074	113.871	-113.287
306	1	306	3.287	4.013	152.5	1	2242	27.944	0.453	NA	0.108	0.216	-63.636	-177.507
307	1	307	3.32	4.028	153	1	4840	27.98	0.485	NA	0.036	0.072	25.629	89.264
308	1	308	3.123	3.977	153.5	1	4420	28.183	0.299	NA	0.203	0.406	-165.168	169.203
309	1	309	3.189	3.938	154	1	1760	28.259	0.373	NA	0.076	0.152	-30.542	134.626
310	1	310	3.278	3.807	154.5	1	3558	28.417	0.509	NA	0.158	0.317	-55.956	-25.414
311	1	311	3.129	3.918	155	1	2555	28.603	0.325	NA	0.186	0.372	143.118	-160.926
312	1	312	3.221	3.978	155.5	1	3199	28.713	0.393	NA	0.11	0.219	33.238	-109.879
313	1	313	3.148	3.911	156	1	5301	28.812	0.346	NA	0.099	0.198	-136.911	-170.149
314	1	314	3.121	3.812	156.5	1	4255	28.914	0.378	NA	0.102	0.205	-105.491	31.42
315	1	315	3.216	3.987	157	1	5877	29.113	0.387	NA	0.199	0.398	61.39	166.881
316	1	316	3.405	4.087	157.5	1	3519	29.327	0.57	NA	0.214	0.428	28.011	-33.379
317	1	317	3.145	4.015	158	1	2440	29.597	0.313	NA	0.27	0.54	-164.557	167.432
318	1	318	3.265	3.888	158.5	1	2336	29.772	0.462	NA	0.175	0.349	-46.787	117.77
319	1	319	3.343	3.946	159	1	2427	29.869	0.52	NA	0.097	0.195	36.356	83.143
320	1	320	3.259	3.941	159.5	1	2528	29.953	0.44	NA	0.084	0.168	-176.689	146.955
321	1	321	3.329	4.058	160	1	3272	30.09	0.493	NA	0.137	0.273	59.371	-123.94
322	1	322	3.272	3.903	160.5	1	2327	30.255	0.463	NA	0.165	0.33	-110.252	-169.623
323	1	323	3.266	3.932	161	1	2186	30.284	0.449	NA	0.029	0.058	101.303	-148.445
324	1	324	3.403	4.134	161.5	1	4548	30.528	0.572	NA	0.244	0.487	55.904	-45.399
325	1	325	3.329	4.178	162	1	4625	30.613	0.507	NA	0.086	0.171	148.955	93.051
326	1	326	3.289	4.115	162.5	1	1954	30.688	0.457	NA	0.074	0.149	-122.693	88.353
327	1	327	3.368	4.042	163	1	2833	30.795	0.532	NA	0.108	0.215	-42.964	79.729
328	1	328	3.259	4.156	163.5	1	2481	30.953	0.434	NA	0.158	0.315	133.498	176.461
329	1	329	3.322	4.172	164	1	3603	31.018	0.499	NA	0.065	0.13	13.764	-119.733
330	1	330	3.1	4.26	164.5	1	6203	31.257	0.332	NA	0.239	0.478	158.298	144.534
331	1	331	3.111	4.216	165	1	4324	31.303	0.317	NA	0.046	0.091	-75.939	125.763
332	1	332	3.247	4.14	165.5	1	2937	31.458	0.419	NA	0.156	0.311	-29.061	46.878
333	1	333	3.262	4.17	166	1	2073	31.492	0.44	NA	0.033	0.067	64.779	93.84
334	1	334	3.295	4.201	166.5	1	2391	31.537	0.48	NA	0.045	0.09	42.798	-21.98
335	1	335	3.288	4.224	167	1	1649	31.56	0.481	NA	0.024	0.047	105.825	63.027
336	1	336	3.155	4.164	167.5	1	1823	31.706	0.336	NA	0.146	0.292	-156.029	98.146
337	1	337	3.166	4.099	168	1	3093	31.772	0.333	NA	0.066	0.132	-80.403	75.625
338	1	338	3.185	4.196	168.5	1	3404	31.871	0.375	NA	0.099	0.198	78.827	159.23
339	1	339	3.294	4.204	169	1	2474	31.98	0.48	NA	0.109	0.218	4.252	-74.576
340	1	340	3.257	4.228	169.5	1	1595	32.024	0.453	NA	0.044	0.088	148.117	143.865
341	1	341	3.158	4.197	170	1	2233	32.128	0.35	NA	0.104	0.207	-162.93	48.953
342	1	342	3.304	4.359	170.5	1	3099	32.346	0.556	NA	0.218	0.436	47.746	-149.324
343	1	343	3.262	4.254	171	1	1593	32.459	0.469	NA	0.113	0.226	-111.717	-159.463
344	1	344	3.298	4.361	171.5	1	1913	32.572	0.552	NA	0.113	0.226	71.675	-176.608
345	1	345	3.31	4.396	172	1	3609	32.609	0.581	NA	0.037	0.074	71.523	-0.152
346	1	346	3.272	4.283	172.5	1	2438	32.728	0.49	NA	0.12	0.239	-108.361	-179.884
347	1	347	3.251	4.212	173	1	2941	32.802	0.442	NA	0.074	0.148	-106.371	1.99
348	1	348	3.247	4.168	173.5	1	2124	32.846	0.425	NA	0.044	0.087	-95.848	10.523
349	1	349	3.209	4.263	174	1	1941	32.948	0.425	NA	0.102	0.204	111.483	-152.669
350	1	350	3.257	4.084	174.5	1	1875	33.134	0.422	NA	0.186	0.371	-75.15	173.367
351	1	351	3.234	4.232	175	1	1964	33.284	0.434	NA	0.15	0.3	98.901	174.052
352	1	352	3.308	4.282	175.5	1	3221	33.373	0.522	NA	0.09	0.179	33.718	-65.183
353	1	353	3.193	4.281	176	1	2011	33.489	0.42	NA	0.115	0.23	-179.59	146.692
354	1	354	3.258	4.305	176.5	1	3611	33.558	0.489	NA	0.07	0.139	20.174	-160.236
355	1	355	3.219	4.168	177	1	1988	33.701	0.398	NA	0.142	0.285	-105.969	-126.143
356	1	356	3.167	4.196	177.5	1	2323	33.76	0.358	NA	0.059	0.119	152.056	-101.975
357	1	357	3.3	4.276	178	1	4019	33.916	0.512	NA	0.156	0.311	30.8	-121.256
358	1	358	3.283	4.327	178.5	1	2385	33.969	0.521	NA	0.054	0.107	109.186	78.386
359	1	359	3.319	4.152	179	1	1702	34.147	0.492	NA	0.178	0.356	-78.135	172.679
360	1	360	3.317	4.335	179.5	1	2551	34.33	0.554	NA	0.183	0.365	90.85	168.985
361	1	361	3.277	4.166	180	1	1702	34.503	0.454	NA	0.173	0.346	-103.122	166.028
362	1	362	3.301	4.345	180.5	1	2916	34.683	0.545	NA	0.18	0.359	82.494	-174.384
363	1	363	3.215	4.344	181	1	1621	34.769	0.474	NA	0.086	0.172	-179.362	98.144
364	1	364	3.352	4.24	181.5	1	2308	34.941	0.547	NA	0.172	0.344	-37.109	142.253
365	1	365	3.315	4.231	182	1	2143	34.978	0.509	NA	0.037	0.075	-166.475	-129.366
366	1	366	3.312	4.264	182.5	1	2899	35.011	0.518	NA	0.033	0.066	95.301	-98.224
367	1	367	3.341	4.21	183	1	2489	35.072	0.527	NA	0.062	0.123	-61.917	-157.219
368	1	368	3.372	4.152	183.5	1	1900	35.138	0.544	NA	0.065	0.13	-62.112	-0.195
369	1	369	3.334	4.181	184	1	1890	35.185	0.513	NA	0.048	0.096	142.382	-155.506
370	1	370	3.386	4.315	184.5	1	2391	35.329	0.607	NA	0.144	0.288	68.677	-73.704
371	1	371	3.373	4.303	185	1	2835	35.347	0.59	NA	0.018	0.036	-135.051	156.272
372	1	372	3.408	4.362	185.5	1	3071	35.416	0.647	NA	0.069	0.137	60.177	-164.772
373	1	373	3.243	4.413	186	1	4230	35.589	0.539	NA	0.173	0.345	162.899	102.722
374	1	374	3.192	4.314	186.5	1	1250	35.7	0.438	NA	0.111	0.222	-116.907	80.195
375	1	375	3.322	4.348	187	1	2239	35.833	0.565	NA	0.134	0.268	14.549	131.455
376	1	376	3.344	4.303	187.5	1	2107	35.883	0.563	NA	0.05	0.099	-64.289	-78.837
377	1	377	3.339	4.3	188	1	3662	35.889	0.557	NA	0.006	0.011	-153.385	-89.096
378	1	378	3.342	4.268	188.5	1	1659	35.921	0.548	NA	0.033	0.065	-83.493	69.892
379	1	379	3.255	4.279	189	1	2619	36.009	0.473	NA	0.088	0.175	173.059	-103.448
380	1	380	3.251	4.288	189.5	1	1954	36.019	0.474	NA	0.011	0.021	114.517	-58.542
381	1	381	3.406	4.279	190	1	2346	36.175	0.611	NA	0.155	0.31	-3.348	-117.865
382	1	382	3.373	4.332	190.5	1	3121	36.237	0.602	NA	0.062	0.124	121.907	125.255
383	1	383	3.341	4.258	191	1	1629	36.317	0.543	NA	0.08	0.16	-113.36	124.733
384	1	384	3.378	4.266	191.5	1	1877	36.354	0.58	NA	0.038	0.075	11.368	124.728
385	1	385	3.298	4.269	192	1	2052	36.435	0.507	NA	0.08	0.161	177.446	166.078
386	1	386	3.192	4.377	192.5	1	1892	36.586	0.477	NA	0.151	0.302	134.5	-42.946
387	1	387	3.295	4.281	193	1	1783	36.726	0.509	NA	0.14	0.28	-43.017	-177.517
388	1	388	3.33	4.273	193.5	1	2621	36.762	0.538	NA	0.036	0.073	-13.813	29.204
389	1	389	3.445	4.251	194	1	1597	36.879	0.639	NA	0.117	0.234	-10.47	3.343
390	1	390	3.416	4.211	194.5	1	4729	36.929	0.599	NA	0.05	0.099	-126.006	-115.536
391	1	391	3.327	4.293	195	1	2591	37.05	0.544	NA	0.121	0.241	137.436	-96.558
392	1	392	3.286	4.211	195.5	1	3869	37.141	0.475	NA	0.091	0.183	-116.604	105.96
393	1	393	3.329	4.252	196	1	3159	37.2	0.529	NA	0.059	0.119	43.319	159.923
394	1	394	3.436	4.355	196.5	1	2882	37.349	0.669	NA	0.148	0.297	43.922	0.603
395	1	395	3.237	4.23	197	1	5056	37.584	0.436	NA	0.235	0.47	-147.856	168.222
396	1	396	3.224	4.32	197.5	1	2478	37.676	0.468	NA	0.092	0.183	98.18	-113.965
397	1	397	3.306	4.186	198	1	1646	37.833	0.487	NA	0.158	0.315	-58.403	-156.583
398	1	398	3.29	4.234	198.5	1	2097	37.883	0.486	NA	0.05	0.1	109.285	167.688
399	1	399	3.286	4.258	199	1	1890	37.909	0.492	NA	0.025	0.05	99.548	-9.737
400	1	400	3.271	4.286	199.5	1	1836	37.94	0.491	NA	0.031	0.062	117.557	18.008
401	1	401	3.326	4.239	200	1	4373	38.011	0.522	NA	0.072	0.144	-40.839	-158.396
402	1	402	3.359	4.141	200.5	1	5631	38.115	0.529	NA	0.103	0.207	-71.114	-30.275
403	1	403	3.322	4.188	201	1	2244	38.175	0.502	NA	0.06	0.12	128.655	-160.23
404	1	404	3.385	4.293	201.5	1	2540	38.298	0.597	NA	0.123	0.245	58.885	-69.77
405	1	405	3.324	4.272	202	1	1900	38.362	0.532	NA	0.065	0.129	-160.893	140.222
406	1	406	3.34	4.233	202.5	1	3456	38.404	0.533	NA	0.042	0.085	-68.079	92.814
407	1	407	3.407	4.171	203	1	3991	38.496	0.582	NA	0.091	0.183	-42.408	25.671
408	1	408	3.393	4.307	203.5	1	4057	38.633	0.609	NA	0.137	0.274	96.165	138.572
409	1	409	3.364	4.286	204	1	4663	38.669	0.574	NA	0.036	0.072	-143.737	120.099
410	1	410	3.369	4.137	204.5	1	5128	38.819	0.538	NA	0.15	0.299	-87.997	55.74
411	1	411	3.38	4.279	205	1	2954	38.961	0.586	NA	0.143	0.285	85.694	173.692
412	1	412	3.276	4.269	205.5	1	3812	39.066	0.487	NA	0.104	0.209	-174.656	99.649
413	1	413	3.438	4.347	206	1	3236	39.246	0.667	NA	0.18	0.36	25.544	-159.799
414	1	414	3.252	4.263	206.5	1	2432	39.45	0.463	NA	0.204	0.409	-155.92	178.535
415	1	415	3.357	4.191	207	1	3293	39.578	0.537	NA	0.128	0.256	-34.636	121.284
416	1	416	3.386	4.256	207.5	1	3040	39.65	0.584	NA	0.072	0.144	65.893	100.529
417	1	417	3.37	4.251	208	1	2397	39.666	0.568	NA	0.017	0.033	-159.948	134.159
418	1	418	3.388	4.232	208.5	1	4563	39.692	0.578	NA	0.026	0.052	-47.111	112.837
419	1	419	3.259	4.329	209	1	5006	39.854	0.501	NA	0.162	0.323	143.249	-169.639
420	1	420	3.318	4.268	209.5	1	2790	39.939	0.525	NA	0.085	0.17	-45.502	171.249
421	1	421	3.32	4.255	210	1	3010	39.952	0.522	NA	0.013	0.027	-82.329	-36.828
422	1	422	3.283	4.369	210.5	1	3995	40.072	0.544	NA	0.12	0.24	107.591	-170.08
423	1	423	3.273	4.287	211	1	4213	40.155	0.493	NA	0.083	0.167	-96.936	155.473
424	1	424	3.367	4.365	211.5	1	3069	40.278	0.613	NA	0.122	0.245	39.8	136.736
425	1	425	3.39	4.335	212	1	3733	40.315	0.619	NA	0.038	0.075	-53.591	-93.392
426	1	426	3.425	4.284	212.5	1	1570	40.377	0.631	NA	0.062	0.124	-55.061	-1.47
427	1	427	3.314	4.168	213	1	2335	40.538	0.49	NA	0.161	0.322	-133.69	-78.629
428	1	428	3.306	4.294	213.5	1	3534	40.665	0.525	NA	0.127	0.253	93.579	-132.731
429	1	429	3.292	4.329	214	1	4383	40.703	0.53	NA	0.038	0.075	111.026	17.446
430	1	430	3.191	4.424	214.5	1	3989	40.842	0.509	NA	0.139	0.278	137.027	26.002
431	1	431	3.184	4.508	215	1	3833	40.926	0.568	NA	0.084	0.168	94.339	-42.688
432	1	432	3.358	4.27	215.5	1	3840	41.22	0.563	NA	0.295	0.589	-53.763	-148.102
433	1	433	3.245	4.196	216	1	2372	41.356	0.431	NA	0.136	0.272	-146.726	-92.963
434	1	434	3.328	4.15	216.5	1	1595	41.451	0.5	NA	0.095	0.19	-28.917	117.809
435	1	435	3.311	4.16	217	1	2141	41.471	0.486	NA	0.02	0.039	147.912	176.828
436	1	436	3.221	4.23	217.5	1	2769	41.585	0.422	NA	0.114	0.228	142.15	-5.761
437	1	437	3.284	4.176	218	1	2342	41.668	0.463	NA	0.083	0.166	-41.042	176.807
438	1	438	3.34	4.245	218.5	1	2412	41.757	0.537	NA	0.089	0.178	51.168	92.21
439	1	439	3.232	4.244	219	1	1847	41.864	0.437	NA	0.108	0.216	-179.423	129.41
440	1	440	3.344	4.25	219.5	1	2434	41.977	0.542	NA	0.112	0.224	3.129	-177.448
441	1	441	3.428	4.261	220	1	1655	42.062	0.625	NA	0.085	0.17	7.347	4.218
442	1	442	3.321	4.375	220.5	1	1685	42.218	0.579	NA	0.157	0.313	133.065	125.718
443	1	443	3.276	4.331	221	1	3496	42.281	0.517	NA	0.063	0.126	-135.495	91.44
444	1	444	3.335	4.289	221.5	1	1777	42.352	0.549	NA	0.072	0.143	-35.563	99.932
445	1	445	3.361	4.239	222	1	1853	42.409	0.555	NA	0.056	0.113	-62.282	-26.719
446	1	446	3.214	4.251	222.5	1	2498	42.556	0.424	NA	0.147	0.294	175.278	-122.441
447	1	447	3.242	4.311	223	1	1425	42.621	0.477	NA	0.065	0.13	65.242	-110.036
448	1	448	3.276	4.351	223.5	1	3872	42.674	0.527	NA	0.053	0.105	49.46	-15.782
449	1	449	3.289	4.337	224	1	3630	42.693	0.531	NA	0.019	0.037	-46.423	-95.883
450	1	450	3.299	4.349	224.5	1	3059	42.709	0.546	NA	0.016	0.032	50.215	96.638
451	1	451	3.33	4.327	225	1	1535	42.747	0.562	NA	0.038	0.076	-35.322	-85.537
452	1	452	3.293	4.321	225.5	1	2432	42.785	0.526	NA	0.038	0.076	-169.677	-134.355
453	1	453	3.262	4.331	226	1	2357	42.817	0.506	NA	0.032	0.065	160.725	-29.598
454	1	454	3.33	4.213	226.5	1	1457	42.954	0.517	NA	0.137	0.273	-60.418	138.857
455	1	455	3.24	4.296	227	1	2993	43.077	0.468	NA	0.123	0.246	137.067	-162.515
456	1	456	3.264	4.251	227.5	1	1489	43.128	0.469	NA	0.051	0.102	-61.622	161.311
457	1	457	3.263	4.277	228	1	3430	43.154	0.479	NA	0.026	0.052	92.637	154.259
458	1	458	3.36	4.282	228.5	1	4027	43.251	0.569	NA	0.097	0.194	2.965	-89.672
459	1	459	3.369	4.286	229	1	5444	43.261	0.579	NA	0.01	0.021	19.685	16.721
460	1	460	3.351	4.296	229.5	1	5433	43.282	0.567	NA	0.021	0.041	149.304	129.619
461	1	461	3.435	4.307	230	1	3878	43.366	0.648	NA	0.084	0.168	7.373	-141.931
462	1	462	3.34	4.258	230.5	1	3810	43.473	0.542	NA	0.107	0.213	-152.362	-159.735
463	1	463	3.466	4.277	231	1	3200	43.6	0.667	NA	0.128	0.255	8.691	161.052
464	1	464	3.381	4.222	231.5	1	3368	43.702	0.569	NA	0.102	0.203	-147.13	-155.821
465	1	465	3.379	4.196	232	1	5184	43.728	0.56	NA	0.026	0.052	-93.297	53.833
466	1	466	3.498	4.305	232.5	1	3554	43.889	0.706	NA	0.161	0.323	42.454	135.752
467	1	467	3.455	4.348	233	1	4836	43.95	0.683	NA	0.061	0.121	135.156	92.701
468	1	468	3.452	4.402	233.5	1	3615	44.004	0.705	NA	0.054	0.109	93.166	-41.99
469	1	469	3.548	4.389	234	1	3219	44.101	0.785	NA	0.097	0.194	-7.622	-100.788
470	1	470	3.294	4.342	234.5	1	3959	44.36	0.538	NA	0.259	0.518	-169.444	-161.821
471	1	471	3.278	4.328	235	1	2451	44.381	0.518	NA	0.02	0.041	-139.661	29.783
472	1	472	3.349	4.333	235.5	1	3104	44.452	0.582	NA	0.071	0.142	3.643	143.304
473	1	473	3.339	4.367	236	1	4234	44.488	0.59	NA	0.036	0.072	107.373	103.73
474	1	474	3.371	4.247	236.5	1	2421	44.613	0.567	NA	0.125	0.249	-74.902	177.725
475	1	475	3.364	4.255	237	1	2726	44.623	0.563	NA	0.011	0.021	133.313	-151.785
476	1	476	3.309	4.271	237.5	1	2805	44.68	0.519	NA	0.057	0.113	163.386	30.073
477	1	477	3.365	4.335	238	1	5561	44.765	0.597	NA	0.085	0.17	48.975	-114.412
478	1	478	3.382	4.351	238.5	1	4915	44.788	0.619	NA	0.023	0.046	43.314	-5.661
479	1	479	3.237	4.225	239	1	4245	44.981	0.434	NA	0.193	0.385	-139.018	177.668
480	1	480	3.194	4.252	239.5	1	4279	45.031	0.407	NA	0.05	0.101	147.595	-73.387
481	1	481	3.295	4.123	240	1	3118	45.194	0.463	NA	0.163	0.326	-51.866	160.539
482	1	482	3.372	4.348	240.5	1	3080	45.431	0.609	NA	0.237	0.475	71.034	122.9
483	1	483	3.402	4.286	241	1	1024	45.5	0.61	NA	0.069	0.138	-64.27	-135.303
484	1	484	3.291	4.315	241.5	1	2082	45.614	0.522	NA	0.114	0.228	165.252	-130.479
485	1	485	3.169	4.217	242	1	5766	45.771	0.368	NA	0.157	0.313	-141.484	53.264
486	1	486	3.34	4.227	242.5	1	3012	45.942	0.531	NA	0.171	0.343	3.183	144.667
487	1	487	3.201	4.211	243	1	2359	46.082	0.395	NA	0.14	0.279	-173.431	-176.614
488	1	488	3.131	4.324	243.5	1	2329	46.215	0.396	NA	0.133	0.266	121.699	-64.87
489	1	489	3.084	4.227	244	1	3276	46.323	0.3	NA	0.108	0.215	-115.846	122.455
490	1	490	3.092	4.181	244.5	1	4927	46.369	0.283	NA	0.047	0.093	-81.135	34.711
491	1	491	3.243	4.307	245	1	1979	46.566	0.477	NA	0.197	0.394	39.691	120.826
492	1	492	3.177	4.264	245.5	1	2577	46.645	0.398	NA	0.079	0.158	-147.113	173.196
493	1	493	3.141	4.22	246	1	1565	46.701	0.345	NA	0.056	0.113	-129.012	18.101
494	1	494	3.233	4.149	246.5	1	4081	46.818	0.407	NA	0.116	0.232	-37.663	91.349
495	1	495	3.212	4.156	247	1	5335	46.839	0.388	NA	0.022	0.044	163.832	-158.505
496	1	496	3.086	4.152	247.5	1	2828	46.966	0.267	NA	0.126	0.252	-178.423	17.744
497	1	497	3.085	4.25	248	1	2632	47.064	0.313	NA	0.098	0.196	90.777	-90.8
498	1	498	3.259	4.237	248.5	1	2995	47.239	0.459	NA	0.175	0.351	-4.373	-95.15
499	1	499	3.237	4.201	249	1	1681	47.281	0.425	NA	0.042	0.084	-122.858	-118.485
500	1	500	3.035	4.209	249.5	1	3447	47.482	0.249	NA	0.201	0.403	177.774	-59.368
501	1	501	3.258	4.259	250	1	2399	47.71	0.466	NA	0.228	0.455	12.581	-165.193
502	1	502	3.276	4.286	250.5	1	2436	47.743	0.495	NA	0.033	0.066	56.877	44.296
503	1	503	3.15	4.305	251	1	1194	47.87	0.399	NA	0.127	0.255	171.341	114.465
504	1	504	3.118	4.311	251.5	1	2135	47.902	0.378	NA	0.032	0.064	169.397	-1.944
505	1	505	3.121	4.342	252	1	2990	47.933	0.401	NA	0.031	0.061	84.879	-84.519
506	1	506	3.299	4.337	252.5	1	1412	48.112	0.54	NA	0.179	0.358	-1.623	-86.502
507	1	507	3.377	4.258	253	1	1198	48.222	0.577	NA	0.111	0.222	-45.438	-43.814
508	1	508	3.271	4.307	253.5	1	2035	48.34	0.5	NA	0.118	0.235	155.07	-159.493
509	1	509	3.362	4.282	254	1	2427	48.435	0.572	NA	0.095	0.19	-15.179	-170.248
510	1	510	3.275	4.323	254.5	1	2308	48.532	0.512	NA	0.096	0.193	154.933	170.112
511	1	511	3.357	4.301	255	1	1344	48.617	0.575	NA	0.085	0.17	-14.953	-169.886
512	1	512	3.309	4.248	255.5	1	1819	48.688	0.51	NA	0.072	0.143	-131.949	-116.996
513	1	513	3.326	4.234	256	1	1898	48.71	0.521	NA	0.022	0.044	-38.758	93.191
514	1	514	3.323	4.175	256.5	1	1156	48.77	0.501	NA	0.059	0.119	-93.158	-54.4
515	1	515	3.225	4.314	257	1	2082	48.94	0.465	NA	0.171	0.341	125.238	-141.603
516	1	516	3.274	4.24	257.5	1	1326	49.03	0.474	NA	0.09	0.179	-56.404	178.358
517	1	517	3.327	4.294	258	1	1631	49.106	0.544	NA	0.076	0.151	45.489	101.893
518	1	518	3.328	4.281	258.5	1	1087	49.118	0.54	NA	0.012	0.025	-84.913	-130.402
519	1	519	3.277	4.288	259	1	1890	49.169	0.497	NA	0.051	0.103	172.992	-102.095
520	1	520	3.359	4.325	259.5	1	1109	49.259	0.587	NA	0.09	0.18	24.397	-148.595
521	1	521	3.176	4.405	260	1	1738	49.46	0.484	NA	0.2	0.4	156.408	132.011
522	1	522	2.951	4.549	260.5	1	5041	49.726	0.503	NA	0.267	0.534	147.206	-9.202
523	1	523	2.931	4.542	261	1	4654	49.748	0.491	NA	0.021	0.043	-158.857	53.937
524	1	524	3.065	4.578	261.5	1	4087	49.886	0.567	NA	0.138	0.277	15.112	173.969
525	1	525	3.206	4.662	262	1	2847	50.051	0.707	NA	0.164	0.329	30.857	15.745
526	1	526	3.213	4.386	262.5	1	2150	50.327	0.499	NA	0.276	0.553	-88.415	-119.272
527	1	527	3.176	4.217	263	1	4844	50.5	0.375	NA	0.173	0.345	-102.504	-14.089
528	1	528	3.204	4.361	263.5	1	1749	50.647	0.476	NA	0.147	0.294	79.01	-178.486
529	1	529	3.265	4.223	264	1	1860	50.797	0.459	NA	0.151	0.302	-66.203	-145.213
530	1	530	3.329	4.347	264.5	1	1422	50.937	0.571	NA	0.14	0.279	62.809	129.012
531	1	531	3.296	4.189	265	1	2632	51.099	0.478	NA	0.162	0.324	-101.78	-164.59
532	1	532	3.176	4.243	265.5	1	4742	51.23	0.387	NA	0.131	0.262	155.509	-102.71
533	1	533	3.169	4.227	266	1	5164	51.247	0.373	NA	0.017	0.035	-112.727	91.764
534	1	534	3.102	4.318	266.5	1	4465	51.361	0.371	NA	0.113	0.227	126.482	-120.792
535	1	535	3.158	4.355	267	1	4198	51.428	0.437	NA	0.067	0.134	33.328	-93.154
536	1	536	3.202	4.31	267.5	1	4644	51.491	0.443	NA	0.063	0.126	-46.261	-79.589
537	1	537	3.09	4.369	268	1	4770	51.617	0.401	NA	0.126	0.252	151.903	-161.836
538	1	538	3.178	4.293	268.5	1	3850	51.733	0.414	NA	0.116	0.232	-41.191	166.906
539	1	539	3.283	4.401	269	1	2816	51.884	0.563	NA	0.151	0.302	45.507	86.698
540	1	540	3.253	4.28	269.5	1	2099	52.008	0.472	NA	0.124	0.248	-104.275	-149.782
541	1	541	3.219	4.272	270	1	1738	52.043	0.438	NA	0.035	0.07	-166.223	-61.948
542	1	542	3.123	4.242	270.5	1	2606	52.143	0.34	NA	0.1	0.201	-162.469	3.754
543	1	543	3.201	4.375	271	1	2626	52.298	0.483	NA	0.155	0.309	59.672	-137.858
544	1	544	3.141	4.34	271.5	1	2867	52.367	0.414	NA	0.07	0.139	-149.792	150.535
545	1	545	3.187	4.342	272	1	2052	52.413	0.45	NA	0.046	0.092	2.119	151.911
546	1	546	3.207	4.458	272.5	1	4189	52.532	0.545	NA	0.118	0.237	80.425	78.306
547	1	547	3.286	4.36	273	1	1973	52.658	0.541	NA	0.126	0.253	-51.239	-131.664
548	1	548	3.24	4.335	273.5	1	1847	52.71	0.489	NA	0.052	0.104	-151.16	-99.92
549	1	549	3.303	4.194	274	1	1333	52.864	0.487	NA	0.154	0.308	-65.68	85.479
550	1	550	3.187	4.362	274.5	1	2363	53.068	0.464	NA	0.204	0.408	124.757	-169.563
551	1	551	3.25	4.366	275	1	2233	53.131	0.515	NA	0.063	0.126	4.073	-120.683
552	1	552	3.216	4.375	275.5	1	3202	53.166	0.494	NA	0.035	0.071	165.324	161.25
553	1	553	3.183	4.443	276	1	5173	53.242	0.517	NA	0.076	0.151	116.031	-49.293
554	1	554	3.306	4.342	276.5	1	2368	53.401	0.548	NA	0.159	0.318	-39.341	-155.372
555	1	555	3.147	4.285	277	1	5774	53.57	0.384	NA	0.169	0.338	-160.17	-120.829
556	1	556	3.116	4.347	277.5	1	2950	53.639	0.402	NA	0.069	0.138	115.895	-83.935
557	1	557	3.304	4.373	278	1	3987	53.828	0.563	NA	0.189	0.378	7.75	-108.145
558	1	558	3.353	4.44	278.5	1	3001	53.912	0.642	NA	0.084	0.167	53.641	45.891
559	1	559	3.289	4.319	279	1	2440	54.049	0.522	NA	0.137	0.274	-118.146	-171.787
560	1	560	3.295	4.367	279.5	1	2156	54.097	0.553	NA	0.048	0.096	81.932	-159.922
561	1	561	3.336	4.246	280	1	3720	54.225	0.534	NA	0.128	0.256	-71.351	-153.284
562	1	562	3.218	4.218	280.5	1	2677	54.346	0.414	NA	0.121	0.243	-167.033	-95.682
563	1	563	3.19	4.289	281	1	3814	54.422	0.422	NA	0.076	0.152	111.374	-81.593
564	1	564	3.18	4.293	281.5	1	3814	54.433	0.416	NA	0.011	0.022	159.397	48.023
565	1	565	3.126	4.293	282	1	6120	54.487	0.373	NA	0.054	0.108	179.429	20.032
566	1	566	3.246	4.372	282.5	1	3296	54.63	0.515	NA	0.143	0.286	33.363	-146.066
567	1	567	3.142	4.288	283	1	3419	54.764	0.382	NA	0.134	0.267	-140.75	-174.113
568	1	568	3.212	4.357	283.5	1	3076	54.862	0.48	NA	0.098	0.197	44.962	-174.288
569	1	569	3.219	4.318	284	1	3099	54.902	0.462	NA	0.04	0.08	-79.907	-124.869
570	1	570	3.274	4.313	284.5	1	4345	54.958	0.506	NA	0.056	0.111	-5.128	74.779
571	1	571	3.148	4.383	285	1	4597	55.102	0.449	NA	0.144	0.288	151.111	156.239
572	1	572	3.273	4.466	285.5	1	3095	55.252	0.597	NA	0.15	0.3	33.567	-117.544
573	1	573	3.221	4.474	286	1	3135	55.305	0.565	NA	0.053	0.106	171.053	137.486
574	1	574	3.344	4.369	286.5	1	3123	55.466	0.595	NA	0.162	0.323	-40.312	148.635
575	1	575	3.233	4.388	287	1	3200	55.578	0.516	NA	0.112	0.224	170.294	-149.394
576	1	576	3.317	4.365	287.5	1	4637	55.665	0.57	NA	0.087	0.173	-15.769	173.937
577	1	577	3.291	4.409	288	1	2798	55.717	0.574	NA	0.052	0.103	120.031	135.8
578	1	578	3.253	4.543	288.5	1	5220	55.856	0.639	NA	0.139	0.279	105.892	-14.139
579	1	579	3.196	4.398	289	1	3814	56.012	0.494	NA	0.156	0.311	-111.493	142.616
580	1	580	3.237	4.326	289.5	1	3669	56.095	0.482	NA	0.083	0.166	-60.377	51.116
581	1	581	3.226	4.394	290	1	3566	56.164	0.514	NA	0.069	0.137	99.348	159.725
582	1	582	3.285	4.36	290.5	1	3272	56.232	0.54	NA	0.068	0.136	-29.842	-129.191
583	1	583	3.207	4.33	291	1	1824	56.315	0.459	NA	0.083	0.167	-159.011	-129.168
584	1	584	3.335	4.288	291.5	1	2248	56.449	0.549	NA	0.135	0.269	-18.021	140.989
585	1	585	3.184	4.332	292	1	1510	56.606	0.442	NA	0.157	0.314	164.038	-177.941
586	1	586	3.382	4.319	292.5	1	1425	56.804	0.604	NA	0.198	0.396	-3.709	-167.747
587	1	587	3.272	4.261	293	1	1346	56.928	0.48	NA	0.124	0.248	-152.164	-148.454
588	1	588	3.195	4.386	293.5	1	2257	57.075	0.486	NA	0.147	0.295	121.5	-86.337
589	1	589	3.224	4.295	294	1	1704	57.171	0.454	NA	0.096	0.191	-72.212	166.288
590	1	590	3.255	4.27	294.5	1	2429	57.211	0.469	NA	0.04	0.079	-39.913	32.299
591	1	591	3.239	4.344	295	1	1757	57.287	0.494	NA	0.076	0.152	101.709	141.623
592	1	592	3.25	4.249	295.5	1	1224	57.383	0.455	NA	0.096	0.192	-83.619	174.672
593	1	593	3.318	4.292	296	1	2658	57.463	0.535	NA	0.081	0.161	31.921	115.54
594	1	594	3.237	4.341	296.5	1	1386	57.558	0.49	NA	0.095	0.19	148.65	116.729
595	1	595	3.3	4.359	297	1	1830	57.623	0.552	NA	0.065	0.131	15.872	-132.778
596	1	596	3.261	4.487	297.5	1	3131	57.757	0.602	NA	0.134	0.267	107.057	91.184
597	1	597	3.251	4.375	298	1	4074	57.869	0.522	NA	0.112	0.224	-94.839	158.105
598	1	598	3.215	4.405	298.5	1	2186	57.916	0.513	NA	0.047	0.094	139.785	-125.376
599	1	599	3.259	4.388	299	1	2568	57.963	0.535	NA	0.047	0.093	-21.765	-161.55
600	1	600	3.201	4.428	299.5	1	2235	58.033	0.518	NA	0.07	0.141	145.645	167.41
