# Supplementary material for: Random sub-diffusion and capture of genes by the nuclear pore reduces dynamics and coordinates inter-chromosomal movement
Source: eLife. 2021 May 18;10:e66238. doi: 10.7554/eLife.66238 (PMC8195609; doi:10.7554/eLife.66238)
Supplement: Figure 5—source data 1. [file elife-66238-fig5-data1.zip › REPOS_DB/DimerCap_WT/200228_DimerCap_WT_Dimer_05a.csv]

Nr	TID	PID	x [micron]	y [micron]	t [sec]	c [idx]	I [val]	Len [micron]	D2S [micron]	D2R [micron]	D2P [micron]	v [micron/sec]	α [deg]	Δα [deg]
1	1	1	3.477	2.486	0	1	4571	0	0	NA	NA	NA	NA	NA
2	1	2	3.484	2.497	0.5	1	2722	0.012	0.012	NA	0.012	0.025	58.467	NA
3	1	3	3.591	2.464	1	1	2811	0.124	0.116	NA	0.112	0.224	-16.864	-75.331
4	1	4	3.563	2.378	1.5	1	3711	0.215	0.139	NA	0.091	0.182	-107.564	-90.7
5	1	5	3.557	2.447	2	1	2547	0.284	0.089	NA	0.069	0.139	95.164	-157.272
6	1	6	3.55	2.515	2.5	1	1796	0.353	0.079	NA	0.069	0.138	95.689	0.525
7	1	7	3.465	2.482	3	1	3466	0.445	0.013	NA	0.091	0.183	-158.431	105.879
8	1	8	3.617	2.531	3.5	1	2252	0.604	0.147	NA	0.16	0.32	17.918	176.35
9	1	9	3.385	2.422	4	1	5049	0.86	0.112	NA	0.256	0.512	-154.923	-172.842
10	1	10	3.544	2.319	4.5	1	4405	1.049	0.18	NA	0.189	0.378	-32.963	121.961
11	1	11	3.497	2.414	5	1	3528	1.155	0.075	NA	0.106	0.211	116.308	149.271
12	1	12	3.458	2.343	5.5	1	2240	1.236	0.145	NA	0.081	0.162	-118.748	124.944
13	1	13	3.622	2.392	6	1	4125	1.407	0.172	NA	0.171	0.341	16.77	135.518
14	1	14	3.608	2.456	6.5	1	2790	1.472	0.135	NA	0.065	0.13	101.648	84.878
15	1	15	3.682	2.48	7	1	3534	1.55	0.205	NA	0.078	0.156	17.983	-83.664
16	1	16	3.639	2.483	7.5	1	4629	1.593	0.162	NA	0.043	0.087	176.046	158.062
17	1	17	3.683	2.547	8	1	4364	1.671	0.214	NA	0.078	0.156	55.726	-120.319
18	1	18	3.7	2.499	8.5	1	4371	1.722	0.223	NA	0.051	0.103	-70.658	-126.384
19	1	19	3.689	2.51	9	1	2327	1.738	0.213	NA	0.016	0.031	134.73	-154.612
20	1	20	3.619	2.532	9.5	1	1934	1.811	0.149	NA	0.073	0.146	161.916	27.186
21	1	21	3.637	2.47	10	1	4166	1.876	0.161	NA	0.065	0.129	-73.97	124.114
22	1	22	3.717	2.511	10.5	1	2169	1.966	0.241	NA	0.09	0.18	26.819	100.789
23	1	23	3.64	2.493	11	1	3039	2.045	0.163	NA	0.079	0.158	-166.863	166.318
24	1	24	3.667	2.479	11.5	1	5403	2.075	0.19	NA	0.03	0.06	-27.533	139.33
25	1	25	3.657	2.498	12	1	1713	2.096	0.181	NA	0.021	0.042	116.487	144.02
26	1	26	3.711	2.49	12.5	1	3293	2.15	0.234	NA	0.054	0.109	-8.724	-125.211
27	1	27	3.747	2.437	13	1	3662	2.215	0.274	NA	0.064	0.128	-55.84	-47.117
28	1	28	3.652	2.439	13.5	1	4479	2.31	0.181	NA	0.095	0.19	178.651	-125.508
29	1	29	3.658	2.385	14	1	4394	2.364	0.207	NA	0.054	0.108	-83.373	97.975
30	1	30	3.653	2.48	14.5	1	6636	2.459	0.176	NA	0.095	0.19	93.311	176.684
31	1	31	3.661	2.516	15	1	2621	2.496	0.186	NA	0.037	0.074	76.746	-16.565
32	1	32	3.658	2.51	15.5	1	3641	2.503	0.183	NA	0.007	0.014	-113.751	169.503
33	1	33	3.679	2.493	16	1	2323	2.529	0.201	NA	0.027	0.053	-40.042	73.708
34	1	34	3.673	2.511	16.5	1	2024	2.549	0.198	NA	0.019	0.039	105.545	145.587
35	1	35	3.701	2.459	17	1	3172	2.607	0.225	NA	0.059	0.117	-62.395	-167.94
36	1	36	3.584	2.494	17.5	1	3874	2.729	0.107	NA	0.121	0.243	163.245	-134.36
37	1	37	3.69	2.52	18	1	2623	2.838	0.216	NA	0.109	0.218	13.887	-149.359
38	1	38	3.691	2.539	18.5	1	3338	2.857	0.22	NA	0.019	0.038	87.935	74.048
39	1	39	3.732	2.573	19	1	2212	2.91	0.269	NA	0.053	0.106	38.997	-48.937
40	1	40	3.692	2.513	19.5	1	2720	2.981	0.217	NA	0.071	0.143	-123.955	-162.952
41	1	41	3.674	2.489	20	1	2574	3.012	0.197	NA	0.031	0.061	-126.269	-2.314
42	1	42	3.671	2.508	20.5	1	2303	3.032	0.195	NA	0.02	0.04	99.293	-134.438
43	1	43	3.637	2.504	21	1	3116	3.066	0.161	NA	0.034	0.069	-172.584	88.123
44	1	44	3.621	2.479	21.5	1	2572	3.096	0.144	NA	0.03	0.06	-122.987	49.597
45	1	45	3.666	2.483	22	1	1885	3.141	0.188	NA	0.045	0.09	5.346	128.333
46	1	46	3.754	2.507	22.5	1	2259	3.232	0.278	NA	0.092	0.183	15.171	9.825
47	1	47	3.724	2.493	23	1	2935	3.266	0.246	NA	0.034	0.067	-155.5	-170.671
48	1	48	3.751	2.404	23.5	1	5988	3.36	0.286	NA	0.094	0.187	-72.93	82.57
49	1	49	3.733	2.497	24	1	4968	3.455	0.256	NA	0.095	0.19	100.62	173.55
50	1	50	3.695	2.42	24.5	1	3490	3.541	0.228	NA	0.087	0.173	-116.33	143.051
51	1	51	3.705	2.477	25	1	2466	3.6	0.228	NA	0.058	0.116	80.296	-163.375
52	1	52	3.769	2.486	25.5	1	6039	3.665	0.292	NA	0.065	0.131	8.235	-72.061
53	1	53	3.677	2.485	26	1	4755	3.757	0.2	NA	0.092	0.185	-178.941	172.825
54	1	54	3.616	2.436	26.5	1	4398	3.835	0.148	NA	0.078	0.156	-141.555	37.386
55	1	55	3.668	2.431	27	1	4595	3.887	0.198	NA	0.052	0.104	-5.719	135.836
56	1	56	3.698	2.471	27.5	1	4095	3.937	0.221	NA	0.05	0.1	53.108	58.828
57	1	57	3.62	2.501	28	1	4588	4.02	0.144	NA	0.083	0.166	158.586	105.477
58	1	58	3.552	2.478	28.5	1	6555	4.093	0.075	NA	0.072	0.145	-161.502	39.912
59	1	59	3.631	2.524	29	1	5077	4.184	0.158	NA	0.091	0.182	29.919	-168.579
60	1	60	3.632	2.432	29.5	1	5361	4.275	0.164	NA	0.092	0.183	-89.016	-118.935
61	1	61	3.532	2.459	30	1	3716	4.38	0.061	NA	0.104	0.208	164.984	-106
62	1	62	3.681	2.52	30.5	1	3310	4.541	0.206	NA	0.161	0.323	22.297	-142.688
63	1	63	3.674	2.423	31	1	5559	4.639	0.207	NA	0.098	0.195	-94.145	-116.442
64	1	64	3.704	2.48	31.5	1	3699	4.703	0.227	NA	0.065	0.13	61.768	155.913
65	1	65	3.579	2.415	32	1	4198	4.844	0.124	NA	0.141	0.282	-152.728	145.505
66	1	66	3.572	2.543	32.5	1	5843	4.972	0.11	NA	0.128	0.255	93.268	-114.004
67	1	67	3.572	2.511	33	1	4454	5.004	0.098	NA	0.032	0.064	-90.154	176.578
68	1	68	3.624	2.495	33.5	1	3775	5.059	0.147	NA	0.055	0.109	-16.297	73.857
69	1	69	3.57	2.571	34	1	4405	5.152	0.125	NA	0.093	0.186	126.006	142.304
70	1	70	3.598	2.484	34.5	1	5849	5.243	0.121	NA	0.091	0.182	-71.705	162.289
71	1	71	3.566	2.543	35	1	3577	5.31	0.105	NA	0.067	0.133	118.622	-169.673
72	1	72	3.556	2.389	35.5	1	7592	5.463	0.125	NA	0.154	0.308	-93.992	147.386
73	1	73	3.669	2.454	36	1	3579	5.594	0.194	NA	0.131	0.261	29.767	123.759
74	1	74	3.585	2.473	36.5	1	4104	5.68	0.108	NA	0.086	0.172	167.119	137.352
75	1	75	3.615	2.468	37	1	6815	5.71	0.139	NA	0.03	0.061	-9.288	-176.407
76	1	76	3.562	2.475	37.5	1	5866	5.764	0.085	NA	0.054	0.107	172.679	-178.033
77	1	77	3.542	2.493	38	1	4672	5.791	0.065	NA	0.026	0.053	138.636	-34.043
78	1	78	3.526	2.644	38.5	1	6284	5.943	0.165	NA	0.153	0.305	95.968	-42.668
79	1	79	3.648	2.517	39	1	5960	6.119	0.174	NA	0.176	0.353	-46.107	-142.075
80	1	80	3.605	2.481	39.5	1	6222	6.176	0.128	NA	0.057	0.113	-139.58	-93.473
81	1	81	3.651	2.402	40	1	6894	6.267	0.193	NA	0.091	0.183	-59.957	79.623
82	1	82	3.594	2.466	40.5	1	5687	6.354	0.118	NA	0.086	0.173	131.398	-168.645
83	1	83	3.576	2.515	41	1	5130	6.406	0.103	NA	0.052	0.105	110.335	-21.063
84	1	84	3.569	2.382	41.5	1	6193	6.539	0.139	NA	0.133	0.267	-92.971	156.693
85	1	85	3.6	2.338	42	1	5905	6.594	0.193	NA	0.054	0.109	-54.696	38.276
86	1	86	3.658	2.301	42.5	1	6067	6.662	0.259	NA	0.068	0.137	-32.322	22.374
87	1	87	3.601	2.402	43	1	6329	6.778	0.15	NA	0.116	0.232	119.435	151.757
88	1	88	3.742	2.469	43.5	1	3528	6.935	0.266	NA	0.157	0.313	25.357	-94.078
89	1	89	3.616	2.506	44	1	5002	7.066	0.14	NA	0.132	0.263	163.815	138.458
90	1	90	3.636	2.482	44.5	1	6809	7.097	0.159	NA	0.031	0.062	-49.713	146.472
91	1	91	3.666	2.455	45	1	4736	7.137	0.191	NA	0.04	0.08	-42.512	7.201
92	1	92	3.724	2.488	45.5	1	3449	7.204	0.247	NA	0.067	0.134	29.243	71.755
93	1	93	3.676	2.473	46	1	5994	7.254	0.2	NA	0.05	0.1	-162.225	168.532
94	1	94	3.659	2.394	46.5	1	3253	7.335	0.203	NA	0.081	0.161	-102.77	59.455
95	1	95	3.761	2.352	47	1	8004	7.446	0.314	NA	0.111	0.222	-22.242	80.528
96	1	96	3.686	2.413	47.5	1	5258	7.543	0.221	NA	0.097	0.194	141.327	163.569
97	1	97	3.724	2.395	48	1	4644	7.585	0.263	NA	0.042	0.084	-24.507	-165.834
98	1	98	3.693	2.393	48.5	1	6562	7.616	0.235	NA	0.031	0.063	-176.58	-152.074
99	1	99	3.696	2.408	49	1	6073	7.631	0.232	NA	0.015	0.03	77.607	-105.813
100	1	100	3.78	2.51	49.5	1	7317	7.763	0.304	NA	0.132	0.264	50.531	-27.076
101	1	101	3.705	2.535	50	1	4874	7.843	0.232	NA	0.079	0.158	161.921	111.39
102	1	102	3.794	2.561	50.5	1	5220	7.936	0.325	NA	0.093	0.186	16.1	-145.821
103	1	103	3.739	2.561	51	1	4183	7.991	0.272	NA	0.055	0.11	179.991	163.891
104	1	104	3.805	2.508	51.5	1	5476	8.075	0.328	NA	0.084	0.169	-38.737	141.271
105	1	105	3.613	2.538	52	1	8823	8.27	0.145	NA	0.194	0.389	171.149	-150.113
106	1	106	3.698	2.525	52.5	1	3131	8.357	0.225	NA	0.087	0.174	-8.31	-179.46
107	1	107	3.677	2.486	53	1	6976	8.401	0.199	NA	0.045	0.09	-119.135	-110.825
108	1	108	3.745	2.579	53.5	1	5809	8.516	0.283	NA	0.115	0.23	53.724	172.86
109	1	109	3.771	2.434	54	1	7161	8.663	0.298	NA	0.147	0.294	-79.631	-133.355
110	1	110	3.812	2.437	54.5	1	5301	8.705	0.339	NA	0.041	0.082	4.013	83.644
111	1	111	3.802	2.424	55	1	7086	8.722	0.33	NA	0.017	0.034	-128.799	-132.813
112	1	112	3.779	2.444	55.5	1	1888	8.752	0.305	NA	0.031	0.061	137.464	-93.737
113	1	113	3.709	2.488	56	1	1943	8.835	0.232	NA	0.082	0.165	148.259	10.796
114	1	114	3.788	2.487	56.5	1	3232	8.913	0.31	NA	0.079	0.157	-0.835	-149.094
115	1	115	3.719	2.462	57	1	2523	8.986	0.243	NA	0.072	0.145	-160.377	-159.542
116	1	116	3.703	2.396	57.5	1	2670	9.054	0.243	NA	0.069	0.137	-104.197	56.18
117	1	117	3.704	2.406	58	1	5668	9.064	0.241	NA	0.01	0.02	79.957	-175.846
118	1	118	3.677	2.445	58.5	1	5051	9.112	0.204	NA	0.048	0.096	124.335	44.378
119	1	119	3.705	2.48	59	1	5119	9.157	0.228	NA	0.045	0.09	51.625	-72.709
120	1	120	3.71	2.325	59.5	1	5058	9.313	0.283	NA	0.156	0.312	-88.219	-139.845
121	1	121	3.637	2.372	60	1	5348	9.4	0.196	NA	0.087	0.174	146.992	-124.789
122	1	122	3.624	2.441	60.5	1	5188	9.471	0.154	NA	0.07	0.141	100.198	-46.794
123	1	123	3.676	2.451	61	1	7212	9.523	0.202	NA	0.053	0.105	9.931	-90.267
124	1	124	3.683	2.387	61.5	1	4955	9.587	0.228	NA	0.064	0.127	-83.964	-93.895
125	1	125	3.766	2.323	62	1	6737	9.692	0.331	NA	0.105	0.21	-37.856	46.108
126	1	126	3.746	2.439	62.5	1	6143	9.81	0.273	NA	0.118	0.236	99.359	137.215
127	1	127	3.688	2.387	63	1	5312	9.888	0.233	NA	0.078	0.156	-138.182	122.459
128	1	128	3.697	2.403	63.5	1	4095	9.905	0.235	NA	0.018	0.036	60.651	-161.167
129	1	129	3.611	2.413	64	1	5435	9.993	0.152	NA	0.087	0.174	173.301	112.649
130	1	130	3.659	2.359	64.5	1	5418	10.065	0.222	NA	0.072	0.145	-48.024	138.675
131	1	131	3.644	2.516	65	1	3999	10.223	0.17	NA	0.158	0.315	95.346	143.37
132	1	132	3.719	2.509	65.5	1	5083	10.298	0.243	NA	0.075	0.151	-5.603	-100.949
133	1	133	3.685	2.434	66	1	2609	10.381	0.214	NA	0.083	0.166	-114.662	-109.06
134	1	134	3.653	2.472	66.5	1	3170	10.43	0.176	NA	0.05	0.1	129.654	-115.684
135	1	135	3.638	2.538	67	1	3398	10.498	0.169	NA	0.068	0.135	103.054	-26.6
136	1	136	3.671	2.496	67.5	1	3797	10.551	0.194	NA	0.053	0.107	-51.565	-154.619
137	1	137	3.641	2.472	68	1	3596	10.59	0.164	NA	0.038	0.077	-140.886	-89.32
138	1	138	3.711	2.375	68.5	1	6754	10.71	0.259	NA	0.12	0.24	-54.17	86.716
139	1	139	3.622	2.438	69	1	2788	10.819	0.153	NA	0.109	0.218	144.743	-161.087
140	1	140	3.667	2.415	69.5	1	4661	10.869	0.203	NA	0.05	0.101	-26.565	-171.308
141	1	141	3.685	2.511	70	1	3225	10.966	0.21	NA	0.097	0.194	79.324	105.889
142	1	142	3.672	2.324	70.5	1	4718	11.153	0.254	NA	0.187	0.374	-93.953	-173.277
143	1	143	3.601	2.359	71	1	3438	11.233	0.178	NA	0.079	0.159	154.021	-112.026
144	1	144	3.597	2.363	71.5	1	3812	11.238	0.172	NA	0.006	0.012	132.657	-21.363
145	1	145	3.598	2.31	72	1	5343	11.291	0.213	NA	0.053	0.105	-89.104	138.239
146	1	146	3.658	2.397	72.5	1	3246	11.397	0.202	NA	0.105	0.211	55.157	144.261
147	1	147	3.582	2.411	73	1	4987	11.474	0.129	NA	0.077	0.155	169.394	114.237
148	1	148	3.674	2.335	73.5	1	4657	11.593	0.248	NA	0.119	0.238	-39.555	151.051
149	1	149	3.7	2.385	74	1	3679	11.649	0.245	NA	0.056	0.113	62.207	101.762
150	1	150	3.642	2.297	74.5	1	5429	11.755	0.251	NA	0.106	0.211	-123.413	174.38
151	1	151	3.65	2.31	75	1	5075	11.77	0.247	NA	0.015	0.03	57.195	-179.393
152	1	152	3.618	2.322	75.5	1	4012	11.805	0.216	NA	0.035	0.069	158.999	101.804
153	1	153	3.608	2.353	76	1	2412	11.837	0.187	NA	0.032	0.064	108.845	-50.153
154	1	154	3.605	2.371	76.5	1	1638	11.855	0.172	NA	0.018	0.036	100.007	-8.838
155	1	155	3.633	2.343	77	1	1363	11.895	0.212	NA	0.04	0.08	-44.408	-144.415
156	1	156	3.69	2.322	77.5	1	8255	11.955	0.269	NA	0.06	0.12	-19.591	24.817
157	1	157	3.682	2.368	78	1	4896	12.001	0.237	NA	0.046	0.092	99.442	119.033
158	1	158	3.648	2.285	78.5	1	5693	12.091	0.264	NA	0.09	0.18	-112.512	148.046
159	1	159	3.703	2.297	79	1	8294	12.147	0.294	NA	0.056	0.112	13.206	125.718
160	1	160	3.616	2.261	79.5	1	5949	12.242	0.264	NA	0.095	0.189	-157.275	-170.481
161	1	161	3.655	2.323	80	1	3560	12.315	0.242	NA	0.073	0.147	57.35	-145.376
162	1	162	3.654	2.308	80.5	1	6054	12.33	0.251	NA	0.015	0.03	-95.529	-152.879
163	1	163	3.614	2.405	81	1	5151	12.435	0.159	NA	0.105	0.211	111.837	-152.633
164	1	164	3.574	2.344	81.5	1	4900	12.509	0.172	NA	0.074	0.147	-123.716	124.447
165	1	165	3.71	2.39	82	1	2818	12.652	0.252	NA	0.144	0.287	18.724	142.44
166	1	166	3.584	2.375	82.5	1	3293	12.779	0.154	NA	0.127	0.254	-172.965	168.311
167	1	167	3.637	2.43	83	1	2939	12.856	0.169	NA	0.077	0.154	46.397	-140.637
168	1	168	3.664	2.408	83.5	1	5181	12.891	0.202	NA	0.035	0.07	-38.951	-85.349
169	1	169	3.621	2.254	84	1	4170	13.051	0.273	NA	0.16	0.32	-105.519	-66.567
170	1	170	3.668	2.402	84.5	1	2090	13.206	0.209	NA	0.155	0.31	72.327	177.845
171	1	171	3.624	2.377	85	1	2922	13.257	0.183	NA	0.051	0.102	-150.246	137.427
172	1	172	3.585	2.451	85.5	1	3155	13.341	0.113	NA	0.084	0.168	117.419	-92.335
173	1	173	3.67	2.433	86	1	2589	13.427	0.2	NA	0.087	0.173	-11.992	-129.411
174	1	174	3.603	2.37	86.5	1	4437	13.519	0.171	NA	0.092	0.184	-136.919	-124.928
175	1	175	3.627	2.432	87	1	3255	13.585	0.159	NA	0.066	0.131	68.585	-154.496
176	1	176	3.604	2.375	87.5	1	4844	13.646	0.168	NA	0.061	0.122	-112.218	179.196
177	1	177	3.612	2.328	88	1	4765	13.694	0.208	NA	0.048	0.096	-79.756	32.462
178	1	178	3.563	2.441	88.5	1	2570	13.818	0.097	NA	0.124	0.248	113.451	-166.793
179	1	179	3.676	2.485	89	1	5459	13.94	0.199	NA	0.121	0.243	21.058	-92.394
180	1	180	3.649	2.526	89.5	1	4343	13.989	0.176	NA	0.049	0.099	123.542	102.484
181	1	181	3.66	2.402	90	1	5877	14.113	0.201	NA	0.124	0.249	-84.822	151.637
182	1	182	3.639	2.375	90.5	1	3404	14.148	0.196	NA	0.035	0.069	-127.337	-42.516
183	1	183	3.749	2.401	91	1	4145	14.261	0.285	NA	0.113	0.226	13.377	140.714
184	1	184	3.647	2.353	91.5	1	5442	14.373	0.215	NA	0.113	0.225	-155.143	-168.519
185	1	185	3.617	2.405	92	1	5047	14.433	0.162	NA	0.059	0.118	119.827	-85.031
186	1	186	3.644	2.506	92.5	1	4119	14.538	0.168	NA	0.105	0.211	75.254	-44.573
187	1	187	3.693	2.462	93	1	3767	14.604	0.217	NA	0.066	0.132	-41.79	-117.044
188	1	188	3.574	2.459	93.5	1	2805	14.723	0.101	NA	0.119	0.239	-178.138	-136.348
189	1	189	3.72	2.252	94	1	4750	14.976	0.337	NA	0.253	0.506	-54.699	123.439
190	1	190	3.653	2.357	94.5	1	5414	15.1	0.219	NA	0.124	0.248	122.563	177.262
191	1	191	3.724	2.29	95	1	5510	15.197	0.316	NA	0.097	0.194	-43.352	-165.916
192	1	192	3.773	2.393	95.5	1	4511	15.311	0.31	NA	0.114	0.228	64.58	107.932
193	1	193	3.724	2.35	96	1	7095	15.376	0.282	NA	0.065	0.131	-139.034	156.386
194	1	194	3.628	2.335	96.5	1	3415	15.473	0.213	NA	0.097	0.194	-171.289	-32.255
195	1	195	3.695	2.45	97	1	5006	15.607	0.221	NA	0.133	0.267	59.444	-129.267
196	1	196	3.734	2.411	97.5	1	4192	15.662	0.267	NA	0.055	0.109	-45.778	-105.221
197	1	197	3.662	2.326	98	1	4874	15.772	0.244	NA	0.111	0.222	-130.442	-84.664
198	1	198	3.657	2.298	98.5	1	5484	15.802	0.261	NA	0.029	0.058	-98.703	31.738
199	1	199	3.673	2.506	99	1	6404	16.01	0.196	NA	0.209	0.417	85.816	-175.481
200	1	200	3.692	2.299	99.5	1	4757	16.218	0.285	NA	0.208	0.416	-84.742	-170.558
201	1	201	3.706	2.341	100	1	5930	16.263	0.271	NA	0.044	0.089	71.054	155.796
202	1	202	3.776	2.429	100.5	1	6687	16.375	0.304	NA	0.113	0.225	51.821	-19.233
203	1	203	3.653	2.421	101	1	5192	16.498	0.187	NA	0.123	0.246	-176.231	131.948
204	1	204	3.724	2.432	101.5	1	6071	16.57	0.253	NA	0.072	0.144	8.623	-175.146
205	1	205	3.754	2.431	102	1	7846	16.6	0.282	NA	0.03	0.059	-1.02	-9.643
206	1	206	3.756	2.47	102.5	1	5305	16.639	0.279	NA	0.039	0.078	87.261	88.281
207	1	207	3.696	2.44	103	1	2502	16.706	0.223	NA	0.067	0.134	-153.286	119.453
208	1	208	3.75	2.46	103.5	1	4029	16.764	0.274	NA	0.058	0.115	19.839	173.125
209	1	209	3.802	2.396	104	1	2425	16.846	0.337	NA	0.082	0.164	-50.652	-70.49
210	1	210	3.756	2.368	104.5	1	5073	16.9	0.303	NA	0.055	0.109	-148.462	-97.811
211	1	211	3.876	2.326	105	1	5855	17.028	0.43	NA	0.128	0.255	-19.153	129.31
212	1	212	3.76	2.298	105.5	1	7189	17.147	0.34	NA	0.119	0.238	-166.722	-147.569
213	1	213	3.749	2.384	106	1	6365	17.233	0.291	NA	0.086	0.172	97.467	-95.811
214	1	214	3.707	2.392	106.5	1	4471	17.277	0.248	NA	0.043	0.086	169.342	71.875
215	1	215	3.811	2.403	107	1	3831	17.382	0.344	NA	0.105	0.21	6.212	-163.13
216	1	216	3.744	2.364	107.5	1	6267	17.459	0.293	NA	0.078	0.155	-149.96	-156.172
217	1	217	3.805	2.43	108	1	6647	17.549	0.332	NA	0.09	0.179	47.251	-162.789
218	1	218	3.903	2.363	108.5	1	6967	17.668	0.444	NA	0.119	0.238	-34.216	-81.467
219	1	219	3.75	2.438	109	1	5781	17.838	0.277	NA	0.17	0.341	153.891	-171.893
220	1	220	3.854	2.426	109.5	1	6399	17.943	0.382	NA	0.105	0.21	-6.619	-160.51
221	1	221	3.756	2.487	110	1	5623	18.059	0.279	NA	0.116	0.231	148.124	154.744
222	1	222	3.708	2.454	110.5	1	4204	18.117	0.233	NA	0.058	0.117	-145.268	66.607
223	1	223	3.682	2.434	111	1	2425	18.15	0.211	NA	0.033	0.065	-143.334	1.934
224	1	224	3.686	2.49	111.5	1	4443	18.206	0.209	NA	0.056	0.112	85.47	-131.196
225	1	225	3.78	2.398	112	1	4768	18.337	0.315	NA	0.131	0.262	-44.679	-130.15
226	1	226	3.818	2.321	112.5	1	4727	18.423	0.378	NA	0.086	0.172	-63.549	-18.87
227	1	227	3.699	2.393	113	1	4511	18.561	0.241	NA	0.139	0.277	149.032	-147.419
228	1	228	3.73	2.431	113.5	1	3859	18.611	0.258	NA	0.05	0.099	51.559	-97.473
229	1	229	3.687	2.469	114	1	4866	18.668	0.21	NA	0.057	0.114	139.051	87.492
230	1	230	3.643	2.461	114.5	1	3035	18.712	0.167	NA	0.045	0.089	-170.337	50.612
231	1	231	3.709	2.407	115	1	5774	18.798	0.245	NA	0.085	0.171	-39.14	131.197
232	1	232	3.697	2.441	115.5	1	2282	18.834	0.225	NA	0.036	0.072	108.505	147.645
233	1	233	3.748	2.381	116	1	4315	18.912	0.29	NA	0.079	0.157	-50.007	-158.512
234	1	234	3.776	2.49	116.5	1	4650	19.024	0.299	NA	0.112	0.224	75.52	125.527
235	1	235	3.715	2.417	117	1	4770	19.119	0.247	NA	0.095	0.19	-130.068	154.412
236	1	236	3.665	2.402	117.5	1	4433	19.171	0.206	NA	0.052	0.103	-163.485	-33.417
237	1	237	3.871	2.244	118	1	5395	19.431	0.462	NA	0.26	0.519	-37.515	125.97
238	1	238	3.71	2.374	118.5	1	3197	19.637	0.259	NA	0.207	0.413	141.176	178.69
239	1	239	3.584	2.415	119	1	5354	19.77	0.128	NA	0.133	0.266	161.822	20.646
240	1	240	3.673	2.462	119.5	1	2986	19.871	0.197	NA	0.1	0.201	27.753	-134.069
241	1	241	3.684	2.413	120	1	6024	19.921	0.219	NA	0.05	0.101	-76.634	-104.387
242	1	242	3.711	2.321	120.5	1	5960	20.017	0.286	NA	0.096	0.192	-73.735	2.899
243	1	243	3.659	2.433	121	1	2916	20.14	0.189	NA	0.123	0.246	115.128	-171.138
244	1	244	3.705	2.515	121.5	1	2060	20.235	0.23	NA	0.095	0.19	60.748	-54.38
245	1	245	3.667	2.507	122	1	2824	20.273	0.191	NA	0.039	0.077	-167.286	131.967
246	1	246	3.724	2.483	122.5	1	1834	20.334	0.246	NA	0.061	0.122	-22.741	144.545
247	1	247	3.692	2.528	123	1	2041	20.389	0.219	NA	0.054	0.108	125.255	147.995
248	1	248	3.703	2.444	123.5	1	3054	20.473	0.23	NA	0.085	0.169	-82.722	152.023
249	1	249	3.695	2.443	124	1	3244	20.482	0.222	NA	0.009	0.017	-176.116	-93.394
250	1	250	3.665	2.51	124.5	1	2606	20.555	0.189	NA	0.073	0.145	113.957	-69.927
251	1	251	3.676	2.568	125	1	4381	20.614	0.215	NA	0.059	0.118	79.02	-34.937
252	1	252	3.733	2.532	125.5	1	2054	20.681	0.26	NA	0.068	0.135	-32.128	-111.147
253	1	253	3.715	2.536	126	1	2030	20.7	0.243	NA	0.019	0.038	166.973	-160.9
254	1	254	3.79	2.558	126.5	1	1365	20.779	0.321	NA	0.078	0.156	16.085	-150.887
255	1	255	3.817	2.504	127	1	2713	20.839	0.34	NA	0.06	0.12	-63.669	-79.754
256	1	256	3.876	2.451	127.5	1	2835	20.918	0.4	NA	0.08	0.159	-41.689	21.98
257	1	257	3.785	2.435	128	1	2632	21.01	0.312	NA	0.092	0.184	-170.168	-128.48
258	1	258	3.946	2.394	128.5	1	4386	21.176	0.478	NA	0.166	0.332	-14.239	155.93
259	1	259	3.829	2.52	129	1	2491	21.348	0.354	NA	0.172	0.344	132.858	147.097
260	1	260	3.817	2.465	129.5	1	3065	21.405	0.34	NA	0.057	0.114	-102.763	124.379
261	1	261	3.848	2.431	130	1	2897	21.451	0.375	NA	0.047	0.093	-47.163	55.6
262	1	262	3.964	2.397	130.5	1	4192	21.571	0.494	NA	0.12	0.24	-16.281	30.882
263	1	263	3.778	2.497	131	1	1512	21.782	0.301	NA	0.211	0.422	151.592	167.873
264	1	264	3.729	2.47	131.5	1	2336	21.838	0.252	NA	0.056	0.113	-150.476	57.933
265	1	265	3.76	2.509	132	1	2295	21.888	0.284	NA	0.05	0.1	51.778	-157.747
266	1	266	3.774	2.51	132.5	1	2794	21.902	0.298	NA	0.014	0.028	4.627	-47.151
267	1	267	3.834	2.427	133	1	2284	22.005	0.361	NA	0.102	0.205	-54.213	-58.839
268	1	268	3.778	2.496	133.5	1	1971	22.094	0.301	NA	0.089	0.178	128.47	-177.318
269	1	269	3.793	2.456	134	1	2062	22.137	0.317	NA	0.043	0.086	-70.203	161.327
270	1	270	3.739	2.533	134.5	1	3007	22.23	0.266	NA	0.094	0.188	124.886	-164.911
271	1	271	3.82	2.532	135	1	1273	22.311	0.345	NA	0.08	0.161	-0.62	-125.506
272	1	272	3.776	2.555	135.5	1	1868	22.36	0.307	NA	0.049	0.099	152.249	152.87
273	1	273	3.777	2.54	136	1	2683	22.375	0.305	NA	0.015	0.03	-84.816	122.934
274	1	274	3.696	2.538	136.5	1	2169	22.457	0.225	NA	0.082	0.163	-178.243	-93.426
275	1	275	3.766	2.5	137	1	3223	22.536	0.289	NA	0.08	0.16	-28.27	149.973
276	1	276	3.742	2.502	137.5	1	2869	22.561	0.265	NA	0.024	0.049	176.656	-155.075
277	1	277	3.725	2.566	138	1	1994	22.628	0.261	NA	0.067	0.134	104.435	-72.221
278	1	278	3.837	2.525	138.5	1	3328	22.747	0.362	NA	0.12	0.239	-20.431	-124.866
279	1	279	3.795	2.544	139	1	2662	22.794	0.323	NA	0.046	0.093	154.719	175.15
280	1	280	3.768	2.518	139.5	1	1885	22.832	0.292	NA	0.038	0.076	-136.277	69.004
281	1	281	3.708	2.553	140	1	2431	22.901	0.24	NA	0.069	0.139	149.833	-73.89
282	1	282	3.749	2.524	140.5	1	2615	22.951	0.275	NA	0.05	0.101	-35.184	174.983
283	1	283	3.709	2.561	141	1	2905	23.006	0.243	NA	0.055	0.11	137.984	173.168
284	1	284	3.722	2.529	141.5	1	1879	23.04	0.248	NA	0.034	0.068	-66.891	155.126
285	1	285	3.767	2.512	142	1	1576	23.088	0.291	NA	0.048	0.097	-21.187	45.704
286	1	286	3.77	2.551	142.5	1	2193	23.128	0.3	NA	0.039	0.078	84.887	106.075
287	1	287	3.824	2.564	143	1	2003	23.183	0.356	NA	0.055	0.111	13.423	-71.464
288	1	288	3.738	2.506	143.5	1	2527	23.287	0.262	NA	0.104	0.207	-146.337	-159.76
289	1	289	3.738	2.603	144	1	2139	23.384	0.286	NA	0.097	0.194	89.873	-123.79
290	1	290	3.701	2.613	144.5	1	1977	23.422	0.257	NA	0.038	0.077	166.034	76.161
291	1	291	3.801	2.594	145	1	2016	23.524	0.341	NA	0.102	0.204	-10.484	-176.518
292	1	292	3.709	2.536	145.5	1	2246	23.633	0.237	NA	0.109	0.218	-147.961	-137.477
293	1	293	3.702	2.481	146	1	3492	23.689	0.225	NA	0.056	0.112	-96.899	51.062
294	1	294	3.684	2.584	146.5	1	2163	23.794	0.229	NA	0.105	0.21	99.687	-163.414
295	1	295	3.801	2.582	147	1	1713	23.911	0.338	NA	0.117	0.233	-1.066	-100.753
296	1	296	3.777	2.539	147.5	1	1960	23.96	0.304	NA	0.049	0.098	-119.655	-118.589
297	1	297	3.759	2.479	148	1	1817	24.022	0.282	NA	0.062	0.125	-106.523	13.132
298	1	298	3.749	2.566	148.5	1	2508	24.109	0.283	NA	0.088	0.175	96.86	-156.617
299	1	299	3.684	2.501	149	1	1875	24.202	0.207	NA	0.092	0.184	-134.75	128.39
300	1	300	3.741	2.589	149.5	1	2086	24.307	0.283	NA	0.105	0.21	56.785	-168.466
301	1	301	3.78	2.528	150	1	2135	24.379	0.306	NA	0.073	0.145	-57.505	-114.289
302	1	302	3.708	2.572	150.5	1	1981	24.464	0.247	NA	0.085	0.17	148.182	-154.314
303	1	303	3.716	2.557	151	1	1237	24.481	0.249	NA	0.017	0.035	-64.451	147.367
304	1	304	3.684	2.599	151.5	1	1890	24.535	0.235	NA	0.053	0.106	126.939	-168.61
305	1	305	3.681	2.56	152	1	2041	24.574	0.216	NA	0.04	0.079	-94.543	138.518
306	1	306	3.698	2.524	152.5	1	1576	24.614	0.224	NA	0.04	0.081	-64.152	30.391
307	1	307	3.662	2.612	153	1	1843	24.71	0.223	NA	0.096	0.192	112.292	176.444
308	1	308	3.75	2.652	153.5	1	2724	24.807	0.319	NA	0.096	0.193	24.225	-88.067
309	1	309	3.718	2.551	154	1	1951	24.912	0.249	NA	0.106	0.211	-107.336	-131.561
310	1	310	3.761	2.61	154.5	1	1188	24.985	0.309	NA	0.073	0.146	54.433	161.769
311	1	311	3.792	2.547	155	1	1350	25.056	0.32	NA	0.071	0.142	-63.971	-118.405
312	1	312	3.722	2.553	155.5	1	2284	25.126	0.254	NA	0.07	0.14	174.978	-121.051
313	1	313	3.725	2.562	156	1	1602	25.136	0.259	NA	0.01	0.02	76.055	-98.922
314	1	314	3.734	2.527	156.5	1	2248	25.173	0.26	NA	0.037	0.073	-74.911	-150.966
315	1	315	3.75	2.594	157	1	2295	25.242	0.293	NA	0.069	0.138	76.961	151.871
316	1	316	3.69	2.591	157.5	1	1853	25.301	0.237	NA	0.06	0.12	-177.371	105.668
317	1	317	3.771	2.568	158	1	1855	25.385	0.304	NA	0.084	0.168	-15.939	161.432
318	1	318	3.737	2.599	158.5	1	1294	25.431	0.283	NA	0.045	0.09	137.223	153.162
319	1	319	3.715	2.566	159	1	2500	25.47	0.251	NA	0.04	0.08	-123.429	99.348
320	1	320	3.653	2.511	159.5	1	2244	25.553	0.178	NA	0.083	0.165	-138.384	-14.955
321	1	321	3.713	2.597	160	1	1363	25.658	0.26	NA	0.105	0.209	55.657	-165.959
322	1	322	3.76	2.605	160.5	1	1576	25.706	0.306	NA	0.048	0.095	9.125	-46.532
323	1	323	3.626	2.547	161	1	1672	25.851	0.161	NA	0.146	0.291	-156.567	-165.691
324	1	324	3.709	2.548	161.5	1	2271	25.935	0.24	NA	0.083	0.167	0.712	157.279
325	1	325	3.733	2.572	162	1	2545	25.968	0.269	NA	0.033	0.067	45.5	44.788
326	1	326	3.697	2.521	162.5	1	2547	26.03	0.222	NA	0.062	0.124	-125.825	-171.325
327	1	327	3.806	2.586	163	1	1723	26.157	0.344	NA	0.127	0.254	30.471	156.296
328	1	328	3.65	2.559	163.5	1	1922	26.316	0.187	NA	0.159	0.317	-170.251	159.278
329	1	329	3.707	2.576	164	1	2412	26.376	0.247	NA	0.06	0.12	16.91	-172.839
330	1	330	3.732	2.621	164.5	1	1536	26.427	0.288	NA	0.051	0.103	60.976	44.067
331	1	331	3.789	2.522	165	1	2493	26.542	0.314	NA	0.115	0.23	-60.122	-121.098
332	1	332	3.702	2.509	165.5	1	1540	26.629	0.226	NA	0.088	0.175	-171.813	-111.692
333	1	333	3.777	2.562	166	1	1471	26.721	0.309	NA	0.091	0.182	35.335	-152.851
334	1	334	3.689	2.553	166.5	1	1958	26.809	0.222	NA	0.088	0.177	-174.354	150.311
335	1	335	3.686	2.542	167	1	1902	26.821	0.216	NA	0.012	0.023	-102.873	71.481
336	1	336	3.76	2.59	167.5	1	1525	26.909	0.301	NA	0.088	0.176	32.671	135.544
337	1	337	3.755	2.576	168	1	2263	26.923	0.292	NA	0.015	0.029	-114.047	-146.718
338	1	338	3.743	2.498	168.5	1	1653	27.002	0.266	NA	0.079	0.158	-98.171	15.876
339	1	339	3.702	2.559	169	1	2468	27.075	0.236	NA	0.073	0.147	124.056	-137.773
340	1	340	3.658	2.56	169.5	1	1806	27.119	0.195	NA	0.044	0.088	178.373	54.317
341	1	341	3.678	2.53	170	1	2139	27.155	0.205	NA	0.036	0.072	-57.248	124.379
342	1	342	3.693	2.436	170.5	1	2030	27.251	0.221	NA	0.095	0.191	-80.819	-23.572
343	1	343	3.629	2.472	171	1	2024	27.325	0.152	NA	0.074	0.148	150.51	-128.67
344	1	344	3.659	2.516	171.5	1	1905	27.378	0.185	NA	0.053	0.107	54.701	-95.809
345	1	345	3.682	2.558	172	1	1956	27.426	0.217	NA	0.048	0.097	61.989	7.288
346	1	346	3.738	2.56	172.5	1	2331	27.482	0.271	NA	0.056	0.111	2.058	-59.93
347	1	347	3.724	2.499	173	1	1271	27.545	0.247	NA	0.063	0.126	-102.528	-104.586
348	1	348	3.766	2.505	173.5	1	2525	27.588	0.29	NA	0.043	0.086	8.026	110.555
349	1	349	3.977	2.451	174	1	4938	27.806	0.501	NA	0.218	0.435	-14.373	-22.399
350	1	350	3.816	2.37	174.5	1	4356	27.986	0.358	NA	0.18	0.361	-153.332	-138.96
351	1	351	3.986	2.402	175	1	5461	28.159	0.516	NA	0.173	0.346	10.946	164.278
352	1	352	3.854	2.541	175.5	1	2210	28.35	0.38	NA	0.191	0.382	133.743	122.798
353	1	353	3.921	2.541	176	1	5531	28.417	0.447	NA	0.067	0.134	0.288	-133.455
354	1	354	3.956	2.499	176.5	1	4576	28.472	0.479	NA	0.055	0.11	-50.404	-50.693
355	1	355	3.95	2.576	177	1	7637	28.55	0.481	NA	0.078	0.155	94.239	144.644
356	1	356	3.908	2.555	177.5	1	4085	28.597	0.436	NA	0.047	0.093	-153.803	111.958
357	1	357	3.908	2.567	178	1	3519	28.608	0.438	NA	0.012	0.023	92.295	-113.903
358	1	358	3.996	2.578	178.5	1	2843	28.698	0.527	NA	0.089	0.179	7.171	-85.124
359	1	359	3.995	2.56	179	1	3814	28.715	0.523	NA	0.018	0.036	-95.444	-102.615
360	1	360	3.809	2.509	179.5	1	2803	28.908	0.333	NA	0.192	0.384	-164.652	-69.208
361	1	361	3.849	2.528	180	1	3963	28.951	0.374	NA	0.044	0.088	25.313	-170.035
362	1	362	3.796	2.459	180.5	1	2060	29.038	0.32	NA	0.087	0.174	-127.339	-152.652
363	1	363	3.776	2.425	181	1	3159	29.078	0.305	NA	0.04	0.08	-119.974	7.365
364	1	364	3.785	2.477	181.5	1	2924	29.131	0.308	NA	0.053	0.105	81.005	-159.02
365	1	365	3.794	2.464	182	1	2047	29.146	0.317	NA	0.016	0.032	-55.758	-136.764
366	1	366	3.944	2.339	182.5	1	6888	29.341	0.489	NA	0.195	0.39	-39.625	16.134
367	1	367	3.816	2.446	183	1	2353	29.507	0.341	NA	0.166	0.332	140.34	179.964
368	1	368	3.812	2.489	183.5	1	3487	29.551	0.335	NA	0.043	0.087	95.033	-45.307
369	1	369	3.847	2.496	184	1	2530	29.586	0.37	NA	0.035	0.071	11.189	-83.844
370	1	370	3.873	2.448	184.5	1	2425	29.641	0.397	NA	0.054	0.109	-61.479	-72.668
371	1	371	3.722	2.506	185	1	3125	29.802	0.246	NA	0.161	0.322	158.777	-139.743
372	1	372	3.855	2.469	185.5	1	2978	29.94	0.378	NA	0.138	0.276	-15.578	-174.355
373	1	373	3.766	2.598	186	1	3270	30.097	0.31	NA	0.157	0.314	124.658	140.236
374	1	374	3.661	2.544	186.5	1	1964	30.215	0.193	NA	0.118	0.236	-152.552	82.79
375	1	375	3.723	2.552	187	1	3709	30.277	0.254	NA	0.062	0.125	7.472	160.024
376	1	376	3.687	2.549	187.5	1	2395	30.313	0.219	NA	0.036	0.072	-175.154	177.374
377	1	377	3.808	2.601	188	1	2333	30.445	0.351	NA	0.132	0.264	23.377	-161.469
378	1	378	3.778	2.492	188.5	1	1612	30.559	0.301	NA	0.114	0.228	-105.592	-128.969
379	1	379	3.744	2.461	189	1	1962	30.604	0.268	NA	0.046	0.091	-137.314	-31.722
380	1	380	3.755	2.479	189.5	1	2429	30.625	0.277	NA	0.021	0.042	60.383	-162.303
381	1	381	3.711	2.474	190	1	2903	30.669	0.234	NA	0.043	0.087	-173.59	126.027
382	1	382	3.663	2.478	190.5	1	2702	30.717	0.186	NA	0.048	0.096	175.512	-10.898
383	1	383	3.666	2.579	191	1	2525	30.818	0.211	NA	0.101	0.202	88.278	-87.234
384	1	384	3.634	2.513	191.5	1	2195	30.892	0.158	NA	0.074	0.147	-116.547	155.175
385	1	385	3.611	2.518	192	1	2173	30.914	0.138	NA	0.023	0.046	166.106	-77.347
386	1	386	3.651	2.502	192.5	1	3746	30.957	0.174	NA	0.043	0.086	-22.707	171.187
387	1	387	3.744	2.449	193	1	4298	31.064	0.269	NA	0.107	0.214	-29.579	-6.872
388	1	388	3.643	2.559	193.5	1	2754	31.214	0.181	NA	0.15	0.299	132.526	162.105
389	1	389	3.736	2.579	194	1	3842	31.309	0.275	NA	0.095	0.19	12.125	-120.401
390	1	390	3.625	2.569	194.5	1	3483	31.421	0.169	NA	0.112	0.223	-174.516	173.36
391	1	391	3.64	2.356	195	1	3193	31.634	0.208	NA	0.213	0.426	-85.849	88.667
392	1	392	3.626	2.552	195.5	1	2246	31.829	0.162	NA	0.196	0.392	94.162	-179.989
393	1	393	3.727	2.48	196	1	4149	31.953	0.249	NA	0.123	0.247	-35.283	-129.445
394	1	394	3.61	2.514	196.5	1	3129	32.074	0.136	NA	0.121	0.242	163.911	-160.806
395	1	395	3.63	2.469	197	1	2653	32.123	0.154	NA	0.049	0.098	-66.196	129.893
396	1	396	3.71	2.534	197.5	1	3876	32.225	0.237	NA	0.103	0.205	39.109	105.305
397	1	397	3.61	2.442	198	1	2267	32.361	0.14	NA	0.135	0.271	-137.494	-176.604
398	1	398	3.696	2.516	198.5	1	1834	32.474	0.221	NA	0.113	0.227	40.546	178.041
399	1	399	3.647	2.478	199	1	3684	32.536	0.17	NA	0.062	0.124	-142.386	177.068
400	1	400	3.624	2.503	199.5	1	4153	32.57	0.148	NA	0.034	0.067	131.347	-86.267
401	1	401	3.58	2.522	200	1	4147	32.618	0.108	NA	0.049	0.097	157.898	26.551
402	1	402	3.67	2.558	200.5	1	4580	32.716	0.206	NA	0.098	0.196	21.965	-135.933
403	1	403	3.714	2.544	201	1	5565	32.762	0.244	NA	0.046	0.092	-18.052	-40.017
404	1	404	3.646	2.583	201.5	1	3304	32.841	0.195	NA	0.078	0.157	150.17	168.222
405	1	405	3.592	2.622	202	1	3842	32.907	0.178	NA	0.066	0.132	144.469	-5.701
406	1	406	3.673	2.528	202.5	1	3182	33.03	0.201	NA	0.123	0.247	-48.903	166.628
407	1	407	3.71	2.603	203	1	5830	33.114	0.261	NA	0.084	0.167	63.892	112.796
408	1	408	3.788	2.566	203.5	1	2713	33.201	0.321	NA	0.087	0.174	-25.855	-89.747
409	1	409	3.753	2.598	204	1	3861	33.249	0.297	NA	0.048	0.097	137.288	163.143
410	1	410	3.755	2.577	204.5	1	3505	33.271	0.292	NA	0.022	0.043	-83.171	139.541
411	1	411	3.726	2.469	205	1	2818	33.383	0.249	NA	0.112	0.224	-105.138	-21.967
412	1	412	3.734	2.493	205.5	1	3027	33.408	0.257	NA	0.026	0.052	71.909	177.047
413	1	413	3.671	2.529	206	1	2432	33.481	0.198	NA	0.073	0.146	150.518	78.609
414	1	414	3.675	2.558	206.5	1	1853	33.511	0.211	NA	0.03	0.059	80.848	-69.67
415	1	415	3.687	2.517	207	1	2084	33.554	0.212	NA	0.043	0.085	-74.166	-155.013
416	1	416	3.719	2.552	207.5	1	2058	33.6	0.25	NA	0.047	0.094	47.715	121.881
417	1	417	3.738	2.516	208	1	2242	33.642	0.263	NA	0.041	0.083	-61.646	-109.361
418	1	418	3.678	2.52	208.5	1	1224	33.702	0.204	NA	0.06	0.121	175.672	-122.682
419	1	419	3.694	2.508	209	1	1926	33.722	0.218	NA	0.019	0.039	-36.678	147.65
420	1	420	3.694	2.527	209.5	1	1806	33.741	0.22	NA	0.019	0.038	90.412	127.09
421	1	421	3.746	2.532	210	1	1838	33.793	0.272	NA	0.052	0.105	4.569	-85.843
422	1	422	3.683	2.475	210.5	1	3040	33.877	0.206	NA	0.084	0.169	-138.283	-142.853
423	1	423	3.702	2.552	211	1	2163	33.956	0.234	NA	0.079	0.157	75.661	-146.056
424	1	424	3.681	2.492	211.5	1	2148	34.019	0.204	NA	0.063	0.127	-109.788	174.551
425	1	425	3.697	2.467	212	1	1755	34.049	0.221	NA	0.03	0.06	-56.91	52.878
426	1	426	3.723	2.522	212.5	1	2325	34.11	0.248	NA	0.061	0.122	64.779	121.689
427	1	427	3.768	2.521	213	1	1866	34.155	0.293	NA	0.045	0.09	-1.828	-66.608
428	1	428	3.74	2.53	213.5	1	2116	34.184	0.267	NA	0.029	0.058	161.077	162.906
429	1	429	3.83	2.448	214	1	4456	34.305	0.354	NA	0.121	0.242	-42.519	156.404
430	1	430	3.837	2.491	214.5	1	7112	34.348	0.36	NA	0.043	0.086	80.241	122.759
431	1	431	3.771	2.533	215	1	5922	34.426	0.298	NA	0.078	0.156	147.046	66.805
432	1	432	3.903	2.493	215.5	1	5049	34.563	0.426	NA	0.138	0.275	-16.707	-163.754
433	1	433	3.776	2.45	216	1	6067	34.698	0.301	NA	0.134	0.269	-161.33	-144.623
434	1	434	3.77	2.512	216.5	1	3287	34.76	0.294	NA	0.062	0.124	95.437	-103.233
435	1	435	3.764	2.549	217	1	5109	34.797	0.293	NA	0.037	0.074	99.989	4.552
436	1	436	3.735	2.527	217.5	1	5288	34.833	0.261	NA	0.036	0.072	-141.8	118.211
437	1	437	3.733	2.462	218	1	4471	34.898	0.257	NA	0.065	0.13	-92.3	49.5
438	1	438	3.688	2.485	218.5	1	3679	34.949	0.211	NA	0.05	0.101	152.44	-115.26
439	1	439	3.676	2.503	219	1	2747	34.97	0.199	NA	0.022	0.044	123.625	-28.816
440	1	440	3.727	2.533	219.5	1	2237	35.03	0.254	NA	0.059	0.118	29.947	-93.677
441	1	441	3.771	2.555	220	1	4168	35.079	0.302	NA	0.049	0.099	26.512	-3.435
442	1	442	3.663	2.434	220.5	1	4537	35.241	0.193	NA	0.162	0.324	-131.794	-158.306
443	1	443	3.767	2.532	221	1	2429	35.383	0.293	NA	0.142	0.285	43.57	175.364
444	1	444	3.739	2.571	221.5	1	4377	35.431	0.275	NA	0.048	0.095	124.956	81.386
445	1	445	3.7	2.49	222	1	4104	35.521	0.223	NA	0.09	0.18	-115.456	119.589
446	1	446	3.724	2.515	222.5	1	2005	35.555	0.248	NA	0.034	0.068	46.956	162.412
447	1	447	3.696	2.447	223	1	3897	35.628	0.222	NA	0.073	0.146	-112.64	-159.596
448	1	448	3.714	2.506	223.5	1	3298	35.689	0.237	NA	0.061	0.122	73.003	-174.357
449	1	449	3.659	2.541	224	1	2122	35.754	0.19	NA	0.065	0.13	147.125	74.121
450	1	450	3.724	2.472	224.5	1	2131	35.849	0.247	NA	0.095	0.19	-46.592	166.283
451	1	451	3.82	2.587	225	1	2150	35.999	0.357	NA	0.149	0.299	50.146	96.739
452	1	452	3.597	2.544	225.5	1	2190	36.225	0.133	NA	0.227	0.454	-169.011	140.842
453	1	453	3.783	2.554	226	1	1932	36.412	0.314	NA	0.187	0.373	3.233	172.244
454	1	454	3.763	2.457	226.5	1	2527	36.511	0.288	NA	0.099	0.199	-101.574	-104.806
455	1	455	3.711	2.492	227	1	3460	36.575	0.234	NA	0.063	0.127	145.732	-112.695
456	1	456	3.761	2.5	227.5	1	3150	36.625	0.284	NA	0.05	0.1	8.27	-137.461
457	1	457	3.782	2.478	228	1	2632	36.656	0.305	NA	0.031	0.061	-46.372	-54.642
458	1	458	3.808	2.541	228.5	1	1631	36.725	0.336	NA	0.069	0.138	67.342	113.714
459	1	459	3.766	2.466	229	1	2419	36.811	0.29	NA	0.086	0.173	-119.191	173.466
460	1	460	3.64	2.45	229.5	1	1787	36.939	0.166	NA	0.128	0.255	-172.851	-53.659
461	1	461	3.702	2.459	230	1	2506	37.001	0.226	NA	0.063	0.125	8.579	-178.57
462	1	462	3.72	2.464	230.5	1	3078	37.02	0.243	NA	0.019	0.038	14.065	5.486
463	1	463	3.768	2.576	231	1	3057	37.142	0.305	NA	0.122	0.244	66.46	52.395
464	1	464	3.83	2.469	231.5	1	2131	37.265	0.353	NA	0.123	0.246	-60.007	-126.467
465	1	465	3.87	2.427	232	1	2760	37.323	0.397	NA	0.058	0.117	-46.195	13.812
466	1	466	3.829	2.523	232.5	1	1920	37.427	0.354	NA	0.104	0.208	113.233	159.429
467	1	467	3.801	2.47	233	1	2687	37.486	0.324	NA	0.059	0.119	-118.011	128.755
468	1	468	3.815	2.456	233.5	1	4637	37.506	0.339	NA	0.02	0.04	-46.302	71.709
469	1	469	3.73	2.48	234	1	2229	37.595	0.253	NA	0.089	0.177	164.225	-149.473
470	1	470	3.674	2.508	234.5	1	1593	37.658	0.198	NA	0.063	0.126	153.225	-11
471	1	471	3.77	2.504	235	1	2862	37.754	0.293	NA	0.096	0.192	-2.542	-155.767
472	1	472	3.679	2.557	235.5	1	1395	37.859	0.214	NA	0.105	0.21	149.521	152.063
473	1	473	3.745	2.503	236	1	3453	37.945	0.269	NA	0.086	0.171	-39.341	171.138
474	1	474	3.845	2.455	236.5	1	3598	38.055	0.369	NA	0.111	0.222	-25.646	13.695
475	1	475	3.733	2.439	237	1	3686	38.169	0.26	NA	0.114	0.227	-171.972	-146.327
476	1	476	3.793	2.516	237.5	1	3929	38.267	0.317	NA	0.098	0.195	51.756	-136.272
477	1	477	3.837	2.539	238	1	3814	38.316	0.363	NA	0.049	0.098	27.589	-24.167
478	1	478	3.747	2.452	238.5	1	3795	38.44	0.272	NA	0.124	0.249	-135.926	-163.514
479	1	479	3.753	2.626	239	1	1275	38.614	0.309	NA	0.174	0.348	88.173	-135.901
480	1	480	3.719	2.472	239.5	1	2186	38.772	0.242	NA	0.158	0.315	-102.552	169.275
481	1	481	3.697	2.542	240	1	1870	38.845	0.227	NA	0.073	0.146	106.93	-150.518
482	1	482	3.643	2.508	240.5	1	2751	38.909	0.167	NA	0.064	0.128	-148.083	104.987
483	1	483	3.597	2.55	241	1	3526	38.972	0.135	NA	0.063	0.125	137.754	-74.163
484	1	484	3.644	2.488	241.5	1	3127	39.049	0.167	NA	0.078	0.156	-52.482	169.765
485	1	485	3.708	2.478	242	1	3577	39.114	0.231	NA	0.065	0.13	-9.493	42.989
486	1	486	3.689	2.456	242.5	1	1614	39.143	0.214	NA	0.029	0.058	-130.859	-121.366
487	1	487	3.721	2.483	243	1	3441	39.185	0.244	NA	0.042	0.083	40.345	171.204
488	1	488	3.678	2.531	243.5	1	2498	39.25	0.205	NA	0.065	0.13	131.821	91.476
489	1	489	3.693	2.523	244	1	2141	39.267	0.219	NA	0.017	0.034	-26.738	-158.56
490	1	490	3.672	2.577	244.5	1	2572	39.325	0.215	NA	0.058	0.116	111.621	138.359
491	1	491	3.649	2.541	245	1	2668	39.368	0.18	NA	0.043	0.085	-122.333	126.046
492	1	492	3.733	2.539	245.5	1	2615	39.452	0.261	NA	0.085	0.169	-1.46	120.873
493	1	493	3.712	2.516	246	1	5367	39.484	0.237	NA	0.031	0.063	-132.663	-131.202
494	1	494	3.688	2.557	246.5	1	1932	39.531	0.222	NA	0.047	0.095	120.267	-107.07
495	1	495	3.768	2.537	247	1	1943	39.613	0.295	NA	0.082	0.164	-13.749	-134.016
496	1	496	3.617	2.443	247.5	1	1506	39.791	0.146	NA	0.178	0.355	-147.998	-134.249
497	1	497	3.661	2.571	248	1	3556	39.925	0.202	NA	0.135	0.269	70.873	-141.129
498	1	498	3.75	2.532	248.5	1	2897	40.022	0.277	NA	0.097	0.194	-23.586	-94.459
499	1	499	3.754	2.42	249	1	4635	40.134	0.285	NA	0.111	0.223	-87.941	-64.354
500	1	500	3.733	2.505	249.5	1	3061	40.221	0.256	NA	0.088	0.175	104.347	-167.712
501	1	501	3.802	2.362	250	1	3428	40.38	0.347	NA	0.159	0.318	-64.272	-168.619
502	1	502	3.755	2.512	250.5	1	2922	40.538	0.279	NA	0.157	0.315	107.19	171.462
503	1	503	3.627	2.449	251	1	3871	40.681	0.155	NA	0.143	0.286	-153.597	99.212
504	1	504	3.778	2.524	251.5	1	2043	40.849	0.304	NA	0.169	0.338	26.386	179.984
505	1	505	3.713	2.422	252	1	4012	40.97	0.245	NA	0.121	0.242	-122.626	-149.012
506	1	506	3.653	2.507	252.5	1	2434	41.075	0.177	NA	0.104	0.209	125.271	-112.103
507	1	507	3.633	2.482	253	1	2474	41.107	0.156	NA	0.032	0.064	-128.591	106.138
508	1	508	3.675	2.568	253.5	1	4029	41.202	0.214	NA	0.095	0.191	64.212	-167.197
509	1	509	3.708	2.506	254	1	4437	41.272	0.232	NA	0.07	0.14	-61.679	-125.891
510	1	510	3.725	2.478	254.5	1	3846	41.305	0.248	NA	0.033	0.066	-58.947	2.732
511	1	511	3.71	2.534	255	1	2331	41.363	0.237	NA	0.058	0.117	105.048	163.994
512	1	512	3.661	2.597	255.5	1	4590	41.442	0.215	NA	0.079	0.157	127.838	22.79
513	1	513	3.647	2.535	256	1	1977	41.505	0.176	NA	0.063	0.126	-103.561	128.601
514	1	514	3.643	2.5	256.5	1	3895	41.54	0.166	NA	0.035	0.07	-95.985	7.577
515	1	515	3.633	2.496	257	1	3697	41.551	0.156	NA	0.011	0.022	-158.007	-62.022
516	1	516	3.714	2.484	257.5	1	2133	41.633	0.237	NA	0.082	0.164	-8.926	149.081
517	1	517	3.728	2.579	258	1	2431	41.73	0.268	NA	0.097	0.193	81.609	90.535
518	1	518	3.706	2.456	258.5	1	3835	41.855	0.23	NA	0.126	0.251	-100.33	178.061
519	1	519	3.67	2.534	259	1	3844	41.942	0.198	NA	0.086	0.173	114.439	-145.231
520	1	520	3.652	2.57	259.5	1	2839	41.982	0.194	NA	0.04	0.081	116.632	2.193
521	1	521	3.74	2.59	260	1	2323	42.072	0.283	NA	0.09	0.181	12.811	-103.822
522	1	522	3.664	2.59	260.5	1	2939	42.148	0.213	NA	0.076	0.152	-179.286	167.903
523	1	523	3.658	2.613	261	1	2240	42.173	0.221	NA	0.025	0.049	103.817	-76.897
524	1	524	3.717	2.551	261.5	1	2478	42.259	0.248	NA	0.086	0.171	-46.914	-150.731
525	1	525	3.692	2.532	262	1	2391	42.289	0.22	NA	0.031	0.061	-142.998	-96.084
526	1	526	3.71	2.574	262.5	1	2280	42.335	0.248	NA	0.045	0.091	67.058	-149.944
527	1	527	3.792	2.549	263	1	4072	42.421	0.321	NA	0.086	0.173	-17.126	-84.184
528	1	528	3.754	2.59	263.5	1	3895	42.477	0.296	NA	0.056	0.112	132.715	149.841
529	1	529	3.846	2.515	264	1	3925	42.596	0.37	NA	0.118	0.237	-38.957	-171.672
530	1	530	3.827	2.598	264.5	1	2623	42.681	0.367	NA	0.085	0.169	102.954	141.911
531	1	531	3.77	2.604	265	1	4057	42.738	0.315	NA	0.058	0.116	173.898	70.943
532	1	532	3.747	2.552	265.5	1	4919	42.795	0.278	NA	0.057	0.113	-113.655	72.447
533	1	533	3.832	2.532	266	1	5343	42.882	0.357	NA	0.087	0.174	-13.298	100.357
534	1	534	3.808	2.575	266.5	1	7240	42.93	0.343	NA	0.048	0.097	119.14	132.437
535	1	535	3.644	2.608	267	1	4757	43.098	0.206	NA	0.168	0.336	168.614	49.474
536	1	536	3.756	2.58	267.5	1	5145	43.214	0.294	NA	0.116	0.231	-13.724	177.663
537	1	537	3.712	2.494	268	1	3528	43.311	0.234	NA	0.097	0.194	-117.27	-103.547
538	1	538	3.641	2.567	268.5	1	3453	43.412	0.182	NA	0.102	0.204	134.067	-108.663
539	1	539	3.743	2.472	269	1	4469	43.553	0.267	NA	0.14	0.28	-42.783	-176.849
540	1	540	3.789	2.554	269.5	1	3656	43.646	0.319	NA	0.094	0.187	60.903	103.686
541	1	541	3.734	2.56	270	1	3650	43.701	0.267	NA	0.055	0.11	173.862	112.959
542	1	542	3.837	2.489	270.5	1	4117	43.826	0.359	NA	0.125	0.249	-34.579	151.559
543	1	543	3.874	2.475	271	1	5160	43.866	0.397	NA	0.04	0.079	-20.299	14.28
544	1	544	3.881	2.442	271.5	1	3379	43.899	0.406	NA	0.034	0.067	-78.099	-57.801
545	1	545	3.754	2.533	272	1	2291	44.055	0.281	NA	0.156	0.312	144.484	-137.416
546	1	546	3.839	2.513	272.5	1	2167	44.142	0.363	NA	0.087	0.174	-12.98	-157.464
547	1	547	3.808	2.481	273	1	2212	44.187	0.331	NA	0.045	0.09	-133.189	-120.209
548	1	548	3.886	2.478	273.5	1	2653	44.265	0.409	NA	0.078	0.157	-2.221	130.968
549	1	549	3.811	2.473	274	1	2039	44.341	0.334	NA	0.075	0.15	-176.243	-174.022
550	1	550	3.784	2.472	274.5	1	2634	44.368	0.307	NA	0.028	0.055	-177.796	-1.553
551	1	551	3.775	2.435	275	1	2771	44.406	0.302	NA	0.038	0.076	-103.107	74.689
552	1	552	3.72	2.47	275.5	1	2675	44.472	0.243	NA	0.066	0.131	147.761	-109.133
553	1	553	3.706	2.45	276	1	2146	44.496	0.231	NA	0.024	0.048	-125.154	87.086
554	1	554	3.755	2.414	276.5	1	2662	44.556	0.287	NA	0.061	0.121	-36.011	89.142
555	1	555	3.805	2.45	277	1	2660	44.618	0.33	NA	0.062	0.123	35.124	71.136
556	1	556	3.718	2.485	277.5	1	3219	44.712	0.241	NA	0.094	0.189	157.874	122.749
557	1	557	3.89	2.512	278	1	5224	44.886	0.413	NA	0.174	0.348	8.743	-149.131
558	1	558	3.801	2.5	278.5	1	3419	44.976	0.324	NA	0.089	0.179	-172.579	178.679
559	1	559	3.715	2.577	279	1	3432	45.091	0.254	NA	0.115	0.231	138.4	-49.021
560	1	560	3.757	2.591	279.5	1	2126	45.136	0.299	NA	0.045	0.089	18.808	-119.592
561	1	561	3.678	2.49	280	1	2873	45.264	0.201	NA	0.128	0.256	-127.974	-146.782
562	1	562	3.719	2.57	280.5	1	2459	45.354	0.256	NA	0.09	0.18	63.047	-168.979
563	1	563	3.768	2.571	281	1	2389	45.402	0.302	NA	0.049	0.097	0.596	-62.452
564	1	564	3.689	2.62	281.5	1	2500	45.495	0.25	NA	0.093	0.186	148.261	147.666
565	1	565	3.799	2.627	282	1	3264	45.606	0.351	NA	0.11	0.221	3.883	-144.378
566	1	566	3.712	2.635	282.5	1	2252	45.693	0.278	NA	0.087	0.174	175.082	171.199
567	1	567	3.775	2.601	283	1	1702	45.764	0.318	NA	0.071	0.142	-28.524	156.394
568	1	568	3.743	2.61	283.5	1	1634	45.797	0.293	NA	0.033	0.066	163.943	-167.533
569	1	569	3.755	2.546	284	1	2378	45.862	0.284	NA	0.065	0.13	-79.386	116.671
570	1	570	3.728	2.504	284.5	1	3306	45.912	0.252	NA	0.05	0.099	-121.869	-42.483
571	1	571	3.756	2.589	285	1	1412	46.001	0.297	NA	0.089	0.179	72.213	-165.918
572	1	572	3.735	2.554	285.5	1	1766	46.042	0.266	NA	0.041	0.082	-120.345	167.442
573	1	573	3.715	2.601	286	1	2975	46.093	0.265	NA	0.052	0.103	112.263	-127.392
574	1	574	3.64	2.586	286.5	1	2248	46.171	0.19	NA	0.077	0.155	-168.413	79.325
575	1	575	3.687	2.555	287	1	1952	46.227	0.22	NA	0.056	0.113	-33.502	134.91
576	1	576	3.691	2.529	287.5	1	1640	46.254	0.218	NA	0.026	0.053	-80.022	-46.52
577	1	577	3.695	2.583	288	1	2350	46.308	0.239	NA	0.054	0.108	85.43	165.452
578	1	578	3.767	2.63	288.5	1	3251	46.394	0.324	NA	0.086	0.172	33.461	-51.969
579	1	579	3.601	2.562	289	1	2112	46.574	0.145	NA	0.18	0.36	-157.627	168.912
580	1	580	3.638	2.505	289.5	1	2250	46.642	0.162	NA	0.068	0.137	-56.553	101.074
581	1	581	3.68	2.541	290	1	1664	46.697	0.21	NA	0.055	0.11	41.209	97.763
582	1	582	3.778	2.529	290.5	1	1749	46.796	0.304	NA	0.099	0.199	-7.088	-48.298
583	1	583	3.658	2.53	291	1	1962	46.917	0.186	NA	0.12	0.241	179.246	-173.666
584	1	584	3.666	2.574	291.5	1	1954	46.962	0.208	NA	0.045	0.089	80.003	-99.243
585	1	585	3.72	2.551	292	1	1429	47.021	0.251	NA	0.059	0.119	-23.351	-103.354
586	1	586	3.747	2.548	292.5	1	2139	47.048	0.277	NA	0.027	0.054	-4.659	18.692
587	1	587	3.598	2.542	293	1	1527	47.196	0.133	NA	0.149	0.298	-177.505	-172.846
588	1	588	3.704	2.576	293.5	1	1608	47.308	0.244	NA	0.111	0.222	17.675	-164.82
589	1	589	3.67	2.547	294	1	2280	47.352	0.202	NA	0.044	0.089	-139.94	-157.615
590	1	590	3.716	2.611	294.5	1	1248	47.431	0.27	NA	0.079	0.158	54.066	-165.994
591	1	591	3.625	2.63	295	1	1924	47.525	0.206	NA	0.094	0.187	168.564	114.498
592	1	592	3.691	2.609	295.5	1	1704	47.595	0.247	NA	0.07	0.14	-16.907	174.529
593	1	593	3.558	2.536	296	1	1280	47.747	0.095	NA	0.153	0.305	-151.054	-134.147
594	1	594	3.584	2.611	296.5	1	1954	47.827	0.164	NA	0.08	0.16	70.621	-138.325
595	1	595	3.633	2.576	297	1	1284	47.887	0.18	NA	0.06	0.12	-35.414	-106.035
596	1	596	3.63	2.649	297.5	1	2182	47.96	0.223	NA	0.073	0.146	93.112	128.526
597	1	597	3.69	2.57	298	1	1623	48.059	0.228	NA	0.099	0.198	-52.608	-145.72
598	1	598	3.666	2.621	298.5	1	1956	48.116	0.232	NA	0.057	0.113	115.124	167.732
599	1	599	3.639	2.533	299	1	2538	48.208	0.168	NA	0.092	0.184	-106.906	137.97
600	1	600	3.628	2.643	299.5	1	1429	48.319	0.217	NA	0.111	0.222	95.868	-157.226
