# Supplementary material for: Random sub-diffusion and capture of genes by the nuclear pore reduces dynamics and coordinates inter-chromosomal movement
Source: eLife. 2021 May 18;10:e66238. doi: 10.7554/eLife.66238 (PMC8195609; doi:10.7554/eLife.66238)
Supplement: Figure 5—source data 1. [file elife-66238-fig5-data1.zip › REPOS_DB/DimerCap_WT/200228_DimerCap_WT_Dimer_06a.csv]

Nr	TID	PID	x [micron]	y [micron]	t [sec]	c [idx]	I [val]	Len [micron]	D2S [micron]	D2R [micron]	D2P [micron]	v [micron/sec]	α [deg]	Δα [deg]
1	1	1	3.693	2.978	0	1	1608	0	0	NA	NA	NA	NA	NA
2	1	2	3.655	2.931	0.5	1	1740	0.061	0.061	NA	0.061	0.121	-128.521	NA
3	1	3	3.715	2.916	1	1	1567	0.122	0.066	NA	0.061	0.122	-13.861	114.66
4	1	4	3.62	2.899	1.5	1	1580	0.218	0.108	NA	0.096	0.193	-169.722	-155.861
5	1	5	3.604	3.049	2	1	1681	0.369	0.114	NA	0.151	0.302	95.955	-94.324
6	1	6	3.754	2.953	2.5	1	1183	0.548	0.066	NA	0.178	0.356	-32.784	-128.738
7	1	7	3.675	3.009	3	1	2653	0.645	0.036	NA	0.097	0.195	144.703	177.487
8	1	8	3.658	3.04	3.5	1	4078	0.68	0.071	NA	0.035	0.07	117.671	-27.032
9	1	9	3.684	3.014	4	1	2314	0.717	0.037	NA	0.037	0.073	-44.821	-162.492
10	1	10	3.629	2.997	4.5	1	3690	0.774	0.067	NA	0.057	0.115	-162.698	-117.877
11	1	11	3.629	2.917	5	1	1875	0.854	0.089	NA	0.08	0.16	-90.421	72.277
12	1	12	3.676	2.942	5.5	1	3067	0.908	0.04	NA	0.053	0.107	28.22	118.64
13	1	13	3.696	2.961	6	1	3822	0.935	0.018	NA	0.028	0.055	41.765	13.545
14	1	14	3.711	2.892	6.5	1	2335	1.005	0.087	NA	0.07	0.139	-77.924	-119.688
15	1	15	3.756	2.989	7	1	3564	1.111	0.064	NA	0.106	0.213	64.773	142.696
16	1	16	3.689	2.901	7.5	1	3434	1.222	0.077	NA	0.11	0.221	-127.405	167.822
17	1	17	3.694	2.881	8	1	2216	1.242	0.097	NA	0.021	0.042	-74.917	52.488
18	1	18	3.672	2.909	8.5	1	2353	1.279	0.072	NA	0.036	0.072	128.721	-156.363
19	1	19	3.612	2.894	9	1	1664	1.34	0.116	NA	0.062	0.123	-166.256	65.023
20	1	20	3.772	2.869	9.5	1	3099	1.502	0.134	NA	0.162	0.324	-8.948	157.309
21	1	21	3.807	2.992	10	1	3097	1.63	0.115	NA	0.128	0.255	74.201	83.149
22	1	22	3.795	2.986	10.5	1	1971	1.643	0.102	NA	0.013	0.027	-151.533	134.266
23	1	23	3.69	2.94	11	1	2421	1.757	0.038	NA	0.114	0.228	-156.734	-5.201
24	1	24	3.694	2.869	11.5	1	1676	1.829	0.109	NA	0.072	0.144	-87.084	69.65
25	1	25	3.693	2.899	12	1	1759	1.86	0.079	NA	0.031	0.061	91.882	178.966
26	1	26	3.611	2.951	12.5	1	1431	1.957	0.086	NA	0.096	0.193	147.791	55.909
27	1	27	3.674	2.985	13	1	1956	2.029	0.02	NA	0.072	0.144	28.944	-118.847
28	1	28	3.676	2.948	13.5	1	1542	2.067	0.034	NA	0.038	0.076	-86.599	-115.543
29	1	29	3.616	2.947	14	1	2463	2.127	0.083	NA	0.06	0.12	-179.794	-93.196
30	1	30	3.728	2.95	14.5	1	2182	2.238	0.045	NA	0.112	0.223	1.394	-178.812
31	1	31	3.689	2.896	15	1	2212	2.305	0.082	NA	0.067	0.133	-125.266	-126.66
32	1	32	3.654	2.995	15.5	1	1493	2.41	0.042	NA	0.105	0.21	109.572	-125.163
33	1	33	3.693	3.012	16	1	3219	2.452	0.034	NA	0.042	0.085	24.663	-84.909
34	1	34	3.582	2.952	16.5	1	1670	2.579	0.114	NA	0.126	0.252	-151.679	-176.342
35	1	35	3.676	2.959	17	1	2376	2.673	0.026	NA	0.094	0.188	3.816	155.495
36	1	36	3.687	2.905	17.5	1	2623	2.728	0.074	NA	0.055	0.111	-78.33	-82.146
37	1	37	3.601	3.011	18	1	2060	2.864	0.097	NA	0.136	0.273	128.945	-152.725
38	1	38	3.646	2.96	18.5	1	2005	2.932	0.05	NA	0.068	0.135	-47.872	-176.817
39	1	39	3.685	2.991	19	1	2118	2.981	0.016	NA	0.049	0.098	38.908	86.78
40	1	40	3.585	2.905	19.5	1	2391	3.113	0.13	NA	0.132	0.264	-139.076	-177.985
41	1	41	3.657	2.922	20	1	1791	3.187	0.067	NA	0.074	0.148	13.19	152.267
42	1	42	3.8	3.044	20.5	1	2035	3.375	0.126	NA	0.188	0.377	40.515	27.324
43	1	43	3.693	2.889	21	1	1589	3.563	0.089	NA	0.188	0.376	-124.559	-165.074
44	1	44	3.624	2.909	21.5	1	2335	3.636	0.098	NA	0.072	0.144	164.391	-71.05
45	1	45	3.641	2.942	22	1	2649	3.673	0.063	NA	0.038	0.075	62.761	-101.63
46	1	46	3.677	2.943	22.5	1	1715	3.709	0.038	NA	0.036	0.072	1.771	-60.989
47	1	47	3.72	2.951	23	1	1260	3.753	0.038	NA	0.044	0.088	9.938	8.167
48	1	48	3.667	2.845	23.5	1	1540	3.871	0.136	NA	0.118	0.237	-116.691	-126.629
49	1	49	3.678	2.955	24	1	1725	3.982	0.027	NA	0.111	0.222	84.046	-159.262
50	1	50	3.766	2.948	24.5	1	1152	4.07	0.079	NA	0.088	0.176	-4.328	-88.375
51	1	51	3.784	2.901	25	1	2116	4.121	0.119	NA	0.051	0.101	-69.544	-65.215
52	1	52	3.79	2.908	25.5	1	1610	4.13	0.12	NA	0.009	0.019	45.539	115.083
53	1	53	3.671	2.887	26	1	1457	4.251	0.093	NA	0.121	0.242	-170.232	144.229
54	1	54	3.772	2.938	26.5	1	1092	4.364	0.089	NA	0.113	0.226	26.495	-163.273
55	1	55	3.703	2.899	27	1	1561	4.444	0.08	NA	0.08	0.159	-150.711	-177.205
56	1	56	3.692	2.917	27.5	1	2011	4.465	0.061	NA	0.021	0.042	121.59	-87.699
57	1	57	3.686	2.83	28	1	1425	4.551	0.148	NA	0.086	0.173	-93.832	144.578
58	1	58	3.74	2.903	28.5	1	1672	4.641	0.089	NA	0.09	0.18	53.429	147.261
59	1	59	3.635	2.898	29	1	1503	4.746	0.098	NA	0.105	0.209	-177.628	128.943
60	1	60	3.727	2.86	29.5	1	2118	4.845	0.123	NA	0.1	0.2	-22.457	155.171
61	1	61	3.709	2.934	30	1	2084	4.922	0.047	NA	0.076	0.152	103.57	126.028
62	1	62	3.657	2.91	30.5	1	2080	4.979	0.077	NA	0.058	0.115	-155.167	101.263
63	1	63	3.615	2.916	31	1	1145	5.022	0.1	NA	0.043	0.086	171.74	-33.094
64	1	64	3.67	2.997	31.5	1	1785	5.12	0.029	NA	0.098	0.196	55.321	-116.419
65	1	65	3.671	2.995	32	1	1851	5.121	0.028	NA	0.001	0.003	-72.949	-128.27
66	1	66	3.8	3.038	32.5	1	1469	5.257	0.123	NA	0.136	0.272	18.056	91.005
67	1	67	3.785	3.027	33	1	2082	5.276	0.104	NA	0.019	0.037	-146.131	-164.187
68	1	68	3.736	2.928	33.5	1	1759	5.386	0.066	NA	0.11	0.221	-116.169	29.961
69	1	69	3.69	2.999	34	1	1501	5.471	0.021	NA	0.085	0.169	123.187	-120.644
70	1	70	3.765	2.948	34.5	1	2261	5.562	0.078	NA	0.091	0.181	-34.091	-157.278
71	1	71	3.728	2.876	35	1	1755	5.643	0.108	NA	0.081	0.162	-117.225	-83.134
72	1	72	3.803	2.957	35.5	1	1329	5.753	0.112	NA	0.111	0.221	46.936	164.161
73	1	73	3.895	3.011	36	1	2470	5.86	0.205	NA	0.107	0.213	30.323	-16.612
74	1	74	3.935	3.088	36.5	1	4435	5.947	0.266	NA	0.087	0.175	62.652	32.329
75	1	75	3.885	3.067	37	1	4198	6.002	0.212	NA	0.055	0.109	-156.756	140.591
76	1	76	3.84	3.104	37.5	1	2784	6.06	0.194	NA	0.058	0.117	140.116	-63.127
77	1	77	3.839	3.047	38	1	3161	6.118	0.161	NA	0.057	0.114	-91.77	128.113
78	1	78	3.857	3.148	38.5	1	4629	6.22	0.236	NA	0.103	0.205	79.639	171.41
79	1	79	3.972	3.155	39	1	5632	6.335	0.33	NA	0.115	0.23	3.573	-76.066
80	1	80	3.936	3.153	39.5	1	3869	6.371	0.3	NA	0.036	0.072	-176.831	179.596
81	1	81	3.861	3.085	40	1	1730	6.473	0.199	NA	0.102	0.203	-137.718	39.112
82	1	82	3.864	3.11	40.5	1	3752	6.499	0.216	NA	0.026	0.051	82.436	-139.846
83	1	83	3.76	3.081	41	1	5540	6.606	0.123	NA	0.108	0.215	-164.284	113.28
84	1	84	3.84	3.058	41.5	1	3438	6.689	0.168	NA	0.083	0.166	-15.74	148.544
85	1	85	3.881	3.092	42	1	5096	6.742	0.22	NA	0.053	0.105	40.067	55.807
86	1	86	3.904	3.001	42.5	1	5710	6.836	0.212	NA	0.094	0.188	-75.777	-115.845
87	1	87	3.912	3.053	43	1	5538	6.889	0.232	NA	0.053	0.105	80.355	156.133
88	1	88	3.886	2.983	43.5	1	3718	6.964	0.194	NA	0.075	0.15	-110.305	169.34
89	1	89	3.816	2.998	44	1	2504	7.036	0.125	NA	0.072	0.144	167.876	-81.82
90	1	90	3.879	2.973	44.5	1	2310	7.104	0.186	NA	0.068	0.136	-21.196	170.929
91	1	91	3.832	2.935	45	1	3022	7.165	0.145	NA	0.061	0.122	-140.95	-119.754
92	1	92	3.767	3.032	45.5	1	1994	7.282	0.091	NA	0.117	0.233	123.932	-95.118
93	1	93	3.852	2.932	46	1	5826	7.413	0.166	NA	0.131	0.262	-49.281	-173.213
94	1	94	3.867	2.957	46.5	1	3031	7.442	0.175	NA	0.029	0.058	58.927	108.208
95	1	95	3.853	2.987	47	1	3332	7.475	0.161	NA	0.033	0.066	114.783	55.856
96	1	96	3.84	2.953	47.5	1	3039	7.512	0.149	NA	0.036	0.073	-111.969	133.248
97	1	97	3.815	2.953	48	1	3997	7.536	0.124	NA	0.025	0.05	-178.755	-66.785
98	1	98	3.916	3.027	48.5	1	3421	7.661	0.228	NA	0.125	0.25	36.161	-145.084
99	1	99	3.981	3.044	49	1	3063	7.729	0.296	NA	0.068	0.135	14.677	-21.484
100	1	100	3.976	3.008	49.5	1	6449	7.765	0.285	NA	0.036	0.073	-97.451	-112.128
101	1	101	3.817	2.911	50	1	2668	7.952	0.141	NA	0.186	0.373	-148.866	-51.415
102	1	102	3.863	3.006	50.5	1	3991	8.057	0.172	NA	0.105	0.211	64.221	-146.914
103	1	103	3.804	2.947	51	1	2299	8.14	0.115	NA	0.083	0.166	-135.057	160.722
104	1	104	3.772	2.96	51.5	1	2845	8.174	0.081	NA	0.034	0.068	158.321	-66.622
105	1	105	3.837	2.981	52	1	3078	8.243	0.144	NA	0.069	0.137	18.24	-140.081
106	1	106	3.866	2.994	52.5	1	3091	8.274	0.174	NA	0.031	0.062	23.709	5.468
107	1	107	3.943	2.969	53	1	4074	8.356	0.251	NA	0.082	0.163	-17.989	-41.698
108	1	108	3.861	3.001	53.5	1	1911	8.445	0.169	NA	0.089	0.178	158.977	176.967
109	1	109	3.873	2.988	54	1	2986	8.462	0.181	NA	0.018	0.035	-44.023	157
110	1	110	3.8	2.867	54.5	1	3270	8.604	0.155	NA	0.142	0.284	-120.989	-76.966
111	1	111	3.827	2.921	55	1	1322	8.665	0.145	NA	0.06	0.121	64.04	-174.971
112	1	112	3.833	2.946	55.5	1	3289	8.691	0.144	NA	0.026	0.053	75.994	11.954
113	1	113	3.822	3.006	56	1	2656	8.751	0.132	NA	0.061	0.121	100.642	24.648
114	1	114	3.83	2.943	56.5	1	2600	8.814	0.141	NA	0.063	0.126	-82.816	176.542
115	1	115	3.773	2.956	57	1	2246	8.872	0.083	NA	0.058	0.116	167.164	-110.02
116	1	116	3.742	2.969	57.5	1	2299	8.906	0.05	NA	0.033	0.067	157.799	-9.365
117	1	117	3.754	3.006	58	1	1540	8.945	0.067	NA	0.039	0.078	73.053	-84.746
118	1	118	3.795	2.986	58.5	1	1883	8.99	0.102	NA	0.046	0.091	-26.583	-99.637
119	1	119	3.805	2.883	59	1	1529	9.093	0.147	NA	0.103	0.206	-84.156	-57.572
120	1	120	3.744	2.972	59.5	1	1717	9.201	0.052	NA	0.107	0.215	124.537	-151.307
121	1	121	3.769	2.986	60	1	1696	9.23	0.077	NA	0.029	0.058	30.118	-94.419
122	1	122	3.798	2.987	60.5	1	2664	9.258	0.105	NA	0.028	0.057	0.23	-29.888
123	1	123	3.702	3.001	61	1	2156	9.355	0.025	NA	0.097	0.193	171.113	170.883
124	1	124	3.853	3.094	61.5	1	4531	9.531	0.198	NA	0.177	0.353	31.586	-139.527
125	1	125	3.743	2.997	62	1	2190	9.678	0.053	NA	0.147	0.293	-138.798	-170.384
126	1	126	3.816	3.026	62.5	1	2286	9.757	0.132	NA	0.079	0.157	21.261	160.058
127	1	127	3.902	3.082	63	1	4960	9.859	0.233	NA	0.102	0.205	32.91	11.649
128	1	128	3.819	3.054	63.5	1	3046	9.946	0.147	NA	0.087	0.174	-161.522	165.569
129	1	129	3.84	3.008	64	1	3784	9.996	0.151	NA	0.05	0.101	-65.243	96.278
130	1	130	3.892	3.002	64.5	1	4049	10.048	0.201	NA	0.052	0.105	-6.884	58.36
131	1	131	3.889	2.998	65	1	2325	10.053	0.197	NA	0.005	0.01	-130.866	-123.982
132	1	132	3.889	2.962	65.5	1	3912	10.09	0.197	NA	0.037	0.073	-89.81	41.056
133	1	133	3.9	3.052	66	1	2368	10.182	0.22	NA	0.092	0.183	83.062	172.872
134	1	134	3.941	3.114	66.5	1	4488	10.255	0.282	NA	0.073	0.147	56.532	-26.53
135	1	135	3.886	3.036	67	1	2240	10.35	0.201	NA	0.095	0.19	-125.263	178.205
136	1	136	3.838	3.104	67.5	1	2931	10.433	0.192	NA	0.083	0.166	125.017	-109.72
137	1	137	3.779	3.053	68	1	3699	10.51	0.115	NA	0.078	0.156	-139.174	95.809
138	1	138	3.774	3.093	68.5	1	2766	10.55	0.141	NA	0.04	0.08	97.357	-123.469
139	1	139	3.706	2.971	69	1	3886	10.69	0.015	NA	0.139	0.279	-119.314	143.329
140	1	140	3.781	2.982	69.5	1	3735	10.766	0.089	NA	0.076	0.152	8.113	127.427
141	1	141	3.777	2.994	70	1	2941	10.779	0.086	NA	0.013	0.026	108.297	100.184
142	1	142	3.899	2.967	70.5	1	4364	10.903	0.206	NA	0.125	0.249	-12.686	-120.983
143	1	143	3.944	2.973	71	1	3886	10.949	0.251	NA	0.045	0.091	8.179	20.864
144	1	144	3.761	2.975	71.5	1	3402	11.131	0.068	NA	0.183	0.365	179.382	171.203
145	1	145	3.794	2.966	72	1	1058	11.166	0.102	NA	0.035	0.069	-16.047	164.572
146	1	146	3.781	2.968	72.5	1	1294	11.18	0.089	NA	0.014	0.028	169.092	-174.861
147	1	147	3.725	2.999	73	1	1147	11.243	0.038	NA	0.064	0.127	151.714	-17.379
148	1	148	3.816	3.014	73.5	1	1851	11.336	0.129	NA	0.093	0.186	9.569	-142.144
149	1	149	3.894	3.067	74	1	4249	11.43	0.22	NA	0.094	0.188	34.314	24.745
150	1	150	3.779	3.089	74.5	1	1375	11.547	0.141	NA	0.117	0.233	169.2	134.886
151	1	151	3.87	2.98	75	1	2126	11.688	0.177	NA	0.141	0.282	-50.261	140.539
152	1	152	3.861	3.03	75.5	1	2314	11.738	0.176	NA	0.05	0.1	99.728	149.989
153	1	153	3.818	2.969	76	1	1358	11.813	0.126	NA	0.075	0.149	-125.073	135.198
154	1	154	3.802	2.998	76.5	1	1809	11.847	0.111	NA	0.034	0.068	119.217	-115.71
155	1	155	3.808	2.942	77	1	1600	11.903	0.12	NA	0.057	0.114	-83.894	156.889
156	1	156	3.979	3.051	77.5	1	3765	12.106	0.295	NA	0.203	0.406	32.566	116.46
157	1	157	3.873	3.032	78	1	1004	12.214	0.188	NA	0.108	0.216	-169.823	157.611
158	1	158	3.928	3.139	78.5	1	5719	12.335	0.285	NA	0.121	0.242	62.848	-127.329
159	1	159	3.828	3.047	79	1	1495	12.472	0.151	NA	0.137	0.273	-137.197	159.956
160	1	160	3.832	3.021	79.5	1	1864	12.498	0.146	NA	0.026	0.052	-79.409	57.787
161	1	161	3.821	2.982	80	1	1363	12.538	0.128	NA	0.041	0.081	-105.961	-26.552
162	1	162	3.722	2.942	80.5	1	1055	12.645	0.047	NA	0.107	0.213	-158.045	-52.084
163	1	163	3.834	3.029	81	1	2101	12.786	0.15	NA	0.141	0.283	37.822	-164.133
164	1	164	3.818	3.035	81.5	1	1659	12.803	0.138	NA	0.017	0.034	158.026	120.204
165	1	165	3.746	3.01	82	1	1440	12.879	0.062	NA	0.076	0.152	-160.84	41.134
166	1	166	3.8	2.998	82.5	1	1352	12.934	0.109	NA	0.055	0.109	-12.413	148.427
167	1	167	3.766	2.941	83	1	1198	13	0.082	NA	0.066	0.132	-120.581	-108.168
168	1	168	3.941	3.03	83.5	1	5322	13.196	0.254	NA	0.196	0.393	26.917	147.499
169	1	169	3.882	2.994	84	1	3577	13.266	0.19	NA	0.07	0.139	-148.955	-175.872
170	1	170	3.966	2.888	84.5	1	3914	13.402	0.288	NA	0.136	0.272	-51.454	97.501
171	1	171	3.928	2.953	85	1	2730	13.477	0.237	NA	0.075	0.151	120.345	171.799
172	1	172	3.972	3.004	85.5	1	5047	13.544	0.28	NA	0.067	0.134	49.168	-71.177
173	1	173	3.972	3.028	86	1	5764	13.568	0.284	NA	0.024	0.048	89.384	40.216
174	1	174	3.922	2.968	86.5	1	3694	13.647	0.229	NA	0.078	0.157	-130.085	140.531
175	1	175	3.974	3.017	87	1	3799	13.718	0.284	NA	0.071	0.143	43.553	173.638
176	1	176	3.97	3.059	87.5	1	3027	13.76	0.289	NA	0.042	0.084	94.635	51.082
177	1	177	3.994	3.091	88	1	4290	13.8	0.322	NA	0.04	0.08	53.221	-41.414
178	1	178	3.848	3.036	88.5	1	1484	13.956	0.166	NA	0.156	0.312	-159.494	147.285
179	1	179	3.936	2.988	89	1	3541	14.056	0.243	NA	0.1	0.2	-28.693	130.801
180	1	180	3.824	3.111	89.5	1	2013	14.222	0.187	NA	0.166	0.333	132.314	161.007
181	1	181	3.99	3.053	90	1	4927	14.398	0.306	NA	0.176	0.352	-19.266	-151.58
182	1	182	3.815	3.135	90.5	1	3031	14.59	0.199	NA	0.192	0.385	154.993	174.259
183	1	183	3.803	3.151	91	1	4021	14.611	0.205	NA	0.02	0.04	127.856	-27.137
184	1	184	3.765	3.116	91.5	1	2135	14.662	0.155	NA	0.052	0.103	-137.051	95.093
185	1	185	3.837	3.006	92	1	2173	14.793	0.147	NA	0.131	0.262	-56.694	80.357
186	1	186	3.857	3.054	92.5	1	2751	14.845	0.181	NA	0.052	0.104	67.553	124.247
187	1	187	3.796	2.974	93	1	1740	14.946	0.104	NA	0.101	0.202	-127.012	165.435
188	1	188	3.918	3.141	93.5	1	3524	15.154	0.279	NA	0.207	0.415	53.986	-179.001
189	1	189	3.966	3.089	94	1	4351	15.224	0.295	NA	0.07	0.141	-47.953	-101.94
190	1	190	3.938	3.025	94.5	1	2982	15.294	0.25	NA	0.07	0.14	-113.121	-65.168
191	1	191	3.929	3.002	95	1	3315	15.319	0.237	NA	0.025	0.049	-112.842	0.279
192	1	192	3.825	3.123	95.5	1	2822	15.477	0.196	NA	0.159	0.317	130.606	-116.553
193	1	193	3.848	3.073	96	1	2122	15.532	0.182	NA	0.054	0.109	-65.521	163.874
194	1	194	3.956	3.054	96.5	1	5230	15.642	0.274	NA	0.11	0.22	-10.258	55.263
195	1	195	3.93	2.98	97	1	3106	15.721	0.237	NA	0.079	0.157	-109.773	-99.516
196	1	196	3.915	3.068	97.5	1	3840	15.81	0.239	NA	0.09	0.179	99.493	-150.733
197	1	197	4.007	3.075	98	1	4388	15.902	0.328	NA	0.092	0.184	4.185	-95.309
198	1	198	3.842	3.072	98.5	1	3658	16.067	0.176	NA	0.165	0.33	-178.966	176.849
199	1	199	3.909	3.004	99	1	1614	16.163	0.217	NA	0.095	0.191	-45.494	133.472
200	1	200	3.815	2.989	99.5	1	1312	16.258	0.122	NA	0.095	0.19	-170.958	-125.464
201	1	201	3.892	3.143	100	1	4772	16.431	0.259	NA	0.173	0.345	63.444	-125.597
202	1	202	3.857	2.965	100.5	1	1578	16.612	0.165	NA	0.182	0.364	-101.049	-164.494
203	1	203	3.813	3.053	101	1	2993	16.711	0.142	NA	0.098	0.197	116.332	-142.618
204	1	204	3.938	3.078	101.5	1	3643	16.837	0.264	NA	0.127	0.253	11.513	-104.819
205	1	205	3.793	3.048	102	1	1256	16.985	0.122	NA	0.148	0.296	-168.119	-179.633
206	1	206	3.839	3.025	102.5	1	1512	17.037	0.153	NA	0.052	0.103	-26.887	141.233
207	1	207	3.913	3.114	103	1	2869	17.153	0.259	NA	0.116	0.232	50.347	77.233
208	1	208	3.84	3.04	103.5	1	1149	17.257	0.16	NA	0.104	0.208	-134.47	175.184
209	1	209	3.902	3.143	104	1	2963	17.377	0.266	NA	0.121	0.241	59.033	-166.497
210	1	210	3.924	3.132	104.5	1	4512	17.402	0.277	NA	0.024	0.049	-27.715	-86.748
211	1	211	3.936	3.123	105	1	4081	17.417	0.283	NA	0.015	0.03	-34.698	-6.983
212	1	212	3.979	3.118	105.5	1	3895	17.46	0.318	NA	0.043	0.086	-6.891	27.806
213	1	213	3.941	3.129	106	1	4543	17.499	0.29	NA	0.039	0.079	164.33	171.222
214	1	214	4.037	3.138	106.5	1	5318	17.596	0.379	NA	0.097	0.194	5.376	-158.954
215	1	215	3.925	3.099	107	1	3645	17.715	0.261	NA	0.119	0.237	-160.812	-166.188
216	1	216	3.808	3.081	107.5	1	2402	17.833	0.155	NA	0.118	0.236	-171.549	-10.737
217	1	217	3.883	3.119	108	1	2355	17.917	0.237	NA	0.084	0.168	26.884	-161.567
218	1	218	3.825	3.142	108.5	1	2946	17.979	0.211	NA	0.062	0.124	158.13	131.246
219	1	219	3.788	3.051	109	1	1115	18.077	0.12	NA	0.098	0.196	-111.842	90.028
220	1	220	3.863	3.151	109.5	1	3187	18.202	0.243	NA	0.125	0.249	53.434	165.276
221	1	221	3.782	3.088	110	1	2922	18.304	0.142	NA	0.103	0.205	-141.761	164.805
222	1	222	3.844	3.091	110.5	1	1632	18.366	0.188	NA	0.062	0.124	2.824	144.585
223	1	223	3.85	3.175	111	1	2210	18.451	0.253	NA	0.085	0.17	85.435	82.611
224	1	224	3.824	3.158	111.5	1	1966	18.483	0.222	NA	0.032	0.064	-146.509	128.056
225	1	225	3.787	3.114	112	1	2261	18.54	0.165	NA	0.057	0.115	-129.936	16.573
226	1	226	3.836	3.231	112.5	1	5521	18.667	0.291	NA	0.127	0.254	67.387	-162.677
227	1	227	3.811	3.236	113	1	4797	18.692	0.284	NA	0.025	0.05	167.962	100.574
228	1	228	3.779	3.043	113.5	1	2011	18.888	0.108	NA	0.196	0.391	-99.442	92.596
229	1	229	3.799	3.27	114	1	5691	19.116	0.311	NA	0.228	0.455	84.911	-175.647
230	1	230	3.902	3.146	114.5	1	3464	19.277	0.269	NA	0.161	0.322	-50.187	-135.098
231	1	231	3.808	3.113	115	1	2792	19.377	0.177	NA	0.1	0.201	-160.501	-110.314
232	1	232	3.752	3.003	115.5	1	1828	19.5	0.064	NA	0.123	0.246	-117.019	43.482
233	1	233	3.762	3.149	116	1	1815	19.647	0.185	NA	0.146	0.293	85.877	-157.104
234	1	234	3.823	3.179	116.5	1	1881	19.714	0.239	NA	0.067	0.134	26.233	-59.644
235	1	235	3.795	3.126	117	1	1676	19.773	0.18	NA	0.06	0.119	-117.024	-143.257
236	1	236	3.757	3.095	117.5	1	1209	19.823	0.133	NA	0.05	0.099	-141.76	-24.737
237	1	237	3.826	3.124	118	1	1452	19.898	0.198	NA	0.075	0.151	22.698	164.458
238	1	238	3.804	3.082	118.5	1	1523	19.946	0.152	NA	0.048	0.095	-117.972	-140.671
239	1	239	3.782	3.166	119	1	2749	20.033	0.208	NA	0.087	0.174	104.599	-137.428
240	1	240	3.821	3.198	119.5	1	2771	20.083	0.255	NA	0.05	0.101	39.387	-65.212
241	1	241	3.749	3.087	120	1	1574	20.216	0.122	NA	0.133	0.266	-122.922	-162.309
242	1	242	3.838	3.159	120.5	1	3897	20.331	0.232	NA	0.115	0.229	38.932	161.854
243	1	243	3.812	3.066	121	1	2084	20.427	0.149	NA	0.096	0.192	-105.338	-144.271
244	1	244	3.79	3.143	121.5	1	2566	20.507	0.191	NA	0.08	0.16	106.533	-148.128
245	1	245	3.809	3.139	122	1	1951	20.527	0.199	NA	0.02	0.04	-11.219	-117.753
246	1	246	3.75	3.081	122.5	1	1826	20.611	0.118	NA	0.083	0.166	-135.671	-124.452
247	1	247	3.744	3.157	123	1	2011	20.686	0.186	NA	0.076	0.151	94.311	-130.018
248	1	248	3.797	3.099	123.5	1	1939	20.764	0.16	NA	0.078	0.156	-47.292	-141.603
249	1	249	3.798	3.19	124	1	1634	20.855	0.237	NA	0.091	0.181	89.328	136.619
250	1	250	3.758	3.148	124.5	1	2557	20.913	0.182	NA	0.058	0.116	-133.862	136.81
251	1	251	3.739	3.124	125	1	953	20.943	0.153	NA	0.031	0.061	-127.833	6.029
252	1	252	3.755	3.032	125.5	1	1435	21.037	0.083	NA	0.094	0.187	-79.902	47.931
253	1	253	3.939	3.246	126	1	4034	21.319	0.364	NA	0.282	0.564	49.286	129.188
254	1	254	3.868	3.129	126.5	1	3372	21.455	0.232	NA	0.136	0.272	-121.383	-170.669
255	1	255	3.78	3.078	127	1	1657	21.557	0.133	NA	0.102	0.204	-149.869	-28.485
256	1	256	3.676	3.053	127.5	1	1565	21.664	0.077	NA	0.107	0.215	-166.285	-16.416
257	1	257	3.83	3.106	128	1	1294	21.827	0.188	NA	0.163	0.326	19.046	-174.669
258	1	258	3.695	3.105	128.5	1	1533	21.962	0.127	NA	0.135	0.27	-179.654	161.299
259	1	259	3.904	3.272	129	1	5215	22.229	0.362	NA	0.267	0.534	38.66	-141.686
260	1	260	3.808	3.107	129.5	1	1358	22.42	0.173	NA	0.191	0.381	-120.111	-158.771
261	1	261	3.724	3.124	130	1	1783	22.505	0.15	NA	0.085	0.171	168.489	-71.4
262	1	262	3.671	3.238	130.5	1	1433	22.631	0.261	NA	0.125	0.251	115.285	-53.204
263	1	263	3.713	3.199	131	1	2495	22.688	0.222	NA	0.057	0.114	-42.806	-158.092
264	1	264	3.698	3.187	131.5	1	1437	22.706	0.209	NA	0.018	0.037	-140.104	-97.297
265	1	265	3.766	3.164	132	1	1894	22.777	0.199	NA	0.071	0.142	-19.119	120.985
266	1	266	3.676	3.161	132.5	1	1702	22.866	0.184	NA	0.089	0.179	-178.352	-159.233
267	1	267	3.768	3.32	133	1	4563	23.05	0.351	NA	0.184	0.368	60.02	-121.627
268	1	268	3.786	3.175	133.5	1	2252	23.197	0.218	NA	0.147	0.293	-82.849	-142.869
269	1	269	3.792	3.149	134	1	2335	23.224	0.197	NA	0.027	0.054	-78.668	4.18
270	1	270	3.761	3.123	134.5	1	1395	23.264	0.16	NA	0.04	0.08	-140.306	-61.638
271	1	271	3.79	3.355	135	1	4808	23.497	0.389	NA	0.234	0.467	82.768	-136.925
272	1	272	3.686	3.136	135.5	1	2069	23.739	0.159	NA	0.242	0.484	-115.622	161.61
273	1	273	3.722	3.261	136	1	2926	23.869	0.285	NA	0.13	0.26	73.563	-170.815
274	1	274	3.715	3.238	136.5	1	4198	23.894	0.261	NA	0.024	0.049	-106.781	179.656
275	1	275	3.778	3.271	137	1	4823	23.965	0.305	NA	0.071	0.143	27.655	134.436
276	1	276	3.722	3.264	137.5	1	2850	24.022	0.288	NA	0.057	0.114	-173.095	159.25
277	1	277	3.831	3.181	138	1	1900	24.159	0.245	NA	0.137	0.274	-37.392	135.703
278	1	278	3.806	3.173	138.5	1	2818	24.185	0.225	NA	0.026	0.052	-162.508	-125.116
279	1	279	3.728	3.159	139	1	1465	24.264	0.185	NA	0.079	0.158	-170.015	-7.507
280	1	280	3.81	3.188	139.5	1	1440	24.351	0.241	NA	0.087	0.174	19.427	-170.558
281	1	281	3.804	3.319	140	1	3733	24.482	0.359	NA	0.131	0.262	92.68	73.252
282	1	282	3.898	3.278	140.5	1	4388	24.585	0.364	NA	0.103	0.206	-23.529	-116.209
283	1	283	3.819	3.101	141	1	2216	24.78	0.176	NA	0.195	0.389	-114.201	-90.672
284	1	284	3.816	3.162	141.5	1	1888	24.841	0.221	NA	0.061	0.123	92.421	-153.378
285	1	285	3.752	3.17	142	1	2118	24.906	0.201	NA	0.065	0.129	172.829	80.409
286	1	286	3.774	3.023	142.5	1	1132	25.055	0.093	NA	0.149	0.297	-81.52	105.65
287	1	287	3.751	2.956	143	1	1661	25.125	0.062	NA	0.07	0.14	-108.851	-27.331
288	1	288	3.846	3.146	143.5	1	3078	25.337	0.228	NA	0.212	0.425	63.453	172.304
289	1	289	3.778	3.041	144	1	1578	25.463	0.106	NA	0.125	0.251	-122.628	173.919
290	1	290	3.672	3.047	144.5	1	1156	25.569	0.073	NA	0.106	0.213	176.325	-61.047
291	1	291	3.742	3	145	1	1322	25.654	0.054	NA	0.085	0.169	-33.93	149.745
292	1	292	3.697	3.078	145.5	1	1446	25.744	0.1	NA	0.09	0.18	120.128	154.058
293	1	293	3.734	3.02	146	1	1604	25.812	0.059	NA	0.068	0.136	-57.803	-177.93
294	1	294	3.724	2.916	146.5	1	1354	25.917	0.07	NA	0.105	0.21	-95.45	-37.647
295	1	295	3.729	3.06	147	1	1151	26.062	0.09	NA	0.145	0.29	88.071	-176.479
296	1	296	3.787	3.033	147.5	1	2218	26.126	0.109	NA	0.064	0.129	-24.831	-112.902
297	1	297	3.646	3.018	148	1	1271	26.268	0.062	NA	0.142	0.283	-173.856	-149.025
298	1	298	3.716	2.968	148.5	1	1401	26.354	0.026	NA	0.086	0.173	-35.548	138.308
299	1	299	3.69	3.015	149	1	1824	26.408	0.037	NA	0.054	0.108	119.372	154.92
300	1	300	3.831	3	149.5	1	1211	26.55	0.14	NA	0.142	0.283	-5.988	-125.361
301	1	301	3.758	2.906	150	1	1279	26.669	0.097	NA	0.119	0.238	-127.507	-121.519
302	1	302	3.758	3.017	150.5	1	2082	26.78	0.076	NA	0.111	0.223	90.096	-142.397
303	1	303	3.723	2.98	151	1	1629	26.831	0.03	NA	0.051	0.102	-133.508	136.396
304	1	304	3.682	3.047	151.5	1	1427	26.91	0.07	NA	0.079	0.158	121.588	-104.904
305	1	305	3.726	3.035	152	1	1523	26.956	0.066	NA	0.046	0.092	-15.646	-137.234
306	1	306	3.69	2.909	152.5	1	1843	27.087	0.069	NA	0.131	0.262	-105.676	-90.03
307	1	307	3.781	2.947	153	1	1237	27.186	0.094	NA	0.099	0.198	22.916	128.592
308	1	308	3.638	2.95	153.5	1	966	27.329	0.062	NA	0.143	0.287	178.881	155.966
309	1	309	3.727	2.99	154	1	1911	27.426	0.036	NA	0.097	0.194	24.341	-154.541
310	1	310	3.721	3.034	154.5	1	1905	27.471	0.063	NA	0.045	0.09	97.706	73.365
311	1	311	3.734	3.031	155	1	1789	27.485	0.067	NA	0.014	0.028	-13.451	-111.157
312	1	312	3.806	3.085	155.5	1	1930	27.574	0.155	NA	0.089	0.179	36.997	50.448
313	1	313	3.698	2.979	156	1	1491	27.726	0.005	NA	0.151	0.303	-135.448	-172.445
314	1	314	3.7	3.097	156.5	1	2438	27.844	0.119	NA	0.118	0.237	88.763	-135.789
315	1	315	3.76	3.053	157	1	1333	27.919	0.101	NA	0.074	0.149	-36.521	-125.284
316	1	316	3.702	3.089	157.5	1	1555	27.987	0.111	NA	0.069	0.137	148.451	-175.028
317	1	317	3.765	3	158	1	1919	28.096	0.076	NA	0.109	0.218	-54.415	157.133
318	1	318	3.805	3.079	158.5	1	1478	28.186	0.151	NA	0.089	0.178	63.396	117.811
319	1	319	3.847	3.154	159	1	1442	28.271	0.234	NA	0.086	0.171	60.568	-2.827
320	1	320	3.835	3.074	159.5	1	1913	28.352	0.172	NA	0.081	0.162	-98.43	-158.999
321	1	321	3.754	3.03	160	1	1516	28.445	0.08	NA	0.093	0.185	-151.518	-53.088
322	1	322	3.865	3.141	160.5	1	1580	28.603	0.237	NA	0.158	0.315	45.223	-163.258
323	1	323	3.879	3.179	161	1	1440	28.643	0.274	NA	0.04	0.08	68.855	23.632
324	1	324	3.913	3.129	161.5	1	1472	28.703	0.267	NA	0.06	0.12	-55.699	-124.554
325	1	325	3.758	3.075	162	1	1062	28.868	0.117	NA	0.165	0.33	-160.711	-105.013
326	1	326	3.848	3.134	162.5	1	1868	28.976	0.22	NA	0.108	0.216	33.439	-165.85
327	1	327	3.955	3.221	163	1	2990	29.113	0.357	NA	0.137	0.275	38.982	5.544
328	1	328	3.909	3.113	163.5	1	2284	29.231	0.255	NA	0.117	0.235	-112.923	-151.906
329	1	329	4.063	3.191	164	1	4373	29.404	0.427	NA	0.173	0.346	27.042	139.965
330	1	330	3.889	3.08	164.5	1	1879	29.61	0.221	NA	0.207	0.413	-147.226	-174.268
331	1	331	3.946	3.086	165	1	1248	29.667	0.275	NA	0.057	0.114	6.581	153.806
332	1	332	4.101	3.181	165.5	1	5049	29.849	0.456	NA	0.182	0.364	31.475	24.894
333	1	333	4.087	3.186	166	1	3978	29.864	0.446	NA	0.015	0.03	161.551	130.076
334	1	334	3.962	3.235	166.5	1	3972	29.998	0.372	NA	0.135	0.269	158.506	-3.045
335	1	335	3.858	3.154	167	1	2003	30.13	0.242	NA	0.132	0.263	-142.048	59.445
336	1	336	3.931	3.082	167.5	1	2263	30.233	0.26	NA	0.103	0.206	-44.627	97.421
337	1	337	3.975	3.205	168	1	3428	30.364	0.362	NA	0.13	0.261	70.243	114.871
338	1	338	4.03	3.23	168.5	1	6536	30.424	0.421	NA	0.06	0.121	24.554	-45.689
339	1	339	3.944	3.142	169	1	2540	30.547	0.3	NA	0.123	0.246	-134.213	-158.767
340	1	340	3.915	3.135	169.5	1	1894	30.577	0.272	NA	0.03	0.06	-166.575	-32.363
341	1	341	4.061	3.25	170	1	5917	30.763	0.458	NA	0.186	0.372	38.561	-154.863
342	1	342	3.94	3.152	170.5	1	1361	30.919	0.302	NA	0.156	0.311	-140.559	-179.12
343	1	343	3.888	3.161	171	1	1503	30.972	0.268	NA	0.053	0.106	169.851	-49.59
344	1	344	4.049	3.373	171.5	1	4614	31.238	0.532	NA	0.266	0.532	52.713	-117.138
345	1	345	3.828	3.111	172	1	1849	31.58	0.189	NA	0.343	0.686	-130.301	176.985
346	1	346	3.838	3.139	172.5	1	1631	31.61	0.217	NA	0.03	0.059	69.696	-160.002
347	1	347	3.845	3.155	173	1	2515	31.627	0.233	NA	0.017	0.035	66.018	-3.678
348	1	348	3.817	3.128	173.5	1	902	31.666	0.195	NA	0.039	0.077	-135.399	158.583
349	1	349	3.894	3.184	174	1	2724	31.761	0.288	NA	0.095	0.19	36.477	171.875
350	1	350	3.859	3.22	174.5	1	1659	31.811	0.293	NA	0.05	0.1	135.003	98.526
351	1	351	3.906	3.299	175	1	2325	31.904	0.385	NA	0.092	0.185	59.414	-75.589
352	1	352	3.882	3.195	175.5	1	2410	32.01	0.288	NA	0.107	0.213	-103.098	-162.512
353	1	353	3.839	3.172	176	1	1399	32.059	0.243	NA	0.049	0.097	-151.354	-48.256
354	1	354	3.985	3.323	176.5	1	4603	32.269	0.452	NA	0.21	0.42	46	-162.646
355	1	355	3.886	3.21	177	1	1299	32.419	0.302	NA	0.15	0.299	-131.183	-177.183
356	1	356	3.789	3.24	177.5	1	1608	32.52	0.279	NA	0.102	0.204	163.211	-65.607
357	1	357	3.852	3.227	178	1	2118	32.585	0.296	NA	0.064	0.129	-11.478	-174.689
358	1	358	3.881	3.143	178.5	1	1755	32.673	0.25	NA	0.089	0.177	-70.972	-59.494
359	1	359	3.826	3.136	179	1	1960	32.729	0.206	NA	0.055	0.111	-172.012	-101.04
360	1	360	3.922	3.367	179.5	1	4170	32.979	0.451	NA	0.25	0.5	67.433	-120.555
361	1	361	3.934	3.316	180	1	2971	33.03	0.416	NA	0.051	0.103	-76.603	-144.036
362	1	362	3.976	3.369	180.5	1	4307	33.097	0.482	NA	0.067	0.133	51.522	128.125
363	1	363	3.989	3.312	181	1	3436	33.155	0.446	NA	0.058	0.117	-76.695	-128.217
364	1	364	4.031	3.464	181.5	1	4584	33.313	0.592	NA	0.158	0.315	74.704	151.399
365	1	365	3.96	3.26	182	1	1597	33.529	0.388	NA	0.216	0.432	-108.973	176.322
366	1	366	3.914	3.297	182.5	1	1689	33.589	0.388	NA	0.06	0.12	141.155	-109.871
367	1	367	4.035	3.437	183	1	6538	33.774	0.573	NA	0.185	0.37	48.994	-92.162
368	1	368	3.976	3.391	183.5	1	3628	33.849	0.501	NA	0.075	0.151	-142.482	168.524
369	1	369	3.868	3.191	184	1	1548	34.076	0.276	NA	0.227	0.454	-118.208	24.274
370	1	370	4.052	3.398	184.5	1	5143	34.353	0.553	NA	0.277	0.554	48.363	166.572
371	1	371	3.995	3.316	185	1	6496	34.453	0.453	NA	0.1	0.201	-124.624	-172.988
372	1	372	4.026	3.334	185.5	1	4243	34.489	0.488	NA	0.036	0.072	30.352	154.977
373	1	373	4.076	3.26	186	1	1521	34.578	0.476	NA	0.088	0.177	-55.842	-86.195
374	1	374	3.885	3.232	186.5	1	1431	34.771	0.319	NA	0.193	0.386	-171.556	-115.714
375	1	375	3.995	3.218	187	1	2530	34.882	0.385	NA	0.111	0.222	-7.536	164.021
376	1	376	4.018	3.448	187.5	1	4185	35.113	0.572	NA	0.232	0.463	84.231	91.767
377	1	377	4.041	3.444	188	1	4729	35.137	0.582	NA	0.023	0.047	-9.249	-93.48
378	1	378	3.831	3.258	188.5	1	1909	35.417	0.312	NA	0.281	0.562	-138.433	-129.184
379	1	379	3.904	3.289	189	1	1152	35.497	0.376	NA	0.08	0.159	23.037	161.47
380	1	380	4.009	3.383	189.5	1	6129	35.638	0.514	NA	0.141	0.282	41.698	18.66
381	1	381	3.976	3.415	190	1	4270	35.685	0.521	NA	0.047	0.093	136.234	94.537
382	1	382	3.97	3.414	190.5	1	5128	35.69	0.517	NA	0.006	0.011	-170.924	52.842
383	1	383	3.941	3.265	191	1	1919	35.842	0.38	NA	0.152	0.304	-101.037	69.886
384	1	384	3.869	3.236	191.5	1	2026	35.92	0.312	NA	0.078	0.156	-158.047	-57.01
385	1	385	4.041	3.346	192	1	5883	36.124	0.506	NA	0.204	0.408	32.611	-169.342
386	1	386	3.95	3.215	192.5	1	1811	36.283	0.35	NA	0.159	0.318	-124.798	-157.409
387	1	387	4.079	3.392	193	1	6067	36.501	0.566	NA	0.219	0.437	53.864	178.662
388	1	388	4.068	3.389	193.5	1	4125	36.512	0.556	NA	0.011	0.022	-163.323	142.813
389	1	389	3.898	3.212	194	1	1687	36.757	0.312	NA	0.245	0.49	-133.906	29.416
390	1	390	3.975	3.34	194.5	1	2007	36.906	0.459	NA	0.149	0.298	58.817	-167.276
391	1	391	3.841	3.159	195	1	2229	37.132	0.234	NA	0.226	0.451	-126.546	174.637
392	1	392	3.905	3.125	195.5	1	1367	37.204	0.258	NA	0.072	0.144	-27.432	99.114
393	1	393	3.943	3.211	196	1	1742	37.297	0.342	NA	0.093	0.187	65.643	93.075
394	1	394	3.961	3.2	196.5	1	2052	37.318	0.348	NA	0.021	0.042	-30.739	-96.382
395	1	395	3.924	3.195	197	1	1813	37.356	0.317	NA	0.038	0.075	-171.74	-141.001
396	1	396	3.832	3.12	197.5	1	1747	37.475	0.199	NA	0.119	0.237	-141.242	30.499
397	1	397	3.907	3.146	198	1	1395	37.554	0.272	NA	0.079	0.159	18.596	159.837
398	1	398	4.019	3.196	198.5	1	2165	37.678	0.393	NA	0.123	0.247	24.332	5.737
399	1	399	3.967	3.155	199	1	1531	37.744	0.327	NA	0.066	0.133	-141.655	-165.988
400	1	400	3.923	3.129	199.5	1	2289	37.796	0.275	NA	0.052	0.104	-149.225	-7.569
401	1	401	3.977	3.072	200	1	1834	37.874	0.299	NA	0.078	0.157	-46.425	102.8
402	1	402	3.861	3.064	200.5	1	1725	37.99	0.189	NA	0.116	0.232	-176.278	-129.853
403	1	403	3.871	3.147	201	1	1098	38.073	0.245	NA	0.083	0.166	83.196	-100.527
404	1	404	4.007	3.105	201.5	1	1939	38.216	0.339	NA	0.143	0.285	-16.911	-100.106
405	1	405	3.936	3.098	202	1	1888	38.287	0.271	NA	0.071	0.142	-174.552	-157.641
406	1	406	3.913	3.134	202.5	1	1277	38.33	0.27	NA	0.043	0.086	123.245	-62.204
407	1	407	4.005	3.189	203	1	1943	38.438	0.377	NA	0.107	0.215	30.604	-92.641
408	1	408	3.955	3.207	203.5	1	1888	38.49	0.348	NA	0.053	0.106	160.288	129.684
409	1	409	4	3.181	204	1	2805	38.542	0.368	NA	0.051	0.103	-30.311	169.401
410	1	410	4.01	3.135	204.5	1	3807	38.589	0.354	NA	0.047	0.094	-77.641	-47.331
411	1	411	3.956	3.101	205	1	1911	38.652	0.291	NA	0.063	0.126	-148.081	-70.44
412	1	412	4.023	3.166	205.5	1	3261	38.746	0.38	NA	0.093	0.187	44.036	-167.883
413	1	413	3.886	3.104	206	1	1068	38.897	0.231	NA	0.151	0.302	-155.459	160.505
414	1	414	3.905	3.146	206.5	1	1169	38.943	0.271	NA	0.046	0.093	65.814	-138.728
415	1	415	3.845	3.068	207	1	1459	39.042	0.177	NA	0.099	0.197	-127.261	166.925
416	1	416	3.857	3.068	207.5	1	1427	39.053	0.187	NA	0.012	0.023	0.189	127.45
417	1	417	3.921	3.234	208	1	1401	39.231	0.343	NA	0.178	0.356	68.947	68.758
418	1	418	3.907	3.198	208.5	1	1928	39.27	0.307	NA	0.039	0.077	-111.556	179.496
419	1	419	3.853	3.123	209	1	1435	39.362	0.216	NA	0.092	0.183	-125.777	-14.22
420	1	420	3.899	3.235	209.5	1	1811	39.482	0.33	NA	0.121	0.242	67.58	-166.643
421	1	421	3.972	3.222	210	1	2325	39.557	0.371	NA	0.074	0.149	-10.486	-78.067
422	1	422	3.924	3.245	210.5	1	2368	39.611	0.353	NA	0.054	0.108	153.983	164.469
423	1	423	3.926	3.279	211	1	2052	39.644	0.381	NA	0.033	0.067	85.674	-68.309
424	1	424	3.847	3.16	211.5	1	1224	39.787	0.238	NA	0.143	0.286	-123.906	150.421
425	1	425	3.85	3.225	212	1	1966	39.853	0.293	NA	0.066	0.131	87.242	-148.852
426	1	426	3.911	3.235	212.5	1	1503	39.915	0.337	NA	0.062	0.124	8.391	-78.851
427	1	427	3.921	3.353	213	1	2939	40.033	0.439	NA	0.119	0.237	85.036	76.645
428	1	428	3.794	3.285	213.5	1	1015	40.177	0.323	NA	0.144	0.289	-151.964	123
429	1	429	3.853	3.104	214	1	1405	40.368	0.203	NA	0.19	0.381	-72.078	79.886
430	1	430	3.988	3.389	214.5	1	4381	40.683	0.506	NA	0.316	0.631	64.615	136.694
431	1	431	3.912	3.199	215	1	1237	40.888	0.312	NA	0.204	0.409	-111.815	-176.43
432	1	432	3.84	3.163	215.5	1	2229	40.968	0.236	NA	0.081	0.161	-153.062	-41.247
433	1	433	3.923	3.199	216	1	2050	41.058	0.319	NA	0.09	0.18	23.801	176.863
434	1	434	3.879	3.158	216.5	1	1762	41.118	0.259	NA	0.06	0.12	-136.319	-160.12
435	1	435	3.819	3.216	217	1	960	41.202	0.27	NA	0.084	0.167	135.879	-87.802
436	1	436	3.866	3.199	217.5	1	957	41.252	0.281	NA	0.05	0.1	-20.099	-155.978
437	1	437	3.723	3.028	218	1	1757	41.475	0.058	NA	0.223	0.447	-129.875	-109.776
438	1	438	3.806	3.082	218.5	1	1947	41.574	0.153	NA	0.099	0.198	33.248	163.123
439	1	439	3.82	3.089	219	1	2067	41.59	0.169	NA	0.017	0.033	26.049	-7.2
440	1	440	3.855	3.126	219.5	1	1041	41.641	0.22	NA	0.051	0.102	47.344	21.296
441	1	441	3.782	3.05	220	1	1516	41.747	0.114	NA	0.106	0.212	-133.796	178.859
442	1	442	3.801	3.166	220.5	1	1324	41.865	0.217	NA	0.118	0.235	80.587	-145.617
443	1	443	3.768	3.238	221	1	1201	41.945	0.271	NA	0.079	0.159	114.321	33.734
444	1	444	3.767	3.162	221.5	1	1604	42.021	0.199	NA	0.076	0.152	-90.665	155.014
445	1	445	3.873	3.203	222	1	1198	42.134	0.289	NA	0.114	0.227	21.107	111.772
446	1	446	3.868	3.188	222.5	1	1930	42.151	0.273	NA	0.016	0.033	-110.522	-131.629
447	1	447	3.818	3.16	223	1	1307	42.207	0.221	NA	0.057	0.113	-150.541	-40.019
448	1	448	3.77	3.016	223.5	1	1623	42.359	0.086	NA	0.152	0.303	-108.475	42.066
449	1	449	3.819	3.063	224	1	1504	42.426	0.152	NA	0.067	0.134	43.749	152.223
450	1	450	3.788	3.022	224.5	1	1314	42.476	0.105	NA	0.05	0.101	-127.232	-170.981
451	1	451	3.712	2.971	225	1	1412	42.569	0.02	NA	0.092	0.184	-145.998	-18.766
452	1	452	3.76	3.045	225.5	1	1431	42.656	0.094	NA	0.088	0.176	57.015	-156.987
453	1	453	3.837	3.068	226	1	1094	42.737	0.17	NA	0.081	0.162	16.533	-40.482
454	1	454	3.823	3.099	226.5	1	1979	42.772	0.178	NA	0.035	0.069	113.809	97.276
455	1	455	3.823	2.996	227	1	1516	42.875	0.131	NA	0.103	0.206	-90.107	156.084
456	1	456	3.808	2.954	227.5	1	1696	42.92	0.118	NA	0.045	0.09	-109.003	-18.896
457	1	457	3.805	3.048	228	1	1911	43.014	0.132	NA	0.095	0.189	92.059	-158.939
458	1	458	3.802	3.079	228.5	1	2133	43.045	0.149	NA	0.031	0.062	95.501	3.442
459	1	459	3.825	3.051	229	1	1371	43.083	0.151	NA	0.037	0.074	-50.706	-146.207
460	1	460	3.81	3.026	229.5	1	1484	43.112	0.126	NA	0.029	0.059	-122.653	-71.947
461	1	461	3.86	3.107	230	1	1508	43.207	0.211	NA	0.095	0.191	57.756	-179.592
462	1	462	3.842	3.167	230.5	1	1689	43.27	0.241	NA	0.063	0.126	106.507	48.752
463	1	463	3.8	3.032	231	1	1510	43.412	0.12	NA	0.142	0.283	-107.494	145.998
464	1	464	3.843	3.112	231.5	1	1151	43.503	0.202	NA	0.091	0.182	61.586	169.08
465	1	465	3.734	3.112	232	1	1486	43.613	0.141	NA	0.11	0.219	179.818	118.232
466	1	466	3.755	3.038	232.5	1	942	43.69	0.086	NA	0.078	0.156	-74.215	105.968
467	1	467	3.748	3.02	233	1	1143	43.709	0.069	NA	0.019	0.038	-110.308	-36.093
468	1	468	3.781	3.016	233.5	1	1672	43.742	0.096	NA	0.033	0.065	-5.701	104.607
469	1	469	3.816	3.099	234	1	1591	43.832	0.173	NA	0.09	0.18	66.939	72.64
470	1	470	3.933	3.093	234.5	1	2165	43.949	0.266	NA	0.117	0.234	-2.87	-69.809
471	1	471	4.003	3.155	235	1	2333	44.043	0.357	NA	0.093	0.187	41.471	44.341
472	1	472	3.983	3.179	235.5	1	2257	44.074	0.353	NA	0.031	0.062	129.182	87.711
473	1	473	3.885	3.091	236	1	1169	44.206	0.223	NA	0.132	0.265	-138.007	92.81
474	1	474	3.892	3.085	236.5	1	1710	44.215	0.226	NA	0.009	0.018	-36.179	101.828
475	1	475	3.931	3.186	237	1	3675	44.323	0.316	NA	0.108	0.216	68.766	104.945
476	1	476	3.93	3.205	237.5	1	4633	44.342	0.328	NA	0.019	0.038	94.09	25.325
477	1	477	3.854	3.068	238	1	1836	44.498	0.185	NA	0.156	0.313	-118.833	147.077
478	1	478	3.881	3.108	238.5	1	3042	44.547	0.229	NA	0.048	0.097	56.242	175.075
479	1	479	3.758	3.037	239	1	1753	44.689	0.088	NA	0.142	0.285	-149.853	153.905
480	1	480	3.819	3.046	239.5	1	1770	44.751	0.144	NA	0.062	0.124	8.415	158.269
481	1	481	3.916	3.076	240	1	1459	44.853	0.244	NA	0.101	0.203	17.156	8.74
482	1	482	3.93	3.157	240.5	1	2698	44.935	0.297	NA	0.082	0.164	80.119	62.963
483	1	483	3.737	3.114	241	1	1290	45.132	0.143	NA	0.198	0.395	-167.572	112.31
484	1	484	3.88	3.113	241.5	1	1612	45.275	0.231	NA	0.143	0.285	-0.679	166.893
485	1	485	3.811	3.074	242	1	1646	45.354	0.152	NA	0.079	0.159	-151.138	-150.459
486	1	486	3.801	3.038	242.5	1	2316	45.392	0.124	NA	0.037	0.075	-105.031	46.106
487	1	487	3.863	3.018	243	1	2621	45.457	0.175	NA	0.065	0.131	-17.97	87.062
488	1	488	3.85	2.981	243.5	1	1205	45.497	0.157	NA	0.04	0.079	-110.015	-92.045
489	1	489	3.786	3.066	244	1	1431	45.604	0.128	NA	0.107	0.214	126.668	-123.318
490	1	490	3.784	3.013	244.5	1	1546	45.657	0.098	NA	0.054	0.108	-91.512	141.82
491	1	491	3.758	3.061	245	1	1070	45.712	0.106	NA	0.055	0.11	118.503	-149.985
492	1	492	3.771	3.041	245.5	1	1226	45.736	0.1	NA	0.023	0.047	-58.036	-176.538
493	1	493	3.779	3.166	246	1	2828	45.861	0.206	NA	0.125	0.249	86.13	144.165
494	1	494	3.781	3.03	246.5	1	1900	45.996	0.103	NA	0.135	0.271	-89	-175.13
495	1	495	3.812	3.011	247	1	1576	46.032	0.124	NA	0.036	0.072	-31.827	57.173
496	1	496	3.742	2.858	247.5	1	2248	46.201	0.13	NA	0.169	0.338	-114.562	-82.736
497	1	497	3.644	2.973	248	1	1503	46.352	0.049	NA	0.151	0.302	130.117	-115.321
498	1	498	3.673	2.997	248.5	1	1457	46.389	0.027	NA	0.037	0.074	39.421	-90.696
499	1	499	3.653	3.061	249	1	1454	46.456	0.092	NA	0.067	0.135	107.467	68.046
500	1	500	3.65	2.958	249.5	1	2982	46.559	0.047	NA	0.103	0.206	-91.383	161.149
501	1	501	3.784	3.036	250	1	2073	46.714	0.108	NA	0.155	0.309	30.01	121.393
502	1	502	3.755	2.989	250.5	1	1158	46.769	0.063	NA	0.055	0.11	-122.372	-152.382
503	1	503	3.762	3.044	251	1	1297	46.824	0.096	NA	0.056	0.111	82.702	-154.926
504	1	504	3.988	3.115	251.5	1	5201	47.061	0.325	NA	0.237	0.474	17.292	-65.41
505	1	505	3.988	3.04	252	1	4671	47.136	0.302	NA	0.075	0.149	-89.791	-107.083
506	1	506	3.86	3.048	252.5	1	1446	47.265	0.181	NA	0.129	0.258	176.317	-93.891
507	1	507	3.935	3.056	253	1	4288	47.341	0.255	NA	0.076	0.152	5.613	-170.704
508	1	508	3.909	3.083	253.5	1	3848	47.378	0.24	NA	0.037	0.075	134.334	128.72
509	1	509	3.866	2.996	254	1	4010	47.475	0.174	NA	0.097	0.194	-116.537	109.129
510	1	510	3.914	3.074	254.5	1	2103	47.567	0.241	NA	0.092	0.183	58.462	174.999
511	1	511	3.869	3.14	255	1	3415	47.647	0.239	NA	0.08	0.159	124.11	65.647
512	1	512	3.86	3.033	255.5	1	2677	47.753	0.176	NA	0.107	0.214	-94.691	141.199
513	1	513	3.968	3.011	256	1	7654	47.864	0.277	NA	0.111	0.221	-11.958	82.733
514	1	514	3.904	3.063	256.5	1	2235	47.947	0.227	NA	0.084	0.167	140.809	152.767
515	1	515	3.792	3.023	257	1	2498	48.066	0.109	NA	0.119	0.238	-160.017	59.173
516	1	516	3.816	2.972	257.5	1	1877	48.122	0.123	NA	0.056	0.112	-64.56	95.458
517	1	517	3.829	2.966	258	1	3626	48.137	0.137	NA	0.015	0.03	-24.871	39.689
518	1	518	3.918	3.033	258.5	1	1975	48.249	0.232	NA	0.112	0.223	37.216	62.087
519	1	519	3.806	3.007	259	1	2387	48.365	0.117	NA	0.116	0.231	-167.039	155.745
520	1	520	3.801	2.992	259.5	1	2359	48.381	0.109	NA	0.016	0.033	-104.508	62.531
521	1	521	3.799	3.023	260	1	2327	48.412	0.115	NA	0.031	0.063	94.088	-161.404
522	1	522	3.807	3.028	260.5	1	1798	48.422	0.125	NA	0.009	0.018	31.554	-62.534
523	1	523	3.868	3.033	261	1	1909	48.482	0.183	NA	0.061	0.121	5.094	-26.46
524	1	524	3.797	2.963	261.5	1	1346	48.582	0.105	NA	0.099	0.199	-134.966	-140.061
525	1	525	3.769	3.074	262	1	1969	48.696	0.122	NA	0.114	0.229	104.168	-120.866
526	1	526	3.843	3.047	262.5	1	2235	48.774	0.165	NA	0.078	0.157	-19.887	-124.055
527	1	527	3.764	3.082	263	1	1030	48.86	0.126	NA	0.086	0.172	156.321	176.208
528	1	528	3.831	3.053	263.5	1	2463	48.933	0.157	NA	0.072	0.144	-22.922	-179.243
529	1	529	3.849	3.055	264	1	1969	48.951	0.174	NA	0.018	0.036	4.151	27.073
530	1	530	3.798	3.049	264.5	1	2276	49.002	0.127	NA	0.051	0.102	-173.908	-178.059
531	1	531	3.754	3.071	265	1	1900	49.051	0.111	NA	0.049	0.098	153.757	-32.334
532	1	532	3.827	3.068	265.5	1	2201	49.124	0.161	NA	0.073	0.146	-2.361	-156.118
533	1	533	3.896	3.073	266	1	1774	49.193	0.224	NA	0.069	0.138	4.13	6.491
534	1	534	3.821	3.125	266.5	1	1111	49.284	0.195	NA	0.091	0.182	145.188	141.058
535	1	535	3.835	3.123	267	1	1580	49.298	0.203	NA	0.014	0.028	-6.236	-151.424
536	1	536	3.85	3.103	267.5	1	1862	49.323	0.201	NA	0.025	0.051	-51.825	-45.589
537	1	537	3.746	3.137	268	1	2254	49.433	0.168	NA	0.11	0.22	162.017	-146.158
538	1	538	3.807	3.144	268.5	1	2312	49.494	0.201	NA	0.061	0.123	6.184	-155.833
539	1	539	3.769	3.191	269	1	1591	49.555	0.226	NA	0.061	0.121	128.924	122.74
540	1	540	3.805	3.194	269.5	1	2084	49.591	0.243	NA	0.036	0.072	4.315	-124.609
541	1	541	3.745	3.17	270	1	2099	49.655	0.199	NA	0.064	0.128	-158.249	-162.563
542	1	542	3.688	3.159	270.5	1	1666	49.713	0.181	NA	0.058	0.116	-169.072	-10.823
543	1	543	3.697	3.122	271	1	1813	49.751	0.144	NA	0.038	0.076	-76.973	92.099
544	1	544	3.728	3.122	271.5	1	2005	49.782	0.148	NA	0.031	0.062	0.007	76.98
545	1	545	3.651	3.045	272	1	1678	49.891	0.079	NA	0.109	0.218	-134.934	-134.941
546	1	546	3.729	3.04	272.5	1	2421	49.97	0.072	NA	0.078	0.157	-3.196	131.738
547	1	547	3.691	3.096	273	1	2105	50.037	0.119	NA	0.068	0.135	124.075	127.271
548	1	548	3.72	3.05	273.5	1	1533	50.092	0.077	NA	0.054	0.109	-58.52	177.405
549	1	549	3.744	3.098	274	1	1911	50.146	0.131	NA	0.054	0.108	63.565	122.085
550	1	550	3.713	3.102	274.5	1	1947	50.177	0.126	NA	0.031	0.062	172.852	109.287
551	1	551	3.691	3.124	275	1	2425	50.207	0.146	NA	0.03	0.06	134.809	-38.043
552	1	552	3.684	3.199	275.5	1	1510	50.283	0.222	NA	0.076	0.152	95.137	-39.672
553	1	553	3.652	3.052	276	1	2137	50.434	0.085	NA	0.151	0.301	-102.291	162.572
554	1	554	3.681	3.073	276.5	1	1467	50.469	0.096	NA	0.035	0.071	35.353	137.643
555	1	555	3.66	3.053	277	1	2335	50.499	0.082	NA	0.03	0.059	-137.019	-172.371
556	1	556	3.713	3.146	277.5	1	2080	50.606	0.169	NA	0.107	0.215	60.422	-162.559
557	1	557	3.729	3.306	278	1	4296	50.767	0.33	NA	0.161	0.322	84.038	23.615
558	1	558	3.739	3.211	278.5	1	1966	50.863	0.238	NA	0.095	0.191	-84.363	-168.401
559	1	559	3.734	3.205	279	1	1642	50.87	0.231	NA	0.008	0.015	-126.457	-42.094
560	1	560	3.788	3.059	279.5	1	3195	51.026	0.125	NA	0.156	0.312	-69.872	56.585
561	1	561	3.713	3.201	280	1	2638	51.187	0.224	NA	0.161	0.322	117.671	-172.457
562	1	562	3.691	3.112	280.5	1	1687	51.279	0.135	NA	0.092	0.183	-104.033	138.296
563	1	563	3.685	3.057	281	1	1346	51.334	0.08	NA	0.056	0.111	-95.507	8.526
564	1	564	3.712	3.007	281.5	1	1397	51.39	0.035	NA	0.056	0.112	-62.361	33.146
565	1	565	3.714	2.995	282	1	2276	51.403	0.027	NA	0.013	0.026	-79.132	-16.771
566	1	566	3.689	3.016	282.5	1	3758	51.436	0.038	NA	0.033	0.066	140.189	-140.679
567	1	567	3.685	3.004	283	1	1890	51.448	0.028	NA	0.012	0.024	-109.929	109.882
568	1	568	3.704	3.001	283.5	1	1531	51.468	0.026	NA	0.02	0.04	-9.877	100.052
569	1	569	3.747	3.008	284	1	2417	51.511	0.062	NA	0.043	0.086	8.911	18.788
570	1	570	3.638	2.987	284.5	1	2257	51.623	0.056	NA	0.111	0.223	-169.194	-178.105
571	1	571	3.606	3.001	285	1	1843	51.657	0.09	NA	0.035	0.069	155.762	-35.045
572	1	572	3.681	3.011	285.5	1	2233	51.733	0.035	NA	0.075	0.151	7.359	-148.402
573	1	573	3.622	2.986	286	1	2139	51.796	0.072	NA	0.064	0.128	-157.218	-164.577
574	1	574	3.717	3.028	286.5	1	1890	51.9	0.055	NA	0.104	0.207	23.727	-179.055
575	1	575	3.737	3.062	287	1	1791	51.941	0.096	NA	0.04	0.081	59.063	35.336
576	1	576	3.624	3.03	287.5	1	1454	52.058	0.086	NA	0.118	0.235	-163.865	137.071
577	1	577	3.69	2.953	288	1	2792	52.159	0.025	NA	0.1	0.201	-49.426	114.439
578	1	578	3.597	3.1	288.5	1	2060	52.332	0.155	NA	0.173	0.346	122.247	171.672
579	1	579	3.707	3.133	289	1	1932	52.446	0.156	NA	0.115	0.229	16.835	-105.411
580	1	580	3.743	3.055	289.5	1	2510	52.532	0.092	NA	0.085	0.171	-65.369	-82.204
581	1	581	3.804	3.245	290	1	3931	52.731	0.289	NA	0.199	0.398	72.144	137.513
582	1	582	3.69	3.168	290.5	1	4091	52.867	0.19	NA	0.137	0.273	-145.805	142.051
583	1	583	3.763	3.192	291	1	3423	52.944	0.225	NA	0.076	0.153	18.528	164.332
584	1	584	3.831	3.177	291.5	1	4040	53.014	0.242	NA	0.07	0.14	-12.599	-31.126
585	1	585	3.75	3.174	292	1	3468	53.096	0.204	NA	0.082	0.163	-178.12	-165.521
586	1	586	3.733	3.114	292.5	1	2056	53.158	0.142	NA	0.063	0.125	-105.156	72.963
587	1	587	3.863	3.239	293	1	5405	53.339	0.312	NA	0.18	0.361	44.032	149.188
588	1	588	3.781	3.173	293.5	1	2060	53.444	0.214	NA	0.105	0.211	-141.112	174.856
589	1	589	3.798	3.21	294	1	3146	53.485	0.255	NA	0.04	0.081	65.082	-153.806
590	1	590	3.819	3.221	294.5	1	3319	53.509	0.274	NA	0.024	0.048	28.717	-36.365
591	1	591	3.894	3.172	295	1	2572	53.598	0.28	NA	0.089	0.179	-33.184	-61.901
592	1	592	3.838	3.153	295.5	1	5262	53.657	0.228	NA	0.059	0.118	-161.335	-128.151
593	1	593	3.73	3.103	296	1	1333	53.776	0.131	NA	0.119	0.238	-155.122	6.214
594	1	594	3.743	3.125	296.5	1	1687	53.802	0.156	NA	0.025	0.051	60.747	-144.131
595	1	595	3.78	3.105	297	1	1915	53.845	0.154	NA	0.043	0.085	-29.434	-90.182
596	1	596	3.872	3.233	297.5	1	5489	54.003	0.312	NA	0.158	0.317	54.511	83.945
597	1	597	3.818	3.109	298	1	3485	54.138	0.181	NA	0.135	0.271	-113.476	-167.986
598	1	598	3.834	3.106	298.5	1	2732	54.155	0.191	NA	0.017	0.033	-11.167	102.309
599	1	599	3.808	3.141	299	1	3940	54.198	0.199	NA	0.043	0.087	127.213	138.379
600	1	600	3.764	3.139	299.5	1	4526	54.242	0.176	NA	0.043	0.087	-177.645	55.142
