# Supplementary material for: Random sub-diffusion and capture of genes by the nuclear pore reduces dynamics and coordinates inter-chromosomal movement
Source: eLife. 2021 May 18;10:e66238. doi: 10.7554/eLife.66238 (PMC8195609; doi:10.7554/eLife.66238)
Supplement: Figure 5—source data 1. [file elife-66238-fig5-data1.zip › REPOS_DB/DimerCap_WT/200228_DimerCap_WT_Dimer_07a.csv]

Nr	TID	PID	x [micron]	y [micron]	t [sec]	c [idx]	I [val]	Len [micron]	D2S [micron]	D2R [micron]	D2P [micron]	v [micron/sec]	α [deg]	Δα [deg]
1	1	1	2.536	4.031	0	1	4878	0	0	NA	NA	NA	NA	NA
2	1	2	2.428	4.018	0.5	1	6427	0.109	0.109	NA	0.109	0.217	-173.438	NA
3	1	3	2.559	3.966	1	1	5567	0.25	0.069	NA	0.141	0.283	-21.543	151.895
4	1	4	2.493	4.096	1.5	1	6201	0.396	0.078	NA	0.146	0.291	116.97	138.513
5	1	5	2.447	4.12	2	1	7127	0.448	0.126	NA	0.052	0.104	153.131	36.162
6	1	6	2.49	4.136	2.5	1	7180	0.494	0.114	NA	0.046	0.092	20.599	-132.532
7	1	7	2.445	4.11	3	1	6122	0.546	0.12	NA	0.052	0.104	-149.794	-170.393
8	1	8	2.462	4.049	3.5	1	6417	0.609	0.076	NA	0.063	0.126	-74.345	75.449
9	1	9	2.514	4.034	4	1	6958	0.662	0.022	NA	0.054	0.108	-16.16	58.185
10	1	10	2.516	4.059	4.5	1	5277	0.688	0.034	NA	0.025	0.05	84.079	100.24
11	1	11	2.508	3.991	5	1	5472	0.757	0.049	NA	0.069	0.138	-97.034	178.886
12	1	12	2.561	3.962	5.5	1	5145	0.817	0.073	NA	0.06	0.121	-28.111	68.924
13	1	13	2.667	4.06	6	1	5828	0.961	0.135	NA	0.144	0.289	42.76	70.871
14	1	14	2.652	3.941	6.5	1	5152	1.081	0.147	NA	0.12	0.239	-97.201	-139.961
15	1	15	2.558	3.952	7	1	6792	1.176	0.082	NA	0.095	0.189	173.365	-89.434
16	1	16	2.626	3.947	7.5	1	7923	1.244	0.123	NA	0.068	0.137	-4.507	-177.872
17	1	17	2.643	3.943	8	1	6397	1.261	0.139	NA	0.017	0.034	-14.532	-10.025
18	1	18	2.66	3.908	8.5	1	7711	1.299	0.175	NA	0.038	0.077	-63.823	-49.29
19	1	19	2.622	3.897	9	1	5512	1.339	0.16	NA	0.039	0.079	-162.984	-99.162
20	1	20	2.634	3.935	9.5	1	4215	1.379	0.137	NA	0.04	0.081	73.234	-123.782
21	1	21	2.599	3.962	10	1	4405	1.423	0.094	NA	0.044	0.087	142.066	68.832
22	1	22	2.645	3.967	10.5	1	5471	1.469	0.126	NA	0.046	0.092	6.38	-135.686
23	1	23	2.602	3.945	11	1	5894	1.517	0.108	NA	0.049	0.097	-152.757	-159.138
24	1	24	2.575	3.945	11.5	1	5171	1.544	0.095	NA	0.026	0.053	-179.238	-26.48
25	1	25	2.484	3.916	12	1	7157	1.64	0.126	NA	0.096	0.192	-162.706	16.532
26	1	26	2.44	3.956	12.5	1	6227	1.699	0.122	NA	0.059	0.118	138.183	-59.111
27	1	27	2.581	4.016	13	1	3626	1.852	0.047	NA	0.153	0.306	23.082	-115.101
28	1	28	2.687	4.006	13.5	1	4908	1.959	0.154	NA	0.107	0.215	-5.227	-28.309
29	1	29	2.705	4.006	14	1	7003	1.977	0.171	NA	0.018	0.036	1.21	6.436
30	1	30	2.648	4.048	14.5	1	5700	2.047	0.114	NA	0.071	0.141	143.779	142.569
31	1	31	2.54	3.984	15	1	5715	2.173	0.047	NA	0.126	0.252	-149.695	66.526
32	1	32	2.606	4.007	15.5	1	6431	2.243	0.074	NA	0.07	0.139	18.59	168.285
33	1	33	2.546	4.083	16	1	5678	2.34	0.053	NA	0.097	0.194	128.395	109.805
34	1	34	2.672	3.984	16.5	1	6303	2.5	0.144	NA	0.16	0.32	-38.058	-166.453
35	1	35	2.577	3.987	17	1	4800	2.594	0.06	NA	0.094	0.189	177.905	-144.038
36	1	36	2.624	3.985	17.5	1	6971	2.641	0.099	NA	0.047	0.094	-2.279	179.816
37	1	37	2.564	4.073	18	1	4861	2.747	0.051	NA	0.106	0.212	124.62	126.899
38	1	38	2.594	3.996	18.5	1	4223	2.83	0.068	NA	0.083	0.165	-68.838	166.542
39	1	39	2.66	3.946	19	1	8036	2.913	0.15	NA	0.083	0.165	-36.627	32.211
40	1	40	2.745	3.908	19.5	1	6118	3.006	0.243	NA	0.093	0.186	-24.137	12.49
41	1	41	2.749	3.944	20	1	5727	3.041	0.231	NA	0.036	0.071	83.239	107.376
42	1	42	2.798	3.959	20.5	1	5486	3.093	0.272	NA	0.052	0.103	17.298	-65.941
43	1	43	2.619	3.852	21	1	6195	3.302	0.197	NA	0.209	0.417	-149.131	-166.429
44	1	44	2.583	3.852	21.5	1	6229	3.338	0.185	NA	0.036	0.072	179.798	-31.072
45	1	45	2.54	3.86	22	1	6054	3.382	0.171	NA	0.044	0.088	169.776	-10.022
46	1	46	2.625	3.94	22.5	1	6903	3.499	0.127	NA	0.117	0.234	43.182	-126.593
47	1	47	2.667	3.958	23	1	7648	3.545	0.151	NA	0.046	0.092	22.909	-20.273
48	1	48	2.673	3.897	23.5	1	5141	3.605	0.191	NA	0.061	0.121	-85.068	-107.977
49	1	49	2.636	3.909	24	1	5695	3.643	0.158	NA	0.038	0.076	161.644	-113.289
50	1	50	2.549	3.97	24.5	1	7315	3.75	0.062	NA	0.107	0.214	145.033	-16.611
51	1	51	2.558	3.95	25	1	5282	3.773	0.084	NA	0.023	0.046	-65.033	149.934
52	1	52	2.638	3.903	25.5	1	5764	3.866	0.164	NA	0.092	0.185	-30.633	34.401
53	1	53	2.591	3.928	26	1	6504	3.919	0.117	NA	0.053	0.107	152.233	-177.134
54	1	54	2.566	3.875	26.5	1	7825	3.977	0.159	NA	0.058	0.117	-115.071	92.696
55	1	55	2.581	3.953	27	1	6954	4.057	0.09	NA	0.08	0.16	79.352	-165.578
56	1	56	2.557	3.985	27.5	1	6124	4.097	0.051	NA	0.039	0.079	126.454	47.103
57	1	57	2.7	3.938	28	1	4243	4.246	0.188	NA	0.15	0.299	-18.171	-144.625
58	1	58	2.605	3.982	28.5	1	5619	4.351	0.085	NA	0.104	0.208	155.335	173.506
59	1	59	2.676	3.991	29	1	4831	4.422	0.146	NA	0.072	0.143	7.711	-147.623
60	1	60	2.592	4.021	29.5	1	4659	4.512	0.057	NA	0.089	0.179	160.372	152.661
61	1	61	2.733	3.935	30	1	4590	4.677	0.22	NA	0.166	0.332	-31.518	168.11
62	1	62	2.674	4.059	30.5	1	5661	4.815	0.141	NA	0.138	0.275	115.591	147.109
63	1	63	2.819	3.944	31	1	5930	5.001	0.297	NA	0.186	0.371	-38.204	-153.795
64	1	64	2.794	3.896	31.5	1	6399	5.055	0.291	NA	0.055	0.109	-118.217	-80.013
65	1	65	2.734	3.963	32	1	5047	5.145	0.21	NA	0.09	0.179	131.498	-110.285
66	1	66	2.778	3.998	32.5	1	6363	5.201	0.245	NA	0.057	0.113	38.516	-92.982
67	1	67	2.729	3.962	33	1	5815	5.262	0.206	NA	0.061	0.121	-143.799	177.685
68	1	68	2.723	3.952	33.5	1	5962	5.274	0.203	NA	0.012	0.024	-123.867	19.932
69	1	69	2.792	3.96	34	1	6235	5.343	0.266	NA	0.069	0.138	6.017	129.884
70	1	70	2.861	3.952	34.5	1	6291	5.413	0.334	NA	0.07	0.139	-6.554	-12.572
71	1	71	2.84	3.954	35	1	8482	5.434	0.314	NA	0.021	0.042	174.313	-179.132
72	1	72	2.761	4.016	35.5	1	7180	5.534	0.226	NA	0.1	0.201	141.815	-32.498
73	1	73	2.721	4.01	36	1	5847	5.574	0.186	NA	0.04	0.081	-172.311	45.875
74	1	74	2.711	4.005	36.5	1	5772	5.585	0.178	NA	0.011	0.022	-151.364	20.947
75	1	75	2.785	4.064	37	1	3940	5.68	0.251	NA	0.094	0.188	38.789	-169.847
76	1	76	2.698	4.091	37.5	1	6169	5.77	0.173	NA	0.091	0.182	163.179	124.391
77	1	77	2.729	4.073	38	1	5542	5.806	0.198	NA	0.036	0.071	-29.078	167.743
78	1	78	2.756	4.088	38.5	1	6485	5.837	0.228	NA	0.031	0.062	27.79	56.868
79	1	79	2.706	4	39	1	6502	5.938	0.173	NA	0.101	0.201	-119.873	-147.662
80	1	80	2.712	3.978	39.5	1	5529	5.961	0.184	NA	0.024	0.047	-75.431	44.442
81	1	81	2.743	3.963	40	1	4934	5.995	0.218	NA	0.034	0.068	-25.675	49.756
82	1	82	2.757	3.992	40.5	1	5685	6.028	0.225	NA	0.033	0.065	63.783	89.459
83	1	83	2.663	4.08	41	1	5092	6.156	0.136	NA	0.129	0.257	137.059	73.276
84	1	84	2.676	4.032	41.5	1	6687	6.206	0.14	NA	0.05	0.099	-74.761	148.18
85	1	85	2.686	4.107	42	1	6316	6.282	0.169	NA	0.076	0.152	82.551	157.312
86	1	86	2.666	4.085	42.5	1	6169	6.312	0.141	NA	0.03	0.059	-132.422	145.027
87	1	87	2.66	4.154	43	1	5083	6.381	0.176	NA	0.069	0.139	94.577	-133.001
88	1	88	2.482	4.183	43.5	1	5365	6.562	0.161	NA	0.181	0.362	170.932	76.355
89	1	89	2.76	4.205	44	1	2048	6.841	0.284	NA	0.279	0.558	4.511	-166.421
90	1	90	2.813	4.146	44.5	1	1463	6.92	0.3	NA	0.079	0.158	-48.04	-52.551
91	1	91	2.754	4.188	45	1	4104	6.992	0.27	NA	0.072	0.144	144.461	-167.5
92	1	92	2.816	4.18	45.5	1	1702	7.054	0.317	NA	0.062	0.124	-7.688	-152.148
93	1	93	2.733	4.137	46	1	1969	7.148	0.224	NA	0.093	0.187	-152.45	-144.762
94	1	94	2.68	4.194	46.5	1	4290	7.226	0.218	NA	0.078	0.156	132.376	-75.174
95	1	95	2.783	4.184	47	1	3530	7.328	0.291	NA	0.103	0.206	-5.918	-138.294
96	1	96	2.774	4.205	47.5	1	3383	7.352	0.295	NA	0.024	0.047	111.888	117.805
97	1	97	2.798	4.162	48	1	5335	7.402	0.293	NA	0.05	0.1	-61.026	-172.914
98	1	98	2.739	4.155	48.5	1	5388	7.462	0.238	NA	0.06	0.119	-174.003	-112.977
99	1	99	2.784	4.105	49	1	3487	7.529	0.259	NA	0.068	0.135	-48.346	125.657
100	1	100	2.798	4.163	49.5	1	4130	7.589	0.293	NA	0.06	0.119	76.615	124.961
101	1	101	2.823	4.169	50	1	2161	7.615	0.318	NA	0.026	0.051	13.402	-63.213
102	1	102	2.801	4.178	50.5	1	2615	7.638	0.303	NA	0.024	0.047	157.381	143.979
103	1	103	2.751	4.241	51	1	3123	7.719	0.3	NA	0.08	0.161	128.587	-28.794
104	1	104	2.822	4.142	51.5	1	2628	7.841	0.307	NA	0.122	0.245	-54.075	177.338
105	1	105	2.773	4.189	52	1	1885	7.909	0.286	NA	0.069	0.137	135.933	-169.993
106	1	106	2.735	4.195	52.5	1	2325	7.948	0.258	NA	0.039	0.078	171.141	35.208
107	1	107	2.801	4.237	53	1	2235	8.027	0.336	NA	0.079	0.157	32.384	-138.757
108	1	108	2.712	4.273	53.5	1	3931	8.123	0.3	NA	0.096	0.191	157.853	125.469
109	1	109	2.702	4.194	54	1	3362	8.202	0.233	NA	0.08	0.159	-97.748	104.399
110	1	110	2.777	4.15	54.5	1	2033	8.289	0.269	NA	0.087	0.174	-30.34	67.409
111	1	111	2.813	4.302	55	1	5484	8.445	0.388	NA	0.156	0.312	76.489	106.829
112	1	112	2.712	4.247	55.5	1	4844	8.561	0.279	NA	0.115	0.231	-151.435	132.076
113	1	113	2.719	4.233	56	1	4876	8.577	0.273	NA	0.016	0.032	-61.499	89.936
114	1	114	2.759	4.258	56.5	1	5329	8.624	0.319	NA	0.047	0.094	32.235	93.735
115	1	115	2.743	4.249	57	1	4437	8.642	0.301	NA	0.018	0.037	-150.704	177.061
116	1	116	2.773	4.27	57.5	1	4906	8.678	0.337	NA	0.036	0.072	34.888	-174.408
117	1	117	2.802	4.195	58	1	3790	8.759	0.313	NA	0.08	0.16	-68.801	-103.689
118	1	118	2.871	4.18	58.5	1	2303	8.829	0.367	NA	0.071	0.142	-11.918	56.883
119	1	119	2.719	4.212	59	1	5169	8.985	0.257	NA	0.156	0.312	168.294	-179.788
120	1	120	2.808	4.206	59.5	1	3532	9.075	0.324	NA	0.09	0.18	-3.756	-172.05
121	1	121	2.828	4.228	60	1	4834	9.105	0.353	NA	0.03	0.06	48.948	52.703
122	1	122	2.877	4.16	60.5	1	2568	9.189	0.365	NA	0.084	0.168	-54.279	-103.227
123	1	123	2.904	4.141	61	1	2325	9.222	0.384	NA	0.033	0.066	-36.08	18.2
124	1	124	2.925	4.076	61.5	1	1674	9.291	0.392	NA	0.069	0.137	-71.53	-35.45
125	1	125	2.919	4.197	62	1	3001	9.413	0.418	NA	0.122	0.244	92.969	164.499
126	1	126	2.835	4.105	62.5	1	3010	9.538	0.308	NA	0.125	0.25	-132.27	134.761
127	1	127	2.836	4.112	63	1	2182	9.546	0.311	NA	0.008	0.015	79.908	-147.822
128	1	128	2.86	4.16	63.5	1	1576	9.598	0.349	NA	0.053	0.105	63.595	-16.313
129	1	129	2.797	4.112	64	1	2278	9.677	0.274	NA	0.079	0.157	-142.666	153.739
130	1	130	2.784	4.068	64.5	1	1802	9.723	0.251	NA	0.045	0.091	-107.25	35.416
131	1	131	2.905	4.126	65	1	1459	9.857	0.382	NA	0.135	0.269	25.225	132.474
132	1	132	2.877	4.035	65.5	1	1565	9.952	0.342	NA	0.095	0.191	-107.28	-132.505
133	1	133	2.919	4.199	66	1	2875	10.122	0.418	NA	0.169	0.338	75.814	-176.906
134	1	134	2.84	4.15	66.5	1	2786	10.214	0.327	NA	0.093	0.185	-148.424	135.762
135	1	135	2.868	4.168	67	1	2338	10.247	0.359	NA	0.033	0.066	32.107	-179.469
136	1	136	2.94	4.067	67.5	1	2425	10.372	0.407	NA	0.124	0.249	-54.109	-86.216
137	1	137	2.795	4.133	68	1	2231	10.531	0.279	NA	0.159	0.319	155.465	-150.427
138	1	138	2.889	4.201	68.5	1	3584	10.647	0.392	NA	0.115	0.231	35.854	-119.611
139	1	139	2.793	4.285	69	1	5294	10.774	0.362	NA	0.128	0.255	138.815	102.961
140	1	140	2.927	4.231	69.5	1	6421	10.919	0.44	NA	0.145	0.29	-21.961	-160.776
141	1	141	2.851	4.249	70	1	6478	10.997	0.384	NA	0.078	0.156	166.757	-171.282
142	1	142	2.766	4.137	70.5	1	4558	11.137	0.254	NA	0.141	0.281	-127.391	65.852
143	1	143	2.829	4.124	71	1	3022	11.201	0.307	NA	0.064	0.128	-12.032	115.36
144	1	144	2.85	4.232	71.5	1	4371	11.312	0.373	NA	0.11	0.221	79.003	91.035
145	1	145	2.843	4.165	72	1	3291	11.379	0.335	NA	0.067	0.135	-95.659	-174.662
146	1	146	2.884	4.156	72.5	1	3008	11.421	0.37	NA	0.042	0.084	-11.688	83.97
147	1	147	2.933	4.098	73	1	2335	11.497	0.403	NA	0.076	0.152	-49.68	-37.991
148	1	148	2.94	4.11	73.5	1	2624	11.511	0.412	NA	0.014	0.027	62.002	111.682
149	1	149	2.898	4.094	74	1	2071	11.556	0.368	NA	0.045	0.09	-159.194	138.804
150	1	150	2.793	4.14	74.5	1	2316	11.671	0.28	NA	0.114	0.229	156.353	-44.453
151	1	151	2.874	4.134	75	1	3814	11.752	0.354	NA	0.082	0.163	-4.411	-160.765
152	1	152	2.851	4.149	75.5	1	2952	11.779	0.337	NA	0.027	0.055	147.381	151.793
153	1	153	2.937	4.145	76	1	3071	11.866	0.418	NA	0.086	0.173	-2.48	-149.862
154	1	154	2.882	4.166	76.5	1	3268	11.925	0.372	NA	0.06	0.119	158.942	161.422
155	1	155	2.924	4.141	77	1	2961	11.974	0.403	NA	0.049	0.098	-31.322	169.736
156	1	156	2.813	4.222	77.5	1	4262	12.111	0.337	NA	0.137	0.274	143.88	175.202
157	1	157	2.844	4.211	78	1	5870	12.145	0.357	NA	0.033	0.067	-19.657	-163.537
158	1	158	2.84	4.184	78.5	1	4448	12.171	0.341	NA	0.026	0.053	-98.847	-79.19
159	1	159	2.902	4.201	79	1	3071	12.235	0.404	NA	0.064	0.128	15.392	114.239
160	1	160	2.843	4.141	79.5	1	2741	12.32	0.326	NA	0.085	0.169	-134.52	-149.913
161	1	161	2.844	4.15	80	1	4964	12.328	0.33	NA	0.008	0.017	81.623	-143.856
162	1	162	2.874	4.118	80.5	1	4870	12.371	0.349	NA	0.043	0.087	-46.155	-127.778
163	1	163	2.822	4.153	81	1	6314	12.433	0.312	NA	0.062	0.124	146.224	-167.621
164	1	164	2.855	4.055	81.5	1	4607	12.537	0.32	NA	0.103	0.207	-71.777	141.999
165	1	165	2.878	4.04	82	1	5256	12.565	0.343	NA	0.028	0.056	-32.278	39.499
166	1	166	2.947	4.04	82.5	1	3897	12.633	0.411	NA	0.068	0.137	0.292	32.57
167	1	167	2.935	4.127	83	1	1493	12.721	0.411	NA	0.087	0.175	97.678	97.386
168	1	168	2.892	4.097	83.5	1	2399	12.773	0.362	NA	0.052	0.105	-146.047	116.275
169	1	169	2.93	4.117	84	1	4797	12.816	0.404	NA	0.043	0.086	26.701	172.748
170	1	170	2.882	4.117	84.5	1	4215	12.864	0.357	NA	0.048	0.096	-179.65	153.648
171	1	171	2.747	4.13	85	1	3116	13	0.234	NA	0.136	0.273	174.136	-6.214
172	1	172	2.852	4.096	85.5	1	1811	13.111	0.323	NA	0.11	0.221	-17.91	167.954
173	1	173	2.869	4.149	86	1	2515	13.166	0.354	NA	0.055	0.11	72.054	89.964
174	1	174	2.792	4.065	86.5	1	4599	13.28	0.258	NA	0.114	0.227	-132.695	155.25
175	1	175	2.815	4.006	87	1	3063	13.344	0.281	NA	0.064	0.128	-68.463	64.232
176	1	176	2.84	4.126	87.5	1	2976	13.467	0.319	NA	0.123	0.246	78.343	146.806
177	1	177	2.876	4.198	88	1	2549	13.547	0.379	NA	0.08	0.16	63.252	-15.091
178	1	178	2.872	4.154	88.5	1	2833	13.591	0.358	NA	0.045	0.089	-95.018	-158.271
179	1	179	2.883	4.067	89	1	3197	13.679	0.35	NA	0.088	0.175	-82.787	12.231
180	1	180	2.838	4.133	89.5	1	2165	13.76	0.319	NA	0.081	0.162	124.345	-152.868
181	1	181	2.805	4.112	90	1	2777	13.799	0.282	NA	0.039	0.077	-146.874	88.781
182	1	182	2.805	4.077	90.5	1	2809	13.834	0.273	NA	0.035	0.07	-90.733	56.141
183	1	183	2.788	4.148	91	1	1725	13.907	0.278	NA	0.073	0.146	103.452	-165.815
184	1	184	2.802	4.124	91.5	1	2781	13.935	0.282	NA	0.029	0.057	-60.132	-163.584
185	1	185	2.836	4.117	92	1	2470	13.97	0.312	NA	0.034	0.069	-10.908	49.224
186	1	186	2.833	4.135	92.5	1	2175	13.988	0.315	NA	0.018	0.036	100.642	111.55
187	1	187	2.839	4.052	93	1	2048	14.07	0.304	NA	0.083	0.165	-85.831	173.527
188	1	188	2.812	4.097	93.5	1	3522	14.123	0.285	NA	0.052	0.105	120.169	-153.999
189	1	189	2.946	4.092	94	1	1770	14.256	0.415	NA	0.134	0.267	-2.274	-122.443
190	1	190	2.931	4.144	94.5	1	2679	14.31	0.412	NA	0.053	0.107	105.628	107.902
191	1	191	2.89	4.136	95	1	2474	14.352	0.37	NA	0.042	0.084	-169.705	84.667
192	1	192	2.876	4.183	95.5	1	2259	14.401	0.373	NA	0.049	0.098	107.216	-83.078
193	1	193	2.897	4.109	96	1	2045	14.478	0.37	NA	0.077	0.154	-73.785	178.999
194	1	194	2.801	4.134	96.5	1	3067	14.577	0.284	NA	0.099	0.199	165.798	-120.417
195	1	195	2.915	4.132	97	1	1764	14.691	0.392	NA	0.114	0.228	-0.939	-166.737
196	1	196	2.79	4.162	97.5	1	1555	14.82	0.286	NA	0.129	0.257	166.173	167.112
197	1	197	2.865	4.067	98	1	1612	14.942	0.332	NA	0.122	0.244	-51.481	142.346
198	1	198	2.855	4.159	98.5	1	1939	15.034	0.344	NA	0.093	0.185	96.335	147.816
199	1	199	2.941	4.054	99	1	2404	15.17	0.407	NA	0.136	0.271	-50.558	-146.894
200	1	200	2.86	4.129	99.5	1	2549	15.281	0.339	NA	0.111	0.221	137.203	-172.238
201	1	201	2.829	4.158	100	1	1962	15.322	0.32	NA	0.042	0.083	137.627	0.424
202	1	202	2.783	4.196	100.5	1	1911	15.383	0.298	NA	0.061	0.121	140.18	2.553
203	1	203	2.858	4.15	101	1	1926	15.471	0.344	NA	0.088	0.177	-31.377	-171.557
204	1	204	2.809	4.195	101.5	1	3968	15.537	0.319	NA	0.066	0.132	137.71	169.087
205	1	205	2.821	4.22	102	1	7268	15.565	0.342	NA	0.028	0.056	66.382	-71.327
206	1	206	2.855	4.136	102.5	1	3784	15.656	0.336	NA	0.091	0.182	-67.908	-134.29
207	1	207	2.874	4.103	103	1	5768	15.694	0.346	NA	0.038	0.077	-60.074	7.834
208	1	208	2.881	4.142	103.5	1	4330	15.734	0.363	NA	0.04	0.079	79.824	139.897
209	1	209	2.868	4.138	104	1	6156	15.747	0.35	NA	0.013	0.026	-162.992	117.184
210	1	210	2.858	4.102	104.5	1	5248	15.785	0.33	NA	0.038	0.075	-106.363	56.629
211	1	211	2.945	4.113	105	1	6564	15.872	0.417	NA	0.087	0.175	7.198	113.561
212	1	212	2.912	4.119	105.5	1	4795	15.906	0.386	NA	0.033	0.067	170.957	163.759
213	1	213	2.9	4.142	106	1	6423	15.932	0.381	NA	0.026	0.053	115.976	-54.981
214	1	214	2.865	4.136	106.5	1	4473	15.967	0.346	NA	0.035	0.071	-169.751	74.272
215	1	215	2.898	4.089	107	1	5088	16.024	0.367	NA	0.057	0.114	-55.162	114.589
216	1	216	2.839	4.083	107.5	1	6613	16.084	0.308	NA	0.06	0.119	-173.793	-118.631
217	1	217	2.8	4.112	108	1	3434	16.131	0.277	NA	0.048	0.096	143.317	-42.89
218	1	218	2.802	4.149	108.5	1	6457	16.169	0.291	NA	0.037	0.075	88.007	-55.31
219	1	219	2.789	4.136	109	1	4972	16.187	0.275	NA	0.018	0.035	-135.597	136.396
220	1	220	2.742	4.138	109.5	1	7317	16.233	0.233	NA	0.047	0.094	178.015	-46.389
221	1	221	2.726	4.177	110	1	5937	16.275	0.24	NA	0.042	0.084	113.003	-65.011
222	1	222	2.799	4.195	110.5	1	5919	16.351	0.311	NA	0.076	0.151	13.92	-99.083
223	1	223	2.809	4.19	111	1	5401	16.362	0.317	NA	0.011	0.022	-25.115	-39.036
224	1	224	2.837	4.188	111.5	1	6504	16.39	0.34	NA	0.027	0.055	-5.073	20.042
225	1	225	2.801	4.142	112	1	5147	16.448	0.288	NA	0.058	0.117	-127.83	-122.757
226	1	226	2.717	4.272	112.5	1	5657	16.603	0.302	NA	0.155	0.311	122.693	-109.477
227	1	227	2.75	4.197	113	1	6905	16.686	0.271	NA	0.083	0.165	-66.401	170.906
228	1	228	2.726	4.172	113.5	1	4236	16.72	0.237	NA	0.035	0.069	-133.863	-67.462
229	1	229	2.777	4.213	114	1	5433	16.786	0.302	NA	0.065	0.13	38.938	172.8
230	1	230	2.792	4.121	114.5	1	7389	16.879	0.272	NA	0.093	0.186	-80.524	-119.462
231	1	231	2.792	4.184	115	1	8177	16.942	0.299	NA	0.063	0.126	89.904	170.428
232	1	232	2.848	4.157	115.5	1	7042	17.004	0.337	NA	0.062	0.125	-25.924	-115.827
233	1	233	2.843	4.141	116	1	7003	17.02	0.327	NA	0.016	0.033	-109.339	-83.415
234	1	234	2.84	4.174	116.5	1	6431	17.053	0.336	NA	0.033	0.066	95.624	-155.038
235	1	235	2.863	4.146	117	1	4597	17.089	0.347	NA	0.036	0.072	-49.941	-145.565
236	1	236	2.859	4.081	117.5	1	4174	17.154	0.327	NA	0.065	0.13	-93.719	-43.778
237	1	237	2.914	4.004	118	1	6005	17.249	0.379	NA	0.095	0.19	-54.406	39.313
238	1	238	2.92	3.951	118.5	1	6647	17.302	0.392	NA	0.054	0.107	-83.662	-29.256
239	1	239	2.937	3.948	119	1	5973	17.32	0.41	NA	0.018	0.035	-9.372	74.291
240	1	240	2.934	4.05	119.5	1	2643	17.422	0.399	NA	0.102	0.204	91.758	101.13
241	1	241	3.015	3.949	120	1	4695	17.551	0.486	NA	0.129	0.259	-51.406	-143.164
242	1	242	2.978	4.038	120.5	1	5098	17.648	0.442	NA	0.096	0.193	112.557	163.963
243	1	243	2.973	3.993	121	1	4893	17.693	0.439	NA	0.045	0.09	-96.122	151.32
244	1	244	2.903	4.101	121.5	1	4516	17.821	0.375	NA	0.128	0.257	122.694	-141.184
245	1	245	2.907	4.001	122	1	3611	17.921	0.373	NA	0.1	0.2	-87.968	149.338
246	1	246	2.918	4.034	122.5	1	4614	17.956	0.383	NA	0.035	0.069	71.014	158.982
247	1	247	2.974	4.007	123	1	2845	18.018	0.439	NA	0.062	0.124	-25.64	-96.653
248	1	248	2.918	4.078	123.5	1	3227	18.108	0.385	NA	0.09	0.18	128.82	154.459
249	1	249	2.885	4.143	124	1	2892	18.181	0.367	NA	0.073	0.146	116.605	-12.215
250	1	250	2.888	4.032	124.5	1	4012	18.292	0.352	NA	0.111	0.222	-88.44	154.955
251	1	251	2.934	4.042	125	1	2969	18.339	0.398	NA	0.047	0.094	12.558	100.998
252	1	252	2.973	4.055	125.5	1	6615	18.38	0.438	NA	0.041	0.082	18.242	5.684
253	1	253	2.992	4.069	126	1	4290	18.404	0.458	NA	0.024	0.048	34.606	16.365
254	1	254	2.887	4.082	126.5	1	3234	18.51	0.355	NA	0.106	0.212	172.446	137.839
255	1	255	3.096	3.999	127	1	3985	18.734	0.561	NA	0.225	0.449	-21.844	165.71
256	1	256	3.053	3.988	127.5	1	4522	18.779	0.519	NA	0.044	0.089	-165.423	-143.579
257	1	257	2.951	4.101	128	1	3729	18.931	0.421	NA	0.152	0.304	132.083	-62.494
258	1	258	2.952	4.16	128.5	1	3076	18.99	0.436	NA	0.059	0.118	88.409	-43.674
259	1	259	2.92	4.137	129	1	3389	19.029	0.399	NA	0.04	0.079	-144.337	127.254
260	1	260	2.955	4.104	129.5	1	5399	19.077	0.426	NA	0.048	0.096	-42.788	101.548
261	1	261	2.901	4.016	130	1	3618	19.181	0.366	NA	0.103	0.206	-121.646	-78.858
262	1	262	2.917	4.045	130.5	1	4012	19.213	0.382	NA	0.032	0.065	60.716	-177.638
263	1	263	2.968	4.169	131	1	3163	19.348	0.454	NA	0.135	0.269	67.693	6.977
264	1	264	2.924	4.11	131.5	1	2980	19.421	0.396	NA	0.074	0.148	-127.399	164.908
265	1	265	3.014	4.041	132	1	2252	19.536	0.479	NA	0.114	0.229	-37.462	89.937
266	1	266	2.939	4.01	132.5	1	2854	19.617	0.404	NA	0.081	0.162	-157.377	-119.915
267	1	267	2.954	4.102	133	1	2948	19.711	0.425	NA	0.094	0.187	80.92	-121.703
268	1	268	2.97	4.062	133.5	1	4221	19.754	0.435	NA	0.043	0.086	-68.993	-149.913
269	1	269	2.967	4.177	134	1	4317	19.869	0.455	NA	0.116	0.231	91.375	160.367
270	1	270	2.982	4.103	134.5	1	3426	19.945	0.453	NA	0.076	0.152	-78.059	-169.434
271	1	271	2.987	4.092	135	1	2958	19.957	0.455	NA	0.012	0.024	-69.757	8.303
272	1	272	2.945	4.112	135.5	1	5058	20.003	0.417	NA	0.046	0.092	154.344	-135.9
273	1	273	2.918	4.137	136	1	4426	20.04	0.397	NA	0.037	0.074	137.464	-16.88
274	1	274	2.901	4.144	136.5	1	7101	20.059	0.382	NA	0.019	0.038	156.511	19.047
275	1	275	2.988	4.076	137	1	4388	20.17	0.455	NA	0.111	0.223	-37.834	165.655
276	1	276	3	4.073	137.5	1	4256	20.182	0.466	NA	0.011	0.023	-12.392	25.443
277	1	277	2.893	4.152	138	1	3827	20.314	0.377	NA	0.132	0.265	143.706	156.097
278	1	278	2.894	4.044	138.5	1	2777	20.422	0.359	NA	0.107	0.215	-89.388	126.906
279	1	279	2.995	4.123	139	1	5977	20.549	0.469	NA	0.128	0.255	37.803	127.191
280	1	280	2.899	4.16	139.5	1	3168	20.652	0.386	NA	0.103	0.206	158.498	120.695
281	1	281	2.914	4.087	140	1	2833	20.727	0.383	NA	0.075	0.15	-78.615	122.887
282	1	282	2.904	4.126	140.5	1	4558	20.768	0.38	NA	0.041	0.081	104.534	-176.852
283	1	283	2.981	4.097	141	1	3886	20.85	0.45	NA	0.082	0.164	-20.541	-125.075
284	1	284	2.999	4.183	141.5	1	3165	20.937	0.488	NA	0.088	0.175	77.682	98.223
285	1	285	2.938	4.119	142	1	3744	21.026	0.412	NA	0.089	0.178	-133.903	148.415
286	1	286	2.998	4.054	142.5	1	2011	21.115	0.463	NA	0.088	0.177	-46.941	86.962
287	1	287	3.01	4.123	143	1	3778	21.185	0.484	NA	0.07	0.14	79.707	126.648
288	1	288	2.872	4.076	143.5	1	2726	21.331	0.34	NA	0.146	0.292	-160.941	119.351
289	1	289	2.983	4.064	144	1	1738	21.443	0.449	NA	0.112	0.224	-6.073	154.869
290	1	290	2.951	4.119	144.5	1	2843	21.507	0.424	NA	0.064	0.128	120.932	127.004
291	1	291	2.979	4.13	145	1	2414	21.538	0.455	NA	0.031	0.062	22.376	-98.556
292	1	292	3.056	4.045	145.5	1	3266	21.653	0.521	NA	0.115	0.23	-48.106	-70.481
293	1	293	3.089	4.052	146	1	4416	21.686	0.554	NA	0.034	0.067	12.782	60.887
294	1	294	2.974	3.941	146.5	1	2393	21.846	0.448	NA	0.159	0.319	-135.889	-148.671
295	1	295	3.136	4.035	147	1	2440	22.033	0.601	NA	0.187	0.375	30.198	166.088
296	1	296	3.099	3.985	147.5	1	2284	22.096	0.565	NA	0.062	0.125	-126.532	-156.731
297	1	297	3.069	4.029	148	1	3272	22.148	0.534	NA	0.053	0.106	124.202	-109.265
298	1	298	3.049	4	148.5	1	2272	22.184	0.514	NA	0.036	0.072	-125.721	110.077
299	1	299	3.009	3.952	149	1	1896	22.246	0.48	NA	0.062	0.123	-129.456	-3.735
300	1	300	2.981	4.039	149.5	1	1710	22.337	0.445	NA	0.091	0.182	108.396	-122.148
301	1	301	3.003	4.002	150	1	1663	22.38	0.468	NA	0.043	0.085	-58.428	-166.824
302	1	302	3.026	4.031	150.5	1	2173	22.417	0.49	NA	0.037	0.074	51.468	109.896
303	1	303	2.97	4.048	151	1	1256	22.475	0.435	NA	0.058	0.117	163.369	111.902
304	1	304	2.932	4.098	151.5	1	2711	22.538	0.402	NA	0.063	0.127	127.407	-35.962
305	1	305	2.964	4.008	152	1	1595	22.634	0.429	NA	0.096	0.192	-70.216	162.376
306	1	306	2.998	4.07	152.5	1	2498	22.704	0.464	NA	0.07	0.14	61.486	131.702
307	1	307	2.924	4.048	153	1	1860	22.781	0.389	NA	0.077	0.154	-163.578	134.936
308	1	308	2.998	4.008	153.5	1	1740	22.865	0.463	NA	0.084	0.167	-28.213	135.365
309	1	309	3.039	4.107	154	1	1742	22.972	0.509	NA	0.107	0.214	67.504	95.717
310	1	310	3.05	4.008	154.5	1	1642	23.071	0.514	NA	0.099	0.199	-83.7	-151.204
311	1	311	3.023	4.042	155	1	1919	23.114	0.488	NA	0.043	0.086	127.584	-148.716
312	1	312	2.988	4.065	155.5	1	1909	23.156	0.454	NA	0.042	0.083	147.34	19.755
313	1	313	2.988	3.996	156	1	1883	23.225	0.454	NA	0.069	0.138	-90.259	122.401
314	1	314	2.979	4.005	156.5	1	2188	23.238	0.444	NA	0.013	0.026	136.6	-133.141
315	1	315	2.968	4.071	157	1	2378	23.304	0.435	NA	0.067	0.133	98.77	-37.83
316	1	316	2.995	4.051	157.5	1	1802	23.337	0.459	NA	0.033	0.066	-36.882	-135.652
317	1	317	3.119	4.042	158	1	1646	23.462	0.584	NA	0.125	0.25	-3.903	32.979
318	1	318	3.034	4.047	158.5	1	1314	23.547	0.499	NA	0.085	0.17	176.857	-179.24
319	1	319	3.101	4.06	159	1	2060	23.615	0.566	NA	0.068	0.136	10.789	-166.069
320	1	320	2.982	4.01	159.5	1	1969	23.744	0.447	NA	0.129	0.258	-157.232	-168.021
321	1	321	2.986	3.96	160	1	1855	23.793	0.456	NA	0.05	0.099	-85.256	71.976
322	1	322	3.025	4.011	160.5	1	1339	23.857	0.49	NA	0.064	0.127	52.223	137.479
323	1	323	2.912	3.995	161	1	1642	23.971	0.378	NA	0.114	0.228	-171.756	136.021
324	1	324	3.011	3.958	161.5	1	2304	24.076	0.481	NA	0.105	0.21	-20.455	151.301
325	1	325	2.991	3.993	162	1	1390	24.117	0.457	NA	0.041	0.082	119.45	139.905
326	1	326	3.029	4.043	162.5	1	1514	24.18	0.494	NA	0.063	0.126	52.585	-66.865
327	1	327	3.019	3.974	163	1	2077	24.25	0.487	NA	0.07	0.14	-98.189	-150.774
328	1	328	3.029	4.099	163.5	1	1696	24.375	0.498	NA	0.125	0.251	85.383	-176.428
329	1	329	3.077	4.076	164	1	1928	24.429	0.543	NA	0.053	0.106	-26.009	-111.392
330	1	330	3.087	4.016	164.5	1	1267	24.489	0.552	NA	0.061	0.121	-80.421	-54.411
331	1	331	3.05	4.134	165	1	1915	24.613	0.524	NA	0.124	0.247	107.596	-171.983
332	1	332	3.05	4.048	165.5	1	2244	24.699	0.515	NA	0.086	0.172	-89.516	162.888
333	1	333	3.114	4.123	166	1	2186	24.797	0.586	NA	0.099	0.197	49.67	139.186
334	1	334	3.085	4.014	166.5	1	1651	24.91	0.549	NA	0.113	0.225	-105.18	-154.85
335	1	335	3.075	4.176	167	1	2370	25.072	0.558	NA	0.162	0.324	93.525	-161.295
336	1	336	3.02	4.166	167.5	1	2705	25.128	0.503	NA	0.056	0.112	-169.598	96.876
337	1	337	3.039	4.093	168	1	2713	25.204	0.507	NA	0.076	0.151	-75.366	94.232
338	1	338	3.082	4.11	168.5	1	2103	25.25	0.552	NA	0.046	0.093	21.968	97.335
339	1	339	3.143	4.031	169	1	2660	25.35	0.607	NA	0.1	0.2	-52.387	-74.355
340	1	340	3.214	4.118	169.5	1	2242	25.462	0.684	NA	0.112	0.225	50.805	103.193
341	1	341	3.439	3.993	170	1	5299	25.72	0.904	NA	0.258	0.515	-29.056	-79.861
342	1	342	3.383	4.033	170.5	1	4620	25.789	0.848	NA	0.069	0.137	143.966	173.022
343	1	343	3.336	4.03	171	1	7167	25.836	0.8	NA	0.048	0.095	-176.183	39.851
344	1	344	3.272	4.083	171.5	1	3690	25.919	0.738	NA	0.083	0.166	140.229	-43.588
345	1	345	3.377	4.078	172	1	5087	26.024	0.842	NA	0.104	0.209	-2.629	-142.859
346	1	346	3.341	4.063	172.5	1	6527	26.062	0.806	NA	0.039	0.077	-156.268	-153.638
347	1	347	3.378	4.036	173	1	4213	26.108	0.843	NA	0.046	0.091	-36.013	120.254
348	1	348	3.378	4.019	173.5	1	4096	26.125	0.842	NA	0.017	0.034	-91.547	-55.533
349	1	349	3.355	3.996	174	1	4736	26.157	0.82	NA	0.032	0.064	-135.468	-43.921
350	1	350	3.232	4.027	174.5	1	4115	26.284	0.696	NA	0.127	0.253	165.866	-58.666
351	1	351	3.319	4.025	175	1	6651	26.371	0.784	NA	0.087	0.174	-1.228	-167.094
352	1	352	3.346	4.037	175.5	1	6133	26.4	0.81	NA	0.029	0.058	24.151	25.379
353	1	353	3.31	3.975	176	1	3641	26.472	0.776	NA	0.072	0.144	-119.902	-144.053
354	1	354	3.278	4.048	176.5	1	3477	26.551	0.743	NA	0.079	0.159	113.611	-126.487
355	1	355	3.201	3.977	177	1	1608	26.656	0.667	NA	0.105	0.21	-137.559	108.83
356	1	356	3.182	4.032	177.5	1	1834	26.714	0.646	NA	0.058	0.117	108.721	-113.72
357	1	357	3.193	4.008	178	1	1576	26.741	0.657	NA	0.026	0.052	-65.83	-174.551
358	1	358	3.258	4.013	178.5	1	2171	26.807	0.723	NA	0.066	0.132	3.993	69.824
359	1	359	3.129	4.003	179	1	3052	26.937	0.594	NA	0.13	0.26	-175.545	-179.539
360	1	360	3.149	3.993	179.5	1	1772	26.959	0.615	NA	0.022	0.045	-24.434	151.111
361	1	361	3.141	4.039	180	1	1728	27.005	0.606	NA	0.046	0.092	99.714	124.148
362	1	362	3.122	4.025	180.5	1	1670	27.029	0.587	NA	0.024	0.047	-143.562	116.724
363	1	363	3.065	4.093	181	1	1907	27.118	0.533	NA	0.089	0.178	129.809	-86.63
364	1	364	3.042	4.065	181.5	1	2092	27.154	0.507	NA	0.037	0.073	-130.108	100.084
365	1	365	3.127	4.098	182	1	2408	27.246	0.595	NA	0.091	0.182	20.888	150.996
366	1	366	3.213	4.003	182.5	1	2786	27.374	0.678	NA	0.128	0.257	-47.489	-68.377
367	1	367	3.191	4.045	183	1	2272	27.421	0.656	NA	0.048	0.095	117.681	165.17
368	1	368	3.119	4.051	183.5	1	2099	27.494	0.584	NA	0.072	0.145	175.91	58.229
369	1	369	3.23	4.104	184	1	3200	27.617	0.698	NA	0.123	0.246	25.795	-150.115
370	1	370	3.085	4.046	184.5	1	2269	27.772	0.55	NA	0.156	0.311	-158.132	176.073
371	1	371	3.162	4.077	185	1	2660	27.855	0.629	NA	0.083	0.166	21.734	179.866
372	1	372	3.152	4.14	185.5	1	2845	27.919	0.626	NA	0.064	0.128	99.186	77.451
373	1	373	3.182	4.12	186	1	2828	27.955	0.652	NA	0.036	0.071	-33.922	-133.107
374	1	374	3.138	4.125	186.5	1	2103	27.999	0.61	NA	0.044	0.088	173.423	-152.656
375	1	375	3.181	4.077	187	1	2956	28.063	0.647	NA	0.065	0.129	-48.321	138.257
376	1	376	3.125	4.053	187.5	1	1941	28.125	0.589	NA	0.061	0.123	-157.686	-109.365
377	1	377	3.065	4.064	188	1	2225	28.185	0.53	NA	0.061	0.121	170.194	-32.12
378	1	378	3.024	4.094	188.5	1	2762	28.237	0.492	NA	0.051	0.102	143.333	-26.861
379	1	379	3.084	4.106	189	1	1781	28.298	0.554	NA	0.062	0.123	11.161	-132.172
380	1	380	3.138	4.134	189.5	1	3816	28.359	0.612	NA	0.061	0.121	27.006	15.845
381	1	381	3.126	4.171	190	1	2566	28.398	0.607	NA	0.039	0.079	108.156	81.15
382	1	382	3.134	4.054	190.5	1	3234	28.516	0.599	NA	0.118	0.236	-86.251	165.593
383	1	383	3.117	4.134	191	1	4258	28.598	0.59	NA	0.082	0.165	101.852	-171.897
384	1	384	3.109	4.07	191.5	1	1979	28.664	0.575	NA	0.065	0.131	-97.08	161.068
385	1	385	3.069	4.152	192	1	3293	28.755	0.547	NA	0.092	0.183	115.954	-146.966
386	1	386	3.097	4.135	192.5	1	2886	28.788	0.571	NA	0.033	0.065	-30.707	-146.662
387	1	387	3.199	4.082	193	1	1474	28.903	0.665	NA	0.115	0.23	-27.519	3.188
388	1	388	3.123	4.097	193.5	1	2310	28.98	0.591	NA	0.077	0.154	168.959	-163.522
389	1	389	3.18	4.109	194	1	2747	29.038	0.649	NA	0.058	0.116	12.364	-156.595
390	1	390	3.132	4.168	194.5	1	1668	29.114	0.612	NA	0.076	0.152	129.484	117.12
391	1	391	3.195	4.089	195	1	1762	29.216	0.662	NA	0.102	0.203	-51.271	179.245
392	1	392	3.06	4.043	195.5	1	1503	29.358	0.525	NA	0.142	0.285	-161.444	-110.173
393	1	393	3.188	4.143	196	1	1256	29.52	0.662	NA	0.162	0.324	37.771	-160.784
394	1	394	3.156	4.061	196.5	1	2796	29.608	0.621	NA	0.088	0.175	-111.763	-149.534
395	1	395	3.185	4.103	197	1	3411	29.658	0.653	NA	0.051	0.101	55.34	167.102
396	1	396	3.055	4.171	197.5	1	4066	29.804	0.538	NA	0.146	0.292	152.427	97.087
397	1	397	3.2	4.215	198	1	6338	29.956	0.689	NA	0.151	0.303	17.184	-135.243
398	1	398	3.246	4.13	198.5	1	7394	30.053	0.717	NA	0.097	0.194	-61.697	-78.881
399	1	399	3.238	4.133	199	1	4866	30.061	0.71	NA	0.008	0.016	160.615	-137.687
400	1	400	3.17	4.12	199.5	1	6058	30.13	0.641	NA	0.069	0.138	-169.537	29.848
401	1	401	3.231	4.16	200	1	5719	30.203	0.707	NA	0.073	0.146	33.519	-156.944
402	1	402	3.217	4.11	200.5	1	5346	30.255	0.686	NA	0.053	0.105	-105.855	-139.374
403	1	403	3.134	4.169	201	1	5367	30.357	0.614	NA	0.102	0.203	144.469	-109.677
404	1	404	3.154	4.174	201.5	1	5051	30.378	0.635	NA	0.021	0.043	14.385	-130.084
405	1	405	3.137	4.185	202	1	5710	30.399	0.621	NA	0.02	0.041	147.618	133.233
406	1	406	3.026	4.242	202.5	1	5949	30.524	0.534	NA	0.125	0.251	152.743	5.125
407	1	407	3.042	4.258	203	1	5303	30.546	0.555	NA	0.022	0.044	43.324	-109.419
408	1	408	3.091	4.228	203.5	1	6528	30.604	0.59	NA	0.058	0.116	-31.166	-74.49
409	1	409	3.126	4.214	204	1	5907	30.642	0.619	NA	0.037	0.075	-21.104	10.062
410	1	410	3.158	4.184	204.5	1	6299	30.685	0.641	NA	0.044	0.087	-43.412	-22.308
411	1	411	3.135	4.224	205	1	7581	30.731	0.63	NA	0.046	0.092	120.409	163.821
412	1	412	3.133	4.185	205.5	1	6570	30.77	0.617	NA	0.038	0.077	-92.633	146.958
413	1	413	3.149	4.15	206	1	5203	30.809	0.625	NA	0.039	0.078	-66.066	26.567
414	1	414	3.205	4.192	206.5	1	6077	30.879	0.689	NA	0.07	0.141	36.943	103.008
415	1	415	3.201	4.14	207	1	5557	30.931	0.674	NA	0.052	0.104	-95.009	-131.952
416	1	416	3.157	4.15	207.5	1	5713	30.976	0.633	NA	0.044	0.089	167.916	-97.076
417	1	417	3.222	4.139	208	1	5693	31.041	0.695	NA	0.065	0.131	-8.98	-176.896
418	1	418	3.256	4.061	208.5	1	7547	31.126	0.721	NA	0.085	0.17	-66.335	-57.355
419	1	419	3.239	4.045	209	1	4966	31.15	0.704	NA	0.024	0.047	-136.062	-69.728
420	1	420	3.145	4.163	209.5	1	4452	31.301	0.623	NA	0.151	0.302	128.73	-95.207
421	1	421	3.156	4.119	210	1	6766	31.347	0.627	NA	0.046	0.092	-75.127	156.142
422	1	422	3.192	4.122	210.5	1	6583	31.383	0.662	NA	0.036	0.071	5.905	81.032
423	1	423	3.177	4.114	211	1	7281	31.399	0.647	NA	0.016	0.033	-150.406	-156.31
424	1	424	3.181	4.088	211.5	1	6071	31.425	0.648	NA	0.026	0.052	-81.171	69.235
425	1	425	3.169	4.098	212	1	7325	31.441	0.637	NA	0.016	0.031	141.747	-137.083
426	1	426	3.218	4.02	212.5	1	5887	31.533	0.683	NA	0.092	0.184	-57.911	160.343
427	1	427	3.184	4.082	213	1	8074	31.603	0.651	NA	0.071	0.142	118.773	176.683
428	1	428	3.237	4.061	213.5	1	5885	31.66	0.702	NA	0.057	0.114	-21.82	-140.593
429	1	429	3.222	4.131	214	1	7291	31.732	0.694	NA	0.072	0.143	101.988	123.808
430	1	430	3.185	4.146	214.5	1	7842	31.772	0.659	NA	0.04	0.081	157.761	55.774
431	1	431	3.092	4.177	215	1	4061	31.869	0.575	NA	0.097	0.194	161.719	3.958
432	1	432	3.133	4.134	215.5	1	5038	31.928	0.606	NA	0.059	0.118	-46.731	151.55
433	1	433	3.127	4.081	216	1	5557	31.982	0.594	NA	0.053	0.107	-95.88	-49.15
434	1	434	3.146	4.098	216.5	1	7246	32.007	0.614	NA	0.026	0.052	42.82	138.7
435	1	435	3.162	4.064	217	1	6432	32.045	0.627	NA	0.037	0.075	-64.877	-107.697
436	1	436	3.168	4.067	217.5	1	5378	32.052	0.634	NA	0.007	0.013	24.437	89.314
437	1	437	3.227	4.049	218	1	6291	32.113	0.691	NA	0.061	0.123	-17.113	-41.549
438	1	438	3.184	4.055	218.5	1	6670	32.156	0.649	NA	0.043	0.086	172.565	-170.322
439	1	439	3.148	4.007	219	1	6350	32.216	0.613	NA	0.06	0.12	-126.999	60.436
440	1	440	3.131	4.016	219.5	1	5898	32.236	0.595	NA	0.02	0.039	152.949	-80.052
441	1	441	3.128	4.093	220	1	5553	32.314	0.596	NA	0.078	0.155	91.727	-61.222
442	1	442	3.129	4.098	220.5	1	5582	32.319	0.597	NA	0.005	0.01	82.89	-8.837
443	1	443	3.146	4.145	221	1	5591	32.368	0.621	NA	0.049	0.099	70.076	-12.814
444	1	444	3.189	4.116	221.5	1	6542	32.42	0.659	NA	0.052	0.103	-33.566	-103.642
445	1	445	3.118	4.142	222	1	6508	32.495	0.593	NA	0.075	0.151	160.2	-166.234
446	1	446	3.092	4.175	222.5	1	4328	32.537	0.574	NA	0.042	0.084	128.221	-31.979
447	1	447	3.176	4.09	223	1	5390	32.657	0.643	NA	0.119	0.239	-45.421	-173.642
448	1	448	3.105	4.118	223.5	1	6442	32.732	0.576	NA	0.076	0.152	158.136	-156.443
449	1	449	3.117	4.034	224	1	6408	32.818	0.581	NA	0.085	0.171	-82.228	119.636
450	1	450	3.154	4.092	224.5	1	7227	32.887	0.622	NA	0.069	0.139	57.217	139.445
451	1	451	3.09	4.077	225	1	5147	32.953	0.557	NA	0.066	0.131	-166.778	136.005
452	1	452	3.112	4.112	225.5	1	6807	32.993	0.582	NA	0.041	0.082	58.438	-134.784
453	1	453	3.091	4.073	226	1	6830	33.038	0.557	NA	0.044	0.088	-118.074	-176.512
454	1	454	3.064	4.076	226.5	1	6286	33.065	0.53	NA	0.027	0.054	172.876	-69.05
455	1	455	3.106	4.042	227	1	5495	33.119	0.571	NA	0.054	0.108	-38.554	148.57
456	1	456	3.111	4.083	227.5	1	5945	33.16	0.578	NA	0.041	0.082	83.434	121.988
457	1	457	3.148	4.05	228	1	4927	33.21	0.613	NA	0.05	0.099	-41.307	-124.741
458	1	458	3.081	4.051	228.5	1	4578	33.277	0.546	NA	0.067	0.134	179.578	-139.115
459	1	459	3.1	4.101	229	1	3377	33.33	0.569	NA	0.053	0.107	68.787	-110.791
460	1	460	3.069	4.086	229.5	1	5047	33.364	0.537	NA	0.034	0.068	-154.677	136.536
461	1	461	3.117	4.023	230	1	3549	33.444	0.582	NA	0.08	0.159	-52.807	101.871
462	1	462	3.13	4.004	230.5	1	3076	33.466	0.595	NA	0.022	0.044	-56.583	-3.776
463	1	463	3.09	4.026	231	1	4804	33.511	0.554	NA	0.045	0.091	150.932	-152.485
464	1	464	3.098	4.057	231.5	1	3968	33.543	0.563	NA	0.032	0.064	74.74	-76.192
465	1	465	3.065	4.059	232	1	3138	33.577	0.53	NA	0.033	0.067	177.251	102.511
466	1	466	3.09	4.076	232.5	1	5124	33.607	0.557	NA	0.03	0.061	34.049	-143.203
467	1	467	3.132	4.084	233	1	3076	33.65	0.598	NA	0.042	0.084	11.712	-22.337
468	1	468	3.067	4.089	233.5	1	4785	33.714	0.535	NA	0.065	0.13	175.355	163.643
469	1	469	3.126	4.033	234	1	5941	33.796	0.59	NA	0.081	0.163	-43.866	140.779
470	1	470	3.123	4.007	234.5	1	6026	33.822	0.588	NA	0.026	0.053	-95.048	-51.182
471	1	471	3.104	4.011	235	1	5841	33.842	0.569	NA	0.02	0.04	168.751	-96.201
472	1	472	3.047	3.885	235.5	1	5352	33.98	0.532	NA	0.138	0.276	-114.289	76.961
473	1	473	3.12	3.924	236	1	5075	34.062	0.594	NA	0.083	0.165	28.545	142.834
474	1	474	3.097	3.892	236.5	1	8706	34.102	0.578	NA	0.039	0.078	-125.413	-153.959
475	1	475	3.078	3.797	237	1	6929	34.199	0.591	NA	0.097	0.195	-101.281	24.133
476	1	476	3.054	3.785	237.5	1	8309	34.226	0.574	NA	0.027	0.054	-153.538	-52.257
477	1	477	2.999	3.833	238	1	5533	34.299	0.504	NA	0.073	0.146	138.683	-67.78
478	1	478	3.081	3.799	238.5	1	6786	34.387	0.592	NA	0.088	0.176	-22.444	-161.126
479	1	479	3.161	3.865	239	1	5041	34.49	0.647	NA	0.104	0.207	39.531	61.975
480	1	480	3.15	3.761	239.5	1	9130	34.595	0.671	NA	0.105	0.209	-95.629	-135.16
481	1	481	3.172	3.726	240	1	6212	34.636	0.706	NA	0.041	0.083	-57.932	37.697
482	1	482	3.147	3.753	240.5	1	4714	34.673	0.672	NA	0.036	0.073	133.496	-168.572
483	1	483	3.166	3.652	241	1	6163	34.775	0.736	NA	0.102	0.204	-79.249	147.254
484	1	484	3.145	3.688	241.5	1	5606	34.816	0.699	NA	0.041	0.083	120.762	-159.989
485	1	485	3.172	3.64	242	1	9582	34.871	0.747	NA	0.055	0.11	-61.254	177.985
486	1	486	3.19	3.683	242.5	1	6884	34.918	0.741	NA	0.047	0.093	66.851	128.105
487	1	487	3.161	3.668	243	1	6559	34.951	0.723	NA	0.033	0.065	-153.497	139.652
488	1	488	3.182	3.657	243.5	1	6105	34.974	0.747	NA	0.024	0.048	-27.298	126.199
489	1	489	3.14	3.811	244	1	5248	35.135	0.643	NA	0.16	0.32	105.251	132.549
490	1	490	3.082	3.895	244.5	1	2956	35.237	0.562	NA	0.102	0.204	124.864	19.613
491	1	491	3.078	3.851	245	1	5273	35.281	0.571	NA	0.044	0.089	-95.074	140.063
492	1	492	2.911	3.888	245.5	1	7829	35.451	0.402	NA	0.17	0.341	167.512	-97.415
493	1	493	2.982	3.923	246	1	5728	35.53	0.459	NA	0.079	0.158	26.492	-141.02
494	1	494	2.938	3.91	246.5	1	5625	35.576	0.42	NA	0.046	0.091	-163.067	170.441
495	1	495	2.925	3.816	247	1	5727	35.671	0.444	NA	0.095	0.189	-98.137	64.93
496	1	496	2.946	3.885	247.5	1	6847	35.742	0.436	NA	0.072	0.143	72.731	170.868
497	1	497	2.917	3.836	248	1	6272	35.799	0.428	NA	0.057	0.113	-121.02	166.25
498	1	498	2.909	3.812	248.5	1	6788	35.825	0.433	NA	0.026	0.052	-107.338	13.681
499	1	499	3.021	3.81	249	1	6995	35.937	0.533	NA	0.112	0.224	-0.732	106.607
500	1	500	3.06	3.743	249.5	1	6771	36.014	0.598	NA	0.078	0.155	-59.454	-58.722
501	1	501	3.075	3.712	250	1	9567	36.049	0.627	NA	0.035	0.069	-64.339	-4.885
502	1	502	3.034	3.66	250.5	1	5838	36.116	0.621	NA	0.067	0.134	-128.255	-63.916
503	1	503	3.026	3.733	251	1	8558	36.19	0.574	NA	0.074	0.148	95.873	-135.872
504	1	504	3.085	3.758	251.5	1	7086	36.253	0.613	NA	0.064	0.127	22.892	-72.981
505	1	505	3.124	3.791	252	1	8326	36.305	0.636	NA	0.051	0.102	39.559	16.667
506	1	506	3.007	3.792	252.5	1	7701	36.422	0.529	NA	0.117	0.234	179.251	139.692
507	1	507	3.06	3.905	253	1	4198	36.546	0.539	NA	0.125	0.25	64.931	-114.32
508	1	508	3.037	3.87	253.5	1	5471	36.588	0.527	NA	0.042	0.084	-122.838	172.231
509	1	509	3.009	3.912	254	1	6826	36.639	0.488	NA	0.05	0.101	124.273	-112.889
510	1	510	3.041	3.844	254.5	1	5384	36.714	0.539	NA	0.075	0.15	-65.1	170.627
511	1	511	2.994	3.966	255	1	5222	36.845	0.463	NA	0.131	0.263	110.895	175.995
512	1	512	2.982	3.973	255.5	1	6259	36.858	0.451	NA	0.013	0.026	149.405	38.51
513	1	513	2.987	3.997	256	1	4384	36.882	0.453	NA	0.024	0.048	78.02	-71.385
514	1	514	3.016	3.887	256.5	1	4992	36.995	0.501	NA	0.113	0.226	-75.325	-153.345
515	1	515	2.99	3.905	257	1	4206	37.026	0.471	NA	0.031	0.063	146.829	-137.845
516	1	516	3.05	3.972	257.5	1	8925	37.117	0.518	NA	0.091	0.182	47.995	-98.834
517	1	517	3.102	3.778	258	1	6156	37.318	0.621	NA	0.201	0.403	-75.106	-123.101
518	1	518	3.107	3.753	258.5	1	7616	37.344	0.635	NA	0.025	0.051	-79.955	-4.85
519	1	519	3.064	3.641	259	1	6976	37.463	0.657	NA	0.12	0.239	-110.851	-30.896
520	1	520	3.035	3.654	259.5	1	6600	37.495	0.625	NA	0.032	0.064	155.859	-93.29
521	1	521	2.908	3.708	260	1	5297	37.633	0.493	NA	0.137	0.275	156.781	0.922
522	1	522	2.98	3.726	260.5	1	5934	37.707	0.539	NA	0.074	0.147	13.887	-142.894
523	1	523	2.944	3.925	261	1	4974	37.909	0.422	NA	0.202	0.404	100.217	86.33
524	1	524	3.004	3.784	261.5	1	4477	38.062	0.529	NA	0.153	0.306	-67.155	-167.372
525	1	525	2.956	3.76	262	1	4377	38.115	0.5	NA	0.053	0.106	-153.416	-86.261
526	1	526	3.034	3.844	262.5	1	4733	38.229	0.532	NA	0.115	0.229	47.167	-159.417
527	1	527	3.057	3.746	263	1	6163	38.33	0.594	NA	0.101	0.201	-76.857	-124.024
528	1	528	3.005	3.829	263.5	1	5612	38.428	0.511	NA	0.098	0.196	122.029	-161.113
529	1	529	3.02	3.854	264	1	3633	38.457	0.515	NA	0.029	0.058	59.071	-62.958
530	1	530	3.067	3.902	264.5	1	2685	38.525	0.547	NA	0.068	0.136	45.276	-13.794
531	1	531	3.021	3.918	265	1	3534	38.574	0.498	NA	0.049	0.098	161.87	116.593
532	1	532	2.997	3.917	265.5	1	4198	38.598	0.476	NA	0.023	0.047	-178.5	19.631
533	1	533	3.057	3.9	266	1	3848	38.66	0.538	NA	0.063	0.125	-15.992	162.508
534	1	534	3.109	3.898	266.5	1	3618	38.711	0.588	NA	0.051	0.102	-1.969	14.023
535	1	535	2.977	3.914	267	1	5105	38.844	0.457	NA	0.132	0.265	173.228	175.197
536	1	536	2.986	3.843	267.5	1	5367	38.915	0.488	NA	0.071	0.143	-82.748	104.024
537	1	537	2.975	3.904	268	1	4138	38.978	0.457	NA	0.063	0.125	100.328	-176.923
538	1	538	2.995	3.825	268.5	1	3697	39.059	0.503	NA	0.082	0.163	-75.783	-176.111
539	1	539	3.084	3.909	269	1	1661	39.181	0.561	NA	0.122	0.243	43.227	119.011
540	1	540	2.998	3.945	269.5	1	2907	39.274	0.47	NA	0.093	0.187	157.137	113.91
541	1	541	3.053	3.929	270	1	2553	39.332	0.528	NA	0.058	0.116	-15.778	-172.915
542	1	542	2.898	3.848	270.5	1	2186	39.507	0.406	NA	0.175	0.35	-152.458	-136.68
543	1	543	3.028	3.78	271	1	1864	39.654	0.553	NA	0.147	0.293	-27.812	124.646
544	1	544	2.968	3.922	271.5	1	2655	39.808	0.446	NA	0.154	0.309	112.824	140.636
545	1	545	3.004	3.927	272	1	3822	39.844	0.48	NA	0.036	0.072	7.668	-105.156
546	1	546	2.996	3.894	272.5	1	3123	39.878	0.481	NA	0.034	0.068	-102.702	-110.37
547	1	547	2.999	3.859	273	1	3918	39.913	0.494	NA	0.034	0.069	-86.098	16.604
548	1	548	2.934	3.921	273.5	1	2212	40.002	0.413	NA	0.089	0.179	136.157	-137.745
549	1	549	2.922	3.843	274	1	4072	40.081	0.43	NA	0.079	0.158	-98.78	125.063
550	1	550	2.951	3.856	274.5	1	2995	40.112	0.45	NA	0.031	0.063	24.574	123.354
551	1	551	2.877	3.845	275	1	3748	40.186	0.389	NA	0.074	0.148	-171.584	163.842
552	1	552	2.962	3.881	275.5	1	3513	40.278	0.452	NA	0.092	0.183	22.906	-165.51
553	1	553	2.958	3.884	276	1	3684	40.283	0.447	NA	0.005	0.01	137.359	114.454
554	1	554	2.948	3.854	276.5	1	2421	40.315	0.448	NA	0.032	0.065	-108.95	113.69
555	1	555	2.957	3.828	277	1	2692	40.343	0.468	NA	0.028	0.055	-70.481	38.47
556	1	556	2.937	3.861	277.5	1	3274	40.382	0.436	NA	0.039	0.078	120.176	-169.343
557	1	557	2.928	3.897	278	1	2623	40.418	0.415	NA	0.037	0.073	104.252	-15.924
558	1	558	2.943	3.884	278.5	1	1567	40.437	0.433	NA	0.019	0.038	-41.537	-145.789
559	1	559	2.885	3.898	279	1	3240	40.496	0.374	NA	0.059	0.119	166.671	-151.791
560	1	560	2.914	3.919	279.5	1	2975	40.533	0.395	NA	0.036	0.072	35.764	-130.908
561	1	561	2.912	3.886	280	1	3650	40.566	0.403	NA	0.033	0.066	-94.084	-129.848
562	1	562	2.909	3.839	280.5	1	2911	40.613	0.42	NA	0.047	0.095	-93.549	0.534
563	1	563	2.987	3.89	281	1	3323	40.706	0.473	NA	0.093	0.187	33.498	127.047
564	1	564	2.968	3.839	281.5	1	1885	40.761	0.473	NA	0.055	0.11	-110.136	-143.634
565	1	565	2.894	3.873	282	1	1119	40.843	0.391	NA	0.082	0.164	155.216	-94.648
566	1	566	2.888	3.839	282.5	1	3078	40.878	0.402	NA	0.035	0.07	-98.524	106.26
567	1	567	2.945	3.801	283	1	2628	40.946	0.47	NA	0.068	0.136	-33.152	65.373
568	1	568	2.921	3.811	283.5	1	3402	40.973	0.443	NA	0.027	0.053	158.639	-168.209
569	1	569	2.926	3.853	284	1	2813	41.015	0.429	NA	0.043	0.085	82.583	-76.057
570	1	570	2.972	3.864	284.5	1	2062	41.063	0.468	NA	0.048	0.095	13.177	-69.406
571	1	571	2.926	3.853	285	1	1890	41.11	0.429	NA	0.047	0.095	-166.245	-179.421
572	1	572	2.995	3.841	285.5	1	2212	41.18	0.497	NA	0.07	0.14	-9.675	156.57
573	1	573	2.978	3.778	286	1	3551	41.245	0.509	NA	0.065	0.131	-105.414	-95.739
574	1	574	2.988	3.808	286.5	1	2176	41.277	0.504	NA	0.031	0.063	71.887	177.302
575	1	575	2.988	3.835	287	1	2946	41.304	0.493	NA	0.027	0.055	89.177	17.29
576	1	576	2.966	3.818	287.5	1	3204	41.332	0.48	NA	0.028	0.056	-141.158	129.664
577	1	577	2.952	3.849	288	1	1915	41.367	0.454	NA	0.035	0.069	114.862	-103.98
578	1	578	2.918	3.816	288.5	1	2506	41.414	0.439	NA	0.047	0.094	-135.476	109.662
579	1	579	2.947	3.879	289	1	3048	41.483	0.438	NA	0.069	0.138	65.272	-159.252
580	1	580	2.918	3.882	289.5	1	2677	41.512	0.41	NA	0.029	0.058	172.792	107.52
581	1	581	2.996	3.92	290	1	4654	41.598	0.474	NA	0.087	0.173	25.944	-146.847
582	1	582	3.013	3.954	290.5	1	3328	41.636	0.483	NA	0.037	0.075	63.464	37.519
583	1	583	2.909	3.902	291	1	2681	41.752	0.395	NA	0.116	0.232	-153.637	142.899
584	1	584	2.917	3.885	291.5	1	4548	41.77	0.408	NA	0.019	0.037	-64.423	89.214
585	1	585	2.899	3.9	292	1	3743	41.793	0.386	NA	0.023	0.046	141.797	-153.779
586	1	586	2.933	4.045	292.5	1	5102	41.943	0.398	NA	0.15	0.299	76.576	-65.222
587	1	587	2.948	3.988	293	1	3199	42.002	0.415	NA	0.059	0.117	-75.311	-151.887
588	1	588	2.916	3.959	293.5	1	2257	42.045	0.387	NA	0.044	0.088	-137.518	-62.208
589	1	589	2.905	3.982	294	1	2743	42.071	0.373	NA	0.025	0.051	114.74	-107.742
590	1	590	2.849	3.995	294.5	1	2813	42.129	0.316	NA	0.058	0.116	166.452	51.712
591	1	591	2.894	3.997	295	1	1614	42.174	0.36	NA	0.045	0.09	2.058	-164.394
592	1	592	2.825	4.002	295.5	1	2037	42.243	0.291	NA	0.069	0.139	175.899	173.842
593	1	593	2.768	4.107	296	1	4279	42.363	0.245	NA	0.12	0.24	118.258	-57.641
594	1	594	2.782	4.134	296.5	1	4631	42.393	0.267	NA	0.03	0.059	62.527	-55.731
595	1	595	2.907	4.034	297	1	1774	42.552	0.371	NA	0.16	0.319	-38.538	-101.065
596	1	596	2.833	4.039	297.5	1	4846	42.626	0.297	NA	0.074	0.148	176.068	-145.394
597	1	597	2.812	3.929	298	1	2901	42.739	0.295	NA	0.112	0.224	-100.676	83.256
598	1	598	2.859	4.004	298.5	1	3432	42.827	0.325	NA	0.089	0.178	58.098	158.774
599	1	599	2.866	3.981	299	1	2879	42.852	0.334	NA	0.024	0.049	-73.138	-131.236
600	1	600	2.784	3.898	299.5	1	2606	42.968	0.282	NA	0.117	0.233	-134.646	-61.508
