# Supplementary material for: Random sub-diffusion and capture of genes by the nuclear pore reduces dynamics and coordinates inter-chromosomal movement
Source: eLife. 2021 May 18;10:e66238. doi: 10.7554/eLife.66238 (PMC8195609; doi:10.7554/eLife.66238)
Supplement: Figure 5—source data 1. [file elife-66238-fig5-data1.zip › REPOS_DB/DimerCap_WT/200228_DimerCap_WT_Dimer_08a.csv]

Nr	TID	PID	x [micron]	y [micron]	t [sec]	c [idx]	I [val]	Len [micron]	D2S [micron]	D2R [micron]	D2P [micron]	v [micron/sec]	α [deg]	Δα [deg]
1	1	1	3.68	3.34	0	1	1708	0	0	NA	NA	NA	NA	NA
2	1	2	3.718	3.375	0.5	1	1847	0.052	0.052	NA	0.052	0.104	43.182	NA
3	1	3	3.692	3.422	1	1	1930	0.105	0.083	NA	0.053	0.106	119.004	75.822
4	1	4	3.782	3.497	1.5	1	1787	0.222	0.187	NA	0.117	0.235	40.087	-78.917
5	1	5	3.726	3.47	2	1	2391	0.284	0.138	NA	0.062	0.125	-154.141	165.771
6	1	6	3.748	3.404	2.5	1	3837	0.354	0.094	NA	0.07	0.139	-71.143	82.998
7	1	7	3.727	3.426	3	1	4245	0.384	0.098	NA	0.03	0.061	134.028	-154.828
8	1	8	3.71	3.391	3.5	1	2348	0.423	0.059	NA	0.039	0.078	-115.75	110.221
9	1	9	3.767	3.323	4	1	1028	0.512	0.089	NA	0.089	0.177	-50.395	65.356
10	1	10	3.76	3.31	4.5	1	1068	0.526	0.086	NA	0.014	0.028	-117.301	-66.906
11	1	11	3.791	3.446	5	1	1380	0.665	0.154	NA	0.139	0.278	77.158	-165.541
12	1	12	3.678	3.458	5.5	1	1728	0.779	0.118	NA	0.114	0.227	173.858	96.699
13	1	13	3.744	3.383	6	1	3219	0.879	0.077	NA	0.1	0.2	-48.689	137.453
14	1	14	3.656	3.327	6.5	1	2922	0.983	0.027	NA	0.104	0.208	-147.866	-99.177
15	1	15	3.688	3.267	7	1	3616	1.051	0.073	NA	0.068	0.137	-62.237	85.63
16	1	16	3.566	3.327	7.5	1	4987	1.187	0.114	NA	0.136	0.272	153.777	-143.986
17	1	17	3.634	3.331	8	1	4940	1.255	0.047	NA	0.068	0.137	3.069	-150.709
18	1	18	3.554	3.281	8.5	1	3835	1.349	0.139	NA	0.094	0.188	-148.06	-151.129
19	1	19	3.601	3.376	9	1	6143	1.455	0.087	NA	0.106	0.211	63.945	-147.994
20	1	20	3.659	3.419	9.5	1	3515	1.527	0.082	NA	0.072	0.144	36.651	-27.295
21	1	21	3.59	3.351	10	1	2455	1.624	0.09	NA	0.097	0.194	-135.105	-171.756
22	1	22	3.683	3.379	10.5	1	1216	1.721	0.039	NA	0.097	0.194	17.056	152.161
23	1	23	3.606	3.396	11	1	3914	1.8	0.093	NA	0.079	0.158	167.748	150.692
24	1	24	3.633	3.325	11.5	1	5184	1.875	0.049	NA	0.075	0.151	-68.858	123.393
25	1	25	3.59	3.409	12	1	4979	1.969	0.113	NA	0.094	0.188	116.898	-174.244
26	1	26	3.736	3.354	12.5	1	3507	2.124	0.058	NA	0.155	0.311	-20.639	-137.537
27	1	27	3.673	3.373	13	1	4266	2.19	0.034	NA	0.065	0.131	163.231	-176.13
28	1	28	3.742	3.323	13.5	1	5196	2.275	0.065	NA	0.085	0.17	-35.85	160.919
29	1	29	3.67	3.312	14	1	4362	2.348	0.03	NA	0.073	0.147	-171.076	-135.227
30	1	30	3.721	3.309	14.5	1	3953	2.399	0.051	NA	0.051	0.102	-2.918	168.158
31	1	31	3.689	3.236	15	1	6016	2.478	0.104	NA	0.079	0.159	-113.317	-110.399
32	1	32	3.735	3.26	15.5	1	4360	2.53	0.097	NA	0.052	0.104	26.973	140.29
33	1	33	3.697	3.111	16	1	7040	2.684	0.23	NA	0.154	0.308	-104.519	-131.492
34	1	34	3.672	3.122	16.5	1	3955	2.712	0.218	NA	0.027	0.055	156.159	-99.322
35	1	35	3.71	3.137	17	1	4970	2.753	0.205	NA	0.041	0.083	21.942	-134.217
36	1	36	3.694	3.227	17.5	1	2711	2.844	0.114	NA	0.091	0.182	100.444	78.503
37	1	37	3.682	3.287	18	1	2929	2.905	0.053	NA	0.061	0.123	100.666	0.221
38	1	38	3.606	3.248	18.5	1	5493	2.991	0.118	NA	0.086	0.172	-153.143	106.191
39	1	39	3.624	3.304	19	1	4505	3.05	0.067	NA	0.058	0.117	71.726	-135.131
40	1	40	3.692	3.327	19.5	1	3144	3.122	0.018	NA	0.072	0.145	18.826	-52.9
41	1	41	3.599	3.241	20	1	6176	3.249	0.128	NA	0.127	0.254	-137.255	-156.081
42	1	42	3.526	3.272	20.5	1	3526	3.328	0.168	NA	0.079	0.159	156.853	-65.892
43	1	43	3.616	3.278	21	1	3733	3.418	0.089	NA	0.089	0.179	3.977	-152.876
44	1	44	3.601	3.332	21.5	1	3808	3.473	0.08	NA	0.056	0.112	105.55	101.573
45	1	45	3.577	3.259	22	1	5704	3.55	0.131	NA	0.077	0.154	-107.85	146.6
46	1	46	3.65	3.328	22.5	1	1640	3.651	0.033	NA	0.1	0.2	43.682	151.532
47	1	47	3.718	3.311	23	1	1913	3.721	0.048	NA	0.071	0.141	-13.486	-57.167
48	1	48	3.702	3.244	23.5	1	7276	3.79	0.098	NA	0.069	0.138	-103.417	-89.931
49	1	49	3.74	3.299	24	1	2660	3.857	0.073	NA	0.067	0.133	55.253	158.67
50	1	50	3.714	3.226	24.5	1	3033	3.935	0.119	NA	0.078	0.156	-109.551	-164.804
51	1	51	3.729	3.182	25	1	6756	3.981	0.165	NA	0.046	0.092	-71.678	37.873
52	1	52	3.727	3.311	25.5	1	4151	4.11	0.055	NA	0.129	0.259	90.728	162.406
53	1	53	3.718	3.276	26	1	3385	4.147	0.075	NA	0.037	0.074	-104.453	164.82
54	1	54	3.682	3.227	26.5	1	5090	4.207	0.113	NA	0.06	0.12	-126.431	-21.978
55	1	55	3.71	3.288	27	1	3588	4.274	0.06	NA	0.067	0.134	65.051	-168.518
56	1	56	3.713	3.317	27.5	1	2730	4.303	0.04	NA	0.029	0.057	85.517	20.465
57	1	57	3.794	3.302	28	1	4503	4.385	0.12	NA	0.082	0.165	-10.06	-95.577
58	1	58	3.734	3.325	28.5	1	2496	4.449	0.056	NA	0.064	0.128	159.002	169.062
59	1	59	3.837	3.331	29	1	4273	4.552	0.157	NA	0.103	0.206	2.943	-156.059
60	1	60	3.725	3.235	29.5	1	5286	4.7	0.114	NA	0.148	0.295	-139.586	-142.529
61	1	61	3.81	3.371	30	1	5109	4.861	0.134	NA	0.161	0.322	57.837	-162.577
62	1	62	3.731	3.338	30.5	1	2466	4.947	0.051	NA	0.086	0.172	-157.424	144.738
63	1	63	3.721	3.318	31	1	4025	4.969	0.046	NA	0.023	0.046	-117.061	40.364
64	1	64	3.767	3.282	31.5	1	4266	5.028	0.104	NA	0.058	0.116	-37.508	79.553
65	1	65	3.692	3.353	32	1	4607	5.131	0.018	NA	0.103	0.207	136.509	174.017
66	1	66	3.717	3.412	32.5	1	4676	5.195	0.081	NA	0.064	0.127	66.425	-70.084
67	1	67	3.713	3.485	33	1	4699	5.268	0.149	NA	0.074	0.147	93.408	26.983
68	1	68	3.784	3.467	33.5	1	3571	5.342	0.165	NA	0.074	0.147	-14.153	-107.561
69	1	69	3.689	3.462	34	1	3733	5.437	0.122	NA	0.095	0.19	-176.76	-162.607
70	1	70	3.628	3.483	34.5	1	3475	5.502	0.152	NA	0.065	0.13	161.185	-22.055
71	1	71	3.825	3.435	35	1	2884	5.706	0.173	NA	0.203	0.407	-13.774	-174.96
72	1	72	3.755	3.352	35.5	1	2139	5.814	0.076	NA	0.108	0.217	-130.326	-116.551
73	1	73	3.665	3.388	36	1	3871	5.911	0.05	NA	0.097	0.194	158.147	-71.527
74	1	74	3.627	3.479	36.5	1	3647	6.01	0.149	NA	0.099	0.198	112.728	-45.42
75	1	75	3.595	3.439	37	1	3673	6.062	0.13	NA	0.052	0.104	-128.49	118.782
76	1	76	3.587	3.527	37.5	1	3869	6.15	0.209	NA	0.089	0.178	94.733	-136.777
77	1	77	3.517	3.511	38	1	4891	6.223	0.236	NA	0.072	0.145	-166.922	98.345
78	1	78	3.482	3.548	38.5	1	5815	6.274	0.287	NA	0.051	0.102	133.353	-59.725
79	1	79	3.535	3.514	39	1	3498	6.337	0.226	NA	0.064	0.127	-32.416	-165.769
80	1	80	3.549	3.569	39.5	1	4475	6.395	0.264	NA	0.057	0.114	75.908	108.324
81	1	81	3.528	3.531	40	1	5683	6.438	0.244	NA	0.043	0.087	-118.629	165.462
82	1	82	3.644	3.417	40.5	1	4524	6.601	0.085	NA	0.163	0.325	-44.652	73.977
83	1	83	3.6	3.478	41	1	3289	6.676	0.16	NA	0.076	0.151	125.675	170.327
84	1	84	3.692	3.466	41.5	1	2402	6.769	0.126	NA	0.093	0.186	-7.731	-133.406
85	1	85	3.687	3.577	42	1	3637	6.881	0.237	NA	0.111	0.223	92.453	100.184
86	1	86	3.792	3.519	42.5	1	2240	7.001	0.212	NA	0.12	0.24	-28.817	-121.27
87	1	87	3.665	3.511	43	1	1883	7.128	0.171	NA	0.128	0.255	-176.135	-147.319
88	1	88	3.605	3.565	43.5	1	3852	7.209	0.237	NA	0.081	0.161	137.453	-46.412
89	1	89	3.727	3.496	44	1	4885	7.349	0.163	NA	0.14	0.28	-29.701	-167.153
90	1	90	3.686	3.612	44.5	1	3123	7.472	0.272	NA	0.123	0.246	109.462	139.163
91	1	91	3.652	3.555	45	1	2655	7.539	0.217	NA	0.067	0.133	-120.623	129.915
92	1	92	3.704	3.513	45.5	1	3793	7.606	0.175	NA	0.067	0.134	-38.604	82.019
93	1	93	3.764	3.482	46	1	2122	7.673	0.166	NA	0.067	0.134	-26.89	11.715
94	1	94	3.68	3.523	46.5	1	4191	7.767	0.183	NA	0.094	0.187	154.676	-178.434
95	1	95	3.779	3.56	47	1	2346	7.874	0.242	NA	0.107	0.213	20.69	-133.986
96	1	96	3.638	3.552	47.5	1	3808	8.015	0.216	NA	0.141	0.282	-176.477	162.833
97	1	97	3.597	3.562	48	1	3298	8.057	0.237	NA	0.043	0.085	165.202	-18.321
98	1	98	3.675	3.622	48.5	1	5373	8.156	0.283	NA	0.098	0.196	37.693	-127.509
99	1	99	3.612	3.513	49	1	4049	8.282	0.186	NA	0.126	0.253	-120.066	-157.76
100	1	100	3.564	3.585	49.5	1	7438	8.368	0.271	NA	0.086	0.173	123.238	-116.696
101	1	101	3.706	3.599	50	1	3470	8.51	0.26	NA	0.142	0.284	5.497	-117.741
102	1	102	3.618	3.565	50.5	1	4369	8.604	0.234	NA	0.094	0.188	-159.02	-164.517
103	1	103	3.56	3.636	51	1	2801	8.696	0.32	NA	0.092	0.184	129.558	-71.421
104	1	104	3.606	3.603	51.5	1	5318	8.753	0.274	NA	0.057	0.114	-35.447	-165.006
105	1	105	3.659	3.651	52	1	4567	8.825	0.312	NA	0.071	0.143	41.938	77.385
106	1	106	3.65	3.626	52.5	1	5751	8.852	0.287	NA	0.027	0.054	-110.658	-152.595
107	1	107	3.571	3.635	53	1	3187	8.931	0.314	NA	0.079	0.159	173.333	-76.01
108	1	108	3.729	3.535	53.5	1	2513	9.118	0.202	NA	0.187	0.374	-32.1	154.567
109	1	109	3.701	3.471	54	1	2935	9.189	0.133	NA	0.07	0.14	-113.999	-81.899
110	1	110	3.655	3.523	54.5	1	3842	9.258	0.185	NA	0.069	0.138	131.171	-114.83
111	1	111	3.61	3.477	55	1	3588	9.322	0.154	NA	0.064	0.128	-134.538	94.291
112	1	112	3.6	3.574	55.5	1	3914	9.419	0.247	NA	0.097	0.194	96.289	-129.173
113	1	113	3.664	3.604	56	1	3520	9.49	0.265	NA	0.071	0.143	24.967	-71.322
114	1	114	3.604	3.649	56.5	1	3842	9.566	0.318	NA	0.075	0.151	143.414	118.448
115	1	115	3.57	3.713	57	1	4629	9.638	0.389	NA	0.072	0.145	117.603	-25.811
116	1	116	3.544	3.724	57.5	1	4305	9.666	0.407	NA	0.028	0.056	157.719	40.116
117	1	117	3.638	3.647	58	1	4234	9.787	0.31	NA	0.121	0.242	-39.237	163.044
118	1	118	3.625	3.67	58.5	1	4925	9.814	0.335	NA	0.026	0.053	118.321	157.559
119	1	119	3.765	3.542	59	1	3592	10.003	0.22	NA	0.19	0.379	-42.501	-160.823
120	1	120	3.893	3.594	59.5	1	4377	10.141	0.331	NA	0.138	0.275	21.891	64.393
121	1	121	3.922	3.479	60	1	2267	10.259	0.279	NA	0.118	0.236	-75.974	-97.865
122	1	122	3.818	3.515	60.5	1	3895	10.368	0.223	NA	0.109	0.218	161.037	-122.989
123	1	123	3.799	3.527	61	1	2284	10.391	0.221	NA	0.023	0.046	148.507	-12.53
124	1	124	3.941	3.543	61.5	1	2843	10.534	0.331	NA	0.143	0.286	6.754	-141.754
125	1	125	3.987	3.502	62	1	3831	10.596	0.347	NA	0.062	0.123	-42.272	-49.026
126	1	126	4.09	3.532	62.5	1	4140	10.703	0.453	NA	0.107	0.215	16.258	58.53
127	1	127	3.964	3.638	63	1	3656	10.867	0.412	NA	0.164	0.328	139.884	123.626
128	1	128	3.897	3.636	63.5	1	4091	10.935	0.367	NA	0.068	0.135	-178.743	41.373
129	1	129	3.965	3.513	64	1	4802	11.077	0.334	NA	0.142	0.283	-60.891	117.852
130	1	130	3.847	3.418	64.5	1	2675	11.229	0.184	NA	0.152	0.303	-141.386	-80.495
131	1	131	3.921	3.426	65	1	4456	11.303	0.256	NA	0.075	0.149	6.519	147.905
132	1	132	3.95	3.489	65.5	1	4742	11.372	0.308	NA	0.069	0.137	64.954	58.434
133	1	133	3.878	3.409	66	1	4034	11.479	0.209	NA	0.108	0.215	-132.477	162.569
134	1	134	3.942	3.59	66.5	1	2749	11.671	0.362	NA	0.192	0.384	70.365	-157.158
135	1	135	3.99	3.541	67	1	2879	11.74	0.369	NA	0.069	0.137	-46.086	-116.451
136	1	136	3.836	3.398	67.5	1	2999	11.95	0.166	NA	0.21	0.419	-137.282	-91.196
137	1	137	3.869	3.418	68	1	4938	11.989	0.205	NA	0.039	0.078	30.978	168.26
138	1	138	3.929	3.433	68.5	1	5331	12.05	0.266	NA	0.061	0.123	13.269	-17.709
139	1	139	3.866	3.51	69	1	5382	12.149	0.252	NA	0.1	0.199	128.952	115.683
140	1	140	3.893	3.45	69.5	1	2291	12.215	0.24	NA	0.066	0.131	-65.468	165.58
141	1	141	3.852	3.582	70	1	3455	12.353	0.297	NA	0.138	0.276	107.506	172.975
142	1	142	3.843	3.446	70.5	1	2395	12.489	0.195	NA	0.136	0.272	-93.623	158.871
143	1	143	3.8	3.455	71	1	2628	12.534	0.166	NA	0.044	0.089	168.518	-97.859
144	1	144	3.888	3.5	71.5	1	3214	12.633	0.262	NA	0.099	0.198	27.194	-141.324
145	1	145	3.834	3.495	72	1	3176	12.687	0.218	NA	0.055	0.109	-175.188	157.618
146	1	146	3.852	3.45	72.5	1	3054	12.736	0.204	NA	0.049	0.098	-67.92	107.268
147	1	147	3.701	3.457	73	1	2041	12.887	0.119	NA	0.151	0.302	177.379	-114.701
148	1	148	3.764	3.496	73.5	1	2239	12.961	0.178	NA	0.074	0.149	32.148	-145.231
149	1	149	3.786	3.477	74	1	2222	12.991	0.173	NA	0.029	0.058	-41.37	-73.518
150	1	150	3.824	3.562	74.5	1	3101	13.084	0.265	NA	0.093	0.186	65.884	107.253
151	1	151	3.895	3.551	75	1	3716	13.155	0.301	NA	0.072	0.144	-8.884	-74.767
152	1	152	3.798	3.43	75.5	1	1909	13.311	0.148	NA	0.155	0.31	-128.967	-120.083
153	1	153	3.787	3.439	76	1	2154	13.325	0.146	NA	0.014	0.029	139.012	-92.021
154	1	154	3.808	3.437	76.5	1	2047	13.346	0.161	NA	0.021	0.042	-6.022	-145.034
155	1	155	3.829	3.406	77	1	1984	13.384	0.163	NA	0.038	0.076	-55.257	-49.235
156	1	156	3.756	3.419	77.5	1	2303	13.458	0.11	NA	0.074	0.149	169.682	-135.061
157	1	157	3.811	3.454	78	1	1659	13.524	0.174	NA	0.065	0.131	32.038	-137.643
158	1	158	3.793	3.478	78.5	1	2828	13.554	0.179	NA	0.03	0.061	127.346	95.307
159	1	159	3.801	3.441	79	1	2175	13.592	0.157	NA	0.038	0.076	-78.464	154.19
160	1	160	3.817	3.517	79.5	1	3481	13.67	0.224	NA	0.078	0.156	77.858	156.322
161	1	161	3.832	3.528	80	1	2619	13.688	0.242	NA	0.018	0.037	37.803	-40.055
162	1	162	3.895	3.529	80.5	1	2126	13.752	0.286	NA	0.064	0.127	0.071	-37.732
163	1	163	3.772	3.469	81	1	1192	13.889	0.158	NA	0.137	0.275	-154.158	-154.23
164	1	164	3.812	3.484	81.5	1	2293	13.933	0.196	NA	0.043	0.087	20.951	175.11
165	1	165	3.845	3.598	82	1	2303	14.052	0.307	NA	0.119	0.238	73.769	52.818
166	1	166	3.88	3.521	82.5	1	3103	14.136	0.27	NA	0.085	0.169	-65.874	-139.643
167	1	167	3.815	3.544	83	1	1612	14.205	0.245	NA	0.069	0.137	160.856	-133.27
168	1	168	3.785	3.559	83.5	1	2058	14.239	0.242	NA	0.034	0.068	154.297	-6.559
169	1	169	3.831	3.429	84	1	2015	14.376	0.175	NA	0.138	0.275	-70.514	135.189
170	1	170	3.814	3.543	84.5	1	1945	14.492	0.243	NA	0.115	0.231	98.35	168.864
171	1	171	3.818	3.482	85	1	3263	14.553	0.198	NA	0.061	0.123	-85.673	175.978
172	1	172	3.775	3.492	85.5	1	2837	14.598	0.179	NA	0.045	0.09	167.307	-107.02
173	1	173	3.732	3.549	86	1	2350	14.669	0.216	NA	0.072	0.143	126.301	-41.006
174	1	174	3.791	3.532	86.5	1	2781	14.73	0.222	NA	0.061	0.121	-16.435	-142.736
175	1	175	3.853	3.566	87	1	2624	14.801	0.285	NA	0.071	0.142	28.117	44.552
176	1	176	3.881	3.532	87.5	1	3364	14.845	0.278	NA	0.044	0.087	-50.398	-78.515
177	1	177	3.822	3.514	88	1	2903	14.906	0.225	NA	0.061	0.122	-162.632	-112.235
178	1	178	3.965	3.62	88.5	1	4358	15.084	0.4	NA	0.178	0.356	36.662	-160.705
179	1	179	4.044	3.568	89	1	3955	15.178	0.43	NA	0.094	0.188	-33.494	-70.156
180	1	180	3.991	3.577	89.5	1	5527	15.231	0.391	NA	0.054	0.108	170.734	-155.772
181	1	181	3.923	3.475	90	1	3554	15.354	0.278	NA	0.122	0.244	-123.759	65.506
182	1	182	3.847	3.432	90.5	1	4352	15.441	0.19	NA	0.088	0.175	-149.955	-26.196
183	1	183	3.904	3.472	91	1	3321	15.511	0.26	NA	0.07	0.14	35.396	-174.65
184	1	184	3.904	3.576	91.5	1	4863	15.615	0.326	NA	0.104	0.207	89.637	54.242
185	1	185	3.854	3.409	92	1	2803	15.788	0.188	NA	0.174	0.347	-106.853	163.51
186	1	186	3.838	3.515	92.5	1	2585	15.896	0.236	NA	0.107	0.215	98.888	-154.259
187	1	187	3.814	3.505	93	1	3910	15.922	0.213	NA	0.026	0.052	-157.289	103.823
188	1	188	3.825	3.423	93.5	1	5523	16.004	0.167	NA	0.083	0.166	-82.155	75.134
189	1	189	3.776	3.498	94	1	3360	16.093	0.185	NA	0.089	0.178	123.354	-154.491
190	1	190	3.883	3.398	94.5	1	2952	16.239	0.212	NA	0.146	0.292	-42.8	-166.154
191	1	191	3.878	3.369	95	1	2628	16.27	0.2	NA	0.03	0.061	-99.48	-56.68
192	1	192	3.804	3.414	95.5	1	3125	16.357	0.145	NA	0.087	0.175	148.335	-112.185
193	1	193	3.76	3.454	96	1	2455	16.416	0.14	NA	0.059	0.117	137.793	-10.542
194	1	194	3.833	3.51	96.5	1	2606	16.507	0.229	NA	0.092	0.183	37.745	-100.048
195	1	195	3.786	3.458	97	1	1939	16.577	0.159	NA	0.07	0.14	-132.278	-170.023
196	1	196	3.793	3.466	97.5	1	3281	16.588	0.17	NA	0.011	0.023	46.835	179.112
197	1	197	3.829	3.401	98	1	3532	16.663	0.161	NA	0.074	0.148	-61.245	-108.08
198	1	198	3.807	3.37	98.5	1	4051	16.701	0.131	NA	0.038	0.077	-125.434	-64.189
199	1	199	3.76	3.476	99	1	4755	16.817	0.158	NA	0.116	0.231	113.667	-120.898
200	1	200	3.734	3.578	99.5	1	3963	16.922	0.244	NA	0.105	0.211	104.747	-8.92
201	1	201	3.809	3.456	100	1	3409	17.066	0.174	NA	0.143	0.287	-58.04	-162.787
202	1	202	3.814	3.452	100.5	1	4573	17.072	0.175	NA	0.006	0.013	-44.292	13.748
203	1	203	3.769	3.472	101	1	3982	17.122	0.159	NA	0.05	0.099	155.808	-159.9
204	1	204	3.766	3.508	101.5	1	3131	17.157	0.189	NA	0.036	0.072	94.153	-61.655
205	1	205	3.878	3.498	102	1	4138	17.27	0.253	NA	0.112	0.224	-5.044	-99.197
206	1	206	3.813	3.525	102.5	1	2538	17.34	0.228	NA	0.07	0.14	157.721	162.764
207	1	207	3.862	3.372	103	1	2178	17.5	0.185	NA	0.16	0.32	-72.124	130.156
208	1	208	3.82	3.424	103.5	1	3338	17.567	0.164	NA	0.067	0.134	128.621	-159.256
209	1	209	3.904	3.502	104	1	2717	17.681	0.277	NA	0.114	0.228	42.721	-85.9
210	1	210	3.817	3.424	104.5	1	4347	17.797	0.161	NA	0.117	0.234	-138.338	178.942
211	1	211	3.77	3.481	105	1	2139	17.871	0.167	NA	0.073	0.147	129.263	-92.4
212	1	212	3.782	3.496	105.5	1	2692	17.89	0.187	NA	0.019	0.039	51.664	-77.599
213	1	213	3.938	3.496	106	1	3315	18.046	0.301	NA	0.156	0.311	-0.021	-51.685
214	1	214	3.985	3.46	106.5	1	3861	18.105	0.328	NA	0.059	0.118	-37.207	-37.186
215	1	215	3.942	3.535	107	1	3530	18.191	0.327	NA	0.086	0.172	119.845	157.052
216	1	216	3.9	3.385	107.5	1	1939	18.347	0.225	NA	0.156	0.312	-105.512	134.643
217	1	217	3.839	3.479	108	1	2801	18.46	0.211	NA	0.113	0.225	123.067	-131.421
218	1	218	3.85	3.468	108.5	1	3594	18.475	0.213	NA	0.016	0.031	-45.59	-168.657
219	1	219	3.818	3.518	109	1	3251	18.534	0.225	NA	0.059	0.118	122.194	167.785
220	1	220	3.811	3.449	109.5	1	2687	18.603	0.171	NA	0.069	0.138	-96.128	141.678
221	1	221	3.828	3.464	110	1	4277	18.626	0.193	NA	0.023	0.045	40.232	136.36
222	1	222	3.877	3.451	110.5	1	5120	18.676	0.226	NA	0.05	0.1	-15.296	-55.527
223	1	223	3.879	3.528	111	1	2743	18.753	0.274	NA	0.078	0.155	88.484	103.779
224	1	224	3.938	3.495	111.5	1	3387	18.821	0.301	NA	0.068	0.136	-29.144	-117.628
225	1	225	3.906	3.475	112	1	2444	18.859	0.263	NA	0.038	0.076	-147.239	-118.095
226	1	226	3.862	3.533	112.5	1	2911	18.932	0.266	NA	0.073	0.147	126.829	-85.931
227	1	227	3.86	3.703	113	1	3835	19.102	0.405	NA	0.17	0.34	90.852	-35.977
228	1	228	3.858	3.557	113.5	1	2935	19.248	0.281	NA	0.146	0.292	-90.466	178.682
229	1	229	3.924	3.657	114	1	3989	19.369	0.401	NA	0.12	0.24	56.59	147.056
230	1	230	3.845	3.695	114.5	1	4488	19.457	0.392	NA	0.088	0.176	154.653	98.063
231	1	231	3.864	3.626	115	1	5536	19.529	0.34	NA	0.072	0.144	-74.469	130.878
232	1	232	3.828	3.528	115.5	1	2852	19.633	0.239	NA	0.104	0.208	-110.421	-35.952
233	1	233	3.796	3.591	116	1	2702	19.703	0.277	NA	0.071	0.141	117.093	-132.486
234	1	234	3.871	3.581	116.5	1	3865	19.779	0.307	NA	0.076	0.151	-8.062	-125.155
235	1	235	3.896	3.545	117	1	4064	19.823	0.298	NA	0.044	0.087	-54.817	-46.755
236	1	236	3.853	3.5	117.5	1	3500	19.885	0.236	NA	0.062	0.124	-133.297	-78.481
237	1	237	3.806	3.566	118	1	1476	19.966	0.258	NA	0.081	0.162	125.771	-100.932
238	1	238	3.855	3.501	118.5	1	4377	20.047	0.238	NA	0.081	0.162	-52.584	-178.355
239	1	239	3.856	3.441	119	1	3797	20.107	0.203	NA	0.06	0.12	-89.006	-36.422
240	1	240	3.87	3.483	119.5	1	3556	20.151	0.238	NA	0.045	0.089	71.658	160.665
241	1	241	3.816	3.522	120	1	1730	20.218	0.228	NA	0.066	0.132	144.209	72.55
242	1	242	3.96	3.545	120.5	1	3123	20.363	0.347	NA	0.146	0.291	9.101	-135.108
243	1	243	3.845	3.588	121	1	4149	20.486	0.298	NA	0.123	0.246	159.555	150.454
244	1	244	3.878	3.532	121.5	1	2555	20.551	0.277	NA	0.065	0.13	-59.04	141.405
245	1	245	3.953	3.511	122	1	3129	20.629	0.322	NA	0.077	0.155	-16.407	42.633
246	1	246	3.972	3.546	122.5	1	4452	20.67	0.358	NA	0.041	0.082	61.028	77.436
247	1	247	3.903	3.564	123	1	5126	20.741	0.316	NA	0.072	0.143	165.471	104.443
248	1	248	3.929	3.491	123.5	1	3746	20.819	0.291	NA	0.078	0.156	-70.545	123.984
249	1	249	3.854	3.477	124	1	3204	20.896	0.222	NA	0.076	0.153	-169.916	-99.371
250	1	250	3.861	3.463	124.5	1	3291	20.912	0.219	NA	0.016	0.033	-62.515	107.401
251	1	251	3.874	3.536	125	1	4281	20.986	0.276	NA	0.074	0.148	80.164	142.679
252	1	252	3.867	3.512	125.5	1	3197	21.011	0.254	NA	0.025	0.05	-105.902	173.933
253	1	253	3.891	3.525	126	1	3168	21.039	0.281	NA	0.028	0.055	29.623	135.525
254	1	254	3.917	3.524	126.5	1	5531	21.066	0.3	NA	0.027	0.053	-3.769	-33.392
255	1	255	3.915	3.525	127	1	3276	21.069	0.299	NA	0.003	0.007	151.49	155.26
256	1	256	3.927	3.491	127.5	1	5595	21.106	0.289	NA	0.037	0.073	-70.273	138.237
257	1	257	3.896	3.485	128	1	2756	21.137	0.26	NA	0.031	0.063	-169.512	-99.239
258	1	258	3.863	3.481	128.5	1	2956	21.17	0.231	NA	0.033	0.066	-171.971	-2.458
259	1	259	3.892	3.477	129	1	3871	21.199	0.252	NA	0.029	0.058	-7.319	164.651
260	1	260	3.939	3.507	129.5	1	4654	21.255	0.308	NA	0.056	0.112	32.888	40.207
261	1	261	3.93	3.537	130	1	4407	21.286	0.318	NA	0.031	0.062	106.994	74.106
262	1	262	3.903	3.471	130.5	1	3549	21.356	0.259	NA	0.071	0.141	-111.909	141.097
263	1	263	3.902	3.427	131	1	5105	21.4	0.238	NA	0.044	0.088	-92.112	19.797
264	1	264	3.905	3.469	131.5	1	4844	21.442	0.259	NA	0.042	0.084	85.521	177.633
265	1	265	3.874	3.458	132	1	3208	21.475	0.227	NA	0.033	0.065	-160.319	114.16
266	1	266	3.905	3.485	132.5	1	4096	21.516	0.268	NA	0.041	0.082	41.853	-157.828
267	1	267	3.85	3.446	133	1	3566	21.583	0.2	NA	0.067	0.135	-144.801	173.346
268	1	268	3.832	3.509	133.5	1	3005	21.649	0.227	NA	0.066	0.132	106.089	-109.11
269	1	269	3.809	3.578	134	1	5454	21.721	0.271	NA	0.072	0.144	108.28	2.191
270	1	270	3.789	3.522	134.5	1	2877	21.78	0.212	NA	0.059	0.118	-110.3	141.421
271	1	271	3.805	3.52	135	1	3003	21.796	0.219	NA	0.017	0.033	-9.533	100.767
272	1	272	3.716	3.572	135.5	1	4228	21.899	0.234	NA	0.103	0.206	149.725	159.258
273	1	273	3.868	3.524	136	1	2822	22.058	0.263	NA	0.159	0.318	-17.292	-167.017
274	1	274	3.832	3.474	136.5	1	4981	22.12	0.203	NA	0.062	0.124	-125.107	-107.815
275	1	275	3.878	3.523	137	1	2754	22.187	0.27	NA	0.067	0.135	46.612	171.719
276	1	276	3.876	3.497	137.5	1	2924	22.213	0.251	NA	0.026	0.051	-95.358	-141.97
277	1	277	3.875	3.554	138	1	3861	22.27	0.29	NA	0.057	0.115	91.13	-173.512
278	1	278	3.901	3.481	138.5	1	3244	22.349	0.262	NA	0.078	0.156	-70.425	-161.555
279	1	279	3.837	3.627	139	1	3756	22.508	0.327	NA	0.16	0.319	113.577	-175.998
280	1	280	3.856	3.449	139.5	1	3296	22.687	0.208	NA	0.179	0.357	-83.878	162.546
281	1	281	3.888	3.455	140	1	3908	22.719	0.238	NA	0.032	0.064	10.667	94.545
282	1	282	3.91	3.472	140.5	1	3494	22.747	0.265	NA	0.028	0.055	37.534	26.868
283	1	283	3.921	3.41	141	1	3859	22.81	0.251	NA	0.063	0.126	-80.235	-117.77
284	1	284	3.836	3.388	141.5	1	3455	22.897	0.164	NA	0.087	0.174	-165.763	-85.528
285	1	285	3.942	3.437	142	1	4725	23.013	0.279	NA	0.116	0.232	24.962	-169.275
286	1	286	3.902	3.409	142.5	1	3409	23.061	0.233	NA	0.048	0.097	-143.78	-168.742
287	1	287	3.87	3.396	143	1	2470	23.096	0.199	NA	0.034	0.069	-158.108	-14.327
288	1	288	3.859	3.41	143.5	1	3974	23.114	0.192	NA	0.018	0.037	129.481	-72.411
289	1	289	3.856	3.42	144	1	3076	23.125	0.194	NA	0.011	0.021	105.044	-24.437
290	1	290	3.735	3.325	144.5	1	3342	23.279	0.058	NA	0.154	0.308	-141.608	113.348
291	1	291	3.816	3.254	145	1	5098	23.386	0.161	NA	0.107	0.214	-41.281	100.327
292	1	292	3.902	3.463	145.5	1	4507	23.611	0.253	NA	0.225	0.451	67.554	108.835
293	1	293	3.881	3.471	146	1	3936	23.634	0.24	NA	0.023	0.045	158.119	90.565
294	1	294	3.71	3.542	146.5	1	3470	23.819	0.204	NA	0.185	0.371	157.379	-0.74
295	1	295	3.682	3.682	147	1	3923	23.961	0.342	NA	0.142	0.285	101.03	-56.35
296	1	296	3.7	3.674	147.5	1	3217	23.98	0.335	NA	0.019	0.038	-25.429	-126.458
297	1	297	3.6	3.624	148	1	4384	24.092	0.295	NA	0.111	0.223	-153.42	-127.991
298	1	298	3.647	3.58	148.5	1	3214	24.156	0.242	NA	0.065	0.129	-43.168	110.252
299	1	299	3.671	3.522	149	1	3387	24.219	0.183	NA	0.062	0.125	-67.362	-24.194
300	1	300	3.698	3.474	149.5	1	2397	24.274	0.135	NA	0.055	0.11	-61.217	6.145
301	1	301	3.737	3.563	150	1	1380	24.37	0.23	NA	0.097	0.194	65.969	127.186
302	1	302	3.726	3.492	150.5	1	2926	24.442	0.159	NA	0.071	0.142	-98.716	-164.684
303	1	303	3.579	3.533	151	1	4183	24.595	0.218	NA	0.153	0.306	164.657	-96.627
304	1	304	3.686	3.576	151.5	1	1691	24.711	0.236	NA	0.116	0.232	21.794	-142.863
305	1	305	3.548	3.619	152	1	3072	24.855	0.308	NA	0.145	0.289	162.819	141.025
306	1	306	3.749	3.531	152.5	1	1813	25.075	0.203	NA	0.219	0.439	-23.496	173.685
307	1	307	3.763	3.573	153	1	2327	25.119	0.248	NA	0.044	0.088	71.697	95.193
308	1	308	3.67	3.478	153.5	1	2097	25.251	0.139	NA	0.133	0.265	-134.434	153.869
309	1	309	3.62	3.5	154	1	2630	25.306	0.171	NA	0.055	0.109	156.284	-69.282
310	1	310	3.69	3.454	154.5	1	2024	25.39	0.114	NA	0.084	0.168	-33.854	169.862
311	1	311	3.646	3.532	155	1	2502	25.48	0.195	NA	0.09	0.179	119.598	153.452
312	1	312	3.671	3.563	155.5	1	3293	25.52	0.223	NA	0.04	0.08	50.387	-69.211
313	1	313	3.644	3.41	156	1	4192	25.675	0.078	NA	0.155	0.31	-99.972	-150.359
314	1	314	3.502	3.488	156.5	1	3607	25.837	0.231	NA	0.162	0.325	151.199	-108.829
315	1	315	3.542	3.487	157	1	4140	25.878	0.202	NA	0.04	0.08	-0.74	-151.939
316	1	316	3.664	3.508	157.5	1	2299	26.001	0.169	NA	0.123	0.246	9.483	10.223
317	1	317	3.734	3.491	158	1	2660	26.073	0.16	NA	0.073	0.145	-13.752	-23.234
318	1	318	3.724	3.451	158.5	1	2592	26.114	0.119	NA	0.041	0.082	-104.13	-90.378
319	1	319	3.819	3.535	159	1	2240	26.241	0.24	NA	0.127	0.254	41.456	145.585
320	1	320	3.702	3.479	159.5	1	1945	26.371	0.14	NA	0.13	0.261	-154.355	164.189
321	1	321	3.691	3.436	160	1	4066	26.415	0.097	NA	0.044	0.088	-104.501	49.854
322	1	322	3.764	3.415	160.5	1	1301	26.491	0.112	NA	0.076	0.152	-16.364	88.136
323	1	323	3.781	3.469	161	1	2329	26.549	0.164	NA	0.057	0.115	72.052	88.417
324	1	324	3.784	3.517	161.5	1	2092	26.597	0.205	NA	0.048	0.096	87.041	14.989
325	1	325	3.708	3.458	162	1	1920	26.693	0.121	NA	0.096	0.193	-141.852	131.107
326	1	326	3.813	3.408	162.5	1	2301	26.809	0.15	NA	0.116	0.232	-25.127	116.725
327	1	327	3.721	3.394	163	1	2941	26.902	0.068	NA	0.093	0.186	-171.418	-146.291
328	1	328	3.746	3.477	163.5	1	1708	26.988	0.152	NA	0.086	0.172	73.285	-115.297
329	1	329	3.668	3.431	164	1	2101	27.078	0.091	NA	0.09	0.18	-149.222	137.493
330	1	330	3.685	3.395	164.5	1	3669	27.118	0.055	NA	0.04	0.079	-65.537	83.685
331	1	331	3.751	3.386	165	1	2587	27.184	0.084	NA	0.067	0.133	-7.902	57.635
332	1	332	3.805	3.329	165.5	1	1811	27.263	0.126	NA	0.079	0.158	-45.968	-38.065
333	1	333	3.744	3.277	166	1	3694	27.343	0.09	NA	0.08	0.16	-139.61	-93.643
334	1	334	3.693	3.407	166.5	1	2773	27.483	0.068	NA	0.14	0.279	111.409	-108.98
335	1	335	3.728	3.357	167	1	2615	27.544	0.051	NA	0.061	0.122	-55.768	-167.177
336	1	336	3.725	3.379	167.5	1	3434	27.566	0.06	NA	0.023	0.046	97.196	152.963
337	1	337	3.695	3.403	168	1	1838	27.604	0.064	NA	0.038	0.076	142.024	44.828
338	1	338	3.853	3.454	168.5	1	2071	27.771	0.208	NA	0.167	0.334	17.932	-124.091
339	1	339	3.853	3.525	169	1	2175	27.842	0.253	NA	0.071	0.142	90.523	72.59
340	1	340	3.859	3.397	169.5	1	2329	27.97	0.187	NA	0.128	0.257	-87.456	-177.979
341	1	341	3.857	3.417	170	1	2508	27.991	0.193	NA	0.02	0.041	95.08	-177.464
342	1	342	3.901	3.427	170.5	1	2472	28.036	0.237	NA	0.045	0.09	12.93	-82.151
343	1	343	3.827	3.338	171	1	4369	28.151	0.148	NA	0.115	0.23	-129.543	-142.473
344	1	344	3.881	3.458	171.5	1	4226	28.282	0.233	NA	0.131	0.262	66.063	-164.393
345	1	345	3.801	3.364	172	1	3462	28.405	0.123	NA	0.124	0.247	-130.309	163.627
346	1	346	3.795	3.355	172.5	1	1794	28.416	0.116	NA	0.01	0.02	-122.706	7.603
347	1	347	3.726	3.262	173	1	3059	28.532	0.09	NA	0.116	0.232	-126.693	-3.987
348	1	348	3.831	3.456	173.5	1	2045	28.751	0.19	NA	0.22	0.44	61.521	-171.786
349	1	349	3.833	3.402	174	1	2246	28.805	0.165	NA	0.054	0.108	-87.531	-149.053
350	1	350	3.741	3.352	174.5	1	2798	28.91	0.062	NA	0.105	0.21	-151.58	-64.049
351	1	351	3.802	3.371	175	1	4000	28.974	0.126	NA	0.064	0.128	17.699	169.279
352	1	352	3.83	3.403	175.5	1	2496	29.016	0.162	NA	0.042	0.084	48.331	30.632
353	1	353	3.805	3.323	176	1	3112	29.099	0.126	NA	0.083	0.166	-107.098	-155.429
354	1	354	3.798	3.378	176.5	1	2195	29.154	0.124	NA	0.055	0.11	98.039	-154.863
355	1	355	3.779	3.381	177	1	3848	29.172	0.108	NA	0.018	0.037	170.813	72.774
356	1	356	3.744	3.392	177.5	1	2374	29.21	0.082	NA	0.037	0.075	163.045	-7.769
357	1	357	3.707	3.363	178	1	3534	29.256	0.036	NA	0.046	0.092	-141.596	55.359
358	1	358	3.745	3.34	178.5	1	1774	29.3	0.065	NA	0.044	0.089	-31.486	110.111
359	1	359	3.809	3.417	179	1	1499	29.4	0.15	NA	0.1	0.2	50.266	81.751
360	1	360	3.724	3.382	179.5	1	2813	29.492	0.061	NA	0.092	0.184	-157.888	151.846
361	1	361	3.672	3.411	180	1	1781	29.552	0.072	NA	0.059	0.119	150.157	-51.955
362	1	362	3.621	3.385	180.5	1	2481	29.609	0.074	NA	0.058	0.115	-152.797	57.046
363	1	363	3.603	3.287	181	1	3027	29.709	0.093	NA	0.1	0.199	-100.496	52.301
364	1	364	3.604	3.292	181.5	1	3103	29.714	0.089	NA	0.005	0.01	70.23	170.726
365	1	365	3.691	3.477	182	1	2741	29.918	0.137	NA	0.204	0.408	64.899	-5.331
366	1	366	3.654	3.351	182.5	1	3046	30.049	0.028	NA	0.131	0.262	-106.457	-171.357
367	1	367	3.801	3.34	183	1	1183	30.197	0.122	NA	0.148	0.296	-4.087	102.37
368	1	368	3.756	3.373	183.5	1	1384	30.253	0.083	NA	0.056	0.112	144.57	148.658
369	1	369	3.635	3.229	184	1	1941	30.441	0.12	NA	0.188	0.376	-129.982	85.448
370	1	370	3.755	3.184	184.5	1	3475	30.569	0.173	NA	0.128	0.256	-20.598	109.384
371	1	371	3.765	3.214	185	1	2024	30.6	0.153	NA	0.031	0.063	69.916	90.514
372	1	372	3.707	3.12	185.5	1	3850	30.711	0.222	NA	0.111	0.221	-121.906	168.178
373	1	373	3.74	3.149	186	1	4268	30.755	0.2	NA	0.044	0.088	41.806	163.712
374	1	374	3.698	3.282	186.5	1	2359	30.894	0.061	NA	0.139	0.279	107.301	65.495
375	1	375	3.501	3.286	187	1	3703	31.092	0.187	NA	0.197	0.395	178.859	71.558
376	1	376	3.616	3.38	187.5	1	3037	31.241	0.075	NA	0.149	0.297	39.02	-139.839
377	1	377	3.565	3.338	188	1	3138	31.307	0.115	NA	0.066	0.132	-140.584	-179.604
378	1	378	3.565	3.259	188.5	1	5021	31.385	0.141	NA	0.078	0.157	-90.156	50.428
379	1	379	3.648	3.247	189	1	3564	31.469	0.099	NA	0.084	0.168	-8.483	81.673
380	1	380	3.748	3.251	189.5	1	1533	31.569	0.112	NA	0.1	0.2	2.252	10.735
381	1	381	3.716	3.249	190	1	2165	31.6	0.098	NA	0.031	0.062	-177.679	-179.931
382	1	382	3.696	3.296	190.5	1	3445	31.651	0.047	NA	0.051	0.102	113.555	-68.766
383	1	383	3.657	3.269	191	1	2788	31.699	0.074	NA	0.048	0.096	-145.583	100.862
384	1	384	3.677	3.281	191.5	1	3980	31.723	0.059	NA	0.024	0.048	31.042	176.626
385	1	385	3.605	3.268	192	1	4863	31.797	0.104	NA	0.074	0.147	-169.106	159.852
386	1	386	3.708	3.266	192.5	1	2261	31.9	0.079	NA	0.104	0.207	-0.638	168.468
387	1	387	3.649	3.257	193	1	2929	31.961	0.089	NA	0.06	0.121	-171.194	-170.556
388	1	388	3.638	3.332	193.5	1	3398	32.036	0.043	NA	0.075	0.151	98.345	-90.461
389	1	389	3.689	3.315	194	1	4731	32.09	0.027	NA	0.054	0.108	-18.485	-116.83
390	1	390	3.717	3.353	194.5	1	4633	32.137	0.039	NA	0.047	0.094	53.954	72.439
391	1	391	3.789	3.4	195	1	1606	32.224	0.125	NA	0.086	0.173	33.178	-20.776
392	1	392	3.772	3.421	195.5	1	2361	32.25	0.123	NA	0.026	0.053	129.073	95.895
393	1	393	3.739	3.341	196	1	2363	32.337	0.059	NA	0.086	0.173	-112.856	118.071
394	1	394	3.802	3.313	196.5	1	2924	32.405	0.125	NA	0.069	0.137	-23.524	89.332
395	1	395	3.671	3.429	197	1	4503	32.58	0.089	NA	0.174	0.349	138.724	162.247
396	1	396	3.766	3.318	197.5	1	3641	32.725	0.089	NA	0.146	0.291	-49.091	172.186
397	1	397	3.706	3.401	198	1	3259	32.827	0.066	NA	0.102	0.204	125.982	175.073
398	1	398	3.586	3.2	198.5	1	4746	33.061	0.168	NA	0.234	0.468	-120.887	113.131
399	1	399	3.729	3.231	199	1	2766	33.207	0.12	NA	0.146	0.293	12.015	132.902
400	1	400	3.785	3.362	199.5	1	2417	33.351	0.107	NA	0.143	0.286	67.149	55.133
401	1	401	3.666	3.27	200	1	4797	33.501	0.071	NA	0.151	0.301	-142.343	150.508
402	1	402	3.582	3.293	200.5	1	3342	33.588	0.109	NA	0.087	0.174	164.848	-52.809
403	1	403	3.655	3.222	201	1	4785	33.69	0.121	NA	0.102	0.204	-44.393	150.759
404	1	404	3.698	3.318	201.5	1	1405	33.796	0.029	NA	0.106	0.211	65.611	110.004
405	1	405	3.587	3.293	202	1	2713	33.91	0.104	NA	0.114	0.228	-167.213	127.176
406	1	406	3.486	3.227	202.5	1	2662	34.03	0.224	NA	0.12	0.24	-146.878	20.335
407	1	407	3.372	3.195	203	1	3328	34.149	0.34	NA	0.119	0.238	-164.45	-17.572
408	1	408	3.526	3.144	203.5	1	4219	34.312	0.249	NA	0.163	0.325	-18.388	146.062
409	1	409	3.612	3.191	204	1	2626	34.41	0.164	NA	0.098	0.195	28.76	47.148
410	1	410	3.596	3.305	204.5	1	1463	34.525	0.091	NA	0.115	0.231	97.859	69.099
411	1	411	3.668	3.268	205	1	1478	34.606	0.073	NA	0.081	0.163	-27.093	-124.951
412	1	412	3.657	3.203	205.5	1	3157	34.672	0.139	NA	0.066	0.133	-99.858	-72.766
413	1	413	3.613	3.285	206	1	2521	34.765	0.086	NA	0.093	0.186	117.945	-142.197
414	1	414	3.65	3.297	206.5	1	4526	34.804	0.053	NA	0.038	0.077	17.783	-100.162
415	1	415	3.638	3.249	207	1	2203	34.853	0.1	NA	0.049	0.099	-104.198	-121.98
416	1	416	3.68	3.303	207.5	1	2376	34.922	0.036	NA	0.069	0.137	52.728	156.926
417	1	417	3.671	3.34	208	1	1774	34.959	0.008	NA	0.037	0.074	102.678	49.95
418	1	418	3.685	3.289	208.5	1	3423	35.011	0.051	NA	0.052	0.105	-74.628	-177.307
419	1	419	3.726	3.268	209	1	3052	35.057	0.085	NA	0.046	0.092	-27.01	47.618
420	1	420	3.677	3.301	209.5	1	3918	35.116	0.039	NA	0.059	0.117	146.473	173.483
421	1	421	3.71	3.441	210	1	1864	35.259	0.105	NA	0.144	0.287	76.667	-69.806
422	1	422	3.633	3.361	210.5	1	2888	35.371	0.052	NA	0.111	0.222	-134.306	149.027
423	1	423	3.724	3.324	211	1	1634	35.469	0.047	NA	0.099	0.197	-21.941	112.365
424	1	424	3.612	3.283	211.5	1	3319	35.589	0.089	NA	0.12	0.239	-159.839	-137.898
425	1	425	3.796	3.327	212	1	2948	35.778	0.117	NA	0.189	0.379	13.425	173.264
426	1	426	3.758	3.268	212.5	1	3594	35.848	0.107	NA	0.07	0.141	-122.407	-135.833
427	1	427	3.645	3.319	213	1	2894	35.973	0.041	NA	0.125	0.25	155.586	-82.007
428	1	428	3.789	3.372	213.5	1	3624	36.127	0.114	NA	0.154	0.308	20.215	-135.371
429	1	429	3.764	3.33	214	1	3008	36.177	0.085	NA	0.05	0.099	-120.397	-140.612
430	1	430	3.783	3.425	214.5	1	1717	36.274	0.133	NA	0.097	0.193	79.118	-160.485
431	1	431	3.802	3.315	215	1	1440	36.385	0.125	NA	0.111	0.222	-79.808	-158.926
432	1	432	3.741	3.281	215.5	1	2431	36.455	0.085	NA	0.07	0.14	-151.011	-71.203
433	1	433	3.753	3.349	216	1	1570	36.523	0.073	NA	0.068	0.137	80.224	-128.765
434	1	434	3.869	3.229	216.5	1	2519	36.69	0.219	NA	0.167	0.335	-45.846	-126.07
435	1	435	3.788	3.329	217	1	2472	36.819	0.108	NA	0.129	0.258	129.255	175.101
436	1	436	3.737	3.245	217.5	1	4561	36.917	0.11	NA	0.097	0.195	-121.342	109.404
437	1	437	3.741	3.326	218	1	3825	36.997	0.063	NA	0.081	0.161	87.018	-151.641
438	1	438	3.735	3.399	218.5	1	2982	37.07	0.081	NA	0.073	0.147	94.364	7.346
439	1	439	3.772	3.373	219	1	2498	37.115	0.097	NA	0.044	0.089	-35.869	-130.233
440	1	440	3.746	3.418	219.5	1	1853	37.166	0.102	NA	0.051	0.103	119.569	155.438
441	1	441	3.732	3.546	220	1	1725	37.296	0.212	NA	0.129	0.259	96.471	-23.097
442	1	442	3.718	3.434	220.5	1	2067	37.408	0.102	NA	0.112	0.225	-96.938	166.591
443	1	443	3.723	3.408	221	1	1977	37.435	0.081	NA	0.027	0.054	-79.127	17.811
444	1	444	3.719	3.322	221.5	1	2412	37.521	0.043	NA	0.086	0.172	-92.599	-13.473
445	1	445	3.8	3.312	222	1	1506	37.602	0.123	NA	0.081	0.162	-6.81	85.789
446	1	446	3.671	3.391	222.5	1	2779	37.753	0.052	NA	0.151	0.303	148.582	155.393
447	1	447	3.622	3.318	223	1	2952	37.841	0.062	NA	0.088	0.176	-123.395	88.023
448	1	448	3.536	3.33	223.5	1	3639	37.929	0.144	NA	0.087	0.175	171.703	-64.902
449	1	449	3.648	3.377	224	1	2948	38.05	0.049	NA	0.121	0.242	22.474	-149.229
450	1	450	3.612	3.275	224.5	1	2696	38.158	0.094	NA	0.108	0.216	-109.283	-131.757
451	1	451	3.702	3.272	225	1	4326	38.248	0.071	NA	0.09	0.18	-1.781	107.502
452	1	452	3.579	3.218	225.5	1	2399	38.382	0.158	NA	0.134	0.268	-156.206	-154.425
453	1	453	3.555	3.299	226	1	3778	38.466	0.131	NA	0.085	0.169	106.548	-97.245
454	1	454	3.511	3.26	226.5	1	5152	38.525	0.187	NA	0.059	0.118	-138.555	114.897
455	1	455	3.518	3.2	227	1	3690	38.585	0.213	NA	0.06	0.12	-82.826	55.729
456	1	456	3.594	3.211	227.5	1	3741	38.662	0.155	NA	0.077	0.153	7.959	90.785
457	1	457	3.545	3.24	228	1	4066	38.719	0.168	NA	0.057	0.115	149.4	141.441
458	1	458	3.575	3.146	228.5	1	2963	38.818	0.22	NA	0.099	0.198	-72.016	138.583
459	1	459	3.62	3.254	229	1	1975	38.935	0.104	NA	0.117	0.234	67.547	139.564
460	1	460	3.609	3.078	229.5	1	2969	39.112	0.271	NA	0.176	0.352	-93.521	-161.069
461	1	461	3.62	3.224	230	1	1920	39.257	0.131	NA	0.146	0.291	85.762	179.283
462	1	462	3.65	3.148	230.5	1	2082	39.339	0.194	NA	0.082	0.163	-68.452	-154.214
463	1	463	3.521	3.152	231	1	2717	39.468	0.246	NA	0.129	0.259	178.095	-113.453
464	1	464	3.737	3.171	231.5	1	2943	39.685	0.178	NA	0.217	0.433	4.977	-173.118
465	1	465	3.691	3.228	232	1	2173	39.758	0.113	NA	0.073	0.146	128.497	123.52
466	1	466	3.664	3.236	232.5	1	1457	39.787	0.105	NA	0.029	0.058	163.199	34.702
467	1	467	3.598	3.234	233	1	1192	39.852	0.134	NA	0.066	0.132	-178.009	18.792
468	1	468	3.658	3.213	233.5	1	1267	39.916	0.128	NA	0.063	0.127	-18.827	159.182
469	1	469	3.67	3.14	234	1	2551	39.99	0.2	NA	0.074	0.148	-80.978	-62.151
470	1	470	3.657	3.26	234.5	1	1943	40.11	0.083	NA	0.12	0.24	95.856	176.834
471	1	471	3.762	3.266	235	1	1892	40.214	0.11	NA	0.104	0.209	3.618	-92.238
472	1	472	3.731	3.282	235.5	1	2148	40.248	0.077	NA	0.034	0.069	152.076	148.458
473	1	473	3.742	3.317	236	1	1612	40.284	0.066	NA	0.036	0.072	72.996	-79.079
474	1	474	3.527	3.116	236.5	1	2931	40.579	0.271	NA	0.294	0.589	-136.962	150.042
475	1	475	3.574	3.076	237	1	3611	40.64	0.285	NA	0.062	0.123	-40.488	96.474
476	1	476	3.644	3.074	237.5	1	3662	40.711	0.268	NA	0.071	0.141	-1.062	39.426
477	1	477	3.754	3.14	238	1	1983	40.838	0.213	NA	0.127	0.255	30.916	31.978
478	1	478	3.713	3.297	238.5	1	1224	41.001	0.054	NA	0.163	0.326	104.573	73.657
479	1	479	3.707	3.165	239	1	2527	41.133	0.177	NA	0.132	0.264	-92.262	163.166
480	1	480	3.671	3.088	239.5	1	3272	41.218	0.252	NA	0.085	0.17	-114.955	-22.693
481	1	481	3.765	3.076	240	1	2201	41.313	0.278	NA	0.095	0.19	-7.697	107.258
482	1	482	3.688	3.127	240.5	1	2626	41.406	0.213	NA	0.093	0.185	146.422	154.119
483	1	483	3.751	3.077	241	1	3456	41.486	0.272	NA	0.08	0.16	-38.447	175.131
484	1	484	3.805	3.11	241.5	1	2274	41.549	0.261	NA	0.063	0.126	31.74	70.187
485	1	485	3.676	3.045	242	1	2549	41.693	0.295	NA	0.145	0.289	-153.065	175.194
486	1	486	3.715	3.116	242.5	1	2242	41.775	0.227	NA	0.081	0.163	60.759	-146.176
487	1	487	3.737	3.266	243	1	1203	41.927	0.093	NA	0.152	0.304	81.72	20.962
488	1	488	3.735	3.212	243.5	1	1408	41.981	0.139	NA	0.054	0.109	-92.196	-173.916
489	1	489	3.741	3.185	244	1	2457	42.008	0.166	NA	0.027	0.055	-77.236	14.96
490	1	490	3.79	3.208	244.5	1	2009	42.062	0.172	NA	0.054	0.108	24.762	101.998
491	1	491	3.798	3.128	245	1	2948	42.142	0.243	NA	0.08	0.16	-84.061	-108.823
492	1	492	3.712	3.236	245.5	1	1233	42.28	0.109	NA	0.138	0.276	128.539	-147.401
493	1	493	3.671	3.141	246	1	1898	42.384	0.199	NA	0.104	0.208	-113.479	117.983
494	1	494	3.595	2.968	246.5	1	3502	42.573	0.381	NA	0.189	0.377	-113.626	-0.147
495	1	495	3.797	3.244	247	1	1115	42.914	0.151	NA	0.341	0.683	53.888	167.515
496	1	496	3.767	3.17	247.5	1	1727	42.993	0.191	NA	0.079	0.158	-111.751	-165.64
497	1	497	3.718	3.099	248	1	2975	43.08	0.243	NA	0.086	0.172	-124.719	-12.968
498	1	498	3.641	3.092	248.5	1	1764	43.158	0.251	NA	0.078	0.156	-174.681	-49.962
499	1	499	3.649	3.196	249	1	1237	43.262	0.147	NA	0.104	0.208	85.12	-100.198
500	1	500	3.712	3.112	249.5	1	1597	43.366	0.23	NA	0.105	0.21	-53.173	-138.293
501	1	501	3.644	3.064	250	1	1804	43.45	0.278	NA	0.083	0.167	-144.995	-91.823
502	1	502	3.692	3.144	250.5	1	2210	43.543	0.196	NA	0.093	0.186	58.902	-156.103
503	1	503	3.68	3.036	251	1	2084	43.651	0.303	NA	0.108	0.216	-96.498	-155.4
504	1	504	3.596	3.089	251.5	1	2645	43.75	0.264	NA	0.099	0.198	147.661	-115.842
505	1	505	3.726	3.153	252	1	1418	43.895	0.192	NA	0.145	0.29	26.143	-121.517
506	1	506	3.811	3.341	252.5	1	1316	44.1	0.131	NA	0.206	0.411	65.658	39.515
507	1	507	3.545	3.125	253	1	1523	44.443	0.254	NA	0.343	0.685	-141	153.342
508	1	508	3.598	3.172	253.5	1	1591	44.515	0.186	NA	0.072	0.143	41.358	-177.642
509	1	509	3.669	3.367	254	1	1314	44.721	0.029	NA	0.207	0.413	70.144	28.786
510	1	510	3.631	3.215	254.5	1	1885	44.878	0.134	NA	0.157	0.313	-103.826	-173.97
511	1	511	3.704	3.298	255	1	1350	44.989	0.048	NA	0.111	0.222	48.731	152.557
512	1	512	3.668	3.232	255.5	1	1158	45.064	0.109	NA	0.075	0.151	-118.527	-167.258
513	1	513	3.611	3.22	256	1	1988	45.123	0.139	NA	0.059	0.117	-167.992	-49.465
514	1	514	3.499	3.105	256.5	1	1273	45.283	0.296	NA	0.16	0.32	-134.203	33.788
515	1	515	3.708	3.272	257	1	1286	45.551	0.073	NA	0.268	0.535	38.713	172.916
516	1	516	3.604	3.2	257.5	1	1226	45.677	0.159	NA	0.127	0.253	-145.083	176.204
517	1	517	3.561	3.191	258	1	936	45.721	0.19	NA	0.044	0.088	-169.055	-23.972
518	1	518	3.584	3.132	258.5	1	1019	45.785	0.228	NA	0.063	0.127	-68.645	100.409
519	1	519	3.515	3.069	259	1	821	45.878	0.317	NA	0.094	0.188	-137.442	-68.797
520	1	520	3.405	2.995	259.5	1	1787	46.011	0.441	NA	0.133	0.266	-145.897	-8.455
521	1	521	3.626	3.186	260	1	1565	46.304	0.163	NA	0.292	0.585	40.892	-173.211
522	1	522	3.566	3.101	260.5	1	1181	46.407	0.264	NA	0.104	0.208	-125.459	-166.351
523	1	523	3.334	2.884	261	1	3298	46.726	0.572	NA	0.318	0.637	-136.965	-11.506
524	1	524	3.732	3.243	261.5	1	1056	47.262	0.11	NA	0.536	1.072	42.037	179.002
525	1	525	3.779	3.379	262	1	1290	47.406	0.107	NA	0.144	0.289	70.723	28.686
526	1	526	3.773	3.306	262.5	1	1346	47.48	0.099	NA	0.074	0.148	-95.185	-165.908
527	1	527	3.771	3.341	263	1	1228	47.516	0.091	NA	0.036	0.071	93.261	-171.554
528	1	528	3.288	2.91	263.5	1	3505	48.163	0.582	NA	0.647	1.294	-138.203	128.536
529	1	529	3.495	3.128	264	1	2225	48.464	0.281	NA	0.301	0.601	46.528	-175.269
530	1	530	3.623	3.228	264.5	1	1201	48.626	0.125	NA	0.162	0.324	38.142	-8.386
531	1	531	3.636	3.15	265	1	989	48.705	0.195	NA	0.08	0.159	-80.754	-118.896
532	1	532	3.612	3.269	265.5	1	1333	48.827	0.098	NA	0.122	0.244	101.323	-177.924
533	1	533	3.622	3.319	266	1	1663	48.878	0.062	NA	0.051	0.101	78.297	-23.026
534	1	534	3.695	3.266	266.5	1	1226	48.968	0.076	NA	0.091	0.181	-35.859	-114.155
535	1	535	3.747	3.375	267	1	1531	49.09	0.076	NA	0.121	0.242	64.707	100.566
536	1	536	3.818	3.282	267.5	1	1768	49.206	0.149	NA	0.117	0.234	-52.85	-117.557
537	1	537	3.67	3.388	268	1	1060	49.388	0.049	NA	0.182	0.363	144.451	-162.699
538	1	538	3.855	3.373	268.5	1	949	49.574	0.178	NA	0.186	0.371	-4.486	-148.938
539	1	539	3.779	3.4	269	1	1083	49.653	0.116	NA	0.08	0.159	160.608	165.094
540	1	540	3.783	3.357	269.5	1	1591	49.696	0.104	NA	0.043	0.085	-85.39	114.003
541	1	541	3.822	3.39	270	1	1757	49.747	0.151	NA	0.051	0.103	40.048	125.438
542	1	542	3.801	3.352	270.5	1	930	49.791	0.122	NA	0.044	0.087	-118.436	-158.484
543	1	543	3.627	3.273	271	1	1868	49.982	0.085	NA	0.191	0.382	-155.764	-37.329
544	1	544	3.743	3.239	271.5	1	919	50.102	0.119	NA	0.12	0.241	-16.441	139.324
545	1	545	3.699	3.411	272	1	1540	50.279	0.073	NA	0.177	0.353	104.257	120.698
546	1	546	3.639	3.099	272.5	1	1934	50.596	0.245	NA	0.318	0.635	-100.84	154.904
547	1	547	3.462	3.054	273	1	1529	50.78	0.36	NA	0.183	0.366	-165.955	-65.116
548	1	548	3.698	3.314	273.5	1	1984	51.131	0.032	NA	0.352	0.703	47.686	-146.359
549	1	549	3.677	3.244	274	1	1222	51.205	0.096	NA	0.074	0.147	-106.764	-154.45
550	1	550	3.607	3.166	274.5	1	1452	51.309	0.188	NA	0.104	0.209	-131.919	-25.155
551	1	551	3.417	3.06	275	1	3037	51.528	0.384	NA	0.218	0.437	-150.773	-18.854
552	1	552	3.523	3.136	275.5	1	1674	51.658	0.258	NA	0.13	0.26	35.73	-173.498
553	1	553	3.575	3.253	276	1	1523	51.787	0.136	NA	0.128	0.257	65.808	30.079
554	1	554	3.72	3.31	276.5	1	1026	51.942	0.05	NA	0.155	0.31	21.664	-44.144
555	1	555	3.709	3.321	277	1	1177	51.957	0.034	NA	0.015	0.031	135.989	114.324
556	1	556	3.73	3.342	277.5	1	1130	51.988	0.05	NA	0.031	0.061	44.934	-91.055
557	1	557	3.768	3.307	278	1	1755	52.04	0.094	NA	0.052	0.103	-43.888	-88.822
558	1	558	3.665	3.283	278.5	1	1610	52.145	0.059	NA	0.105	0.211	-167.077	-123.189
559	1	559	3.608	3.332	279	1	1397	52.22	0.072	NA	0.075	0.15	139.131	-53.792
560	1	560	3.784	3.46	279.5	1	1312	52.438	0.159	NA	0.218	0.436	36.056	-103.075
561	1	561	3.815	3.428	280	1	1166	52.482	0.161	NA	0.044	0.089	-46.811	-82.868
562	1	562	3.711	3.388	280.5	1	1600	52.593	0.057	NA	0.112	0.223	-158.766	-111.955
563	1	563	3.689	3.359	281	1	874	52.629	0.022	NA	0.035	0.071	-126.899	31.867
564	1	564	3.688	3.343	281.5	1	994	52.645	0.009	NA	0.016	0.032	-93.473	33.425
565	1	565	3.627	3.38	282	1	1126	52.717	0.066	NA	0.072	0.143	149.268	-117.258
566	1	566	3.624	3.284	282.5	1	1612	52.812	0.079	NA	0.096	0.191	-91.604	119.128
567	1	567	3.586	3.253	283	1	1418	52.862	0.128	NA	0.049	0.099	-141.165	-49.561
568	1	568	3.714	3.403	283.5	1	1201	53.059	0.072	NA	0.198	0.395	49.456	-169.379
569	1	569	3.626	3.297	284	1	1766	53.198	0.069	NA	0.138	0.277	-129.489	-178.945
570	1	570	3.582	3.339	284.5	1	1177	53.259	0.098	NA	0.062	0.123	135.961	-94.55
571	1	571	3.529	3.191	285	1	2299	53.417	0.212	NA	0.158	0.316	-109.64	114.399
572	1	572	3.441	3.301	285.5	1	1879	53.559	0.242	NA	0.142	0.283	128.607	-121.753
573	1	573	3.553	3.334	286	1	1446	53.675	0.127	NA	0.116	0.233	16.142	-112.465
574	1	574	3.695	3.297	286.5	1	1299	53.823	0.046	NA	0.147	0.295	-14.57	-30.712
575	1	575	3.67	3.304	287	1	983	53.849	0.038	NA	0.026	0.052	164.556	179.127
576	1	576	3.687	3.269	287.5	1	1723	53.887	0.071	NA	0.038	0.077	-63.466	131.977
577	1	577	3.676	3.238	288	1	2103	53.92	0.102	NA	0.033	0.066	-109.722	-46.256
578	1	578	3.685	3.378	288.5	1	1493	54.06	0.038	NA	0.14	0.28	86.554	-163.724
579	1	579	3.782	3.364	289	1	1352	54.158	0.105	NA	0.098	0.196	-8.37	-94.924
580	1	580	3.411	3.047	289.5	1	3543	54.646	0.398	NA	0.487	0.975	-139.438	-131.068
581	1	581	3.476	3.178	290	1	1708	54.793	0.26	NA	0.147	0.294	63.815	-156.747
582	1	582	3.635	3.34	290.5	1	1463	55.019	0.044	NA	0.227	0.454	45.443	-18.372
583	1	583	3.794	3.497	291	1	1535	55.243	0.194	NA	0.223	0.447	44.628	-0.816
584	1	584	3.698	3.432	291.5	1	1156	55.359	0.093	NA	0.116	0.233	-145.781	169.591
585	1	585	3.629	3.329	292	1	1856	55.483	0.052	NA	0.123	0.247	-123.865	21.915
586	1	586	3.644	3.38	292.5	1	1314	55.536	0.053	NA	0.053	0.106	73.563	-162.572
587	1	587	3.411	3.258	293	1	5265	55.799	0.281	NA	0.263	0.526	-152.522	133.915
588	1	588	3.529	3.349	293.5	1	2056	55.947	0.152	NA	0.148	0.297	37.574	-169.904
589	1	589	3.397	3.349	294	1	4366	56.079	0.283	NA	0.132	0.264	179.88	142.306
590	1	590	3.596	3.326	294.5	1	1198	56.279	0.085	NA	0.201	0.401	-6.499	173.621
591	1	591	3.721	3.414	295	1	1224	56.432	0.084	NA	0.152	0.304	34.978	41.477
592	1	592	3.595	3.371	295.5	1	1911	56.565	0.091	NA	0.133	0.266	-161.29	163.732
593	1	593	3.713	3.402	296	1	1887	56.687	0.07	NA	0.123	0.245	14.505	175.795
594	1	594	3.649	3.383	296.5	1	2124	56.755	0.053	NA	0.068	0.135	-163.555	-178.06
595	1	595	3.83	3.405	297	1	1542	56.937	0.163	NA	0.182	0.365	7.001	170.556
596	1	596	3.763	3.357	297.5	1	1207	57.019	0.085	NA	0.082	0.164	-144.743	-151.744
597	1	597	3.699	3.37	298	1	1337	57.084	0.035	NA	0.065	0.129	169.2	-46.057
598	1	598	3.737	3.47	298.5	1	1444	57.191	0.142	NA	0.107	0.214	69.152	-100.048
599	1	599	3.781	3.4	299	1	1510	57.273	0.117	NA	0.082	0.164	-58.003	-127.155
600	1	600	3.579	3.425	299.5	1	1702	57.476	0.132	NA	0.203	0.406	172.827	-129.169
