# Supplementary material for: Random sub-diffusion and capture of genes by the nuclear pore reduces dynamics and coordinates inter-chromosomal movement
Source: eLife. 2021 May 18;10:e66238. doi: 10.7554/eLife.66238 (PMC8195609; doi:10.7554/eLife.66238)
Supplement: Figure 5—source data 1. [file elife-66238-fig5-data1.zip › REPOS_DB/DimerCap_WT/200228_DimerCap_WT_Dimer_10a.csv]

Nr	TID	PID	x [micron]	y [micron]	t [sec]	c [idx]	I [val]	Len [micron]	D2S [micron]	D2R [micron]	D2P [micron]	v [micron/sec]	α [deg]	Δα [deg]
1	1	1	3.694	3.673	0	1	3359	0	0	NA	NA	NA	NA	NA
2	1	2	3.626	3.678	0.5	1	2222	0.068	0.068	NA	0.068	0.136	176.15	NA
3	1	3	3.71	3.56	1	1	2478	0.213	0.115	NA	0.145	0.29	-54.346	129.504
4	1	4	3.639	3.663	1.5	1	2259	0.339	0.055	NA	0.125	0.251	124.415	178.76
5	1	5	3.709	3.704	2	1	2630	0.419	0.035	NA	0.081	0.162	30.38	-94.035
6	1	6	3.634	3.69	2.5	1	3202	0.496	0.062	NA	0.076	0.153	-169.528	160.093
7	1	7	3.638	3.661	3	1	2958	0.525	0.057	NA	0.029	0.059	-81.857	87.671
8	1	8	3.643	3.682	3.5	1	4360	0.547	0.051	NA	0.022	0.043	77.01	158.867
9	1	9	3.669	3.763	4	1	4117	0.632	0.093	NA	0.085	0.17	72.035	-4.975
10	1	10	3.615	3.717	4.5	1	4236	0.703	0.09	NA	0.071	0.142	-139.361	148.603
11	1	11	3.681	3.665	5	1	3189	0.787	0.015	NA	0.084	0.168	-38.505	100.857
12	1	12	3.674	3.725	5.5	1	3159	0.849	0.056	NA	0.061	0.123	96.087	134.592
13	1	13	3.679	3.658	6	1	2850	0.916	0.021	NA	0.068	0.135	-86.397	177.516
14	1	14	3.628	3.752	6.5	1	3665	1.023	0.103	NA	0.107	0.214	118.249	-155.354
15	1	15	3.591	3.696	7	1	1757	1.09	0.105	NA	0.067	0.134	-123.739	118.011
16	1	16	3.533	3.701	7.5	1	2126	1.148	0.163	NA	0.058	0.116	174.959	-61.302
17	1	17	3.583	3.645	8	1	1495	1.224	0.115	NA	0.075	0.151	-48.926	136.114
18	1	18	3.671	3.724	8.5	1	1572	1.343	0.056	NA	0.119	0.239	41.869	90.796
19	1	19	3.624	3.721	9	1	1981	1.391	0.084	NA	0.048	0.096	-175.511	142.619
20	1	20	3.663	3.612	9.5	1	3987	1.506	0.069	NA	0.115	0.231	-70.289	105.222
21	1	21	3.639	3.618	10	1	2323	1.53	0.077	NA	0.024	0.049	164.888	-124.823
22	1	22	3.68	3.76	10.5	1	2493	1.678	0.088	NA	0.148	0.295	73.785	-91.102
23	1	23	3.639	3.732	11	1	2312	1.728	0.08	NA	0.05	0.1	-146.161	140.054
24	1	24	3.591	3.772	11.5	1	3325	1.791	0.143	NA	0.063	0.126	140.015	-73.824
25	1	25	3.667	3.641	12	1	2792	1.943	0.042	NA	0.152	0.304	-59.92	160.064
26	1	26	3.469	3.776	12.5	1	4644	2.182	0.247	NA	0.239	0.479	145.649	-154.431
27	1	27	3.626	3.666	13	1	2030	2.374	0.068	NA	0.192	0.384	-35.055	179.296
28	1	28	3.597	3.691	13.5	1	878	2.413	0.098	NA	0.038	0.077	139.578	174.633
29	1	29	3.573	3.74	14	1	2052	2.468	0.138	NA	0.055	0.11	116.1	-23.478
30	1	30	3.456	3.768	14.5	1	4407	2.587	0.256	NA	0.12	0.239	166.663	50.563
31	1	31	3.548	3.686	15	1	3929	2.71	0.146	NA	0.123	0.246	-41.611	151.726
32	1	32	3.547	3.697	15.5	1	4298	2.721	0.148	NA	0.011	0.022	93.642	135.253
33	1	33	3.547	3.712	16	1	3784	2.736	0.151	NA	0.015	0.03	89.836	-3.806
34	1	34	3.634	3.814	16.5	1	3944	2.87	0.153	NA	0.134	0.267	49.671	-40.166
35	1	35	3.574	3.807	17	1	3982	2.93	0.179	NA	0.06	0.12	-173.483	136.846
36	1	36	3.543	3.837	17.5	1	2912	2.972	0.222	NA	0.043	0.085	136.881	-49.636
37	1	37	3.649	3.772	18	1	1608	3.096	0.108	NA	0.124	0.247	-31.377	-168.258
38	1	38	3.592	3.769	18.5	1	2656	3.153	0.139	NA	0.057	0.113	-176.906	-145.529
39	1	39	3.566	3.827	19	1	1546	3.217	0.2	NA	0.064	0.128	114.484	-68.609
40	1	40	3.513	3.766	19.5	1	1397	3.298	0.203	NA	0.081	0.162	-130.497	115.018
41	1	41	3.582	3.727	20	1	1058	3.376	0.124	NA	0.079	0.157	-29.402	101.095
42	1	42	3.551	3.779	20.5	1	2039	3.437	0.177	NA	0.06	0.12	120.497	149.899
43	1	43	3.603	3.806	21	1	1188	3.495	0.161	NA	0.058	0.117	27.462	-93.036
44	1	44	3.549	3.805	21.5	1	1324	3.549	0.196	NA	0.054	0.108	-179.207	153.331
45	1	45	3.473	3.858	22	1	1563	3.641	0.288	NA	0.093	0.185	145.203	-35.59
46	1	46	3.442	3.802	22.5	1	1907	3.705	0.283	NA	0.064	0.127	-118.829	95.968
47	1	47	3.44	3.913	23	1	2606	3.816	0.349	NA	0.111	0.222	91.227	-149.943
48	1	48	3.4	3.894	23.5	1	3153	3.861	0.367	NA	0.044	0.089	-154.17	114.603
49	1	49	3.387	3.828	24	1	1141	3.928	0.344	NA	0.067	0.135	-101.109	53.06
50	1	50	3.392	3.793	24.5	1	2107	3.963	0.324	NA	0.035	0.071	-80.79	20.319
51	1	51	3.581	3.836	25	1	2566	4.157	0.198	NA	0.193	0.386	12.733	93.523
52	1	52	3.468	3.782	25.5	1	1094	4.281	0.25	NA	0.125	0.249	-154.607	-167.341
53	1	53	3.594	3.785	26	1	2047	4.407	0.15	NA	0.125	0.251	1.135	155.742
54	1	54	3.607	3.717	26.5	1	2103	4.476	0.097	NA	0.069	0.138	-79.005	-80.139
55	1	55	3.465	3.765	27	1	1102	4.626	0.246	NA	0.15	0.299	161.295	-119.7
56	1	56	3.446	3.763	27.5	1	1862	4.645	0.263	NA	0.019	0.039	-175.139	23.566
57	1	57	3.371	3.765	28	1	1540	4.72	0.335	NA	0.075	0.15	178.286	-6.575
58	1	58	3.493	3.754	28.5	1	2129	4.842	0.217	NA	0.122	0.244	-5.173	176.541
59	1	59	3.418	3.559	29	1	1224	5.051	0.298	NA	0.209	0.419	-110.841	-105.668
60	1	60	3.506	3.826	29.5	1	1408	5.333	0.242	NA	0.281	0.563	71.834	-177.325
61	1	61	3.474	3.814	30	1	1009	5.367	0.261	NA	0.034	0.068	-159.154	129.012
62	1	62	3.538	3.84	30.5	1	832	5.435	0.228	NA	0.069	0.137	22.202	-178.645
63	1	63	3.415	3.72	31	1	1725	5.607	0.283	NA	0.172	0.343	-135.798	-158
64	1	64	3.351	3.81	31.5	1	1075	5.717	0.368	NA	0.11	0.219	125.108	-99.094
65	1	65	3.36	3.746	32	1	891	5.782	0.342	NA	0.065	0.13	-82.67	152.223
66	1	66	3.43	3.808	32.5	1	1585	5.875	0.296	NA	0.094	0.188	41.663	124.332
67	1	67	3.33	3.724	33	1	1179	6.006	0.367	NA	0.13	0.261	-139.814	178.523
68	1	68	3.317	3.829	33.5	1	1056	6.111	0.408	NA	0.106	0.211	97.4	-122.786
69	1	69	3.396	3.797	34	1	1113	6.197	0.322	NA	0.086	0.171	-22.235	-119.635
70	1	70	3.386	3.82	34.5	1	791	6.222	0.341	NA	0.025	0.05	113.637	135.872
71	1	71	3.334	3.761	35	1	1568	6.301	0.37	NA	0.079	0.157	-131.264	115.098
72	1	72	3.373	3.857	35.5	1	1467	6.405	0.369	NA	0.104	0.209	67.813	-160.923
73	1	73	3.302	3.822	36	1	1879	6.485	0.419	NA	0.08	0.16	-153.509	138.679
74	1	74	3.218	3.813	36.5	1	2481	6.569	0.495	NA	0.084	0.168	-173.866	-20.357
75	1	75	3.262	3.819	37	1	2508	6.613	0.455	NA	0.044	0.088	7.793	-178.341
76	1	76	3.221	3.893	37.5	1	1555	6.698	0.521	NA	0.085	0.169	118.57	110.777
77	1	77	3.281	3.82	38	1	1941	6.792	0.438	NA	0.094	0.189	-50.991	-169.561
78	1	78	3.176	3.886	38.5	1	3014	6.916	0.559	NA	0.124	0.248	147.471	-161.538
79	1	79	3.144	3.792	39	1	1307	7.016	0.562	NA	0.1	0.199	-109.017	103.512
80	1	80	3.278	3.876	39.5	1	1674	7.174	0.462	NA	0.158	0.317	31.898	140.914
81	1	81	3.399	3.868	40	1	849	7.296	0.353	NA	0.121	0.243	-3.727	-35.625
82	1	82	3.324	3.788	40.5	1	904	7.405	0.387	NA	0.11	0.219	-133.602	-129.875
83	1	83	3.261	3.784	41	1	1625	7.468	0.446	NA	0.063	0.125	-176.085	-42.484
84	1	84	3.335	3.791	41.5	1	1205	7.542	0.377	NA	0.074	0.149	5.043	-178.871
85	1	85	3.328	3.715	42	1	977	7.619	0.368	NA	0.077	0.153	-95.539	-100.583
86	1	86	3.341	3.726	42.5	1	1431	7.636	0.357	NA	0.017	0.035	41.732	137.272
87	1	87	3.245	3.811	43	1	1361	7.764	0.469	NA	0.128	0.256	138.475	96.743
88	1	88	3.254	3.759	43.5	1	2293	7.817	0.447	NA	0.053	0.106	-79.666	141.858
89	1	89	3.318	3.835	44	1	1493	7.917	0.409	NA	0.099	0.199	50.136	129.802
90	1	90	3.305	3.813	44.5	1	979	7.943	0.413	NA	0.026	0.052	-120.226	-170.362
91	1	91	3.216	3.791	45	1	1115	8.034	0.492	NA	0.091	0.183	-166.323	-46.097
92	1	92	3.277	3.726	45.5	1	1036	8.123	0.42	NA	0.089	0.178	-46.817	119.506
93	1	93	3.169	3.807	46	1	1480	8.258	0.542	NA	0.135	0.27	143.23	-169.953
94	1	94	3.235	3.788	46.5	1	1508	8.328	0.472	NA	0.069	0.139	-16.273	-159.503
95	1	95	3.219	3.796	47	1	1672	8.346	0.49	NA	0.018	0.036	152.353	168.626
96	1	96	3.139	3.897	47.5	1	1742	8.474	0.598	NA	0.129	0.257	128.57	-23.783
97	1	97	3.187	3.868	48	1	1337	8.53	0.542	NA	0.056	0.112	-30.356	-158.926
98	1	98	3.129	3.85	48.5	1	1256	8.592	0.592	NA	0.061	0.123	-162.632	-132.276
99	1	99	3.08	3.746	49	1	1092	8.706	0.618	NA	0.115	0.23	-115.442	47.19
100	1	100	3.172	3.881	49.5	1	1887	8.869	0.561	NA	0.163	0.326	55.467	170.908
101	1	101	3.075	3.959	50	1	1250	8.995	0.682	NA	0.125	0.25	141.045	85.579
102	1	102	3.095	4.041	50.5	1	1294	9.079	0.702	NA	0.084	0.168	76.009	-65.037
103	1	103	3.094	3.81	51	1	1742	9.31	0.614	NA	0.231	0.462	-90.1	-166.109
104	1	104	3.131	3.805	51.5	1	1367	9.346	0.578	NA	0.036	0.073	-7.091	83.009
105	1	105	3.139	3.931	52	1	1467	9.472	0.611	NA	0.126	0.253	85.997	93.088
106	1	106	3.008	3.846	52.5	1	1378	9.629	0.707	NA	0.156	0.313	-146.894	127.11
107	1	107	3.197	3.874	53	1	1073	9.82	0.535	NA	0.191	0.382	8.397	155.29
108	1	108	2.991	3.92	53.5	1	1143	10.031	0.744	NA	0.211	0.422	167.461	159.064
109	1	109	3.006	3.826	54	1	2621	10.126	0.704	NA	0.095	0.191	-80.806	111.733
110	1	110	3.075	3.911	54.5	1	1578	10.237	0.662	NA	0.11	0.221	51.231	132.037
111	1	111	3.033	3.857	55	1	1373	10.306	0.685	NA	0.069	0.138	-127.56	-178.791
112	1	112	3.018	3.881	55.5	1	1501	10.334	0.707	NA	0.029	0.057	122.038	-110.401
113	1	113	3.008	3.899	56	1	1484	10.355	0.721	NA	0.02	0.041	118.271	-3.768
114	1	114	2.939	3.911	56.5	1	1226	10.425	0.791	NA	0.07	0.141	170.656	52.386
115	1	115	3.019	3.869	57	1	1183	10.516	0.702	NA	0.09	0.181	-27.566	161.777
116	1	116	2.996	3.875	57.5	1	1367	10.54	0.726	NA	0.024	0.048	165.114	-167.319
117	1	117	3.034	3.932	58	1	1006	10.608	0.708	NA	0.068	0.137	56.266	-108.849
118	1	118	3.092	3.966	58.5	1	1557	10.676	0.669	NA	0.068	0.136	30.527	-25.738
119	1	119	2.988	3.802	59	1	1433	10.871	0.717	NA	0.195	0.389	-122.362	-152.89
120	1	120	2.967	3.798	59.5	1	1356	10.892	0.737	NA	0.022	0.044	-169.656	-47.293
121	1	121	2.735	3.652	60	1	1634	11.166	0.959	NA	0.274	0.547	-147.944	21.712
122	1	122	3.004	3.795	60.5	1	962	11.47	0.7	NA	0.304	0.608	27.829	175.773
123	1	123	2.867	3.912	61	1	998	11.651	0.861	NA	0.181	0.362	139.323	111.493
124	1	124	2.919	3.83	61.5	1	1966	11.749	0.79	NA	0.098	0.196	-57.855	162.823
125	1	125	3.098	3.823	62	1	883	11.928	0.614	NA	0.179	0.359	-2.155	55.7
126	1	126	3.125	3.873	62.5	1	992	11.985	0.603	NA	0.057	0.113	61.427	63.582
127	1	127	2.971	3.808	63	1	1951	12.152	0.735	NA	0.167	0.334	-157.103	141.47
128	1	128	2.763	3.73	63.5	1	1678	12.374	0.933	NA	0.222	0.445	-159.667	-2.564
129	1	129	2.824	3.804	64	1	1356	12.47	0.879	NA	0.096	0.191	49.996	-150.337
130	1	130	2.954	3.778	64.5	1	859	12.603	0.747	NA	0.133	0.265	-11.149	-61.145
131	1	131	3.055	3.836	65	1	1593	12.719	0.659	NA	0.116	0.232	30.216	41.365
132	1	132	2.742	3.841	65.5	1	1064	13.032	0.967	NA	0.313	0.627	179.187	148.972
133	1	133	2.765	3.921	66	1	1403	13.116	0.961	NA	0.084	0.168	73.463	-105.724
134	1	134	2.773	3.861	66.5	1	915	13.177	0.94	NA	0.061	0.122	-83.269	-156.732
135	1	135	2.821	3.946	67	1	972	13.275	0.914	NA	0.098	0.196	60.155	143.424
136	1	136	2.867	3.944	67.5	1	1339	13.32	0.87	NA	0.045	0.091	-1.373	-61.528
137	1	137	2.886	3.805	68	1	1474	13.461	0.818	NA	0.141	0.282	-81.987	-80.614
138	1	138	2.842	3.832	68.5	1	1469	13.513	0.866	NA	0.052	0.104	148.245	-129.769
139	1	139	2.867	3.884	69	1	1484	13.571	0.853	NA	0.058	0.115	64.75	-83.495
140	1	140	2.881	3.859	69.5	1	1497	13.601	0.833	NA	0.03	0.059	-60.177	-124.927
141	1	141	2.786	3.874	70	1	1427	13.697	0.929	NA	0.096	0.192	170.927	-128.897
142	1	142	2.862	3.83	70.5	1	959	13.784	0.846	NA	0.087	0.174	-30.156	158.917
143	1	143	2.778	3.906	71	1	1158	13.897	0.944	NA	0.113	0.226	137.69	167.846
144	1	144	2.811	4.014	71.5	1	1053	14.01	0.946	NA	0.113	0.225	73.295	-64.395
145	1	145	2.871	3.983	72	1	1561	14.078	0.879	NA	0.068	0.136	-26.893	-100.188
146	1	146	2.865	3.952	72.5	1	1060	14.11	0.874	NA	0.032	0.064	-100.701	-73.808
147	1	147	2.761	3.946	73	1	1619	14.214	0.971	NA	0.104	0.209	-176.865	-76.164
148	1	148	2.911	3.791	73.5	1	1625	14.43	0.791	NA	0.216	0.432	-45.975	130.89
149	1	149	2.819	3.952	74	1	1875	14.616	0.918	NA	0.186	0.372	119.92	165.895
150	1	150	2.871	3.877	74.5	1	955	14.707	0.848	NA	0.091	0.183	-55.146	-175.065
151	1	151	2.787	3.978	75	1	2295	14.839	0.956	NA	0.131	0.262	129.698	-175.156
152	1	152	2.856	3.962	75.5	1	1696	14.909	0.886	NA	0.071	0.142	-12.84	-142.539
153	1	153	2.755	3.982	76	1	2609	15.013	0.988	NA	0.103	0.206	168.916	-178.244
154	1	154	2.794	3.908	76.5	1	1531	15.096	0.929	NA	0.084	0.167	-61.752	129.332
155	1	155	2.712	3.92	77	1	3351	15.179	1.012	NA	0.083	0.166	171.644	-126.604
156	1	156	2.753	3.9	77.5	1	2865	15.225	0.967	NA	0.046	0.091	-27.042	161.314
157	1	157	2.776	3.827	78	1	3353	15.3	0.93	NA	0.076	0.151	-72.365	-45.323
158	1	158	2.72	3.877	78.5	1	2647	15.375	0.995	NA	0.075	0.149	138.889	-148.746
159	1	159	2.712	3.914	79	1	4377	15.413	1.01	NA	0.038	0.076	101.652	-37.237
160	1	160	2.788	3.963	79.5	1	985	15.504	0.95	NA	0.091	0.182	32.775	-68.877
161	1	161	2.823	3.951	80	1	3283	15.54	0.914	NA	0.037	0.073	-19.643	-52.418
162	1	162	2.739	3.885	80.5	1	3586	15.647	0.978	NA	0.107	0.213	-141.967	-122.324
163	1	163	2.786	3.853	81	1	4917	15.704	0.925	NA	0.057	0.113	-34.081	107.886
164	1	164	2.81	3.81	81.5	1	2734	15.753	0.894	NA	0.049	0.099	-60.659	-26.577
165	1	165	2.774	3.882	82	1	3511	15.833	0.943	NA	0.08	0.16	116.451	177.11
166	1	166	2.821	3.914	82.5	1	2346	15.89	0.905	NA	0.057	0.114	34.929	-81.523
167	1	167	2.769	3.95	83	1	2892	15.953	0.965	NA	0.063	0.126	146.084	111.156
168	1	168	2.762	3.935	83.5	1	3564	15.97	0.968	NA	0.016	0.032	-115.553	98.363
169	1	169	2.795	3.934	84	1	2820	16.003	0.936	NA	0.033	0.067	-1.334	114.218
170	1	170	2.824	3.969	84.5	1	2329	16.048	0.918	NA	0.045	0.09	49.939	51.274
171	1	171	2.864	3.965	85	1	1868	16.088	0.879	NA	0.04	0.08	-6.178	-56.118
172	1	172	2.84	4.018	85.5	1	1489	16.146	0.921	NA	0.058	0.117	114.495	120.674
173	1	173	2.899	3.904	86	1	1092	16.275	0.827	NA	0.129	0.257	-62.346	-176.841
174	1	174	2.893	3.935	86.5	1	2634	16.307	0.843	NA	0.032	0.064	102.175	164.521
175	1	175	2.973	3.968	87	1	2775	16.393	0.779	NA	0.086	0.173	22.211	-79.963
176	1	176	2.883	3.853	87.5	1	2698	16.539	0.83	NA	0.146	0.291	-127.872	-150.084
177	1	177	2.777	3.861	88	1	1663	16.645	0.935	NA	0.106	0.213	175.742	-56.386
178	1	178	2.813	3.881	88.5	1	1636	16.686	0.905	NA	0.041	0.082	29.706	-146.036
179	1	179	2.92	3.961	89	1	3584	16.82	0.825	NA	0.134	0.268	36.735	7.029
180	1	180	2.731	3.8	89.5	1	1661	17.069	0.971	NA	0.249	0.497	-139.503	-176.239
181	1	181	2.85	3.861	90	1	2314	17.202	0.864	NA	0.133	0.266	27.151	166.654
182	1	182	2.758	3.981	90.5	1	1427	17.354	0.985	NA	0.151	0.303	127.322	100.171
183	1	183	2.91	3.846	91	1	1482	17.557	0.803	NA	0.203	0.407	-41.64	-168.962
184	1	184	2.818	3.941	91.5	1	1068	17.689	0.916	NA	0.132	0.265	134.092	175.733
185	1	185	2.925	3.858	92	1	1661	17.824	0.791	NA	0.135	0.27	-37.609	-171.701
186	1	186	2.855	3.861	92.5	1	1228	17.894	0.859	NA	0.07	0.139	178.167	-144.224
187	1	187	2.832	3.965	93	1	1542	18.001	0.91	NA	0.107	0.214	102.603	-75.564
188	1	188	2.994	3.931	93.5	1	1902	18.167	0.746	NA	0.166	0.331	-11.892	-114.496
189	1	189	2.961	3.917	94	1	1207	18.203	0.772	NA	0.036	0.073	-156.209	-144.317
190	1	190	2.909	3.914	94.5	1	1288	18.255	0.82	NA	0.052	0.103	-177.048	-20.839
191	1	191	2.905	3.969	95	1	2037	18.31	0.842	NA	0.055	0.11	94.181	-88.771
192	1	192	2.999	3.874	95.5	1	1631	18.443	0.723	NA	0.134	0.267	-45.303	-139.484
193	1	193	2.888	3.793	96	1	866	18.581	0.814	NA	0.137	0.275	-143.861	-98.558
194	1	194	2.916	3.85	96.5	1	1260	18.645	0.797	NA	0.064	0.127	64.09	-152.048
195	1	195	2.944	3.838	97	1	1053	18.675	0.767	NA	0.03	0.061	-22.575	-86.666
196	1	196	3.018	3.817	97.5	1	1158	18.752	0.691	NA	0.077	0.154	-16.136	6.439
197	1	197	2.854	3.841	98	1	1659	18.918	0.856	NA	0.166	0.332	171.679	-172.185
198	1	198	2.884	3.841	98.5	1	1250	18.947	0.827	NA	0.03	0.059	-0.522	-172.201
199	1	199	2.834	3.793	99	1	1156	19.016	0.867	NA	0.069	0.138	-135.885	-135.363
200	1	200	2.878	3.85	99.5	1	855	19.089	0.834	NA	0.073	0.145	52.722	-171.393
201	1	201	2.944	3.863	100	1	1230	19.156	0.773	NA	0.067	0.134	11.068	-41.655
202	1	202	2.861	3.956	100.5	1	1177	19.281	0.879	NA	0.125	0.25	131.797	120.729
203	1	203	2.874	3.946	101	1	1535	19.298	0.864	NA	0.017	0.033	-39.52	-171.317
204	1	204	2.948	3.829	101.5	1	955	19.436	0.762	NA	0.139	0.277	-57.66	-18.141
205	1	205	2.745	3.871	102	1	831	19.643	0.969	NA	0.207	0.414	168.181	-134.159
206	1	206	2.964	3.886	102.5	1	1320	19.863	0.76	NA	0.22	0.439	4	-164.181
207	1	207	2.853	3.858	103	1	1375	19.977	0.86	NA	0.115	0.229	-165.596	-169.596
208	1	208	2.884	3.907	103.5	1	1346	20.035	0.843	NA	0.058	0.116	58.328	-136.076
209	1	209	2.991	3.922	104	1	2662	20.144	0.745	NA	0.109	0.217	7.801	-50.526
210	1	210	2.837	3.864	104.5	1	1361	20.309	0.878	NA	0.165	0.331	-159.302	-167.103
211	1	211	2.816	3.9	105	1	1326	20.351	0.906	NA	0.042	0.083	119.657	-81.042
212	1	212	2.877	3.785	105.5	1	1320	20.481	0.824	NA	0.13	0.261	-61.984	178.359
213	1	213	2.972	3.956	106	1	2069	20.677	0.775	NA	0.195	0.391	61.079	123.063
214	1	214	3.02	3.946	106.5	1	799	20.726	0.726	NA	0.049	0.099	-12.115	-73.194
215	1	215	2.982	3.859	107	1	1670	20.82	0.735	NA	0.094	0.188	-113.763	-101.648
216	1	216	2.93	3.887	107.5	1	959	20.879	0.793	NA	0.059	0.118	151.736	-94.501
217	1	217	2.789	3.861	108	1	1420	21.022	0.924	NA	0.143	0.287	-169.574	38.689
218	1	218	2.825	3.929	108.5	1	1369	21.099	0.905	NA	0.077	0.153	61.977	-128.449
219	1	219	2.857	3.895	109	1	1382	21.146	0.865	NA	0.047	0.093	-47.002	-108.978
220	1	220	2.889	3.872	109.5	1	1497	21.185	0.829	NA	0.039	0.079	-35.613	11.389
221	1	221	2.975	3.964	110	1	1789	21.311	0.775	NA	0.126	0.252	46.893	82.507
222	1	222	2.945	3.881	110.5	1	1760	21.398	0.777	NA	0.088	0.175	-109.737	-156.63
223	1	223	3.123	3.977	111	1	2747	21.601	0.646	NA	0.202	0.404	28.325	138.062
224	1	224	2.988	3.889	111.5	1	1348	21.762	0.738	NA	0.162	0.323	-146.839	-175.164
225	1	225	2.892	3.918	112	1	1631	21.862	0.838	NA	0.1	0.2	163.362	-49.799
226	1	226	3.155	3.981	112.5	1	3658	22.132	0.621	NA	0.27	0.54	13.614	-149.749
227	1	227	3.015	3.941	113	1	2406	22.277	0.729	NA	0.145	0.29	-163.77	-177.384
228	1	228	2.949	3.925	113.5	1	1367	22.345	0.786	NA	0.068	0.136	-166.923	-3.153
229	1	229	2.866	3.91	114	1	1331	22.43	0.861	NA	0.084	0.169	-169.923	-3
230	1	230	2.904	3.887	114.5	1	1516	22.474	0.818	NA	0.045	0.089	-31.562	138.361
231	1	231	2.948	3.868	115	1	1290	22.522	0.771	NA	0.048	0.096	-23.057	8.505
232	1	232	2.978	3.941	115.5	1	2144	22.601	0.764	NA	0.079	0.157	67.6	90.657
233	1	233	3.086	3.947	116	1	3246	22.709	0.666	NA	0.108	0.216	3.116	-64.484
234	1	234	2.967	3.929	116.5	1	1369	22.829	0.77	NA	0.12	0.24	-171.72	-174.836
235	1	235	3.068	3.99	117	1	3396	22.947	0.701	NA	0.118	0.236	30.883	-157.397
236	1	236	3.083	3.924	117.5	1	3372	23.015	0.66	NA	0.068	0.136	-77.278	-108.161
237	1	237	3.224	3.888	118	1	5354	23.161	0.516	NA	0.145	0.291	-14.063	63.216
238	1	238	3.004	3.923	118.5	1	1254	23.384	0.733	NA	0.223	0.446	171.129	-174.808
239	1	239	2.995	3.819	119	1	1175	23.488	0.714	NA	0.104	0.208	-95.17	93.7
240	1	240	3.115	3.919	119.5	1	962	23.644	0.629	NA	0.156	0.313	39.761	134.931
241	1	241	3.206	3.967	120	1	3874	23.747	0.569	NA	0.103	0.206	27.846	-11.915
242	1	242	3.027	4.021	120.5	1	3889	23.934	0.751	NA	0.186	0.373	163.429	135.583
243	1	243	3.118	4.012	121	1	3679	24.025	0.668	NA	0.091	0.182	-5.171	-168.6
244	1	244	3.128	3.956	121.5	1	4576	24.082	0.632	NA	0.058	0.116	-80.36	-75.189
245	1	245	3.171	3.87	122	1	1924	24.178	0.558	NA	0.096	0.191	-63.008	17.352
246	1	246	3.08	3.8	122.5	1	2295	24.292	0.626	NA	0.114	0.229	-142.418	-79.41
247	1	247	3.221	3.86	123	1	3121	24.445	0.508	NA	0.152	0.305	23	165.418
248	1	248	2.991	3.881	123.5	1	1542	24.675	0.732	NA	0.23	0.461	174.827	151.827
249	1	249	3.067	3.826	124	1	1806	24.769	0.645	NA	0.093	0.186	-36.034	149.139
250	1	250	3.093	3.939	124.5	1	3278	24.885	0.656	NA	0.116	0.232	76.742	112.776
251	1	251	2.944	3.933	125	1	2632	25.034	0.793	NA	0.149	0.299	-177.564	105.694
252	1	252	3.17	3.878	125.5	1	5043	25.267	0.562	NA	0.233	0.465	-13.503	164.06
253	1	253	3.072	3.818	126	1	2527	25.381	0.638	NA	0.115	0.23	-148.635	-135.132
254	1	254	3.071	3.887	126.5	1	3778	25.45	0.658	NA	0.068	0.137	90.824	-120.54
255	1	255	3.165	3.945	127	1	3775	25.56	0.595	NA	0.11	0.22	31.871	-58.954
256	1	256	3.194	3.98	127.5	1	3061	25.605	0.586	NA	0.045	0.091	50.1	18.229
257	1	257	3.359	3.937	128	1	6186	25.776	0.426	NA	0.171	0.341	-14.601	-64.701
258	1	258	3.168	3.988	128.5	1	3441	25.973	0.612	NA	0.197	0.394	164.93	179.531
259	1	259	3.026	3.957	129	1	2464	26.118	0.725	NA	0.145	0.291	-167.685	27.385
260	1	260	3.112	4.003	129.5	1	5689	26.215	0.668	NA	0.097	0.195	27.918	-164.397
261	1	261	3.053	3.915	130	1	4891	26.321	0.684	NA	0.105	0.211	-124.037	-151.955
262	1	262	3.037	3.899	130.5	1	3345	26.343	0.694	NA	0.023	0.046	-134.805	-10.768
263	1	263	3.018	3.979	131	1	5322	26.426	0.741	NA	0.082	0.164	103.353	-121.841
264	1	264	3.012	3.963	131.5	1	5198	26.443	0.74	NA	0.017	0.034	-111.152	145.495
265	1	265	3.184	3.952	132	1	5668	26.614	0.581	NA	0.172	0.344	-3.632	107.52
266	1	266	3.18	4.014	132.5	1	4435	26.676	0.616	NA	0.061	0.123	93.122	96.754
267	1	267	3.185	3.957	133	1	3338	26.733	0.582	NA	0.057	0.114	-85.519	-178.641
268	1	268	3.245	4.04	133.5	1	3276	26.835	0.579	NA	0.102	0.205	54.054	139.573
269	1	269	3.111	3.925	134	1	3148	27.011	0.634	NA	0.176	0.351	-139.41	166.536
270	1	270	3.155	3.956	134.5	1	3219	27.064	0.608	NA	0.053	0.106	35.07	174.48
271	1	271	3.171	3.946	135	1	4081	27.083	0.59	NA	0.019	0.037	-30.322	-65.392
272	1	272	3.215	3.889	135.5	1	2374	27.155	0.525	NA	0.072	0.144	-52.285	-21.963
273	1	273	3.233	3.844	136	1	3449	27.204	0.491	NA	0.049	0.098	-68.644	-16.359
274	1	274	3.255	3.828	136.5	1	4029	27.231	0.465	NA	0.027	0.054	-34.132	34.512
275	1	275	3.175	3.827	137	1	2775	27.311	0.541	NA	0.08	0.16	-179.184	-145.052
276	1	276	3.283	3.908	137.5	1	3904	27.446	0.472	NA	0.135	0.269	36.647	-144.169
277	1	277	3.314	3.915	138	1	3957	27.477	0.45	NA	0.031	0.062	13.137	-23.51
278	1	278	3.229	3.964	138.5	1	4002	27.575	0.548	NA	0.098	0.196	149.9	136.763
279	1	279	3.192	3.844	139	1	5060	27.701	0.529	NA	0.126	0.251	-106.879	103.222
280	1	280	3.223	3.936	139.5	1	4475	27.798	0.538	NA	0.097	0.195	71.335	178.213
281	1	281	3.262	3.863	140	1	5030	27.88	0.471	NA	0.082	0.164	-61.847	-133.182
282	1	282	3.168	3.892	140.5	1	4693	27.979	0.569	NA	0.098	0.197	163.195	-134.958
283	1	283	3.112	3.877	141	1	3327	28.036	0.616	NA	0.058	0.116	-165.261	31.544
284	1	284	2.991	3.837	141.5	1	2348	28.164	0.721	NA	0.128	0.255	-161.64	3.621
285	1	285	3.06	3.827	142	1	2976	28.234	0.652	NA	0.07	0.14	-8.383	153.258
286	1	286	3.018	3.791	142.5	1	4000	28.289	0.686	NA	0.055	0.11	-140.012	-131.629
287	1	287	3.041	3.84	143	1	3611	28.342	0.674	NA	0.053	0.107	64.806	-155.182
288	1	288	3.205	3.754	143.5	1	2380	28.528	0.495	NA	0.185	0.371	-27.405	-92.211
289	1	289	3.233	3.626	144	1	3903	28.659	0.463	NA	0.131	0.262	-77.827	-50.421
290	1	290	3.209	3.785	144.5	1	3641	28.819	0.497	NA	0.16	0.321	98.585	176.411
291	1	291	3.177	3.82	145	1	4441	28.867	0.537	NA	0.048	0.096	132.324	33.739
292	1	292	3.105	3.759	145.5	1	5574	28.961	0.594	NA	0.094	0.188	-139.264	88.412
293	1	293	3.045	3.889	146	1	5506	29.105	0.683	NA	0.143	0.287	114.725	-106.011
294	1	294	3.148	3.862	146.5	1	4253	29.211	0.577	NA	0.106	0.212	-14.639	-129.365
295	1	295	3.132	3.802	147	1	4936	29.272	0.576	NA	0.062	0.124	-104.464	-89.825
296	1	296	3.086	3.788	147.5	1	3059	29.321	0.618	NA	0.048	0.096	-162.87	-58.406
297	1	297	3.125	3.742	148	1	3807	29.381	0.572	NA	0.061	0.121	-50.007	112.863
298	1	298	3.098	3.677	148.5	1	3436	29.452	0.596	NA	0.07	0.141	-113.284	-63.278
299	1	299	3.092	3.7	149	1	2009	29.475	0.602	NA	0.023	0.047	102.417	-144.298
300	1	300	3.001	3.706	149.5	1	1836	29.567	0.694	NA	0.092	0.184	176.206	73.789
301	1	301	3.257	3.692	150	1	4416	29.824	0.437	NA	0.257	0.513	-3.275	-179.482
302	1	302	3.282	3.743	150.5	1	4119	29.881	0.417	NA	0.057	0.115	63.375	66.651
303	1	303	3.267	3.679	151	1	4727	29.946	0.427	NA	0.065	0.131	-103.88	-167.255
304	1	304	3.148	3.713	151.5	1	1900	30.07	0.547	NA	0.123	0.247	164.279	-91.841
305	1	305	3.026	3.783	152	1	1375	30.21	0.676	NA	0.141	0.282	150.032	-14.246
306	1	306	3.235	3.648	152.5	1	2730	30.459	0.459	NA	0.249	0.497	-32.914	177.054
307	1	307	3.22	3.66	153	1	3754	30.478	0.473	NA	0.019	0.038	140.296	173.21
308	1	308	3.194	3.634	153.5	1	1862	30.515	0.501	NA	0.037	0.074	-135.244	84.46
309	1	309	3.239	3.597	154	1	4159	30.573	0.461	NA	0.058	0.116	-39.656	95.589
310	1	310	3.175	3.684	154.5	1	2048	30.681	0.518	NA	0.108	0.215	126.251	165.907
311	1	311	3.235	3.598	155	1	3761	30.785	0.465	NA	0.105	0.209	-55.164	178.585
312	1	312	3.266	3.665	155.5	1	3643	30.86	0.427	NA	0.074	0.149	64.99	120.154
313	1	313	3.194	3.743	156	1	2924	30.965	0.504	NA	0.106	0.211	133.1	68.109
314	1	314	3.195	3.675	156.5	1	4663	31.032	0.498	NA	0.067	0.134	-89.191	137.71
315	1	315	3.255	3.596	157	1	4379	31.132	0.445	NA	0.099	0.199	-52.867	36.324
316	1	316	3.093	3.663	157.5	1	3232	31.307	0.601	NA	0.176	0.351	157.53	-149.604
317	1	317	3.203	3.715	158	1	4256	31.429	0.492	NA	0.122	0.244	24.869	-132.66
318	1	318	3.259	3.778	158.5	1	5318	31.514	0.447	NA	0.084	0.169	48.65	23.781
319	1	319	3.162	3.819	159	1	3773	31.619	0.551	NA	0.105	0.21	157.148	108.497
320	1	320	3.195	3.763	159.5	1	3012	31.683	0.507	NA	0.064	0.128	-59.625	143.228
321	1	321	3.34	3.773	160	1	3985	31.828	0.367	NA	0.145	0.291	3.616	63.24
322	1	322	3.295	3.721	160.5	1	3424	31.897	0.401	NA	0.068	0.137	-130.611	-134.226
323	1	323	3.237	3.734	161	1	3936	31.957	0.461	NA	0.06	0.121	167.229	-62.161
324	1	324	3.192	3.615	161.5	1	4601	32.084	0.505	NA	0.127	0.255	-110.434	82.338
325	1	325	3.281	3.478	162	1	4932	32.248	0.456	NA	0.163	0.327	-56.93	53.504
326	1	326	3.104	3.671	162.5	1	1668	32.51	0.59	NA	0.262	0.524	132.666	-170.404
327	1	327	3.167	3.606	163	1	1465	32.6	0.531	NA	0.09	0.18	-45.698	-178.365
328	1	328	2.969	3.68	163.5	1	1431	32.811	0.725	NA	0.211	0.422	159.564	-154.738
329	1	329	3.063	3.74	164	1	1077	32.923	0.634	NA	0.112	0.224	32.622	-126.942
330	1	330	3.162	3.732	164.5	1	1696	33.022	0.535	NA	0.099	0.197	-4.634	-37.256
331	1	331	3.158	3.622	165	1	4411	33.132	0.538	NA	0.11	0.22	-91.937	-87.303
332	1	332	3.105	3.713	165.5	1	2250	33.237	0.59	NA	0.105	0.21	120.386	-147.677
333	1	333	3.132	3.613	166	1	2922	33.341	0.565	NA	0.103	0.207	-74.802	164.812
334	1	334	3.239	3.51	166.5	1	3182	33.489	0.483	NA	0.149	0.298	-43.995	30.807
335	1	335	3.091	3.533	167	1	2271	33.639	0.618	NA	0.149	0.299	170.921	-145.084
336	1	336	3.093	3.583	167.5	1	3487	33.688	0.608	NA	0.05	0.1	88.501	-82.42
337	1	337	3.155	3.486	168	1	2197	33.803	0.57	NA	0.115	0.23	-57.321	-145.822
338	1	338	3.281	3.638	168.5	1	1260	34.001	0.414	NA	0.197	0.394	50.162	107.483
339	1	339	3.141	3.667	169	1	1932	34.143	0.552	NA	0.143	0.286	168.08	117.918
340	1	340	3.2	3.608	169.5	1	1019	34.227	0.498	NA	0.083	0.167	-45.288	146.632
341	1	341	3.194	3.435	170	1	2783	34.4	0.553	NA	0.173	0.346	-91.959	-46.671
342	1	342	3.197	3.517	170.5	1	1435	34.482	0.52	NA	0.082	0.164	87.772	179.731
343	1	343	3.178	3.555	171	1	4221	34.524	0.529	NA	0.042	0.085	117.572	29.801
344	1	344	3.112	3.581	171.5	1	2630	34.595	0.589	NA	0.071	0.142	157.906	40.334
345	1	345	3.052	3.677	172	1	1533	34.708	0.641	NA	0.112	0.225	121.991	-35.915
346	1	346	3.089	3.616	172.5	1	1614	34.779	0.607	NA	0.071	0.142	-59.002	179.007
347	1	347	3.033	3.4	173	1	5312	35.002	0.715	NA	0.223	0.446	-104.56	-45.558
348	1	348	3.034	3.456	173.5	1	3744	35.058	0.694	NA	0.056	0.112	88.643	-166.797
349	1	349	3.048	3.451	174	1	3264	35.072	0.683	NA	0.015	0.029	-19.149	-107.792
350	1	350	2.959	3.403	174.5	1	3703	35.173	0.783	NA	0.101	0.202	-151.543	-132.394
351	1	351	2.983	3.373	175	1	4136	35.212	0.771	NA	0.039	0.077	-50.841	100.702
352	1	352	3.031	3.495	175.5	1	2406	35.344	0.686	NA	0.131	0.263	68.831	119.672
353	1	353	2.936	3.361	176	1	4537	35.508	0.819	NA	0.164	0.329	-125.173	165.996
354	1	354	3.046	3.465	176.5	1	3775	35.659	0.68	NA	0.151	0.302	43.472	168.645
355	1	355	3.035	3.514	177	1	1823	35.709	0.677	NA	0.051	0.101	102.172	58.7
356	1	356	3.141	3.472	177.5	1	3426	35.823	0.589	NA	0.114	0.227	-22.018	-124.191
357	1	357	3.035	3.603	178	1	1151	35.991	0.662	NA	0.168	0.336	128.687	150.706
358	1	358	3.101	3.427	178.5	1	3603	36.18	0.642	NA	0.188	0.376	-69.585	161.728
359	1	359	3.189	3.697	179	1	2382	36.464	0.505	NA	0.284	0.569	72.036	141.62
360	1	360	3.108	3.486	179.5	1	4268	36.69	0.615	NA	0.226	0.453	-110.816	177.148
361	1	361	3.216	3.52	180	1	2976	36.803	0.502	NA	0.113	0.225	17.842	128.659
362	1	362	3.127	3.526	180.5	1	2150	36.891	0.585	NA	0.088	0.177	176.385	158.542
363	1	363	3.057	3.67	181	1	1171	37.052	0.636	NA	0.16	0.321	115.903	-60.482
364	1	364	3.116	3.513	181.5	1	3432	37.219	0.599	NA	0.167	0.335	-69.489	174.608
365	1	365	3.138	3.488	182	1	2197	37.253	0.586	NA	0.034	0.067	-49.361	20.128
366	1	366	3.169	3.681	182.5	1	1226	37.448	0.524	NA	0.195	0.391	80.761	130.123
367	1	367	3.342	3.492	183	1	2235	37.703	0.396	NA	0.256	0.511	-47.57	-128.332
368	1	368	3.173	3.344	183.5	1	5860	37.928	0.616	NA	0.225	0.449	-138.794	-91.223
369	1	369	3.264	3.433	184	1	1730	38.056	0.492	NA	0.128	0.255	43.977	-177.229
370	1	370	3.167	3.689	184.5	1	1032	38.33	0.526	NA	0.274	0.548	110.717	66.74
371	1	371	3.133	3.763	185	1	1826	38.412	0.568	NA	0.082	0.165	114.663	3.946
372	1	372	3.14	3.748	185.5	1	1582	38.429	0.558	NA	0.017	0.034	-65.313	-179.976
373	1	373	3.074	3.821	186	1	1875	38.527	0.637	NA	0.099	0.197	132.178	-162.51
374	1	374	3.139	3.755	186.5	1	1403	38.62	0.561	NA	0.092	0.185	-45.511	-177.689
375	1	375	3.243	3.501	187	1	2709	38.895	0.482	NA	0.275	0.55	-67.61	-22.099
376	1	376	3.115	3.575	187.5	1	1696	39.043	0.587	NA	0.148	0.297	150.139	-142.251
377	1	377	3.182	3.585	188	1	1550	39.111	0.519	NA	0.068	0.136	8.875	-141.264
378	1	378	3.076	3.581	188.5	1	872	39.217	0.625	NA	0.106	0.212	-177.513	173.612
379	1	379	3.051	3.775	189	1	1117	39.413	0.651	NA	0.196	0.392	97.32	-85.167
380	1	380	3.021	3.683	189.5	1	936	39.51	0.673	NA	0.097	0.193	-108.071	154.609
381	1	381	3.204	3.598	190	1	1642	39.712	0.495	NA	0.203	0.405	-24.973	83.099
382	1	382	3.17	3.706	190.5	1	1783	39.826	0.525	NA	0.114	0.228	107.781	132.753
383	1	383	3.117	3.687	191	1	1243	39.882	0.576	NA	0.056	0.112	-159.814	92.405
384	1	384	3.348	3.39	191.5	1	3694	40.258	0.446	NA	0.376	0.752	-52.088	107.726
385	1	385	3.109	3.723	192	1	1247	40.668	0.587	NA	0.41	0.82	125.762	177.85
386	1	386	3.056	3.761	192.5	1	1297	40.733	0.644	NA	0.066	0.131	143.907	18.144
387	1	387	3.22	3.617	193	1	1448	40.952	0.476	NA	0.219	0.438	-41.238	174.856
388	1	388	3.232	3.456	193.5	1	1727	41.114	0.51	NA	0.162	0.324	-85.808	-44.571
389	1	389	3.155	3.631	194	1	780	41.305	0.54	NA	0.191	0.382	113.721	-160.471
390	1	390	3.238	3.533	194.5	1	1791	41.433	0.477	NA	0.127	0.255	-49.856	-163.577
391	1	391	3.099	3.639	195	1	1431	41.607	0.595	NA	0.174	0.348	142.545	-167.6
392	1	392	3.144	3.762	195.5	1	1792	41.737	0.557	NA	0.131	0.261	70.088	-72.457
393	1	393	3.112	3.686	196	1	1503	41.82	0.582	NA	0.082	0.165	-112.557	177.355
394	1	394	3.19	3.744	196.5	1	1260	41.917	0.508	NA	0.097	0.195	36.74	149.297
395	1	395	3.181	3.636	197	1	1429	42.026	0.514	NA	0.109	0.218	-94.649	-131.388
396	1	396	3.211	3.684	197.5	1	1109	42.082	0.483	NA	0.056	0.113	58.165	152.814
397	1	397	3.169	3.671	198	1	932	42.126	0.525	NA	0.044	0.088	-163.876	137.959
398	1	398	3.097	3.687	198.5	1	1297	42.2	0.597	NA	0.073	0.147	167.982	-28.142
399	1	399	3.076	3.672	199	1	1049	42.225	0.617	NA	0.025	0.051	-144.833	47.185
400	1	400	3.097	3.616	199.5	1	1531	42.284	0.6	NA	0.059	0.118	-69.907	74.926
401	1	401	3.217	3.413	200	1	1156	42.521	0.543	NA	0.236	0.473	-59.396	10.511
402	1	402	3.183	3.575	200.5	1	3012	42.686	0.52	NA	0.165	0.331	101.997	161.393
403	1	403	3.281	3.538	201	1	1888	42.791	0.434	NA	0.105	0.211	-20.519	-122.516
404	1	404	3.242	3.477	201.5	1	5004	42.864	0.493	NA	0.073	0.146	-123.049	-102.531
405	1	405	3.191	3.519	202	1	1565	42.93	0.525	NA	0.066	0.132	139.964	-96.987
406	1	406	3.207	3.404	202.5	1	3377	43.046	0.555	NA	0.116	0.232	-81.896	138.14
407	1	407	3.265	3.53	203	1	3426	43.184	0.452	NA	0.138	0.276	65.449	147.346
408	1	408	3.219	3.488	203.5	1	3313	43.247	0.51	NA	0.063	0.125	-137.316	157.235
409	1	409	3.275	3.528	204	1	5922	43.315	0.443	NA	0.069	0.137	35.505	172.821
410	1	410	3.153	3.461	204.5	1	4755	43.454	0.581	NA	0.139	0.278	-151.092	173.403
411	1	411	3.197	3.495	205	1	3560	43.51	0.527	NA	0.056	0.112	38.142	-170.766
412	1	412	3.065	3.51	205.5	1	6186	43.643	0.649	NA	0.133	0.266	173.642	135.501
413	1	413	3.039	3.53	206	1	5476	43.676	0.67	NA	0.033	0.066	142.257	-31.385
414	1	414	3.065	3.531	206.5	1	2877	43.703	0.644	NA	0.026	0.052	3.07	-139.187
415	1	415	3.03	3.434	207	1	6052	43.806	0.705	NA	0.104	0.208	-109.651	-112.721
416	1	416	3.022	3.457	207.5	1	3488	43.831	0.706	NA	0.025	0.049	110.589	-139.76
417	1	417	3.143	3.47	208	1	1973	43.953	0.587	NA	0.122	0.244	6.481	-104.108
418	1	418	3.212	3.382	208.5	1	3411	44.065	0.563	NA	0.112	0.225	-51.84	-58.321
419	1	419	3.121	3.442	209	1	3551	44.175	0.618	NA	0.109	0.219	146.784	-161.376
420	1	420	3.086	3.477	209.5	1	4437	44.224	0.638	NA	0.049	0.098	134.718	-12.066
421	1	421	3.101	3.453	210	1	4403	44.251	0.632	NA	0.027	0.055	-58.158	167.124
422	1	422	3.166	3.538	210.5	1	4678	44.358	0.545	NA	0.107	0.214	52.65	110.808
423	1	423	3.061	3.56	211	1	4851	44.464	0.643	NA	0.107	0.213	168.482	115.831
424	1	424	3.151	3.544	211.5	1	4072	44.555	0.558	NA	0.091	0.182	-9.847	-178.329
425	1	425	3.114	3.512	212	1	4134	44.604	0.601	NA	0.049	0.097	-138.63	-128.783
426	1	426	3.073	3.504	212.5	1	4185	44.646	0.643	NA	0.042	0.085	-168.941	-30.311
427	1	427	3.162	3.446	213	1	4343	44.752	0.578	NA	0.106	0.212	-32.949	135.991
428	1	428	3.067	3.523	213.5	1	5653	44.874	0.645	NA	0.122	0.244	141.025	173.975
429	1	429	3.127	3.634	214	1	2623	45	0.568	NA	0.126	0.252	61.453	-79.572
430	1	430	3.119	3.509	214.5	1	5290	45.125	0.597	NA	0.125	0.25	-93.529	-154.983
431	1	431	3.12	3.499	215	1	4526	45.135	0.599	NA	0.01	0.019	-84.948	8.581
432	1	432	3.045	3.431	215.5	1	4787	45.236	0.692	NA	0.102	0.203	-137.732	-52.785
433	1	433	3.117	3.473	216	1	3214	45.319	0.611	NA	0.083	0.166	30.226	167.959
434	1	434	3.06	3.454	216.5	1	4768	45.379	0.67	NA	0.06	0.12	-161.464	168.309
435	1	435	3.059	3.503	217	1	4671	45.428	0.657	NA	0.049	0.098	91.433	-107.103
436	1	436	2.981	3.46	217.5	1	3908	45.517	0.743	NA	0.089	0.177	-150.906	117.661
437	1	437	3.026	3.508	218	1	4853	45.583	0.687	NA	0.066	0.131	46.805	-162.289
438	1	438	3.028	3.502	218.5	1	2596	45.589	0.687	NA	0.006	0.012	-75.068	-121.873
439	1	439	3.026	3.524	219	1	3308	45.611	0.684	NA	0.022	0.044	94.371	169.439
440	1	440	2.991	3.456	219.5	1	5472	45.688	0.735	NA	0.077	0.154	-117.112	148.517
441	1	441	3.061	3.527	220	1	5710	45.787	0.65	NA	0.099	0.199	45.542	162.653
442	1	442	3.146	3.525	220.5	1	4324	45.873	0.567	NA	0.086	0.171	-1.189	-46.731
443	1	443	3.176	3.503	221	1	3500	45.91	0.545	NA	0.037	0.074	-36.393	-35.204
444	1	444	3.212	3.537	221.5	1	3705	45.959	0.501	NA	0.05	0.099	44.019	80.412
445	1	445	3.266	3.541	222	1	2496	46.014	0.448	NA	0.054	0.108	3.716	-40.302
446	1	446	3.403	3.539	222.5	1	6060	46.15	0.32	NA	0.137	0.274	-0.554	-4.27
447	1	447	3.377	3.424	223	1	6461	46.269	0.403	NA	0.118	0.237	-102.733	-102.18
448	1	448	3.168	3.403	223.5	1	3168	46.478	0.591	NA	0.209	0.419	-174.214	-71.481
449	1	449	3.141	3.567	224	1	1792	46.644	0.562	NA	0.166	0.332	99.342	-86.443
450	1	450	3.036	3.414	224.5	1	3735	46.829	0.706	NA	0.185	0.37	-124.598	136.059
451	1	451	3.06	3.481	225	1	3541	46.9	0.662	NA	0.071	0.142	70.737	-164.665
452	1	452	3.142	3.441	225.5	1	4004	46.991	0.599	NA	0.091	0.182	-25.94	-96.677
453	1	453	3.092	3.465	226	1	3716	47.046	0.636	NA	0.055	0.109	154.374	-179.686
454	1	454	3.208	3.332	226.5	1	2069	47.221	0.594	NA	0.176	0.352	-49.092	156.533
455	1	455	3.199	3.455	227	1	3876	47.345	0.54	NA	0.123	0.246	93.859	142.951
456	1	456	3.143	3.444	227.5	1	3167	47.402	0.597	NA	0.058	0.116	-169.22	96.921
457	1	457	3.151	3.522	228	1	3161	47.481	0.563	NA	0.079	0.157	83.576	-107.204
458	1	458	3.048	3.5	228.5	1	5393	47.587	0.668	NA	0.106	0.212	-167.821	108.603
459	1	459	3.12	3.497	229	1	3571	47.658	0.6	NA	0.072	0.143	-2.53	165.29
460	1	460	3.105	3.517	229.5	1	3579	47.683	0.609	NA	0.025	0.049	125.117	127.647
461	1	461	3.214	3.421	230	1	4957	47.828	0.542	NA	0.145	0.29	-41.431	-166.548
462	1	462	3.068	3.407	230.5	1	4985	47.975	0.68	NA	0.147	0.293	-174.682	-133.251
463	1	463	3.099	3.434	231	1	3261	48.015	0.641	NA	0.04	0.081	40.749	-144.569
464	1	464	3.133	3.413	231.5	1	4110	48.056	0.618	NA	0.04	0.081	-31.002	-71.751
465	1	465	3.206	3.5	232	1	6116	48.169	0.517	NA	0.113	0.227	50.205	81.206
466	1	466	3.17	3.434	232.5	1	4588	48.244	0.575	NA	0.075	0.149	-118.581	-168.786
467	1	467	3.156	3.483	233	1	2331	48.294	0.571	NA	0.05	0.101	107.129	-134.29
468	1	468	3.182	3.401	233.5	1	3298	48.379	0.58	NA	0.085	0.171	-72.106	-179.235
469	1	469	3.141	3.462	234	1	2771	48.452	0.592	NA	0.073	0.146	124.163	-163.731
470	1	470	3.166	3.405	234.5	1	1228	48.514	0.592	NA	0.062	0.124	-66.049	169.788
471	1	471	3.273	3.416	235	1	2726	48.622	0.493	NA	0.107	0.214	6.066	72.115
472	1	472	3.307	3.526	235.5	1	4183	48.737	0.413	NA	0.115	0.23	72.468	66.402
473	1	473	3.274	3.556	236	1	2696	48.781	0.435	NA	0.045	0.089	137.493	65.024
474	1	474	3.117	3.523	236.5	1	5115	48.941	0.595	NA	0.16	0.321	-168.151	54.356
475	1	475	3.146	3.461	237	1	3008	49.01	0.587	NA	0.068	0.137	-65.339	102.811
476	1	476	3.118	3.481	237.5	1	5024	49.044	0.607	NA	0.034	0.068	145.037	-149.623
477	1	477	3.206	3.467	238	1	4812	49.133	0.53	NA	0.089	0.178	-9.047	-154.085
478	1	478	3.175	3.482	238.5	1	3383	49.168	0.553	NA	0.035	0.069	154.241	163.289
479	1	479	3.261	3.546	239	1	5670	49.276	0.451	NA	0.108	0.216	36.755	-117.486
480	1	480	3.228	3.484	239.5	1	3409	49.347	0.503	NA	0.071	0.142	-118.212	-154.966
481	1	481	3.273	3.395	240	1	2562	49.446	0.504	NA	0.1	0.199	-62.975	55.237
482	1	482	3.246	3.427	240.5	1	5137	49.488	0.511	NA	0.042	0.084	129.99	-167.035
483	1	483	3.21	3.467	241	1	3336	49.542	0.526	NA	0.054	0.107	132.459	2.468
484	1	484	3.101	3.429	241.5	1	4550	49.657	0.641	NA	0.115	0.231	-161.111	66.43
485	1	485	3.11	3.443	242	1	3027	49.674	0.628	NA	0.017	0.034	57.099	-141.79
486	1	486	3.218	3.463	242.5	1	3099	49.784	0.52	NA	0.11	0.22	10.142	-46.957
487	1	487	3.268	3.463	243	1	3741	49.834	0.475	NA	0.05	0.1	0.653	-9.489
488	1	488	3.268	3.533	243.5	1	4864	49.904	0.448	NA	0.07	0.139	89.59	88.937
489	1	489	3.178	3.546	244	1	5512	49.995	0.532	NA	0.091	0.183	171.974	82.384
490	1	490	3.185	3.566	244.5	1	4194	50.017	0.52	NA	0.022	0.044	71.315	-100.66
491	1	491	3.354	3.474	245	1	6436	50.21	0.393	NA	0.193	0.387	-28.524	-99.838
492	1	492	3.407	3.56	245.5	1	5501	50.311	0.308	NA	0.101	0.201	58.226	86.749
493	1	493	3.293	3.599	246	1	4328	50.432	0.408	NA	0.121	0.242	161.055	102.829
494	1	494	3.295	3.549	246.5	1	3123	50.482	0.417	NA	0.05	0.1	-86.929	112.015
495	1	495	3.277	3.55	247	1	3391	50.501	0.435	NA	0.019	0.038	176.824	-96.246
496	1	496	3.443	3.644	247.5	1	4716	50.693	0.252	NA	0.191	0.383	29.481	-147.344
497	1	497	3.492	3.642	248	1	4270	50.742	0.204	NA	0.049	0.098	-2.905	-32.386
498	1	498	3.468	3.695	248.5	1	4620	50.8	0.227	NA	0.058	0.117	114.721	117.627
499	1	499	3.299	3.636	249	1	6284	50.979	0.396	NA	0.179	0.358	-160.733	84.546
500	1	500	3.352	3.626	249.5	1	5582	51.033	0.344	NA	0.054	0.109	-10.496	150.237
501	1	501	3.407	3.553	250	1	4217	51.124	0.311	NA	0.091	0.182	-53.2	-42.704
502	1	502	3.538	3.341	250.5	1	5209	51.373	0.367	NA	0.249	0.498	-58.308	-5.108
503	1	503	3.347	3.653	251	1	4878	51.739	0.347	NA	0.366	0.732	121.371	179.679
504	1	504	3.537	3.553	251.5	1	4637	51.954	0.198	NA	0.215	0.429	-27.913	-149.284
505	1	505	3.532	3.5	252	1	5587	52.007	0.237	NA	0.053	0.107	-95.625	-67.712
506	1	506	3.386	3.543	252.5	1	2577	52.159	0.334	NA	0.152	0.303	163.634	-100.741
507	1	507	3.521	3.571	253	1	4928	52.296	0.2	NA	0.138	0.275	11.994	-151.64
508	1	508	3.325	3.614	253.5	1	1531	52.497	0.374	NA	0.201	0.402	167.666	155.671
509	1	509	3.213	3.604	254	1	1497	52.609	0.485	NA	0.112	0.224	-174.971	17.363
510	1	510	3.317	3.588	254.5	1	1875	52.715	0.386	NA	0.105	0.211	-9.121	165.85
511	1	511	3.411	3.645	255	1	2045	52.824	0.284	NA	0.11	0.22	31.442	40.563
512	1	512	3.29	3.655	255.5	1	1826	52.946	0.404	NA	0.122	0.244	175.075	143.634
513	1	513	3.591	3.608	256	1	4872	53.252	0.121	NA	0.305	0.611	-8.929	175.995
514	1	514	3.506	3.623	256.5	1	2662	53.338	0.194	NA	0.087	0.173	169.831	178.761
515	1	515	3.453	3.654	257	1	3426	53.4	0.241	NA	0.061	0.123	149.554	-20.277
516	1	516	3.246	3.585	257.5	1	1154	53.618	0.456	NA	0.219	0.437	-161.549	48.897
517	1	517	3.235	3.666	258	1	1147	53.7	0.459	NA	0.081	0.163	97.944	-100.507
518	1	518	3.364	3.625	258.5	1	1668	53.836	0.333	NA	0.136	0.272	-17.549	-115.492
519	1	519	3.31	3.671	259	1	1158	53.907	0.383	NA	0.071	0.142	139.164	156.712
520	1	520	3.125	3.68	259.5	1	1388	54.092	0.568	NA	0.185	0.37	177.402	38.238
521	1	521	3.301	3.643	260	1	1024	54.271	0.394	NA	0.179	0.359	-11.784	170.814
522	1	522	3.225	3.655	260.5	1	1305	54.348	0.468	NA	0.076	0.153	171.168	-177.048
523	1	523	3.525	3.697	261	1	4264	54.65	0.171	NA	0.302	0.604	8.085	-163.083
524	1	524	3.432	3.687	261.5	1	1373	54.743	0.262	NA	0.093	0.186	-173.365	178.55
525	1	525	3.529	3.678	262	1	5267	54.841	0.164	NA	0.098	0.195	-4.894	168.471
526	1	526	3.451	3.675	262.5	1	3061	54.919	0.242	NA	0.078	0.157	-177.619	-172.725
527	1	527	3.536	3.752	263	1	3889	55.034	0.176	NA	0.115	0.229	42.101	-140.28
528	1	528	3.381	3.618	263.5	1	1881	55.238	0.317	NA	0.205	0.41	-139.105	178.794
529	1	529	3.512	3.632	264	1	3788	55.37	0.186	NA	0.131	0.263	5.997	145.102
530	1	530	3.28	3.697	264.5	1	4296	55.61	0.414	NA	0.241	0.482	164.23	158.233
531	1	531	3.289	3.786	265	1	3735	55.7	0.42	NA	0.089	0.178	84.161	-80.069
532	1	532	3.414	3.705	265.5	1	4362	55.848	0.282	NA	0.148	0.297	-32.946	-117.107
533	1	533	3.335	3.69	266	1	4646	55.928	0.359	NA	0.08	0.161	-168.986	-136.04
534	1	534	3.272	3.67	266.5	1	4356	55.994	0.421	NA	0.066	0.131	-163.055	5.931
535	1	535	3.24	3.726	267	1	3682	56.058	0.457	NA	0.064	0.128	120.204	-76.741
536	1	536	3.317	3.679	267.5	1	3033	56.149	0.376	NA	0.091	0.181	-31.525	-151.729
537	1	537	3.384	3.711	268	1	5642	56.223	0.311	NA	0.074	0.149	25.595	57.12
538	1	538	3.313	3.754	268.5	1	4157	56.307	0.389	NA	0.084	0.168	148.574	122.979
539	1	539	3.307	3.731	269	1	3093	56.331	0.391	NA	0.024	0.048	-104.315	107.11
540	1	540	3.309	3.755	269.5	1	2417	56.355	0.393	NA	0.024	0.048	85.686	-169.998
541	1	541	3.403	3.739	270	1	4166	56.45	0.298	NA	0.095	0.19	-9.737	-95.423
542	1	542	3.235	3.735	270.5	1	2071	56.618	0.463	NA	0.168	0.336	-178.718	-168.981
543	1	543	3.251	3.64	271	1	1311	56.715	0.444	NA	0.097	0.193	-80.395	98.322
544	1	544	3.194	3.6	271.5	1	1433	56.784	0.505	NA	0.069	0.139	-145.013	-64.618
545	1	545	3.183	3.678	272	1	1314	56.862	0.511	NA	0.078	0.157	97.925	-117.062
546	1	546	3.235	3.584	272.5	1	1785	56.969	0.467	NA	0.107	0.214	-60.751	-158.676
547	1	547	3.214	3.578	273	1	1079	56.992	0.489	NA	0.022	0.044	-164.291	-103.54
548	1	548	3.219	3.687	273.5	1	1499	57.1	0.474	NA	0.109	0.217	87.092	-108.616
549	1	549	3.243	3.654	274	1	2208	57.14	0.451	NA	0.04	0.08	-54.681	-141.774
550	1	550	3.15	3.671	274.5	1	987	57.234	0.544	NA	0.094	0.188	170.056	-135.263
551	1	551	3.262	3.619	275	1	2086	57.358	0.435	NA	0.123	0.247	-24.719	165.225
552	1	552	3.286	3.765	275.5	1	1073	57.506	0.418	NA	0.148	0.296	80.742	105.461
553	1	553	3.289	3.611	276	1	1207	57.66	0.41	NA	0.154	0.308	-88.899	-169.64
554	1	554	3.199	3.797	276.5	1	989	57.866	0.509	NA	0.206	0.412	115.727	-155.374
555	1	555	3.247	3.758	277	1	1472	57.927	0.454	NA	0.061	0.123	-38.465	-154.192
556	1	556	3.249	3.684	277.5	1	1175	58.001	0.445	NA	0.074	0.148	-88.952	-50.487
557	1	557	3.185	3.623	278	1	1849	58.09	0.511	NA	0.088	0.177	-135.821	-46.869
558	1	558	3.229	3.599	278.5	1	1361	58.14	0.47	NA	0.05	0.1	-28.12	107.701
559	1	559	3.191	3.673	279	1	1126	58.223	0.503	NA	0.084	0.168	117.592	145.712
560	1	560	3.22	3.703	279.5	1	1209	58.265	0.474	NA	0.042	0.084	44.879	-72.713
561	1	561	3.238	3.697	280	1	1258	58.284	0.456	NA	0.019	0.038	-17.504	-62.383
562	1	562	3.133	3.671	280.5	1	1194	58.393	0.56	NA	0.108	0.217	-165.926	-148.422
563	1	563	3.219	3.703	281	1	987	58.484	0.475	NA	0.092	0.183	20.603	-173.471
564	1	564	3.263	3.715	281.5	1	1166	58.53	0.433	NA	0.045	0.091	15.044	-5.559
565	1	565	3.222	3.586	282	1	1081	58.665	0.48	NA	0.136	0.271	-107.658	-122.702
566	1	566	3.244	3.646	282.5	1	1053	58.73	0.45	NA	0.064	0.129	69.343	177.002
567	1	567	3.217	3.632	283	1	1169	58.76	0.478	NA	0.03	0.061	-153.01	137.647
568	1	568	3.196	3.738	283.5	1	1344	58.869	0.502	NA	0.108	0.217	101.33	-105.66
569	1	569	3.152	3.602	284	1	1358	59.012	0.547	NA	0.143	0.287	-108.057	150.613
570	1	570	3.129	3.594	284.5	1	1235	59.036	0.57	NA	0.024	0.048	-161.516	-53.458
571	1	571	3.236	3.699	285	1	1326	59.186	0.458	NA	0.15	0.3	44.212	-154.272
572	1	572	3.225	3.718	285.5	1	1352	59.207	0.47	NA	0.022	0.044	120.108	75.896
573	1	573	3.204	3.641	286	1	1184	59.287	0.49	NA	0.08	0.16	-105.474	134.418
574	1	574	3.186	3.642	286.5	1	1339	59.305	0.508	NA	0.018	0.036	175.876	-78.65
575	1	575	3.336	3.666	287	1	1600	59.457	0.357	NA	0.152	0.303	8.963	-166.913
576	1	576	3.338	3.521	287.5	1	1792	59.602	0.387	NA	0.145	0.29	-89.152	-98.114
577	1	577	3.281	3.68	288	1	1486	59.771	0.412	NA	0.169	0.338	109.664	-161.185
578	1	578	3.266	3.582	288.5	1	1378	59.869	0.437	NA	0.099	0.197	-99.009	151.327
579	1	579	3.19	3.586	289	1	1791	59.945	0.511	NA	0.076	0.151	177.295	-83.696
580	1	580	3.168	3.527	289.5	1	1017	60.008	0.546	NA	0.063	0.126	-111.14	71.565
581	1	581	3.111	3.641	290	1	1160	60.136	0.584	NA	0.128	0.255	116.498	-132.362
582	1	582	3.205	3.612	290.5	1	1256	60.235	0.492	NA	0.099	0.198	-17.274	-133.772
583	1	583	3.089	3.663	291	1	1119	60.362	0.605	NA	0.127	0.255	156.537	173.811
584	1	584	3.187	3.552	291.5	1	1420	60.51	0.521	NA	0.148	0.296	-48.315	155.147
585	1	585	3.233	3.703	292	1	1663	60.668	0.462	NA	0.157	0.315	73.056	121.371
586	1	586	3.261	3.619	292.5	1	1600	60.756	0.436	NA	0.088	0.176	-71.154	-144.209
587	1	587	3.019	3.633	293	1	1284	60.999	0.676	NA	0.243	0.486	176.788	-112.058
588	1	588	3.136	3.49	293.5	1	1017	61.184	0.586	NA	0.185	0.37	-50.458	132.755
589	1	589	3.228	3.647	294	1	2265	61.366	0.466	NA	0.182	0.364	59.688	110.145
590	1	590	3.209	3.656	294.5	1	1574	61.387	0.485	NA	0.021	0.042	155.91	96.222
591	1	591	3.094	3.587	295	1	1597	61.521	0.606	NA	0.134	0.268	-148.809	55.281
592	1	592	3.02	3.619	295.5	1	1311	61.603	0.676	NA	0.081	0.162	156.657	-54.534
593	1	593	3.203	3.631	296	1	1213	61.786	0.492	NA	0.183	0.367	3.814	-152.843
594	1	594	3.204	3.643	296.5	1	1448	61.798	0.49	NA	0.012	0.024	82.471	78.657
595	1	595	3.227	3.7	297	1	1009	61.86	0.467	NA	0.062	0.123	68.202	-14.269
596	1	596	3.323	3.756	297.5	1	1429	61.97	0.38	NA	0.111	0.221	30.523	-37.679
597	1	597	3.225	3.709	298	1	1911	62.078	0.47	NA	0.108	0.216	-154.236	175.241
598	1	598	3.219	3.669	298.5	1	949	62.119	0.475	NA	0.041	0.082	-99.224	55.013
599	1	599	3.138	3.642	299	1	1386	62.204	0.556	NA	0.085	0.17	-161.7	-62.476
600	1	600	3.09	3.706	299.5	1	1017	62.284	0.604	NA	0.08	0.16	126.949	-71.35
