# Supplementary material for: Random sub-diffusion and capture of genes by the nuclear pore reduces dynamics and coordinates inter-chromosomal movement
Source: eLife. 2021 May 18;10:e66238. doi: 10.7554/eLife.66238 (PMC8195609; doi:10.7554/eLife.66238)
Supplement: Figure 5—source data 1. [file elife-66238-fig5-data1.zip › REPOS_DB/DimerCap_WT/200228_DimerCap_WT_Dimer_11a.csv]

Nr	TID	PID	x [micron]	y [micron]	t [sec]	c [idx]	I [val]	Len [micron]	D2S [micron]	D2R [micron]	D2P [micron]	v [micron/sec]	α [deg]	Δα [deg]
1	1	1	2.271	1.651	0	1	4332	0	0	NA	NA	NA	NA	NA
2	1	2	2.279	1.709	0.5	1	3662	0.058	0.058	NA	0.058	0.117	81.591	NA
3	1	3	2.275	1.649	1	1	7434	0.119	0.005	NA	0.061	0.121	-93.725	-175.317
4	1	4	2.183	1.62	1.5	1	7694	0.215	0.093	NA	0.097	0.193	-162.676	-68.951
5	1	5	2.19	1.708	2	1	4394	0.303	0.099	NA	0.088	0.176	85.732	-111.593
6	1	6	2.217	1.706	2.5	1	7232	0.331	0.077	NA	0.028	0.056	-2.38	-88.111
7	1	7	2.269	1.703	3	1	3153	0.383	0.051	NA	0.051	0.103	-4.397	-2.017
8	1	8	2.273	1.707	3.5	1	5868	0.389	0.056	NA	0.006	0.013	46.128	50.525
9	1	9	2.309	1.713	4	1	4433	0.426	0.072	NA	0.037	0.074	8.476	-37.651
10	1	10	2.439	1.741	4.5	1	6370	0.558	0.191	NA	0.133	0.265	12.383	3.906
11	1	11	2.416	1.811	5	1	7308	0.632	0.216	NA	0.074	0.147	107.793	95.411
12	1	12	2.435	1.725	5.5	1	6751	0.72	0.18	NA	0.088	0.176	-78.093	174.113
13	1	13	2.379	1.72	6	1	6436	0.776	0.128	NA	0.056	0.112	-175.035	-96.942
14	1	14	2.367	1.748	6.5	1	5725	0.806	0.136	NA	0.03	0.06	113.956	-71.009
15	1	15	2.448	1.909	7	1	7494	0.987	0.313	NA	0.181	0.362	63.212	-50.744
16	1	16	2.43	1.937	7.5	1	5659	1.02	0.327	NA	0.033	0.066	122.69	59.478
17	1	17	2.43	1.84	8	1	4716	1.117	0.247	NA	0.097	0.194	-90.003	147.307
18	1	18	2.391	1.91	8.5	1	8631	1.197	0.285	NA	0.08	0.161	119.414	-150.583
19	1	19	2.476	1.824	9	1	7522	1.319	0.268	NA	0.121	0.243	-45.236	-164.65
20	1	20	2.466	1.86	9.5	1	6956	1.357	0.286	NA	0.038	0.076	106.253	151.488
21	1	21	2.484	1.829	10	1	7673	1.393	0.277	NA	0.036	0.072	-60.218	-166.471
22	1	22	2.383	1.751	10.5	1	7976	1.52	0.15	NA	0.127	0.254	-142.513	-82.295
23	1	23	2.523	1.797	11	1	6084	1.667	0.291	NA	0.147	0.294	18.066	160.579
24	1	24	2.506	1.925	11.5	1	7176	1.796	0.361	NA	0.13	0.259	97.549	79.483
25	1	25	2.415	1.751	12	1	6111	1.992	0.176	NA	0.196	0.392	-117.448	145.003
26	1	26	2.349	1.752	12.5	1	4895	2.058	0.128	NA	0.066	0.132	179.275	-63.278
27	1	27	2.384	1.807	13	1	4004	2.123	0.193	NA	0.065	0.13	57.342	-121.933
28	1	28	2.564	1.79	13.5	1	6681	2.304	0.325	NA	0.181	0.362	-5.449	-62.791
29	1	29	2.501	1.834	14	1	7592	2.381	0.294	NA	0.077	0.154	145.405	150.854
30	1	30	2.531	1.779	14.5	1	8462	2.444	0.289	NA	0.062	0.124	-61.596	152.999
31	1	31	2.517	1.786	15	1	6666	2.459	0.281	NA	0.015	0.03	151.77	-146.634
32	1	32	2.437	1.743	15.5	1	7018	2.549	0.19	NA	0.091	0.181	-152.078	56.152
33	1	33	2.452	1.827	16	1	6756	2.634	0.252	NA	0.085	0.169	79.887	-128.035
34	1	34	2.359	1.781	16.5	1	5646	2.738	0.157	NA	0.104	0.207	-153.815	126.298
35	1	35	2.344	1.758	17	1	6528	2.765	0.13	NA	0.027	0.054	-124.124	29.691
36	1	36	2.4	1.812	17.5	1	8347	2.842	0.206	NA	0.078	0.155	43.829	167.953
37	1	37	2.378	1.775	18	1	9469	2.885	0.164	NA	0.043	0.086	-120.843	-164.671
38	1	38	2.403	1.794	18.5	1	6820	2.918	0.195	NA	0.032	0.064	36.653	157.496
39	1	39	2.505	1.744	19	1	9452	3.031	0.252	NA	0.113	0.227	-26.533	-63.185
40	1	40	2.554	1.79	19.5	1	7078	3.098	0.315	NA	0.067	0.134	43.198	69.73
41	1	41	2.521	1.811	20	1	5830	3.137	0.297	NA	0.039	0.078	146.993	103.796
42	1	42	2.426	1.755	20.5	1	6412	3.247	0.187	NA	0.11	0.22	-149.746	63.261
43	1	43	2.328	1.775	21	1	6946	3.347	0.136	NA	0.1	0.2	168.832	-41.422
44	1	44	2.423	1.787	21.5	1	5634	3.444	0.204	NA	0.096	0.193	7.336	-161.496
45	1	45	2.424	1.794	22	1	5695	3.451	0.209	NA	0.007	0.014	84.329	76.993
46	1	46	2.502	1.849	22.5	1	7018	3.546	0.304	NA	0.095	0.19	35.217	-49.112
47	1	47	2.46	1.904	23	1	3931	3.614	0.316	NA	0.069	0.137	126.867	91.65
48	1	48	2.279	1.811	23.5	1	6144	3.818	0.16	NA	0.204	0.408	-152.849	80.284
49	1	49	2.185	1.806	24	1	6666	3.912	0.177	NA	0.094	0.188	-177.059	-24.21
50	1	50	2.242	1.798	24.5	1	7116	3.97	0.15	NA	0.057	0.115	-7.976	169.083
51	1	51	2.195	1.804	25	1	7050	4.017	0.171	NA	0.047	0.095	172.299	-179.726
52	1	52	2.274	1.883	25.5	1	8034	4.129	0.231	NA	0.111	0.223	44.511	-127.788
53	1	53	2.196	1.782	26	1	6884	4.255	0.151	NA	0.127	0.254	-127.858	-172.368
54	1	54	2.281	1.761	26.5	1	5958	4.343	0.11	NA	0.088	0.176	-14.419	113.439
55	1	55	2.413	1.779	27	1	6568	4.476	0.191	NA	0.132	0.265	8.182	22.601
56	1	56	2.421	1.796	27.5	1	6289	4.494	0.209	NA	0.019	0.038	64.931	56.748
57	1	57	2.36	1.754	28	1	4618	4.569	0.136	NA	0.074	0.149	-145.061	150.008
58	1	58	2.377	1.895	28.5	1	5243	4.711	0.266	NA	0.142	0.285	82.933	-132.006
59	1	59	2.493	1.817	29	1	6129	4.851	0.277	NA	0.14	0.28	-33.925	-116.858
60	1	60	2.411	1.861	29.5	1	3242	4.944	0.253	NA	0.093	0.186	151.745	-174.33
61	1	61	2.474	1.832	30	1	4021	5.014	0.272	NA	0.07	0.139	-25.072	-176.817
62	1	62	2.376	1.766	30.5	1	6308	5.131	0.156	NA	0.118	0.236	-146.181	-121.109
63	1	63	2.384	1.761	31	1	4036	5.141	0.158	NA	0.009	0.019	-32.678	113.503
64	1	64	2.419	1.77	31.5	1	5437	5.177	0.19	NA	0.036	0.072	14.143	46.822
65	1	65	2.38	1.748	32	1	4383	5.222	0.146	NA	0.045	0.09	-151.187	-165.33
66	1	66	2.335	1.799	32.5	1	2794	5.29	0.161	NA	0.068	0.136	131.395	-77.418
67	1	67	2.424	1.762	33	1	3716	5.386	0.189	NA	0.096	0.193	-22.468	-153.863
68	1	68	2.314	1.809	33.5	1	2596	5.506	0.164	NA	0.119	0.239	156.91	179.377
69	1	69	2.414	1.85	34	1	4896	5.614	0.245	NA	0.108	0.216	22.065	-134.844
70	1	70	2.358	1.815	34.5	1	3707	5.68	0.185	NA	0.066	0.133	-148.528	-170.594
71	1	71	2.342	1.869	35	1	3424	5.736	0.229	NA	0.056	0.112	105.844	-105.627
72	1	72	2.332	1.743	35.5	1	3940	5.862	0.11	NA	0.127	0.253	-94.581	159.574
73	1	73	2.401	1.759	36	1	3914	5.933	0.169	NA	0.071	0.141	13.46	108.041
74	1	74	2.351	1.833	36.5	1	2890	6.022	0.199	NA	0.089	0.178	123.722	110.262
75	1	75	2.458	1.763	37	1	8140	6.15	0.218	NA	0.128	0.256	-33.532	-157.255
76	1	76	2.47	1.758	37.5	1	5450	6.163	0.226	NA	0.013	0.027	-20.599	12.933
77	1	77	2.566	1.774	38	1	7415	6.26	0.319	NA	0.097	0.194	9.114	29.713
78	1	78	2.517	1.778	38.5	1	6801	6.309	0.277	NA	0.049	0.098	174.861	165.747
79	1	79	2.374	1.836	39	1	3391	6.464	0.212	NA	0.154	0.309	157.71	-17.151
80	1	80	2.432	1.705	39.5	1	6681	6.608	0.17	NA	0.144	0.288	-66.281	136.009
81	1	81	2.405	1.8	40	1	3656	6.707	0.2	NA	0.099	0.199	105.821	172.102
82	1	82	2.476	1.838	40.5	1	6378	6.788	0.278	NA	0.081	0.162	28.29	-77.531
83	1	83	2.334	1.87	41	1	5510	6.934	0.227	NA	0.146	0.292	167.599	139.31
84	1	84	2.429	1.775	41.5	1	4913	7.068	0.2	NA	0.135	0.269	-44.994	147.406
85	1	85	2.441	1.779	42	1	4134	7.082	0.213	NA	0.013	0.026	17.861	62.855
86	1	86	2.444	1.853	42.5	1	3671	7.156	0.266	NA	0.075	0.15	87.963	70.101
87	1	87	2.554	1.853	43	1	4443	7.267	0.348	NA	0.11	0.221	-0.284	-88.247
88	1	88	2.595	1.905	43.5	1	4106	7.333	0.412	NA	0.066	0.132	51.801	52.085
89	1	89	2.648	1.859	44	1	5674	7.403	0.43	NA	0.07	0.14	-40.963	-92.764
90	1	90	2.526	1.93	44.5	1	5781	7.543	0.378	NA	0.141	0.281	149.777	-169.26
91	1	91	2.641	1.934	45	1	4755	7.658	0.466	NA	0.115	0.23	2.084	-147.692
92	1	92	2.497	1.804	45.5	1	5623	7.852	0.273	NA	0.194	0.388	-138.066	-140.15
93	1	93	2.403	1.797	46	1	3057	7.946	0.197	NA	0.094	0.188	-175.803	-37.737
94	1	94	2.455	1.773	46.5	1	3025	8.003	0.221	NA	0.057	0.115	-24.73	151.073
95	1	95	2.444	1.847	47	1	3519	8.077	0.261	NA	0.074	0.148	98.446	123.176
96	1	96	2.398	1.88	47.5	1	2176	8.135	0.262	NA	0.057	0.115	144.012	45.566
97	1	97	2.428	1.894	48	1	4853	8.168	0.289	NA	0.033	0.066	24.242	-119.77
98	1	98	2.387	1.879	48.5	1	2943	8.212	0.255	NA	0.044	0.088	-159.825	175.933
99	1	99	2.456	1.822	49	1	3626	8.301	0.252	NA	0.09	0.179	-38.894	120.931
100	1	100	2.494	1.793	49.5	1	4610	8.349	0.265	NA	0.048	0.096	-37.878	1.016
101	1	101	2.56	1.893	50	1	5205	8.469	0.376	NA	0.119	0.238	56.755	94.634
102	1	102	2.537	1.783	50.5	1	5531	8.581	0.297	NA	0.112	0.224	-101.537	-158.293
103	1	103	2.486	1.83	51	1	4296	8.651	0.28	NA	0.07	0.14	137.15	-121.313
104	1	104	2.521	1.839	51.5	1	5011	8.687	0.313	NA	0.036	0.072	13.911	-123.239
105	1	105	2.531	1.7	52	1	6632	8.826	0.264	NA	0.139	0.278	-86.12	-100.031
106	1	106	2.538	1.71	52.5	1	6527	8.839	0.274	NA	0.013	0.026	54.112	140.232
107	1	107	2.351	1.689	53	1	3142	9.027	0.088	NA	0.188	0.377	-173.323	132.565
108	1	108	2.335	1.7	53.5	1	4138	9.047	0.081	NA	0.02	0.039	143.716	-42.961
109	1	109	2.457	1.77	54	1	4633	9.188	0.221	NA	0.141	0.282	29.814	-113.902
110	1	110	2.507	1.715	54.5	1	2670	9.263	0.245	NA	0.075	0.15	-47.936	-77.75
111	1	111	2.408	1.677	55	1	4366	9.369	0.14	NA	0.106	0.213	-159.204	-111.268
112	1	112	2.366	1.801	55.5	1	5343	9.5	0.178	NA	0.131	0.262	108.608	-92.187
113	1	113	2.383	1.696	56	1	5203	9.606	0.12	NA	0.106	0.213	-81.109	170.282
114	1	114	2.527	1.821	56.5	1	7078	9.797	0.307	NA	0.191	0.382	40.77	121.879
115	1	115	2.477	1.799	57	1	3799	9.852	0.254	NA	0.055	0.109	-156.396	162.834
116	1	116	2.409	1.791	57.5	1	2858	9.92	0.197	NA	0.068	0.136	-173.461	-17.065
117	1	117	2.485	1.752	58	1	6058	10.005	0.236	NA	0.085	0.17	-27.343	146.118
118	1	118	2.447	1.799	58.5	1	5023	10.065	0.23	NA	0.06	0.12	129.239	156.582
119	1	119	2.378	1.766	59	1	4782	10.14	0.157	NA	0.076	0.152	-154.784	75.977
120	1	120	2.43	1.766	59.5	1	6342	10.192	0.197	NA	0.052	0.104	-0.032	154.752
121	1	121	2.431	1.819	60	1	5425	10.245	0.232	NA	0.053	0.106	88.585	88.617
122	1	122	2.445	1.728	60.5	1	5546	10.338	0.19	NA	0.093	0.185	-81.519	-170.104
123	1	123	2.473	1.78	61	1	6092	10.397	0.239	NA	0.059	0.118	62.267	143.786
124	1	124	2.49	1.818	61.5	1	3857	10.439	0.276	NA	0.042	0.084	65.101	2.834
125	1	125	2.415	1.831	62	1	1497	10.516	0.23	NA	0.077	0.153	170.537	105.436
126	1	126	2.436	1.845	62.5	1	2847	10.541	0.255	NA	0.026	0.052	34.031	-136.505
127	1	127	2.385	1.785	63	1	1919	10.621	0.176	NA	0.079	0.158	-130.484	-164.516
128	1	128	2.391	1.793	63.5	1	3773	10.63	0.186	NA	0.01	0.02	49.901	-179.614
129	1	129	2.473	1.834	64	1	4255	10.722	0.272	NA	0.091	0.183	26.864	-23.037
130	1	130	2.398	1.834	64.5	1	6043	10.796	0.223	NA	0.074	0.149	179.946	153.082
131	1	131	2.226	1.835	65	1	4757	10.968	0.189	NA	0.172	0.344	179.512	-0.434
132	1	132	2.302	1.737	65.5	1	4354	11.092	0.091	NA	0.124	0.248	-52.319	128.169
133	1	133	2.293	1.735	66	1	3479	11.101	0.087	NA	0.009	0.019	-168.511	-116.192
134	1	134	2.192	1.761	66.5	1	4038	11.206	0.135	NA	0.104	0.209	165.583	-25.906
135	1	135	2.212	1.868	67	1	3334	11.314	0.224	NA	0.108	0.217	79.237	-86.346
136	1	136	2.1	1.856	67.5	1	4567	11.427	0.267	NA	0.112	0.225	-174.211	106.552
137	1	137	2.082	1.848	68	1	5333	11.447	0.273	NA	0.02	0.041	-156.734	17.477
138	1	138	2.203	1.757	68.5	1	2257	11.598	0.126	NA	0.151	0.303	-36.909	119.824
139	1	139	2.049	1.708	69	1	8149	11.76	0.229	NA	0.162	0.324	-162.127	-125.218
140	1	140	2.145	1.723	69.5	1	4320	11.857	0.145	NA	0.097	0.194	8.921	171.049
141	1	141	2.102	1.694	70	1	7200	11.909	0.174	NA	0.052	0.103	-145.855	-154.776
142	1	142	2.068	1.794	70.5	1	7103	12.014	0.247	NA	0.105	0.21	108.543	-105.602
143	1	143	2.115	1.747	71	1	6884	12.08	0.183	NA	0.066	0.132	-44.592	-153.135
144	1	144	2.091	1.731	71.5	1	7206	12.109	0.197	NA	0.029	0.059	-147.31	-102.718
145	1	145	2.06	1.74	72	1	6777	12.141	0.228	NA	0.031	0.063	164.781	-47.909
146	1	146	2.102	1.719	72.5	1	6372	12.187	0.182	NA	0.046	0.092	-26.878	168.341
147	1	147	2.064	1.757	73	1	7251	12.24	0.232	NA	0.053	0.107	134.627	161.505
148	1	148	2.012	1.769	73.5	1	6884	12.294	0.284	NA	0.053	0.107	166.641	32.014
149	1	149	2.135	1.859	74	1	2946	12.446	0.248	NA	0.153	0.305	36.228	-130.412
150	1	150	2	1.756	74.5	1	7735	12.616	0.29	NA	0.17	0.34	-142.483	-178.711
151	1	151	2.01	1.763	75	1	7010	12.629	0.284	NA	0.013	0.025	36.956	179.439
152	1	152	1.951	1.792	75.5	1	6297	12.695	0.35	NA	0.066	0.133	154.155	117.198
153	1	153	2.004	1.745	76	1	6794	12.766	0.283	NA	0.071	0.142	-41.178	164.668
154	1	154	2.015	1.729	76.5	1	4558	12.786	0.267	NA	0.02	0.04	-55.398	-14.22
155	1	155	2.162	1.76	77	1	4275	12.936	0.154	NA	0.149	0.299	11.853	67.251
156	1	156	2.085	1.845	77.5	1	6743	13.05	0.268	NA	0.114	0.228	131.918	120.065
157	1	157	2.069	1.811	78	1	3688	13.087	0.258	NA	0.037	0.074	-116.692	111.39
158	1	158	2.071	1.802	78.5	1	5435	13.096	0.25	NA	0.009	0.019	-74.118	42.574
159	1	159	2.269	1.846	79	1	6613	13.299	0.194	NA	0.203	0.405	12.314	86.432
160	1	160	2.222	1.741	79.5	1	8819	13.413	0.102	NA	0.114	0.229	-114.214	-126.529
161	1	161	2.106	1.757	80	1	7577	13.53	0.195	NA	0.117	0.234	172.532	-73.253
162	1	162	2.114	1.719	80.5	1	5806	13.569	0.17	NA	0.039	0.077	-78.067	109.401
163	1	163	2.078	1.751	81	1	5834	13.618	0.217	NA	0.049	0.098	138.161	-143.772
164	1	164	2.05	1.777	81.5	1	5322	13.655	0.254	NA	0.037	0.075	137.267	-0.894
165	1	165	2.007	1.717	82	1	7648	13.729	0.272	NA	0.074	0.148	-125.697	97.035
166	1	166	2.077	1.713	82.5	1	6805	13.799	0.203	NA	0.07	0.141	-2.734	122.963
167	1	167	2.051	1.705	83	1	6259	13.827	0.226	NA	0.027	0.055	-162.274	-159.54
168	1	168	2.06	1.711	83.5	1	5772	13.837	0.219	NA	0.01	0.02	33.598	-164.128
169	1	169	2.122	1.675	84	1	6995	13.908	0.151	NA	0.071	0.143	-29.567	-63.164
170	1	170	2.18	1.603	84.5	1	7353	14.001	0.103	NA	0.093	0.186	-51.297	-21.73
171	1	171	2.121	1.656	85	1	4859	14.08	0.149	NA	0.079	0.158	137.701	-171.002
172	1	172	2.019	1.629	85.5	1	5870	14.186	0.253	NA	0.106	0.212	-165.331	56.968
173	1	173	2.091	1.679	86	1	8672	14.274	0.182	NA	0.088	0.175	35.148	-159.521
174	1	174	2.137	1.651	86.5	1	6707	14.328	0.134	NA	0.054	0.109	-31.498	-66.646
175	1	175	2.184	1.646	87	1	6463	14.376	0.087	NA	0.047	0.095	-5.461	26.037
176	1	176	2.172	1.638	87.5	1	6961	14.391	0.099	NA	0.015	0.03	-143.225	-137.764
177	1	177	2.234	1.667	88	1	6303	14.459	0.04	NA	0.068	0.137	25.407	168.632
178	1	178	2.298	1.646	88.5	1	5371	14.526	0.028	NA	0.067	0.134	-17.849	-43.256
179	1	179	2.188	1.643	89	1	7865	14.636	0.083	NA	0.11	0.22	-178.461	-160.611
180	1	180	2.131	1.638	89.5	1	5243	14.694	0.141	NA	0.058	0.115	-174.96	3.501
181	1	181	2.131	1.749	90	1	5932	14.805	0.171	NA	0.111	0.221	89.967	-95.073
182	1	182	2.24	1.812	90.5	1	7238	14.93	0.163	NA	0.126	0.251	29.953	-60.015
183	1	183	2.201	1.769	91	1	7385	14.988	0.136	NA	0.057	0.115	-131.656	-161.608
184	1	184	2.091	1.66	91.5	1	6502	15.143	0.18	NA	0.155	0.31	-135.334	-3.678
185	1	185	2.115	1.724	92	1	4014	15.211	0.172	NA	0.069	0.137	69.952	-154.714
186	1	186	2.033	1.748	92.5	1	6094	15.296	0.256	NA	0.085	0.169	163.676	93.724
187	1	187	1.982	1.776	93	1	7931	15.354	0.314	NA	0.058	0.117	150.778	-12.898
188	1	188	2.146	1.773	93.5	1	8736	15.518	0.175	NA	0.164	0.327	-1.091	-151.869
189	1	189	2.202	1.842	94	1	4710	15.606	0.203	NA	0.088	0.177	50.809	51.9
190	1	190	2.292	1.798	94.5	1	6436	15.706	0.148	NA	0.1	0.2	-25.871	-76.68
191	1	191	2.219	1.796	95	1	5785	15.779	0.154	NA	0.072	0.145	-178.435	-152.564
192	1	192	2.093	1.835	95.5	1	2606	15.911	0.255	NA	0.132	0.264	162.973	-18.592
193	1	193	2.001	1.748	96	1	4439	16.037	0.287	NA	0.126	0.253	-136.921	60.106
194	1	194	2.1	1.813	96.5	1	2521	16.155	0.235	NA	0.118	0.236	32.983	169.904
195	1	195	2.074	1.748	97	1	6615	16.225	0.219	NA	0.07	0.139	-111.909	-144.892
196	1	196	2.012	1.756	97.5	1	6623	16.287	0.279	NA	0.062	0.125	173.033	-75.058
197	1	197	1.985	1.722	98	1	5678	16.33	0.294	NA	0.043	0.087	-128.238	58.729
198	1	198	2.074	1.685	98.5	1	7953	16.426	0.2	NA	0.096	0.191	-22.343	105.895
199	1	199	1.969	1.723	99	1	6596	16.537	0.31	NA	0.111	0.222	160.095	-177.562
200	1	200	1.959	1.712	99.5	1	6798	16.552	0.318	NA	0.015	0.03	-134.614	65.291
201	1	201	1.966	1.71	100	1	5883	16.56	0.31	NA	0.008	0.016	-14.617	119.997
202	1	202	1.955	1.691	100.5	1	5958	16.582	0.318	NA	0.022	0.045	-119.182	-104.565
203	1	203	2.086	1.737	101	1	5282	16.721	0.203	NA	0.139	0.278	19.288	138.47
204	1	204	2.116	1.712	101.5	1	8631	16.76	0.166	NA	0.039	0.077	-38.968	-58.256
205	1	205	2.098	1.796	102	1	6922	16.845	0.225	NA	0.086	0.171	102.438	141.406
206	1	206	2.09	1.84	102.5	1	4853	16.89	0.262	NA	0.045	0.09	100.592	-1.847
207	1	207	2.131	1.729	103	1	5286	17.009	0.16	NA	0.119	0.237	-69.87	-170.462
208	1	208	2.182	1.83	103.5	1	6745	17.122	0.199	NA	0.114	0.227	62.955	132.825
209	1	209	2.056	1.796	104	1	5792	17.254	0.259	NA	0.131	0.262	-164.897	132.148
210	1	210	2.134	1.709	104.5	1	5356	17.37	0.148	NA	0.117	0.234	-47.929	116.968
211	1	211	2.029	1.762	105	1	7857	17.488	0.266	NA	0.118	0.235	152.954	-159.117
212	1	212	2.093	1.786	105.5	1	6984	17.557	0.223	NA	0.068	0.137	20.601	-132.353
213	1	213	1.994	1.829	106	1	5324	17.665	0.329	NA	0.108	0.216	156.725	136.124
214	1	214	1.973	1.85	106.5	1	6521	17.694	0.358	NA	0.029	0.058	135.135	-21.59
215	1	215	2.037	1.956	107	1	6687	17.818	0.384	NA	0.124	0.249	58.811	-76.324
216	1	216	2.02	1.918	107.5	1	5384	17.86	0.366	NA	0.042	0.084	-115.039	-173.85
217	1	217	2.016	1.788	108	1	6833	17.99	0.289	NA	0.13	0.26	-91.622	23.416
218	1	218	2.038	1.822	108.5	1	7746	18.03	0.289	NA	0.04	0.081	57.633	149.255
219	1	219	2.034	1.863	109	1	5329	18.072	0.318	NA	0.042	0.083	95.278	37.645
220	1	220	2.076	1.92	109.5	1	5742	18.143	0.332	NA	0.071	0.142	53.361	-41.917
221	1	221	2.033	1.758	110	1	5429	18.311	0.26	NA	0.168	0.336	-104.867	-158.228
222	1	222	2.049	1.76	110.5	1	7071	18.328	0.246	NA	0.016	0.033	6.035	110.902
223	1	223	2.06	1.756	111	1	3959	18.339	0.235	NA	0.011	0.023	-18.564	-24.599
224	1	224	2.045	1.755	111.5	1	3946	18.354	0.248	NA	0.015	0.031	-177.425	-158.861
225	1	225	1.954	1.71	112	1	6967	18.456	0.322	NA	0.102	0.204	-153.634	23.792
226	1	226	1.975	1.765	112.5	1	5433	18.515	0.316	NA	0.059	0.118	68.423	-137.943
227	1	227	1.918	1.79	113	1	6148	18.577	0.378	NA	0.062	0.124	156.528	88.105
228	1	228	1.932	1.784	113.5	1	4204	18.592	0.364	NA	0.014	0.029	-22.073	-178.601
229	1	229	1.979	1.827	114	1	4959	18.655	0.341	NA	0.063	0.127	42.405	64.478
230	1	230	1.979	1.748	114.5	1	5085	18.734	0.308	NA	0.079	0.157	-89.832	-132.237
231	1	231	1.963	1.8	115	1	6105	18.788	0.342	NA	0.054	0.109	107.185	-162.983
232	1	232	2.043	1.764	115.5	1	6099	18.876	0.254	NA	0.088	0.175	-24.573	-131.758
233	1	233	2.029	1.911	116	1	6056	19.024	0.355	NA	0.148	0.296	95.142	119.715
234	1	234	2.095	1.803	116.5	1	9115	19.151	0.232	NA	0.127	0.254	-58.694	-153.836
235	1	235	1.999	1.797	117	1	6355	19.247	0.308	NA	0.097	0.193	-176.407	-117.713
236	1	236	1.975	1.78	117.5	1	5698	19.276	0.323	NA	0.029	0.057	-145.641	30.766
237	1	237	2.002	1.722	118	1	5796	19.34	0.278	NA	0.064	0.129	-64.992	80.649
238	1	238	2.011	1.725	118.5	1	7665	19.35	0.27	NA	0.01	0.019	17.525	82.517
239	1	239	2.078	1.757	119	1	7667	19.424	0.22	NA	0.074	0.148	25.485	7.96
240	1	240	2.048	1.755	119.5	1	8081	19.454	0.246	NA	0.03	0.06	-177.2	157.315
241	1	241	1.995	1.774	120	1	6901	19.51	0.301	NA	0.056	0.112	160.746	-22.054
242	1	242	1.97	1.775	120.5	1	6274	19.536	0.326	NA	0.026	0.051	176.369	15.623
243	1	243	2.016	1.792	121	1	7980	19.585	0.291	NA	0.049	0.098	19.583	-156.786
244	1	244	2.142	1.813	121.5	1	6737	19.712	0.207	NA	0.127	0.255	9.554	-10.029
245	1	245	2.185	1.852	122	1	8620	19.77	0.218	NA	0.058	0.116	41.961	32.407
246	1	246	2.2	1.858	122.5	1	7359	19.787	0.219	NA	0.017	0.034	22.985	-18.975
247	1	247	2.172	1.837	123	1	6239	19.822	0.211	NA	0.035	0.07	-143.543	-166.528
248	1	248	2.162	1.87	123.5	1	7453	19.856	0.244	NA	0.034	0.069	107.061	-109.397
249	1	249	2.258	1.835	124	1	4228	19.959	0.184	NA	0.103	0.205	-20.153	-127.214
250	1	250	2.268	1.781	124.5	1	4861	20.014	0.13	NA	0.055	0.11	-79.232	-59.079
251	1	251	2.143	1.811	125	1	4838	20.143	0.204	NA	0.129	0.258	166.607	-114.161
252	1	252	2.138	1.927	125.5	1	3775	20.259	0.305	NA	0.116	0.232	92.248	-74.36
253	1	253	2.142	1.882	126	1	6813	20.303	0.265	NA	0.044	0.088	-85.809	-178.056
254	1	254	1.965	1.86	126.5	1	5425	20.48	0.37	NA	0.178	0.355	-172.609	-86.801
255	1	255	2.026	1.905	127	1	5721	20.556	0.352	NA	0.076	0.151	36.468	-150.923
256	1	256	2.149	1.952	127.5	1	5988	20.687	0.324	NA	0.131	0.263	21.184	-15.284
257	1	257	2.054	1.972	128	1	3483	20.784	0.387	NA	0.096	0.193	168.054	146.871
258	1	258	2.049	1.842	128.5	1	3423	20.914	0.292	NA	0.13	0.26	-92.24	99.705
259	1	259	2.168	1.832	129	1	4595	21.033	0.208	NA	0.119	0.238	-5.018	87.222
260	1	260	2.127	1.854	129.5	1	1913	21.079	0.248	NA	0.046	0.093	150.978	155.996
261	1	261	2.093	1.774	130	1	5418	21.166	0.216	NA	0.087	0.174	-113.297	95.724
262	1	262	2.117	1.806	130.5	1	2474	21.205	0.218	NA	0.04	0.08	52.299	165.596
263	1	263	2.103	1.762	131	1	7140	21.252	0.201	NA	0.046	0.093	-108.429	-160.728
264	1	264	2.023	1.819	131.5	1	4046	21.349	0.299	NA	0.097	0.195	144.499	-107.072
265	1	265	2.117	1.779	132	1	5531	21.451	0.2	NA	0.101	0.203	-22.797	-167.296
266	1	266	2.231	1.778	132.5	1	5732	21.565	0.132	NA	0.114	0.229	-0.745	22.053
267	1	267	2.223	1.756	133	1	6592	21.589	0.115	NA	0.023	0.047	-109.332	-108.587
268	1	268	2.169	1.785	133.5	1	9045	21.65	0.168	NA	0.062	0.124	151.858	-98.81
269	1	269	2.233	1.808	134	1	8294	21.719	0.161	NA	0.069	0.137	19.765	-132.093
270	1	270	2.115	1.878	134.5	1	6459	21.856	0.275	NA	0.137	0.274	149.468	129.703
271	1	271	2.103	1.793	135	1	7778	21.942	0.219	NA	0.086	0.172	-97.969	112.563
272	1	272	2.051	1.841	135.5	1	8612	22.013	0.29	NA	0.071	0.143	137.617	-124.414
273	1	273	2.027	1.838	136	1	6353	22.037	0.307	NA	0.024	0.048	-174.378	48.005
274	1	274	2.103	1.825	136.5	1	7447	22.114	0.241	NA	0.077	0.154	-10.306	164.072
275	1	275	2.071	1.817	137	1	7863	22.147	0.259	NA	0.033	0.066	-166.186	-155.88
276	1	276	2.114	1.812	137.5	1	5591	22.19	0.225	NA	0.043	0.086	-6.111	160.075
277	1	277	2.168	1.837	138	1	5792	22.25	0.212	NA	0.06	0.12	24.523	30.634
278	1	278	2.065	1.819	138.5	1	5518	22.354	0.265	NA	0.104	0.209	-170.128	165.349
279	1	279	2.018	1.859	139	1	2843	22.416	0.327	NA	0.062	0.124	139.868	-50.004
280	1	280	2.132	1.839	139.5	1	5474	22.532	0.234	NA	0.116	0.231	-9.834	-149.703
281	1	281	2.084	1.852	140	1	7581	22.581	0.274	NA	0.05	0.1	165.478	175.313
282	1	282	2.159	1.861	140.5	1	5646	22.657	0.237	NA	0.076	0.151	6.691	-158.787
283	1	283	2.128	1.911	141	1	7334	22.716	0.296	NA	0.059	0.118	121.587	114.896
284	1	284	2.164	1.927	141.5	1	4356	22.756	0.296	NA	0.04	0.08	24.258	-97.328
285	1	285	2.143	1.806	142	1	5192	22.879	0.201	NA	0.123	0.246	-99.789	-124.047
286	1	286	2.12	1.937	142.5	1	2568	23.012	0.323	NA	0.133	0.265	99.974	-160.237
287	1	287	2.213	1.923	143	1	4703	23.106	0.277	NA	0.094	0.188	-8.886	-108.861
288	1	288	2.278	1.813	143.5	1	5228	23.233	0.162	NA	0.127	0.254	-59.234	-50.348
289	1	289	2.221	1.781	144	1	3684	23.299	0.139	NA	0.066	0.132	-150.525	-91.292
290	1	290	2.271	1.841	144.5	1	2764	23.377	0.19	NA	0.078	0.157	50.312	-159.162
291	1	291	2.15	1.853	145	1	2101	23.498	0.235	NA	0.121	0.242	174.56	124.248
292	1	292	2.282	1.897	145.5	1	4142	23.636	0.246	NA	0.139	0.277	18.518	-156.042
293	1	293	2.369	1.846	146	1	5314	23.737	0.218	NA	0.101	0.201	-30.222	-48.74
294	1	294	2.435	1.858	146.5	1	4070	23.805	0.264	NA	0.068	0.135	9.824	40.045
295	1	295	2.357	1.813	147	1	6361	23.894	0.183	NA	0.09	0.18	-150.288	-160.112
296	1	296	2.304	1.89	147.5	1	3933	23.988	0.241	NA	0.093	0.187	124.394	-85.318
297	1	297	2.233	1.84	148	1	2495	24.075	0.192	NA	0.088	0.175	-144.601	91.006
298	1	298	2.223	1.852	148.5	1	3539	24.091	0.206	NA	0.016	0.031	129.343	-86.057
299	1	299	2.26	1.879	149	1	4160	24.137	0.228	NA	0.046	0.091	37.065	-92.278
300	1	300	2.13	1.886	149.5	1	3381	24.267	0.274	NA	0.13	0.26	176.996	139.931
301	1	301	2.163	1.849	150	1	7276	24.317	0.225	NA	0.05	0.1	-48.571	134.434
302	1	302	2.145	1.858	150.5	1	5418	24.337	0.242	NA	0.02	0.041	151.467	-159.962
303	1	303	2.179	1.863	151	1	4607	24.371	0.231	NA	0.034	0.068	7.619	-143.848
304	1	304	2.212	1.862	151.5	1	6690	24.405	0.219	NA	0.033	0.066	-1.361	-8.98
305	1	305	2.239	1.846	152	1	4689	24.436	0.197	NA	0.031	0.063	-30.622	-29.261
306	1	306	2.128	1.778	152.5	1	2939	24.566	0.191	NA	0.13	0.26	-148.387	-117.765
307	1	307	2.173	1.837	153	1	5015	24.64	0.21	NA	0.074	0.149	52.904	-158.709
308	1	308	2.137	1.898	153.5	1	2314	24.711	0.281	NA	0.071	0.142	120.652	67.748
309	1	309	2.162	1.859	154	1	5011	24.757	0.235	NA	0.046	0.093	-57.123	-177.774
310	1	310	2.181	1.851	154.5	1	5659	24.778	0.219	NA	0.02	0.041	-24.95	32.173
311	1	311	2.12	1.878	155	1	5642	24.845	0.273	NA	0.067	0.134	155.901	-179.15
312	1	312	2.273	1.865	155.5	1	5845	24.999	0.213	NA	0.154	0.308	-5.069	-160.97
313	1	313	2.155	1.917	156	1	6794	25.128	0.289	NA	0.129	0.258	156.114	161.183
314	1	314	2.152	1.845	156.5	1	6677	25.2	0.227	NA	0.072	0.144	-92.263	111.623
315	1	315	2.126	1.948	157	1	5905	25.306	0.33	NA	0.107	0.213	104.32	-163.417
316	1	316	2.113	1.923	157.5	1	6043	25.334	0.314	NA	0.028	0.055	-116.979	138.701
317	1	317	2.183	1.893	158	1	6600	25.41	0.257	NA	0.076	0.153	-23.821	93.158
318	1	318	2.122	1.896	158.5	1	3566	25.472	0.286	NA	0.062	0.124	176.981	-159.198
319	1	319	2.017	1.933	159	1	8627	25.583	0.379	NA	0.111	0.222	160.721	-16.259
320	1	320	2.047	1.897	159.5	1	6527	25.63	0.332	NA	0.047	0.094	-49.563	149.715
321	1	321	1.879	1.938	160	1	6747	25.802	0.485	NA	0.173	0.345	166.212	-144.224
322	1	322	1.999	2.001	160.5	1	5309	25.937	0.443	NA	0.135	0.27	27.901	-138.311
323	1	323	1.839	1.994	161	1	7101	26.097	0.551	NA	0.16	0.32	-177.383	154.716
324	1	324	1.966	2.056	161.5	1	4352	26.239	0.507	NA	0.142	0.283	26.055	-156.562
325	1	325	2.034	2.014	162	1	3697	26.319	0.433	NA	0.08	0.16	-31.878	-57.934
326	1	326	2.065	1.944	162.5	1	5740	26.395	0.358	NA	0.076	0.152	-65.795	-33.916
327	1	327	1.991	1.941	163	1	5262	26.47	0.403	NA	0.075	0.15	-177.162	-111.368
328	1	328	2.064	1.96	163.5	1	5932	26.545	0.372	NA	0.076	0.151	14.999	-167.838
329	1	329	2.038	1.911	164	1	4550	26.601	0.349	NA	0.055	0.111	-117.866	-132.866
330	1	330	2.089	1.942	164.5	1	6329	26.66	0.343	NA	0.059	0.119	31.433	149.3
331	1	331	2.055	1.887	165	1	7065	26.725	0.32	NA	0.065	0.13	-121.458	-152.892
332	1	332	2.022	1.885	165.5	1	5034	26.758	0.341	NA	0.033	0.065	-176.14	-54.682
333	1	333	1.992	1.905	166	1	7368	26.794	0.377	NA	0.037	0.073	146.692	-37.168
334	1	334	2.152	1.947	166.5	1	4676	26.961	0.319	NA	0.166	0.333	14.673	-132.018
335	1	335	2.224	1.869	167	1	5378	27.066	0.223	NA	0.105	0.211	-47.561	-62.234
336	1	336	2.116	1.871	167.5	1	4330	27.174	0.268	NA	0.108	0.215	179.403	-133.036
337	1	337	2.267	1.867	168	1	3985	27.325	0.216	NA	0.151	0.302	-1.377	179.219
338	1	338	2.168	1.949	168.5	1	2101	27.453	0.315	NA	0.129	0.257	140.204	141.581
339	1	339	2.234	1.922	169	1	1717	27.524	0.273	NA	0.071	0.142	-22.65	-162.854
340	1	340	2.253	1.927	169.5	1	3522	27.544	0.277	NA	0.02	0.04	16.077	38.727
341	1	341	2.292	1.913	170	1	3232	27.585	0.263	NA	0.041	0.082	-20.291	-36.367
342	1	342	2.218	1.915	170.5	1	1853	27.658	0.269	NA	0.073	0.146	178.695	-161.014
343	1	343	2.258	1.92	171	1	3970	27.699	0.269	NA	0.04	0.081	7.408	-171.288
344	1	344	2.32	1.894	171.5	1	2295	27.765	0.247	NA	0.067	0.133	-23.306	-30.714
345	1	345	2.296	2.014	172	1	3831	27.889	0.364	NA	0.123	0.246	101.203	124.509
346	1	346	2.33	1.947	172.5	1	4480	27.965	0.301	NA	0.076	0.152	-63.07	-164.273
347	1	347	2.366	2.056	173	1	4930	28.08	0.416	NA	0.115	0.231	72.162	135.233
348	1	348	2.398	2.014	173.5	1	4872	28.134	0.384	NA	0.054	0.107	-52.821	-124.983
349	1	349	2.373	1.969	174	1	4388	28.185	0.333	NA	0.052	0.103	-119.511	-66.69
350	1	350	2.274	1.992	174.5	1	2144	28.286	0.341	NA	0.101	0.202	166.687	-73.803
351	1	351	2.43	2.031	175	1	4093	28.447	0.412	NA	0.161	0.321	14.165	-152.521
352	1	352	2.349	1.983	175.5	1	4968	28.541	0.341	NA	0.094	0.188	-148.894	-163.059
353	1	353	2.345	1.909	176	1	5083	28.615	0.268	NA	0.074	0.148	-93.327	55.567
354	1	354	2.38	1.927	176.5	1	5781	28.654	0.297	NA	0.039	0.079	26.955	120.282
355	1	355	2.39	1.913	177	1	5783	28.671	0.288	NA	0.017	0.033	-55.921	-82.876
356	1	356	2.422	1.983	177.5	1	4614	28.748	0.365	NA	0.077	0.155	64.958	120.879
357	1	357	2.38	2.005	178	1	3773	28.796	0.37	NA	0.047	0.095	153.571	88.613
358	1	358	2.521	1.99	178.5	1	4441	28.938	0.422	NA	0.142	0.284	-5.683	-159.254
359	1	359	2.425	2.007	179	1	7688	29.035	0.388	NA	0.097	0.195	170.136	175.819
360	1	360	2.477	2.068	179.5	1	7219	29.115	0.465	NA	0.08	0.16	49.979	-120.158
361	1	361	2.371	2.001	180	1	4714	29.24	0.363	NA	0.125	0.251	-147.328	162.693
362	1	362	2.411	1.979	180.5	1	4603	29.285	0.357	NA	0.045	0.09	-28.112	119.216
363	1	363	2.56	1.985	181	1	3575	29.434	0.441	NA	0.149	0.298	2.05	30.162
364	1	364	2.5	2.066	181.5	1	4642	29.536	0.474	NA	0.101	0.202	126.32	124.269
365	1	365	2.432	1.94	182	1	5855	29.679	0.331	NA	0.143	0.287	-118.293	115.387
366	1	366	2.446	1.927	182.5	1	7647	29.698	0.326	NA	0.019	0.038	-43.973	74.32
367	1	367	2.486	1.998	183	1	4450	29.78	0.408	NA	0.082	0.164	60.744	104.717
368	1	368	2.47	1.964	183.5	1	7927	29.819	0.37	NA	0.038	0.077	-115.511	-176.255
369	1	369	2.399	1.928	184	1	7997	29.898	0.305	NA	0.079	0.159	-153.057	-37.545
370	1	370	2.466	1.992	184.5	1	10628	29.991	0.393	NA	0.093	0.186	43.897	-163.046
371	1	371	2.478	1.902	185	1	7234	30.082	0.325	NA	0.091	0.183	-82.087	-125.984
372	1	372	2.574	1.935	185.5	1	6421	30.184	0.415	NA	0.101	0.203	19.405	101.492
373	1	373	2.526	1.911	186	1	5943	30.237	0.364	NA	0.054	0.107	-153.209	-172.614
374	1	374	2.532	1.925	186.5	1	5102	30.252	0.378	NA	0.015	0.03	65.942	-140.849
375	1	375	2.541	1.929	187	1	7466	30.262	0.387	NA	0.01	0.02	22.933	-43.01
376	1	376	2.573	1.817	187.5	1	6205	30.378	0.345	NA	0.116	0.232	-74.155	-97.088
377	1	377	2.523	1.888	188	1	4923	30.464	0.346	NA	0.086	0.173	125.138	-160.707
378	1	378	2.452	1.83	188.5	1	6353	30.556	0.255	NA	0.092	0.184	-140.825	94.036
379	1	379	2.486	1.928	189	1	6146	30.659	0.35	NA	0.103	0.207	70.754	-148.421
380	1	380	2.572	1.838	189.5	1	6581	30.783	0.354	NA	0.124	0.247	-46.202	-116.956
381	1	381	2.464	1.868	190	1	6651	30.895	0.29	NA	0.112	0.224	164.469	-149.329
382	1	382	2.468	1.867	190.5	1	7421	30.9	0.292	NA	0.005	0.01	-21.054	174.478
383	1	383	2.512	1.968	191	1	4870	31.011	0.398	NA	0.111	0.221	66.736	87.79
384	1	384	2.438	1.857	191.5	1	5531	31.145	0.265	NA	0.134	0.268	-123.745	169.519
385	1	385	2.504	1.874	192	1	4661	31.214	0.323	NA	0.069	0.138	14.833	138.578
386	1	386	2.481	1.906	192.5	1	7519	31.254	0.33	NA	0.04	0.079	126.952	112.118
387	1	387	2.43	1.818	193	1	6150	31.355	0.23	NA	0.102	0.203	-119.919	113.13
388	1	388	2.407	1.878	193.5	1	5909	31.419	0.264	NA	0.064	0.128	110.688	-129.393
389	1	389	2.47	1.792	194	1	6483	31.525	0.244	NA	0.106	0.211	-53.943	-164.631
390	1	390	2.425	1.846	194.5	1	7200	31.595	0.248	NA	0.07	0.14	130.071	-175.986
391	1	391	2.426	1.897	195	1	3643	31.646	0.291	NA	0.052	0.103	88.208	-41.863
392	1	392	2.31	1.866	195.5	1	5585	31.767	0.218	NA	0.12	0.241	-165.019	106.774
393	1	393	2.448	1.964	196	1	5060	31.936	0.359	NA	0.169	0.338	35.159	-159.822
394	1	394	2.338	1.922	196.5	1	6178	32.054	0.279	NA	0.118	0.235	-159.224	165.617
395	1	395	2.402	1.883	197	1	4245	32.129	0.266	NA	0.075	0.15	-31.302	127.922
396	1	396	2.354	1.779	197.5	1	6971	32.242	0.153	NA	0.114	0.228	-114.783	-83.481
397	1	397	2.365	1.811	198	1	5437	32.276	0.186	NA	0.033	0.067	71.101	-174.116
398	1	398	2.311	1.763	198.5	1	6884	32.349	0.118	NA	0.073	0.146	-138.43	150.468
399	1	399	2.394	1.783	199	1	5802	32.435	0.181	NA	0.086	0.172	13.841	152.271
400	1	400	2.308	1.759	199.5	1	7121	32.525	0.114	NA	0.09	0.18	-164.149	-177.99
401	1	401	2.311	1.785	200	1	5964	32.551	0.139	NA	0.026	0.053	82.207	-113.644
402	1	402	2.383	1.747	200.5	1	7127	32.632	0.147	NA	0.081	0.162	-28.109	-110.316
403	1	403	2.473	1.758	201	1	7059	32.723	0.229	NA	0.091	0.182	7.324	35.433
404	1	404	2.443	1.811	201.5	1	4550	32.783	0.234	NA	0.06	0.121	119.969	112.645
405	1	405	2.361	1.853	202	1	5471	32.875	0.221	NA	0.092	0.184	152.245	32.276
406	1	406	2.313	1.756	202.5	1	8480	32.983	0.113	NA	0.108	0.217	-116.269	91.487
407	1	407	2.373	1.723	203	1	5175	33.052	0.125	NA	0.069	0.138	-29.121	87.147
408	1	408	2.414	1.719	203.5	1	7392	33.093	0.158	NA	0.041	0.081	-5.644	23.477
409	1	409	2.534	1.781	204	1	7112	33.228	0.293	NA	0.135	0.27	27.255	32.9
410	1	410	2.486	1.733	204.5	1	7027	33.295	0.231	NA	0.067	0.134	-135.326	-162.581
411	1	411	2.557	1.757	205	1	5920	33.37	0.305	NA	0.075	0.15	18.045	153.371
412	1	412	2.536	1.737	205.5	1	5523	33.399	0.279	NA	0.029	0.058	-137.721	-155.766
413	1	413	2.537	1.776	206	1	6316	33.438	0.294	NA	0.039	0.078	88.297	-133.981
414	1	414	2.505	1.834	206.5	1	4157	33.505	0.297	NA	0.067	0.133	119.19	30.892
415	1	415	2.545	1.783	207	1	6784	33.57	0.304	NA	0.065	0.13	-51.551	-170.741
416	1	416	2.544	1.822	207.5	1	7313	33.608	0.322	NA	0.038	0.076	90.968	142.52
417	1	417	2.6	1.831	208	1	7552	33.664	0.375	NA	0.056	0.112	9.45	-81.518
418	1	418	2.531	1.79	208.5	1	5862	33.744	0.295	NA	0.08	0.16	-149.126	-158.576
419	1	419	2.257	1.978	209	1	1792	34.077	0.327	NA	0.333	0.666	145.527	-65.346
420	1	420	2.406	1.983	209.5	1	2240	34.226	0.358	NA	0.149	0.299	1.955	-143.573
421	1	421	2.391	1.839	210	1	6540	34.372	0.223	NA	0.145	0.291	-95.649	-97.604
422	1	422	2.387	1.835	210.5	1	7302	34.378	0.218	NA	0.006	0.012	-146.757	-51.108
423	1	423	2.363	1.751	211	1	6058	34.465	0.136	NA	0.087	0.175	-105.891	40.867
424	1	424	2.494	1.824	211.5	1	6852	34.614	0.282	NA	0.15	0.299	29.006	134.896
425	1	425	2.421	1.797	212	1	5273	34.692	0.209	NA	0.077	0.154	-159.273	171.721
426	1	426	2.446	1.851	212.5	1	6847	34.751	0.265	NA	0.059	0.118	65.713	-135.014
427	1	427	2.37	1.739	213	1	7609	34.886	0.132	NA	0.135	0.27	-124.246	170.042
428	1	428	2.46	1.793	213.5	1	8689	34.991	0.236	NA	0.105	0.211	30.815	155.06
429	1	429	2.456	1.785	214	1	4256	35	0.228	NA	0.009	0.019	-117.299	-148.114
430	1	430	2.519	1.884	214.5	1	5056	35.118	0.34	NA	0.118	0.236	57.777	175.076
431	1	431	2.373	1.916	215	1	2696	35.267	0.283	NA	0.149	0.298	167.943	110.166
432	1	432	2.448	1.867	215.5	1	4765	35.356	0.279	NA	0.089	0.178	-33.005	159.052
433	1	433	2.528	1.935	216	1	8206	35.461	0.383	NA	0.105	0.21	39.993	72.998
434	1	434	2.496	1.857	216.5	1	8113	35.545	0.305	NA	0.084	0.168	-112.511	-152.505
435	1	435	2.578	1.872	217	1	6905	35.629	0.379	NA	0.084	0.168	10.492	123.004
436	1	436	2.394	1.797	217.5	1	7532	35.828	0.191	NA	0.199	0.399	-157.93	-168.423
437	1	437	2.426	1.794	218	1	6975	35.861	0.211	NA	0.033	0.066	-6.574	151.357
438	1	438	2.352	1.784	218.5	1	4721	35.936	0.155	NA	0.075	0.15	-172.2	-165.627
439	1	439	2.478	1.829	219	1	8255	36.07	0.273	NA	0.134	0.268	19.67	-168.13
440	1	440	2.462	1.831	219.5	1	6242	36.086	0.262	NA	0.017	0.033	172.768	153.098
441	1	441	2.409	1.842	220	1	5380	36.141	0.236	NA	0.054	0.109	167.807	-4.961
442	1	442	2.464	1.855	220.5	1	6839	36.198	0.281	NA	0.057	0.114	13.005	-154.802
443	1	443	2.532	1.861	221	1	5710	36.265	0.335	NA	0.068	0.135	4.761	-8.244
444	1	444	2.425	1.85	221.5	1	6805	36.373	0.252	NA	0.108	0.215	-174.566	-179.327
445	1	445	2.441	1.84	222	1	5736	36.392	0.254	NA	0.02	0.039	-33.874	140.692
446	1	446	2.421	1.869	222.5	1	6340	36.428	0.265	NA	0.036	0.071	123.624	157.498
447	1	447	2.405	1.797	223	1	9924	36.502	0.198	NA	0.074	0.148	-102.523	133.853
448	1	448	2.455	1.824	223.5	1	8511	36.559	0.252	NA	0.057	0.113	28.64	131.163
449	1	449	2.533	1.82	224	1	6097	36.637	0.312	NA	0.078	0.157	-2.601	-31.241
450	1	450	2.54	1.881	224.5	1	7935	36.698	0.354	NA	0.06	0.121	83.355	85.956
451	1	451	2.463	1.856	225	1	4904	36.779	0.281	NA	0.081	0.162	-162.206	114.439
452	1	452	2.463	1.813	225.5	1	4659	36.822	0.251	NA	0.043	0.086	-90.913	71.294
453	1	453	2.371	1.788	226	1	5414	36.916	0.17	NA	0.095	0.189	-165.087	-74.175
454	1	454	2.345	1.774	226.5	1	8098	36.946	0.143	NA	0.03	0.06	-150.29	14.797
455	1	455	2.356	1.786	227	1	6018	36.963	0.159	NA	0.016	0.033	49.458	-160.251
456	1	456	2.461	1.869	227.5	1	6246	37.097	0.29	NA	0.135	0.269	38.343	-11.115
457	1	457	2.496	1.854	228	1	5393	37.135	0.303	NA	0.038	0.077	-23.312	-61.655
458	1	458	2.4	1.83	228.5	1	5019	37.235	0.221	NA	0.1	0.199	-166.101	-142.789
459	1	459	2.393	1.862	229	1	5350	37.267	0.243	NA	0.032	0.065	102.32	-91.58
460	1	460	2.42	1.86	229.5	1	7423	37.295	0.256	NA	0.027	0.055	-4.836	-107.156
461	1	461	2.402	1.825	230	1	6980	37.333	0.218	NA	0.039	0.078	-117.74	-112.904
462	1	462	2.373	1.882	230.5	1	7906	37.397	0.252	NA	0.064	0.128	117.514	-124.746
463	1	463	2.399	1.86	231	1	7626	37.432	0.245	NA	0.034	0.069	-38.884	-156.397
464	1	464	2.351	1.794	231.5	1	7505	37.514	0.163	NA	0.082	0.165	-126.359	-87.476
465	1	465	2.394	1.788	232	1	7317	37.558	0.184	NA	0.044	0.088	-7.598	118.762
466	1	466	2.389	1.873	232.5	1	8202	37.643	0.251	NA	0.085	0.171	93.439	101.037
467	1	467	2.33	1.733	233	1	6284	37.796	0.101	NA	0.152	0.305	-112.769	153.792
468	1	468	2.469	1.859	233.5	1	7212	37.984	0.287	NA	0.188	0.376	42.137	154.906
469	1	469	2.472	1.837	234	1	6374	38.006	0.274	NA	0.022	0.044	-83.295	-125.431
470	1	470	2.553	1.794	234.5	1	7660	38.098	0.317	NA	0.092	0.184	-27.961	55.334
471	1	471	2.402	1.78	235	1	9164	38.25	0.184	NA	0.152	0.304	-174.822	-146.861
472	1	472	2.428	1.8	235.5	1	8787	38.283	0.217	NA	0.033	0.066	37.626	-147.552
473	1	473	2.348	1.858	236	1	6291	38.382	0.22	NA	0.099	0.197	144.428	106.803
474	1	474	2.278	1.868	236.5	1	4928	38.452	0.217	NA	0.071	0.141	171.339	26.911
475	1	475	2.312	1.785	237	1	6393	38.542	0.14	NA	0.09	0.18	-67.517	121.144
476	1	476	2.431	1.867	237.5	1	6909	38.686	0.269	NA	0.144	0.287	34.708	102.225
477	1	477	2.388	1.792	238	1	7583	38.772	0.183	NA	0.086	0.172	-119.361	-154.069
478	1	478	2.439	1.809	238.5	1	4650	38.825	0.23	NA	0.053	0.106	18.653	138.014
479	1	479	2.416	1.846	239	1	6097	38.868	0.243	NA	0.043	0.087	121.269	102.615
480	1	480	2.381	1.806	239.5	1	9721	38.922	0.19	NA	0.054	0.107	-131.085	107.647
481	1	481	2.363	1.842	240	1	9282	38.962	0.212	NA	0.041	0.081	116.765	-112.15
482	1	482	2.401	1.795	240.5	1	6502	39.023	0.194	NA	0.06	0.121	-50.452	-167.217
483	1	483	2.429	1.804	241	1	4512	39.052	0.22	NA	0.029	0.059	17.516	67.967
484	1	484	2.354	1.739	241.5	1	6020	39.152	0.12	NA	0.1	0.2	-138.853	-156.369
485	1	485	2.371	1.805	242	1	7750	39.221	0.184	NA	0.069	0.138	75.865	-145.282
486	1	486	2.381	1.807	242.5	1	3923	39.232	0.191	NA	0.011	0.022	10.665	-65.199
487	1	487	2.316	1.816	243	1	6222	39.297	0.17	NA	0.066	0.131	172.911	162.246
488	1	488	2.172	1.735	243.5	1	5977	39.462	0.129	NA	0.165	0.33	-150.723	36.366
489	1	489	2.328	1.857	244	1	3906	39.66	0.214	NA	0.198	0.396	38.172	-171.106
490	1	490	2.259	1.856	244.5	1	2527	39.729	0.205	NA	0.068	0.137	-178.814	143.014
491	1	491	2.292	1.907	245	1	6758	39.789	0.256	NA	0.061	0.121	57.064	-124.122
492	1	492	2.41	1.847	245.5	1	5826	39.922	0.24	NA	0.132	0.264	-27.028	-84.093
493	1	493	2.328	1.841	246	1	4196	40.004	0.198	NA	0.082	0.164	-175.786	-148.758
494	1	494	2.241	2.011	246.5	1	4684	40.195	0.361	NA	0.191	0.383	117.183	-67.031
495	1	495	2.256	2.054	247	1	4053	40.24	0.403	NA	0.045	0.091	70.587	-46.596
496	1	496	2.388	1.957	247.5	1	6103	40.404	0.328	NA	0.163	0.327	-36.13	-106.717
497	1	497	2.366	1.997	248	1	4343	40.449	0.359	NA	0.045	0.091	118.172	154.302
498	1	498	2.222	1.907	248.5	1	4697	40.619	0.26	NA	0.17	0.341	-147.934	93.894
499	1	499	2.331	1.959	249	1	3513	40.741	0.314	NA	0.121	0.242	25.587	173.522
500	1	500	2.311	2.01	249.5	1	4435	40.796	0.361	NA	0.055	0.11	112.07	86.483
501	1	501	2.235	2.052	250	1	4646	40.882	0.402	NA	0.086	0.172	151.055	38.984
502	1	502	2.259	2.017	250.5	1	5783	40.924	0.366	NA	0.042	0.084	-55.43	153.515
503	1	503	2.175	2.042	251	1	5497	41.011	0.402	NA	0.087	0.174	163.702	-140.868
504	1	504	2.232	2.059	251.5	1	5823	41.07	0.41	NA	0.059	0.118	17.463	-146.239
505	1	505	2.153	2.031	252	1	5079	41.154	0.397	NA	0.084	0.168	-159.981	-177.444
506	1	506	2.222	2.042	252.5	1	5988	41.225	0.394	NA	0.071	0.142	9.538	169.519
507	1	507	2.161	2.043	253	1	3492	41.286	0.406	NA	0.062	0.123	179.844	170.306
508	1	508	2.227	1.916	253.5	1	2717	41.43	0.268	NA	0.143	0.286	-62.609	117.547
509	1	509	2.164	1.983	254	1	3778	41.522	0.349	NA	0.092	0.184	132.477	-164.915
510	1	510	2.06	1.973	254.5	1	4874	41.626	0.385	NA	0.105	0.209	-174.391	53.132
511	1	511	2.244	1.936	255	1	6694	41.813	0.286	NA	0.187	0.374	-11.361	163.031
512	1	512	2.179	1.932	255.5	1	5937	41.877	0.295	NA	0.064	0.128	-175.823	-164.463
513	1	513	2.236	1.903	256	1	6361	41.941	0.254	NA	0.064	0.127	-26.931	148.893
514	1	514	2.232	1.774	256.5	1	6677	42.07	0.129	NA	0.129	0.258	-92.091	-65.16
515	1	515	2.11	1.891	257	1	3908	42.238	0.288	NA	0.168	0.337	136.139	-131.771
516	1	516	2.07	1.863	257.5	1	4983	42.288	0.292	NA	0.049	0.098	-145.454	78.408
517	1	517	2.233	1.777	258	1	5693	42.473	0.131	NA	0.185	0.37	-27.667	117.786
518	1	518	2.107	1.746	258.5	1	6683	42.603	0.189	NA	0.13	0.26	-166.181	-138.514
519	1	519	2.204	1.824	259	1	5504	42.727	0.186	NA	0.124	0.249	39.169	-154.649
520	1	520	2.273	1.712	259.5	1	6176	42.859	0.06	NA	0.132	0.265	-58.448	-97.618
521	1	521	2.27	1.808	260	1	3897	42.956	0.157	NA	0.097	0.194	91.851	150.3
522	1	522	2.302	1.883	260.5	1	5348	43.038	0.234	NA	0.082	0.164	66.454	-25.397
523	1	523	2.445	1.769	261	1	7786	43.221	0.211	NA	0.183	0.366	-38.595	-105.049
524	1	524	2.263	1.761	261.5	1	5768	43.403	0.11	NA	0.182	0.364	-177.493	-138.898
525	1	525	2.3	1.797	262	1	5393	43.454	0.149	NA	0.051	0.102	43.847	-138.661
526	1	526	2.326	1.836	262.5	1	3716	43.501	0.193	NA	0.047	0.093	57.194	13.347
527	1	527	2.376	1.81	263	1	2856	43.557	0.19	NA	0.056	0.113	-27.698	-84.892
528	1	528	2.416	1.747	263.5	1	6775	43.632	0.173	NA	0.075	0.149	-57.639	-29.941
529	1	529	2.34	1.705	264	1	6961	43.718	0.088	NA	0.086	0.172	-150.657	-93.018
530	1	530	2.386	1.718	264.5	1	5683	43.766	0.134	NA	0.048	0.096	16.727	167.384
531	1	531	2.372	1.761	265	1	3490	43.811	0.149	NA	0.045	0.089	108.873	92.146
532	1	532	2.368	1.701	265.5	1	7142	43.871	0.109	NA	0.06	0.12	-93.899	157.228
533	1	533	2.38	1.712	266	1	5757	43.887	0.125	NA	0.017	0.033	40.456	134.354
534	1	534	2.453	1.735	266.5	1	6758	43.963	0.2	NA	0.076	0.152	17.828	-22.628
535	1	535	2.372	1.762	267	1	5335	44.048	0.15	NA	0.085	0.169	161.637	143.81
536	1	536	2.367	1.796	267.5	1	6444	44.083	0.174	NA	0.035	0.069	98.73	-62.907
537	1	537	2.35	1.758	268	1	5188	44.125	0.133	NA	0.042	0.084	-113.817	147.453
538	1	538	2.336	1.832	268.5	1	5461	44.2	0.192	NA	0.076	0.151	101.223	-144.96
539	1	539	2.366	1.728	269	1	6131	44.308	0.123	NA	0.108	0.215	-73.566	-174.789
540	1	540	2.336	1.753	269.5	1	5777	44.347	0.121	NA	0.039	0.078	140.542	-145.892
541	1	541	2.339	1.737	270	1	4759	44.363	0.11	NA	0.016	0.033	-78.637	140.82
542	1	542	2.449	1.728	270.5	1	5403	44.473	0.194	NA	0.11	0.22	-4.72	73.917
543	1	543	2.413	1.778	271	1	5907	44.534	0.19	NA	0.061	0.121	125.617	130.337
544	1	544	2.458	1.775	271.5	1	7202	44.579	0.225	NA	0.045	0.09	-3.167	-128.783
545	1	545	2.387	1.808	272	1	3615	44.657	0.195	NA	0.078	0.156	155.236	158.403
546	1	546	2.356	1.791	272.5	1	4454	44.692	0.163	NA	0.035	0.071	-150.823	53.941
547	1	547	2.362	1.743	273	1	4125	44.74	0.129	NA	0.048	0.096	-83.296	67.527
548	1	548	2.338	1.728	273.5	1	5706	44.769	0.102	NA	0.028	0.057	-148.065	-64.769
549	1	549	2.286	1.771	274	1	2666	44.836	0.121	NA	0.068	0.136	140.232	-71.703
550	1	550	2.245	1.737	274.5	1	2001	44.889	0.09	NA	0.053	0.106	-139.94	79.828
551	1	551	2.294	1.66	275	1	4970	44.981	0.025	NA	0.091	0.183	-57.723	82.217
552	1	552	2.249	1.708	275.5	1	6052	45.047	0.061	NA	0.066	0.131	132.866	-169.41
553	1	553	2.242	1.702	276	1	6679	45.056	0.058	NA	0.009	0.019	-138.41	88.724
554	1	554	2.273	1.692	276.5	1	7910	45.088	0.041	NA	0.032	0.064	-17.895	120.514
555	1	555	2.242	1.703	277	1	5602	45.12	0.058	NA	0.032	0.064	160.91	178.805
556	1	556	2.189	1.708	277.5	1	6297	45.174	0.1	NA	0.054	0.108	173.787	12.877
557	1	557	2.281	1.813	278	1	1508	45.313	0.162	NA	0.139	0.279	48.506	-125.281
558	1	558	2.216	1.907	278.5	1	1395	45.428	0.261	NA	0.114	0.229	124.894	76.387
559	1	559	2.211	1.839	279	1	1719	45.496	0.197	NA	0.068	0.136	-94.287	140.82
560	1	560	2.187	1.874	279.5	1	2060	45.538	0.238	NA	0.042	0.085	124.113	-141.6
561	1	561	2.185	1.878	280	1	1489	45.543	0.243	NA	0.005	0.01	114.398	-9.716
562	1	562	2.235	1.904	280.5	1	1568	45.6	0.256	NA	0.056	0.113	27.505	-86.893
563	1	563	2.207	1.884	281	1	2263	45.634	0.241	NA	0.034	0.069	-143.654	-171.159
564	1	564	2.249	1.84	281.5	1	3295	45.695	0.189	NA	0.061	0.122	-46.689	96.964
565	1	565	2.23	1.911	282	1	2052	45.769	0.263	NA	0.074	0.147	105.251	151.94
566	1	566	2.287	1.805	282.5	1	1996	45.889	0.155	NA	0.12	0.24	-61.577	-166.827
567	1	567	2.296	1.842	283	1	2350	45.927	0.193	NA	0.038	0.077	75.633	137.21
568	1	568	2.398	1.866	283.5	1	2461	46.031	0.249	NA	0.104	0.208	12.999	-62.634
569	1	569	2.33	1.785	284	1	2999	46.136	0.147	NA	0.105	0.21	-130.261	-143.26
570	1	570	2.304	1.742	284.5	1	1856	46.187	0.096	NA	0.051	0.101	-120.389	9.872
571	1	571	2.242	1.844	285	1	2726	46.306	0.195	NA	0.12	0.239	121.359	-118.252
572	1	572	2.246	1.938	285.5	1	1747	46.4	0.287	NA	0.094	0.187	87.756	-33.603
573	1	573	2.228	1.886	286	1	1337	46.454	0.239	NA	0.054	0.108	-108.521	163.722
574	1	574	2.285	1.883	286.5	1	1548	46.511	0.232	NA	0.057	0.114	-3.74	104.781
575	1	575	2.253	1.901	287	1	1723	46.548	0.25	NA	0.037	0.074	150.808	154.548
576	1	576	2.343	1.878	287.5	1	2272	46.641	0.238	NA	0.093	0.185	-13.841	-164.649
577	1	577	2.154	1.915	288	1	1644	46.834	0.289	NA	0.193	0.386	168.976	-177.183
578	1	578	2.243	1.871	288.5	1	1563	46.934	0.221	NA	0.1	0.2	-26.405	164.618
579	1	579	2.221	2.001	289	1	1994	47.066	0.354	NA	0.133	0.265	99.9	126.305
580	1	580	2.344	1.898	289.5	1	1962	47.228	0.257	NA	0.162	0.323	-39.975	-139.874
581	1	581	2.282	1.918	290	1	2254	47.294	0.267	NA	0.066	0.132	162.005	-158.02
582	1	582	2.337	1.796	290.5	1	2229	47.428	0.159	NA	0.134	0.268	-65.846	132.149
583	1	583	2.353	1.886	291	1	3921	47.52	0.249	NA	0.092	0.184	79.838	145.684
584	1	584	2.337	1.904	291.5	1	1868	47.544	0.262	NA	0.024	0.048	130.54	50.701
585	1	585	2.211	1.864	292	1	2724	47.676	0.221	NA	0.132	0.265	-162.272	67.188
586	1	586	2.167	1.964	292.5	1	1841	47.785	0.33	NA	0.109	0.219	113.625	-84.102
587	1	587	2.206	1.874	293	1	3214	47.883	0.232	NA	0.098	0.196	-66.671	179.704
588	1	588	2.259	1.937	293.5	1	2630	47.965	0.286	NA	0.082	0.164	49.966	116.637
589	1	589	2.253	1.932	294	1	2286	47.973	0.281	NA	0.008	0.016	-136.623	173.411
590	1	590	2.21	1.912	294.5	1	2952	48.02	0.268	NA	0.047	0.094	-155.725	-19.102
591	1	591	2.198	1.937	295	1	2592	48.048	0.295	NA	0.028	0.056	116.693	-87.582
592	1	592	2.208	1.93	295.5	1	2058	48.06	0.286	NA	0.012	0.024	-37.242	-153.936
593	1	593	2.19	1.922	296	1	2402	48.08	0.282	NA	0.019	0.039	-155.47	-118.228
594	1	594	2.124	1.937	296.5	1	1149	48.147	0.321	NA	0.068	0.135	166.772	-37.758
595	1	595	2.231	1.892	297	1	1672	48.263	0.244	NA	0.116	0.232	-22.711	170.518
596	1	596	2.123	1.928	297.5	1	2248	48.377	0.314	NA	0.114	0.228	162.091	-175.199
597	1	597	2.264	1.874	298	1	2112	48.529	0.223	NA	0.151	0.303	-20.765	177.145
598	1	598	2.217	1.931	298.5	1	3180	48.602	0.284	NA	0.074	0.147	129.544	150.309
599	1	599	2.23	1.946	299	1	2707	48.623	0.298	NA	0.02	0.041	50.195	-79.349
600	1	600	2.273	1.931	299.5	1	2771	48.668	0.28	NA	0.045	0.09	-19.559	-69.754
