# Supplementary material for: Random sub-diffusion and capture of genes by the nuclear pore reduces dynamics and coordinates inter-chromosomal movement
Source: eLife. 2021 May 18;10:e66238. doi: 10.7554/eLife.66238 (PMC8195609; doi:10.7554/eLife.66238)
Supplement: Figure 5—source data 1. [file elife-66238-fig5-data1.zip › REPOS_DB/DimerCap_WT/200228_DimerCap_WT_Dimer_12a.csv]

Nr	TID	PID	x [micron]	y [micron]	t [sec]	c [idx]	I [val]	Len [micron]	D2S [micron]	D2R [micron]	D2P [micron]	v [micron/sec]	α [deg]	Δα [deg]
1	1	1	2.413	1.13	0	1	2988	0	0	NA	NA	NA	NA	NA
2	1	2	2.274	0.964	0.5	1	4878	0.216	0.216	NA	0.216	0.433	-129.958	NA
3	1	3	2.297	1.042	1	1	4932	0.298	0.146	NA	0.081	0.162	73.827	-156.216
4	1	4	2.409	1.099	1.5	1	5164	0.423	0.031	NA	0.126	0.252	26.985	-46.842
5	1	5	2.369	1.175	2	1	3106	0.509	0.063	NA	0.086	0.172	117.878	90.894
6	1	6	2.299	1.094	2.5	1	8089	0.616	0.12	NA	0.107	0.213	-130.656	111.466
7	1	7	2.261	0.929	3	1	6374	0.786	0.252	NA	0.17	0.339	-102.866	27.79
8	1	8	2.324	1.047	3.5	1	5695	0.92	0.122	NA	0.134	0.268	62.211	165.077
9	1	9	2.315	1.05	4	1	5969	0.929	0.126	NA	0.009	0.018	161.02	98.809
10	1	10	2.291	0.963	4.5	1	4663	1.019	0.207	NA	0.09	0.18	-105.886	93.094
11	1	11	2.306	1.009	5	1	5070	1.068	0.161	NA	0.049	0.097	71.061	176.947
12	1	12	2.311	0.97	5.5	1	5486	1.107	0.189	NA	0.039	0.078	-82.636	-153.696
13	1	13	2.316	1.095	6	1	5073	1.231	0.104	NA	0.124	0.249	88.057	170.692
14	1	14	2.329	1.104	6.5	1	3123	1.248	0.088	NA	0.017	0.033	35.335	-52.722
15	1	15	2.208	0.927	7	1	5806	1.462	0.288	NA	0.214	0.428	-124.284	-159.619
16	1	16	2.186	0.985	7.5	1	6848	1.524	0.27	NA	0.062	0.123	111.329	-124.387
17	1	17	2.231	1.046	8	1	8089	1.6	0.201	NA	0.076	0.153	53.973	-57.357
18	1	18	2.13	1.035	8.5	1	5365	1.702	0.299	NA	0.102	0.204	-173.422	132.605
19	1	19	2.13	1.042	9	1	10015	1.709	0.297	NA	0.008	0.015	86.652	-99.926
20	1	20	2.229	0.982	9.5	1	7914	1.826	0.236	NA	0.116	0.233	-31.285	-117.937
21	1	21	2.155	1.04	10	1	5606	1.92	0.274	NA	0.095	0.189	142.218	173.503
22	1	22	2.21	0.985	10.5	1	6131	1.998	0.25	NA	0.078	0.156	-44.924	172.858
23	1	23	2.352	0.94	11	1	7321	2.148	0.199	NA	0.149	0.299	-17.271	27.653
24	1	24	2.372	0.948	11.5	1	5373	2.169	0.186	NA	0.021	0.042	21.179	38.449
25	1	25	2.263	0.971	12	1	7285	2.28	0.219	NA	0.111	0.223	168.178	147
26	1	26	2.345	0.986	12.5	1	5416	2.363	0.159	NA	0.083	0.166	10.433	-157.746
27	1	27	2.429	0.996	13	1	4823	2.448	0.135	NA	0.085	0.17	6.883	-3.55
28	1	28	2.472	0.961	13.5	1	8622	2.503	0.178	NA	0.055	0.11	-39.428	-46.31
29	1	29	2.451	0.94	14	1	5796	2.532	0.194	NA	0.029	0.059	-133.579	-94.151
30	1	30	2.424	0.959	14.5	1	4763	2.566	0.171	NA	0.034	0.068	144.841	-81.58
31	1	31	2.44	0.938	15	1	4450	2.593	0.194	NA	0.027	0.055	-52.334	162.825
32	1	32	2.466	0.814	15.5	1	5966	2.72	0.32	NA	0.126	0.253	-78.151	-25.818
33	1	33	2.416	0.947	16	1	5126	2.862	0.183	NA	0.142	0.285	110.765	-171.084
34	1	34	2.408	0.985	16.5	1	5070	2.9	0.145	NA	0.038	0.077	101.344	-9.42
35	1	35	2.398	0.96	17	1	7118	2.927	0.171	NA	0.027	0.054	-112.174	146.482
36	1	36	2.392	1.031	17.5	1	7020	2.999	0.101	NA	0.072	0.143	94.722	-153.104
37	1	37	2.416	0.97	18	1	7381	3.064	0.159	NA	0.065	0.13	-69.078	-163.8
38	1	38	2.354	1.032	18.5	1	4475	3.151	0.114	NA	0.087	0.174	135.038	-155.884
39	1	39	2.44	0.961	19	1	8433	3.263	0.171	NA	0.112	0.224	-39.623	-174.66
40	1	40	2.348	1.001	19.5	1	5977	3.364	0.145	NA	0.101	0.202	156.483	-163.894
41	1	41	2.178	1.051	20	1	7291	3.541	0.248	NA	0.177	0.354	163.706	7.223
42	1	42	2.271	1.107	20.5	1	4947	3.649	0.144	NA	0.109	0.217	31.098	-132.608
43	1	43	2.423	1.095	21	1	4479	3.802	0.037	NA	0.153	0.306	-4.498	-35.596
44	1	44	2.456	1.132	21.5	1	6679	3.851	0.043	NA	0.049	0.099	48.369	52.866
45	1	45	2.438	1.194	22	1	5958	3.916	0.069	NA	0.065	0.13	105.924	57.555
46	1	46	2.379	1.17	22.5	1	6521	3.98	0.053	NA	0.064	0.128	-157.95	96.126
47	1	47	2.339	1.142	23	1	6235	4.029	0.075	NA	0.049	0.098	-144.899	13.052
48	1	48	2.395	1.148	23.5	1	6278	4.086	0.026	NA	0.057	0.114	6.548	151.447
49	1	49	2.295	1.069	24	1	10293	4.213	0.133	NA	0.127	0.255	-141.713	-148.261
50	1	50	2.371	1.123	24.5	1	7370	4.306	0.043	NA	0.093	0.185	35.613	177.326
51	1	51	2.254	1.175	25	1	4287	4.433	0.165	NA	0.127	0.255	156.137	120.524
52	1	52	2.338	1.194	25.5	1	5990	4.519	0.099	NA	0.086	0.171	12.993	-143.143
53	1	53	2.33	1.243	26	1	6438	4.569	0.141	NA	0.05	0.099	98.922	85.928
54	1	54	2.192	1.034	26.5	1	6562	4.819	0.241	NA	0.25	0.501	-123.375	137.703
55	1	55	2.2	1.081	27	1	7360	4.866	0.218	NA	0.048	0.095	80.115	-156.51
56	1	56	2.366	1.094	27.5	1	5772	5.033	0.059	NA	0.166	0.333	4.568	-75.547
57	1	57	2.271	1.123	28	1	8168	5.133	0.143	NA	0.1	0.199	163.169	158.601
58	1	58	2.312	1.092	28.5	1	5518	5.184	0.108	NA	0.052	0.103	-36.516	160.315
59	1	59	2.328	1.201	29	1	7072	5.294	0.111	NA	0.11	0.22	82.094	118.61
60	1	60	2.329	1.224	29.5	1	4654	5.318	0.127	NA	0.024	0.047	85.442	3.348
61	1	61	2.347	1.094	30	1	5922	5.449	0.076	NA	0.132	0.264	-82.454	-167.896
62	1	62	2.26	1.186	30.5	1	4010	5.576	0.164	NA	0.127	0.254	133.271	-144.275
63	1	63	2.248	1.226	31	1	3624	5.617	0.191	NA	0.041	0.082	106.42	-26.852
64	1	64	2.102	1.213	31.5	1	6455	5.764	0.322	NA	0.146	0.292	-175.223	78.357
65	1	65	2.224	1.22	32	1	4460	5.886	0.21	NA	0.122	0.244	3.284	178.507
66	1	66	2.214	1.197	32.5	1	3609	5.911	0.21	NA	0.025	0.05	-113.328	-116.612
67	1	67	2.227	1.158	33	1	2999	5.952	0.188	NA	0.041	0.082	-72.002	41.326
68	1	68	2.169	1.179	33.5	1	4202	6.013	0.249	NA	0.061	0.123	159.999	-127.999
69	1	69	2.294	1.249	34	1	3231	6.156	0.168	NA	0.143	0.285	29.003	-130.996
70	1	70	2.284	1.213	34.5	1	2779	6.193	0.153	NA	0.037	0.075	-105.531	-134.534
71	1	71	2.186	1.293	35	1	4567	6.32	0.28	NA	0.127	0.254	140.813	-113.656
72	1	72	2.221	1.204	35.5	1	4955	6.415	0.207	NA	0.095	0.191	-68.503	150.684
73	1	73	2.188	1.281	36	1	5128	6.499	0.272	NA	0.084	0.167	113.164	-178.334
74	1	74	2.193	1.354	36.5	1	5201	6.572	0.314	NA	0.073	0.146	86.002	-27.161
75	1	75	2.342	1.256	37	1	1954	6.751	0.145	NA	0.179	0.358	-33.305	-119.307
76	1	76	2.266	1.207	37.5	1	2624	6.841	0.166	NA	0.09	0.18	-147.603	-114.297
77	1	77	2.307	1.314	38	1	2446	6.955	0.213	NA	0.114	0.228	69.102	-143.296
78	1	78	2.35	1.198	38.5	1	1977	7.078	0.093	NA	0.124	0.247	-69.759	-138.861
79	1	79	2.277	1.298	39	1	4443	7.203	0.217	NA	0.124	0.249	125.924	-164.317
80	1	80	2.229	1.265	39.5	1	4731	7.261	0.229	NA	0.059	0.118	-144.867	89.209
81	1	81	2.235	1.257	40	1	5149	7.271	0.219	NA	0.01	0.02	-48.172	96.695
82	1	82	2.205	1.254	40.5	1	5386	7.301	0.242	NA	0.03	0.06	-173.182	-125.01
83	1	83	2.22	1.267	41	1	6446	7.321	0.237	NA	0.02	0.039	41.866	-144.951
84	1	84	2.232	1.215	41.5	1	4736	7.374	0.201	NA	0.053	0.106	-77.239	-119.105
85	1	85	2.232	1.154	42	1	4603	7.435	0.183	NA	0.061	0.122	-89.845	-12.607
86	1	86	2.212	1.169	42.5	1	8394	7.46	0.205	NA	0.025	0.05	142.062	-128.092
87	1	87	2.232	1.18	43	1	4226	7.483	0.188	NA	0.023	0.046	28.162	-113.901
88	1	88	2.248	1.205	43.5	1	2871	7.512	0.181	NA	0.029	0.058	57	28.838
89	1	89	2.234	1.194	44	1	7790	7.529	0.191	NA	0.017	0.035	-144.212	158.788
90	1	90	2.256	1.131	44.5	1	4742	7.597	0.157	NA	0.067	0.135	-71.003	73.209
91	1	91	2.337	1.115	45	1	4063	7.679	0.078	NA	0.082	0.165	-11.228	59.775
92	1	92	2.309	1.088	45.5	1	4255	7.717	0.113	NA	0.038	0.077	-136.514	-125.286
93	1	93	2.461	1.127	46	1	1452	7.874	0.048	NA	0.157	0.314	14.153	150.668
94	1	94	2.269	1.068	46.5	1	3396	8.075	0.157	NA	0.201	0.402	-163.06	-177.213
95	1	95	2.329	1.127	47	1	4006	8.16	0.084	NA	0.084	0.168	44.179	-152.761
96	1	96	2.253	1.214	47.5	1	3270	8.276	0.182	NA	0.116	0.233	131.209	87.029
97	1	97	2.243	1.124	48	1	5166	8.367	0.17	NA	0.091	0.182	-95.845	132.946
98	1	98	2.254	1.149	48.5	1	3059	8.394	0.161	NA	0.027	0.053	67.066	162.912
99	1	99	2.224	1.249	49	1	4605	8.498	0.224	NA	0.105	0.209	106.586	39.519
100	1	100	2.13	1.191	49.5	1	4273	8.608	0.289	NA	0.11	0.22	-148.212	105.202
101	1	101	2.313	1.304	50	1	3035	8.822	0.201	NA	0.214	0.428	31.734	179.945
102	1	102	2.331	1.365	50.5	1	5879	8.887	0.249	NA	0.064	0.129	72.882	41.148
103	1	103	2.378	1.339	51	1	5708	8.941	0.212	NA	0.054	0.108	-29.52	-102.402
104	1	104	2.444	1.347	51.5	1	3912	9.006	0.22	NA	0.066	0.132	7.577	37.098
105	1	105	2.353	1.272	52	1	5348	9.124	0.154	NA	0.118	0.236	-140.183	-147.76
106	1	106	2.348	1.33	52.5	1	4322	9.182	0.21	NA	0.058	0.116	95.333	-124.485
107	1	107	2.344	1.336	53	1	5563	9.189	0.217	NA	0.007	0.014	123.181	27.849
108	1	108	2.261	1.328	53.5	1	3118	9.272	0.25	NA	0.083	0.166	-174.683	62.135
109	1	109	2.288	1.326	54	1	2502	9.299	0.233	NA	0.027	0.054	-3.503	171.18
110	1	110	2.274	1.296	54.5	1	5408	9.333	0.217	NA	0.034	0.067	-115.018	-111.515
111	1	111	2.242	1.244	55	1	6060	9.394	0.206	NA	0.061	0.122	-121.283	-6.264
112	1	112	2.43	1.293	55.5	1	2276	9.588	0.164	NA	0.195	0.389	14.682	135.964
113	1	113	2.302	1.24	56	1	4654	9.728	0.156	NA	0.139	0.278	-157.344	-172.026
114	1	114	2.399	1.223	56.5	1	2958	9.826	0.094	NA	0.098	0.197	-9.923	147.421
115	1	115	2.4	1.273	57	1	2240	9.876	0.144	NA	0.05	0.1	88.974	98.897
116	1	116	2.357	1.209	57.5	1	2624	9.953	0.097	NA	0.077	0.154	-123.908	147.118
117	1	117	2.306	1.274	58	1	3571	10.036	0.18	NA	0.083	0.166	127.681	-108.411
118	1	118	2.33	1.207	58.5	1	2158	10.108	0.114	NA	0.072	0.143	-70.083	162.235
119	1	119	2.296	1.146	59	1	5087	10.178	0.118	NA	0.07	0.14	-118.844	-48.761
120	1	120	2.405	1.261	59.5	1	5439	10.336	0.132	NA	0.159	0.317	46.587	165.431
121	1	121	2.311	1.237	60	1	5785	10.433	0.148	NA	0.097	0.194	-165.682	147.731
122	1	122	2.297	1.202	60.5	1	4757	10.472	0.137	NA	0.038	0.077	-112.299	53.383
123	1	123	2.216	1.156	61	1	3477	10.565	0.199	NA	0.093	0.186	-150.496	-38.197
124	1	124	2.338	1.123	61.5	1	4870	10.691	0.076	NA	0.126	0.253	-14.951	135.544
125	1	125	2.373	1.127	62	1	6325	10.726	0.041	NA	0.035	0.069	6.64	21.591
126	1	126	2.45	1.134	62.5	1	4191	10.804	0.037	NA	0.078	0.156	5.134	-1.506
127	1	127	2.443	1.078	63	1	3293	10.86	0.059	NA	0.056	0.113	-97.623	-102.757
128	1	128	2.422	1.186	63.5	1	4934	10.97	0.057	NA	0.11	0.219	100.716	-161.661
129	1	129	2.393	1.215	64	1	3950	11.011	0.088	NA	0.042	0.083	135.094	34.378
130	1	130	2.324	1.103	64.5	1	3287	11.143	0.094	NA	0.132	0.264	-121.515	103.391
131	1	131	2.401	1.338	65	1	4684	11.391	0.209	NA	0.248	0.496	71.927	-166.559
132	1	132	2.331	1.28	65.5	1	3377	11.483	0.171	NA	0.091	0.183	-140.033	148.04
133	1	133	2.332	1.204	66	1	6673	11.558	0.11	NA	0.075	0.151	-88.863	51.17
134	1	134	2.247	1.25	66.5	1	5625	11.654	0.205	NA	0.096	0.192	151.773	-119.364
135	1	135	2.329	1.182	67	1	2687	11.761	0.099	NA	0.106	0.213	-39.878	168.349
136	1	136	2.285	1.237	67.5	1	2813	11.831	0.167	NA	0.071	0.141	128.09	167.968
137	1	137	2.349	1.213	68	1	3044	11.899	0.106	NA	0.068	0.135	-20.76	-148.85
138	1	138	2.267	1.159	68.5	1	5111	11.997	0.149	NA	0.098	0.196	-146.288	-125.527
139	1	139	2.306	1.175	69	1	3628	12.039	0.117	NA	0.042	0.084	22.818	169.105
140	1	140	2.2	1.173	69.5	1	4966	12.144	0.217	NA	0.105	0.211	-178.764	158.419
141	1	141	2.25	1.136	70	1	4827	12.207	0.163	NA	0.062	0.125	-36.968	141.795
142	1	142	2.26	1.161	70.5	1	4063	12.234	0.157	NA	0.027	0.055	69.547	106.515
143	1	143	2.312	1.189	71	1	2993	12.293	0.117	NA	0.059	0.119	27.856	-41.69
144	1	144	2.398	1.123	71.5	1	3680	12.402	0.017	NA	0.108	0.216	-37.613	-65.469
145	1	145	2.412	1.133	72	1	5666	12.419	0.004	NA	0.017	0.035	36.178	73.791
146	1	146	2.436	1.229	72.5	1	5900	12.517	0.101	NA	0.098	0.197	76.064	39.887
147	1	147	2.385	1.248	73	1	7594	12.571	0.121	NA	0.054	0.108	159.23	83.166
148	1	148	2.373	1.249	73.5	1	5870	12.584	0.126	NA	0.012	0.025	172.304	13.074
149	1	149	2.415	1.273	74	1	3404	12.631	0.143	NA	0.048	0.095	29.128	-143.176
150	1	150	2.336	1.225	74.5	1	2924	12.723	0.123	NA	0.092	0.183	-148.803	-177.931
151	1	151	2.386	1.256	75	1	2807	12.782	0.129	NA	0.059	0.117	31.645	-179.552
152	1	152	2.424	1.223	75.5	1	3428	12.832	0.094	NA	0.05	0.1	-41.393	-73.038
153	1	153	2.426	1.246	76	1	2513	12.855	0.117	NA	0.023	0.047	83.638	125.031
154	1	154	2.454	1.196	76.5	1	3014	12.912	0.078	NA	0.057	0.115	-61.349	-144.987
155	1	155	2.501	1.223	77	1	3308	12.967	0.128	NA	0.054	0.109	30.215	91.563
156	1	156	2.424	1.293	77.5	1	2218	13.07	0.163	NA	0.103	0.206	137.658	107.444
157	1	157	2.419	1.175	78	1	1457	13.188	0.045	NA	0.118	0.237	-92.768	129.574
158	1	158	2.396	1.276	78.5	1	2843	13.292	0.147	NA	0.104	0.207	102.936	-164.296
159	1	159	2.31	1.466	79	1	4900	13.501	0.351	NA	0.208	0.417	114.157	11.221
160	1	160	2.343	1.437	79.5	1	6190	13.545	0.315	NA	0.044	0.088	-40.833	-154.99
161	1	161	2.345	1.219	80	1	2487	13.763	0.112	NA	0.218	0.436	-89.69	-48.857
162	1	162	2.377	1.284	80.5	1	3880	13.835	0.158	NA	0.072	0.145	63.459	153.149
163	1	163	2.321	1.322	81	1	5911	13.903	0.214	NA	0.068	0.137	145.496	82.036
164	1	164	2.357	1.289	81.5	1	4407	13.953	0.169	NA	0.05	0.099	-42.025	172.48
165	1	165	2.33	1.257	82	1	5105	13.995	0.152	NA	0.043	0.085	-130.904	-88.88
166	1	166	2.392	1.29	82.5	1	3240	14.066	0.161	NA	0.071	0.142	27.629	158.533
167	1	167	2.302	1.322	83	1	4125	14.162	0.222	NA	0.096	0.192	160.124	132.495
168	1	168	2.3	1.273	83.5	1	2886	14.212	0.183	NA	0.049	0.099	-92.442	107.435
169	1	169	2.197	1.337	84	1	4836	14.333	0.299	NA	0.121	0.242	148.121	-119.437
170	1	170	2.211	1.324	84.5	1	5907	14.352	0.28	NA	0.019	0.038	-42.912	168.967
171	1	171	2.134	1.285	85	1	4981	14.439	0.32	NA	0.087	0.174	-153.206	-110.294
172	1	172	2.279	1.259	85.5	1	2293	14.587	0.186	NA	0.148	0.296	-10.171	143.035
173	1	173	2.439	1.251	86	1	1734	14.747	0.124	NA	0.16	0.32	-2.771	7.4
174	1	174	2.446	1.287	86.5	1	1747	14.784	0.161	NA	0.037	0.075	79.657	82.428
175	1	175	2.575	1.258	87	1	2199	14.917	0.206	NA	0.133	0.265	-13.051	-92.708
176	1	176	2.515	1.212	87.5	1	1792	14.992	0.131	NA	0.075	0.151	-142.484	-129.433
177	1	177	2.448	1.293	88	1	2841	15.098	0.167	NA	0.106	0.212	129.607	-87.909
178	1	178	2.504	1.213	88.5	1	2086	15.196	0.123	NA	0.098	0.197	-54.911	175.483
179	1	179	2.384	1.167	89	1	1132	15.325	0.047	NA	0.129	0.257	-159.069	-104.159
180	1	180	2.479	1.248	89.5	1	2694	15.45	0.135	NA	0.125	0.249	40.801	-160.13
181	1	181	2.455	1.301	90	1	2559	15.507	0.176	NA	0.058	0.115	114.018	73.217
182	1	182	2.562	1.179	90.5	1	1864	15.67	0.156	NA	0.162	0.325	-48.919	-162.937
183	1	183	2.471	1.23	91	1	1284	15.774	0.115	NA	0.104	0.209	150.666	-160.415
184	1	184	2.46	1.267	91.5	1	1956	15.813	0.145	NA	0.039	0.078	105.943	-44.722
185	1	185	2.399	1.182	92	1	2263	15.918	0.054	NA	0.105	0.21	-125.282	128.775
186	1	186	2.414	1.191	92.5	1	1826	15.935	0.062	NA	0.017	0.035	34.198	159.479
187	1	187	2.523	1.154	93	1	2193	16.051	0.112	NA	0.115	0.231	-19.032	-53.23
188	1	188	2.383	1.222	93.5	1	1316	16.206	0.097	NA	0.155	0.311	154.047	173.079
189	1	189	2.366	1.223	94	1	1533	16.223	0.105	NA	0.017	0.034	174.649	20.601
190	1	190	2.423	1.22	94.5	1	1770	16.28	0.091	NA	0.057	0.114	-3.278	-177.927
191	1	191	2.369	1.212	95	1	1821	16.334	0.093	NA	0.055	0.109	-171.622	-168.344
192	1	192	2.358	1.155	95.5	1	1531	16.393	0.061	NA	0.059	0.117	-101.265	70.356
193	1	193	2.421	1.187	96	1	2412	16.464	0.058	NA	0.071	0.142	27.125	128.391
194	1	194	2.431	1.226	96.5	1	1915	16.504	0.098	NA	0.041	0.081	75.14	48.015
195	1	195	2.439	1.265	97	1	2030	16.544	0.138	NA	0.04	0.08	79.201	4.061
196	1	196	2.513	1.277	97.5	1	2476	16.619	0.177	NA	0.075	0.149	8.831	-70.37
197	1	197	2.416	1.164	98	1	2924	16.767	0.034	NA	0.149	0.297	-130.449	-139.28
198	1	198	2.437	1.202	98.5	1	2335	16.811	0.076	NA	0.043	0.087	62.084	-167.467
199	1	199	2.395	1.267	99	1	1045	16.888	0.138	NA	0.077	0.154	123.051	60.967
200	1	200	2.459	1.129	99.5	1	1427	17.04	0.046	NA	0.152	0.304	-65.004	171.945
201	1	201	2.338	1.17	100	1	1427	17.168	0.086	NA	0.128	0.256	161.387	-133.609
202	1	202	2.428	1.181	100.5	1	2532	17.26	0.053	NA	0.092	0.183	7.113	-154.274
203	1	203	2.516	1.213	101	1	4663	17.353	0.132	NA	0.093	0.187	19.764	12.651
204	1	204	2.459	1.264	101.5	1	7409	17.43	0.142	NA	0.077	0.154	137.663	117.899
205	1	205	2.45	1.207	102	1	7392	17.488	0.085	NA	0.058	0.117	-98.843	123.494
206	1	206	2.457	1.107	102.5	1	6941	17.588	0.049	NA	0.1	0.2	-86.085	12.759
207	1	207	2.543	1.18	103	1	7912	17.701	0.139	NA	0.113	0.226	40.643	126.727
208	1	208	2.467	1.11	103.5	1	5777	17.805	0.057	NA	0.103	0.206	-137.224	-177.867
209	1	209	2.483	1.118	104	1	7242	17.822	0.071	NA	0.018	0.036	25.531	162.755
210	1	210	2.538	1.084	104.5	1	6105	17.887	0.133	NA	0.064	0.129	-31.474	-57.005
211	1	211	2.44	1.11	105	1	7097	17.988	0.033	NA	0.101	0.202	165.209	-163.317
212	1	212	2.49	1.174	105.5	1	6425	18.068	0.088	NA	0.081	0.161	51.835	-113.374
213	1	213	2.48	1.2	106	1	7500	18.097	0.097	NA	0.029	0.058	111.02	59.185
214	1	214	2.491	1.171	106.5	1	5631	18.129	0.088	NA	0.032	0.064	-69.346	179.633
215	1	215	2.541	1.259	107	1	5951	18.231	0.182	NA	0.102	0.203	60.196	129.542
216	1	216	2.602	1.201	107.5	1	8115	18.314	0.202	NA	0.084	0.167	-43.685	-103.881
217	1	217	2.542	1.169	108	1	7895	18.382	0.135	NA	0.068	0.136	-152.133	-108.449
218	1	218	2.492	1.126	108.5	1	8840	18.448	0.079	NA	0.066	0.132	-139.327	12.806
219	1	219	2.479	1.221	109	1	4253	18.544	0.112	NA	0.095	0.191	97.608	-123.065
220	1	220	2.465	1.115	109.5	1	6933	18.651	0.054	NA	0.107	0.215	-97.576	164.816
221	1	221	2.535	1.141	110	1	8108	18.725	0.122	NA	0.074	0.149	21.09	118.665
222	1	222	2.47	1.142	110.5	1	4898	18.79	0.058	NA	0.065	0.129	179.601	158.511
223	1	223	2.414	1.031	111	1	7005	18.914	0.098	NA	0.124	0.247	-116.865	63.534
224	1	224	2.415	1.178	111.5	1	2615	19.06	0.048	NA	0.147	0.293	89.556	-153.579
225	1	225	2.43	1.16	112	1	2948	19.083	0.035	NA	0.023	0.046	-50.695	-140.251
226	1	226	2.35	1.122	112.5	1	6367	19.172	0.064	NA	0.089	0.177	-154.731	-104.036
227	1	227	2.339	1.199	113	1	3967	19.249	0.102	NA	0.078	0.155	98.327	-106.942
228	1	228	2.431	1.21	113.5	1	4281	19.343	0.082	NA	0.093	0.187	6.459	-91.868
229	1	229	2.423	1.269	114	1	3569	19.403	0.14	NA	0.06	0.12	98.007	91.548
230	1	230	2.299	1.245	114.5	1	3089	19.529	0.163	NA	0.127	0.253	-169.092	92.901
231	1	231	2.33	1.2	115	1	5203	19.585	0.109	NA	0.055	0.111	-55.373	113.719
232	1	232	2.351	1.32	115.5	1	4002	19.707	0.2	NA	0.122	0.244	80.124	135.497
233	1	233	2.434	1.271	116	1	3364	19.803	0.143	NA	0.096	0.192	-30.475	-110.599
234	1	234	2.432	1.29	116.5	1	1917	19.822	0.161	NA	0.019	0.037	95.489	125.964
235	1	235	2.423	1.309	117	1	1847	19.843	0.179	NA	0.021	0.042	114.878	19.389
236	1	236	2.414	1.236	117.5	1	3330	19.916	0.106	NA	0.073	0.147	-96.89	148.232
237	1	237	2.367	1.272	118	1	2707	19.976	0.149	NA	0.059	0.119	142.826	-120.284
238	1	238	2.338	1.176	118.5	1	2963	20.075	0.089	NA	0.1	0.199	-107.034	110.139
239	1	239	2.397	1.272	119	1	2702	20.188	0.143	NA	0.112	0.225	58.229	165.263
240	1	240	2.376	1.177	119.5	1	3500	20.285	0.06	NA	0.098	0.196	-102.548	-160.777
241	1	241	2.381	1.254	120	1	4537	20.363	0.129	NA	0.078	0.156	86.294	-171.157
242	1	242	2.404	1.268	120.5	1	2532	20.39	0.139	NA	0.027	0.054	30.479	-55.815
243	1	243	2.355	1.29	121	1	3259	20.445	0.171	NA	0.055	0.109	155.679	125.2
244	1	244	2.413	1.333	121.5	1	2092	20.517	0.203	NA	0.072	0.144	35.708	-119.971
245	1	245	2.405	1.302	122	1	2730	20.549	0.172	NA	0.032	0.064	-104.696	-140.404
246	1	246	2.365	1.283	122.5	1	2545	20.594	0.16	NA	0.045	0.09	-154.512	-49.815
247	1	247	2.347	1.334	123	1	2402	20.648	0.214	NA	0.054	0.108	108.829	-96.66
248	1	248	2.368	1.272	123.5	1	1689	20.713	0.149	NA	0.065	0.13	-71.479	179.693
249	1	249	2.425	1.232	124	1	1335	20.782	0.103	NA	0.069	0.138	-34.934	36.545
250	1	250	2.374	1.337	124.5	1	2016	20.899	0.211	NA	0.117	0.233	115.82	150.754
251	1	251	2.33	1.303	125	1	2794	20.954	0.192	NA	0.055	0.111	-141.57	102.61
252	1	252	2.344	1.229	125.5	1	5491	21.03	0.121	NA	0.075	0.151	-79.7	61.869
253	1	253	2.444	1.283	126	1	1282	21.144	0.156	NA	0.114	0.228	28.474	108.174
254	1	254	2.412	1.28	126.5	1	1685	21.177	0.15	NA	0.033	0.066	-174.345	157.181
255	1	255	2.393	1.196	127	1	2517	21.263	0.069	NA	0.086	0.172	-102.346	71.999
256	1	256	2.357	1.319	127.5	1	2069	21.391	0.198	NA	0.128	0.257	106.378	-151.276
257	1	257	2.491	1.254	128	1	1550	21.54	0.146	NA	0.149	0.298	-26.18	-132.558
258	1	258	2.386	1.174	128.5	1	1209	21.672	0.052	NA	0.132	0.263	-142.688	-116.508
259	1	259	2.411	1.256	129	1	2594	21.757	0.126	NA	0.086	0.171	73.201	-144.111
260	1	260	2.123	1.236	129.5	1	3274	22.046	0.309	NA	0.288	0.577	-176.081	110.719
261	1	261	2.036	1.265	130	1	6664	22.138	0.401	NA	0.092	0.184	161.334	-22.585
262	1	262	2.232	1.147	130.5	1	4332	22.368	0.182	NA	0.23	0.459	-31	167.666
263	1	263	2.223	1.321	131	1	2909	22.542	0.27	NA	0.174	0.348	93.247	124.247
264	1	264	2.251	1.27	131.5	1	1698	22.6	0.214	NA	0.058	0.116	-60.475	-153.722
265	1	265	2.347	1.345	132	1	1612	22.721	0.225	NA	0.122	0.243	37.979	98.454
266	1	266	2.309	1.325	132.5	1	3020	22.765	0.222	NA	0.043	0.086	-152.892	169.129
267	1	267	2.166	1.303	133	1	4339	22.909	0.302	NA	0.144	0.289	-171.046	-18.153
268	1	268	2.132	1.375	133.5	1	5779	22.989	0.373	NA	0.08	0.16	115.723	-73.231
269	1	269	2.21	1.307	134	1	3816	23.093	0.269	NA	0.104	0.208	-40.898	-156.621
270	1	270	2.146	1.227	134.5	1	3332	23.196	0.284	NA	0.103	0.206	-128.633	-87.735
271	1	271	2.178	1.268	135	1	3296	23.248	0.273	NA	0.052	0.105	52.676	-178.691
272	1	272	1.973	1.357	135.5	1	5866	23.471	0.495	NA	0.223	0.446	156.547	103.871
273	1	273	2.202	1.278	136	1	5459	23.713	0.258	NA	0.242	0.484	-19.069	-175.617
274	1	274	2.273	1.256	136.5	1	5273	23.787	0.189	NA	0.074	0.148	-16.96	2.11
275	1	275	2.155	1.241	137	1	4663	23.906	0.282	NA	0.119	0.238	-172.898	-155.938
276	1	276	2.199	1.217	137.5	1	1789	23.957	0.232	NA	0.051	0.101	-28.324	144.574
277	1	277	2.187	1.189	138	1	6220	23.988	0.234	NA	0.031	0.061	-113.566	-85.242
278	1	278	2.228	1.175	138.5	1	5674	24.031	0.191	NA	0.044	0.087	-19.013	94.554
279	1	279	2.317	1.166	139	1	4264	24.121	0.103	NA	0.089	0.179	-5.832	13.18
280	1	280	2.362	1.182	139.5	1	3775	24.168	0.073	NA	0.047	0.094	19.097	24.93
281	1	281	2.348	1.238	140	1	2860	24.226	0.126	NA	0.058	0.116	103.523	84.426
282	1	282	2.345	1.221	140.5	1	3347	24.243	0.114	NA	0.017	0.035	-100.402	156.075
283	1	283	2.34	1.253	141	1	2591	24.276	0.144	NA	0.033	0.066	98.912	-160.686
284	1	284	2.325	1.231	141.5	1	4646	24.303	0.135	NA	0.027	0.054	-124.581	136.507
285	1	285	2.409	1.234	142	1	4375	24.387	0.104	NA	0.084	0.168	1.849	126.43
286	1	286	2.37	1.206	142.5	1	4017	24.435	0.087	NA	0.048	0.095	-143.698	-145.547
287	1	287	2.303	1.238	143	1	4266	24.51	0.155	NA	0.075	0.15	154.131	-62.171
288	1	288	2.417	1.244	143.5	1	5725	24.624	0.114	NA	0.115	0.229	2.695	-151.435
289	1	289	2.471	1.176	144	1	7539	24.711	0.074	NA	0.086	0.173	-51.435	-54.13
290	1	290	2.293	1.186	144.5	1	4181	24.89	0.133	NA	0.179	0.357	176.665	-131.9
291	1	291	2.307	1.294	145	1	5939	24.998	0.195	NA	0.108	0.216	82.334	-94.332
292	1	292	2.428	1.2	145.5	1	4955	25.15	0.072	NA	0.153	0.306	-37.701	-120.035
293	1	293	2.376	1.282	146	1	4315	25.248	0.157	NA	0.098	0.195	122.386	160.087
294	1	294	2.38	1.114	146.5	1	6958	25.416	0.036	NA	0.168	0.336	-88.546	149.068
295	1	295	2.306	1.219	147	1	4422	25.544	0.14	NA	0.128	0.257	125.663	-145.791
296	1	296	2.317	1.21	147.5	1	5354	25.559	0.125	NA	0.015	0.03	-38.204	-163.868
297	1	297	2.285	1.251	148	1	3869	25.612	0.177	NA	0.053	0.105	127.844	166.048
298	1	298	2.261	1.177	148.5	1	7396	25.69	0.159	NA	0.078	0.155	-107.666	124.49
299	1	299	2.383	1.131	149	1	5083	25.82	0.03	NA	0.131	0.261	-20.865	86.801
300	1	300	2.396	1.123	149.5	1	3573	25.835	0.018	NA	0.015	0.03	-32.209	-11.344
301	1	301	2.274	1.2	150	1	5290	25.979	0.156	NA	0.144	0.288	147.768	179.976
302	1	302	2.266	1.171	150.5	1	5267	26.009	0.153	NA	0.03	0.059	-105.31	106.922
303	1	303	2.3	1.186	151	1	6342	26.046	0.127	NA	0.037	0.073	24.893	130.204
304	1	304	2.33	1.238	151.5	1	4337	26.106	0.137	NA	0.06	0.121	59.632	34.739
305	1	305	2.364	1.129	152	1	6801	26.22	0.05	NA	0.114	0.228	-72.944	-132.576
306	1	306	2.374	1.218	152.5	1	6726	26.31	0.097	NA	0.09	0.179	83.296	156.24
307	1	307	2.454	1.231	153	1	6026	26.391	0.109	NA	0.081	0.162	8.887	-74.41
308	1	308	2.41	1.17	153.5	1	4797	26.466	0.041	NA	0.075	0.15	-125.777	-134.663
309	1	309	2.359	1.199	154	1	5617	26.525	0.088	NA	0.059	0.118	150.47	-83.754
310	1	310	2.402	1.132	154.5	1	5489	26.604	0.012	NA	0.08	0.159	-57.583	151.947
311	1	311	2.35	1.141	155	1	4676	26.657	0.064	NA	0.052	0.105	170.19	-132.227
312	1	312	2.383	1.054	155.5	1	6668	26.75	0.082	NA	0.093	0.186	-69.452	120.359
313	1	313	2.391	1.007	156	1	7396	26.797	0.125	NA	0.047	0.095	-80.378	-10.926
314	1	314	2.531	0.992	156.5	1	6321	26.938	0.181	NA	0.141	0.282	-6.081	74.296
315	1	315	2.471	1.021	157	1	5943	27.005	0.123	NA	0.067	0.133	153.874	159.955
316	1	316	2.422	1.048	157.5	1	6073	27.061	0.082	NA	0.056	0.112	151.52	-2.354
317	1	317	2.386	1.055	158	1	7231	27.098	0.08	NA	0.037	0.074	169.107	17.587
318	1	318	2.432	1.099	158.5	1	5109	27.162	0.036	NA	0.064	0.128	43.491	-125.617
319	1	319	2.342	1.223	159	1	5597	27.315	0.118	NA	0.153	0.306	126.13	82.639
320	1	320	2.424	1.153	159.5	1	6579	27.423	0.026	NA	0.108	0.216	-40.348	-166.478
321	1	321	2.336	1.082	160	1	6779	27.536	0.091	NA	0.113	0.226	-141.224	-100.876
322	1	322	2.337	1.1	160.5	1	7822	27.554	0.082	NA	0.017	0.035	86.003	-132.774
323	1	323	2.373	1.147	161	1	7999	27.613	0.044	NA	0.059	0.118	52.88	-33.122
324	1	324	2.278	1.139	161.5	1	7342	27.708	0.136	NA	0.095	0.191	-175.065	132.054
325	1	325	2.392	1.097	162	1	7253	27.829	0.039	NA	0.121	0.243	-19.874	155.192
326	1	326	2.308	1.112	162.5	1	7351	27.915	0.107	NA	0.086	0.171	170.389	-169.738
327	1	327	2.317	1.083	163	1	6809	27.945	0.107	NA	0.03	0.061	-71.57	118.042
328	1	328	2.282	1.054	163.5	1	4974	27.991	0.151	NA	0.045	0.09	-140.366	-68.797
329	1	329	2.27	1.159	164	1	5975	28.097	0.146	NA	0.106	0.212	96.553	-123.081
330	1	330	2.351	1.144	164.5	1	7662	28.179	0.064	NA	0.082	0.165	-10.445	-106.998
331	1	331	2.391	1.096	165	1	7242	28.242	0.041	NA	0.063	0.126	-50.507	-40.063
332	1	332	2.392	1.188	165.5	1	7321	28.335	0.062	NA	0.093	0.185	89.338	139.846
333	1	333	2.466	1.237	166	1	8145	28.423	0.119	NA	0.088	0.176	33.581	-55.757
334	1	334	2.403	1.331	166.5	1	9922	28.536	0.201	NA	0.113	0.226	123.884	90.303
335	1	335	2.376	1.221	167	1	7912	28.648	0.099	NA	0.113	0.226	-103.689	132.427
336	1	336	2.292	1.245	167.5	1	7641	28.736	0.167	NA	0.087	0.175	164.247	-92.064
337	1	337	2.45	1.285	168	1	3357	28.9	0.16	NA	0.164	0.328	14.365	-149.882
338	1	338	2.42	1.222	168.5	1	5188	28.97	0.093	NA	0.07	0.14	-115.998	-130.363
339	1	339	2.324	1.216	169	1	4042	29.065	0.124	NA	0.095	0.191	-175.903	-59.905
340	1	340	2.394	1.189	169.5	1	5873	29.14	0.062	NA	0.075	0.15	-20.662	155.241
341	1	341	2.424	1.1	170	1	5725	29.234	0.032	NA	0.094	0.188	-71.87	-51.208
342	1	342	2.459	1.133	170.5	1	7507	29.282	0.046	NA	0.048	0.096	42.693	114.563
343	1	343	2.47	1.114	171	1	8693	29.304	0.059	NA	0.022	0.043	-59.265	-101.958
344	1	344	2.401	1.129	171.5	1	6536	29.374	0.012	NA	0.071	0.142	167.743	-132.991
345	1	345	2.365	1.129	172	1	8358	29.411	0.049	NA	0.036	0.073	179.734	11.99
346	1	346	2.395	1.122	172.5	1	5597	29.442	0.02	NA	0.031	0.062	-14.306	165.961
347	1	347	2.401	1.153	173	1	8714	29.474	0.027	NA	0.032	0.065	79.478	93.784
348	1	348	2.353	1.186	173.5	1	7104	29.532	0.083	NA	0.058	0.116	145.393	65.914
349	1	349	2.36	1.129	174	1	8445	29.59	0.054	NA	0.058	0.116	-83.35	131.258
350	1	350	2.362	1.203	174.5	1	6562	29.665	0.09	NA	0.074	0.149	88.345	171.695
351	1	351	2.387	1.201	175	1	6741	29.69	0.076	NA	0.025	0.05	-4.554	-92.899
352	1	352	2.445	1.205	175.5	1	7993	29.748	0.082	NA	0.058	0.117	3.906	8.46
353	1	353	2.448	1.287	176	1	6653	29.83	0.161	NA	0.082	0.163	87.807	83.9
354	1	354	2.377	1.276	176.5	1	5559	29.902	0.151	NA	0.072	0.144	-171.595	100.598
355	1	355	2.367	1.271	177	1	5879	29.913	0.148	NA	0.011	0.023	-151.405	20.19
356	1	356	2.358	1.236	177.5	1	6594	29.949	0.12	NA	0.035	0.071	-103.931	47.474
357	1	357	2.321	1.31	178	1	7353	30.031	0.202	NA	0.083	0.165	116.587	-139.482
358	1	358	2.336	1.18	178.5	1	8866	30.163	0.092	NA	0.131	0.262	-83.496	159.917
359	1	359	2.328	1.239	179	1	8561	30.223	0.139	NA	0.06	0.12	97.788	-178.717
360	1	360	2.267	1.283	179.5	1	5358	30.298	0.212	NA	0.075	0.15	144.666	46.879
361	1	361	2.375	1.259	180	1	4460	30.409	0.135	NA	0.111	0.222	-12.428	-157.095
362	1	362	2.279	1.259	180.5	1	9124	30.504	0.186	NA	0.096	0.192	179.858	-167.714
363	1	363	2.274	1.31	181	1	6555	30.556	0.228	NA	0.051	0.103	96.174	-83.684
364	1	364	2.239	1.319	181.5	1	6150	30.591	0.257	NA	0.036	0.071	165.249	69.075
365	1	365	2.22	1.329	182	1	5322	30.613	0.278	NA	0.022	0.043	152.75	-12.499
366	1	366	2.233	1.247	182.5	1	4006	30.696	0.216	NA	0.083	0.165	-81.293	125.957
367	1	367	2.161	1.288	183	1	6549	30.778	0.297	NA	0.082	0.164	150.71	-127.996
368	1	368	2.209	1.276	183.5	1	8785	30.827	0.251	NA	0.049	0.099	-13.975	-164.685
369	1	369	2.216	1.291	184	1	4518	30.844	0.255	NA	0.017	0.033	66.881	80.856
370	1	370	2.25	1.297	184.5	1	4898	30.878	0.233	NA	0.035	0.07	9.527	-57.354
371	1	371	2.23	1.377	185	1	4791	30.961	0.308	NA	0.083	0.165	104.307	94.78
372	1	372	2.138	1.376	185.5	1	5719	31.052	0.37	NA	0.092	0.183	-179.786	75.907
373	1	373	2.254	1.39	186	1	4953	31.169	0.305	NA	0.117	0.234	6.572	-173.642
374	1	374	2.293	1.331	186.5	1	6845	31.24	0.235	NA	0.07	0.14	-56.766	-63.338
375	1	375	2.344	1.398	187	1	5448	31.324	0.277	NA	0.085	0.169	52.76	109.525
376	1	376	2.395	1.324	187.5	1	4484	31.415	0.195	NA	0.091	0.181	-55.35	-108.11
377	1	377	2.353	1.366	188	1	6024	31.474	0.244	NA	0.06	0.119	134.695	-169.955
378	1	378	2.373	1.349	188.5	1	8569	31.5	0.223	NA	0.026	0.052	-40.121	-174.816
379	1	379	2.384	1.291	189	1	4347	31.56	0.163	NA	0.06	0.119	-79.301	-39.18
380	1	380	2.312	1.381	189.5	1	5154	31.676	0.271	NA	0.116	0.231	128.469	-152.231
381	1	381	2.326	1.405	190	1	4782	31.704	0.289	NA	0.028	0.056	60.637	-67.831
382	1	382	2.36	1.465	190.5	1	4428	31.772	0.339	NA	0.068	0.137	60.155	-0.482
383	1	383	2.318	1.429	191	1	4863	31.827	0.314	NA	0.055	0.111	-139.298	160.547
384	1	384	2.346	1.412	191.5	1	3673	31.86	0.29	NA	0.032	0.065	-30.715	108.583
385	1	385	2.34	1.407	192	1	5932	31.867	0.286	NA	0.008	0.015	-135.54	-104.825
386	1	386	2.29	1.348	192.5	1	2184	31.945	0.25	NA	0.078	0.156	-130.414	5.126
387	1	387	2.336	1.446	193	1	4121	32.054	0.325	NA	0.108	0.217	64.667	-164.92
388	1	388	2.33	1.461	193.5	1	6028	32.07	0.342	NA	0.017	0.033	111.37	46.703
389	1	389	2.365	1.492	194	1	6310	32.117	0.366	NA	0.046	0.093	41.708	-69.662
390	1	390	2.34	1.474	194.5	1	5399	32.147	0.352	NA	0.031	0.061	-143.138	175.155
391	1	391	2.343	1.455	195	1	5239	32.167	0.332	NA	0.019	0.039	-81.517	61.621
392	1	392	2.305	1.435	195.5	1	5715	32.21	0.324	NA	0.043	0.086	-153.404	-71.887
393	1	393	2.288	1.456	196	1	6090	32.237	0.349	NA	0.027	0.054	129.886	-76.71
394	1	394	2.338	1.513	196.5	1	4768	32.313	0.391	NA	0.076	0.152	48.724	-81.163
395	1	395	2.343	1.501	197	1	6581	32.326	0.378	NA	0.013	0.026	-67.944	-116.667
396	1	396	2.387	1.474	197.5	1	7104	32.378	0.345	NA	0.052	0.105	-31.692	36.251
397	1	397	2.339	1.433	198	1	6658	32.441	0.312	NA	0.063	0.126	-139.808	-108.115
398	1	398	2.223	1.504	198.5	1	6024	32.578	0.42	NA	0.136	0.273	148.671	-71.522
399	1	399	2.287	1.47	199	1	6022	32.651	0.362	NA	0.073	0.146	-27.779	-176.449
400	1	400	2.36	1.478	199.5	1	4255	32.724	0.353	NA	0.073	0.146	6.726	34.504
401	1	401	2.337	1.422	200	1	8942	32.785	0.302	NA	0.061	0.121	-112.145	-118.871
402	1	402	2.257	1.443	200.5	1	6713	32.867	0.35	NA	0.083	0.165	165.222	-82.633
403	1	403	2.271	1.435	201	1	8087	32.883	0.337	NA	0.016	0.031	-33.232	161.547
404	1	404	2.241	1.528	201.5	1	5858	32.981	0.434	NA	0.098	0.196	107.796	141.027
405	1	405	2.33	1.424	202	1	9405	33.118	0.306	NA	0.137	0.275	-49.102	-156.898
406	1	406	2.324	1.461	202.5	1	4046	33.155	0.343	NA	0.037	0.074	99.397	148.5
407	1	407	2.326	1.459	203	1	6280	33.158	0.34	NA	0.003	0.005	-50.496	-149.894
408	1	408	2.303	1.468	203.5	1	6997	33.183	0.356	NA	0.025	0.051	157.848	-151.656
409	1	409	2.293	1.554	204	1	5646	33.269	0.441	NA	0.086	0.172	96.489	-61.359
410	1	410	2.261	1.484	204.5	1	5593	33.346	0.385	NA	0.077	0.154	-114.846	148.666
411	1	411	2.297	1.522	205	1	7818	33.399	0.409	NA	0.053	0.106	46.025	160.871
412	1	412	2.375	1.437	205.5	1	4913	33.515	0.309	NA	0.116	0.231	-47.385	-93.411
413	1	413	2.241	1.52	206	1	6816	33.673	0.426	NA	0.158	0.316	148.203	-164.412
414	1	414	2.365	1.44	206.5	1	10393	33.82	0.314	NA	0.148	0.295	-32.886	178.911
415	1	415	2.32	1.522	207	1	8488	33.914	0.403	NA	0.094	0.187	118.87	151.757
416	1	416	2.362	1.499	207.5	1	5824	33.961	0.373	NA	0.047	0.095	-28.523	-147.393
417	1	417	2.306	1.47	208	1	7616	34.024	0.357	NA	0.063	0.126	-152.736	-124.213
418	1	418	2.326	1.473	208.5	1	6600	34.044	0.354	NA	0.02	0.04	7.889	160.625
419	1	419	2.331	1.471	209	1	8441	34.05	0.351	NA	0.005	0.011	-17.643	-25.531
420	1	420	2.4	1.366	209.5	1	7598	34.176	0.236	NA	0.126	0.252	-56.8	-39.158
421	1	421	2.361	1.422	210	1	8644	34.244	0.297	NA	0.069	0.137	125.145	-178.055
422	1	422	2.326	1.428	210.5	1	5710	34.279	0.311	NA	0.035	0.07	169.41	44.266
423	1	423	2.292	1.438	211	1	4960	34.314	0.331	NA	0.035	0.07	164.876	-4.535
424	1	424	2.257	1.394	211.5	1	6815	34.37	0.307	NA	0.056	0.112	-129.457	65.668
425	1	425	2.3	1.435	212	1	7101	34.43	0.325	NA	0.059	0.119	43.112	172.569
426	1	426	2.305	1.367	212.5	1	6702	34.498	0.26	NA	0.069	0.137	-85.859	-128.971
427	1	427	2.309	1.408	213	1	7010	34.54	0.297	NA	0.042	0.083	84.351	170.21
428	1	428	2.25	1.406	213.5	1	5316	34.599	0.321	NA	0.059	0.118	-177.703	97.946
429	1	429	2.253	1.408	214	1	5235	34.603	0.321	NA	0.004	0.008	34.432	-147.865
430	1	430	2.24	1.376	214.5	1	6713	34.638	0.301	NA	0.035	0.07	-112.519	-146.952
431	1	431	2.258	1.361	215	1	4369	34.661	0.279	NA	0.023	0.047	-37.994	74.526
432	1	432	2.245	1.38	215.5	1	5454	34.684	0.302	NA	0.023	0.046	125.961	163.954
433	1	433	2.309	1.369	216	1	7997	34.749	0.261	NA	0.065	0.131	-9.548	-135.508
434	1	434	2.323	1.357	216.5	1	7144	34.768	0.244	NA	0.018	0.037	-43.219	-33.671
435	1	435	2.304	1.377	217	1	7310	34.795	0.27	NA	0.027	0.054	132.439	175.658
436	1	436	2.318	1.377	217.5	1	6560	34.809	0.265	NA	0.014	0.028	1.367	-131.072
437	1	437	2.336	1.34	218	1	9934	34.85	0.224	NA	0.041	0.082	-63.994	-65.361
438	1	438	2.306	1.407	218.5	1	8104	34.924	0.298	NA	0.074	0.148	114.413	178.407
439	1	439	2.35	1.373	219	1	8384	34.98	0.252	NA	0.056	0.112	-37.598	-152.012
440	1	440	2.312	1.432	219.5	1	6013	35.05	0.319	NA	0.07	0.141	122.873	160.471
441	1	441	2.33	1.403	220	1	7507	35.084	0.286	NA	0.034	0.069	-57.708	179.419
442	1	442	2.384	1.418	220.5	1	8081	35.14	0.29	NA	0.056	0.112	15.451	73.16
443	1	443	2.342	1.457	221	1	8893	35.198	0.335	NA	0.058	0.115	137.236	121.784
444	1	444	2.359	1.446	221.5	1	8567	35.219	0.32	NA	0.021	0.042	-33.861	-171.097
445	1	445	2.363	1.454	222	1	8095	35.229	0.329	NA	0.009	0.019	68.486	102.347
446	1	446	2.399	1.375	222.5	1	7089	35.316	0.245	NA	0.088	0.175	-65.573	-134.059
447	1	447	2.357	1.4	223	1	7031	35.365	0.276	NA	0.049	0.097	148.887	-145.54
448	1	448	2.359	1.455	223.5	1	6225	35.42	0.33	NA	0.055	0.111	88.326	-60.56
449	1	449	2.395	1.423	224	1	7560	35.468	0.294	NA	0.048	0.096	-41.632	-129.958
450	1	450	2.395	1.446	224.5	1	7037	35.491	0.317	NA	0.023	0.045	89.277	130.909
451	1	451	2.383	1.465	225	1	6126	35.514	0.336	NA	0.023	0.045	123.412	34.135
452	1	452	2.346	1.46	225.5	1	6421	35.551	0.337	NA	0.038	0.075	-173.433	63.155
453	1	453	2.353	1.418	226	1	5574	35.594	0.295	NA	0.043	0.086	-79.598	93.835
454	1	454	2.418	1.375	226.5	1	4040	35.672	0.245	NA	0.078	0.156	-33.854	45.744
455	1	455	2.451	1.391	227	1	2589	35.709	0.264	NA	0.037	0.074	26.946	60.8
456	1	456	2.333	1.51	227.5	1	4819	35.876	0.389	NA	0.167	0.334	134.789	107.843
457	1	457	2.311	1.478	228	1	4640	35.915	0.363	NA	0.039	0.078	-125.045	100.165
458	1	458	2.374	1.403	228.5	1	3671	36.013	0.276	NA	0.098	0.196	-49.825	75.22
459	1	459	2.438	1.373	229	1	1811	36.084	0.245	NA	0.071	0.141	-24.877	24.949
460	1	460	2.353	1.328	229.5	1	2602	36.18	0.208	NA	0.097	0.193	-152.154	-127.278
461	1	461	2.304	1.452	230	1	4119	36.314	0.341	NA	0.133	0.267	111.596	-96.25
462	1	462	2.31	1.324	230.5	1	1689	36.442	0.22	NA	0.128	0.256	-87.182	161.222
463	1	463	2.302	1.439	231	1	3840	36.556	0.328	NA	0.114	0.229	94.098	-178.72
464	1	464	2.337	1.421	231.5	1	2933	36.596	0.301	NA	0.04	0.08	-26.725	-120.823
465	1	465	2.364	1.439	232	1	5565	36.628	0.313	NA	0.032	0.064	34.736	61.461
466	1	466	2.291	1.468	232.5	1	5348	36.707	0.359	NA	0.078	0.157	158.621	123.886
467	1	467	2.324	1.459	233	1	4742	36.741	0.341	NA	0.034	0.069	-14.588	-173.209
468	1	468	2.31	1.485	233.5	1	4735	36.771	0.37	NA	0.03	0.059	118.308	132.895
469	1	469	2.295	1.384	234	1	3539	36.873	0.28	NA	0.103	0.205	-98.752	142.941
470	1	470	2.26	1.434	234.5	1	3387	36.935	0.341	NA	0.062	0.123	124.719	-136.53
471	1	471	2.384	1.279	235	1	2329	37.134	0.152	NA	0.199	0.397	-51.257	-175.976
472	1	472	2.351	1.33	235.5	1	2218	37.195	0.21	NA	0.061	0.122	123.122	174.379
473	1	473	2.271	1.327	236	1	1294	37.275	0.243	NA	0.08	0.16	-177.352	59.526
474	1	474	2.341	1.343	236.5	1	1439	37.347	0.225	NA	0.072	0.144	13.118	-169.53
475	1	475	2.402	1.305	237	1	1329	37.419	0.176	NA	0.072	0.144	-31.506	-44.624
476	1	476	2.273	1.362	237.5	1	1651	37.559	0.271	NA	0.141	0.281	156.309	-172.185
477	1	477	2.34	1.367	238	1	1947	37.626	0.249	NA	0.067	0.134	4.698	-151.611
478	1	478	2.36	1.336	238.5	1	904	37.663	0.213	NA	0.037	0.074	-56.51	-61.208
479	1	479	2.343	1.264	239	1	1055	37.738	0.152	NA	0.074	0.148	-103.842	-47.332
480	1	480	2.325	1.338	239.5	1	1408	37.813	0.226	NA	0.075	0.151	103.153	-153.006
481	1	481	2.384	1.238	240	1	1631	37.928	0.112	NA	0.116	0.231	-59.441	-162.594
482	1	482	2.457	1.27	240.5	1	1429	38.008	0.147	NA	0.08	0.159	23.495	82.936
483	1	483	2.384	1.241	241	1	1617	38.086	0.115	NA	0.078	0.156	-158.763	177.742
484	1	484	2.347	1.217	241.5	1	1843	38.131	0.11	NA	0.045	0.089	-147.348	11.415
485	1	485	2.385	1.309	242	1	1576	38.23	0.182	NA	0.1	0.199	67.474	-145.178
486	1	486	2.391	1.366	242.5	1	1774	38.287	0.237	NA	0.057	0.114	83.797	16.322
487	1	487	2.367	1.294	243	1	1408	38.364	0.17	NA	0.076	0.153	-108.55	167.653
488	1	488	2.337	1.36	243.5	1	1128	38.436	0.243	NA	0.073	0.145	113.955	-137.495
489	1	489	2.328	1.308	244	1	1875	38.489	0.198	NA	0.053	0.105	-99.672	146.373
490	1	490	2.261	1.441	244.5	1	2890	38.638	0.346	NA	0.149	0.297	116.763	-143.565
491	1	491	2.313	1.433	245	1	2854	38.69	0.319	NA	0.052	0.104	-9.172	-125.935
492	1	492	2.272	1.472	245.5	1	5597	38.746	0.37	NA	0.056	0.113	135.875	145.047
493	1	493	2.299	1.496	246	1	5636	38.782	0.383	NA	0.036	0.071	41.854	-94.021
494	1	494	2.287	1.443	246.5	1	3912	38.836	0.337	NA	0.054	0.109	-102.534	-144.388
495	1	495	2.36	1.474	247	1	5689	38.916	0.348	NA	0.08	0.159	22.949	125.483
496	1	496	2.302	1.524	247.5	1	8537	38.993	0.41	NA	0.077	0.155	139.274	116.326
497	1	497	2.334	1.451	248	1	3645	39.073	0.331	NA	0.08	0.16	-66.352	154.374
498	1	498	2.254	1.53	248.5	1	5762	39.185	0.431	NA	0.112	0.224	135.041	-158.608
499	1	499	2.325	1.54	249	1	5467	39.257	0.42	NA	0.071	0.143	8.291	-126.75
500	1	500	2.346	1.461	249.5	1	5704	39.339	0.338	NA	0.082	0.165	-75.087	-83.378
501	1	501	2.323	1.488	250	1	6041	39.375	0.369	NA	0.036	0.071	131.258	-153.655
502	1	502	2.302	1.501	250.5	1	6135	39.399	0.388	NA	0.025	0.049	146.607	15.348
503	1	503	2.223	1.548	251	1	4078	39.491	0.459	NA	0.092	0.183	149.741	3.135
504	1	504	2.239	1.47	251.5	1	4100	39.57	0.382	NA	0.079	0.158	-78.556	131.702
505	1	505	2.256	1.488	252	1	6946	39.595	0.391	NA	0.025	0.05	45.255	123.811
506	1	506	2.244	1.513	252.5	1	4426	39.623	0.419	NA	0.028	0.055	117.23	71.975
507	1	507	2.336	1.508	253	1	6220	39.716	0.386	NA	0.093	0.186	-2.636	-119.865
508	1	508	2.254	1.507	253.5	1	5853	39.799	0.409	NA	0.083	0.166	-178.991	-176.356
509	1	509	2.316	1.476	254	1	5887	39.869	0.36	NA	0.07	0.14	-25.905	153.087
510	1	510	2.278	1.453	254.5	1	6711	39.913	0.351	NA	0.045	0.089	-149.292	-123.387
511	1	511	2.247	1.503	255	1	6513	39.972	0.408	NA	0.058	0.116	121.987	-88.721
512	1	512	2.267	1.524	255.5	1	6280	40	0.421	NA	0.029	0.057	48.132	-73.855
513	1	513	2.283	1.513	256	1	4499	40.02	0.405	NA	0.02	0.039	-33.481	-81.613
514	1	514	2.252	1.496	256.5	1	4518	40.055	0.4	NA	0.036	0.071	-150.291	-116.809
515	1	515	2.283	1.444	257	1	4618	40.116	0.34	NA	0.06	0.121	-58.895	91.396
516	1	516	2.336	1.425	257.5	1	4339	40.172	0.305	NA	0.056	0.112	-19.581	39.314
517	1	517	2.302	1.442	258	1	4428	40.21	0.332	NA	0.038	0.076	153.406	172.986
518	1	518	2.312	1.438	258.5	1	4968	40.221	0.324	NA	0.011	0.022	-21.621	-175.027
519	1	519	2.296	1.383	259	1	4168	40.278	0.279	NA	0.057	0.115	-106.071	-84.45
520	1	520	2.279	1.397	259.5	1	4544	40.3	0.299	NA	0.022	0.045	141.815	-112.114
521	1	521	2.302	1.394	260	1	3829	40.323	0.287	NA	0.023	0.046	-6.931	-148.746
522	1	522	2.272	1.433	260.5	1	4625	40.372	0.334	NA	0.049	0.098	127.649	134.58
523	1	523	2.291	1.383	261	1	3069	40.426	0.281	NA	0.054	0.107	-69.276	163.074
524	1	524	2.303	1.435	261.5	1	4360	40.48	0.325	NA	0.054	0.108	76.58	145.856
525	1	525	2.263	1.51	262	1	4936	40.564	0.408	NA	0.085	0.169	118.545	41.965
526	1	526	2.332	1.365	262.5	1	2574	40.724	0.249	NA	0.16	0.32	-64.439	177.016
527	1	527	2.228	1.505	263	1	5354	40.898	0.418	NA	0.174	0.348	126.825	-168.735
528	1	528	2.262	1.522	263.5	1	5760	40.937	0.42	NA	0.038	0.077	26.846	-99.98
529	1	529	2.233	1.488	264	1	5011	40.982	0.401	NA	0.045	0.09	-130.457	-157.302
530	1	530	2.207	1.467	264.5	1	5986	41.015	0.396	NA	0.033	0.066	-141.556	-11.1
531	1	531	2.288	1.454	265	1	3558	41.097	0.348	NA	0.082	0.164	-9.28	132.277
532	1	532	2.255	1.47	265.5	1	5576	41.134	0.376	NA	0.037	0.074	154.044	163.324
533	1	533	2.255	1.549	266	1	6692	41.214	0.448	NA	0.079	0.158	89.401	-64.643
534	1	534	2.27	1.54	266.5	1	4960	41.231	0.434	NA	0.018	0.036	-33.291	-122.691
535	1	535	2.215	1.508	267	1	6901	41.295	0.427	NA	0.064	0.127	-149.808	-116.517
536	1	536	2.242	1.571	267.5	1	5350	41.363	0.473	NA	0.068	0.137	66.768	-143.423
537	1	537	2.218	1.574	268	1	8140	41.388	0.485	NA	0.025	0.05	172.351	105.582
538	1	538	2.242	1.595	268.5	1	5499	41.42	0.496	NA	0.032	0.064	41.152	-131.199
539	1	539	2.3	1.541	269	1	7144	41.5	0.427	NA	0.079	0.158	-42.939	-84.091
540	1	540	2.267	1.485	269.5	1	7238	41.565	0.384	NA	0.065	0.131	-120.414	-77.474
541	1	541	2.245	1.533	270	1	5079	41.618	0.437	NA	0.053	0.106	114.563	-125.023
542	1	542	2.264	1.541	270.5	1	4964	41.639	0.438	NA	0.021	0.042	23.998	-90.565
543	1	543	2.219	1.502	271	1	6314	41.698	0.42	NA	0.059	0.118	-138.765	-162.762
544	1	544	2.105	1.456	271.5	1	5984	41.822	0.449	NA	0.124	0.247	-158.101	-19.337
545	1	545	2.137	1.399	272	1	6628	41.888	0.385	NA	0.066	0.133	-60.506	97.595
546	1	546	2.247	1.289	272.5	1	4315	42.043	0.231	NA	0.154	0.309	-45.042	15.465
547	1	547	2.255	1.35	273	1	5401	42.105	0.272	NA	0.062	0.124	82.476	127.517
548	1	548	2.293	1.389	273.5	1	8004	42.159	0.286	NA	0.055	0.11	44.938	-37.538
549	1	549	2.251	1.424	274	1	7345	42.214	0.336	NA	0.055	0.11	140.546	95.608
550	1	550	2.271	1.428	274.5	1	8234	42.234	0.33	NA	0.02	0.04	10.877	-129.668
551	1	551	2.288	1.447	275	1	8413	42.26	0.341	NA	0.026	0.052	47.249	36.372
552	1	552	2.276	1.45	275.5	1	7144	42.272	0.348	NA	0.012	0.024	167.541	120.292
553	1	553	2.248	1.432	276	1	6587	42.305	0.345	NA	0.033	0.066	-148.709	43.75
554	1	554	2.275	1.432	276.5	1	3662	42.332	0.332	NA	0.027	0.053	-0.753	147.956
555	1	555	2.191	1.505	277	1	9220	42.444	0.436	NA	0.112	0.223	139.1	139.853
556	1	556	2.227	1.477	277.5	1	5190	42.49	0.394	NA	0.046	0.092	-38.072	-177.172
557	1	557	2.225	1.435	278	1	5992	42.532	0.358	NA	0.042	0.084	-92.796	-54.724
558	1	558	2.264	1.461	278.5	1	5194	42.579	0.364	NA	0.047	0.094	34.553	127.349
559	1	559	2.275	1.462	279	1	5853	42.59	0.36	NA	0.012	0.023	4.367	-30.186
560	1	560	2.283	1.445	279.5	1	6903	42.61	0.341	NA	0.019	0.039	-65.015	-69.382
561	1	561	2.304	1.439	280	1	6773	42.631	0.327	NA	0.022	0.044	-16.396	48.618
562	1	562	2.266	1.484	280.5	1	5700	42.691	0.384	NA	0.06	0.119	129.987	146.383
563	1	563	2.185	1.482	281	1	4514	42.772	0.42	NA	0.081	0.162	-178.62	51.394
564	1	564	2.211	1.53	281.5	1	5843	42.826	0.449	NA	0.054	0.108	61.558	-119.822
565	1	565	2.256	1.558	282	1	4650	42.88	0.457	NA	0.053	0.106	32.357	-29.201
566	1	566	2.104	1.507	282.5	1	7645	43.039	0.488	NA	0.16	0.319	-161.371	166.272
567	1	567	2.183	1.419	283	1	5668	43.157	0.37	NA	0.118	0.236	-48.4	112.971
568	1	568	2.252	1.304	283.5	1	2656	43.291	0.238	NA	0.134	0.269	-58.718	-10.318
569	1	569	2.21	1.575	284	1	6626	43.565	0.489	NA	0.273	0.547	98.891	157.609
570	1	570	2.243	1.526	284.5	1	6075	43.624	0.431	NA	0.059	0.118	-55.685	-154.576
571	1	571	2.263	1.465	285	1	8546	43.688	0.368	NA	0.064	0.128	-71.953	-16.269
572	1	572	2.198	1.477	285.5	1	5721	43.753	0.409	NA	0.066	0.131	169.19	-118.856
573	1	573	2.259	1.488	286	1	6534	43.815	0.39	NA	0.061	0.123	9.734	-159.456
574	1	574	2.34	1.418	286.5	1	7726	43.921	0.298	NA	0.107	0.214	-40.698	-50.432
575	1	575	2.294	1.377	287	1	9169	43.983	0.275	NA	0.062	0.123	-138.568	-97.87
576	1	576	2.34	1.389	287.5	1	6199	44.031	0.27	NA	0.048	0.096	14.24	152.808
577	1	577	2.281	1.381	288	1	6596	44.09	0.284	NA	0.059	0.119	-172.33	173.43
578	1	578	2.26	1.39	288.5	1	6771	44.113	0.302	NA	0.023	0.046	156.607	-31.063
579	1	579	2.288	1.486	289	1	2472	44.213	0.377	NA	0.1	0.199	73.52	-83.088
580	1	580	2.283	1.469	289.5	1	4817	44.23	0.364	NA	0.017	0.035	-108.474	178.006
581	1	581	2.275	1.472	290	1	5706	44.239	0.369	NA	0.009	0.017	159.756	-91.77
582	1	582	2.285	1.53	290.5	1	7914	44.297	0.42	NA	0.059	0.117	80.07	-79.686
583	1	583	2.155	1.478	291	1	4518	44.437	0.433	NA	0.14	0.28	-157.996	121.934
584	1	584	2.175	1.389	291.5	1	4232	44.528	0.352	NA	0.091	0.182	-77.782	80.214
585	1	585	2.147	1.448	292	1	4492	44.593	0.415	NA	0.065	0.13	114.818	-167.4
586	1	586	2.095	1.432	292.5	1	4454	44.648	0.439	NA	0.055	0.11	-163.124	82.058
587	1	587	2.178	1.405	293	1	6843	44.735	0.362	NA	0.087	0.174	-18.154	144.97
588	1	588	2.208	1.371	293.5	1	7756	44.781	0.317	NA	0.045	0.091	-47.863	-29.709
589	1	589	2.158	1.366	294	1	7438	44.831	0.348	NA	0.05	0.101	-173.64	-125.777
590	1	590	2.108	1.392	294.5	1	4136	44.887	0.402	NA	0.056	0.113	152.596	-33.763
591	1	591	2.015	1.444	295	1	4575	44.994	0.507	NA	0.107	0.213	150.213	-2.384
592	1	592	1.997	1.39	295.5	1	6050	45.052	0.491	NA	0.058	0.115	-108.937	100.85
593	1	593	2.144	1.255	296	1	5250	45.251	0.297	NA	0.2	0.4	-42.578	66.359
594	1	594	2.137	1.31	296.5	1	5951	45.307	0.33	NA	0.056	0.111	97.327	139.905
595	1	595	2.106	1.37	297	1	6566	45.374	0.39	NA	0.067	0.135	117.239	19.912
596	1	596	2.158	1.363	297.5	1	5920	45.427	0.346	NA	0.053	0.106	-7.237	-124.476
597	1	597	2.178	1.319	298	1	2980	45.476	0.302	NA	0.048	0.097	-66.48	-59.243
598	1	598	2.046	1.39	298.5	1	5235	45.625	0.449	NA	0.149	0.298	151.665	-141.855
599	1	599	2.243	1.35	299	1	2818	45.825	0.278	NA	0.2	0.4	-11.508	-163.173
600	1	600	2.256	1.459	299.5	1	4102	45.935	0.365	NA	0.11	0.221	83.192	94.701
