# Supplementary material for: Random sub-diffusion and capture of genes by the nuclear pore reduces dynamics and coordinates inter-chromosomal movement
Source: eLife. 2021 May 18;10:e66238. doi: 10.7554/eLife.66238 (PMC8195609; doi:10.7554/eLife.66238)
Supplement: Figure 5—source data 1. [file elife-66238-fig5-data1.zip › REPOS_DB/DimerCap_WT/200228_DimerCap_WT_Dimer_13a.csv]

Nr	TID	PID	x [micron]	y [micron]	t [sec]	c [idx]	I [val]	Len [micron]	D2S [micron]	D2R [micron]	D2P [micron]	v [micron/sec]	α [deg]	Δα [deg]
1	1	1	1.918	2.558	0	1	2779	0	0	NA	NA	NA	NA	NA
2	1	2	1.903	2.603	0.5	1	2367	0.047	0.047	NA	0.047	0.093	107.722	NA
3	1	3	1.914	2.438	1	1	4296	0.212	0.121	NA	0.165	0.33	-86.45	165.828
4	1	4	1.917	2.447	1.5	1	2261	0.221	0.112	NA	0.01	0.019	68.606	155.056
5	1	5	1.915	2.465	2	1	2054	0.239	0.094	NA	0.018	0.036	96.427	27.82
6	1	6	1.998	2.342	2.5	1	3545	0.387	0.231	NA	0.148	0.296	-56.092	-152.518
7	1	7	1.956	2.404	3	1	3208	0.461	0.159	NA	0.074	0.148	124.102	-179.806
8	1	8	1.934	2.328	3.5	1	5100	0.54	0.231	NA	0.079	0.157	-105.926	129.971
9	1	9	1.877	2.362	4	1	4223	0.607	0.2	NA	0.067	0.134	149.238	-104.835
10	1	10	1.872	2.362	4.5	1	4226	0.612	0.202	NA	0.005	0.009	-177.001	33.761
11	1	11	1.841	2.392	5	1	4979	0.656	0.183	NA	0.044	0.088	136.089	-46.91
12	1	12	1.819	2.405	5.5	1	3690	0.68	0.182	NA	0.025	0.049	149.098	13.009
13	1	13	1.882	2.337	6	1	4096	0.773	0.224	NA	0.093	0.186	-47.285	163.617
14	1	14	1.907	2.447	6.5	1	1621	0.886	0.111	NA	0.113	0.227	77.391	124.676
15	1	15	1.952	2.42	7	1	3968	0.939	0.143	NA	0.053	0.105	-31.463	-108.854
16	1	16	1.913	2.403	7.5	1	2156	0.982	0.155	NA	0.043	0.085	-156.961	-125.498
17	1	17	1.805	2.287	8	1	5318	1.141	0.294	NA	0.159	0.318	-132.861	24.101
18	1	18	1.926	2.399	8.5	1	4121	1.306	0.16	NA	0.165	0.33	42.723	175.583
19	1	19	1.925	2.365	9	1	3566	1.34	0.194	NA	0.034	0.068	-91.894	-134.617
20	1	20	1.947	2.456	9.5	1	3773	1.435	0.106	NA	0.094	0.189	76.343	168.237
21	1	21	1.95	2.441	10	1	4445	1.45	0.121	NA	0.015	0.031	-80.524	-156.866
22	1	22	1.866	2.437	10.5	1	2886	1.534	0.132	NA	0.084	0.168	-176.869	-96.346
23	1	23	1.897	2.421	11	1	4494	1.569	0.139	NA	0.035	0.07	-26.438	150.432
24	1	24	1.838	2.476	11.5	1	1920	1.649	0.114	NA	0.08	0.16	136.946	163.384
25	1	25	1.804	2.352	12	1	3249	1.777	0.235	NA	0.128	0.256	-105.509	117.545
26	1	26	1.841	2.32	12.5	1	4294	1.826	0.25	NA	0.049	0.098	-41.545	63.964
27	1	27	1.924	2.434	13	1	1952	1.967	0.124	NA	0.141	0.283	53.998	95.542
28	1	28	1.876	2.615	13.5	1	1806	2.154	0.07	NA	0.187	0.373	104.753	50.755
29	1	29	1.923	2.572	14	1	2468	2.218	0.014	NA	0.064	0.127	-42.985	-147.738
30	1	30	1.938	2.649	14.5	1	1619	2.296	0.093	NA	0.079	0.158	78.696	121.681
31	1	31	1.865	2.543	15	1	1924	2.425	0.055	NA	0.129	0.258	-124.62	156.684
32	1	32	1.859	2.472	15.5	1	1631	2.496	0.104	NA	0.07	0.141	-94.655	29.965
33	1	33	1.931	2.448	16	1	1856	2.571	0.111	NA	0.076	0.151	-18.78	75.875
34	1	34	1.844	2.492	16.5	1	3214	2.669	0.099	NA	0.097	0.195	152.976	171.756
35	1	35	1.907	2.591	17	1	2225	2.786	0.034	NA	0.117	0.234	57.223	-95.753
36	1	36	1.982	2.604	17.5	1	1546	2.862	0.079	NA	0.076	0.152	10.146	-47.077
37	1	37	1.824	2.552	18	1	1570	3.028	0.093	NA	0.166	0.333	-161.708	-171.854
38	1	38	1.848	2.572	18.5	1	2190	3.059	0.071	NA	0.03	0.061	39.712	-158.58
39	1	39	1.899	2.516	19	1	1105	3.134	0.046	NA	0.075	0.151	-47.499	-87.211
40	1	40	1.935	2.453	19.5	1	1994	3.207	0.107	NA	0.073	0.146	-60.057	-12.558
41	1	41	1.877	2.55	20	1	1766	3.32	0.042	NA	0.113	0.226	121.031	-178.912
42	1	42	1.9	2.573	20.5	1	1467	3.353	0.023	NA	0.033	0.066	45.394	-75.637
43	1	43	1.851	2.465	21	1	1623	3.472	0.115	NA	0.119	0.238	-114.656	-160.05
44	1	44	1.904	2.624	21.5	1	1678	3.639	0.067	NA	0.168	0.336	71.316	-174.028
45	1	45	1.898	2.449	22	1	1341	3.815	0.111	NA	0.175	0.351	-92.21	-163.526
46	1	46	1.908	2.437	22.5	1	1856	3.831	0.122	NA	0.016	0.032	-48.498	43.712
47	1	47	1.923	2.555	23	1	1563	3.95	0.007	NA	0.119	0.237	82.75	131.248
48	1	48	1.818	2.524	23.5	1	1292	4.06	0.106	NA	0.11	0.22	-163.929	113.321
49	1	49	1.941	2.516	24	1	1593	4.183	0.048	NA	0.124	0.247	-3.877	160.052
50	1	50	1.872	2.554	24.5	1	1629	4.262	0.046	NA	0.079	0.157	150.574	154.452
51	1	51	1.824	2.496	25	1	1768	4.337	0.112	NA	0.076	0.151	-129.129	80.297
52	1	52	1.909	2.598	25.5	1	1693	4.47	0.041	NA	0.133	0.265	50.385	179.514
53	1	53	1.887	2.647	26	1	1017	4.523	0.093	NA	0.053	0.106	113.953	63.568
54	1	54	1.871	2.55	26.5	1	1341	4.621	0.047	NA	0.098	0.195	-99.773	146.274
55	1	55	1.931	2.59	27	1	1610	4.692	0.034	NA	0.072	0.143	33.361	133.134
56	1	56	1.857	2.604	27.5	1	1442	4.767	0.076	NA	0.075	0.15	169.34	135.979
57	1	57	1.945	2.613	28	1	1969	4.856	0.062	NA	0.089	0.178	6.298	-163.043
58	1	58	1.809	2.598	28.5	1	1678	4.993	0.115	NA	0.137	0.274	-173.666	-179.964
59	1	59	1.864	2.492	29	1	1574	5.113	0.086	NA	0.12	0.239	-63.004	110.662
60	1	60	1.884	2.572	29.5	1	1119	5.196	0.036	NA	0.083	0.166	75.767	138.771
61	1	61	1.809	2.65	30	1	1344	5.304	0.142	NA	0.108	0.216	133.763	57.996
62	1	62	1.7	2.57	30.5	1	1623	5.44	0.218	NA	0.135	0.271	-143.712	82.525
63	1	63	1.8	2.621	31	1	2374	5.551	0.134	NA	0.112	0.224	27.003	170.716
64	1	64	1.89	2.578	31.5	1	3763	5.651	0.034	NA	0.1	0.2	-25.342	-52.346
65	1	65	1.825	2.455	32	1	3037	5.79	0.138	NA	0.139	0.278	-117.659	-92.317
66	1	66	1.779	2.517	32.5	1	3942	5.867	0.145	NA	0.077	0.154	127.084	-115.257
67	1	67	1.83	2.56	33	1	998	5.934	0.087	NA	0.067	0.134	40.14	-86.943
68	1	68	1.768	2.588	33.5	1	1250	6.003	0.153	NA	0.069	0.137	156.243	116.102
69	1	69	1.751	2.613	34	1	1512	6.033	0.175	NA	0.03	0.061	123.093	-33.15
70	1	70	1.807	2.459	34.5	1	1896	6.197	0.148	NA	0.164	0.328	-69.837	167.071
71	1	71	1.778	2.553	35	1	1542	6.295	0.139	NA	0.098	0.196	107.188	177.025
72	1	72	1.772	2.509	35.5	1	1531	6.34	0.153	NA	0.045	0.089	-97.726	155.086
73	1	73	1.772	2.579	36	1	1939	6.41	0.147	NA	0.07	0.141	90.354	-171.92
74	1	74	1.703	2.582	36.5	1	2367	6.479	0.216	NA	0.069	0.137	177.486	87.132
75	1	75	1.856	2.518	37	1	872	6.645	0.073	NA	0.165	0.331	-22.695	159.819
76	1	76	1.791	2.469	37.5	1	1314	6.726	0.155	NA	0.082	0.163	-142.932	-120.237
77	1	77	1.796	2.632	38	1	1529	6.889	0.143	NA	0.163	0.327	88.297	-128.771
78	1	78	1.769	2.452	38.5	1	1870	7.072	0.183	NA	0.183	0.365	-98.321	173.383
79	1	79	1.872	2.528	39	1	1755	7.199	0.055	NA	0.127	0.255	36.559	134.879
80	1	80	1.747	2.62	39.5	1	1303	7.355	0.181	NA	0.155	0.31	143.654	107.095
81	1	81	1.791	2.483	40	1	1640	7.498	0.147	NA	0.143	0.287	-71.946	144.399
82	1	82	1.702	2.523	40.5	1	1574	7.596	0.219	NA	0.098	0.196	155.962	-132.091
83	1	83	1.785	2.474	41	1	1218	7.692	0.157	NA	0.096	0.192	-30.627	173.41
84	1	84	1.767	2.628	41.5	1	2003	7.847	0.166	NA	0.155	0.31	96.547	127.175
85	1	85	1.821	2.476	42	1	1691	8.008	0.127	NA	0.161	0.322	-70.58	-167.127
86	1	86	1.834	2.52	42.5	1	1873	8.054	0.092	NA	0.046	0.092	73.445	144.024
87	1	87	1.774	2.61	43	1	1371	8.162	0.152	NA	0.108	0.216	123.328	49.883
88	1	88	1.81	2.531	43.5	1	1503	8.249	0.111	NA	0.087	0.173	-65.774	170.898
89	1	89	1.817	2.554	44	1	1510	8.273	0.101	NA	0.024	0.048	72.826	138.6
90	1	90	1.8	2.533	44.5	1	2237	8.3	0.12	NA	0.027	0.054	-128.012	159.162
91	1	91	1.814	2.587	45	1	2229	8.356	0.107	NA	0.056	0.111	75.468	-156.521
92	1	92	1.863	2.569	45.5	1	2357	8.408	0.055	NA	0.052	0.105	-20.631	-96.099
93	1	93	1.853	2.54	46	1	2995	8.439	0.067	NA	0.03	0.061	-109.876	-89.245
94	1	94	1.798	2.577	46.5	1	2702	8.505	0.121	NA	0.066	0.133	146.153	-103.971
95	1	95	1.79	2.507	47	1	3936	8.576	0.138	NA	0.071	0.141	-96.68	117.167
96	1	96	1.748	2.582	47.5	1	2148	8.661	0.171	NA	0.086	0.171	119.06	-144.261
97	1	97	1.787	2.617	48	1	1440	8.713	0.144	NA	0.052	0.104	42.434	-76.626
98	1	98	1.781	2.589	48.5	1	2683	8.742	0.14	NA	0.029	0.057	-101.048	-143.482
99	1	99	1.655	2.605	49	1	1004	8.869	0.267	NA	0.127	0.255	172.622	-86.33
100	1	100	1.747	2.48	49.5	1	3027	9.024	0.188	NA	0.155	0.311	-53.63	133.749
101	1	101	1.797	2.608	50	1	1181	9.162	0.13	NA	0.138	0.275	68.498	122.128
102	1	102	1.803	2.6	50.5	1	2180	9.171	0.122	NA	0.009	0.019	-53.736	-122.234
103	1	103	1.759	2.584	51	1	2668	9.219	0.161	NA	0.047	0.095	-159.004	-105.268
104	1	104	1.771	2.569	51.5	1	2429	9.238	0.147	NA	0.019	0.038	-50.795	108.209
105	1	105	1.83	2.561	52	1	3330	9.298	0.087	NA	0.06	0.12	-7.186	43.609
106	1	106	1.796	2.602	52.5	1	2830	9.351	0.129	NA	0.053	0.107	130.314	137.501
107	1	107	1.771	2.589	53	1	2476	9.379	0.15	NA	0.028	0.056	-152.118	77.568
108	1	108	1.756	2.569	53.5	1	2073	9.404	0.162	NA	0.025	0.051	-128.523	23.595
109	1	109	1.797	2.583	54	1	1998	9.448	0.123	NA	0.044	0.088	18.375	146.898
110	1	110	1.805	2.573	54.5	1	2737	9.46	0.114	NA	0.012	0.025	-52.755	-71.13
111	1	111	1.772	2.542	55	1	3093	9.506	0.147	NA	0.045	0.091	-135.95	-83.196
112	1	112	1.797	2.611	55.5	1	2632	9.579	0.132	NA	0.073	0.146	70.4	-153.65
113	1	113	1.84	2.552	56	1	1732	9.652	0.078	NA	0.073	0.145	-53.6	-123.999
114	1	114	1.78	2.577	56.5	1	3372	9.716	0.139	NA	0.064	0.129	157.125	-149.275
115	1	115	1.731	2.59	57	1	1587	9.768	0.19	NA	0.051	0.103	164.981	7.856
116	1	116	1.774	2.569	57.5	1	1909	9.816	0.144	NA	0.049	0.097	-26.134	168.885
117	1	117	1.817	2.62	58	1	1772	9.883	0.118	NA	0.067	0.134	49.869	76.003
118	1	118	1.814	2.573	58.5	1	2506	9.931	0.104	NA	0.047	0.095	-93.592	-143.461
119	1	119	1.853	2.598	59	1	1719	9.977	0.076	NA	0.046	0.092	33.52	127.112
120	1	120	1.798	2.56	59.5	1	1465	10.043	0.119	NA	0.066	0.132	-144.826	-178.346
121	1	121	1.789	2.605	60	1	2086	10.089	0.137	NA	0.046	0.092	101.34	-113.834
122	1	122	1.71	2.606	60.5	1	1215	10.168	0.213	NA	0.079	0.158	179.306	77.965
123	1	123	1.796	2.644	61	1	1710	10.261	0.149	NA	0.094	0.187	24.125	-155.181
124	1	124	1.844	2.51	61.5	1	1798	10.404	0.088	NA	0.143	0.286	-70.047	-94.172
125	1	125	1.781	2.439	62	1	5425	10.499	0.181	NA	0.095	0.19	-131.544	-61.497
126	1	126	1.726	2.487	62.5	1	4064	10.573	0.204	NA	0.074	0.148	138.812	-89.644
127	1	127	1.756	2.499	63	1	3991	10.606	0.172	NA	0.032	0.065	20.728	-118.084
128	1	128	1.757	2.535	63.5	1	4484	10.642	0.162	NA	0.036	0.072	89.111	68.383
129	1	129	1.814	2.538	64	1	2495	10.698	0.106	NA	0.057	0.114	3.246	-85.865
130	1	130	1.819	2.545	64.5	1	4138	10.707	0.1	NA	0.009	0.018	54.764	51.518
131	1	131	1.79	2.53	65	1	3464	10.74	0.131	NA	0.032	0.065	-152.409	152.827
132	1	132	1.864	2.536	65.5	1	2591	10.813	0.058	NA	0.074	0.147	4.675	157.083
133	1	133	1.759	2.53	66	1	3116	10.918	0.161	NA	0.105	0.209	-176.794	178.531
134	1	134	1.794	2.437	66.5	1	3065	11.017	0.173	NA	0.099	0.199	-69.674	107.121
135	1	135	1.742	2.495	67	1	2003	11.095	0.187	NA	0.078	0.156	131.758	-158.569
136	1	136	1.832	2.474	67.5	1	2990	11.188	0.12	NA	0.093	0.186	-13.411	-145.169
137	1	137	1.797	2.545	68	1	1828	11.268	0.122	NA	0.079	0.159	116.561	129.973
138	1	138	1.79	2.524	68.5	1	2478	11.289	0.132	NA	0.021	0.043	-107.782	135.656
139	1	139	1.822	2.634	69	1	2468	11.403	0.122	NA	0.114	0.228	73.656	-178.561
140	1	140	1.828	2.606	69.5	1	3123	11.431	0.101	NA	0.028	0.056	-77.285	-150.941
141	1	141	1.84	2.617	70	1	2624	11.447	0.098	NA	0.016	0.032	43.345	120.63
142	1	142	1.784	2.562	70.5	1	4497	11.526	0.134	NA	0.079	0.158	-135.141	-178.486
143	1	143	1.86	2.522	71	1	5205	11.612	0.068	NA	0.085	0.171	-27.396	107.745
144	1	144	1.844	2.61	71.5	1	1932	11.701	0.09	NA	0.089	0.179	100.526	127.921
145	1	145	1.844	2.556	72	1	4127	11.755	0.073	NA	0.054	0.108	-89.339	170.135
146	1	146	1.807	2.624	72.5	1	2615	11.832	0.128	NA	0.077	0.154	118.81	-151.851
147	1	147	1.846	2.595	73	1	4138	11.88	0.081	NA	0.048	0.096	-36.464	-155.274
148	1	148	1.83	2.493	73.5	1	1990	11.984	0.11	NA	0.103	0.207	-98.818	-62.354
149	1	149	1.89	2.571	74	1	3460	12.082	0.03	NA	0.099	0.197	52.405	151.223
150	1	150	1.838	2.535	74.5	1	2758	12.146	0.083	NA	0.064	0.127	-145.133	162.462
151	1	151	1.909	2.494	75	1	2510	12.228	0.065	NA	0.082	0.164	-29.507	115.626
152	1	152	1.797	2.508	75.5	1	1695	12.341	0.131	NA	0.113	0.226	173.173	-157.32
153	1	153	1.855	2.518	76	1	1593	12.399	0.075	NA	0.058	0.117	10.181	-162.992
154	1	154	1.805	2.53	76.5	1	2304	12.45	0.117	NA	0.051	0.103	166.744	156.563
155	1	155	1.804	2.463	77	1	3210	12.517	0.148	NA	0.066	0.133	-90.386	102.87
156	1	156	1.811	2.392	77.5	1	3007	12.588	0.198	NA	0.072	0.143	-84.43	5.956
157	1	157	1.862	2.453	78	1	3148	12.668	0.119	NA	0.079	0.159	50.288	134.718
158	1	158	1.864	2.545	78.5	1	2214	12.76	0.055	NA	0.092	0.184	88.362	38.075
159	1	159	1.794	2.452	79	1	3007	12.877	0.164	NA	0.117	0.235	-127.171	144.466
160	1	160	1.85	2.549	79.5	1	1915	12.99	0.068	NA	0.113	0.225	60.023	-172.805
161	1	161	1.814	2.655	80	1	3473	13.102	0.142	NA	0.112	0.224	108.5	48.477
162	1	162	1.885	2.565	80.5	1	4074	13.217	0.033	NA	0.115	0.23	-52.086	-160.586
163	1	163	1.827	2.553	81	1	1969	13.276	0.091	NA	0.059	0.118	-168.401	-116.316
164	1	164	1.827	2.481	81.5	1	5083	13.348	0.119	NA	0.072	0.144	-89.886	78.515
165	1	165	1.793	2.514	82	1	1971	13.395	0.133	NA	0.048	0.095	136.422	-133.692
166	1	166	1.816	2.578	82.5	1	2054	13.464	0.103	NA	0.069	0.137	69.762	-66.659
167	1	167	1.883	2.56	83	1	3511	13.533	0.035	NA	0.069	0.138	-15.477	-85.239
168	1	168	1.945	2.628	83.5	1	2067	13.625	0.075	NA	0.092	0.184	47.877	63.353
169	1	169	1.886	2.643	84	1	2553	13.685	0.091	NA	0.06	0.121	165.378	117.501
170	1	170	2.057	2.599	84.5	1	4219	13.862	0.145	NA	0.176	0.352	-14.407	-179.785
171	1	171	1.865	2.636	85	1	2681	14.057	0.094	NA	0.196	0.392	169.181	-176.412
172	1	172	1.932	2.641	85.5	1	4085	14.126	0.084	NA	0.068	0.136	4.399	-164.782
173	1	173	1.91	2.69	86	1	2818	14.179	0.131	NA	0.053	0.106	114.988	110.589
174	1	174	1.874	2.692	86.5	1	2276	14.214	0.14	NA	0.036	0.072	176.211	61.223
175	1	175	1.848	2.646	87	1	2197	14.268	0.112	NA	0.053	0.107	-119.891	63.898
176	1	176	1.907	2.655	87.5	1	3195	14.328	0.097	NA	0.06	0.119	9.178	129.069
177	1	177	1.846	2.59	88	1	2615	14.417	0.079	NA	0.089	0.179	-132.956	-142.134
178	1	178	1.826	2.707	88.5	1	3063	14.536	0.175	NA	0.119	0.239	99.352	-127.693
179	1	179	1.78	2.673	89	1	4849	14.594	0.18	NA	0.058	0.115	-143.821	116.828
180	1	180	1.804	2.615	89.5	1	3219	14.657	0.127	NA	0.063	0.126	-67.628	76.193
181	1	181	1.732	2.717	90	1	4258	14.781	0.244	NA	0.124	0.248	125.047	-167.325
182	1	182	1.781	2.655	90.5	1	3814	14.86	0.167	NA	0.078	0.157	-51.715	-176.762
183	1	183	1.841	2.703	91	1	3703	14.937	0.163	NA	0.077	0.154	38.397	90.113
184	1	184	1.804	2.687	91.5	1	3895	14.978	0.172	NA	0.041	0.082	-157.292	164.31
185	1	185	1.765	2.612	92	1	3402	15.062	0.162	NA	0.085	0.169	-117.577	39.715
186	1	186	1.922	2.683	92.5	1	2837	15.235	0.125	NA	0.173	0.345	24.293	141.87
187	1	187	1.852	2.572	93	1	2515	15.366	0.067	NA	0.131	0.263	-122.231	-146.524
188	1	188	1.728	2.648	93.5	1	3400	15.511	0.21	NA	0.145	0.29	148.429	-89.34
189	1	189	1.802	2.612	94	1	2393	15.593	0.127	NA	0.082	0.165	-25.921	-174.35
190	1	190	1.837	2.673	94.5	1	2048	15.664	0.141	NA	0.07	0.141	60.517	86.437
191	1	191	1.813	2.743	95	1	3071	15.738	0.213	NA	0.074	0.149	109.129	48.613
192	1	192	1.878	2.774	95.5	1	3357	15.811	0.22	NA	0.073	0.146	25.119	-84.01
193	1	193	1.824	2.749	96	1	4142	15.871	0.212	NA	0.061	0.121	-154.991	179.89
194	1	194	1.88	2.775	96.5	1	3923	15.934	0.22	NA	0.062	0.125	25.32	-179.689
195	1	195	1.879	2.726	97	1	4550	15.984	0.172	NA	0.05	0.1	-90.688	-116.008
196	1	196	1.897	2.805	97.5	1	1898	16.065	0.248	NA	0.081	0.163	77.479	168.167
197	1	197	1.833	2.745	98	1	2310	16.153	0.205	NA	0.088	0.176	-137.046	145.475
198	1	198	1.897	2.826	98.5	1	2841	16.257	0.269	NA	0.104	0.207	51.717	-171.237
199	1	199	1.842	2.749	99	1	2709	16.352	0.205	NA	0.095	0.19	-125.021	-176.738
200	1	200	1.81	2.747	99.5	1	1821	16.385	0.218	NA	0.033	0.065	-177.882	-52.86
201	1	201	1.823	2.848	100	1	3633	16.486	0.304	NA	0.101	0.203	82.365	-99.754
202	1	202	1.804	2.754	100.5	1	2082	16.582	0.226	NA	0.096	0.192	-101.453	176.183
203	1	203	1.896	2.796	101	1	2869	16.683	0.239	NA	0.101	0.202	24.79	126.243
204	1	204	1.918	2.705	101.5	1	2387	16.776	0.147	NA	0.093	0.186	-76.193	-100.983
205	1	205	1.798	2.686	102	1	2295	16.897	0.175	NA	0.121	0.242	-170.813	-94.619
206	1	206	1.786	2.65	102.5	1	3161	16.935	0.16	NA	0.038	0.076	-108.744	62.069
207	1	207	1.796	2.737	103	1	2519	17.023	0.216	NA	0.088	0.175	83.421	-167.834
208	1	208	1.793	2.662	103.5	1	4360	17.098	0.162	NA	0.075	0.15	-92.286	-175.707
209	1	209	1.774	2.646	104	1	3825	17.123	0.168	NA	0.025	0.05	-140.223	-47.937
210	1	210	1.845	2.685	104.5	1	3876	17.204	0.146	NA	0.081	0.162	28.718	168.941
211	1	211	1.764	2.708	105	1	4932	17.288	0.214	NA	0.084	0.168	164.275	135.557
212	1	212	1.823	2.708	105.5	1	2406	17.347	0.177	NA	0.059	0.118	-0.058	-164.333
213	1	213	1.822	2.709	106	1	3647	17.349	0.178	NA	0.002	0.004	121.28	121.339
214	1	214	1.861	2.738	106.5	1	4799	17.397	0.188	NA	0.048	0.097	36.53	-84.75
215	1	215	1.825	2.692	107	1	2346	17.456	0.163	NA	0.059	0.117	-128.663	-165.194
216	1	216	1.796	2.746	107.5	1	4100	17.517	0.224	NA	0.061	0.123	117.932	-113.405
217	1	217	1.781	2.759	108	1	3519	17.537	0.243	NA	0.02	0.039	139.659	21.728
218	1	218	1.849	2.673	108.5	1	3187	17.646	0.134	NA	0.109	0.219	-51.553	168.788
219	1	219	1.765	2.733	109	1	2658	17.749	0.232	NA	0.103	0.206	144.55	-163.897
220	1	220	1.873	2.706	109.5	1	3129	17.861	0.154	NA	0.112	0.223	-14.197	-158.748
221	1	221	1.851	2.679	110	1	1888	17.896	0.138	NA	0.035	0.069	-129.762	-115.565
222	1	222	1.864	2.691	110.5	1	2321	17.914	0.143	NA	0.018	0.036	41.798	171.56
223	1	223	1.903	2.736	111	1	2726	17.973	0.178	NA	0.059	0.118	48.624	6.826
224	1	224	1.856	2.781	111.5	1	3426	18.038	0.231	NA	0.065	0.131	136.365	87.741
225	1	225	1.804	2.789	112	1	2148	18.091	0.257	NA	0.053	0.106	170.863	34.498
226	1	226	1.807	2.77	112.5	1	2971	18.11	0.239	NA	0.019	0.039	-79.566	109.571
227	1	227	1.843	2.796	113	1	2267	18.154	0.249	NA	0.044	0.088	36.277	115.843
228	1	228	1.857	2.825	113.5	1	3067	18.187	0.274	NA	0.033	0.065	63.142	26.865
229	1	229	1.902	2.869	114	1	2963	18.25	0.311	NA	0.063	0.125	44.362	-18.78
230	1	230	1.912	2.828	114.5	1	3624	18.292	0.269	NA	0.043	0.085	-77.106	-121.468
231	1	231	1.81	2.843	115	1	1555	18.395	0.304	NA	0.103	0.206	171.397	-111.497
232	1	232	1.932	2.823	115.5	1	2766	18.519	0.265	NA	0.124	0.247	-9.463	179.14
233	1	233	1.933	2.808	116	1	2190	18.534	0.25	NA	0.015	0.03	-85.789	-76.326
234	1	234	1.796	2.78	116.5	1	1384	18.674	0.253	NA	0.14	0.28	-168.527	-82.738
235	1	235	1.962	2.842	117	1	1979	18.851	0.287	NA	0.177	0.354	20.41	-171.063
236	1	236	1.982	2.865	117.5	1	3654	18.883	0.314	NA	0.031	0.063	49.126	28.715
237	1	237	1.869	2.84	118	1	1390	18.999	0.286	NA	0.116	0.232	-167.266	143.609
238	1	238	1.859	2.816	118.5	1	1442	19.024	0.264	NA	0.025	0.05	-112.03	55.236
239	1	239	1.886	2.773	119	1	2291	19.075	0.217	NA	0.051	0.101	-57.894	54.136
240	1	240	1.945	2.748	119.5	1	2762	19.138	0.191	NA	0.064	0.128	-23.592	34.302
241	1	241	1.865	2.79	120	1	2442	19.228	0.237	NA	0.09	0.18	152.259	175.85
242	1	242	1.95	2.655	120.5	1	3054	19.388	0.102	NA	0.16	0.32	-57.739	150.003
243	1	243	1.829	2.708	121	1	2088	19.521	0.174	NA	0.133	0.266	156.349	-145.912
244	1	244	1.894	2.76	121.5	1	3451	19.605	0.203	NA	0.084	0.168	38.491	-117.858
245	1	245	1.822	2.763	122	1	3581	19.678	0.226	NA	0.073	0.146	177.477	138.986
246	1	246	1.789	2.707	122.5	1	3014	19.743	0.196	NA	0.065	0.13	-119.813	62.71
247	1	247	1.897	2.818	123	1	2628	19.898	0.261	NA	0.155	0.31	46.011	165.824
248	1	248	1.913	2.726	123.5	1	1580	19.992	0.168	NA	0.093	0.187	-80.069	-126.08
249	1	249	1.921	2.849	124	1	3268	20.115	0.291	NA	0.123	0.246	86.078	166.148
250	1	250	1.908	2.781	124.5	1	3347	20.184	0.223	NA	0.07	0.139	-100.937	172.984
251	1	251	2.023	2.855	125	1	5384	20.321	0.315	NA	0.137	0.274	32.687	133.625
252	1	252	1.909	2.831	125.5	1	2988	20.438	0.273	NA	0.117	0.233	-168.305	159.008
253	1	253	1.894	2.861	126	1	2336	20.471	0.303	NA	0.034	0.067	117.835	-73.861
254	1	254	1.899	2.951	126.5	1	3921	20.562	0.393	NA	0.09	0.181	86.443	-31.392
255	1	255	1.924	2.845	127	1	2850	20.671	0.286	NA	0.109	0.219	-76.724	-163.167
256	1	256	1.96	2.847	127.5	1	2047	20.707	0.292	NA	0.036	0.072	3.481	80.205
257	1	257	2.033	2.769	128	1	4243	20.814	0.24	NA	0.107	0.213	-47.009	-50.49
258	1	258	2.051	2.813	128.5	1	4029	20.862	0.288	NA	0.048	0.096	68.035	115.044
259	1	259	2.045	2.757	129	1	3645	20.919	0.236	NA	0.057	0.113	-96.464	-164.498
260	1	260	1.988	2.803	129.5	1	2244	20.992	0.254	NA	0.073	0.146	141.295	-122.241
261	1	261	1.958	2.829	130	1	1870	21.031	0.273	NA	0.039	0.079	138.456	-2.839
262	1	262	2.043	2.835	130.5	1	2090	21.116	0.304	NA	0.085	0.17	4.483	-133.973
263	1	263	1.938	2.871	131	1	3611	21.227	0.314	NA	0.111	0.222	161.067	156.585
264	1	264	2.026	2.901	131.5	1	3797	21.319	0.359	NA	0.093	0.185	18.358	-142.709
265	1	265	2.002	2.87	132	1	2301	21.358	0.323	NA	0.038	0.077	-128.632	-146.99
266	1	266	2.02	2.846	132.5	1	2527	21.388	0.306	NA	0.03	0.06	-54.003	74.63
267	1	267	1.947	2.751	133	1	1128	21.508	0.195	NA	0.12	0.24	-127.101	-73.098
268	1	268	1.945	2.818	133.5	1	2011	21.575	0.261	NA	0.067	0.135	92.275	-140.624
269	1	269	1.997	2.803	134	1	2824	21.629	0.257	NA	0.054	0.108	-16.113	-108.388
270	1	270	1.936	2.835	134.5	1	2086	21.698	0.277	NA	0.069	0.137	152.366	168.48
271	1	271	1.959	2.739	135	1	1971	21.796	0.186	NA	0.098	0.197	-76.07	131.563
272	1	272	1.918	2.811	135.5	1	3012	21.879	0.253	NA	0.083	0.166	119.904	-164.026
273	1	273	1.833	2.87	136	1	1708	21.983	0.323	NA	0.103	0.206	145.084	25.18
274	1	274	1.899	2.765	136.5	1	3080	22.107	0.208	NA	0.124	0.248	-57.914	157.003
275	1	275	1.95	2.708	137	1	2762	22.183	0.153	NA	0.076	0.153	-48.492	9.421
276	1	276	1.902	2.742	137.5	1	3063	22.242	0.184	NA	0.059	0.118	144.829	-166.679
277	1	277	2.027	2.721	138	1	3584	22.368	0.196	NA	0.127	0.254	-9.705	-154.533
278	1	278	1.917	2.788	138.5	1	1640	22.497	0.23	NA	0.128	0.257	148.327	158.031
279	1	279	1.982	2.679	139	1	2664	22.624	0.137	NA	0.127	0.254	-59.217	152.457
280	1	280	1.956	2.764	139.5	1	1983	22.713	0.209	NA	0.089	0.178	107.374	166.59
281	1	281	2.039	2.858	140	1	1698	22.839	0.323	NA	0.126	0.251	48.39	-58.983
282	1	282	1.868	2.783	140.5	1	1934	23.026	0.23	NA	0.187	0.373	-156.344	155.265
283	1	283	2.019	2.757	141	1	2030	23.179	0.223	NA	0.153	0.307	-9.834	146.511
284	1	284	2.048	2.764	141.5	1	2131	23.208	0.244	NA	0.029	0.058	14.743	24.577
285	1	285	2.087	2.718	142	1	3426	23.269	0.233	NA	0.061	0.122	-49.285	-64.028
286	1	286	1.997	2.812	142.5	1	1858	23.4	0.265	NA	0.13	0.261	134.056	-176.658
287	1	287	2.082	2.756	143	1	2489	23.501	0.257	NA	0.101	0.203	-33.132	-167.188
288	1	288	2.073	2.835	143.5	1	3249	23.58	0.318	NA	0.079	0.159	96.118	129.25
289	1	289	2.03	2.802	144	1	2353	23.635	0.268	NA	0.055	0.11	-142.229	121.653
290	1	290	2.007	2.764	144.5	1	4200	23.679	0.224	NA	0.044	0.088	-121.406	20.823
291	1	291	2.046	2.782	145	1	3929	23.722	0.258	NA	0.043	0.086	24.321	145.728
292	1	292	1.938	2.683	145.5	1	2423	23.869	0.126	NA	0.146	0.293	-137.365	-161.686
293	1	293	1.977	2.722	146	1	4275	23.923	0.174	NA	0.055	0.11	46.073	-176.562
294	1	294	2.006	2.703	146.5	1	3543	23.959	0.169	NA	0.035	0.071	-33.921	-79.994
295	1	295	1.978	2.768	147	1	2754	24.03	0.218	NA	0.071	0.142	113.033	146.954
296	1	296	1.922	2.887	147.5	1	3630	24.162	0.329	NA	0.132	0.264	115.466	2.433
297	1	297	1.987	2.795	148	1	2510	24.275	0.246	NA	0.113	0.226	-54.917	-170.384
298	1	298	1.942	2.917	148.5	1	3579	24.405	0.359	NA	0.13	0.26	109.973	164.89
299	1	299	1.964	2.854	149	1	5247	24.472	0.299	NA	0.067	0.134	-70.533	179.495
300	1	300	1.969	2.913	149.5	1	1988	24.531	0.358	NA	0.059	0.118	85.894	156.427
301	1	301	2.02	2.751	150	1	1702	24.701	0.218	NA	0.169	0.339	-72.403	-158.298
302	1	302	2.079	2.651	150.5	1	1879	24.817	0.186	NA	0.116	0.232	-59.517	12.886
303	1	303	2.028	2.817	151	1	4021	24.99	0.281	NA	0.173	0.346	106.963	166.481
304	1	304	1.981	2.891	151.5	1	4226	25.077	0.338	NA	0.088	0.175	122.665	15.702
305	1	305	1.904	2.825	152	1	3490	25.179	0.267	NA	0.101	0.203	-139.614	97.721
306	1	306	1.954	2.734	152.5	1	4102	25.282	0.18	NA	0.104	0.207	-60.874	78.739
307	1	307	1.873	2.702	153	1	5034	25.37	0.151	NA	0.088	0.175	-158.225	-97.351
308	1	308	1.906	2.753	153.5	1	3353	25.431	0.195	NA	0.061	0.122	56.946	-144.829
309	1	309	1.961	2.69	154	1	3443	25.514	0.139	NA	0.083	0.167	-48.816	-105.762
310	1	310	1.898	2.655	154.5	1	3185	25.587	0.098	NA	0.072	0.145	-150.318	-101.502
311	1	311	1.945	2.74	155	1	3227	25.684	0.184	NA	0.097	0.195	61.41	-148.271
312	1	312	1.9	2.71	155.5	1	2624	25.738	0.153	NA	0.054	0.107	-146.084	152.506
313	1	313	1.986	2.774	156	1	1992	25.844	0.226	NA	0.107	0.213	36.646	-177.269
314	1	314	1.929	2.725	156.5	1	2901	25.92	0.167	NA	0.075	0.151	-139.251	-175.898
315	1	315	1.927	2.76	157	1	2336	25.955	0.201	NA	0.035	0.07	93.15	-127.599
316	1	316	1.784	2.8	157.5	1	6271	26.103	0.276	NA	0.148	0.297	164.358	71.209
317	1	317	1.79	2.821	158	1	4002	26.126	0.292	NA	0.022	0.045	73.219	-91.14
318	1	318	1.869	2.77	158.5	1	2713	26.22	0.217	NA	0.094	0.188	-32.667	-105.885
319	1	319	1.938	2.707	159	1	3733	26.313	0.15	NA	0.093	0.187	-42.344	-9.677
320	1	320	1.91	2.726	159.5	1	3487	26.348	0.168	NA	0.035	0.069	146.324	-171.332
321	1	321	1.936	2.704	160	1	2237	26.382	0.147	NA	0.034	0.069	-39.967	173.708
322	1	322	1.952	2.781	160.5	1	2626	26.461	0.226	NA	0.079	0.157	78.111	118.078
323	1	323	1.903	2.777	161	1	3686	26.51	0.219	NA	0.049	0.098	-175.093	106.796
324	1	324	1.968	2.77	161.5	1	2602	26.575	0.217	NA	0.065	0.13	-6.496	168.597
325	1	325	1.976	2.686	162	1	4140	26.659	0.141	NA	0.084	0.168	-84.064	-77.568
326	1	326	1.94	2.738	162.5	1	2289	26.723	0.181	NA	0.064	0.127	125.124	-150.812
327	1	327	1.96	2.757	163	1	3641	26.75	0.203	NA	0.027	0.054	42.31	-82.814
328	1	328	1.872	2.78	163.5	1	4300	26.84	0.226	NA	0.091	0.181	165.127	122.816
329	1	329	1.94	2.799	164	1	2647	26.911	0.242	NA	0.071	0.141	16.006	-149.12
330	1	330	1.885	2.821	164.5	1	3743	26.97	0.264	NA	0.059	0.118	158.865	142.859
331	1	331	1.959	2.89	165	1	2291	27.072	0.334	NA	0.102	0.203	43.202	-115.663
332	1	332	1.933	2.882	165.5	1	4473	27.098	0.324	NA	0.027	0.053	-162.886	153.912
333	1	333	1.928	2.907	166	1	3125	27.124	0.349	NA	0.026	0.051	101.369	-95.745
334	1	334	1.975	2.874	166.5	1	4010	27.181	0.321	NA	0.057	0.115	-35.398	-136.767
335	1	335	2.02	2.878	167	1	1535	27.226	0.335	NA	0.045	0.09	4.722	40.12
336	1	336	1.914	2.894	167.5	1	4635	27.333	0.335	NA	0.107	0.214	171.604	166.882
337	1	337	1.934	2.881	168	1	3449	27.356	0.324	NA	0.023	0.047	-31.25	157.147
338	1	338	1.972	2.714	168.5	1	4381	27.528	0.165	NA	0.172	0.343	-77.022	-45.772
339	1	339	2.079	2.8	169	1	1719	27.664	0.29	NA	0.136	0.273	38.63	115.652
340	1	340	2.045	2.855	169.5	1	3456	27.729	0.323	NA	0.065	0.129	121.235	82.605
341	1	341	1.963	2.826	170	1	3566	27.816	0.272	NA	0.088	0.175	-161.059	77.706
342	1	342	1.995	2.771	170.5	1	2638	27.88	0.226	NA	0.064	0.127	-59.923	101.136
343	1	343	1.99	2.783	171	1	4283	27.893	0.237	NA	0.013	0.026	109.126	169.049
344	1	344	2.024	2.834	171.5	1	2978	27.954	0.296	NA	0.061	0.122	56.572	-52.555
345	1	345	1.982	2.871	172	1	5164	28.01	0.319	NA	0.056	0.112	138.558	81.986
346	1	346	1.937	2.821	172.5	1	3300	28.077	0.263	NA	0.067	0.135	-131.85	89.592
347	1	347	2.048	2.876	173	1	3342	28.2	0.343	NA	0.123	0.247	26.306	158.156
348	1	348	2.11	2.787	173.5	1	4755	28.309	0.299	NA	0.108	0.217	-54.713	-81.019
349	1	349	2.075	2.771	174	1	3037	28.347	0.265	NA	0.039	0.077	-155.297	-100.584
350	1	350	2.069	2.782	174.5	1	2517	28.36	0.27	NA	0.012	0.025	119.527	-85.176
351	1	351	2.005	2.854	175	1	4202	28.456	0.308	NA	0.096	0.192	131.453	11.926
352	1	352	2.077	2.765	175.5	1	3490	28.571	0.261	NA	0.115	0.229	-51.28	177.267
353	1	353	2.017	2.899	176	1	3097	28.718	0.355	NA	0.147	0.294	114.031	165.311
354	1	354	2.046	2.915	176.5	1	3242	28.751	0.379	NA	0.033	0.066	28.303	-85.728
355	1	355	2.049	2.859	177	1	4652	28.807	0.328	NA	0.056	0.112	-87.624	-115.927
356	1	356	2.063	2.789	177.5	1	4145	28.878	0.273	NA	0.071	0.141	-78.2	9.425
357	1	357	2.027	2.875	178	1	3639	28.97	0.335	NA	0.093	0.185	112.745	-169.056
358	1	358	2.082	2.775	178.5	1	3776	29.084	0.272	NA	0.114	0.228	-61.037	-173.782
359	1	359	1.945	2.856	179	1	3042	29.243	0.299	NA	0.159	0.318	149.46	-149.503
360	1	360	1.992	2.822	179.5	1	1966	29.301	0.274	NA	0.058	0.115	-36.219	174.321
361	1	361	2.009	2.831	180	1	2931	29.32	0.288	NA	0.02	0.039	27.227	63.446
362	1	362	1.967	2.927	180.5	1	2587	29.425	0.372	NA	0.105	0.209	113.8	86.574
363	1	363	1.989	2.886	181	1	3200	29.471	0.335	NA	0.046	0.093	-61.642	-175.442
364	1	364	2.068	2.816	181.5	1	2624	29.577	0.298	NA	0.105	0.211	-41.617	20.025
365	1	365	2.016	2.79	182	1	3808	29.635	0.251	NA	0.058	0.116	-152.984	-111.367
366	1	366	2.116	2.797	182.5	1	2538	29.735	0.31	NA	0.1	0.2	4.125	157.11
367	1	367	2.058	2.851	183	1	3104	29.814	0.324	NA	0.079	0.159	137.282	133.157
368	1	368	2.036	2.901	183.5	1	1514	29.869	0.363	NA	0.055	0.11	112.802	-24.48
369	1	369	2.09	2.806	184	1	2579	29.979	0.302	NA	0.11	0.22	-60.712	-173.514
370	1	370	2.026	2.818	184.5	1	3498	30.044	0.281	NA	0.065	0.13	169.118	-130.17
371	1	371	1.96	2.879	185	1	3039	30.135	0.324	NA	0.09	0.181	137.429	-31.689
372	1	372	2.069	2.847	185.5	1	2133	30.249	0.326	NA	0.114	0.229	-16.305	-153.735
373	1	373	2.144	2.703	186	1	2350	30.412	0.268	NA	0.163	0.325	-62.682	-46.376
374	1	374	2.142	2.818	186.5	1	1523	30.527	0.343	NA	0.115	0.231	90.968	153.65
375	1	375	2.109	2.828	187	1	3255	30.562	0.331	NA	0.034	0.069	163.565	72.597
376	1	376	2.079	2.779	187.5	1	2538	30.619	0.274	NA	0.057	0.114	-121.866	74.569
377	1	377	2.087	2.875	188	1	2103	30.714	0.359	NA	0.096	0.192	85.308	-152.826
378	1	378	2.045	2.825	188.5	1	2336	30.779	0.296	NA	0.065	0.13	-129.839	144.853
379	1	379	2.022	2.846	189	1	3901	30.811	0.306	NA	0.031	0.063	137.388	-92.773
380	1	380	2.062	2.847	189.5	1	2135	30.85	0.322	NA	0.039	0.079	0.675	-136.713
381	1	381	2.043	2.78	190	1	1851	30.92	0.254	NA	0.069	0.139	-105.798	-106.473
382	1	382	2.026	2.882	190.5	1	1856	31.023	0.341	NA	0.103	0.206	99.545	-154.657
383	1	383	2.093	2.856	191	1	2103	31.095	0.346	NA	0.072	0.144	-20.556	-120.101
384	1	384	2.13	2.777	191.5	1	1672	31.182	0.305	NA	0.087	0.174	-64.961	-44.405
385	1	385	2.094	2.894	192	1	1762	31.303	0.379	NA	0.122	0.243	106.851	171.812
386	1	386	1.99	2.82	192.5	1	3987	31.432	0.271	NA	0.128	0.257	-144.684	108.465
387	1	387	2.043	2.883	193	1	2338	31.514	0.348	NA	0.083	0.166	50.284	-165.032
388	1	388	2.051	2.829	193.5	1	1337	31.569	0.301	NA	0.055	0.11	-81.806	-132.09
389	1	389	2.119	2.802	194	1	2103	31.643	0.316	NA	0.074	0.148	-21.546	60.26
390	1	390	2.009	2.892	194.5	1	2719	31.786	0.346	NA	0.143	0.286	140.521	162.067
391	1	391	1.995	2.938	195	1	2133	31.834	0.388	NA	0.048	0.096	107.119	-33.402
392	1	392	2.087	2.878	195.5	1	2737	31.944	0.362	NA	0.11	0.22	-33.133	-140.252
393	1	393	2.166	2.863	196	1	2406	32.024	0.394	NA	0.08	0.16	-10.399	22.734
394	1	394	2.139	2.871	196.5	1	1745	32.053	0.383	NA	0.029	0.057	164.353	174.752
395	1	395	2.132	2.836	197	1	3050	32.089	0.351	NA	0.036	0.071	-100.447	95.199
396	1	396	2.064	2.836	197.5	1	2139	32.157	0.314	NA	0.068	0.137	-179.996	-79.549
397	1	397	2.186	2.832	198	1	3374	32.28	0.383	NA	0.122	0.245	-1.959	178.038
398	1	398	2.229	2.806	198.5	1	2472	32.33	0.398	NA	0.05	0.1	-31.099	-29.14
399	1	399	2.112	2.824	199	1	2423	32.448	0.329	NA	0.118	0.237	171.084	-157.818
400	1	400	2.236	2.783	199.5	1	2873	32.579	0.39	NA	0.131	0.262	-18.23	170.686
401	1	401	2.079	2.82	200	1	2564	32.741	0.307	NA	0.162	0.323	167.097	-174.673
402	1	402	2.132	2.79	200.5	1	3406	32.801	0.316	NA	0.061	0.121	-28.769	164.134
403	1	403	2.088	2.833	201	1	2495	32.862	0.323	NA	0.061	0.122	135.983	164.752
404	1	404	2.167	2.755	201.5	1	1713	32.973	0.318	NA	0.111	0.222	-44.2	179.818
405	1	405	2.076	2.85	202	1	2468	33.104	0.332	NA	0.132	0.263	134.096	178.296
406	1	406	2.061	2.811	202.5	1	2374	33.146	0.29	NA	0.042	0.084	-111.324	114.58
407	1	407	2.177	2.8	203	1	2412	33.263	0.355	NA	0.117	0.234	-5.169	106.155
408	1	408	2.117	2.779	203.5	1	2039	33.326	0.298	NA	0.063	0.127	-160.472	-155.303
409	1	409	2.112	2.823	204	1	2542	33.371	0.328	NA	0.044	0.088	97.104	-102.424
410	1	410	2.045	2.891	204.5	1	1465	33.466	0.357	NA	0.096	0.192	134.55	37.445
411	1	411	2.16	2.888	205	1	1544	33.582	0.409	NA	0.116	0.231	-1.623	-136.173
412	1	412	2.004	2.778	205.5	1	2195	33.774	0.236	NA	0.191	0.383	-144.705	-143.081
413	1	413	2.084	2.89	206	1	1309	33.912	0.372	NA	0.139	0.277	54.614	-160.681
414	1	414	2.084	2.789	206.5	1	1700	34.013	0.284	NA	0.101	0.203	-90.128	-144.742
415	1	415	2.161	2.852	207	1	1009	34.113	0.381	NA	0.099	0.199	39.288	129.415
416	1	416	2.072	2.812	207.5	1	3044	34.21	0.297	NA	0.098	0.195	-155.743	164.969
417	1	417	2.084	2.775	208	1	2711	34.249	0.273	NA	0.038	0.077	-72.397	83.346
418	1	418	2.121	2.808	208.5	1	1681	34.299	0.322	NA	0.05	0.1	41.805	114.202
419	1	419	2.069	2.756	209	1	5990	34.372	0.25	NA	0.073	0.146	-134.589	-176.393
420	1	420	2.073	2.749	209.5	1	3396	34.38	0.246	NA	0.008	0.016	-63.628	70.961
421	1	421	2.062	2.802	210	1	4068	34.434	0.283	NA	0.055	0.109	102.136	165.763
422	1	422	2.1	2.837	210.5	1	2993	34.486	0.333	NA	0.052	0.103	42.048	-60.088
423	1	423	2.061	2.805	211	1	2440	34.537	0.285	NA	0.051	0.102	-140.571	177.381
424	1	424	2.087	2.784	211.5	1	4046	34.571	0.282	NA	0.034	0.067	-38.437	102.134
425	1	425	2.149	2.873	212	1	5184	34.679	0.39	NA	0.108	0.217	55.144	93.581
426	1	426	2.118	2.812	212.5	1	3099	34.747	0.323	NA	0.068	0.135	-117.333	-172.477
427	1	427	2.028	2.892	213	1	4224	34.867	0.352	NA	0.12	0.241	138.449	-104.218
428	1	428	1.981	2.856	213.5	1	3884	34.926	0.304	NA	0.059	0.117	-141.686	79.865
429	1	429	2.143	2.865	214	1	3174	35.087	0.38	NA	0.162	0.323	3.229	144.915
430	1	430	2.113	2.977	214.5	1	5049	35.203	0.461	NA	0.116	0.231	105.129	101.9
431	1	431	2.089	2.807	215	1	2041	35.375	0.302	NA	0.172	0.343	-97.801	157.069
432	1	432	2.124	2.903	215.5	1	3129	35.477	0.402	NA	0.102	0.205	70.383	168.184
433	1	433	2.03	2.87	216	1	2444	35.576	0.331	NA	0.099	0.198	-160.422	129.195
434	1	434	2.104	2.924	216.5	1	3718	35.667	0.41	NA	0.091	0.183	35.882	-163.696
435	1	435	2.121	2.911	217	1	4447	35.688	0.406	NA	0.021	0.041	-39.018	-74.899
436	1	436	2.093	2.872	217.5	1	2871	35.736	0.359	NA	0.047	0.095	-126.127	-87.11
437	1	437	2.077	2.813	218	1	2946	35.796	0.301	NA	0.061	0.121	-104.482	21.645
438	1	438	2.024	2.94	218.5	1	3219	35.933	0.396	NA	0.137	0.274	112.782	-142.736
439	1	439	2.133	2.877	219	1	2451	36.059	0.385	NA	0.125	0.251	-29.84	-142.622
440	1	440	2.216	2.827	219.5	1	2816	36.156	0.402	NA	0.097	0.194	-31.179	-1.339
441	1	441	2.093	2.885	220	1	1378	36.292	0.371	NA	0.136	0.272	154.654	-174.167
442	1	442	2.163	2.805	220.5	1	2762	36.399	0.348	NA	0.107	0.213	-49.057	156.289
443	1	443	2.189	2.836	221	1	3259	36.439	0.388	NA	0.04	0.081	50.819	99.875
444	1	444	2.096	2.776	221.5	1	1190	36.55	0.282	NA	0.111	0.221	-147.302	161.879
445	1	445	2.131	2.802	222	1	2212	36.593	0.323	NA	0.043	0.086	35.738	-176.959
446	1	446	2.162	2.753	222.5	1	1798	36.65	0.312	NA	0.058	0.115	-57.499	-93.237
447	1	447	2.141	2.858	223	1	2022	36.757	0.374	NA	0.107	0.214	101.237	158.736
448	1	448	2.056	2.801	223.5	1	2321	36.86	0.279	NA	0.103	0.205	-145.975	112.787
449	1	449	2.026	2.76	224	1	4736	36.911	0.229	NA	0.05	0.101	-126.036	19.94
450	1	450	1.966	2.819	224.5	1	3419	36.995	0.265	NA	0.085	0.17	135.333	-98.631
451	1	451	1.988	2.832	225	1	3108	37.021	0.283	NA	0.026	0.051	30.445	-104.888
452	1	452	2.065	2.907	225.5	1	3259	37.129	0.378	NA	0.108	0.215	43.646	13.2
453	1	453	2.204	2.833	226	1	3099	37.285	0.397	NA	0.157	0.314	-28.078	-71.724
454	1	454	2.132	2.82	226.5	1	2344	37.359	0.338	NA	0.073	0.147	-170.06	-141.982
455	1	455	2.192	2.769	227	1	2495	37.438	0.346	NA	0.08	0.159	-40.377	129.683
456	1	456	2.079	2.854	227.5	1	2502	37.58	0.337	NA	0.142	0.284	142.904	-176.719
457	1	457	2.123	2.851	228	1	2611	37.624	0.358	NA	0.044	0.088	-4.346	-147.25
458	1	458	2.175	2.815	228.5	1	1710	37.687	0.363	NA	0.063	0.125	-34.752	-30.407
459	1	459	2.05	2.696	229	1	3334	37.86	0.19	NA	0.173	0.346	-136.287	-101.534
460	1	460	2.131	2.786	229.5	1	1435	37.981	0.312	NA	0.121	0.243	47.911	-175.802
461	1	461	2.126	2.767	230	1	1858	38.001	0.295	NA	0.02	0.039	-104.619	-152.53
462	1	462	2.083	2.684	230.5	1	3411	38.094	0.208	NA	0.093	0.186	-117.719	-13.1
463	1	463	2.067	2.733	231	1	3022	38.145	0.23	NA	0.051	0.103	107.196	-135.085
464	1	464	2.135	2.764	231.5	1	4563	38.219	0.299	NA	0.074	0.148	24.018	-83.178
465	1	465	2.122	2.74	232	1	3379	38.246	0.273	NA	0.027	0.054	-119.49	-143.508
466	1	466	2.13	2.742	232.5	1	2690	38.254	0.281	NA	0.008	0.016	16.914	136.404
467	1	467	2.121	2.812	233	1	2568	38.324	0.325	NA	0.07	0.14	97.117	80.203
468	1	468	2.061	2.834	233.5	1	2557	38.388	0.311	NA	0.064	0.128	159.383	62.266
469	1	469	2.146	2.763	234	1	3684	38.499	0.307	NA	0.111	0.222	-39.939	160.678
470	1	470	2.139	2.629	234.5	1	2715	38.633	0.232	NA	0.134	0.268	-93.15	-53.21
471	1	471	2.181	2.748	235	1	3402	38.759	0.325	NA	0.126	0.252	70.39	163.54
472	1	472	2.129	2.777	235.5	1	1894	38.819	0.304	NA	0.06	0.119	151.362	80.972
473	1	473	2.207	2.751	236	1	3308	38.901	0.347	NA	0.082	0.164	-18.281	-169.643
474	1	474	2.128	2.801	236.5	1	3033	38.995	0.321	NA	0.094	0.187	147.75	166.031
475	1	475	2.168	2.775	237	1	3720	39.043	0.331	NA	0.048	0.096	-32.431	179.819
476	1	476	2.097	2.746	237.5	1	3505	39.119	0.26	NA	0.077	0.153	-157.94	-125.509
477	1	477	2.089	2.742	238	1	2583	39.129	0.251	NA	0.01	0.019	-151.494	6.446
478	1	478	2.127	2.662	238.5	1	3020	39.217	0.234	NA	0.088	0.176	-64.094	87.4
479	1	479	2.135	2.599	239	1	2190	39.281	0.221	NA	0.064	0.128	-82.669	-18.575
480	1	480	2.074	2.721	239.5	1	3039	39.417	0.226	NA	0.136	0.272	116.602	-160.73
481	1	481	2.101	2.699	240	1	1335	39.451	0.231	NA	0.034	0.069	-39.659	-156.261
482	1	482	2.061	2.769	240.5	1	3302	39.532	0.255	NA	0.081	0.161	119.477	159.136
483	1	483	2.036	2.796	241	1	4448	39.569	0.266	NA	0.037	0.074	132.556	13.079
484	1	484	2.154	2.672	241.5	1	3289	39.741	0.263	NA	0.172	0.343	-46.421	-178.977
485	1	485	2.066	2.7	242	1	2717	39.834	0.205	NA	0.093	0.186	162.078	-151.501
486	1	486	2.119	2.692	242.5	1	2451	39.887	0.242	NA	0.053	0.107	-8.619	-170.698
487	1	487	2.091	2.768	243	1	3048	39.968	0.272	NA	0.081	0.162	110.031	118.65
488	1	488	2.106	2.719	243.5	1	2517	40.02	0.247	NA	0.052	0.103	-73.213	176.756
489	1	489	2.103	2.658	244	1	2920	40.081	0.211	NA	0.061	0.123	-92.478	-19.264
490	1	490	2.042	2.785	244.5	1	3551	40.222	0.258	NA	0.141	0.282	115.651	-151.871
491	1	491	2.048	2.726	245	1	2587	40.281	0.213	NA	0.059	0.118	-84.006	160.343
492	1	492	1.9	2.886	245.5	1	3057	40.499	0.328	NA	0.218	0.436	132.829	-143.165
493	1	493	2.019	2.713	246	1	1919	40.709	0.185	NA	0.21	0.421	-55.493	171.677
494	1	494	1.939	2.78	246.5	1	3411	40.814	0.223	NA	0.105	0.21	140.108	-164.399
495	1	495	2.066	2.72	247	1	2018	40.955	0.219	NA	0.141	0.282	-25.369	-165.476
496	1	496	1.97	2.684	247.5	1	4546	41.057	0.136	NA	0.102	0.205	-159.748	-134.38
497	1	497	2.079	2.763	248	1	2122	41.192	0.261	NA	0.135	0.269	35.764	-164.487
498	1	498	2.1	2.719	248.5	1	2314	41.241	0.243	NA	0.048	0.097	-64.714	-100.479
499	1	499	1.922	2.743	249	1	4800	41.42	0.185	NA	0.179	0.359	172.278	-123.007
500	1	500	1.993	2.76	249.5	1	2557	41.493	0.216	NA	0.073	0.147	13.493	-158.785
501	1	501	2.05	2.803	250	1	5160	41.563	0.278	NA	0.07	0.14	37.018	23.524
502	1	502	2.055	2.798	250.5	1	3082	41.57	0.276	NA	0.007	0.014	-39.612	-76.629
503	1	503	2.044	2.806	251	1	3176	41.584	0.279	NA	0.013	0.027	141.952	-178.437
504	1	504	1.98	2.738	251.5	1	2329	41.677	0.191	NA	0.093	0.187	-133.224	84.824
505	1	505	2.107	2.667	252	1	2084	41.822	0.218	NA	0.145	0.29	-29.374	103.849
506	1	506	2.111	2.776	252.5	1	3200	41.931	0.291	NA	0.109	0.218	87.967	117.342
507	1	507	2.02	2.865	253	1	3225	42.058	0.323	NA	0.127	0.254	135.63	47.663
508	1	508	2.056	2.809	253.5	1	6135	42.124	0.286	NA	0.066	0.133	-57.367	167.003
509	1	509	2.083	2.769	254	1	2867	42.173	0.268	NA	0.048	0.097	-55.875	1.491
510	1	510	2.054	2.809	254.5	1	4038	42.222	0.285	NA	0.049	0.098	125.705	-178.419
511	1	511	2.104	2.762	255	1	3543	42.29	0.276	NA	0.068	0.137	-43.156	-168.862
512	1	512	2.05	2.744	255.5	1	2380	42.348	0.228	NA	0.057	0.115	-161.778	-118.622
513	1	513	2.015	2.796	256	1	3584	42.41	0.256	NA	0.062	0.125	124.194	-74.028
514	1	514	2.106	2.735	256.5	1	1305	42.519	0.258	NA	0.109	0.219	-33.57	-157.764
515	1	515	2.122	2.794	257	1	3238	42.58	0.312	NA	0.061	0.122	74.639	108.209
516	1	516	2.117	2.817	257.5	1	4023	42.604	0.326	NA	0.023	0.047	102.21	27.572
517	1	517	2.127	2.742	258	1	4469	42.679	0.278	NA	0.076	0.151	-82.471	175.319
518	1	518	2.117	2.811	258.5	1	3071	42.749	0.322	NA	0.07	0.14	97.93	-179.599
519	1	519	2.105	2.761	259	1	5183	42.801	0.277	NA	0.051	0.103	-103.218	158.853
520	1	520	2.129	2.738	259.5	1	4578	42.834	0.277	NA	0.033	0.067	-45.747	57.471
521	1	521	2.127	2.686	260	1	3394	42.885	0.246	NA	0.051	0.102	-91.58	-45.833
522	1	522	2.141	2.789	260.5	1	2649	42.989	0.322	NA	0.104	0.208	82.139	173.72
523	1	523	2.108	2.79	261	1	3409	43.023	0.3	NA	0.034	0.067	178.842	96.703
524	1	524	2.127	2.753	261.5	1	2022	43.064	0.286	NA	0.042	0.084	-62.475	118.683
525	1	525	2.119	2.864	262	1	4721	43.175	0.366	NA	0.111	0.222	94.334	156.808
526	1	526	2.257	2.879	262.5	1	4187	43.315	0.467	NA	0.139	0.278	6.484	-87.85
527	1	527	2.183	2.766	263	1	4642	43.45	0.337	NA	0.135	0.27	-123.08	-129.564
528	1	528	2.266	2.826	263.5	1	4817	43.552	0.439	NA	0.102	0.204	35.829	158.909
529	1	529	2.161	2.707	264	1	4053	43.71	0.285	NA	0.159	0.317	-131.674	-167.502
530	1	530	2.221	2.794	264.5	1	2709	43.816	0.384	NA	0.105	0.21	55.157	-173.17
531	1	531	2.176	2.722	265	1	3033	43.9	0.306	NA	0.084	0.168	-122.099	-177.255
532	1	532	2.157	2.667	265.5	1	2077	43.958	0.263	NA	0.058	0.116	-109.006	13.093
533	1	533	2.175	2.65	266	1	3901	43.983	0.273	NA	0.025	0.051	-44.42	64.586
534	1	534	2.243	2.608	266.5	1	2312	44.063	0.329	NA	0.079	0.159	-31.9	12.52
535	1	535	2.141	2.638	267	1	3991	44.169	0.237	NA	0.106	0.213	163.354	-164.747
536	1	536	2.052	2.747	267.5	1	4740	44.31	0.232	NA	0.141	0.281	129.051	-34.303
537	1	537	2.105	2.767	268	1	3675	44.367	0.281	NA	0.057	0.114	20.545	-108.506
538	1	538	2.129	2.793	268.5	1	3511	44.402	0.316	NA	0.035	0.07	48.18	27.636
539	1	539	2.17	2.673	269	1	4130	44.529	0.277	NA	0.128	0.255	-71.299	-119.48
540	1	540	2.149	2.733	269.5	1	3712	44.593	0.29	NA	0.063	0.127	109.148	-179.552
541	1	541	2.208	2.606	270	1	2715	44.733	0.294	NA	0.14	0.28	-65.035	-174.183
542	1	542	2.127	2.66	270.5	1	2440	44.831	0.233	NA	0.098	0.196	146.178	-148.787
543	1	543	2.119	2.659	271	1	3234	44.838	0.226	NA	0.007	0.015	-169.984	43.838
544	1	544	2.101	2.661	271.5	1	3133	44.856	0.211	NA	0.018	0.036	173.58	-16.436
545	1	545	2.145	2.493	272	1	4430	45.029	0.237	NA	0.173	0.347	-75.296	111.124
546	1	546	2.126	2.547	272.5	1	2852	45.086	0.208	NA	0.057	0.114	110.467	-174.237
547	1	547	2.153	2.628	273	1	2613	45.172	0.246	NA	0.086	0.172	71.238	-39.229
548	1	548	2.113	2.553	273.5	1	1785	45.258	0.195	NA	0.085	0.17	-118.249	170.514
549	1	549	2.052	2.498	274	1	2278	45.34	0.147	NA	0.083	0.165	-137.655	-19.406
550	1	550	2.08	2.551	274.5	1	1166	45.401	0.162	NA	0.061	0.121	62.642	-159.703
551	1	551	2.196	2.489	275	1	2227	45.532	0.286	NA	0.132	0.263	-28.341	-90.983
552	1	552	2.188	2.567	275.5	1	2367	45.611	0.27	NA	0.079	0.158	95.672	124.012
553	1	553	2.182	2.547	276	1	1896	45.632	0.264	NA	0.021	0.041	-106.77	157.558
554	1	554	2.176	2.674	276.5	1	3662	45.758	0.283	NA	0.126	0.252	92.513	-160.717
555	1	555	2.111	2.637	277	1	4723	45.833	0.209	NA	0.075	0.15	-150.831	116.656
556	1	556	2.078	2.615	277.5	1	4433	45.873	0.17	NA	0.039	0.079	-146.017	4.814
557	1	557	2.021	2.653	278	1	3953	45.942	0.14	NA	0.069	0.138	146.088	-67.896
558	1	558	2.148	2.762	278.5	1	2745	46.108	0.307	NA	0.167	0.333	40.471	-105.617
559	1	559	2.194	2.663	279	1	2412	46.217	0.295	NA	0.109	0.218	-64.78	-105.251
560	1	560	2.117	2.689	279.5	1	2850	46.299	0.238	NA	0.081	0.163	161.391	-133.829
561	1	561	2.209	2.609	280	1	2508	46.421	0.296	NA	0.122	0.244	-40.764	157.844
562	1	562	2.035	2.738	280.5	1	2730	46.637	0.214	NA	0.217	0.433	143.623	-175.612
563	1	563	2.097	2.787	281	1	2240	46.716	0.29	NA	0.079	0.158	38.583	-105.04
564	1	564	2.225	2.686	281.5	1	3551	46.879	0.332	NA	0.163	0.326	-38.308	-76.89
565	1	565	2.151	2.772	282	1	3281	46.993	0.316	NA	0.114	0.227	130.566	168.873
566	1	566	2.101	2.741	282.5	1	2397	47.051	0.259	NA	0.059	0.117	-147.908	81.526
567	1	567	2.156	2.697	283	1	2875	47.122	0.276	NA	0.07	0.14	-38.339	109.569
568	1	568	2.083	2.707	283.5	1	2423	47.195	0.223	NA	0.073	0.147	172.612	-149.049
569	1	569	2.114	2.742	284	1	3232	47.242	0.27	NA	0.047	0.095	48.862	-123.75
570	1	570	2.077	2.795	284.5	1	2948	47.307	0.285	NA	0.064	0.129	126.022	77.16
571	1	571	2.13	2.776	285	1	3210	47.363	0.304	NA	0.056	0.113	-18.962	-144.984
572	1	572	2.051	2.722	285.5	1	1873	47.459	0.211	NA	0.096	0.191	-145.381	-126.419
573	1	573	2.033	2.652	286	1	2728	47.531	0.149	NA	0.073	0.145	-104.179	41.201
574	1	574	2.146	2.708	286.5	1	1433	47.657	0.273	NA	0.126	0.251	26.491	130.671
575	1	575	2.111	2.661	287	1	2067	47.716	0.218	NA	0.059	0.118	-126.975	-153.466
576	1	576	2.066	2.643	287.5	1	2830	47.764	0.171	NA	0.048	0.096	-158.498	-31.523
577	1	577	2.026	2.731	288	1	2873	47.86	0.204	NA	0.096	0.192	114.457	-87.045
578	1	578	2.077	2.707	288.5	1	2043	47.915	0.218	NA	0.056	0.111	-24.834	-139.29
579	1	579	2.135	2.774	289	1	2596	48.004	0.306	NA	0.089	0.177	49.152	73.985
580	1	580	2.029	2.792	289.5	1	2916	48.111	0.259	NA	0.107	0.213	170.479	121.327
581	1	581	2.046	2.773	290	1	3406	48.136	0.25	NA	0.025	0.05	-48.287	141.234
582	1	582	2.006	2.769	290.5	1	5190	48.176	0.228	NA	0.04	0.08	-173.339	-125.052
583	1	583	2.01	2.709	291	1	3409	48.236	0.177	NA	0.06	0.119	-86.045	87.294
584	1	584	2.017	2.754	291.5	1	3923	48.281	0.219	NA	0.045	0.091	82.159	168.204
585	1	585	1.997	2.766	292	1	3537	48.304	0.222	NA	0.023	0.046	149.391	67.232
586	1	586	2.068	2.739	292.5	1	3831	48.38	0.235	NA	0.076	0.151	-20.315	-169.707
587	1	587	2.01	2.707	293	1	3078	48.446	0.175	NA	0.067	0.133	-150.872	-130.557
588	1	588	1.997	2.686	293.5	1	2116	48.471	0.15	NA	0.024	0.049	-121.011	29.861
589	1	589	1.964	2.663	294	1	2444	48.511	0.115	NA	0.04	0.08	-145.383	-24.372
590	1	590	2.058	2.687	294.5	1	2129	48.607	0.19	NA	0.097	0.193	14.432	159.815
591	1	591	2.073	2.716	295	1	1851	48.64	0.222	NA	0.033	0.065	61.646	47.213
592	1	592	2.005	2.653	295.5	1	2545	48.733	0.129	NA	0.093	0.186	-137.216	161.138
593	1	593	2.023	2.686	296	1	2794	48.771	0.166	NA	0.038	0.076	61.651	-161.133
594	1	594	2.056	2.607	296.5	1	1459	48.858	0.146	NA	0.086	0.173	-67.879	-129.529
595	1	595	1.968	2.578	297	1	2359	48.95	0.054	NA	0.092	0.184	-161.722	-93.843
596	1	596	2.077	2.716	297.5	1	1175	49.126	0.224	NA	0.176	0.353	51.666	-146.613
597	1	597	2.045	2.756	298	1	2745	49.178	0.236	NA	0.052	0.104	128.478	76.812
598	1	598	2.031	2.641	298.5	1	2344	49.294	0.14	NA	0.116	0.233	-97.164	134.359
599	1	599	2.141	2.675	299	1	2387	49.41	0.252	NA	0.115	0.231	17.347	114.511
600	1	600	2.068	2.655	299.5	1	1796	49.485	0.178	NA	0.076	0.151	-164.194	178.459
