# Supplementary material for: Random sub-diffusion and capture of genes by the nuclear pore reduces dynamics and coordinates inter-chromosomal movement
Source: eLife. 2021 May 18;10:e66238. doi: 10.7554/eLife.66238 (PMC8195609; doi:10.7554/eLife.66238)
Supplement: Figure 5—source data 1. [file elife-66238-fig5-data1.zip › REPOS_DB/DimerCap_WT/200312_DimerCap_WT_Dimer_01a.csv]

Nr	TID	PID	x [micron]	y [micron]	t [sec]	c [idx]	I [val]	Len [micron]	D2S [micron]	D2R [micron]	D2P [micron]	v [micron/sec]	α [deg]	Δα [deg]
1	1	1	3.14	3.533	0	1	16834	0	0	NA	NA	NA	NA	NA
2	1	2	3.154	3.478	0.5	1	14653	0.057	0.057	NA	0.057	0.114	-76.138	NA
3	1	3	3.162	3.4	1	1	10037	0.135	0.135	NA	0.078	0.156	-84.34	-8.202
4	1	4	3.144	3.346	1.5	1	11987	0.192	0.187	NA	0.057	0.114	-107.979	-23.639
5	1	5	3.173	3.424	2	1	14393	0.275	0.114	NA	0.083	0.165	69.796	177.775
6	1	6	3.174	3.409	2.5	1	16115	0.289	0.128	NA	0.014	0.029	-85.53	-155.326
7	1	7	3.187	3.485	3	1	14257	0.366	0.067	NA	0.077	0.154	80.129	165.659
8	1	8	3.041	3.558	3.5	1	13691	0.53	0.102	NA	0.163	0.327	153.37	73.241
9	1	9	3.081	3.477	4	1	13175	0.621	0.082	NA	0.091	0.183	-63.655	142.974
10	1	10	3.117	3.41	4.5	1	13855	0.697	0.126	NA	0.076	0.151	-62.05	1.605
11	1	11	3.017	3.546	5	1	13181	0.866	0.124	NA	0.169	0.338	126.22	-171.73
12	1	12	2.981	3.53	5.5	1	9181	0.905	0.159	NA	0.039	0.079	-155.971	77.809
13	1	13	2.94	3.527	6	1	15153	0.946	0.2	NA	0.041	0.082	-175.235	-19.264
14	1	14	2.981	3.548	6.5	1	11797	0.991	0.16	NA	0.045	0.091	27.652	-157.113
15	1	15	3.009	3.546	7	1	14993	1.019	0.132	NA	0.028	0.056	-3.309	-30.961
16	1	16	3.057	3.599	7.5	1	10860	1.091	0.106	NA	0.072	0.143	47.551	50.86
17	1	17	3.104	3.637	8	1	15103	1.151	0.11	NA	0.06	0.121	38.867	-8.683
18	1	18	3.064	3.535	8.5	1	17156	1.261	0.076	NA	0.11	0.22	-111.488	-150.355
19	1	19	3.109	3.518	9	1	11686	1.31	0.034	NA	0.048	0.096	-19.577	91.911
20	1	20	3.076	3.634	9.5	1	13787	1.429	0.119	NA	0.12	0.24	106.109	125.685
21	1	21	3.01	3.582	10	1	9941	1.513	0.139	NA	0.084	0.168	-142.08	111.812
22	1	22	3.022	3.612	10.5	1	17156	1.545	0.142	NA	0.032	0.064	67.886	-150.034
23	1	23	3.082	3.653	11	1	14242	1.618	0.133	NA	0.073	0.146	34.428	-33.459
24	1	24	3.094	3.558	11.5	1	15116	1.714	0.052	NA	0.096	0.191	-82.713	-117.141
25	1	25	3.154	3.581	12	1	17013	1.778	0.05	NA	0.064	0.128	20.962	103.675
26	1	26	3.16	3.577	12.5	1	21913	1.785	0.048	NA	0.007	0.014	-32.219	-53.181
27	1	27	3.151	3.576	13	1	16558	1.794	0.044	NA	0.009	0.018	-172.537	-140.318
28	1	28	3.144	3.623	13.5	1	18393	1.841	0.09	NA	0.047	0.095	99.079	-88.384
29	1	29	3.144	3.627	14	1	15150	1.846	0.094	NA	0.005	0.009	88.039	-11.04
30	1	30	3.126	3.531	14.5	1	18894	1.944	0.014	NA	0.098	0.196	-100.337	171.625
31	1	31	3.19	3.551	15	1	16213	2.011	0.053	NA	0.067	0.134	17.819	118.155
32	1	32	3.121	3.624	15.5	1	16206	2.11	0.093	NA	0.1	0.199	133.406	115.587
33	1	33	3.147	3.604	16	1	15603	2.143	0.071	NA	0.032	0.065	-38.004	-171.409
34	1	34	3.037	3.629	16.5	1	13629	2.255	0.141	NA	0.113	0.225	166.913	-155.083
35	1	35	3.113	3.596	17	1	11054	2.338	0.069	NA	0.083	0.165	-23.622	169.465
36	1	36	3.131	3.591	17.5	1	12119	2.357	0.059	NA	0.019	0.038	-15.935	7.687
37	1	37	3.175	3.576	18	1	16942	2.404	0.055	NA	0.046	0.093	-18.895	-2.96
38	1	38	3.151	3.586	18.5	1	13247	2.429	0.054	NA	0.026	0.051	156.801	175.696
39	1	39	3.202	3.578	19	1	10545	2.481	0.076	NA	0.051	0.103	-9.442	-166.244
40	1	40	3.142	3.526	19.5	1	13230	2.56	0.008	NA	0.079	0.159	-139.184	-129.741
41	1	41	3.115	3.465	20	1	11419	2.626	0.072	NA	0.066	0.132	-114.071	25.112
42	1	42	3.1	3.52	20.5	1	14643	2.683	0.043	NA	0.057	0.114	105.669	-140.26
43	1	43	3.107	3.483	21	1	12012	2.721	0.06	NA	0.038	0.076	-79.278	175.053
44	1	44	3.104	3.57	21.5	1	10835	2.808	0.052	NA	0.087	0.174	91.717	170.995
45	1	45	3.128	3.508	22	1	12654	2.874	0.028	NA	0.066	0.133	-68.882	-160.599
46	1	46	3.154	3.541	22.5	1	13207	2.916	0.016	NA	0.042	0.084	51.266	120.148
47	1	47	3.102	3.623	23	1	13495	3.014	0.097	NA	0.097	0.194	122.671	71.404
48	1	48	3.132	3.566	23.5	1	11443	3.078	0.034	NA	0.064	0.128	-61.844	175.486
49	1	49	3.163	3.535	24	1	14856	3.122	0.023	NA	0.044	0.088	-45.202	16.642
50	1	50	3.128	3.599	24.5	1	11372	3.194	0.066	NA	0.073	0.145	118.806	164.008
51	1	51	3.137	3.557	25	1	15511	3.237	0.024	NA	0.042	0.084	-77.669	163.524
52	1	52	3.134	3.656	25.5	1	13781	3.335	0.123	NA	0.099	0.198	92.034	169.704
53	1	53	3.163	3.56	26	1	14227	3.436	0.035	NA	0.1	0.201	-73.068	-165.103
54	1	54	3.175	3.54	26.5	1	12068	3.459	0.035	NA	0.023	0.047	-60.441	12.628
55	1	55	3.189	3.518	27	1	14417	3.485	0.051	NA	0.026	0.051	-56.142	4.299
56	1	56	3.191	3.527	27.5	1	16896	3.493	0.051	NA	0.009	0.017	75.527	131.669
57	1	57	3.196	3.537	28	1	13267	3.504	0.056	NA	0.011	0.022	62.644	-12.883
58	1	58	3.218	3.471	28.5	1	10643	3.574	0.1	NA	0.07	0.139	-71.578	-134.222
59	1	59	3.223	3.594	29	1	10308	3.698	0.103	NA	0.124	0.247	87.583	159.161
60	1	60	3.195	3.542	29.5	1	11656	3.757	0.055	NA	0.06	0.12	-118.679	153.738
61	1	61	3.218	3.513	30	1	9834	3.794	0.08	NA	0.037	0.074	-51.704	66.976
62	1	62	3.194	3.508	30.5	1	9890	3.818	0.06	NA	0.024	0.048	-168.661	-116.958
63	1	63	3.191	3.532	31	1	14335	3.843	0.051	NA	0.024	0.049	98.047	-93.291
64	1	64	3.201	3.521	31.5	1	12034	3.858	0.063	NA	0.015	0.031	-46.221	-144.268
65	1	65	3.171	3.51	32	1	10421	3.891	0.039	NA	0.032	0.065	-159.8	-113.579
66	1	66	3.209	3.604	32.5	1	9962	3.993	0.099	NA	0.102	0.204	68.17	-132.03
67	1	67	3.177	3.572	33	1	13401	4.038	0.054	NA	0.045	0.091	-135.352	156.478
68	1	68	3.166	3.559	33.5	1	10137	4.055	0.037	NA	0.017	0.034	-128.952	6.4
69	1	69	3.13	3.568	34	1	12985	4.092	0.037	NA	0.037	0.074	165.418	-65.631
70	1	70	3.113	3.617	34.5	1	14835	4.143	0.088	NA	0.051	0.102	108.96	-56.457
71	1	71	3.13	3.624	35	1	11739	4.162	0.091	NA	0.018	0.037	22.561	-86.399
72	1	72	3.106	3.663	35.5	1	10365	4.208	0.134	NA	0.046	0.093	121.801	99.24
73	1	73	3.109	3.673	36	1	12757	4.218	0.143	NA	0.01	0.021	72.754	-49.047
74	1	74	3.033	3.678	36.5	1	9947	4.294	0.18	NA	0.076	0.152	176.219	103.465
75	1	75	3.112	3.704	37	1	8347	4.377	0.173	NA	0.083	0.166	18.429	-157.791
76	1	76	3.154	3.655	37.5	1	11929	4.442	0.122	NA	0.065	0.129	-49.883	-68.312
77	1	77	3.161	3.67	38	1	14937	4.459	0.139	NA	0.017	0.035	63.639	113.522
78	1	78	3.149	3.61	38.5	1	13806	4.52	0.078	NA	0.061	0.123	-101.789	-165.428
79	1	79	3.141	3.599	39	1	9429	4.534	0.066	NA	0.013	0.027	-124.568	-22.779
80	1	80	3.162	3.643	39.5	1	12917	4.582	0.112	NA	0.049	0.097	65.202	-170.23
81	1	81	3.198	3.631	40	1	10101	4.621	0.114	NA	0.038	0.077	-18.323	-83.525
82	1	82	3.152	3.6	40.5	1	10709	4.677	0.067	NA	0.056	0.112	-145.486	-127.163
83	1	83	3.185	3.6	41	1	14103	4.71	0.08	NA	0.033	0.067	0.164	145.65
84	1	84	3.173	3.602	41.5	1	9425	4.722	0.076	NA	0.012	0.024	169.457	169.292
85	1	85	3.153	3.617	42	1	12554	4.747	0.085	NA	0.025	0.05	142.689	-26.768
86	1	86	3.094	3.605	42.5	1	9152	4.808	0.085	NA	0.061	0.121	-168.316	48.996
87	1	87	3.142	3.676	43	1	8437	4.894	0.143	NA	0.086	0.172	56.214	-135.471
88	1	88	3.153	3.663	43.5	1	8177	4.911	0.13	NA	0.018	0.035	-49.903	-106.117
89	1	89	3.125	3.727	44	1	12706	4.982	0.195	NA	0.07	0.141	113.213	163.116
90	1	90	3.156	3.751	44.5	1	13538	5.02	0.218	NA	0.039	0.078	37.426	-75.787
91	1	91	3.204	3.635	45	1	9459	5.146	0.12	NA	0.125	0.251	-67.691	-105.116
92	1	92	3.176	3.663	45.5	1	9218	5.185	0.135	NA	0.039	0.079	134.662	-157.648
93	1	93	3.181	3.671	46	1	9006	5.194	0.143	NA	0.009	0.018	56.802	-77.86
94	1	94	3.22	3.685	46.5	1	10404	5.236	0.172	NA	0.041	0.083	20.732	-36.07
95	1	95	3.114	3.648	47	1	5819	5.348	0.118	NA	0.112	0.223	-160.62	178.649
96	1	96	3.077	3.599	47.5	1	12923	5.41	0.091	NA	0.062	0.124	-127.373	33.247
97	1	97	3.103	3.582	48	1	13265	5.441	0.061	NA	0.031	0.063	-33.221	94.151
98	1	98	3.106	3.611	48.5	1	5885	5.471	0.085	NA	0.03	0.059	83.817	117.038
99	1	99	3.062	3.617	49	1	10075	5.515	0.114	NA	0.044	0.088	172.604	88.787
100	1	100	3.12	3.633	49.5	1	7127	5.575	0.102	NA	0.06	0.12	15.41	-157.194
101	1	101	3.116	3.572	50	1	7848	5.635	0.046	NA	0.06	0.121	-94.179	-109.589
102	1	102	3.158	3.625	50.5	1	11835	5.703	0.094	NA	0.068	0.135	51.3	145.479
103	1	103	3.176	3.584	51	1	13216	5.748	0.062	NA	0.045	0.091	-66.203	-117.503
104	1	104	3.09	3.623	51.5	1	8450	5.842	0.103	NA	0.094	0.188	155.412	-138.385
105	1	105	3.122	3.661	52	1	6176	5.892	0.13	NA	0.05	0.099	50.984	-104.428
106	1	106	3.109	3.691	52.5	1	6207	5.924	0.161	NA	0.032	0.065	113.36	62.376
107	1	107	3.063	3.631	53	1	6257	6	0.125	NA	0.075	0.151	-127.238	119.402
108	1	108	3.112	3.761	53.5	1	4127	6.138	0.229	NA	0.138	0.276	69.405	-163.357
109	1	109	3.101	3.72	54	1	3016	6.18	0.191	NA	0.042	0.084	-104.502	-173.907
110	1	110	3.207	3.693	54.5	1	5216	6.289	0.173	NA	0.109	0.218	-14.303	90.199
111	1	111	3.12	3.659	55	1	6429	6.382	0.128	NA	0.093	0.187	-158.762	-144.459
112	1	112	3.051	3.713	55.5	1	4454	6.469	0.2	NA	0.087	0.174	142.214	-59.024
113	1	113	3.092	3.65	56	1	6244	6.544	0.126	NA	0.075	0.15	-57.335	160.451
114	1	114	3.211	3.691	56.5	1	5576	6.67	0.173	NA	0.126	0.253	18.92	76.254
115	1	115	3.116	3.711	57	1	4966	6.768	0.18	NA	0.097	0.195	167.697	148.777
116	1	116	3.125	3.691	57.5	1	5109	6.789	0.159	NA	0.022	0.044	-66.189	126.114
117	1	117	3.163	3.681	58	1	5738	6.829	0.15	NA	0.04	0.079	-14.696	51.493
118	1	118	3.058	3.69	58.5	1	3295	6.935	0.177	NA	0.105	0.211	175.231	-170.074
119	1	119	3.073	3.651	59	1	4646	6.976	0.136	NA	0.042	0.083	-69.647	115.123
120	1	120	3.095	3.697	59.5	1	7302	7.027	0.17	NA	0.051	0.102	64.409	134.055
121	1	121	3.201	3.678	60	1	8068	7.135	0.157	NA	0.108	0.215	-10.067	-74.475
122	1	122	3.185	3.689	60.5	1	5651	7.154	0.162	NA	0.019	0.039	146.62	156.686
123	1	123	3.155	3.697	61	1	6766	7.185	0.165	NA	0.031	0.061	164.151	17.531
124	1	124	3.171	3.668	61.5	1	4588	7.218	0.139	NA	0.033	0.066	-61.593	134.256
125	1	125	3.136	3.647	62	1	4319	7.259	0.114	NA	0.041	0.081	-148.199	-86.606
126	1	126	3.147	3.624	62.5	1	4714	7.284	0.091	NA	0.026	0.051	-65.557	82.642
127	1	127	3.121	3.648	63	1	4998	7.32	0.117	NA	0.036	0.072	136.748	-157.696
128	1	128	3.123	3.648	63.5	1	4388	7.323	0.116	NA	0.002	0.005	-3.059	-139.807
129	1	129	3.084	3.674	64	1	4053	7.37	0.152	NA	0.048	0.095	146.385	149.444
130	1	130	3.03	3.637	64.5	1	4298	7.435	0.151	NA	0.065	0.13	-144.86	68.755
131	1	131	3.06	3.648	65	1	3694	7.467	0.14	NA	0.032	0.063	20.871	165.731
132	1	132	3.108	3.618	65.5	1	3281	7.524	0.09	NA	0.057	0.114	-32.255	-53.126
133	1	133	2.98	3.594	66	1	3481	7.654	0.171	NA	0.13	0.261	-169.545	-137.29
134	1	134	3.081	3.562	66.5	1	4921	7.76	0.066	NA	0.106	0.212	-17.433	152.112
135	1	135	3.132	3.628	67	1	2592	7.844	0.095	NA	0.084	0.167	51.998	69.431
136	1	136	3.186	3.655	67.5	1	3835	7.904	0.13	NA	0.06	0.121	26.478	-25.52
137	1	137	2.951	3.671	68	1	4864	8.14	0.234	NA	0.236	0.472	176.098	149.62
138	1	138	3.039	3.549	68.5	1	4132	8.291	0.103	NA	0.151	0.301	-54.235	129.667
139	1	139	3.117	3.627	69	1	2820	8.402	0.097	NA	0.111	0.221	45.208	99.443
140	1	140	3.035	3.648	69.5	1	5175	8.486	0.156	NA	0.084	0.168	165.323	120.115
141	1	141	3.048	3.689	70	1	3313	8.528	0.181	NA	0.043	0.085	72.461	-92.862
142	1	142	3.094	3.643	70.5	1	2826	8.593	0.12	NA	0.064	0.129	-45.063	-117.524
143	1	143	3.094	3.666	71	1	2120	8.615	0.14	NA	0.022	0.045	89.144	134.207
144	1	144	3.162	3.627	71.5	1	3059	8.693	0.096	NA	0.078	0.156	-29.773	-118.917
145	1	145	3.197	3.653	72	1	3270	8.737	0.133	NA	0.044	0.088	36.667	66.44
146	1	146	3.086	3.659	72.5	1	2645	8.848	0.137	NA	0.111	0.222	177.048	140.381
147	1	147	3.067	3.7	73	1	2709	8.894	0.183	NA	0.046	0.091	114.993	-62.055
148	1	148	3.043	3.654	73.5	1	2502	8.946	0.155	NA	0.052	0.104	-117.276	127.731
149	1	149	3.166	3.639	74	1	2914	9.07	0.109	NA	0.125	0.249	-6.749	110.527
150	1	150	3.133	3.657	74.5	1	2007	9.108	0.124	NA	0.038	0.076	152.092	158.841
151	1	151	3.153	3.654	75	1	4358	9.128	0.121	NA	0.02	0.04	-8.925	-161.017
152	1	152	3.177	3.653	75.5	1	3321	9.152	0.125	NA	0.024	0.049	-1.801	7.124
153	1	153	3.316	3.744	76	1	3048	9.318	0.274	NA	0.166	0.332	33.26	35.061
154	1	154	3.146	3.767	76.5	1	2589	9.489	0.234	NA	0.171	0.342	172.387	139.126
155	1	155	3.133	3.673	77	1	2958	9.584	0.14	NA	0.095	0.189	-97.744	89.869
156	1	156	3.037	3.804	77.5	1	2527	9.747	0.29	NA	0.163	0.326	126.426	-135.83
157	1	157	3.125	3.683	78	1	9548	9.896	0.15	NA	0.15	0.3	-53.968	179.606
158	1	158	2.997	3.711	78.5	1	10105	10.027	0.228	NA	0.131	0.262	167.515	-138.517
159	1	159	3.109	3.673	79	1	8569	10.145	0.143	NA	0.118	0.235	-18.776	173.709
160	1	160	3.045	3.717	79.5	1	12268	10.222	0.207	NA	0.077	0.154	145.597	164.374
161	1	161	3.023	3.714	80	1	14434	10.244	0.216	NA	0.022	0.044	-174.561	39.841
162	1	162	3.069	3.732	80.5	1	16153	10.293	0.212	NA	0.049	0.098	21.538	-163.901
163	1	163	3.065	3.689	81	1	16977	10.336	0.173	NA	0.044	0.087	-95.023	-116.561
164	1	164	3.027	3.715	81.5	1	13834	10.382	0.214	NA	0.046	0.092	146.074	-118.903
165	1	165	3.026	3.733	82	1	12622	10.401	0.231	NA	0.019	0.037	92.744	-53.33
166	1	166	3.016	3.759	82.5	1	11458	10.429	0.258	NA	0.028	0.055	111.124	18.379
167	1	167	3.012	3.755	83	1	18152	10.435	0.256	NA	0.006	0.012	-135.433	113.443
168	1	168	3.009	3.759	83.5	1	14880	10.44	0.261	NA	0.005	0.01	126.033	-98.533
169	1	169	3.063	3.701	84	1	15078	10.519	0.185	NA	0.079	0.158	-47.176	-173.209
170	1	170	3.048	3.67	84.5	1	15581	10.552	0.165	NA	0.034	0.068	-115.396	-68.22
171	1	171	3.067	3.71	85	1	11635	10.597	0.192	NA	0.044	0.088	64.835	-179.769
172	1	172	3.034	3.725	85.5	1	12603	10.633	0.22	NA	0.036	0.072	155.489	90.654
173	1	173	3.075	3.716	86	1	14751	10.675	0.194	NA	0.043	0.085	-13.329	-168.819
174	1	174	3.027	3.728	86.5	1	16241	10.725	0.225	NA	0.05	0.1	165.167	178.496
175	1	175	3.031	3.68	87	1	13689	10.774	0.183	NA	0.049	0.098	-85.181	109.652
176	1	176	3.077	3.659	87.5	1	12802	10.824	0.141	NA	0.05	0.101	-23.94	61.241
177	1	177	3.061	3.665	88	1	13292	10.842	0.154	NA	0.017	0.035	160.661	-175.399
178	1	178	3.119	3.666	88.5	1	16392	10.9	0.134	NA	0.058	0.117	0.631	-160.031
179	1	179	3.122	3.755	89	1	13845	10.989	0.222	NA	0.089	0.178	88.144	87.514
180	1	180	3.032	3.751	89.5	1	14001	11.079	0.243	NA	0.09	0.18	-177.447	94.409
181	1	181	3.074	3.768	90	1	12223	11.124	0.244	NA	0.045	0.089	22.106	-160.447
182	1	182	3.034	3.736	90.5	1	12622	11.175	0.229	NA	0.051	0.102	-142.066	-164.173
183	1	183	2.989	3.723	91	1	15744	11.221	0.242	NA	0.047	0.093	-162.759	-20.693
184	1	184	3.048	3.692	91.5	1	13555	11.288	0.183	NA	0.067	0.134	-27.553	135.206
185	1	185	3.033	3.688	92	1	14926	11.303	0.188	NA	0.015	0.03	-167.017	-139.463
186	1	186	3.055	3.722	92.5	1	14890	11.343	0.207	NA	0.04	0.08	57.664	-135.319
187	1	187	3.037	3.687	93	1	14617	11.382	0.186	NA	0.039	0.078	-117.866	-175.53
188	1	188	3.056	3.712	93.5	1	16915	11.413	0.198	NA	0.031	0.062	51.779	169.645
189	1	189	3.079	3.76	94	1	16360	11.467	0.235	NA	0.054	0.107	64.8	13.021
190	1	190	3.019	3.784	94.5	1	12974	11.531	0.279	NA	0.064	0.128	157.88	93.08
191	1	191	3.097	3.827	95	1	16191	11.62	0.297	NA	0.089	0.177	28.972	-128.908
192	1	192	3.06	3.895	95.5	1	18681	11.697	0.37	NA	0.077	0.154	118.907	89.936
193	1	193	3.051	3.878	96	1	16761	11.715	0.356	NA	0.019	0.037	-115.953	125.14
194	1	194	3.043	3.825	96.5	1	14557	11.769	0.307	NA	0.054	0.108	-98.748	17.204
195	1	195	3.025	3.797	97	1	14357	11.802	0.288	NA	0.033	0.066	-123.612	-24.864
196	1	196	3.064	3.86	97.5	1	11487	11.876	0.336	NA	0.074	0.148	58.055	-178.333
197	1	197	3.04	3.866	98	1	14741	11.9	0.347	NA	0.024	0.049	166.515	108.46
198	1	198	2.978	3.829	98.5	1	15381	11.973	0.338	NA	0.072	0.145	-149.916	43.569
199	1	199	2.991	3.795	99	1	13002	12.009	0.302	NA	0.036	0.073	-69.443	80.473
200	1	200	3.009	3.775	99.5	1	12334	12.036	0.275	NA	0.027	0.054	-47.056	22.387
201	1	201	3.008	3.776	100	1	18502	12.038	0.277	NA	0.002	0.003	161.582	-151.363
202	1	202	2.939	3.765	100.5	1	15377	12.107	0.307	NA	0.069	0.139	-171.166	27.252
203	1	203	2.977	3.752	101	1	19406	12.147	0.273	NA	0.04	0.08	-19.228	151.938
204	1	204	2.929	3.762	101.5	1	18922	12.196	0.311	NA	0.049	0.098	168.204	-172.568
205	1	205	2.946	3.747	102	1	12313	12.219	0.289	NA	0.023	0.046	-42.075	149.721
206	1	206	2.943	3.784	102.5	1	11711	12.256	0.319	NA	0.037	0.075	94.1	136.175
207	1	207	2.974	3.791	103	1	14803	12.287	0.307	NA	0.031	0.062	13.077	-81.023
208	1	208	2.99	3.825	103.5	1	15345	12.325	0.328	NA	0.038	0.076	64.364	51.287
209	1	209	2.987	3.829	104	1	11801	12.329	0.333	NA	0.004	0.009	122.772	58.408
210	1	210	3.064	3.797	104.5	1	13597	12.412	0.275	NA	0.083	0.165	-22.755	-145.528
211	1	211	3.079	3.784	105	1	12979	12.432	0.258	NA	0.02	0.041	-40.26	-17.504
212	1	212	3.095	3.786	105.5	1	10867	12.449	0.257	NA	0.016	0.033	7.048	47.308
213	1	213	3.065	3.797	106	1	8991	12.481	0.275	NA	0.033	0.065	159.559	152.511
214	1	214	3.111	3.821	106.5	1	10350	12.534	0.29	NA	0.052	0.105	27.174	-132.386
215	1	215	3.015	3.761	107	1	10532	12.647	0.26	NA	0.114	0.227	-147.864	-175.038
216	1	216	3.04	3.69	107.5	1	8919	12.723	0.186	NA	0.075	0.151	-70.598	77.267
217	1	217	3.03	3.796	108	1	10538	12.83	0.285	NA	0.107	0.214	95.509	166.107
218	1	218	3.021	3.804	108.5	1	10926	12.841	0.296	NA	0.011	0.023	136.661	41.152
219	1	219	3.011	3.793	109	1	9269	12.857	0.29	NA	0.016	0.031	-130.833	92.506
220	1	220	3.069	3.764	109.5	1	10329	12.921	0.242	NA	0.065	0.129	-25.931	104.902
221	1	221	3.029	3.833	110	1	8659	13.001	0.32	NA	0.08	0.16	120.41	146.342
222	1	222	3.16	3.773	110.5	1	5288	13.145	0.241	NA	0.144	0.288	-24.738	-145.149
223	1	223	3.068	3.746	111	1	9158	13.24	0.225	NA	0.095	0.19	-163.589	-138.851
224	1	224	3.096	3.811	111.5	1	11210	13.311	0.281	NA	0.07	0.141	66.963	-129.448
225	1	225	3.113	3.817	112	1	10641	13.329	0.286	NA	0.018	0.036	22.172	-44.791
226	1	226	3.04	3.796	112.5	1	8264	13.404	0.281	NA	0.076	0.151	-163.393	174.434
227	1	227	3.076	3.846	113	1	8678	13.465	0.319	NA	0.061	0.122	54.234	-142.373
228	1	228	3.078	3.812	113.5	1	6882	13.499	0.286	NA	0.033	0.066	-86.771	-141.004
229	1	229	3.008	3.807	114	1	8546	13.568	0.304	NA	0.07	0.139	-175.527	-88.757
230	1	230	3.06	3.723	114.5	1	4115	13.667	0.206	NA	0.098	0.197	-58.173	117.355
231	1	231	3.132	3.885	115	1	6924	13.843	0.352	NA	0.177	0.353	65.991	124.164
232	1	232	3.182	3.896	115.5	1	5941	13.894	0.365	NA	0.051	0.103	12.32	-53.672
233	1	233	3.147	3.762	116	1	8544	14.033	0.229	NA	0.138	0.276	-104.65	-116.969
234	1	234	3.162	3.741	116.5	1	7854	14.058	0.209	NA	0.025	0.051	-55.163	49.487
235	1	235	3.154	3.763	117	1	6826	14.081	0.23	NA	0.023	0.046	110.039	165.202
236	1	236	3.117	3.814	117.5	1	7464	14.144	0.282	NA	0.063	0.127	125.995	15.956
237	1	237	3.047	3.799	118	1	9745	14.216	0.282	NA	0.071	0.143	-167.865	66.14
238	1	238	3.109	3.75	118.5	1	10178	14.295	0.219	NA	0.079	0.159	-38.337	129.528
239	1	239	3.171	3.795	119	1	6579	14.372	0.263	NA	0.077	0.154	35.669	74.006
240	1	240	3.193	3.851	119.5	1	4396	14.433	0.323	NA	0.061	0.121	69.663	33.994
241	1	241	3.029	3.799	120	1	8936	14.605	0.288	NA	0.172	0.344	-162.125	128.211
242	1	242	3.06	3.83	120.5	1	7306	14.649	0.308	NA	0.045	0.089	45.213	-152.662
243	1	243	3.017	3.859	121	1	6176	14.701	0.348	NA	0.052	0.103	146.265	101.053
244	1	244	3.058	3.857	121.5	1	4460	14.741	0.334	NA	0.04	0.081	-2.739	-149.004
245	1	245	3.064	3.857	122	1	6758	14.747	0.333	NA	0.006	0.012	-4.211	-1.472
246	1	246	3.138	3.897	122.5	1	4996	14.832	0.364	NA	0.085	0.169	28.192	32.403
247	1	247	3.256	3.865	123	1	7189	14.954	0.351	NA	0.122	0.245	-15.177	-43.369
248	1	248	3.157	3.858	123.5	1	7287	15.054	0.326	NA	0.1	0.2	-176.413	-161.235
249	1	249	3.187	3.883	124	1	8411	15.092	0.352	NA	0.039	0.077	38.769	-144.818
250	1	250	3.16	3.806	124.5	1	8949	15.174	0.273	NA	0.081	0.163	-109.41	-148.178
251	1	251	3.181	3.803	125	1	5230	15.196	0.273	NA	0.022	0.044	-8.146	101.263
252	1	252	3.196	3.88	125.5	1	6647	15.274	0.351	NA	0.079	0.157	79.225	87.371
253	1	253	3.174	3.924	126	1	7217	15.324	0.392	NA	0.049	0.099	116.623	37.398
254	1	254	3.178	3.945	126.5	1	11140	15.345	0.413	NA	0.021	0.042	78.635	-37.988
255	1	255	3.173	3.938	127	1	10587	15.353	0.406	NA	0.009	0.017	-127.682	153.683
256	1	256	3.167	3.929	127.5	1	7938	15.364	0.397	NA	0.01	0.021	-125.601	2.082
257	1	257	3.199	3.865	128	1	8725	15.436	0.337	NA	0.072	0.144	-63.808	61.793
258	1	258	3.202	3.905	128.5	1	12802	15.476	0.377	NA	0.041	0.081	85.605	149.413
259	1	259	3.099	3.852	129	1	6717	15.592	0.321	NA	0.116	0.232	-152.709	121.685
260	1	260	3.133	3.888	129.5	1	9279	15.641	0.355	NA	0.049	0.099	46.876	-160.414
261	1	261	3.16	3.854	130	1	11645	15.685	0.322	NA	0.043	0.086	-51.069	-97.946
262	1	262	3.195	3.799	130.5	1	12516	15.75	0.272	NA	0.065	0.13	-57.3	-6.23
263	1	263	3.206	3.902	131	1	9194	15.853	0.375	NA	0.103	0.206	83.806	141.106
264	1	264	3.254	3.838	131.5	1	8428	15.932	0.326	NA	0.079	0.159	-53.339	-137.145
265	1	265	3.197	3.857	132	1	9471	15.992	0.329	NA	0.059	0.119	161.378	-145.282
266	1	266	3.202	3.84	132.5	1	9683	16.01	0.313	NA	0.018	0.036	-74.881	123.741
267	1	267	3.156	3.82	133	1	4947	16.06	0.287	NA	0.05	0.1	-156.749	-81.868
268	1	268	3.183	3.889	133.5	1	8750	16.134	0.359	NA	0.074	0.149	69.012	-134.239
269	1	269	3.225	3.833	134	1	8217	16.204	0.312	NA	0.07	0.141	-52.763	-121.775
270	1	270	3.189	3.883	134.5	1	11263	16.266	0.354	NA	0.062	0.124	126.134	178.897
271	1	271	3.235	3.874	135	1	7865	16.313	0.354	NA	0.047	0.094	-11.639	-137.773
272	1	272	3.277	3.964	135.5	1	14116	16.412	0.452	NA	0.099	0.198	65.022	76.661
273	1	273	3.275	3.952	136	1	10387	16.424	0.44	NA	0.012	0.024	-99.985	-165.007
274	1	274	3.278	3.912	136.5	1	11200	16.464	0.403	NA	0.04	0.08	-85.675	14.311
275	1	275	3.289	3.887	137	1	10907	16.491	0.384	NA	0.027	0.055	-67.158	18.517
276	1	276	3.26	3.867	137.5	1	10677	16.526	0.355	NA	0.034	0.069	-145.041	-77.884
277	1	277	3.189	3.898	138	1	13597	16.603	0.368	NA	0.077	0.154	156.896	-58.063
278	1	278	3.157	3.93	138.5	1	11686	16.649	0.398	NA	0.046	0.091	134.421	-22.475
279	1	279	3.225	3.935	139	1	10250	16.716	0.41	NA	0.068	0.136	3.601	-130.82
280	1	280	3.268	3.861	139.5	1	9800	16.802	0.352	NA	0.085	0.171	-60.028	-63.629
281	1	281	3.208	3.882	140	1	10419	16.865	0.355	NA	0.063	0.126	160.435	-139.538
282	1	282	3.197	3.854	140.5	1	9806	16.896	0.325	NA	0.031	0.061	-112.014	87.552
283	1	283	3.274	3.852	141	1	12456	16.973	0.346	NA	0.077	0.154	-1.021	110.993
284	1	284	3.28	3.833	141.5	1	12537	16.993	0.331	NA	0.021	0.041	-70.937	-69.916
285	1	285	3.212	3.812	142	1	8584	17.065	0.288	NA	0.071	0.143	-163.286	-92.348
286	1	286	3.235	3.818	142.5	1	12979	17.088	0.3	NA	0.023	0.047	15.877	179.163
287	1	287	3.238	3.795	143	1	11795	17.112	0.279	NA	0.024	0.048	-81.259	-97.136
288	1	288	3.237	3.787	143.5	1	12042	17.12	0.272	NA	0.008	0.016	-97.935	-16.676
289	1	289	3.22	3.776	144	1	10841	17.14	0.256	NA	0.02	0.04	-148.095	-50.16
290	1	290	3.097	3.758	144.5	1	10468	17.264	0.229	NA	0.124	0.249	-171.671	-23.577
291	1	291	3.178	3.75	145	1	7084	17.346	0.22	NA	0.082	0.164	-6.077	165.595
292	1	292	3.194	3.706	145.5	1	7438	17.393	0.181	NA	0.046	0.093	-70.036	-63.959
293	1	293	3.189	3.742	146	1	10837	17.428	0.214	NA	0.036	0.072	97.958	167.994
294	1	294	3.106	3.762	146.5	1	8371	17.514	0.232	NA	0.086	0.172	165.985	68.027
295	1	295	3.211	3.772	147	1	6843	17.62	0.249	NA	0.106	0.211	5.452	-160.534
296	1	296	3.178	3.719	147.5	1	7965	17.682	0.19	NA	0.063	0.125	-121.813	-127.265
297	1	297	3.169	3.768	148	1	7735	17.732	0.237	NA	0.05	0.099	100.201	-137.986
298	1	298	3.115	3.742	148.5	1	7775	17.792	0.211	NA	0.06	0.12	-154.752	105.047
299	1	299	3.156	3.726	149	1	9461	17.837	0.193	NA	0.044	0.089	-22.131	132.622
300	1	300	3.138	3.704	149.5	1	8644	17.865	0.171	NA	0.028	0.056	-128.768	-106.638
301	1	301	3.157	3.746	150	1	8518	17.912	0.214	NA	0.047	0.094	66.328	-164.903
302	1	302	3.151	3.711	150.5	1	9681	17.947	0.178	NA	0.036	0.072	-100.134	-166.463
303	1	303	3.165	3.72	151	1	7161	17.965	0.189	NA	0.017	0.035	31.506	131.64
304	1	304	3.184	3.712	151.5	1	10261	17.985	0.184	NA	0.02	0.04	-24.197	-55.703
305	1	305	3.206	3.715	152	1	6952	18.008	0.194	NA	0.023	0.046	7.782	31.979
306	1	306	3.127	3.684	152.5	1	8712	18.093	0.152	NA	0.085	0.17	-158.673	-166.454
307	1	307	3.16	3.678	153	1	9728	18.126	0.146	NA	0.034	0.067	-10.9	147.772
308	1	308	3.189	3.763	153.5	1	7242	18.216	0.235	NA	0.09	0.179	71.328	82.228
309	1	309	3.116	3.686	154	1	10474	18.322	0.155	NA	0.106	0.212	-133.439	155.233
310	1	310	3.149	3.72	154.5	1	7270	18.369	0.187	NA	0.048	0.095	45.514	178.953
311	1	311	3.169	3.667	155	1	6745	18.425	0.137	NA	0.056	0.113	-69.618	-115.132
312	1	312	3.142	3.637	155.5	1	8601	18.466	0.104	NA	0.041	0.081	-132.611	-62.993
313	1	313	3.106	3.664	156	1	10463	18.511	0.136	NA	0.045	0.09	142.446	-84.942
314	1	314	3.107	3.703	156.5	1	8232	18.55	0.173	NA	0.039	0.078	88.242	-54.204
315	1	315	3.087	3.65	157	1	5565	18.608	0.128	NA	0.057	0.115	-110.549	161.209
316	1	316	3.115	3.694	157.5	1	8859	18.66	0.163	NA	0.052	0.105	57.839	168.388
317	1	317	3.129	3.716	158	1	6099	18.686	0.183	NA	0.026	0.052	57.466	-0.373
318	1	318	3.112	3.7	158.5	1	8561	18.71	0.169	NA	0.024	0.047	-137.093	165.44
319	1	319	3.044	3.654	159	1	8300	18.792	0.154	NA	0.082	0.164	-145.482	-8.389
320	1	320	3.094	3.656	159.5	1	8083	18.842	0.131	NA	0.05	0.1	2.983	148.465
321	1	321	3.102	3.704	160	1	7050	18.891	0.175	NA	0.049	0.097	80.833	77.85
322	1	322	3.229	3.674	160.5	1	3978	19.021	0.167	NA	0.131	0.261	-13.165	-93.998
323	1	323	3.185	3.764	161	1	4170	19.121	0.235	NA	0.1	0.2	116.119	129.284
324	1	324	3.168	3.754	161.5	1	6058	19.141	0.223	NA	0.02	0.039	-148.511	95.369
325	1	325	3.121	3.691	162	1	8294	19.219	0.159	NA	0.078	0.156	-126.797	21.715
326	1	326	3.121	3.736	162.5	1	8025	19.264	0.204	NA	0.045	0.09	90.639	-142.564
327	1	327	3.184	3.716	163	1	5719	19.331	0.188	NA	0.067	0.133	-17.985	-108.624
328	1	328	3.093	3.685	163.5	1	8324	19.427	0.159	NA	0.096	0.193	-161.549	-143.565
329	1	329	3.138	3.69	164	1	7594	19.473	0.157	NA	0.046	0.091	5.686	167.235
330	1	330	3.132	3.741	164.5	1	10438	19.524	0.208	NA	0.051	0.102	96.837	91.151
331	1	331	3.124	3.711	165	1	7332	19.554	0.178	NA	0.031	0.061	-104.237	158.926
332	1	332	3.141	3.736	165.5	1	9721	19.584	0.203	NA	0.03	0.06	57.279	161.516
333	1	333	3.137	3.768	166	1	5877	19.617	0.235	NA	0.032	0.065	97.231	39.952
334	1	334	3.178	3.787	166.5	1	7716	19.662	0.257	NA	0.046	0.091	24.382	-72.848
335	1	335	3.166	3.735	167	1	7997	19.716	0.203	NA	0.054	0.108	-103.53	-127.912
336	1	336	3.184	3.662	167.5	1	7735	19.791	0.136	NA	0.074	0.149	-75.828	27.702
337	1	337	3.117	3.724	168	1	6536	19.882	0.193	NA	0.091	0.183	137.286	-146.886
338	1	338	3.121	3.736	168.5	1	8251	19.894	0.203	NA	0.012	0.024	67.61	-69.676
339	1	339	3.108	3.681	169	1	8010	19.95	0.151	NA	0.056	0.113	-103.58	-171.191
340	1	340	3.085	3.702	169.5	1	8168	19.981	0.177	NA	0.031	0.061	137.375	-119.045
341	1	341	3.028	3.631	170	1	7551	20.073	0.149	NA	0.091	0.183	-129.162	93.463
342	1	342	3.064	3.683	170.5	1	8059	20.136	0.168	NA	0.064	0.127	55.473	-175.365
343	1	343	3.091	3.681	171	1	6410	20.163	0.156	NA	0.027	0.053	-3.925	-59.398
344	1	344	3.072	3.701	171.5	1	5907	20.19	0.182	NA	0.028	0.055	133.098	137.023
345	1	345	3.1	3.711	172	1	6476	20.22	0.182	NA	0.03	0.059	18.851	-114.247
346	1	346	3.13	3.69	172.5	1	9668	20.257	0.157	NA	0.037	0.074	-34.222	-53.074
347	1	347	3.07	3.673	173	1	9527	20.319	0.156	NA	0.062	0.125	-163.673	-129.45
348	1	348	3.112	3.671	173.5	1	7923	20.362	0.141	NA	0.042	0.084	-1.702	161.971
349	1	349	3.057	3.694	174	1	7543	20.421	0.181	NA	0.06	0.119	157.759	159.461
350	1	350	3.03	3.681	174.5	1	7748	20.451	0.185	NA	0.03	0.06	-154.755	47.486
351	1	351	3.04	3.671	175	1	9717	20.465	0.171	NA	0.014	0.028	-45.975	108.781
352	1	352	3.093	3.671	175.5	1	11112	20.518	0.146	NA	0.053	0.106	-0.549	45.426
353	1	353	3.042	3.658	176	1	10649	20.57	0.159	NA	0.052	0.104	-166.216	-165.668
354	1	354	3.069	3.677	176.5	1	11229	20.603	0.161	NA	0.033	0.065	35.207	-158.577
355	1	355	3.092	3.648	177	1	8953	20.64	0.124	NA	0.037	0.075	-51.836	-87.043
356	1	356	3.123	3.705	177.5	1	13235	20.705	0.172	NA	0.065	0.13	61.518	113.354
357	1	357	3.132	3.722	178	1	12185	20.725	0.189	NA	0.019	0.039	62.117	0.599
358	1	358	3.09	3.747	178.5	1	8915	20.774	0.219	NA	0.049	0.098	149.65	87.533
359	1	359	3.117	3.721	179	1	9164	20.811	0.189	NA	0.038	0.075	-43.929	166.421
360	1	360	3.102	3.743	179.5	1	10176	20.837	0.213	NA	0.026	0.052	123.813	167.742
361	1	361	3.073	3.756	180	1	9070	20.87	0.233	NA	0.032	0.065	155.589	31.775
362	1	362	3.004	3.711	180.5	1	11072	20.951	0.224	NA	0.082	0.163	-146.882	57.529
363	1	363	3.077	3.686	181	1	7338	21.028	0.165	NA	0.077	0.154	-19.396	127.486
364	1	364	3.041	3.739	181.5	1	9678	21.092	0.228	NA	0.064	0.128	123.617	143.013
365	1	365	3.151	3.789	182	1	5670	21.213	0.256	NA	0.12	0.24	24.636	-98.981
366	1	366	3.117	3.74	182.5	1	6611	21.272	0.208	NA	0.06	0.12	-124.649	-149.285
367	1	367	3.139	3.658	183	1	8492	21.358	0.125	NA	0.085	0.171	-74.496	50.153
368	1	368	3.182	3.732	183.5	1	7278	21.444	0.203	NA	0.086	0.171	60.373	134.869
369	1	369	3.139	3.753	184	1	7039	21.491	0.22	NA	0.047	0.095	154.223	93.85
370	1	370	3.103	3.757	184.5	1	8029	21.527	0.227	NA	0.036	0.073	173.157	18.935
371	1	371	3.127	3.699	185	1	8228	21.591	0.166	NA	0.063	0.127	-67.33	119.513
372	1	372	3.121	3.725	185.5	1	9749	21.618	0.193	NA	0.028	0.055	104.176	171.505
373	1	373	3.086	3.74	186	1	9324	21.656	0.213	NA	0.037	0.075	157.745	53.57
374	1	374	3.093	3.723	186.5	1	8234	21.674	0.196	NA	0.018	0.036	-67.268	134.987
375	1	375	3.034	3.672	187	1	6052	21.751	0.175	NA	0.078	0.155	-138.94	-71.672
376	1	376	3.05	3.695	187.5	1	10611	21.779	0.185	NA	0.028	0.056	55.949	-165.11
377	1	377	3.098	3.723	188	1	8785	21.834	0.194	NA	0.055	0.11	30.034	-25.916
378	1	378	3.07	3.734	188.5	1	8885	21.864	0.213	NA	0.03	0.059	157.953	127.919
379	1	379	3.007	3.713	189	1	7765	21.931	0.224	NA	0.067	0.133	-161.915	40.132
380	1	380	2.975	3.698	189.5	1	12300	21.966	0.234	NA	0.035	0.071	-154.86	7.055
381	1	381	2.988	3.675	190	1	10003	21.993	0.208	NA	0.027	0.054	-61.191	93.669
382	1	382	3.051	3.687	190.5	1	11082	22.057	0.178	NA	0.064	0.128	11.535	72.726
383	1	383	2.998	3.669	191	1	8405	22.113	0.197	NA	0.056	0.112	-160.83	-172.366
384	1	384	3.005	3.67	191.5	1	12480	22.12	0.192	NA	0.007	0.015	7.033	167.864
385	1	385	2.974	3.673	192	1	11825	22.152	0.217	NA	0.032	0.063	175.327	168.293
386	1	386	3.011	3.689	192.5	1	9841	22.193	0.202	NA	0.041	0.082	22.887	-152.44
387	1	387	3.028	3.661	193	1	7353	22.225	0.17	NA	0.032	0.064	-59.666	-82.553
388	1	388	3.014	3.721	193.5	1	10235	22.287	0.227	NA	0.062	0.124	102.441	162.107
389	1	389	3.061	3.703	194	1	12405	22.337	0.187	NA	0.05	0.101	-22.066	-124.508
390	1	390	3.002	3.708	194.5	1	10790	22.397	0.223	NA	0.06	0.119	174.572	-163.362
391	1	391	3.021	3.713	195	1	11980	22.416	0.216	NA	0.02	0.039	13.945	-160.627
392	1	392	3.012	3.673	195.5	1	11449	22.457	0.19	NA	0.041	0.081	-101.838	-115.783
393	1	393	3.005	3.726	196	1	11076	22.511	0.236	NA	0.054	0.108	97.538	-160.624
394	1	394	3.022	3.713	196.5	1	8401	22.532	0.215	NA	0.022	0.043	-39.879	-137.417
395	1	395	2.987	3.713	197	1	9998	22.567	0.236	NA	0.035	0.069	179.696	-140.426
396	1	396	3.026	3.673	197.5	1	10041	22.623	0.181	NA	0.056	0.111	-44.996	135.309
397	1	397	2.979	3.702	198	1	14668	22.678	0.233	NA	0.055	0.11	148.459	-166.545
398	1	398	2.967	3.715	198.5	1	10293	22.695	0.251	NA	0.018	0.035	134.813	-13.646
399	1	399	2.967	3.731	199	1	10655	22.712	0.263	NA	0.017	0.033	88.766	-46.048
400	1	400	2.93	3.762	199.5	1	9546	22.76	0.311	NA	0.048	0.096	140.956	52.191
401	1	401	3.013	3.704	200	1	13237	22.861	0.213	NA	0.101	0.202	-34.743	-175.7
402	1	402	2.971	3.706	200.5	1	11769	22.902	0.241	NA	0.041	0.083	178.017	-147.24
403	1	403	2.994	3.711	201	1	11274	22.926	0.23	NA	0.024	0.047	13.897	-164.12
404	1	404	3.003	3.724	201.5	1	8806	22.942	0.236	NA	0.015	0.031	57.901	44.004
405	1	405	2.977	3.719	202	1	11752	22.968	0.247	NA	0.026	0.053	-168.151	133.947
406	1	406	3.016	3.68	202.5	1	8725	23.023	0.192	NA	0.055	0.11	-45.524	122.628
407	1	407	2.959	3.72	203	1	9685	23.092	0.26	NA	0.069	0.138	144.442	-170.035
408	1	408	3.005	3.714	203.5	1	11925	23.139	0.226	NA	0.046	0.093	-7.488	-151.93
409	1	409	3.085	3.729	204	1	11200	23.219	0.204	NA	0.081	0.162	11.088	18.577
410	1	410	3.107	3.75	204.5	1	8870	23.25	0.219	NA	0.03	0.06	42.456	31.367
411	1	411	3.063	3.692	205	1	9429	23.323	0.176	NA	0.073	0.146	-127.079	-169.535
412	1	412	3.012	3.723	205.5	1	13525	23.383	0.229	NA	0.06	0.121	148.468	-84.453
413	1	413	3.03	3.761	206	1	10990	23.425	0.253	NA	0.042	0.084	64.097	-84.371
414	1	414	3.022	3.743	206.5	1	8678	23.445	0.24	NA	0.02	0.04	-111.931	-176.028
415	1	415	2.986	3.735	207	1	7615	23.482	0.254	NA	0.037	0.074	-167.898	-55.967
416	1	416	2.997	3.739	207.5	1	10766	23.493	0.251	NA	0.011	0.023	20.142	-171.96
417	1	417	3.002	3.749	208	1	5934	23.505	0.256	NA	0.011	0.023	60.734	40.592
418	1	418	3.046	3.803	208.5	1	7048	23.574	0.285	NA	0.07	0.139	50.908	-9.826
419	1	419	3.041	3.756	209	1	7910	23.621	0.244	NA	0.046	0.093	-96.012	-146.92
420	1	420	2.986	3.742	209.5	1	11244	23.678	0.259	NA	0.057	0.114	-165.327	-69.315
421	1	421	2.98	3.747	210	1	6873	23.686	0.267	NA	0.008	0.016	144.89	-49.782
422	1	422	3.042	3.794	210.5	1	8863	23.764	0.278	NA	0.078	0.156	37.123	-107.767
423	1	423	3.029	3.805	211	1	7481	23.781	0.294	NA	0.017	0.034	137.743	100.619
424	1	424	3.019	3.759	211.5	1	7285	23.829	0.256	NA	0.048	0.095	-102.563	119.694
425	1	425	3.023	3.809	212	1	8068	23.88	0.3	NA	0.051	0.101	84.923	-172.513
426	1	426	3.086	3.818	212.5	1	10022	23.943	0.29	NA	0.064	0.127	7.903	-77.02
427	1	427	3.013	3.832	213	1	9459	24.018	0.325	NA	0.075	0.149	169.544	161.641
428	1	428	3.042	3.817	213.5	1	7680	24.05	0.3	NA	0.032	0.064	-27.499	162.958
429	1	429	3.025	3.855	214	1	10267	24.092	0.342	NA	0.042	0.083	113.967	141.466
430	1	430	3.018	3.855	214.5	1	9544	24.098	0.344	NA	0.006	0.013	-179.534	66.499
431	1	431	3.076	3.85	215	1	7658	24.157	0.323	NA	0.058	0.117	-4.816	174.718
432	1	432	3.039	3.759	215.5	1	7195	24.255	0.247	NA	0.098	0.197	-112.252	-107.435
433	1	433	3.037	3.765	216	1	9853	24.262	0.254	NA	0.007	0.014	109.837	-137.912
434	1	434	3.022	3.855	216.5	1	10984	24.352	0.343	NA	0.091	0.182	99.495	-10.341
435	1	435	3.06	3.811	217	1	10775	24.41	0.29	NA	0.058	0.115	-49.122	-148.617
436	1	436	3.054	3.832	217.5	1	7918	24.432	0.311	NA	0.021	0.043	105.789	154.911
437	1	437	2.994	3.813	218	1	9068	24.494	0.315	NA	0.062	0.125	-162.055	92.156
438	1	438	3.026	3.855	218.5	1	9915	24.547	0.342	NA	0.053	0.105	53.722	-144.223
439	1	439	3.089	3.779	219	1	10239	24.646	0.251	NA	0.099	0.198	-50.54	-104.262
440	1	440	3.02	3.832	219.5	1	11118	24.733	0.322	NA	0.087	0.174	142.565	-166.895
441	1	441	3.021	3.769	220	1	11571	24.795	0.264	NA	0.063	0.125	-88.239	129.195
442	1	442	3.075	3.837	220.5	1	5399	24.882	0.311	NA	0.087	0.173	51.708	139.947
443	1	443	3.029	3.792	221	1	12204	24.947	0.282	NA	0.065	0.13	-135.776	172.517
444	1	444	3.012	3.778	221.5	1	9969	24.968	0.276	NA	0.022	0.043	-139.29	-3.514
445	1	445	3.035	3.832	222	1	8115	25.027	0.316	NA	0.059	0.118	66.918	-153.792
446	1	446	3.011	3.81	222.5	1	11276	25.059	0.305	NA	0.032	0.065	-137.884	155.199
447	1	447	2.959	3.789	223	1	10498	25.116	0.314	NA	0.056	0.113	-158.517	-20.633
448	1	448	3.013	3.805	223.5	1	8046	25.172	0.3	NA	0.056	0.113	15.552	174.069
449	1	449	2.958	3.737	224	1	7846	25.26	0.273	NA	0.088	0.175	-129.332	-144.884
450	1	450	2.977	3.808	224.5	1	8870	25.334	0.32	NA	0.074	0.149	75.02	-155.648
451	1	451	2.996	3.734	225	1	8351	25.411	0.247	NA	0.077	0.154	-75.997	-151.017
452	1	452	2.979	3.74	225.5	1	7594	25.429	0.263	NA	0.018	0.036	158.238	-125.765
453	1	453	2.973	3.744	226	1	7688	25.436	0.269	NA	0.007	0.013	148.849	-9.39
454	1	454	2.994	3.797	226.5	1	7168	25.493	0.302	NA	0.057	0.115	68.561	-80.288
455	1	455	2.951	3.739	227	1	7300	25.566	0.28	NA	0.073	0.146	-126.464	164.975
456	1	456	2.966	3.753	227.5	1	8625	25.587	0.281	NA	0.021	0.042	44.342	170.805
457	1	457	2.95	3.73	228	1	7296	25.616	0.274	NA	0.028	0.057	-123.88	-168.222
458	1	458	2.951	3.74	228.5	1	6035	25.626	0.28	NA	0.01	0.02	80.684	-155.435
459	1	459	2.965	3.764	229	1	10293	25.653	0.289	NA	0.028	0.055	60.35	-20.335
460	1	460	3.033	3.813	229.5	1	8433	25.737	0.3	NA	0.084	0.168	36.232	-24.118
461	1	461	2.989	3.73	230	1	10274	25.832	0.248	NA	0.094	0.189	-118.001	-154.233
462	1	462	2.99	3.822	230.5	1	11219	25.924	0.326	NA	0.092	0.185	89.294	-152.704
463	1	463	2.97	3.791	231	1	7893	25.961	0.309	NA	0.037	0.074	-121.936	148.77
464	1	464	2.984	3.749	231.5	1	12324	26.006	0.266	NA	0.045	0.089	-72.504	49.432
465	1	465	3.003	3.76	232	1	9442	26.028	0.265	NA	0.022	0.044	30.892	103.395
466	1	466	3.058	3.809	232.5	1	11095	26.101	0.288	NA	0.074	0.147	42.048	11.156
467	1	467	3.027	3.791	233	1	10587	26.137	0.282	NA	0.036	0.072	-148.721	169.231
468	1	468	3.042	3.782	233.5	1	9130	26.155	0.267	NA	0.018	0.035	-31.407	117.313
469	1	469	3.034	3.766	234	1	9721	26.173	0.255	NA	0.018	0.036	-115.082	-83.675
470	1	470	3.115	3.743	234.5	1	6220	26.257	0.211	NA	0.084	0.168	-15.886	99.196
471	1	471	2.987	3.751	235	1	9533	26.385	0.267	NA	0.128	0.257	176.072	-168.042
472	1	472	2.987	3.761	235.5	1	8497	26.395	0.275	NA	0.01	0.02	90.379	-85.694
473	1	473	2.98	3.792	236	1	9642	26.426	0.304	NA	0.031	0.063	103.507	13.128
474	1	474	2.929	3.758	236.5	1	8127	26.487	0.309	NA	0.061	0.122	-146.436	110.057
475	1	475	2.931	3.715	237	1	11596	26.531	0.277	NA	0.044	0.087	-87.496	58.94
476	1	476	2.923	3.74	237.5	1	9243	26.557	0.3	NA	0.026	0.053	106.109	-166.396
477	1	477	2.989	3.7	238	1	9440	26.634	0.225	NA	0.077	0.153	-31.634	-137.743
478	1	478	3.038	3.755	238.5	1	10272	26.708	0.244	NA	0.074	0.149	47.825	79.459
479	1	479	2.98	3.754	239	1	10794	26.766	0.273	NA	0.058	0.117	-179.609	132.567
480	1	480	2.953	3.757	239.5	1	9606	26.793	0.292	NA	0.027	0.054	174.375	-6.016
481	1	481	2.884	3.732	240	1	13158	26.867	0.324	NA	0.073	0.147	-160.024	25.601
482	1	482	2.907	3.716	240.5	1	9870	26.895	0.296	NA	0.028	0.056	-33.723	126.302
483	1	483	2.907	3.681	241	1	12701	26.93	0.276	NA	0.035	0.07	-90.399	-56.677
484	1	484	2.903	3.689	241.5	1	11210	26.939	0.283	NA	0.008	0.017	116.887	-152.714
485	1	485	2.925	3.704	242	1	9875	26.965	0.274	NA	0.026	0.053	34.046	-82.841
486	1	486	3.023	3.685	242.5	1	9216	27.065	0.192	NA	0.1	0.199	-10.716	-44.761
487	1	487	2.982	3.678	243	1	9499	27.106	0.214	NA	0.041	0.082	-170.163	-159.448
488	1	488	2.895	3.71	243.5	1	10837	27.199	0.302	NA	0.093	0.187	159.772	-30.065
489	1	489	2.92	3.751	244	1	10124	27.247	0.309	NA	0.048	0.096	58.091	-101.681
490	1	490	2.943	3.766	244.5	1	9305	27.274	0.305	NA	0.027	0.054	33.814	-24.277
491	1	491	3.002	3.767	245	1	9087	27.333	0.271	NA	0.059	0.119	0.753	-33.061
492	1	492	2.96	3.789	245.5	1	10116	27.381	0.313	NA	0.048	0.096	152.536	151.783
493	1	493	2.936	3.755	246	1	10999	27.422	0.302	NA	0.041	0.082	-125.321	82.143
494	1	494	2.917	3.747	246.5	1	11449	27.443	0.309	NA	0.021	0.042	-157.101	-31.78
495	1	495	2.997	3.775	247	1	5632	27.527	0.281	NA	0.084	0.169	19.064	176.164
496	1	496	2.922	3.764	247.5	1	6771	27.602	0.318	NA	0.075	0.151	-172.08	168.857
497	1	497	3.01	3.779	248	1	8411	27.692	0.278	NA	0.09	0.179	9.496	-178.424
498	1	498	2.914	3.709	248.5	1	12482	27.811	0.286	NA	0.119	0.239	-143.795	-153.291
499	1	499	2.941	3.728	249	1	10355	27.844	0.279	NA	0.033	0.066	36.293	-179.912
500	1	500	2.954	3.718	249.5	1	6944	27.861	0.263	NA	0.017	0.033	-37.365	-73.658
501	1	501	2.935	3.711	250	1	9333	27.882	0.272	NA	0.021	0.041	-159.64	-122.274
502	1	502	2.961	3.733	250.5	1	9727	27.916	0.269	NA	0.034	0.068	39.904	-160.457
503	1	503	2.919	3.732	251	1	10041	27.957	0.297	NA	0.042	0.083	-178.028	142.068
504	1	504	2.921	3.738	251.5	1	9670	27.964	0.3	NA	0.007	0.014	74.443	-107.529
505	1	505	2.882	3.75	252	1	12949	28.005	0.337	NA	0.041	0.082	162.822	88.379
506	1	506	2.935	3.724	252.5	1	10783	28.064	0.281	NA	0.059	0.118	-26.712	170.466
507	1	507	2.969	3.749	253	1	8996	28.107	0.276	NA	0.043	0.085	36.043	62.756
508	1	508	2.96	3.712	253.5	1	10707	28.145	0.254	NA	0.038	0.076	-103.602	-139.646
509	1	509	3.005	3.733	254	1	9557	28.194	0.241	NA	0.05	0.099	24.779	128.381
510	1	510	3.019	3.682	254.5	1	11182	28.248	0.191	NA	0.053	0.107	-74.508	-99.287
511	1	511	2.918	3.695	255	1	11131	28.35	0.275	NA	0.103	0.205	172.515	-112.977
512	1	512	2.958	3.698	255.5	1	11219	28.391	0.245	NA	0.041	0.082	4.083	-168.432
513	1	513	2.999	3.652	256	1	9154	28.453	0.184	NA	0.062	0.123	-48.414	-52.497
514	1	514	2.996	3.713	256.5	1	12377	28.514	0.231	NA	0.061	0.122	93.679	142.093
515	1	515	3.02	3.737	257	1	10745	28.548	0.236	NA	0.034	0.068	44.627	-49.052
516	1	516	2.994	3.749	257.5	1	8307	28.577	0.26	NA	0.028	0.057	154.667	110.04
517	1	517	3.081	3.657	258	1	9969	28.703	0.137	NA	0.126	0.253	-46.828	158.505
518	1	518	3.053	3.765	258.5	1	7767	28.815	0.248	NA	0.112	0.224	104.29	151.118
519	1	519	3.05	3.73	259	1	7765	28.851	0.217	NA	0.036	0.071	-95.073	160.637
520	1	520	3.017	3.712	259.5	1	11042	28.888	0.217	NA	0.037	0.074	-151.678	-56.605
521	1	521	3.008	3.618	260	1	8870	28.982	0.157	NA	0.095	0.189	-95.73	55.948
522	1	522	2.962	3.618	260.5	1	9192	29.028	0.198	NA	0.046	0.092	-179.925	-84.195
523	1	523	2.986	3.668	261	1	8635	29.084	0.205	NA	0.055	0.111	63.79	-116.284
524	1	524	3.019	3.658	261.5	1	9962	29.118	0.174	NA	0.034	0.069	-17.19	-80.98
525	1	525	3.001	3.591	262	1	8891	29.188	0.151	NA	0.07	0.139	-105.538	-88.349
526	1	526	2.97	3.596	262.5	1	7584	29.219	0.182	NA	0.031	0.063	170.281	-84.181
527	1	527	3.003	3.612	263	1	10001	29.256	0.159	NA	0.037	0.073	26.153	-144.128
528	1	528	2.964	3.572	263.5	1	10026	29.312	0.181	NA	0.056	0.112	-133.985	-160.139
529	1	529	2.984	3.653	264	1	10365	29.396	0.197	NA	0.084	0.168	75.958	-150.056
530	1	530	2.99	3.632	264.5	1	8706	29.419	0.18	NA	0.023	0.045	-74.543	-150.502
531	1	531	2.984	3.58	265	1	11562	29.47	0.163	NA	0.052	0.103	-96.888	-22.345
532	1	532	3.009	3.558	265.5	1	11967	29.504	0.133	NA	0.034	0.068	-41.312	55.576
533	1	533	2.979	3.621	266	1	10453	29.574	0.184	NA	0.07	0.14	115.727	157.039
534	1	534	2.959	3.619	266.5	1	9632	29.595	0.2	NA	0.02	0.041	-173.055	71.218
535	1	535	2.932	3.638	267	1	9832	29.627	0.233	NA	0.033	0.065	144.423	-42.521
536	1	536	3.003	3.598	267.5	1	10148	29.708	0.151	NA	0.081	0.162	-28.949	-173.372
537	1	537	3.018	3.59	268	1	9920	29.725	0.135	NA	0.016	0.033	-30.318	-1.369
538	1	538	3.024	3.651	268.5	1	10024	29.786	0.165	NA	0.061	0.122	83.464	113.782
539	1	539	3.025	3.679	269	1	10190	29.815	0.186	NA	0.029	0.057	89.543	6.079
540	1	540	3.025	3.62	269.5	1	10005	29.874	0.145	NA	0.059	0.119	-90.116	-179.659
541	1	541	3.029	3.632	270	1	10404	29.887	0.149	NA	0.013	0.025	69.549	159.666
542	1	542	3.023	3.578	270.5	1	8317	29.941	0.125	NA	0.054	0.109	-96.199	-165.748
543	1	543	2.987	3.645	271	1	6611	30.017	0.19	NA	0.076	0.153	118.249	-145.552
544	1	544	2.952	3.628	271.5	1	10796	30.056	0.211	NA	0.039	0.078	-154.256	87.495
545	1	545	2.965	3.717	272	1	10348	30.146	0.254	NA	0.09	0.18	81.446	-124.298
546	1	546	2.96	3.734	272.5	1	10344	30.164	0.27	NA	0.018	0.036	108.013	26.566
547	1	547	2.948	3.726	273	1	9819	30.179	0.272	NA	0.015	0.029	-142.941	109.046
548	1	548	2.913	3.634	273.5	1	12337	30.277	0.248	NA	0.098	0.196	-110.797	32.145
549	1	549	2.912	3.652	274	1	7776	30.295	0.257	NA	0.019	0.037	92.752	-156.452
550	1	550	2.901	3.626	274.5	1	11487	30.324	0.256	NA	0.029	0.058	-112.485	154.764
551	1	551	2.981	3.572	275	1	9386	30.421	0.164	NA	0.096	0.192	-33.53	78.955
552	1	552	2.924	3.586	275.5	1	12102	30.48	0.223	NA	0.059	0.119	166.965	-159.505
553	1	553	2.96	3.614	276	1	9719	30.526	0.197	NA	0.046	0.093	37.61	-129.355
554	1	554	2.965	3.615	276.5	1	9087	30.531	0.193	NA	0.005	0.01	14.747	-22.863
555	1	555	2.983	3.598	277	1	14111	30.556	0.17	NA	0.024	0.049	-44.748	-59.495
556	1	556	3.012	3.607	277.5	1	10355	30.587	0.148	NA	0.031	0.062	17.157	61.905
557	1	557	2.996	3.646	278	1	6888	30.629	0.183	NA	0.042	0.084	112.439	95.282
558	1	558	2.981	3.666	278.5	1	8484	30.654	0.207	NA	0.025	0.051	127.224	14.784
559	1	559	3.025	3.613	279	1	10252	30.723	0.14	NA	0.069	0.138	-49.953	-177.177
560	1	560	2.98	3.596	279.5	1	9738	30.771	0.172	NA	0.048	0.097	-159.688	-109.735
561	1	561	2.964	3.662	280	1	5977	30.839	0.218	NA	0.068	0.135	103.745	-96.567
562	1	562	2.966	3.612	280.5	1	11976	30.889	0.192	NA	0.05	0.099	-88.084	168.171
563	1	563	2.995	3.664	281	1	10658	30.948	0.195	NA	0.059	0.118	60.182	148.266
564	1	564	3.005	3.656	281.5	1	9612	30.961	0.182	NA	0.013	0.026	-36.817	-97
565	1	565	2.999	3.659	282	1	7347	30.968	0.189	NA	0.007	0.014	153.306	-169.877
566	1	566	3.001	3.66	282.5	1	8819	30.969	0.189	NA	0.002	0.004	32.441	-120.865
567	1	567	2.985	3.684	283	1	11577	30.998	0.217	NA	0.029	0.058	122.056	89.615
568	1	568	2.943	3.69	283.5	1	7106	31.041	0.252	NA	0.043	0.086	172.929	50.873
569	1	569	2.965	3.687	284	1	12714	31.064	0.233	NA	0.022	0.045	-5.802	-178.731
570	1	570	2.932	3.675	284.5	1	8836	31.099	0.252	NA	0.035	0.071	-159.093	-153.29
571	1	571	2.949	3.698	285	1	11327	31.127	0.252	NA	0.028	0.057	53.75	-147.157
572	1	572	2.956	3.731	285.5	1	9538	31.162	0.271	NA	0.034	0.069	78.316	24.566
573	1	573	2.976	3.705	286	1	11500	31.195	0.237	NA	0.033	0.067	-53.38	-131.696
574	1	574	2.96	3.741	286.5	1	8633	31.235	0.275	NA	0.04	0.079	112.944	166.324
575	1	575	2.993	3.666	287	1	10199	31.317	0.198	NA	0.082	0.164	-66.497	-179.44
576	1	576	2.966	3.643	287.5	1	8330	31.352	0.206	NA	0.035	0.071	-140.138	-73.641
577	1	577	2.959	3.661	288	1	9032	31.372	0.222	NA	0.019	0.039	110.872	-108.99
578	1	578	2.97	3.718	288.5	1	9282	31.429	0.251	NA	0.058	0.115	79.04	-31.832
579	1	579	2.899	3.722	289	1	13286	31.5	0.306	NA	0.071	0.142	176.986	97.946
580	1	580	2.878	3.703	289.5	1	13269	31.528	0.312	NA	0.028	0.056	-138.332	44.682
581	1	581	2.886	3.656	290	1	9273	31.575	0.283	NA	0.047	0.095	-81.046	57.286
582	1	582	2.86	3.686	290.5	1	11234	31.615	0.319	NA	0.039	0.079	129.812	-149.142
583	1	583	2.905	3.695	291	1	10630	31.66	0.286	NA	0.045	0.09	10.696	-119.117
584	1	584	2.913	3.698	291.5	1	10013	31.668	0.28	NA	0.009	0.018	18.127	7.431
585	1	585	2.93	3.698	292	1	9998	31.686	0.267	NA	0.017	0.035	1.959	-16.168
586	1	586	2.939	3.701	292.5	1	10525	31.695	0.262	NA	0.009	0.018	21.205	19.246
587	1	587	2.989	3.693	293	1	11720	31.746	0.22	NA	0.051	0.102	-10.002	-31.207
588	1	588	2.983	3.651	293.5	1	9580	31.788	0.197	NA	0.042	0.084	-98.295	-88.293
589	1	589	2.927	3.653	294	1	9169	31.843	0.244	NA	0.056	0.111	177.863	-83.842
590	1	590	2.963	3.69	294.5	1	6649	31.895	0.237	NA	0.052	0.104	46.091	-131.772
591	1	591	2.96	3.736	295	1	10568	31.941	0.271	NA	0.046	0.091	93.708	47.618
592	1	592	2.947	3.706	295.5	1	9717	31.974	0.259	NA	0.033	0.066	-113.21	153.082
593	1	593	2.926	3.679	296	1	9371	32.008	0.259	NA	0.034	0.068	-128.272	-15.063
594	1	594	2.917	3.65	296.5	1	7031	32.038	0.252	NA	0.03	0.06	-107.931	20.341
595	1	595	2.888	3.64	297	1	7854	32.068	0.274	NA	0.03	0.06	-161.047	-53.116
596	1	596	2.908	3.651	297.5	1	10143	32.091	0.26	NA	0.023	0.045	26.932	-172.021
597	1	597	2.937	3.635	298	1	8477	32.123	0.227	NA	0.032	0.065	-28.71	-55.642
598	1	598	2.926	3.62	298.5	1	11027	32.142	0.231	NA	0.018	0.037	-126.958	-98.248
599	1	599	2.928	3.674	299	1	9544	32.195	0.255	NA	0.054	0.107	87.747	-145.295
600	1	600	2.933	3.667	299.5	1	8588	32.205	0.246	NA	0.009	0.018	-53.289	-141.037
