# Supplementary material for: Random sub-diffusion and capture of genes by the nuclear pore reduces dynamics and coordinates inter-chromosomal movement
Source: eLife. 2021 May 18;10:e66238. doi: 10.7554/eLife.66238 (PMC8195609; doi:10.7554/eLife.66238)
Supplement: Figure 5—source data 1. [file elife-66238-fig5-data1.zip › REPOS_DB/DimerCap_WT/200312_DimerCap_WT_Dimer_02a.csv]

Nr	TID	PID	x [micron]	y [micron]	t [sec]	c [idx]	I [val]	Len [micron]	D2S [micron]	D2R [micron]	D2P [micron]	v [micron/sec]	α [deg]	Δα [deg]
1	1	1	3.271	2.793	0	1	18073	0	0	NA	NA	NA	NA	NA
2	1	2	3.194	2.754	0.5	1	15639	0.086	0.086	NA	0.086	0.171	-152.864	NA
3	1	3	3.179	2.707	1	1	17215	0.135	0.125	NA	0.049	0.098	-108.594	44.27
4	1	4	3.217	2.735	1.5	1	15980	0.182	0.079	NA	0.047	0.095	35.972	144.566
5	1	5	3.234	2.775	2	1	15541	0.225	0.041	NA	0.043	0.086	67.637	31.665
6	1	6	3.201	2.737	2.5	1	14498	0.275	0.089	NA	0.05	0.1	-131.126	161.237
7	1	7	3.182	2.717	3	1	17271	0.303	0.117	NA	0.028	0.056	-133.833	-2.708
8	1	8	3.228	2.699	3.5	1	17111	0.353	0.103	NA	0.05	0.101	-21.829	112.005
9	1	9	3.189	2.673	4	1	17911	0.401	0.145	NA	0.047	0.095	-146.89	-125.061
10	1	10	3.216	2.674	4.5	1	15104	0.428	0.13	NA	0.027	0.055	3.418	150.308
11	1	11	3.262	2.639	5	1	12706	0.486	0.153	NA	0.058	0.116	-36.749	-40.167
12	1	12	3.193	2.633	5.5	1	15475	0.556	0.178	NA	0.07	0.14	-174.666	-137.917
13	1	13	3.151	2.592	6	1	15174	0.615	0.234	NA	0.059	0.117	-136.077	38.59
14	1	14	3.166	2.66	6.5	1	18041	0.684	0.169	NA	0.07	0.139	77.07	-146.853
15	1	15	3.195	2.689	7	1	17239	0.726	0.128	NA	0.041	0.082	44.845	-32.225
16	1	16	3.249	2.661	7.5	1	19912	0.786	0.133	NA	0.06	0.121	-27.807	-72.652
17	1	17	3.262	2.648	8	1	15547	0.804	0.144	NA	0.018	0.037	-43.216	-15.408
18	1	18	3.249	2.717	8.5	1	13279	0.874	0.079	NA	0.07	0.139	100.658	143.874
19	1	19	3.324	2.633	9	1	12923	0.986	0.168	NA	0.112	0.224	-48.513	-149.172
20	1	20	3.269	2.585	9.5	1	17154	1.06	0.208	NA	0.073	0.147	-138.583	-90.069
21	1	21	3.214	2.641	10	1	17070	1.138	0.162	NA	0.079	0.157	133.768	-87.649
22	1	22	3.203	2.687	10.5	1	15093	1.185	0.126	NA	0.047	0.093	103.758	-30.01
23	1	23	3.268	2.677	11	1	13574	1.251	0.115	NA	0.066	0.132	-7.897	-111.655
24	1	24	3.23	2.68	11.5	1	15665	1.289	0.119	NA	0.038	0.076	175.534	-176.569
25	1	25	3.283	2.682	12	1	15428	1.341	0.112	NA	0.052	0.105	1.174	-174.36
26	1	26	3.27	2.627	12.5	1	17407	1.397	0.166	NA	0.056	0.112	-103.374	-104.548
27	1	27	3.305	2.628	13	1	15816	1.432	0.168	NA	0.035	0.07	1.262	104.636
28	1	28	3.27	2.648	13.5	1	15863	1.472	0.145	NA	0.04	0.081	150.34	149.078
29	1	29	3.27	2.594	14	1	14178	1.526	0.198	NA	0.054	0.107	-89.62	120.04
30	1	30	3.302	2.627	14.5	1	15997	1.572	0.169	NA	0.046	0.091	44.942	134.563
31	1	31	3.3	2.632	15	1	16268	1.578	0.163	NA	0.006	0.013	117.048	72.106
32	1	32	3.307	2.665	15.5	1	16281	1.611	0.133	NA	0.033	0.067	76.966	-40.082
33	1	33	3.248	2.711	16	1	10641	1.686	0.085	NA	0.075	0.15	141.835	64.869
34	1	34	3.315	2.713	16.5	1	10105	1.754	0.091	NA	0.067	0.135	1.653	-140.182
35	1	35	3.276	2.636	17	1	13836	1.84	0.157	NA	0.087	0.173	-117.138	-118.792
36	1	36	3.247	2.664	17.5	1	14655	1.88	0.131	NA	0.04	0.08	135.726	-107.135
37	1	37	3.245	2.651	18	1	16089	1.893	0.144	NA	0.013	0.026	-101.555	122.719
38	1	38	3.225	2.66	18.5	1	12883	1.915	0.14	NA	0.022	0.043	156.85	-101.596
39	1	39	3.175	2.666	19	1	12249	1.965	0.158	NA	0.05	0.1	172.476	15.626
40	1	40	3.175	2.628	19.5	1	15069	2.003	0.191	NA	0.039	0.077	-90.471	97.053
41	1	41	3.225	2.704	20	1	13789	2.094	0.1	NA	0.091	0.182	56.499	146.971
42	1	42	3.194	2.724	20.5	1	18792	2.131	0.103	NA	0.037	0.074	147.139	90.64
43	1	43	3.213	2.734	21	1	12499	2.152	0.083	NA	0.021	0.042	28.085	-119.054
44	1	44	3.227	2.697	21.5	1	14050	2.191	0.105	NA	0.039	0.078	-68.781	-96.866
45	1	45	3.224	2.66	22	1	14769	2.228	0.141	NA	0.038	0.075	-93.5	-24.718
46	1	46	3.29	2.668	22.5	1	19880	2.295	0.126	NA	0.066	0.132	7.112	100.611
47	1	47	3.26	2.675	23	1	14318	2.325	0.118	NA	0.03	0.061	167.087	159.976
48	1	48	3.265	2.708	23.5	1	15925	2.358	0.085	NA	0.033	0.066	81.199	-85.888
49	1	49	3.32	2.684	24	1	15526	2.418	0.12	NA	0.06	0.12	-23.63	-104.829
50	1	50	3.305	2.615	24.5	1	14120	2.489	0.181	NA	0.071	0.141	-102.415	-78.785
51	1	51	3.276	2.652	25	1	15573	2.536	0.141	NA	0.047	0.094	127.697	-129.888
52	1	52	3.262	2.668	25.5	1	15795	2.558	0.124	NA	0.022	0.044	130.548	2.852
53	1	53	3.187	2.801	26	1	13465	2.71	0.084	NA	0.152	0.304	119.622	-10.927
54	1	54	3.199	2.775	26.5	1	15289	2.738	0.073	NA	0.028	0.057	-63.515	176.863
55	1	55	3.214	2.692	27	1	15808	2.823	0.115	NA	0.084	0.169	-79.797	-16.282
56	1	56	3.243	2.672	27.5	1	18771	2.858	0.123	NA	0.035	0.07	-34.883	44.914
57	1	57	3.26	2.696	28	1	12467	2.887	0.097	NA	0.029	0.058	53.583	88.465
58	1	58	3.178	2.687	28.5	1	14963	2.97	0.141	NA	0.083	0.166	-174.024	132.394
59	1	59	3.133	2.729	29	1	14235	3.032	0.152	NA	0.061	0.122	137.397	-48.579
60	1	60	3.182	2.764	29.5	1	18626	3.092	0.093	NA	0.061	0.122	36.23	-101.167
61	1	61	3.178	2.716	30	1	15287	3.141	0.12	NA	0.049	0.098	-94.466	-130.696
62	1	62	3.177	2.7	30.5	1	13442	3.157	0.132	NA	0.016	0.032	-92.129	2.337
63	1	63	3.108	2.686	31	1	14432	3.227	0.194	NA	0.07	0.14	-168.68	-76.551
64	1	64	3.109	2.671	31.5	1	12697	3.243	0.203	NA	0.016	0.031	-89.683	78.998
65	1	65	3.109	2.704	32	1	13132	3.276	0.185	NA	0.034	0.067	90.051	179.733
66	1	66	3.121	2.678	32.5	1	11490	3.305	0.188	NA	0.029	0.057	-64.479	-154.53
67	1	67	3.123	2.686	33	1	11400	3.313	0.182	NA	0.008	0.015	74.73	139.209
68	1	68	3.083	2.707	33.5	1	11428	3.358	0.206	NA	0.046	0.091	151.898	77.168
69	1	69	3.073	2.694	34	1	16509	3.375	0.221	NA	0.016	0.033	-126.036	82.066
70	1	70	3.106	2.695	34.5	1	14254	3.408	0.191	NA	0.033	0.066	1.551	127.587
71	1	71	3.044	2.702	35	1	14478	3.47	0.244	NA	0.063	0.125	173.247	171.696
72	1	72	3.1	2.715	35.5	1	14715	3.528	0.187	NA	0.058	0.116	12.723	-160.524
73	1	73	3.124	2.697	36	1	12209	3.558	0.174	NA	0.03	0.06	-36.297	-49.019
74	1	74	3.099	2.705	36.5	1	12652	3.584	0.193	NA	0.026	0.053	163.805	-159.898
75	1	75	3.131	2.735	37	1	14459	3.628	0.151	NA	0.044	0.087	43.555	-120.25
76	1	76	3.132	2.72	37.5	1	15814	3.643	0.157	NA	0.015	0.03	-86.793	-130.348
77	1	77	3.087	2.674	38	1	16081	3.707	0.219	NA	0.064	0.128	-133.938	-47.145
78	1	78	3.089	2.672	38.5	1	9446	3.709	0.218	NA	0.002	0.005	-29.18	104.757
79	1	79	3.165	2.672	39	1	15950	3.786	0.16	NA	0.076	0.152	-0.4	28.781
80	1	80	3.132	2.699	39.5	1	14325	3.829	0.168	NA	0.043	0.087	141.171	141.571
81	1	81	3.099	2.714	40	1	14788	3.865	0.189	NA	0.036	0.072	154.78	13.609
82	1	82	3.066	2.703	40.5	1	14766	3.9	0.224	NA	0.035	0.07	-161.097	44.123
83	1	83	3.081	2.704	41	1	14948	3.916	0.209	NA	0.016	0.031	2.312	163.409
84	1	84	3.104	2.698	41.5	1	16492	3.94	0.191	NA	0.024	0.048	-13.751	-16.063
85	1	85	3.093	2.681	42	1	11645	3.96	0.21	NA	0.021	0.041	-122.563	-108.812
86	1	86	3.107	2.735	42.5	1	15112	4.016	0.174	NA	0.056	0.112	76.449	-160.988
87	1	87	3.068	2.699	43	1	11552	4.069	0.223	NA	0.052	0.105	-136.555	146.996
88	1	88	3.113	2.728	43.5	1	13260	4.122	0.171	NA	0.053	0.106	32.654	169.209
89	1	89	3.129	2.674	44	1	11564	4.178	0.185	NA	0.056	0.112	-73.554	-106.208
90	1	90	3.107	2.728	44.5	1	10280	4.236	0.176	NA	0.058	0.116	112.403	-174.043
91	1	91	3.118	2.688	45	1	12857	4.277	0.185	NA	0.042	0.083	-73.737	173.86
92	1	92	3.026	2.68	45.5	1	12608	4.37	0.269	NA	0.092	0.185	-175.42	-101.682
93	1	93	3.083	2.745	46	1	13009	4.456	0.194	NA	0.086	0.172	48.477	-136.103
94	1	94	3.104	2.741	46.5	1	14030	4.477	0.175	NA	0.021	0.042	-9.766	-58.244
95	1	95	3.123	2.806	47	1	11549	4.544	0.149	NA	0.067	0.135	73.737	83.503
96	1	96	3.126	2.755	47.5	1	9983	4.595	0.149	NA	0.051	0.102	-86.267	-160.004
97	1	97	3.07	2.729	48	1	15200	4.657	0.21	NA	0.062	0.123	-154.799	-68.533
98	1	98	2.97	2.672	48.5	1	11688	4.771	0.324	NA	0.115	0.23	-150.591	4.208
99	1	99	3.038	2.709	49	1	10720	4.848	0.247	NA	0.077	0.154	28.221	178.812
100	1	100	3.115	2.765	49.5	1	13284	4.944	0.158	NA	0.096	0.191	35.852	7.631
101	1	101	3.121	2.762	50	1	14310	4.95	0.153	NA	0.006	0.011	-24.757	-60.609
102	1	102	3.106	2.728	50.5	1	15005	4.986	0.176	NA	0.037	0.073	-112.588	-87.832
103	1	103	3.093	2.782	51	1	12196	5.041	0.178	NA	0.055	0.11	104.421	-142.991
104	1	104	3.145	2.734	51.5	1	11180	5.112	0.139	NA	0.071	0.142	-42.637	-147.058
105	1	105	3.135	2.726	52	1	12019	5.125	0.151	NA	0.013	0.025	-141.381	-98.744
106	1	106	3.135	2.757	52.5	1	13580	5.156	0.14	NA	0.031	0.062	89.559	-129.06
107	1	107	3.148	2.71	53	1	12876	5.204	0.148	NA	0.049	0.097	-74.635	-164.193
108	1	108	3.069	2.58	53.5	1	18653	5.357	0.293	NA	0.153	0.305	-121.312	-46.677
109	1	109	3.074	2.631	54	1	14617	5.409	0.254	NA	0.052	0.104	84.175	-154.513
110	1	110	3.134	2.675	54.5	1	11701	5.483	0.18	NA	0.074	0.148	35.524	-48.651
111	1	111	3.12	2.68	55	1	10828	5.498	0.188	NA	0.015	0.031	160.623	125.099
112	1	112	3.109	2.676	55.5	1	12925	5.509	0.199	NA	0.011	0.022	-163.143	36.235
113	1	113	3.097	2.693	56	1	10643	5.53	0.2	NA	0.02	0.041	127.261	-69.597
114	1	114	3.114	2.728	56.5	1	14564	5.568	0.17	NA	0.039	0.077	64.562	-62.699
115	1	115	3.105	2.703	57	1	12117	5.595	0.188	NA	0.026	0.052	-109.385	-173.947
116	1	116	3.097	2.712	57.5	1	12981	5.607	0.192	NA	0.012	0.024	133.416	-117.199
117	1	117	3.081	2.739	58	1	13792	5.638	0.197	NA	0.031	0.063	120.184	-13.232
118	1	118	3.069	2.739	58.5	1	10118	5.65	0.209	NA	0.012	0.024	178.559	58.375
119	1	119	3.093	2.671	59	1	17883	5.722	0.216	NA	0.072	0.145	-70.897	110.544
120	1	120	3.092	2.697	59.5	1	13783	5.749	0.202	NA	0.026	0.052	90.89	161.787
121	1	121	3.11	2.667	60	1	17049	5.784	0.204	NA	0.035	0.07	-59.378	-150.268
122	1	122	3.091	2.645	60.5	1	15404	5.813	0.232	NA	0.029	0.058	-131.355	-71.977
123	1	123	3.126	2.631	61	1	16665	5.851	0.217	NA	0.038	0.076	-21.789	109.566
124	1	124	3.085	2.683	61.5	1	12343	5.917	0.216	NA	0.066	0.133	128.797	150.586
125	1	125	3.102	2.67	62	1	11392	5.938	0.209	NA	0.021	0.042	-36.044	-164.841
126	1	126	3.195	2.696	62.5	1	8202	6.035	0.123	NA	0.097	0.194	15.144	51.188
127	1	127	3.123	2.645	63	1	12211	6.123	0.209	NA	0.088	0.177	-144.805	-159.949
128	1	128	3.132	2.649	63.5	1	10048	6.133	0.2	NA	0.01	0.02	25.646	170.452
129	1	129	3.157	2.697	64	1	9947	6.187	0.149	NA	0.054	0.108	62.345	36.699
130	1	130	3.131	2.722	64.5	1	12821	6.224	0.157	NA	0.037	0.073	135.565	73.219
131	1	131	3.144	2.72	65	1	14295	6.237	0.146	NA	0.013	0.027	-10.28	-145.845
132	1	132	3.173	2.738	65.5	1	12849	6.272	0.112	NA	0.035	0.069	31.606	41.887
133	1	133	3.184	2.678	66	1	13124	6.332	0.144	NA	0.061	0.122	-80.12	-111.726
134	1	134	3.179	2.695	66.5	1	13132	6.35	0.134	NA	0.017	0.034	105.809	-174.071
135	1	135	3.203	2.68	67	1	13755	6.377	0.131	NA	0.028	0.056	-31.371	-137.18
136	1	136	3.156	2.676	67.5	1	12795	6.424	0.163	NA	0.047	0.094	-175.125	-143.754
137	1	137	3.173	2.648	68	1	15569	6.457	0.174	NA	0.033	0.065	-59.363	115.762
138	1	138	3.167	2.638	68.5	1	14030	6.468	0.186	NA	0.011	0.023	-122.177	-62.815
139	1	139	3.17	2.687	69	1	13126	6.517	0.146	NA	0.049	0.097	86.291	-151.532
140	1	140	3.153	2.708	69.5	1	13073	6.544	0.145	NA	0.027	0.054	129.912	43.621
141	1	141	3.169	2.676	70	1	15253	6.58	0.154	NA	0.036	0.071	-62.228	167.86
142	1	142	3.113	2.705	70.5	1	12061	6.643	0.18	NA	0.063	0.126	152.543	-145.229
143	1	143	3.162	2.668	71	1	14860	6.704	0.165	NA	0.061	0.123	-37.322	170.134
144	1	144	3.16	2.69	71.5	1	12002	6.726	0.151	NA	0.022	0.044	96.122	133.444
145	1	145	3.173	2.668	72	1	17062	6.751	0.158	NA	0.025	0.05	-59.054	-155.176
146	1	146	3.146	2.659	72.5	1	11082	6.78	0.183	NA	0.029	0.057	-160.526	-101.472
147	1	147	3.155	2.698	73	1	12443	6.82	0.15	NA	0.04	0.08	76.683	-122.791
148	1	148	3.127	2.69	73.5	1	9388	6.849	0.177	NA	0.029	0.058	-164.644	118.673
149	1	149	3.172	2.701	74	1	13979	6.895	0.135	NA	0.046	0.092	13.854	178.497
150	1	150	3.128	2.676	74.5	1	12439	6.945	0.184	NA	0.05	0.1	-149.696	-163.55
151	1	151	3.163	2.681	75	1	16603	6.98	0.155	NA	0.035	0.07	8.985	158.681
152	1	152	3.141	2.689	75.5	1	12573	7.003	0.166	NA	0.023	0.046	160.474	151.489
153	1	153	3.151	2.693	76	1	11675	7.014	0.156	NA	0.01	0.021	21.241	-139.234
154	1	154	3.143	2.712	76.5	1	13625	7.035	0.151	NA	0.021	0.042	111.46	90.219
155	1	155	3.165	2.721	77	1	12955	7.058	0.128	NA	0.024	0.048	20.911	-90.549
156	1	156	3.156	2.692	77.5	1	12996	7.088	0.153	NA	0.03	0.06	-108.433	-129.345
157	1	157	3.132	2.727	78	1	9988	7.131	0.154	NA	0.042	0.085	124.574	-126.993
158	1	158	3.147	2.716	78.5	1	12200	7.149	0.146	NA	0.019	0.037	-36.696	-161.27
159	1	159	3.152	2.72	79	1	12746	7.156	0.139	NA	0.006	0.013	40.779	77.475
160	1	160	3.141	2.672	79.5	1	10739	7.205	0.177	NA	0.049	0.099	-102.443	-143.222
161	1	161	3.142	2.654	80	1	11605	7.223	0.189	NA	0.018	0.036	-84.911	17.532
162	1	162	3.161	2.692	80.5	1	11743	7.265	0.149	NA	0.042	0.084	63.374	148.285
163	1	163	3.159	2.733	81	1	10173	7.307	0.126	NA	0.041	0.083	93.007	29.633
164	1	164	3.177	2.773	81.5	1	9390	7.35	0.096	NA	0.044	0.087	66.129	-26.878
165	1	165	3.185	2.811	82	1	6986	7.39	0.088	NA	0.039	0.079	77.934	11.805
166	1	166	3.149	2.743	82.5	1	6705	7.467	0.132	NA	0.077	0.155	-118.018	164.048
167	1	167	3.15	2.784	83	1	5983	7.508	0.121	NA	0.041	0.081	88.359	-153.623
168	1	168	3.152	2.742	83.5	1	4974	7.549	0.129	NA	0.041	0.083	-87.388	-175.748
169	1	169	3.209	2.784	84	1	10009	7.62	0.062	NA	0.071	0.141	36.279	123.667
170	1	170	3.228	2.754	84.5	1	8757	7.655	0.057	NA	0.035	0.071	-57.284	-93.562
171	1	171	3.175	2.712	85	1	11150	7.723	0.125	NA	0.067	0.135	-141.121	-83.838
172	1	172	3.145	2.766	85.5	1	8211	7.784	0.129	NA	0.062	0.123	119.71	-99.169
173	1	173	3.192	2.755	86	1	11217	7.833	0.087	NA	0.049	0.098	-12.906	-132.616
174	1	174	3.171	2.767	86.5	1	9395	7.857	0.103	NA	0.024	0.049	150.464	163.37
175	1	175	3.188	2.771	87	1	12712	7.875	0.085	NA	0.018	0.035	15.386	-135.077
176	1	176	3.149	2.773	87.5	1	9474	7.915	0.123	NA	0.04	0.079	178.259	162.872
177	1	177	3.199	2.736	88	1	10190	7.977	0.091	NA	0.062	0.124	-35.911	145.83
178	1	178	3.203	2.746	88.5	1	8268	7.988	0.082	NA	0.011	0.022	66.274	102.185
179	1	179	3.165	2.752	89	1	8085	8.027	0.113	NA	0.039	0.078	171.623	105.349
180	1	180	3.134	2.745	89.5	1	9260	8.058	0.145	NA	0.032	0.064	-166.443	21.934
181	1	181	3.176	2.757	90	1	10918	8.102	0.101	NA	0.044	0.088	15.793	-177.764
182	1	182	3.161	2.779	90.5	1	12057	8.129	0.11	NA	0.027	0.053	123.845	108.052
183	1	183	3.124	2.785	91	1	8202	8.166	0.146	NA	0.037	0.075	170.12	46.274
184	1	184	3.129	2.767	91.5	1	10975	8.185	0.144	NA	0.019	0.038	-75.627	114.253
185	1	185	3.145	2.73	92	1	10709	8.225	0.14	NA	0.04	0.08	-66.481	9.146
186	1	186	3.163	2.695	92.5	1	11212	8.265	0.146	NA	0.04	0.079	-63.267	3.214
187	1	187	3.13	2.757	93	1	11654	8.335	0.146	NA	0.07	0.141	118.173	-178.559
188	1	188	3.115	2.748	93.5	1	11552	8.352	0.162	NA	0.017	0.034	-146.67	95.157
189	1	189	3.105	2.758	94	1	13791	8.367	0.169	NA	0.015	0.029	134.489	-78.842
190	1	190	3.135	2.734	94.5	1	10216	8.405	0.148	NA	0.039	0.077	-39.107	-173.595
191	1	191	3.137	2.738	95	1	8923	8.41	0.144	NA	0.005	0.01	73.946	113.052
192	1	192	3.075	2.706	95.5	1	11366	8.48	0.214	NA	0.07	0.14	-152.564	133.49
193	1	193	3.092	2.734	96	1	10035	8.513	0.188	NA	0.033	0.065	58.934	-148.502
194	1	194	3.114	2.73	96.5	1	11812	8.536	0.169	NA	0.023	0.046	-10.979	-69.913
195	1	195	3.158	2.739	97	1	14449	8.581	0.125	NA	0.045	0.09	11.676	22.655
196	1	196	3.147	2.684	97.5	1	9126	8.637	0.165	NA	0.056	0.112	-101.876	-113.552
197	1	197	3.108	2.648	98	1	9333	8.689	0.217	NA	0.052	0.105	-136.864	-34.988
198	1	198	3.063	2.722	98.5	1	12191	8.775	0.219	NA	0.087	0.173	121.317	-101.819
199	1	199	3.086	2.743	99	1	12155	8.806	0.192	NA	0.031	0.061	43.675	-77.642
200	1	200	3.082	2.755	99.5	1	9644	8.818	0.193	NA	0.012	0.023	108.109	64.433
201	1	201	3.04	2.763	100	1	10069	8.861	0.233	NA	0.043	0.086	168.357	60.248
202	1	202	3.093	2.669	100.5	1	11583	8.968	0.216	NA	0.108	0.215	-60.517	131.126
203	1	203	3.196	2.627	101	1	11635	9.08	0.182	NA	0.112	0.223	-22.363	38.155
204	1	204	3.197	2.637	101.5	1	9828	9.09	0.172	NA	0.01	0.02	82.755	105.118
205	1	205	3.167	2.671	102	1	8162	9.136	0.16	NA	0.046	0.093	131.407	48.652
206	1	206	3.167	2.657	102.5	1	10242	9.15	0.17	NA	0.014	0.028	-88.288	140.305
207	1	207	3.118	2.724	103	1	11509	9.233	0.168	NA	0.083	0.165	126.755	-144.957
208	1	208	3.133	2.686	103.5	1	10323	9.274	0.174	NA	0.041	0.082	-67.909	165.337
209	1	209	3.152	2.655	104	1	11997	9.31	0.182	NA	0.036	0.072	-58.611	9.298
210	1	210	3.123	2.727	104.5	1	11748	9.388	0.161	NA	0.078	0.156	111.711	170.322
211	1	211	3.137	2.703	105	1	13350	9.416	0.161	NA	0.028	0.056	-59.729	-171.44
212	1	212	3.119	2.677	105.5	1	13902	9.448	0.191	NA	0.032	0.065	-125.273	-65.543
213	1	213	3.158	2.691	106	1	11370	9.49	0.152	NA	0.042	0.084	20.658	145.931
214	1	214	3.121	2.665	106.5	1	11882	9.536	0.197	NA	0.046	0.091	-144.063	-164.722
215	1	215	3.151	2.654	107	1	11321	9.568	0.183	NA	0.032	0.064	-20.202	123.862
216	1	216	3.169	2.707	107.5	1	10717	9.624	0.133	NA	0.056	0.112	71.052	91.254
217	1	217	3.172	2.676	108	1	10389	9.655	0.153	NA	0.031	0.062	-83.947	-154.999
218	1	218	3.149	2.708	108.5	1	9964	9.695	0.149	NA	0.04	0.08	126.789	-149.264
219	1	219	3.16	2.702	109	1	11289	9.707	0.143	NA	0.012	0.025	-24.914	-151.703
220	1	220	3.11	2.665	109.5	1	10310	9.769	0.205	NA	0.062	0.124	-143.207	-118.292
221	1	221	3.171	2.729	110	1	9188	9.856	0.118	NA	0.088	0.175	46.494	-170.299
222	1	222	3.118	2.693	110.5	1	9920	9.92	0.182	NA	0.064	0.127	-145.913	167.593
223	1	223	3.101	2.725	111	1	12597	9.956	0.183	NA	0.036	0.072	118.273	-95.814
224	1	224	3.096	2.722	111.5	1	14461	9.961	0.188	NA	0.005	0.011	-148.285	93.442
225	1	225	3.024	2.672	112	1	11227	10.049	0.274	NA	0.088	0.175	-145.151	3.134
226	1	226	3.036	2.663	112.5	1	11865	10.064	0.268	NA	0.015	0.03	-36.879	108.273
227	1	227	3.018	2.692	113	1	9147	10.098	0.272	NA	0.034	0.068	122.429	159.308
228	1	228	3.141	2.649	113.5	1	12832	10.228	0.193	NA	0.13	0.259	-19.109	-141.537
229	1	229	3.125	2.657	114	1	7997	10.245	0.199	NA	0.017	0.035	152.467	171.575
230	1	230	3.164	2.654	114.5	1	13472	10.284	0.175	NA	0.039	0.077	-5.584	-158.05
231	1	231	3.176	2.634	115	1	7622	10.307	0.185	NA	0.024	0.047	-58.41	-52.826
232	1	232	3.147	2.652	115.5	1	11063	10.341	0.187	NA	0.034	0.069	146.75	-154.841
233	1	233	3.15	2.676	116	1	10743	10.366	0.167	NA	0.024	0.048	83.034	-63.716
234	1	234	3.131	2.756	116.5	1	11748	10.447	0.145	NA	0.081	0.163	103.695	20.661
235	1	235	3.109	2.729	117	1	13088	10.481	0.173	NA	0.034	0.068	-129.313	126.992
236	1	236	3.106	2.693	117.5	1	11131	10.517	0.192	NA	0.036	0.072	-94.773	34.54
237	1	237	3.078	2.674	118	1	10265	10.551	0.226	NA	0.034	0.068	-145.089	-50.316
238	1	238	3.143	2.743	118.5	1	8398	10.645	0.137	NA	0.094	0.188	46.995	-167.916
239	1	239	3.098	2.697	119	1	11662	10.709	0.197	NA	0.064	0.128	-134.215	178.789
240	1	240	3.082	2.705	119.5	1	11101	10.727	0.208	NA	0.018	0.036	153.603	-72.181
241	1	241	3.068	2.677	120	1	7296	10.759	0.234	NA	0.031	0.063	-116.84	89.557
242	1	242	3.055	2.693	120.5	1	11165	10.78	0.237	NA	0.021	0.042	127.529	-115.631
243	1	243	3.072	2.676	121	1	9764	10.804	0.23	NA	0.024	0.048	-45.404	-172.933
244	1	244	3.075	2.694	121.5	1	9271	10.821	0.219	NA	0.018	0.035	78.646	124.05
245	1	245	3.053	2.697	122	1	9216	10.844	0.238	NA	0.023	0.045	170.261	91.615
246	1	246	3.06	2.729	122.5	1	12462	10.877	0.22	NA	0.033	0.066	77.136	-93.126
247	1	247	3.089	2.694	123	1	9981	10.922	0.206	NA	0.045	0.091	-50.668	-127.804
248	1	248	3.085	2.764	123.5	1	10048	10.992	0.188	NA	0.07	0.14	93.45	144.118
249	1	249	3.106	2.742	124	1	9772	11.023	0.172	NA	0.031	0.062	-45.683	-139.132
250	1	250	3.124	2.744	124.5	1	10033	11.041	0.154	NA	0.018	0.036	7.018	52.7
251	1	251	3.143	2.755	125	1	7908	11.063	0.133	NA	0.022	0.044	29.582	22.564
252	1	252	3.138	2.714	125.5	1	9907	11.104	0.154	NA	0.041	0.082	-97.169	-126.751
253	1	253	3.103	2.719	126	1	10434	11.14	0.184	NA	0.036	0.072	172.952	-89.88
254	1	254	3.043	2.787	126.5	1	8601	11.231	0.228	NA	0.09	0.181	131.516	-41.436
255	1	255	2.998	2.736	127	1	7616	11.298	0.278	NA	0.068	0.135	-131.143	97.341
256	1	256	3.057	2.765	127.5	1	8529	11.364	0.215	NA	0.066	0.131	26.659	157.802
257	1	257	3.078	2.763	128	1	9796	11.385	0.195	NA	0.021	0.042	-5.593	-32.252
258	1	258	3.092	2.721	128.5	1	9708	11.43	0.193	NA	0.045	0.09	-71.876	-66.283
259	1	259	3.072	2.764	129	1	7251	11.477	0.201	NA	0.048	0.095	114.119	-174.005
260	1	260	3.063	2.709	129.5	1	7961	11.533	0.224	NA	0.056	0.112	-99.573	146.308
261	1	261	3.06	2.721	130	1	8198	11.546	0.223	NA	0.013	0.025	103.342	-157.086
262	1	262	3.075	2.719	130.5	1	11338	11.561	0.209	NA	0.015	0.03	-7.118	-110.46
263	1	263	3.064	2.697	131	1	6596	11.585	0.228	NA	0.024	0.049	-117.383	-110.264
264	1	264	3.051	2.713	131.5	1	8755	11.605	0.233	NA	0.02	0.04	128.038	-114.579
265	1	265	3.034	2.74	132	1	7609	11.638	0.243	NA	0.032	0.065	122.975	-5.064
266	1	266	3.087	2.707	132.5	1	9177	11.701	0.202	NA	0.063	0.126	-31.559	-154.534
267	1	267	3.101	2.688	133	1	9546	11.724	0.2	NA	0.024	0.047	-55.8	-24.241
268	1	268	3.093	2.737	133.5	1	12962	11.774	0.187	NA	0.049	0.099	99.197	154.997
269	1	269	3.055	2.747	134	1	11566	11.813	0.221	NA	0.039	0.078	164.68	65.484
270	1	270	3.05	2.731	134.5	1	8448	11.83	0.229	NA	0.017	0.034	-107.593	87.726
271	1	271	2.998	2.677	135	1	8320	11.904	0.296	NA	0.075	0.149	-133.607	-26.014
272	1	272	3.025	2.68	135.5	1	9358	11.932	0.27	NA	0.027	0.055	7.614	141.221
273	1	273	3.047	2.67	136	1	10011	11.955	0.255	NA	0.024	0.047	-26.098	-33.712
274	1	274	3.062	2.676	136.5	1	9949	11.972	0.239	NA	0.017	0.033	21.837	47.935
275	1	275	3.138	2.626	137	1	12191	12.063	0.213	NA	0.091	0.182	-33.513	-55.349
276	1	276	3.14	2.583	137.5	1	9201	12.105	0.247	NA	0.043	0.085	-87.247	-53.734
277	1	277	3.13	2.686	138	1	8832	12.208	0.176	NA	0.103	0.206	95.415	-177.338
278	1	278	3.127	2.684	138.5	1	10466	12.213	0.18	NA	0.004	0.008	-152.963	111.622
279	1	279	3.092	2.669	139	1	11159	12.25	0.217	NA	0.038	0.075	-155.87	-2.908
280	1	280	3.12	2.711	139.5	1	10818	12.301	0.171	NA	0.051	0.101	56.536	-147.594
281	1	281	3.114	2.621	140	1	9343	12.391	0.232	NA	0.09	0.18	-94.064	-150.599
282	1	282	3.089	2.578	140.5	1	10156	12.441	0.281	NA	0.05	0.099	-120.312	-26.249
283	1	283	3.08	2.621	141	1	9595	12.484	0.256	NA	0.044	0.087	101.173	-138.514
284	1	284	3.054	2.639	141.5	1	10161	12.516	0.266	NA	0.032	0.064	146.666	45.493
285	1	285	3.067	2.627	142	1	10594	12.534	0.262	NA	0.018	0.036	-40.475	172.859
286	1	286	3.072	2.649	142.5	1	10167	12.557	0.245	NA	0.022	0.044	76.835	117.31
287	1	287	3.113	2.705	143	1	10299	12.627	0.18	NA	0.07	0.14	54.057	-22.778
288	1	288	3.136	2.719	143.5	1	9838	12.653	0.153	NA	0.026	0.053	32.114	-21.943
289	1	289	3.11	2.681	144	1	11611	12.699	0.195	NA	0.046	0.092	-123.418	-155.532
290	1	290	3.115	2.709	144.5	1	9531	12.727	0.176	NA	0.028	0.057	79.967	-156.615
291	1	291	3.007	2.636	145	1	8358	12.858	0.307	NA	0.131	0.261	-146.337	133.696
292	1	292	3.088	2.652	145.5	1	10097	12.941	0.23	NA	0.083	0.166	10.441	156.778
293	1	293	3.119	2.667	146	1	9981	12.976	0.196	NA	0.035	0.07	27.153	16.712
294	1	294	3.098	2.712	146.5	1	8127	13.026	0.191	NA	0.05	0.099	116.042	88.889
295	1	295	3.08	2.674	147	1	7562	13.068	0.225	NA	0.042	0.085	-115.057	128.901
296	1	296	3.15	2.621	147.5	1	9348	13.156	0.21	NA	0.088	0.176	-36.636	78.422
297	1	297	3.176	2.645	148	1	10193	13.191	0.176	NA	0.035	0.07	43.259	79.895
298	1	298	3.169	2.644	148.5	1	10485	13.198	0.18	NA	0.007	0.014	-175.296	141.445
299	1	299	3.21	2.682	149	1	6786	13.254	0.126	NA	0.056	0.112	42.584	-142.12
300	1	300	3.188	2.658	149.5	1	8458	13.287	0.158	NA	0.033	0.065	-131.645	-174.229
301	1	301	3.181	2.603	150	1	6865	13.342	0.21	NA	0.055	0.111	-97.05	34.595
302	1	302	3.241	2.647	150.5	1	7581	13.416	0.149	NA	0.074	0.148	36.353	133.403
303	1	303	3.231	2.637	151	1	8095	13.43	0.161	NA	0.014	0.028	-136.422	-172.775
304	1	304	3.225	2.647	151.5	1	10190	13.441	0.153	NA	0.011	0.022	119.543	-104.035
305	1	305	3.186	2.624	152	1	9489	13.486	0.188	NA	0.045	0.09	-150.315	90.142
306	1	306	3.224	2.601	152.5	1	8740	13.53	0.197	NA	0.044	0.088	-31.487	118.828
307	1	307	3.199	2.64	153	1	8287	13.576	0.168	NA	0.046	0.092	122.102	153.59
308	1	308	3.183	2.691	153.5	1	9504	13.629	0.134	NA	0.053	0.106	107.502	-14.6
309	1	309	3.191	2.663	154	1	8128	13.658	0.152	NA	0.029	0.058	-73.701	178.797
310	1	310	3.199	2.697	154.5	1	7684	13.693	0.119	NA	0.035	0.07	76.576	150.276
311	1	311	3.254	2.619	155	1	7961	13.788	0.174	NA	0.095	0.191	-55.091	-131.667
312	1	312	3.236	2.565	155.5	1	6024	13.846	0.23	NA	0.057	0.114	-108.326	-53.235
313	1	313	3.215	2.696	156	1	3061	13.978	0.111	NA	0.133	0.266	99.039	-152.635
314	1	314	3.217	2.567	156.5	1	7906	14.108	0.232	NA	0.129	0.259	-89.018	171.942
315	1	315	3.203	2.573	157	1	7409	14.124	0.23	NA	0.016	0.032	156.631	-114.35
316	1	316	3.2	2.57	157.5	1	10690	14.128	0.234	NA	0.005	0.009	-134.17	69.199
317	1	317	3.211	2.602	158	1	7330	14.163	0.2	NA	0.034	0.069	71.014	-154.816
318	1	318	3.166	2.625	158.5	1	9055	14.213	0.198	NA	0.05	0.1	153.227	82.213
319	1	319	3.195	2.665	159	1	9606	14.262	0.149	NA	0.049	0.098	54.311	-98.916
320	1	320	3.259	2.632	159.5	1	8403	14.334	0.162	NA	0.072	0.144	-27.451	-81.762
321	1	321	3.246	2.582	160	1	9260	14.385	0.212	NA	0.051	0.103	-104.757	-77.306
322	1	322	3.318	2.652	160.5	1	5909	14.486	0.149	NA	0.101	0.202	43.821	148.579
323	1	323	3.307	2.616	161	1	8311	14.523	0.18	NA	0.037	0.074	-107.92	-151.741
324	1	324	3.302	2.609	161.5	1	9111	14.532	0.186	NA	0.009	0.017	-128.331	-20.411
325	1	325	3.288	2.612	162	1	7298	14.546	0.182	NA	0.013	0.027	169.334	-62.336
326	1	326	3.319	2.612	162.5	1	7829	14.576	0.187	NA	0.031	0.061	0.776	-168.558
327	1	327	3.308	2.633	163	1	9416	14.6	0.164	NA	0.023	0.047	117.942	117.166
328	1	328	3.305	2.589	163.5	1	6274	14.644	0.207	NA	0.044	0.088	-93.533	148.525
329	1	329	3.317	2.669	164	1	8689	14.725	0.132	NA	0.081	0.163	81.627	175.159
330	1	330	3.307	2.682	164.5	1	6747	14.741	0.116	NA	0.016	0.033	129.606	47.979
331	1	331	3.25	2.656	165	1	7720	14.803	0.138	NA	0.062	0.124	-155.396	74.999
332	1	332	3.303	2.685	165.5	1	8955	14.863	0.112	NA	0.06	0.12	28.741	-175.863
333	1	333	3.277	2.646	166	1	9642	14.91	0.147	NA	0.047	0.094	-124.17	-152.911
334	1	334	3.301	2.685	166.5	1	5685	14.956	0.112	NA	0.046	0.092	57.429	-178.401
335	1	335	3.328	2.705	167	1	8605	14.989	0.105	NA	0.033	0.066	36.671	-20.758
336	1	336	3.324	2.703	167.5	1	8253	14.994	0.105	NA	0.005	0.009	-153.665	169.664
337	1	337	3.331	2.71	168	1	7261	15.004	0.103	NA	0.01	0.021	43.662	-162.673
338	1	338	3.355	2.707	168.5	1	6653	15.029	0.12	NA	0.024	0.048	-5.762	-49.424
339	1	339	3.354	2.695	169	1	8307	15.041	0.128	NA	0.012	0.025	-98.107	-92.345
340	1	340	3.326	2.741	169.5	1	8369	15.094	0.076	NA	0.054	0.107	121.856	-140.038
341	1	341	3.347	2.7	170	1	9218	15.14	0.12	NA	0.046	0.092	-62.676	175.469
342	1	342	3.352	2.719	170.5	1	7925	15.16	0.11	NA	0.02	0.039	73.203	135.879
343	1	343	3.377	2.734	171	1	8224	15.189	0.122	NA	0.029	0.059	31.607	-41.596
344	1	344	3.37	2.723	171.5	1	6566	15.203	0.121	NA	0.013	0.027	-123.072	-154.679
345	1	345	3.35	2.739	172	1	10060	15.229	0.096	NA	0.026	0.052	141.395	-95.533
346	1	346	3.38	2.697	172.5	1	7153	15.28	0.145	NA	0.051	0.103	-54.245	164.361
347	1	347	3.339	2.67	173	1	6423	15.329	0.141	NA	0.049	0.097	-145.752	-91.507
348	1	348	3.305	2.706	173.5	1	7562	15.379	0.093	NA	0.05	0.1	134.453	-79.795
349	1	349	3.34	2.709	174	1	9013	15.415	0.109	NA	0.036	0.072	5.606	-128.847
350	1	350	3.333	2.734	174.5	1	9469	15.441	0.086	NA	0.026	0.052	106.333	100.727
351	1	351	3.307	2.743	175	1	8904	15.468	0.062	NA	0.027	0.055	161.616	55.284
352	1	352	3.33	2.69	175.5	1	8070	15.526	0.118	NA	0.057	0.115	-66.232	132.152
353	1	353	3.363	2.702	176	1	6336	15.561	0.13	NA	0.035	0.07	19.439	85.671
354	1	354	3.326	2.701	176.5	1	9047	15.598	0.107	NA	0.037	0.074	-178.217	162.344
355	1	355	3.338	2.735	177	1	8821	15.634	0.089	NA	0.036	0.071	71.037	-110.747
356	1	356	3.308	2.746	177.5	1	9749	15.666	0.06	NA	0.032	0.063	159.655	88.618
357	1	357	3.327	2.739	178	1	8588	15.685	0.078	NA	0.02	0.039	-18.604	-178.259
358	1	358	3.363	2.765	178.5	1	7790	15.73	0.097	NA	0.045	0.089	35.783	54.387
359	1	359	3.334	2.786	179	1	7332	15.766	0.064	NA	0.036	0.071	144.916	109.133
360	1	360	3.335	2.742	179.5	1	9553	15.809	0.082	NA	0.044	0.087	-88.243	126.841
361	1	361	3.309	2.751	180	1	7332	15.837	0.056	NA	0.028	0.056	162.271	-109.485
362	1	362	3.328	2.749	180.5	1	7494	15.856	0.072	NA	0.019	0.038	-6.36	-168.631
363	1	363	3.324	2.74	181	1	9759	15.866	0.075	NA	0.01	0.02	-112.861	-106.501
364	1	364	3.309	2.727	181.5	1	8403	15.886	0.076	NA	0.02	0.039	-138.279	-25.418
365	1	365	3.299	2.684	182	1	10771	15.93	0.113	NA	0.044	0.088	-102.925	35.353
366	1	366	3.287	2.668	182.5	1	7018	15.95	0.126	NA	0.02	0.04	-128.156	-25.23
367	1	367	3.334	2.707	183	1	6312	16.011	0.107	NA	0.061	0.123	39.185	167.341
368	1	368	3.309	2.692	183.5	1	4465	16.041	0.108	NA	0.03	0.059	-149.095	171.72
369	1	369	3.296	2.701	184	1	6847	16.056	0.096	NA	0.015	0.031	144.237	-66.668
370	1	370	3.328	2.675	184.5	1	4936	16.097	0.131	NA	0.041	0.081	-39.618	176.145
371	1	371	3.363	2.722	185	1	6630	16.156	0.117	NA	0.059	0.118	52.955	92.574
372	1	372	3.331	2.683	185.5	1	6233	16.207	0.126	NA	0.051	0.101	-129.385	177.659
373	1	373	3.303	2.664	186	1	6668	16.241	0.133	NA	0.034	0.068	-146.508	-17.123
374	1	374	3.298	2.652	186.5	1	8320	16.253	0.143	NA	0.012	0.025	-113.498	33.01
375	1	375	3.344	2.685	187	1	7786	16.31	0.13	NA	0.057	0.113	35.38	148.879
376	1	376	3.306	2.672	187.5	1	8369	16.35	0.126	NA	0.04	0.081	-161.014	163.606
377	1	377	3.271	2.722	188	1	5267	16.411	0.07	NA	0.061	0.122	124.335	-74.651
378	1	378	3.285	2.666	188.5	1	7716	16.469	0.127	NA	0.058	0.115	-76.596	159.07
379	1	379	3.29	2.643	189	1	6335	16.492	0.151	NA	0.024	0.048	-76.697	-0.101
380	1	380	3.314	2.615	189.5	1	7624	16.53	0.183	NA	0.037	0.074	-50.048	26.649
381	1	381	3.333	2.651	190	1	8648	16.571	0.155	NA	0.041	0.083	62.549	112.597
382	1	382	3.306	2.648	190.5	1	8710	16.598	0.149	NA	0.027	0.055	-173.023	124.428
383	1	383	3.317	2.63	191	1	6933	16.62	0.17	NA	0.022	0.043	-58.43	114.593
384	1	384	3.277	2.654	191.5	1	7360	16.668	0.138	NA	0.048	0.095	148.662	-152.908
385	1	385	3.304	2.638	192	1	8477	16.7	0.159	NA	0.032	0.064	-31.45	179.888
386	1	386	3.317	2.592	192.5	1	7573	16.747	0.206	NA	0.047	0.095	-74.374	-42.924
387	1	387	3.306	2.585	193	1	8396	16.76	0.211	NA	0.013	0.026	-146.418	-72.044
388	1	388	3.307	2.581	193.5	1	6015	16.764	0.215	NA	0.005	0.009	-71.399	75.019
389	1	389	3.369	2.589	194	1	7129	16.826	0.226	NA	0.062	0.124	7.651	79.05
390	1	390	3.317	2.599	194.5	1	8426	16.879	0.199	NA	0.053	0.105	168.769	161.119
391	1	391	3.317	2.631	195	1	9399	16.911	0.168	NA	0.032	0.064	89.59	-79.179
392	1	392	3.303	2.589	195.5	1	4260	16.955	0.206	NA	0.044	0.089	-109.008	161.402
393	1	393	3.329	2.624	196	1	5828	16.999	0.178	NA	0.044	0.088	53.464	162.471
394	1	394	3.257	2.606	196.5	1	8379	17.074	0.188	NA	0.075	0.15	-165.356	141.18
395	1	395	3.288	2.616	197	1	8319	17.107	0.177	NA	0.033	0.066	18.953	-175.69
396	1	396	3.322	2.666	197.5	1	8119	17.167	0.137	NA	0.06	0.12	55.107	36.154
397	1	397	3.334	2.703	198	1	7880	17.206	0.11	NA	0.039	0.078	72.847	17.74
398	1	398	3.274	2.698	198.5	1	6922	17.266	0.094	NA	0.06	0.12	-175.534	111.618
399	1	399	3.287	2.672	199	1	6973	17.296	0.122	NA	0.03	0.06	-62.574	112.96
400	1	400	3.291	2.658	199.5	1	8708	17.31	0.136	NA	0.014	0.028	-76.578	-14.004
401	1	401	3.322	2.611	200	1	9856	17.367	0.189	NA	0.057	0.114	-56.517	20.061
402	1	402	3.356	2.648	200.5	1	9749	17.418	0.167	NA	0.051	0.101	48.079	104.596
403	1	403	3.336	2.669	201	1	6611	17.446	0.14	NA	0.029	0.057	133.284	85.205
404	1	404	3.335	2.707	201.5	1	9751	17.484	0.107	NA	0.038	0.076	91.973	-41.311
405	1	405	3.359	2.647	202	1	8548	17.549	0.171	NA	0.065	0.13	-67.993	-159.966
406	1	406	3.355	2.7	202.5	1	7959	17.602	0.125	NA	0.053	0.106	95.11	163.103
407	1	407	3.309	2.678	203	1	8923	17.652	0.121	NA	0.05	0.101	-154.752	110.139
408	1	408	3.364	2.723	203.5	1	6267	17.723	0.117	NA	0.071	0.142	38.786	-166.462
409	1	409	3.325	2.753	204	1	8642	17.773	0.068	NA	0.049	0.098	142.27	103.484
410	1	410	3.258	2.724	204.5	1	8117	17.846	0.07	NA	0.073	0.146	-156.919	60.81
411	1	411	3.305	2.69	205	1	11033	17.903	0.108	NA	0.058	0.116	-35.906	121.013
412	1	412	3.333	2.78	205.5	1	8509	17.997	0.064	NA	0.094	0.188	72.525	108.43
413	1	413	3.353	2.693	206	1	5497	18.086	0.129	NA	0.089	0.177	-77.409	-149.934
414	1	414	3.33	2.635	206.5	1	7522	18.149	0.169	NA	0.063	0.125	-110.893	-33.484
415	1	415	3.304	2.676	207	1	4191	18.198	0.121	NA	0.049	0.099	122.448	-126.659
416	1	416	3.287	2.69	207.5	1	4221	18.22	0.104	NA	0.022	0.044	142.739	20.291
417	1	417	3.326	2.678	208	1	6037	18.261	0.127	NA	0.041	0.083	-16.579	-159.318
418	1	418	3.361	2.61	208.5	1	8078	18.337	0.204	NA	0.076	0.153	-62.971	-46.391
419	1	419	3.351	2.625	209	1	9632	18.356	0.186	NA	0.018	0.036	121.489	-175.541
420	1	420	3.314	2.586	209.5	1	8064	18.409	0.211	NA	0.054	0.108	-133.071	105.44
421	1	421	3.295	2.639	210	1	10730	18.466	0.155	NA	0.057	0.114	110.182	-116.747
422	1	422	3.267	2.567	210.5	1	6013	18.544	0.226	NA	0.078	0.155	-111.084	138.734
423	1	423	3.289	2.655	211	1	9427	18.635	0.139	NA	0.091	0.182	75.651	-173.265
424	1	424	3.246	2.64	211.5	1	6848	18.68	0.154	NA	0.046	0.091	-160.916	123.433
425	1	425	3.226	2.663	212	1	6939	18.711	0.137	NA	0.03	0.061	131.22	-67.865
426	1	426	3.299	2.609	212.5	1	6459	18.801	0.186	NA	0.09	0.181	-37.012	-168.232
427	1	427	3.284	2.678	213	1	6041	18.872	0.115	NA	0.071	0.142	101.564	138.576
428	1	428	3.265	2.7	213.5	1	5188	18.901	0.093	NA	0.029	0.059	131.73	30.166
429	1	429	3.237	2.655	214	1	7349	18.954	0.142	NA	0.053	0.106	-121.637	106.633
430	1	430	3.25	2.691	214.5	1	6073	18.993	0.103	NA	0.039	0.077	69.82	-168.542
431	1	431	3.297	2.704	215	1	9100	19.041	0.093	NA	0.048	0.096	15.285	-54.536
432	1	432	3.304	2.682	215.5	1	5917	19.063	0.115	NA	0.022	0.045	-72.365	-87.65
433	1	433	3.257	2.682	216	1	7345	19.11	0.112	NA	0.046	0.093	-178.971	-106.606
434	1	434	3.271	2.638	216.5	1	11063	19.156	0.155	NA	0.046	0.092	-73.149	105.822
435	1	435	3.272	2.678	217	1	10060	19.196	0.115	NA	0.04	0.081	87.919	161.067
436	1	436	3.258	2.654	217.5	1	8471	19.224	0.139	NA	0.028	0.056	-119.436	152.645
437	1	437	3.27	2.689	218	1	8305	19.261	0.104	NA	0.037	0.074	71.362	-169.202
438	1	438	3.244	2.614	218.5	1	9013	19.34	0.181	NA	0.079	0.159	-109.196	179.442
439	1	439	3.237	2.629	219	1	10321	19.357	0.167	NA	0.017	0.035	115.409	-135.394
440	1	440	3.218	2.639	219.5	1	6129	19.378	0.162	NA	0.021	0.041	152.182	36.773
441	1	441	3.206	2.675	220	1	7677	19.416	0.134	NA	0.038	0.077	108.904	-43.278
442	1	442	3.206	2.712	220.5	1	6527	19.453	0.104	NA	0.036	0.073	90.611	-18.293
443	1	443	3.247	2.767	221	1	8403	19.522	0.035	NA	0.069	0.138	53.588	-37.023
444	1	444	3.252	2.73	221.5	1	7584	19.56	0.065	NA	0.038	0.075	-82.463	-136.051
445	1	445	3.245	2.762	222	1	7564	19.592	0.04	NA	0.033	0.066	101.88	-175.657
446	1	446	3.227	2.755	222.5	1	6912	19.611	0.057	NA	0.019	0.038	-159.43	98.69
447	1	447	3.2	2.778	223	1	6688	19.646	0.072	NA	0.035	0.07	140.625	-59.944
448	1	448	3.234	2.717	223.5	1	6726	19.716	0.084	NA	0.069	0.139	-61.15	158.224
449	1	449	3.247	2.744	224	1	7584	19.746	0.054	NA	0.03	0.061	64.541	125.692
450	1	450	3.258	2.697	224.5	1	7871	19.794	0.096	NA	0.048	0.097	-76.868	-141.409
451	1	451	3.244	2.751	225	1	10815	19.849	0.05	NA	0.055	0.11	104.148	-178.984
452	1	452	3.264	2.804	225.5	1	7413	19.906	0.013	NA	0.056	0.113	69.821	-34.327
453	1	453	3.232	2.825	226	1	5597	19.944	0.051	NA	0.038	0.077	145.231	75.41
454	1	454	3.264	2.791	226.5	1	5930	19.991	0.006	NA	0.047	0.094	-46.954	167.815
455	1	455	3.31	2.766	227	1	7014	20.043	0.047	NA	0.052	0.103	-28.757	18.198
456	1	456	3.334	2.781	227.5	1	7910	20.071	0.064	NA	0.029	0.057	31.639	60.396
457	1	457	3.335	2.776	228	1	7601	20.077	0.066	NA	0.006	0.011	-79.953	-111.592
458	1	458	3.304	2.792	228.5	1	8140	20.112	0.034	NA	0.035	0.07	151.48	-128.568
459	1	459	3.321	2.8	229	1	4904	20.13	0.051	NA	0.018	0.036	25.186	-126.293
460	1	460	3.301	2.809	229.5	1	8469	20.151	0.035	NA	0.021	0.042	156.332	131.146
461	1	461	3.31	2.778	230	1	6453	20.183	0.042	NA	0.032	0.064	-74.168	129.5
462	1	462	3.286	2.769	230.5	1	5623	20.209	0.028	NA	0.026	0.051	-160.631	-86.463
463	1	463	3.325	2.777	231	1	7488	20.249	0.057	NA	0.04	0.08	11.764	172.395
464	1	464	3.356	2.804	231.5	1	6553	20.29	0.086	NA	0.041	0.081	40.574	28.81
465	1	465	3.32	2.799	232	1	6624	20.326	0.05	NA	0.036	0.073	-172.148	147.277
466	1	466	3.323	2.81	232.5	1	8401	20.337	0.055	NA	0.011	0.022	74.98	-112.872
467	1	467	3.364	2.876	233	1	10239	20.416	0.126	NA	0.078	0.156	58.346	-16.635
468	1	468	3.369	2.859	233.5	1	5277	20.434	0.118	NA	0.018	0.036	-74.968	-133.313
469	1	469	3.368	2.843	234	1	7912	20.45	0.109	NA	0.016	0.032	-94.067	-19.099
470	1	470	3.377	2.838	234.5	1	5608	20.461	0.116	NA	0.011	0.022	-27.907	66.159
471	1	471	3.324	2.85	235	1	6698	20.515	0.078	NA	0.055	0.109	167.289	-164.804
472	1	472	3.351	2.908	235.5	1	6903	20.58	0.141	NA	0.064	0.129	65.036	-102.253
473	1	473	3.255	2.826	236	1	4456	20.706	0.036	NA	0.126	0.253	-139.28	155.684
474	1	474	3.301	2.868	236.5	1	6449	20.768	0.081	NA	0.062	0.124	42.939	-177.78
475	1	475	3.265	2.851	237	1	6779	20.807	0.059	NA	0.039	0.079	-154.732	162.329
476	1	476	3.187	2.87	237.5	1	3658	20.888	0.114	NA	0.081	0.161	166.153	-39.115
477	1	477	3.236	2.906	238	1	9288	20.949	0.118	NA	0.061	0.122	35.539	-130.614
478	1	478	3.327	2.936	238.5	1	5173	21.044	0.154	NA	0.095	0.191	18.368	-17.172
479	1	479	3.214	2.885	239	1	3048	21.168	0.109	NA	0.124	0.249	-155.943	-174.311
480	1	480	3.128	2.833	239.5	1	3944	21.269	0.148	NA	0.101	0.201	-148.562	7.381
481	1	481	3.218	2.735	240	1	4836	21.402	0.078	NA	0.133	0.265	-47.259	101.303
482	1	482	3.254	2.777	240.5	1	5629	21.457	0.023	NA	0.055	0.11	49.01	96.269
483	1	483	3.156	2.689	241	1	4501	21.588	0.155	NA	0.132	0.263	-138.353	172.636
484	1	484	3.189	2.796	241.5	1	3526	21.7	0.082	NA	0.112	0.224	72.793	-148.854
485	1	485	3.207	2.865	242	1	5073	21.771	0.096	NA	0.071	0.143	74.802	2.009
486	1	486	3.283	2.776	242.5	1	6080	21.888	0.021	NA	0.117	0.234	-49.408	-124.209
487	1	487	3.197	2.805	243	1	4957	21.979	0.075	NA	0.091	0.182	161.433	-149.159
488	1	488	3.194	2.794	243.5	1	1983	21.991	0.077	NA	0.012	0.023	-107.787	90.78
489	1	489	3.228	2.821	244	1	4772	22.034	0.052	NA	0.044	0.087	38.495	146.282
490	1	490	3.168	2.69	244.5	1	4872	22.178	0.145	NA	0.144	0.288	-114.449	-152.944
491	1	491	3.18	2.817	245	1	4051	22.306	0.094	NA	0.127	0.255	84.596	-160.955
492	1	492	3.322	2.797	245.5	1	6449	22.449	0.052	NA	0.144	0.287	-8.122	-92.719
493	1	493	3.284	2.913	246	1	7089	22.572	0.121	NA	0.123	0.245	107.996	116.118
494	1	494	3.351	2.839	246.5	1	6888	22.671	0.093	NA	0.099	0.199	-47.989	-155.985
495	1	495	3.297	2.899	247	1	6182	22.752	0.109	NA	0.081	0.161	132.292	-179.719
496	1	496	3.196	2.845	247.5	1	2171	22.866	0.091	NA	0.114	0.228	-151.586	76.122
497	1	497	3.349	2.877	248	1	9429	23.021	0.115	NA	0.156	0.311	12.077	163.663
498	1	498	3.347	2.926	248.5	1	7460	23.07	0.153	NA	0.049	0.097	92.662	80.585
499	1	499	3.271	2.862	249	1	3104	23.169	0.069	NA	0.099	0.197	-139.646	127.692
500	1	500	3.295	2.845	249.5	1	3944	23.198	0.058	NA	0.029	0.058	-35.104	104.542
501	1	501	3.298	2.812	250	1	4098	23.231	0.034	NA	0.033	0.066	-84.765	-49.66
502	1	502	3.362	2.844	250.5	1	7464	23.302	0.105	NA	0.072	0.143	25.963	110.727
503	1	503	3.324	2.836	251	1	5749	23.342	0.069	NA	0.039	0.079	-169.198	164.839
504	1	504	3.28	2.859	251.5	1	5002	23.391	0.067	NA	0.049	0.098	153.17	-37.633
505	1	505	3.351	2.8	252	1	7957	23.483	0.081	NA	0.092	0.184	-39.338	167.492
506	1	506	3.269	2.773	252.5	1	3648	23.57	0.02	NA	0.087	0.173	-161.726	-122.388
507	1	507	3.354	2.826	253	1	5858	23.67	0.09	NA	0.1	0.2	31.634	-166.64
508	1	508	3.329	2.821	253.5	1	7434	23.695	0.065	NA	0.025	0.051	-170.049	158.318
509	1	509	3.33	2.819	254	1	6950	23.698	0.065	NA	0.003	0.005	-53.28	116.768
510	1	510	3.386	2.839	254.5	1	7268	23.757	0.124	NA	0.059	0.118	19.863	73.144
511	1	511	3.365	2.862	255	1	4219	23.789	0.117	NA	0.031	0.063	132.493	112.629
512	1	512	3.332	2.851	255.5	1	4934	23.823	0.085	NA	0.035	0.069	-161.477	66.031
513	1	513	3.248	2.809	256	1	6905	23.918	0.028	NA	0.094	0.189	-153.498	7.978
514	1	514	3.304	2.785	256.5	1	5518	23.979	0.034	NA	0.061	0.123	-23.229	130.269
515	1	515	3.252	2.827	257	1	5785	24.046	0.039	NA	0.067	0.134	141.004	164.233
516	1	516	3.317	2.817	257.5	1	9422	24.112	0.052	NA	0.066	0.132	-9.286	-150.29
517	1	517	3.302	2.905	258	1	7748	24.203	0.117	NA	0.09	0.18	99.534	108.82
518	1	518	3.29	2.815	258.5	1	4665	24.293	0.03	NA	0.091	0.182	-97.939	162.527
519	1	519	3.326	2.878	259	1	6318	24.366	0.102	NA	0.072	0.145	60.02	157.96
520	1	520	3.307	2.82	259.5	1	7174	24.427	0.045	NA	0.062	0.123	-107.49	-167.511
521	1	521	3.352	2.786	260	1	6257	24.483	0.082	NA	0.056	0.112	-36.844	70.647
522	1	522	3.37	2.789	260.5	1	8477	24.501	0.099	NA	0.018	0.036	10.098	46.942
523	1	523	3.402	2.79	261	1	6833	24.534	0.132	NA	0.033	0.065	1.749	-8.349
524	1	524	3.352	2.864	261.5	1	6999	24.623	0.108	NA	0.089	0.179	124.549	122.8
525	1	525	3.297	2.84	262	1	5947	24.683	0.055	NA	0.059	0.119	-156.361	79.09
526	1	526	3.311	2.822	262.5	1	5657	24.706	0.05	NA	0.023	0.046	-53.916	102.446
527	1	527	3.32	2.807	263	1	8699	24.722	0.051	NA	0.017	0.034	-58.112	-4.196
528	1	528	3.319	2.876	263.5	1	4029	24.791	0.096	NA	0.068	0.137	90.99	149.102
529	1	529	3.386	2.849	264	1	6310	24.863	0.129	NA	0.073	0.145	-21.343	-112.333
530	1	530	3.374	2.906	264.5	1	4712	24.921	0.154	NA	0.058	0.116	101.552	122.895
531	1	531	3.392	2.861	265	1	4863	24.97	0.139	NA	0.048	0.097	-68.758	-170.31
532	1	532	3.402	2.712	265.5	1	4482	25.119	0.154	NA	0.149	0.299	-86.17	-17.412
533	1	533	3.38	2.877	266	1	4859	25.285	0.138	NA	0.166	0.332	97.628	-176.202
534	1	534	3.225	2.812	266.5	1	5817	25.453	0.049	NA	0.168	0.335	-157.1	105.272
535	1	535	3.293	2.832	267	1	5162	25.524	0.046	NA	0.071	0.142	16.878	173.978
536	1	536	3.344	2.879	267.5	1	8243	25.593	0.113	NA	0.069	0.138	42.794	25.915
537	1	537	3.375	2.895	268	1	7180	25.628	0.146	NA	0.035	0.07	26.938	-15.856
538	1	538	3.327	2.854	268.5	1	6944	25.691	0.084	NA	0.063	0.125	-139.628	-166.565
539	1	539	3.303	2.831	269	1	7566	25.724	0.05	NA	0.034	0.067	-136.598	3.029
540	1	540	3.195	2.799	269.5	1	7413	25.837	0.076	NA	0.113	0.225	-163.38	-26.781
541	1	541	3.349	2.846	270	1	8672	25.998	0.095	NA	0.161	0.322	17.142	-179.478
542	1	542	3.32	2.921	270.5	1	4957	26.078	0.138	NA	0.08	0.16	111.017	93.875
543	1	543	3.28	2.902	271	1	6559	26.123	0.109	NA	0.045	0.089	-154.041	94.942
544	1	544	3.349	2.892	271.5	1	7332	26.192	0.127	NA	0.07	0.14	-7.557	146.484
545	1	545	3.32	2.887	272	1	10163	26.222	0.106	NA	0.029	0.059	-168.413	-160.855
546	1	546	3.334	2.939	272.5	1	8494	26.276	0.159	NA	0.054	0.108	75.415	-116.173
547	1	547	3.334	2.944	273	1	6496	26.281	0.164	NA	0.005	0.011	87.284	11.87
548	1	548	3.357	2.947	273.5	1	9331	26.305	0.177	NA	0.024	0.047	6.028	-81.256
549	1	549	3.272	2.91	274	1	5770	26.397	0.118	NA	0.093	0.185	-156.923	-162.951
550	1	550	3.366	2.914	274.5	1	6152	26.491	0.154	NA	0.094	0.187	1.99	158.912
551	1	551	3.33	2.913	275	1	7255	26.527	0.134	NA	0.036	0.072	-178.422	179.588
552	1	552	3.326	2.884	275.5	1	6939	26.556	0.107	NA	0.029	0.058	-97.728	80.694
553	1	553	3.309	2.943	276	1	6999	26.617	0.155	NA	0.061	0.122	105.886	-156.386
554	1	554	3.29	2.937	276.5	1	2958	26.637	0.146	NA	0.02	0.039	-162.648	91.465
555	1	555	3.315	2.97	277	1	6532	26.678	0.183	NA	0.042	0.083	53.477	-143.874
556	1	556	3.324	3.002	277.5	1	8046	26.711	0.216	NA	0.032	0.065	73.679	20.202
557	1	557	3.259	2.893	278	1	5497	26.837	0.101	NA	0.126	0.253	-121.131	165.19
558	1	558	3.264	2.978	278.5	1	6054	26.922	0.186	NA	0.085	0.17	86.688	-152.181
559	1	559	3.293	2.924	279	1	4727	26.983	0.133	NA	0.061	0.123	-61.645	-148.334
560	1	560	3.19	2.892	279.5	1	3814	27.091	0.128	NA	0.108	0.215	-162.946	-101.301
561	1	561	3.258	2.89	280	1	5194	27.158	0.099	NA	0.067	0.135	-1.826	161.12
562	1	562	3.219	2.914	280.5	1	6485	27.204	0.132	NA	0.045	0.09	147.659	149.485
563	1	563	3.183	2.834	281	1	3720	27.292	0.097	NA	0.088	0.177	-114.523	97.817
564	1	564	3.157	2.948	281.5	1	3812	27.408	0.192	NA	0.116	0.233	102.693	-142.784
565	1	565	3.097	2.891	282	1	2487	27.491	0.2	NA	0.083	0.166	-136.753	120.555
566	1	566	3.182	2.905	282.5	1	7515	27.577	0.144	NA	0.086	0.172	9.618	146.371
567	1	567	3.131	2.921	283	1	3882	27.631	0.19	NA	0.054	0.107	162.942	153.324
568	1	568	3.2	2.88	283.5	1	6442	27.712	0.112	NA	0.081	0.161	-30.665	166.393
569	1	569	3.172	2.913	284	1	6903	27.755	0.156	NA	0.043	0.086	130.344	161.008
570	1	570	3.093	2.834	284.5	1	2304	27.867	0.182	NA	0.112	0.224	-134.961	94.695
571	1	571	3.066	2.995	285	1	1745	28.03	0.288	NA	0.164	0.327	99.343	-125.696
572	1	572	3.205	2.88	285.5	1	3737	28.211	0.109	NA	0.181	0.361	-39.681	-139.023
573	1	573	3.21	2.885	286	1	4104	28.218	0.111	NA	0.007	0.014	48.984	88.665
574	1	574	3.216	2.926	286.5	1	5593	28.26	0.144	NA	0.042	0.083	81.535	32.55
575	1	575	3.286	2.984	287	1	6304	28.35	0.192	NA	0.091	0.181	39.738	-41.797
576	1	576	3.181	2.924	287.5	1	5779	28.471	0.159	NA	0.121	0.242	-150.345	169.917
577	1	577	3.177	2.993	288	1	3974	28.54	0.221	NA	0.069	0.137	92.595	-117.06
578	1	578	3.253	2.956	288.5	1	7502	28.624	0.164	NA	0.084	0.168	-26.034	-118.629
579	1	579	3.267	3.014	289	1	6835	28.684	0.221	NA	0.06	0.119	76.831	102.865
580	1	580	3.256	2.975	289.5	1	8573	28.724	0.183	NA	0.04	0.08	-105.19	177.979
581	1	581	3.229	2.893	290	1	5301	28.81	0.109	NA	0.086	0.172	-108.493	-3.303
582	1	582	3.263	2.845	290.5	1	4917	28.869	0.053	NA	0.059	0.118	-54.774	53.719
583	1	583	3.249	2.938	291	1	6024	28.963	0.147	NA	0.094	0.188	98.34	153.114
584	1	584	3.247	2.931	291.5	1	5745	28.971	0.14	NA	0.008	0.016	-108.237	153.423
585	1	585	3.286	2.978	292	1	7421	29.033	0.186	NA	0.061	0.123	50.671	158.908
586	1	586	3.24	2.973	292.5	1	6905	29.078	0.183	NA	0.046	0.092	-174.059	135.271
587	1	587	3.244	2.902	293	1	5657	29.149	0.113	NA	0.071	0.142	-86.642	87.417
588	1	588	3.266	2.972	293.5	1	4315	29.222	0.18	NA	0.073	0.146	72.383	159.025
589	1	589	3.254	2.941	294	1	6030	29.255	0.15	NA	0.033	0.066	-111.466	176.151
590	1	590	3.235	2.943	294.5	1	6587	29.274	0.154	NA	0.019	0.038	175.518	-73.015
591	1	591	3.253	2.994	295	1	7643	29.329	0.202	NA	0.054	0.109	70.866	-104.652
592	1	592	3.278	2.936	295.5	1	8531	29.392	0.144	NA	0.063	0.126	-66.826	-137.692
593	1	593	3.26	2.905	296	1	6393	29.428	0.112	NA	0.037	0.073	-119.671	-52.845
594	1	594	3.205	2.858	296.5	1	5344	29.5	0.093	NA	0.072	0.145	-139.789	-20.117
595	1	595	3.17	2.848	297	1	3827	29.537	0.115	NA	0.036	0.073	-163.998	-24.209
596	1	596	3.154	2.788	297.5	1	5815	29.598	0.117	NA	0.062	0.123	-105.127	58.871
597	1	597	3.149	2.855	298	1	4106	29.665	0.137	NA	0.067	0.133	94.173	-160.7
598	1	598	3.152	2.905	298.5	1	4081	29.715	0.163	NA	0.05	0.099	86.65	-7.523
599	1	599	3.145	2.85	299	1	3270	29.77	0.138	NA	0.055	0.11	-97.459	175.891
600	1	600	3.212	2.986	299.5	1	4736	29.922	0.202	NA	0.152	0.303	63.669	161.128
