# Supplementary material for: Random sub-diffusion and capture of genes by the nuclear pore reduces dynamics and coordinates inter-chromosomal movement
Source: eLife. 2021 May 18;10:e66238. doi: 10.7554/eLife.66238 (PMC8195609; doi:10.7554/eLife.66238)
Supplement: Figure 5—source data 1. [file elife-66238-fig5-data1.zip › REPOS_DB/DimerCap_WT/200312_DimerCap_WT_Dimer_03a.csv]

Nr	TID	PID	x [micron]	y [micron]	t [sec]	c [idx]	I [val]	Len [micron]	D2S [micron]	D2R [micron]	D2P [micron]	v [micron/sec]	α [deg]	Δα [deg]
1	1	1	4.403	3.366	0	1	8582	0	0	NA	NA	NA	NA	NA
2	1	2	4.317	3.352	0.5	1	11748	0.087	0.087	NA	0.087	0.174	-170.323	NA
3	1	3	4.36	3.25	1	1	13593	0.198	0.124	NA	0.111	0.222	-67.077	103.246
4	1	4	4.35	3.285	1.5	1	9397	0.235	0.097	NA	0.037	0.074	106.308	173.385
5	1	5	4.337	3.273	2	1	9341	0.252	0.114	NA	0.017	0.035	-136.055	117.638
6	1	6	4.357	3.29	2.5	1	11099	0.278	0.089	NA	0.026	0.052	40.307	176.361
7	1	7	4.359	3.295	3	1	10071	0.283	0.084	NA	0.005	0.01	71.354	31.047
8	1	8	4.274	3.345	3.5	1	11266	0.382	0.131	NA	0.099	0.198	149.382	78.028
9	1	9	4.294	3.369	4	1	8695	0.414	0.108	NA	0.032	0.063	49.409	-99.972
10	1	10	4.28	3.439	4.5	1	5649	0.486	0.142	NA	0.072	0.143	101.35	51.94
11	1	11	4.151	3.442	5	1	3054	0.614	0.262	NA	0.129	0.258	178.888	77.538
12	1	12	4.253	3.466	5.5	1	9538	0.719	0.18	NA	0.105	0.209	13.398	-165.49
13	1	13	4.225	3.487	6	1	12347	0.754	0.215	NA	0.035	0.071	142.535	129.137
14	1	14	4.336	3.433	6.5	1	11323	0.878	0.094	NA	0.124	0.247	-25.867	-168.402
15	1	15	4.406	3.392	7	1	9198	0.959	0.026	NA	0.081	0.163	-30.298	-4.431
16	1	16	4.374	3.429	7.5	1	10854	1.008	0.069	NA	0.049	0.098	131.988	162.287
17	1	17	4.411	3.371	8	1	9160	1.077	0.009	NA	0.069	0.138	-57.53	170.481
18	1	18	4.338	3.396	8.5	1	13600	1.154	0.071	NA	0.077	0.154	160.569	-141.901
19	1	19	4.316	3.407	9	1	12179	1.178	0.096	NA	0.024	0.049	153.877	-6.692
20	1	20	4.405	3.304	9.5	1	7345	1.315	0.062	NA	0.136	0.272	-49.248	156.875
21	1	21	4.4	3.362	10	1	11950	1.373	0.005	NA	0.058	0.116	94.605	143.853
22	1	22	4.353	3.355	10.5	1	11598	1.421	0.051	NA	0.048	0.097	-171.584	93.811
23	1	23	4.284	3.293	11	1	10099	1.513	0.139	NA	0.092	0.184	-137.757	33.827
24	1	24	4.253	3.38	11.5	1	5693	1.606	0.15	NA	0.093	0.186	109.546	-112.697
25	1	25	4.385	3.301	12	1	9847	1.76	0.068	NA	0.154	0.307	-31.141	-140.686
26	1	26	4.278	3.282	12.5	1	7615	1.868	0.151	NA	0.108	0.217	-169.887	-138.746
27	1	27	4.328	3.29	13	1	9760	1.919	0.106	NA	0.051	0.102	9.326	179.213
28	1	28	4.308	3.248	13.5	1	10148	1.967	0.152	NA	0.048	0.095	-115.993	-125.32
29	1	29	4.421	3.321	14	1	8153	2.102	0.049	NA	0.135	0.269	32.998	148.991
30	1	30	4.358	3.295	14.5	1	10643	2.169	0.084	NA	0.067	0.135	-157.683	169.319
31	1	31	4.307	3.234	15	1	7174	2.249	0.163	NA	0.08	0.159	-129.701	27.983
32	1	32	4.336	3.192	15.5	1	6417	2.3	0.187	NA	0.051	0.102	-55.616	74.085
33	1	33	4.29	3.232	16	1	10538	2.361	0.175	NA	0.061	0.122	139.049	-165.335
34	1	34	4.308	3.215	16.5	1	11972	2.386	0.178	NA	0.025	0.05	-42.235	178.716
35	1	35	4.343	3.265	17	1	11022	2.446	0.118	NA	0.061	0.122	54.938	97.173
36	1	36	4.317	3.206	17.5	1	8415	2.511	0.181	NA	0.064	0.128	-113.771	-168.71
37	1	37	4.375	3.194	18	1	11831	2.569	0.175	NA	0.058	0.117	-12.539	101.232
38	1	38	4.371	3.177	18.5	1	10811	2.586	0.192	NA	0.017	0.035	-103.121	-90.582
39	1	39	4.369	3.109	19	1	8576	2.654	0.259	NA	0.067	0.135	-91.056	12.065
40	1	40	4.319	3.141	19.5	1	6948	2.713	0.241	NA	0.059	0.119	148.36	-120.584
41	1	41	4.35	3.221	20	1	6752	2.799	0.155	NA	0.086	0.172	68.806	-79.555
42	1	42	4.275	3.24	20.5	1	6080	2.876	0.18	NA	0.077	0.154	165.655	96.85
43	1	43	4.329	3.219	21	1	7963	2.934	0.165	NA	0.057	0.115	-21.443	172.902
44	1	44	4.301	3.262	21.5	1	8392	2.984	0.146	NA	0.051	0.102	122.506	143.949
45	1	45	4.304	3.241	22	1	12290	3.006	0.16	NA	0.021	0.043	-83.77	153.724
46	1	46	4.297	3.223	22.5	1	10340	3.024	0.178	NA	0.019	0.037	-110.874	-27.104
47	1	47	4.354	3.234	23	1	7935	3.082	0.141	NA	0.058	0.115	10.426	121.3
48	1	48	4.309	3.198	23.5	1	10056	3.139	0.193	NA	0.058	0.115	-141.137	-151.563
49	1	49	4.334	3.25	24	1	8992	3.198	0.135	NA	0.058	0.117	64.829	-154.035
50	1	50	4.279	3.294	24.5	1	8437	3.268	0.143	NA	0.07	0.14	141.26	76.431
51	1	51	4.329	3.266	25	1	11513	3.325	0.125	NA	0.057	0.115	-29.67	-170.93
52	1	52	4.251	3.278	25.5	1	8115	3.404	0.175	NA	0.079	0.157	170.827	-159.503
53	1	53	4.19	3.333	26	1	9087	3.486	0.215	NA	0.082	0.164	138.206	-32.62
54	1	54	4.255	3.382	26.5	1	9318	3.567	0.149	NA	0.081	0.162	37.154	-101.053
55	1	55	4.225	3.423	27	1	10016	3.618	0.187	NA	0.051	0.101	125.764	88.611
56	1	56	4.301	3.392	27.5	1	9695	3.7	0.105	NA	0.082	0.164	-22.257	-148.021
57	1	57	4.293	3.355	28	1	11321	3.738	0.11	NA	0.038	0.077	-101.802	-79.545
58	1	58	4.213	3.339	28.5	1	13085	3.819	0.191	NA	0.081	0.162	-169.079	-67.276
59	1	59	4.305	3.373	29	1	9416	3.916	0.098	NA	0.097	0.195	20.254	-170.667
60	1	60	4.305	3.311	29.5	1	6517	3.978	0.112	NA	0.062	0.123	-89.772	-110.027
61	1	61	4.346	3.239	30	1	12644	4.061	0.14	NA	0.083	0.166	-60.426	29.347
62	1	62	4.302	3.211	30.5	1	9239	4.113	0.185	NA	0.052	0.104	-146.626	-86.201
63	1	63	4.259	3.2	31	1	8334	4.158	0.22	NA	0.045	0.09	-166.879	-20.253
64	1	64	4.299	3.326	31.5	1	12989	4.29	0.111	NA	0.132	0.264	72.042	-121.079
65	1	65	4.32	3.292	32	1	10284	4.33	0.111	NA	0.04	0.08	-58.215	-130.257
66	1	66	4.185	3.309	32.5	1	6150	4.466	0.225	NA	0.137	0.273	172.932	-128.853
67	1	67	4.216	3.224	33	1	4241	4.556	0.235	NA	0.09	0.18	-70.013	117.055
68	1	68	4.279	3.134	33.5	1	6963	4.667	0.263	NA	0.11	0.221	-54.69	15.323
69	1	69	4.305	3.125	34	1	8716	4.694	0.26	NA	0.027	0.055	-19.278	35.412
70	1	70	4.274	3.153	34.5	1	7487	4.736	0.249	NA	0.042	0.084	138.538	157.816
71	1	71	4.317	3.213	35	1	8123	4.81	0.176	NA	0.074	0.148	53.988	-84.55
72	1	72	4.286	3.267	35.5	1	6647	4.873	0.154	NA	0.063	0.125	120.332	66.344
73	1	73	4.307	3.34	36	1	11861	4.949	0.099	NA	0.076	0.153	73.83	-46.502
74	1	74	4.327	3.277	36.5	1	9009	5.016	0.117	NA	0.067	0.134	-72.354	-146.184
75	1	75	4.31	3.239	37	1	10737	5.058	0.158	NA	0.041	0.083	-113.99	-41.636
76	1	76	4.278	3.307	37.5	1	7379	5.133	0.138	NA	0.076	0.152	115.119	-130.891
77	1	77	4.201	3.226	38	1	8017	5.245	0.246	NA	0.112	0.224	-133.534	111.347
78	1	78	4.261	3.354	38.5	1	9619	5.386	0.142	NA	0.141	0.282	64.711	-161.756
79	1	79	4.235	3.27	39	1	10402	5.474	0.193	NA	0.088	0.176	-107.278	-171.989
80	1	80	4.156	3.375	39.5	1	7773	5.606	0.247	NA	0.132	0.263	127.058	-125.664
81	1	81	4.26	3.278	40	1	9685	5.748	0.168	NA	0.142	0.284	-42.996	-170.054
82	1	82	4.226	3.348	40.5	1	10880	5.825	0.177	NA	0.077	0.154	115.632	158.628
83	1	83	4.233	3.323	41	1	8320	5.851	0.175	NA	0.026	0.052	-74.087	170.281
84	1	84	4.225	3.347	41.5	1	9201	5.877	0.178	NA	0.026	0.052	107.704	-178.21
85	1	85	4.196	3.362	42	1	7236	5.91	0.207	NA	0.033	0.066	153.393	45.689
86	1	86	4.218	3.403	42.5	1	8642	5.956	0.188	NA	0.047	0.094	61.624	-91.769
87	1	87	4.282	3.354	43	1	7069	6.037	0.122	NA	0.081	0.161	-37.99	-99.614
88	1	88	4.334	3.299	43.5	1	7251	6.113	0.096	NA	0.076	0.152	-46.141	-8.15
89	1	89	4.29	3.273	44	1	9113	6.164	0.146	NA	0.051	0.102	-149.921	-103.781
90	1	90	4.204	3.318	44.5	1	9245	6.261	0.204	NA	0.097	0.194	152.551	-57.528
91	1	91	4.212	3.205	45	1	11022	6.375	0.25	NA	0.114	0.227	-85.929	121.52
92	1	92	4.17	3.32	45.5	1	7833	6.497	0.237	NA	0.122	0.245	110.237	-163.834
93	1	93	4.148	3.312	46	1	8695	6.52	0.26	NA	0.023	0.046	-160.422	89.341
94	1	94	4.095	3.302	46.5	1	8588	6.575	0.315	NA	0.054	0.109	-169.767	-9.346
95	1	95	4.174	3.277	47	1	9183	6.658	0.245	NA	0.084	0.167	-17.269	152.499
96	1	96	4.193	3.314	47.5	1	8392	6.699	0.217	NA	0.041	0.081	63.472	80.74
97	1	97	4.177	3.329	48	1	6105	6.72	0.229	NA	0.021	0.043	136.386	72.914
98	1	98	4.192	3.409	48.5	1	10269	6.802	0.215	NA	0.082	0.163	79.303	-57.083
99	1	99	4.191	3.382	49	1	8352	6.829	0.212	NA	0.027	0.054	-91.69	-170.993
100	1	100	4.194	3.36	49.5	1	8243	6.851	0.208	NA	0.022	0.044	-82.043	9.646
101	1	101	4.213	3.343	50	1	7246	6.877	0.191	NA	0.026	0.052	-43.208	38.836
102	1	102	4.212	3.266	50.5	1	11242	6.953	0.215	NA	0.076	0.153	-91.094	-47.887
103	1	103	4.221	3.158	51	1	6971	7.061	0.277	NA	0.108	0.216	-85.506	5.588
104	1	104	4.14	3.206	51.5	1	9051	7.154	0.307	NA	0.093	0.187	149.208	-125.286
105	1	105	4.205	3.238	52	1	12582	7.226	0.236	NA	0.072	0.144	25.934	-123.274
106	1	106	4.199	3.298	52.5	1	11598	7.287	0.215	NA	0.061	0.122	96.157	70.223
107	1	107	4.225	3.407	53	1	11078	7.4	0.182	NA	0.112	0.225	76.435	-19.722
108	1	108	4.254	3.357	53.5	1	9262	7.458	0.149	NA	0.058	0.117	-59.629	-136.063
109	1	109	4.262	3.4	54	1	12356	7.502	0.145	NA	0.044	0.087	80.441	140.07
110	1	110	4.266	3.406	54.5	1	9184	7.509	0.143	NA	0.007	0.014	56.679	-23.762
111	1	111	4.2	3.361	55	1	11046	7.588	0.202	NA	0.079	0.158	-145.788	157.532
112	1	112	4.178	3.368	55.5	1	8541	7.612	0.225	NA	0.024	0.047	162.794	-51.418
113	1	113	4.165	3.405	56	1	10333	7.65	0.24	NA	0.039	0.078	108.547	-54.247
114	1	114	4.189	3.428	56.5	1	10726	7.683	0.222	NA	0.032	0.065	43.612	-64.935
115	1	115	4.16	3.415	57	1	8793	7.715	0.248	NA	0.032	0.064	-156.209	160.179
116	1	116	4.129	3.483	57.5	1	8121	7.79	0.298	NA	0.075	0.15	114.28	-89.511
117	1	117	4.171	3.451	58	1	8386	7.843	0.247	NA	0.053	0.106	-37.628	-151.908
118	1	118	4.171	3.425	58.5	1	11432	7.869	0.239	NA	0.026	0.053	-88.797	-51.169
119	1	119	4.055	3.496	59	1	10553	8.006	0.372	NA	0.137	0.274	148.438	-122.765
120	1	120	4.065	3.525	59.5	1	9700	8.037	0.373	NA	0.031	0.061	70.704	-77.733
121	1	121	4.205	3.499	60	1	7645	8.179	0.238	NA	0.143	0.285	-10.514	-81.219
122	1	122	4.189	3.418	60.5	1	8234	8.262	0.22	NA	0.083	0.165	-101.437	-90.922
123	1	123	4.152	3.4	61	1	7353	8.302	0.253	NA	0.04	0.081	-154.043	-52.606
124	1	124	4.07	3.404	61.5	1	6446	8.385	0.335	NA	0.082	0.165	177.187	-28.77
125	1	125	4.118	3.367	62	1	10225	8.446	0.284	NA	0.062	0.123	-37.812	145
126	1	126	4.106	3.392	62.5	1	9331	8.474	0.297	NA	0.028	0.056	115.769	153.581
127	1	127	4.123	3.342	63	1	11114	8.527	0.281	NA	0.053	0.106	-71.377	172.855
128	1	128	4.012	3.477	63.5	1	8273	8.702	0.406	NA	0.175	0.35	129.269	-159.354
129	1	129	4.007	3.413	64	1	13672	8.767	0.399	NA	0.065	0.13	-95.021	135.71
130	1	130	4.072	3.435	64.5	1	12821	8.836	0.338	NA	0.069	0.138	18.984	114.005
131	1	131	4.052	3.431	65	1	12503	8.856	0.356	NA	0.02	0.041	-167.293	173.723
132	1	132	4.108	3.485	65.5	1	10126	8.934	0.318	NA	0.078	0.155	44.182	-148.525
133	1	133	4.104	3.43	66	1	9290	8.989	0.305	NA	0.055	0.11	-93.591	-137.773
134	1	134	4.067	3.561	66.5	1	10109	9.125	0.388	NA	0.136	0.272	105.964	-160.445
135	1	135	4.005	3.576	67	1	9700	9.189	0.45	NA	0.064	0.129	166.046	60.082
136	1	136	4.057	3.482	67.5	1	11261	9.297	0.364	NA	0.108	0.216	-60.892	133.063
137	1	137	4.125	3.41	68	1	8919	9.395	0.282	NA	0.098	0.197	-46.587	14.305
138	1	138	4.132	3.439	68.5	1	11104	9.425	0.28	NA	0.03	0.059	75.88	122.467
139	1	139	4.099	3.39	69	1	9563	9.484	0.305	NA	0.06	0.119	-123.771	160.349
140	1	140	4.166	3.465	69.5	1	10626	9.585	0.256	NA	0.101	0.202	47.923	171.694
141	1	141	4.109	3.502	70	1	8740	9.654	0.324	NA	0.069	0.137	147.314	99.39
142	1	142	4.128	3.369	70.5	1	9890	9.788	0.275	NA	0.134	0.268	-81.865	130.822
143	1	143	4.104	3.448	71	1	8019	9.87	0.31	NA	0.082	0.165	107.077	-171.058
144	1	144	4.208	3.41	71.5	1	8731	9.981	0.2	NA	0.111	0.222	-19.91	-126.987
145	1	145	4.192	3.406	72	1	9640	9.997	0.214	NA	0.016	0.032	-164.139	-144.229
146	1	146	4.202	3.474	72.5	1	8057	10.067	0.228	NA	0.07	0.139	82.079	-113.782
147	1	147	4.209	3.463	73	1	9555	10.08	0.217	NA	0.013	0.027	-59.957	-142.036
148	1	148	4.235	3.534	73.5	1	9535	10.156	0.237	NA	0.076	0.152	69.767	129.723
149	1	149	4.171	3.532	74	1	9318	10.221	0.285	NA	0.064	0.129	-177.77	112.463
150	1	150	4.223	3.412	74.5	1	9403	10.352	0.185	NA	0.131	0.262	-66.265	111.505
151	1	151	4.187	3.413	75	1	9843	10.388	0.22	NA	0.036	0.072	177.827	-115.908
152	1	152	4.143	3.443	75.5	1	12757	10.441	0.271	NA	0.053	0.107	146.106	-31.721
153	1	153	4.118	3.455	76	1	10261	10.468	0.298	NA	0.027	0.054	154.862	8.756
154	1	154	4.095	3.504	76.5	1	10820	10.523	0.337	NA	0.055	0.11	115.236	-39.626
155	1	155	4.116	3.441	77	1	11065	10.591	0.296	NA	0.067	0.135	-71.697	173.068
156	1	156	4.091	3.501	77.5	1	9058	10.656	0.339	NA	0.065	0.13	112.283	-176.02
157	1	157	4.14	3.447	78	1	9245	10.729	0.274	NA	0.073	0.146	-47.959	-160.243
158	1	158	4.036	3.422	78.5	1	9657	10.836	0.371	NA	0.107	0.215	-166.681	-118.721
159	1	159	4.106	3.485	79	1	8149	10.93	0.32	NA	0.094	0.188	42.03	-151.289
160	1	160	4.114	3.362	79.5	1	7328	11.053	0.288	NA	0.123	0.246	-85.852	-127.883
161	1	161	4.223	3.343	80	1	10225	11.163	0.181	NA	0.11	0.22	-10.067	75.785
162	1	162	4.194	3.369	80.5	1	10199	11.202	0.209	NA	0.039	0.078	137.972	148.039
163	1	163	4.173	3.354	81	1	9058	11.228	0.23	NA	0.026	0.052	-143.116	78.912
164	1	164	4.166	3.367	81.5	1	6188	11.243	0.237	NA	0.015	0.03	119.65	-97.234
165	1	165	4.244	3.375	82	1	7656	11.321	0.159	NA	0.078	0.157	6.173	-113.477
166	1	166	4.175	3.435	82.5	1	8255	11.412	0.238	NA	0.091	0.182	139.007	132.835
167	1	167	4.252	3.393	83	1	8132	11.5	0.153	NA	0.088	0.176	-28.687	-167.695
168	1	168	4.176	3.327	83.5	1	6459	11.6	0.229	NA	0.1	0.2	-139.216	-110.528
169	1	169	4.131	3.38	84	1	8396	11.669	0.272	NA	0.07	0.139	131.147	-89.637
170	1	170	4.212	3.411	84.5	1	8008	11.756	0.196	NA	0.087	0.174	21.023	-110.124
171	1	171	4.133	3.43	85	1	8104	11.837	0.277	NA	0.081	0.162	166.613	145.591
172	1	172	4.152	3.409	85.5	1	9318	11.865	0.255	NA	0.027	0.055	-48.071	145.316
173	1	173	4.064	3.412	86	1	7776	11.953	0.342	NA	0.088	0.175	178.048	-133.881
174	1	174	4.054	3.453	86.5	1	8556	11.995	0.36	NA	0.042	0.084	104.172	-73.876
175	1	175	4.122	3.425	87	1	3987	12.069	0.286	NA	0.074	0.149	-22.435	-126.607
176	1	176	4.073	3.505	87.5	1	4964	12.163	0.357	NA	0.094	0.188	121.595	144.029
177	1	177	4.046	3.475	88	1	5375	12.203	0.373	NA	0.04	0.08	-132.219	106.187
178	1	178	4.137	3.516	88.5	1	8426	12.302	0.305	NA	0.099	0.198	24.04	156.258
179	1	179	3.954	3.43	89	1	5369	12.504	0.453	NA	0.202	0.404	-154.895	-178.934
180	1	180	3.994	3.36	89.5	1	5408	12.584	0.408	NA	0.081	0.161	-59.922	94.972
181	1	181	4.039	3.386	90	1	4844	12.636	0.365	NA	0.051	0.103	30.228	90.15
182	1	182	4.05	3.41	90.5	1	6611	12.662	0.355	NA	0.027	0.053	64.402	34.174
183	1	183	4.107	3.494	91	1	5243	12.764	0.322	NA	0.101	0.203	55.887	-8.516
184	1	184	4.059	3.425	91.5	1	7438	12.848	0.348	NA	0.084	0.168	-124.504	179.609
185	1	185	4.127	3.388	92	1	6956	12.924	0.277	NA	0.077	0.154	-28.428	96.076
186	1	186	4.104	3.452	92.5	1	5518	12.992	0.311	NA	0.068	0.136	109.732	138.16
187	1	187	4.136	3.541	93	1	9066	13.087	0.319	NA	0.095	0.189	70.51	-39.221
188	1	188	4.162	3.495	93.5	1	6007	13.14	0.273	NA	0.053	0.106	-59.985	-130.495
189	1	189	4.2	3.493	94	1	5557	13.178	0.239	NA	0.038	0.076	-3.391	56.594
190	1	190	4.194	3.405	94.5	1	6645	13.266	0.212	NA	0.088	0.176	-94.013	-90.622
191	1	191	4.159	3.51	95	1	9241	13.376	0.283	NA	0.111	0.221	108.524	-157.463
192	1	192	4.075	3.451	95.5	1	8669	13.479	0.339	NA	0.103	0.206	-144.852	106.624
193	1	193	4.197	3.405	96	1	4014	13.609	0.21	NA	0.13	0.261	-20.519	124.333
194	1	194	4.129	3.436	96.5	1	7135	13.684	0.283	NA	0.075	0.149	155.761	176.281
195	1	195	4.115	3.466	97	1	7180	13.717	0.304	NA	0.033	0.065	114.088	-41.674
196	1	196	4.143	3.485	97.5	1	5883	13.751	0.285	NA	0.034	0.068	34.913	-79.175
197	1	197	4.149	3.435	98	1	5860	13.801	0.263	NA	0.05	0.101	-83.796	-118.709
198	1	198	4.139	3.424	98.5	1	8104	13.816	0.27	NA	0.015	0.03	-131.015	-47.219
199	1	199	4.182	3.425	99	1	7970	13.86	0.228	NA	0.044	0.087	1.953	132.968
200	1	200	4.119	3.447	99.5	1	7639	13.927	0.295	NA	0.067	0.135	161.239	159.286
201	1	201	4.239	3.358	100	1	6065	14.076	0.164	NA	0.149	0.298	-36.498	162.264
202	1	202	4.031	3.426	100.5	1	8132	14.295	0.377	NA	0.219	0.437	162.079	-161.423
203	1	203	4.035	3.369	101	1	8223	14.352	0.368	NA	0.057	0.114	-85.672	112.248
204	1	204	4.068	3.394	101.5	1	4970	14.394	0.336	NA	0.042	0.084	37.907	123.579
205	1	205	4.242	3.387	102	1	6651	14.568	0.162	NA	0.174	0.349	-2.478	-40.385
206	1	206	4.25	3.472	102.5	1	9378	14.654	0.186	NA	0.085	0.171	84.883	87.361
207	1	207	4.318	3.416	103	1	7069	14.742	0.098	NA	0.088	0.177	-39.723	-124.606
208	1	208	4.34	3.317	103.5	1	6941	14.843	0.08	NA	0.101	0.202	-77.402	-37.679
209	1	209	4.314	3.32	104	1	10205	14.869	0.1	NA	0.026	0.052	171.857	-110.741
210	1	210	4.285	3.357	104.5	1	11490	14.916	0.118	NA	0.047	0.094	128.075	-43.782
211	1	211	4.255	3.417	105	1	7374	14.983	0.156	NA	0.067	0.133	116.742	-11.334
212	1	212	4.184	3.309	105.5	1	6173	15.112	0.226	NA	0.129	0.259	-123.17	120.088
213	1	213	4.188	3.27	106	1	6973	15.151	0.235	NA	0.039	0.078	-83.828	39.342
214	1	214	4.191	3.291	106.5	1	10244	15.172	0.225	NA	0.021	0.043	83.675	167.502
215	1	215	4.073	3.362	107	1	10463	15.309	0.329	NA	0.137	0.274	148.961	65.287
216	1	216	4.183	3.387	107.5	1	4524	15.422	0.22	NA	0.112	0.225	12.738	-136.224
217	1	217	4.17	3.493	108	1	5900	15.529	0.265	NA	0.108	0.215	97.061	84.323
218	1	218	4.157	3.541	108.5	1	9350	15.578	0.301	NA	0.049	0.098	105.44	8.379
219	1	219	4.223	3.523	109	1	7722	15.647	0.238	NA	0.069	0.137	-14.484	-119.924
220	1	220	4.254	3.531	109.5	1	7067	15.679	0.222	NA	0.031	0.063	14.217	28.701
221	1	221	4.224	3.526	110	1	7199	15.709	0.239	NA	0.03	0.061	-169.771	176.012
222	1	222	4.238	3.527	110.5	1	9764	15.723	0.23	NA	0.014	0.028	5.266	175.036
223	1	223	4.209	3.517	111	1	9730	15.753	0.245	NA	0.03	0.061	-161.261	-166.527
224	1	224	4.112	3.391	111.5	1	4994	15.913	0.292	NA	0.159	0.319	-127.564	33.697
225	1	225	4.162	3.393	112	1	8447	15.963	0.242	NA	0.05	0.101	2.595	130.16
226	1	226	4.235	3.406	112.5	1	8040	16.036	0.172	NA	0.073	0.147	9.771	7.175
227	1	227	4.293	3.379	113	1	7669	16.101	0.11	NA	0.064	0.129	-24.651	-34.422
228	1	228	4.277	3.388	113.5	1	7816	16.12	0.128	NA	0.019	0.038	150.596	175.248
229	1	229	4.341	3.45	114	1	7317	16.209	0.104	NA	0.089	0.178	44.049	-106.548
230	1	230	4.248	3.453	114.5	1	7001	16.301	0.177	NA	0.092	0.185	178.154	134.105
231	1	231	4.09	3.444	115	1	7652	16.46	0.322	NA	0.159	0.317	-176.899	4.948
232	1	232	4.074	3.528	115.5	1	6357	16.545	0.366	NA	0.085	0.17	100.823	-82.279
233	1	233	4.049	3.404	116	1	4648	16.671	0.356	NA	0.126	0.252	-101.287	157.89
234	1	234	4.177	3.448	116.5	1	6389	16.807	0.24	NA	0.136	0.271	19.144	120.431
235	1	235	4.162	3.429	117	1	9245	16.832	0.248	NA	0.025	0.05	-127.137	-146.281
236	1	236	4.238	3.488	117.5	1	9013	16.929	0.204	NA	0.097	0.193	37.927	165.064
237	1	237	4.289	3.432	118	1	9203	17.004	0.131	NA	0.075	0.15	-47.74	-85.668
238	1	238	4.236	3.432	118.5	1	7402	17.057	0.18	NA	0.053	0.107	179.99	-132.27
239	1	239	4.258	3.329	119	1	6026	17.162	0.15	NA	0.105	0.211	-77.85	102.16
240	1	240	4.202	3.312	119.5	1	6318	17.221	0.208	NA	0.058	0.116	-162.923	-85.073
241	1	241	4.135	3.37	120	1	8422	17.309	0.267	NA	0.089	0.177	139.023	-58.054
242	1	242	4.127	3.42	120.5	1	6574	17.36	0.281	NA	0.051	0.102	99.521	-39.503
243	1	243	4.211	3.404	121	1	7906	17.445	0.196	NA	0.085	0.17	-10.744	-110.265
244	1	244	4.169	3.417	121.5	1	6082	17.489	0.239	NA	0.044	0.087	163.643	174.387
245	1	245	4.182	3.498	122	1	8895	17.571	0.257	NA	0.083	0.165	80.753	-82.891
246	1	246	4.137	3.44	122.5	1	6871	17.645	0.276	NA	0.074	0.148	-127.818	151.429
247	1	247	4.143	3.418	123	1	10495	17.668	0.264	NA	0.023	0.045	-72.759	55.059
248	1	248	4.177	3.379	123.5	1	7799	17.72	0.226	NA	0.052	0.104	-49.847	22.913
249	1	249	4.187	3.391	124	1	6237	17.736	0.217	NA	0.016	0.032	50.033	99.879
250	1	250	4.285	3.397	124.5	1	5388	17.834	0.121	NA	0.098	0.196	3.561	-46.472
251	1	251	4.254	3.412	125	1	6156	17.868	0.155	NA	0.035	0.069	154.406	150.845
252	1	252	4.205	3.43	125.5	1	8332	17.92	0.207	NA	0.052	0.104	159.763	5.357
253	1	253	4.267	3.422	126	1	7360	17.982	0.147	NA	0.062	0.123	-6.609	-166.372
254	1	254	4.226	3.382	126.5	1	3500	18.039	0.177	NA	0.057	0.114	-135.401	-128.792
255	1	255	4.239	3.375	127	1	8490	18.054	0.164	NA	0.015	0.031	-31.133	104.268
256	1	256	4.241	3.448	127.5	1	6918	18.128	0.181	NA	0.074	0.147	88.595	119.728
257	1	257	4.223	3.444	128	1	5390	18.146	0.196	NA	0.018	0.036	-167.913	103.492
258	1	258	4.115	3.417	128.5	1	4921	18.258	0.292	NA	0.112	0.224	-165.752	2.161
259	1	259	4.171	3.412	129	1	5184	18.315	0.236	NA	0.057	0.114	-4.75	161.002
260	1	260	4.159	3.515	129.5	1	5913	18.418	0.285	NA	0.103	0.207	97.03	101.78
261	1	261	4.173	3.382	130	1	5597	18.552	0.23	NA	0.134	0.267	-83.684	179.286
262	1	262	4.173	3.366	130.5	1	6335	18.567	0.229	NA	0.016	0.032	-90.967	-7.282
263	1	263	4.221	3.295	131	1	7660	18.654	0.195	NA	0.086	0.172	-55.968	34.998
264	1	264	4.207	3.326	131.5	1	6796	18.688	0.199	NA	0.034	0.069	113.916	169.884
265	1	265	4.224	3.342	132	1	6903	18.711	0.18	NA	0.024	0.047	43.835	-70.081
266	1	266	4.169	3.326	132.5	1	4928	18.77	0.237	NA	0.058	0.116	-163.321	152.843
267	1	267	4.087	3.39	133	1	2724	18.874	0.317	NA	0.104	0.208	141.939	-54.74
268	1	268	4.171	3.394	133.5	1	6214	18.958	0.233	NA	0.085	0.169	2.365	-139.574
269	1	269	4.16	3.395	134	1	4556	18.969	0.244	NA	0.011	0.022	174.315	171.95
270	1	270	4.151	3.296	134.5	1	7650	19.069	0.261	NA	0.099	0.198	-94.934	90.751
271	1	271	4.193	3.297	135	1	6943	19.11	0.221	NA	0.041	0.083	2.056	96.99
272	1	272	4.044	3.353	135.5	1	5416	19.269	0.359	NA	0.159	0.318	159.325	157.269
273	1	273	4.028	3.376	136	1	6463	19.297	0.375	NA	0.028	0.055	124.335	-34.99
274	1	274	3.949	3.367	136.5	1	8480	19.376	0.453	NA	0.079	0.159	-173.287	62.378
275	1	275	3.967	3.402	137	1	7010	19.415	0.437	NA	0.039	0.078	62.374	-124.339
276	1	276	4.044	3.509	137.5	1	7566	19.547	0.385	NA	0.132	0.263	54.249	-8.125
277	1	277	3.987	3.528	138	1	6527	19.608	0.446	NA	0.061	0.121	161.709	107.46
278	1	278	4.03	3.505	138.5	1	7492	19.657	0.397	NA	0.049	0.098	-27.261	171.03
279	1	279	3.915	3.541	139	1	6495	19.777	0.518	NA	0.12	0.241	162.885	-169.854
280	1	280	3.906	3.407	139.5	1	5958	19.911	0.498	NA	0.134	0.267	-93.786	103.329
281	1	281	3.995	3.506	140	1	6504	20.043	0.431	NA	0.132	0.264	48.125	141.911
282	1	282	4.022	3.518	140.5	1	7464	20.073	0.41	NA	0.03	0.06	24.94	-23.185
283	1	283	4.105	3.507	141	1	7552	20.157	0.329	NA	0.084	0.169	-7.314	-32.254
284	1	284	4.128	3.426	141.5	1	6952	20.242	0.281	NA	0.084	0.168	-74.226	-66.912
285	1	285	4.142	3.451	142	1	7114	20.27	0.274	NA	0.028	0.056	60.582	134.808
286	1	286	4.123	3.407	142.5	1	7530	20.318	0.282	NA	0.048	0.096	-113.305	-173.887
287	1	287	4.051	3.342	143	1	7554	20.415	0.352	NA	0.097	0.194	-138.072	-24.767
288	1	288	4.113	3.273	143.5	1	8509	20.508	0.304	NA	0.093	0.186	-48.175	89.896
289	1	289	4.146	3.321	144	1	8322	20.566	0.261	NA	0.059	0.117	56.207	104.383
290	1	290	3.938	3.303	144.5	1	4949	20.775	0.469	NA	0.209	0.417	-174.947	128.846
291	1	291	3.997	3.264	145	1	9762	20.845	0.419	NA	0.071	0.141	-33.695	141.252
292	1	292	4.189	3.407	145.5	1	10184	21.085	0.218	NA	0.239	0.479	36.603	70.298
293	1	293	4.158	3.331	146	1	6515	21.167	0.247	NA	0.082	0.164	-111.942	-148.545
294	1	294	4.151	3.458	146.5	1	6698	21.294	0.268	NA	0.127	0.255	93.365	-154.693
295	1	295	4.167	3.421	147	1	7893	21.334	0.241	NA	0.041	0.081	-65.487	-158.851
296	1	296	4.171	3.418	147.5	1	6894	21.339	0.237	NA	0.005	0.01	-38.449	27.038
297	1	297	4.121	3.381	148	1	6459	21.401	0.282	NA	0.062	0.124	-143.929	-105.48
298	1	298	4.184	3.363	148.5	1	7848	21.466	0.219	NA	0.065	0.13	-16.384	127.545
299	1	299	4.152	3.401	149	1	7494	21.515	0.253	NA	0.049	0.098	130.069	146.452
300	1	300	4.118	3.459	149.5	1	5399	21.582	0.299	NA	0.067	0.134	120.063	-10.006
301	1	301	4.035	3.416	150	1	7658	21.676	0.371	NA	0.094	0.187	-153.075	86.863
302	1	302	4.344	3.466	150.5	1	5442	21.989	0.116	NA	0.313	0.625	9.119	162.193
303	1	303	4.284	3.458	151	1	7227	22.049	0.15	NA	0.06	0.12	-172.148	178.733
304	1	304	4.061	3.382	151.5	1	7052	22.284	0.342	NA	0.235	0.47	-161.187	10.961
305	1	305	4.1	3.249	152	1	7396	22.422	0.325	NA	0.138	0.276	-73.918	87.269
306	1	306	4.041	3.354	152.5	1	7586	22.542	0.362	NA	0.12	0.24	119.045	-167.037
307	1	307	4.222	3.34	153	1	7970	22.723	0.183	NA	0.181	0.362	-4.412	-123.457
308	1	308	4.231	3.34	153.5	1	5983	22.733	0.174	NA	0.009	0.019	-0.491	3.921
309	1	309	4.251	3.388	154	1	7596	22.784	0.153	NA	0.051	0.103	67.621	68.112
310	1	310	4.305	3.36	154.5	1	6574	22.845	0.098	NA	0.061	0.123	-27.174	-94.796
311	1	311	4.179	3.324	155	1	7827	22.976	0.228	NA	0.131	0.262	-164.289	-137.115
312	1	312	4.217	3.305	155.5	1	5721	23.019	0.196	NA	0.042	0.084	-26.427	137.863
313	1	313	4.162	3.454	156	1	9160	23.177	0.257	NA	0.159	0.317	110.421	136.848
314	1	314	4.079	3.432	156.5	1	6574	23.262	0.33	NA	0.085	0.17	-165.101	84.477
315	1	315	4.182	3.355	157	1	7703	23.391	0.221	NA	0.128	0.257	-37.024	128.077
316	1	316	4.132	3.254	157.5	1	7515	23.503	0.293	NA	0.112	0.224	-116.342	-79.318
317	1	317	4.167	3.217	158	1	7108	23.554	0.279	NA	0.051	0.102	-47.096	69.246
318	1	318	4.057	3.302	158.5	1	7624	23.693	0.351	NA	0.139	0.278	142.114	-170.79
319	1	319	4.108	3.186	159	1	6547	23.82	0.346	NA	0.127	0.253	-66.557	151.329
320	1	320	4.219	3.286	159.5	1	8825	23.969	0.201	NA	0.149	0.299	42.09	108.647
321	1	321	4.203	3.323	160	1	7566	24.009	0.204	NA	0.04	0.08	112.871	70.781
322	1	322	4.126	3.296	160.5	1	6101	24.091	0.286	NA	0.082	0.164	-160.935	86.193
323	1	323	4.128	3.266	161	1	8669	24.121	0.292	NA	0.03	0.06	-85.258	75.677
324	1	324	4.135	3.265	161.5	1	10935	24.127	0.287	NA	0.006	0.013	-9.062	76.196
325	1	325	4.085	3.208	162	1	8800	24.203	0.355	NA	0.075	0.151	-131.286	-122.224
326	1	326	4.032	3.239	162.5	1	5732	24.264	0.392	NA	0.061	0.123	149.639	-79.075
327	1	327	4.118	3.205	163	1	10120	24.356	0.327	NA	0.092	0.185	-21.603	-171.243
328	1	328	4.064	3.282	163.5	1	7159	24.45	0.349	NA	0.093	0.187	125.106	146.709
329	1	329	4.138	3.357	164	1	8268	24.555	0.265	NA	0.105	0.21	45.515	-79.591
330	1	330	4.106	3.318	164.5	1	7027	24.604	0.301	NA	0.05	0.1	-129.196	-174.711
331	1	331	4.246	3.386	165	1	5981	24.76	0.158	NA	0.155	0.311	26.088	155.284
332	1	332	4.235	3.375	165.5	1	8153	24.775	0.168	NA	0.015	0.03	-133.348	-159.436
333	1	333	4.205	3.364	166	1	8902	24.807	0.198	NA	0.032	0.065	-160.717	-27.368
334	1	334	4.256	3.403	166.5	1	9924	24.872	0.151	NA	0.065	0.129	36.879	-162.404
335	1	335	4.233	3.405	167	1	7933	24.895	0.174	NA	0.023	0.047	176.14	139.261
336	1	336	4.252	3.343	167.5	1	5663	24.96	0.153	NA	0.065	0.13	-73.097	110.763
337	1	337	4.2	3.406	168	1	7129	25.042	0.207	NA	0.082	0.164	129.532	-157.371
338	1	338	4.171	3.364	168.5	1	7744	25.093	0.232	NA	0.051	0.102	-124.402	106.066
339	1	339	4.155	3.338	169	1	8785	25.123	0.249	NA	0.03	0.06	-122.513	1.889
340	1	340	4.193	3.327	169.5	1	9166	25.163	0.213	NA	0.04	0.081	-16.864	105.649
341	1	341	4.171	3.316	170	1	7306	25.189	0.238	NA	0.025	0.05	-154.708	-137.844
342	1	342	4.268	3.373	170.5	1	6688	25.301	0.135	NA	0.113	0.226	30.213	-175.08
343	1	343	4.175	3.347	171	1	9565	25.398	0.228	NA	0.096	0.192	-164.595	165.193
344	1	344	4.083	3.403	171.5	1	6504	25.506	0.322	NA	0.108	0.216	148.784	-46.621
345	1	345	4.139	3.359	172	1	7746	25.577	0.264	NA	0.072	0.143	-38.398	172.819
346	1	346	4.16	3.329	172.5	1	6713	25.613	0.246	NA	0.036	0.071	-55.102	-16.705
347	1	347	4.161	3.263	173	1	9361	25.68	0.263	NA	0.067	0.134	-88.71	-33.608
348	1	348	4.133	3.255	173.5	1	8919	25.709	0.292	NA	0.029	0.058	-164.125	-75.415
349	1	349	4.183	3.283	174	1	7577	25.767	0.235	NA	0.058	0.115	29.843	-166.032
350	1	350	4.147	3.321	174.5	1	8055	25.819	0.259	NA	0.052	0.104	133.53	103.687
351	1	351	4.265	3.31	175	1	7428	25.937	0.149	NA	0.118	0.237	-5.566	-139.096
352	1	352	4.204	3.317	175.5	1	6464	25.998	0.204	NA	0.061	0.122	173.032	178.598
353	1	353	4.19	3.265	176	1	7812	26.052	0.235	NA	0.054	0.108	-105.079	81.888
354	1	354	4.259	3.334	176.5	1	9563	26.149	0.147	NA	0.097	0.195	45.078	150.158
355	1	355	4.277	3.279	177	1	9617	26.207	0.153	NA	0.058	0.116	-72.285	-117.363
356	1	356	4.264	3.347	177.5	1	8046	26.276	0.14	NA	0.069	0.138	100.297	172.582
357	1	357	4.189	3.381	178	1	7086	26.359	0.214	NA	0.083	0.166	155.57	55.273
358	1	358	4.248	3.356	178.5	1	8036	26.423	0.155	NA	0.064	0.128	-23.318	-178.888
359	1	359	4.224	3.317	179	1	7146	26.468	0.185	NA	0.045	0.09	-121.108	-97.79
360	1	360	4.232	3.329	179.5	1	9006	26.483	0.175	NA	0.014	0.029	56.175	177.283
361	1	361	4.195	3.358	180	1	7916	26.53	0.208	NA	0.047	0.095	141.937	85.762
362	1	362	4.278	3.384	180.5	1	4590	26.617	0.125	NA	0.087	0.175	17.376	-124.561
363	1	363	4.268	3.441	181	1	7592	26.675	0.154	NA	0.058	0.115	100.371	82.995
364	1	364	4.259	3.405	181.5	1	8558	26.712	0.149	NA	0.037	0.074	-104.893	154.735
365	1	365	4.255	3.407	182	1	7601	26.716	0.153	NA	0.004	0.008	158.723	-96.383
366	1	366	4.296	3.335	182.5	1	7598	26.798	0.111	NA	0.083	0.165	-60.278	140.998
367	1	367	4.233	3.318	183	1	8849	26.863	0.176	NA	0.065	0.13	-165.13	-104.851
368	1	368	4.303	3.362	183.5	1	8501	26.946	0.099	NA	0.083	0.166	32.24	-162.63
369	1	369	4.246	3.323	184	1	7082	27.016	0.162	NA	0.069	0.139	-145.132	-177.372
370	1	370	4.167	3.363	184.5	1	7654	27.104	0.235	NA	0.089	0.177	153.178	-61.69
371	1	371	4.174	3.364	185	1	5141	27.112	0.228	NA	0.007	0.014	8.121	-145.057
372	1	372	4.09	3.357	185.5	1	5930	27.196	0.313	NA	0.085	0.17	-175.426	176.454
373	1	373	4.136	3.42	186	1	9292	27.274	0.272	NA	0.078	0.156	53.688	-130.887
374	1	374	4.12	3.422	186.5	1	6459	27.29	0.288	NA	0.016	0.032	171.404	117.716
375	1	375	4.121	3.399	187	1	5651	27.313	0.284	NA	0.023	0.046	-88.765	99.831
376	1	376	4.168	3.416	187.5	1	6037	27.364	0.239	NA	0.051	0.101	19.052	107.817
377	1	377	4.129	3.454	188	1	7878	27.419	0.287	NA	0.055	0.11	135.448	116.396
378	1	378	4.079	3.43	188.5	1	3549	27.475	0.33	NA	0.056	0.112	-154.63	69.922
379	1	379	4.148	3.403	189	1	6304	27.55	0.257	NA	0.075	0.149	-21.699	132.931
380	1	380	4.123	3.439	189.5	1	8354	27.594	0.289	NA	0.044	0.088	125.089	146.788
381	1	381	4.13	3.437	190	1	7040	27.601	0.282	NA	0.007	0.014	-13.02	-138.109
382	1	382	4.139	3.405	190.5	1	8360	27.634	0.267	NA	0.033	0.066	-73.56	-60.54
383	1	383	4.094	3.377	191	1	5713	27.687	0.309	NA	0.053	0.106	-147.888	-74.328
384	1	384	4.133	3.326	191.5	1	8358	27.751	0.273	NA	0.065	0.129	-53.357	94.531
385	1	385	4.099	3.341	192	1	7712	27.788	0.305	NA	0.037	0.074	155.12	-151.523
386	1	386	4.118	3.429	192.5	1	8804	27.878	0.291	NA	0.09	0.18	77.61	-77.51
387	1	387	4.126	3.356	193	1	6670	27.952	0.277	NA	0.074	0.148	-83.74	-161.35
388	1	388	4.152	3.349	193.5	1	8659	27.979	0.251	NA	0.026	0.053	-14.549	69.191
389	1	389	4.173	3.401	194	1	7699	28.035	0.232	NA	0.056	0.113	67.457	82.006
390	1	390	4.118	3.253	194.5	1	6412	28.193	0.306	NA	0.158	0.316	-110.497	-177.954
391	1	391	4.071	3.27	195	1	6342	28.243	0.346	NA	0.05	0.1	160.425	-89.078
392	1	392	4.095	3.281	195.5	1	6830	28.269	0.32	NA	0.026	0.053	25.191	-135.234
393	1	393	4.107	3.351	196	1	8130	28.34	0.297	NA	0.071	0.141	80.279	55.088
394	1	394	4.12	3.311	196.5	1	9653	28.382	0.288	NA	0.042	0.083	-70.675	-150.953
395	1	395	4.063	3.265	197	1	9448	28.455	0.354	NA	0.074	0.147	-141.375	-70.7
396	1	396	4.115	3.26	197.5	1	8185	28.508	0.306	NA	0.053	0.106	-6.259	135.116
397	1	397	4.214	3.276	198	1	7583	28.608	0.21	NA	0.1	0.199	9.52	15.778
398	1	398	4.116	3.247	198.5	1	8076	28.71	0.311	NA	0.102	0.204	-163.671	-173.191
399	1	399	4.15	3.182	199	1	7761	28.783	0.312	NA	0.074	0.147	-61.854	101.817
400	1	400	4.152	3.267	199.5	1	6257	28.868	0.27	NA	0.084	0.169	88.829	150.683
401	1	401	4.067	3.253	200	1	8256	28.954	0.355	NA	0.086	0.173	-170.667	100.505
402	1	402	4.028	3.27	200.5	1	8166	28.997	0.387	NA	0.043	0.085	156.45	-32.883
403	1	403	4.02	3.238	201	1	8550	29.03	0.404	NA	0.033	0.066	-104.189	99.361
404	1	404	4.082	3.247	201.5	1	7208	29.093	0.342	NA	0.063	0.126	8.068	112.257
405	1	405	4.126	3.162	202	1	8721	29.189	0.344	NA	0.096	0.191	-62.602	-70.67
406	1	406	4.124	3.139	202.5	1	6321	29.211	0.36	NA	0.022	0.045	-95.699	-33.097
407	1	407	4.162	3.175	203	1	8646	29.263	0.308	NA	0.052	0.104	43.525	139.224
408	1	408	4.247	3.259	203.5	1	8552	29.383	0.189	NA	0.12	0.239	44.407	0.882
409	1	409	4.233	3.318	204	1	8398	29.443	0.176	NA	0.061	0.121	103.197	58.79
410	1	410	4.233	3.403	204.5	1	7942	29.529	0.174	NA	0.086	0.171	90.157	-13.041
411	1	411	4.247	3.39	205	1	6888	29.548	0.158	NA	0.019	0.038	-45.503	-135.659
412	1	412	4.244	3.444	205.5	1	8610	29.603	0.176	NA	0.055	0.109	92.351	137.854
413	1	413	4.142	3.436	206	1	5376	29.705	0.269	NA	0.102	0.205	-175.358	92.291
414	1	414	4.108	3.448	206.5	1	5941	29.742	0.306	NA	0.037	0.073	160.256	-24.385
415	1	415	4.141	3.417	207	1	6833	29.787	0.267	NA	0.045	0.09	-43.217	156.526
416	1	416	4.073	3.443	207.5	1	11180	29.859	0.339	NA	0.073	0.145	159.422	-157.36
417	1	417	4.151	3.447	208	1	10269	29.938	0.264	NA	0.079	0.157	2.913	-156.509
418	1	418	4.009	3.472	208.5	1	6570	30.082	0.407	NA	0.144	0.288	169.956	167.043
419	1	419	4.029	3.395	209	1	5879	30.162	0.375	NA	0.08	0.159	-76.014	114.03
420	1	420	4.078	3.416	209.5	1	6485	30.216	0.328	NA	0.054	0.108	23.193	99.207
421	1	421	4.09	3.367	210	1	7453	30.266	0.313	NA	0.05	0.1	-76.985	-100.178
422	1	422	4.167	3.405	210.5	1	7931	30.352	0.239	NA	0.086	0.172	25.83	102.815
423	1	423	4.072	3.441	211	1	5117	30.453	0.338	NA	0.101	0.202	159.301	133.471
424	1	424	4.032	3.487	211.5	1	6594	30.515	0.39	NA	0.062	0.123	131.182	-28.119
425	1	425	4.091	3.461	212	1	6675	30.579	0.325	NA	0.065	0.13	-23.371	-154.554
426	1	426	4.119	3.428	212.5	1	7421	30.623	0.291	NA	0.043	0.087	-51.056	-27.685
427	1	427	4.168	3.459	213	1	8000	30.681	0.253	NA	0.058	0.116	32.843	83.899
428	1	428	4.148	3.42	213.5	1	7968	30.725	0.26	NA	0.044	0.088	-116.695	-149.537
429	1	429	4.166	3.466	214	1	9335	30.774	0.257	NA	0.049	0.099	68.724	-174.581
430	1	430	4.16	3.567	214.5	1	7539	30.875	0.315	NA	0.101	0.202	93.331	24.607
431	1	431	4.151	3.537	215	1	7903	30.906	0.304	NA	0.031	0.062	-106.432	160.237
432	1	432	4.181	3.468	215.5	1	6086	30.981	0.244	NA	0.075	0.151	-66.875	39.558
433	1	433	4.149	3.434	216	1	7500	31.027	0.262	NA	0.046	0.092	-133.303	-66.429
434	1	434	4.191	3.429	216.5	1	8640	31.069	0.221	NA	0.042	0.084	-7.672	125.631
435	1	435	4.09	3.396	217	1	8191	31.176	0.314	NA	0.107	0.213	-161.932	-154.26
436	1	436	4.134	3.371	217.5	1	10438	31.227	0.268	NA	0.051	0.103	-29.144	132.788
437	1	437	4.126	3.366	218	1	7242	31.237	0.277	NA	0.01	0.02	-148.327	-119.183
438	1	438	4.148	3.414	218.5	1	7641	31.29	0.259	NA	0.054	0.107	65.11	-146.563
439	1	439	4.097	3.352	219	1	8631	31.371	0.306	NA	0.081	0.162	-129.612	165.278
440	1	440	4.036	3.497	219.5	1	7319	31.529	0.39	NA	0.157	0.315	112.919	-117.469
441	1	441	4.11	3.452	220	1	6429	31.616	0.305	NA	0.087	0.174	-31.24	-144.158
442	1	442	4.043	3.419	220.5	1	10129	31.69	0.364	NA	0.075	0.149	-154.191	-122.951
443	1	443	4.057	3.318	221	1	9542	31.793	0.349	NA	0.102	0.205	-81.86	72.33
444	1	444	4.069	3.382	221.5	1	6120	31.857	0.334	NA	0.065	0.13	79.612	161.473
445	1	445	4.071	3.392	222	1	7575	31.868	0.333	NA	0.01	0.02	78.268	-1.344
446	1	446	4.015	3.414	222.5	1	6517	31.927	0.39	NA	0.06	0.12	158.365	80.096
447	1	447	4.062	3.392	223	1	6606	31.979	0.342	NA	0.052	0.103	-24.429	177.206
448	1	448	4.114	3.412	223.5	1	7812	32.035	0.292	NA	0.056	0.112	20.6	45.029
449	1	449	4.126	3.383	224	1	6506	32.067	0.277	NA	0.032	0.064	-67.974	-88.574
450	1	450	4.128	3.371	224.5	1	7330	32.079	0.275	NA	0.012	0.023	-82.533	-14.559
451	1	451	4.072	3.417	225	1	4913	32.151	0.335	NA	0.073	0.145	140.566	-136.901
452	1	452	4.188	3.397	225.5	1	7837	32.269	0.217	NA	0.118	0.235	-9.865	-150.431
453	1	453	4.229	3.356	226	1	9053	32.327	0.174	NA	0.058	0.116	-44.581	-34.716
454	1	454	4.136	3.384	226.5	1	6495	32.424	0.267	NA	0.097	0.194	163.561	-151.858
455	1	455	4.256	3.382	227	1	5657	32.544	0.147	NA	0.12	0.241	-0.59	-164.15
456	1	456	4.187	3.416	227.5	1	6850	32.621	0.221	NA	0.077	0.153	154.332	154.922
457	1	457	4.187	3.449	228	1	8708	32.654	0.231	NA	0.033	0.067	90.819	-63.513
458	1	458	4.115	3.426	228.5	1	6956	32.729	0.294	NA	0.075	0.151	-162.418	106.763
459	1	459	4.173	3.424	229	1	4823	32.788	0.236	NA	0.058	0.117	-1.751	160.667
460	1	460	4.158	3.437	229.5	1	8424	32.808	0.255	NA	0.02	0.04	141.118	142.869
461	1	461	4.232	3.394	230	1	9610	32.894	0.172	NA	0.086	0.172	-29.864	-170.982
462	1	462	4.12	3.45	230.5	1	7500	33.019	0.294	NA	0.125	0.25	153.697	-176.439
463	1	463	4.212	3.402	231	1	6950	33.122	0.194	NA	0.103	0.206	-27.437	178.866
464	1	464	4.189	3.449	231.5	1	5032	33.175	0.229	NA	0.052	0.104	115.451	142.888
465	1	465	4.133	3.497	232	1	6498	33.248	0.299	NA	0.073	0.147	139.703	24.252
466	1	466	4.009	3.507	232.5	1	6690	33.373	0.418	NA	0.125	0.25	175.234	35.532
467	1	467	4.033	3.449	233	1	6975	33.436	0.378	NA	0.063	0.126	-67.161	117.605
468	1	468	3.987	3.433	233.5	1	8934	33.484	0.421	NA	0.049	0.097	-161.111	-93.95
469	1	469	4	3.368	234	1	6952	33.551	0.402	NA	0.067	0.134	-78.869	82.242
470	1	470	4.055	3.426	234.5	1	7443	33.632	0.353	NA	0.08	0.16	47.243	126.112
471	1	471	4.021	3.351	235	1	9015	33.715	0.382	NA	0.083	0.166	-113.769	-161.012
472	1	472	3.997	3.37	235.5	1	7080	33.746	0.405	NA	0.031	0.062	140.39	-105.841
473	1	473	4.109	3.386	236	1	5506	33.858	0.295	NA	0.112	0.224	8.009	-132.381
474	1	474	4.153	3.347	236.5	1	9523	33.917	0.251	NA	0.059	0.118	-41.491	-49.5
475	1	475	4.14	3.31	237	1	4456	33.956	0.269	NA	0.039	0.078	-108.816	-67.325
476	1	476	4.148	3.421	237.5	1	6289	34.068	0.261	NA	0.112	0.224	86.074	-165.11
477	1	477	4.089	3.386	238	1	7547	34.137	0.315	NA	0.069	0.138	-148.752	125.175
478	1	478	4.147	3.419	238.5	1	8791	34.203	0.261	NA	0.067	0.133	29.686	178.437
479	1	479	4.092	3.398	239	1	6466	34.262	0.312	NA	0.058	0.116	-159.406	170.908
480	1	480	4.199	3.329	239.5	1	4998	34.389	0.207	NA	0.127	0.255	-33.018	126.387
481	1	481	4.109	3.289	240	1	8085	34.487	0.304	NA	0.099	0.197	-156.32	-123.302
482	1	482	3.872	3.229	240.5	1	6858	34.732	0.548	NA	0.244	0.489	-165.638	-9.318
483	1	483	4.025	3.216	241	1	5710	34.885	0.407	NA	0.153	0.307	-4.845	160.793
484	1	484	4.018	3.267	241.5	1	5375	34.937	0.397	NA	0.052	0.104	97.368	102.213
485	1	485	4.08	3.33	242	1	5102	35.025	0.325	NA	0.088	0.176	45.73	-51.638
486	1	486	4.149	3.378	242.5	1	5614	35.11	0.253	NA	0.085	0.169	34.459	-11.271
487	1	487	4.166	3.342	243	1	7106	35.15	0.237	NA	0.04	0.08	-64.923	-99.382
488	1	488	4.105	3.359	243.5	1	6609	35.214	0.298	NA	0.064	0.128	164.502	-130.574
489	1	489	4.164	3.392	244	1	6353	35.282	0.24	NA	0.068	0.136	29.141	-135.362
490	1	490	4.113	3.275	244.5	1	7850	35.41	0.304	NA	0.128	0.255	-113.798	-142.939
491	1	491	4.186	3.346	245	1	7014	35.511	0.218	NA	0.102	0.203	43.882	157.68
492	1	492	4.177	3.35	245.5	1	5706	35.521	0.226	NA	0.01	0.02	152.425	108.543
493	1	493	4.079	3.364	246	1	8616	35.62	0.324	NA	0.099	0.198	171.912	19.487
494	1	494	4.159	3.365	246.5	1	7398	35.7	0.243	NA	0.08	0.161	0.337	-171.576
495	1	495	4.176	3.354	247	1	4927	35.721	0.227	NA	0.02	0.04	-33.231	-33.568
496	1	496	4.15	3.335	247.5	1	6636	35.753	0.255	NA	0.032	0.065	-145.341	-112.11
497	1	497	4.146	3.299	248	1	6427	35.79	0.266	NA	0.037	0.074	-96.159	49.182
498	1	498	4.174	3.347	248.5	1	5179	35.846	0.229	NA	0.056	0.113	59.309	155.468
499	1	499	4.126	3.328	249	1	6892	35.898	0.279	NA	0.052	0.104	-157.967	142.724
500	1	500	4.119	3.31	249.5	1	5755	35.917	0.289	NA	0.019	0.038	-112.988	44.979
501	1	501	4.107	3.37	250	1	6743	35.978	0.296	NA	0.061	0.122	101.174	-145.838
502	1	502	4.17	3.34	250.5	1	6033	36.047	0.234	NA	0.069	0.138	-25.369	-126.544
503	1	503	4.184	3.335	251	1	6470	36.063	0.221	NA	0.016	0.031	-19.423	5.946
504	1	504	4.13	3.347	251.5	1	7605	36.118	0.273	NA	0.055	0.111	167.042	-173.535
505	1	505	3.995	3.394	252	1	7146	36.261	0.408	NA	0.143	0.285	161.078	-5.963
506	1	506	4.02	3.425	252.5	1	6161	36.3	0.387	NA	0.04	0.079	52.106	-108.972
507	1	507	3.993	3.388	253	1	6751	36.346	0.41	NA	0.046	0.092	-125.488	-177.595
508	1	508	4.019	3.44	253.5	1	4546	36.404	0.391	NA	0.058	0.116	63.955	-170.557
509	1	509	4.047	3.423	254	1	3185	36.437	0.36	NA	0.033	0.066	-31.085	-95.04
510	1	510	4.077	3.381	254.5	1	4192	36.489	0.326	NA	0.051	0.103	-54.153	-23.067
511	1	511	4.107	3.59	255	1	5128	36.7	0.371	NA	0.211	0.422	81.898	136.05
512	1	512	4.002	3.517	255.5	1	3989	36.828	0.428	NA	0.128	0.256	-144.951	133.151
513	1	513	4.09	3.462	256	1	4825	36.931	0.327	NA	0.104	0.207	-31.775	113.177
514	1	514	4.109	3.52	256.5	1	6472	36.992	0.332	NA	0.061	0.122	72.219	103.994
515	1	515	4.145	3.42	257	1	8059	37.099	0.263	NA	0.107	0.213	-70.003	-142.222
516	1	516	4.175	3.462	257.5	1	7108	37.151	0.247	NA	0.052	0.103	54.749	124.752
517	1	517	4.168	3.438	258	1	6920	37.175	0.245	NA	0.025	0.05	-105.328	-160.078
518	1	518	4.117	3.377	258.5	1	5943	37.255	0.285	NA	0.079	0.159	-129.95	-24.622
519	1	519	4.11	3.406	259	1	6267	37.284	0.295	NA	0.029	0.059	104.421	-125.629
520	1	520	4.103	3.426	259.5	1	8243	37.306	0.306	NA	0.022	0.043	109.642	5.222
521	1	521	4.128	3.467	260	1	6920	37.354	0.292	NA	0.048	0.096	58.101	-51.542
522	1	522	4.091	3.484	260.5	1	5561	37.395	0.333	NA	0.041	0.083	155.654	97.553
523	1	523	4.101	3.463	261	1	5659	37.419	0.317	NA	0.023	0.047	-64.948	139.397
524	1	524	4.212	3.337	261.5	1	4889	37.586	0.193	NA	0.168	0.335	-48.542	16.407
525	1	525	4.178	3.428	262	1	5408	37.683	0.233	NA	0.097	0.194	110.07	158.612
526	1	526	4.138	3.472	262.5	1	5937	37.743	0.285	NA	0.06	0.12	132.736	22.666
527	1	527	4.179	3.436	263	1	5444	37.798	0.235	NA	0.055	0.109	-41.341	-174.077
528	1	528	4.031	3.554	263.5	1	3509	37.986	0.416	NA	0.189	0.377	141.394	-177.265
529	1	529	4.06	3.537	264	1	6329	38.019	0.383	NA	0.033	0.066	-29.923	-171.318
530	1	530	4.043	3.481	264.5	1	5275	38.079	0.378	NA	0.059	0.119	-106.85	-76.927
531	1	531	4.023	3.477	265	1	6293	38.099	0.396	NA	0.02	0.041	-170.065	-63.215
532	1	532	4.04	3.544	265.5	1	5791	38.168	0.403	NA	0.069	0.138	75.105	-114.83
533	1	533	4.083	3.508	266	1	5154	38.224	0.35	NA	0.056	0.111	-40.599	-115.704
534	1	534	4.095	3.476	266.5	1	7074	38.258	0.327	NA	0.034	0.067	-69.12	-28.521
535	1	535	4.103	3.458	267	1	4727	38.277	0.313	NA	0.02	0.04	-65.191	3.929
536	1	536	4.091	3.413	267.5	1	5397	38.324	0.315	NA	0.047	0.093	-104.337	-39.146
537	1	537	4.053	3.424	268	1	6280	38.365	0.355	NA	0.04	0.081	164.155	-91.508
538	1	538	4.038	3.464	268.5	1	5113	38.408	0.378	NA	0.043	0.086	110.274	-53.881
539	1	539	4.053	3.508	269	1	6048	38.454	0.377	NA	0.046	0.093	69.965	-40.309
540	1	540	4.107	3.395	269.5	1	5710	38.579	0.297	NA	0.125	0.25	-64.54	-134.505
541	1	541	4.187	3.41	270	1	5066	38.659	0.22	NA	0.081	0.162	10.303	74.843
542	1	542	4.202	3.365	270.5	1	5179	38.707	0.2	NA	0.048	0.095	-70.871	-81.173
543	1	543	4.164	3.35	271	1	7200	38.748	0.239	NA	0.041	0.082	-159.462	-88.591
544	1	544	4.191	3.41	271.5	1	8006	38.814	0.216	NA	0.066	0.131	65.591	-134.947
545	1	545	4.153	3.42	272	1	5469	38.853	0.255	NA	0.039	0.078	165.642	100.051
546	1	546	4.191	3.414	272.5	1	5791	38.891	0.217	NA	0.038	0.076	-9.243	-174.885
547	1	547	4.167	3.332	273	1	5655	38.976	0.239	NA	0.085	0.17	-106.421	-97.178
548	1	548	4.103	3.383	273.5	1	5395	39.057	0.3	NA	0.081	0.162	141.22	-112.359
549	1	549	4.143	3.419	274	1	6692	39.111	0.265	NA	0.054	0.107	42.326	-98.894
550	1	550	4.058	3.457	274.5	1	6421	39.204	0.357	NA	0.094	0.187	155.891	113.565
551	1	551	4.107	3.444	275	1	6387	39.256	0.305	NA	0.052	0.103	-15.074	-170.965
552	1	552	4.116	3.467	275.5	1	5920	39.28	0.303	NA	0.025	0.049	68.902	83.975
553	1	553	4.068	3.424	276	1	8422	39.345	0.34	NA	0.064	0.129	-138.587	152.511
554	1	554	4.145	3.33	276.5	1	10568	39.467	0.26	NA	0.122	0.244	-50.722	87.865
555	1	555	4.15	3.308	277	1	8403	39.489	0.259	NA	0.022	0.044	-77.597	-26.875
556	1	556	4.033	3.347	277.5	1	7507	39.611	0.37	NA	0.123	0.246	161.744	-120.659
557	1	557	4.065	3.311	278	1	4706	39.66	0.342	NA	0.048	0.097	-48.764	149.492
558	1	558	4.109	3.31	278.5	1	5888	39.704	0.299	NA	0.044	0.088	-1.287	47.477
559	1	559	4.022	3.316	279	1	4339	39.792	0.384	NA	0.088	0.175	175.784	177.072
560	1	560	4.093	3.215	279.5	1	4354	39.915	0.345	NA	0.123	0.246	-54.885	129.33
561	1	561	4.166	3.138	280	1	6144	40.021	0.329	NA	0.106	0.213	-46.52	8.366
562	1	562	4.26	3.177	280.5	1	4725	40.123	0.238	NA	0.102	0.203	22.021	68.541
563	1	563	4.255	3.064	281	1	5053	40.235	0.337	NA	0.113	0.225	-92.353	-114.374
564	1	564	4.246	3.023	281.5	1	6803	40.277	0.377	NA	0.041	0.083	-102.894	-10.541
565	1	565	4.187	3.007	282	1	6387	40.338	0.419	NA	0.061	0.122	-164.065	-61.171
566	1	566	4.21	3.116	282.5	1	10327	40.449	0.316	NA	0.111	0.223	78.501	-117.434
567	1	567	4.218	3.082	283	1	6284	40.484	0.339	NA	0.035	0.07	-76.1	-154.601
568	1	568	4.172	3.193	283.5	1	4678	40.604	0.289	NA	0.12	0.24	112.553	-171.347
569	1	569	4.128	3.2	284	1	5841	40.649	0.321	NA	0.045	0.09	170.299	57.746
570	1	570	4.11	3.232	284.5	1	7360	40.686	0.321	NA	0.037	0.073	118.068	-52.231
571	1	571	4.072	3.215	285	1	8132	40.728	0.364	NA	0.042	0.084	-156.117	85.815
572	1	572	4.163	3.125	285.5	1	5966	40.856	0.34	NA	0.129	0.258	-44.789	111.327
573	1	573	4.101	3.206	286	1	5301	40.959	0.342	NA	0.103	0.205	127.696	172.485
574	1	574	4.156	3.254	286.5	1	6365	41.033	0.271	NA	0.074	0.148	41.106	-86.59
575	1	575	4.24	3.286	287	1	6502	41.122	0.182	NA	0.089	0.179	20.433	-20.673
576	1	576	4.239	3.244	287.5	1	6387	41.164	0.204	NA	0.042	0.083	-91.173	-111.606
577	1	577	4.166	3.377	288	1	3820	41.315	0.237	NA	0.152	0.303	118.7	-150.126
578	1	578	4.048	3.271	288.5	1	5879	41.474	0.367	NA	0.159	0.317	-138.02	103.279
579	1	579	4.032	3.252	289	1	2630	41.499	0.388	NA	0.025	0.05	-130.852	7.169
580	1	580	4.053	3.1	289.5	1	5375	41.652	0.439	NA	0.153	0.307	-82.09	48.761
581	1	581	4.092	3.198	290	1	6013	41.758	0.353	NA	0.105	0.211	68.388	150.478
582	1	582	4.138	3.161	290.5	1	5721	41.817	0.335	NA	0.059	0.118	-38.759	-107.147
583	1	583	4.116	3.19	291	1	4885	41.854	0.337	NA	0.037	0.073	128.141	166.9
584	1	584	4.106	3.209	291.5	1	3844	41.875	0.336	NA	0.021	0.043	116.983	-11.158
585	1	585	4.091	3.227	292	1	3483	41.899	0.341	NA	0.024	0.047	129.106	12.123
586	1	586	4.109	3.291	292.5	1	3046	41.964	0.303	NA	0.066	0.132	74.239	-54.868
587	1	587	4.146	3.161	293	1	5403	42.099	0.329	NA	0.135	0.27	-73.925	-148.163
588	1	588	4.121	3.152	293.5	1	7349	42.126	0.354	NA	0.027	0.054	-160.421	-86.497
589	1	589	4.123	3.112	294	1	8358	42.166	0.378	NA	0.04	0.081	-87.509	72.912
590	1	590	4.199	3.111	294.5	1	6286	42.243	0.327	NA	0.076	0.152	-0.709	86.8
591	1	591	4.131	3.07	295	1	6412	42.322	0.402	NA	0.079	0.158	-149.448	-148.739
592	1	592	4.205	3.08	295.5	1	4441	42.396	0.349	NA	0.074	0.149	6.98	156.428
593	1	593	4.19	3.116	296	1	6393	42.436	0.328	NA	0.039	0.079	111.05	104.07
594	1	594	4.119	3.131	296.5	1	4782	42.509	0.368	NA	0.073	0.146	168.131	57.081
595	1	595	4.156	3.227	297	1	3699	42.611	0.283	NA	0.103	0.206	68.951	-99.18
596	1	596	4.101	3.267	297.5	1	5002	42.68	0.317	NA	0.068	0.136	143.866	74.915
597	1	597	4.136	3.171	298	1	6361	42.782	0.33	NA	0.102	0.205	-69.824	146.31
598	1	598	4.105	3.16	298.5	1	4832	42.815	0.362	NA	0.033	0.066	-160.21	-90.385
599	1	599	4.078	3.137	299	1	5521	42.851	0.398	NA	0.036	0.072	-139.433	20.777
600	1	600	4.135	3.189	299.5	1	6463	42.928	0.321	NA	0.077	0.155	42.483	-178.085
