# Supplementary material for: Random sub-diffusion and capture of genes by the nuclear pore reduces dynamics and coordinates inter-chromosomal movement
Source: eLife. 2021 May 18;10:e66238. doi: 10.7554/eLife.66238 (PMC8195609; doi:10.7554/eLife.66238)
Supplement: Figure 5—source data 1. [file elife-66238-fig5-data1.zip › REPOS_DB/DimerCap_WT/200312_DimerCap_WT_Dimer_04a.csv]

Nr	TID	PID	x [micron]	y [micron]	t [sec]	c [idx]	I [val]	Len [micron]	D2S [micron]	D2R [micron]	D2P [micron]	v [micron/sec]	α [deg]	Δα [deg]
1	1	1	2.118	3.132	0	1	9535	0	0	NA	NA	NA	NA	NA
2	1	2	2.057	2.995	0.5	1	10284	0.15	0.15	NA	0.15	0.3	-114.268	NA
3	1	3	2.125	3.118	1	1	9629	0.29	0.015	NA	0.141	0.281	61.166	175.435
4	1	4	2.06	3.156	1.5	1	10404	0.365	0.063	NA	0.075	0.149	149.871	88.704
5	1	5	2.092	3.157	2	1	12891	0.397	0.036	NA	0.032	0.064	2.143	-147.728
6	1	6	2.078	3.154	2.5	1	10696	0.412	0.046	NA	0.015	0.03	-167.21	-169.353
7	1	7	2.107	3.08	3	1	7300	0.492	0.053	NA	0.079	0.159	-68.449	98.761
8	1	8	2.165	3.089	3.5	1	8119	0.551	0.064	NA	0.059	0.119	8.367	76.815
9	1	9	2.274	3.164	4	1	8714	0.683	0.159	NA	0.132	0.264	34.68	26.314
10	1	10	2.201	3.227	4.5	1	7285	0.779	0.126	NA	0.097	0.193	138.797	104.117
11	1	11	2.195	3.135	5	1	7927	0.872	0.077	NA	0.092	0.185	-93.864	127.339
12	1	12	2.146	3.147	5.5	1	11812	0.921	0.032	NA	0.05	0.1	166.22	-99.916
13	1	13	2.062	3.177	6	1	4682	1.011	0.072	NA	0.089	0.178	160.269	-5.951
14	1	14	2.105	3.311	6.5	1	7012	1.151	0.179	NA	0.14	0.28	72.455	-87.814
15	1	15	2.156	3.254	7	1	7829	1.227	0.128	NA	0.076	0.153	-47.891	-120.346
16	1	16	2.163	3.135	7.5	1	6449	1.346	0.045	NA	0.119	0.238	-86.473	-38.582
17	1	17	2.14	3.227	8	1	8371	1.44	0.097	NA	0.094	0.189	104.129	-169.397
18	1	18	2.1	3.254	8.5	1	10493	1.488	0.123	NA	0.048	0.096	145.913	41.784
19	1	19	2.073	3.219	9	1	6679	1.532	0.098	NA	0.044	0.088	-127.798	86.289
20	1	20	2.195	3.196	9.5	1	7099	1.656	0.1	NA	0.124	0.247	-10.44	117.358
21	1	21	2.087	3.143	10	1	6461	1.776	0.033	NA	0.12	0.24	-153.558	-143.118
22	1	22	2.079	3.298	10.5	1	6043	1.932	0.171	NA	0.156	0.311	93.178	-113.264
23	1	23	2.136	3.38	11	1	6344	2.031	0.249	NA	0.1	0.199	55.215	-37.963
24	1	24	2.093	3.276	11.5	1	7142	2.143	0.147	NA	0.112	0.224	-112.266	-167.48
25	1	25	2.148	3.22	12	1	4576	2.222	0.093	NA	0.079	0.157	-45.908	66.358
26	1	26	2.131	3.226	12.5	1	6777	2.239	0.095	NA	0.018	0.035	159.705	-154.387
27	1	27	2.171	3.02	13	1	3581	2.449	0.124	NA	0.21	0.419	-79.123	121.172
28	1	28	2.118	3.132	13.5	1	5877	2.573	4.231E-4	NA	0.124	0.248	115.143	-165.734
29	1	29	2.111	3.219	14	1	8063	2.66	0.087	NA	0.087	0.174	95.067	-20.076
30	1	30	2.139	3.206	14.5	1	7551	2.691	0.077	NA	0.031	0.062	-24.662	-119.729
31	1	31	2.145	3.152	15	1	4874	2.744	0.034	NA	0.054	0.108	-83.509	-58.848
32	1	32	2.089	3.164	15.5	1	5879	2.801	0.043	NA	0.057	0.113	168.448	-108.043
33	1	33	2.115	3.131	16	1	4966	2.843	0.003	NA	0.042	0.084	-51.567	139.985
34	1	34	2.122	3.065	16.5	1	4913	2.909	0.067	NA	0.067	0.133	-84.351	-32.784
35	1	35	2.183	3.014	17	1	5817	2.989	0.135	NA	0.08	0.159	-39.628	44.723
36	1	36	2.131	3.057	17.5	1	4723	3.057	0.076	NA	0.068	0.136	140.76	-179.612
37	1	37	2.066	3.038	18	1	4046	3.125	0.108	NA	0.067	0.135	-163.561	55.679
38	1	38	2.106	3.004	18.5	1	3690	3.177	0.129	NA	0.053	0.106	-40.382	123.179
39	1	39	2.132	3.057	19	1	4345	3.237	0.076	NA	0.059	0.118	64.611	104.993
40	1	40	2.067	3.091	19.5	1	3637	3.309	0.065	NA	0.073	0.145	152.262	87.65
41	1	41	2.015	3.029	20	1	2826	3.391	0.146	NA	0.081	0.163	-130.13	77.608
42	1	42	1.997	2.975	20.5	1	5932	3.447	0.198	NA	0.057	0.113	-107.82	22.31
43	1	43	2.071	3	21	1	3874	3.525	0.14	NA	0.077	0.155	18.84	126.66
44	1	44	2.088	3.023	21.5	1	3197	3.554	0.113	NA	0.029	0.058	53.122	34.282
45	1	45	2.018	3.067	22	1	4398	3.637	0.12	NA	0.083	0.166	147.955	94.833
46	1	46	1.978	3.029	22.5	1	3656	3.691	0.174	NA	0.055	0.109	-136.211	75.834
47	1	47	1.987	3.113	23	1	3487	3.776	0.132	NA	0.084	0.169	83.902	-139.886
48	1	48	2.022	3.057	23.5	1	2818	3.842	0.122	NA	0.066	0.132	-58.193	-142.095
49	1	49	2.057	3.042	24	1	3735	3.879	0.109	NA	0.038	0.076	-23.888	34.305
50	1	50	2.017	2.957	24.5	1	5041	3.973	0.202	NA	0.094	0.188	-115.36	-91.473
51	1	51	2.08	3.019	25	1	4315	4.062	0.119	NA	0.089	0.178	44.25	159.61
52	1	52	2.135	3.024	25.5	1	3739	4.117	0.109	NA	0.055	0.11	5.322	-38.928
53	1	53	1.991	3.058	26	1	5742	4.265	0.147	NA	0.148	0.296	166.793	161.471
54	1	54	2.067	2.971	26.5	1	8925	4.381	0.169	NA	0.115	0.231	-48.791	144.416
55	1	55	2.101	3.025	27	1	4369	4.444	0.108	NA	0.064	0.128	57.76	106.551
56	1	56	1.953	3.134	27.5	1	7797	4.628	0.165	NA	0.183	0.367	143.474	85.714
57	1	57	1.937	3.089	28	1	12928	4.676	0.186	NA	0.048	0.097	-109.932	106.595
58	1	58	1.944	3.013	28.5	1	8712	4.753	0.211	NA	0.076	0.153	-84.864	25.068
59	1	59	1.967	3.066	29	1	6805	4.81	0.165	NA	0.058	0.116	66.561	151.425
60	1	60	1.948	3.06	29.5	1	7611	4.831	0.185	NA	0.02	0.04	-162.52	130.919
61	1	61	1.915	2.987	30	1	5316	4.91	0.249	NA	0.079	0.159	-114.222	48.298
62	1	62	1.832	3.119	30.5	1	5343	5.065	0.287	NA	0.155	0.31	122.375	-123.403
63	1	63	1.91	3.082	31	1	4625	5.152	0.214	NA	0.086	0.173	-24.92	-147.295
64	1	64	1.861	3.132	31.5	1	7645	5.222	0.258	NA	0.07	0.14	134.866	159.786
65	1	65	1.823	3.053	32	1	6975	5.309	0.306	NA	0.088	0.175	-115.299	109.835
66	1	66	1.859	3.078	32.5	1	8857	5.353	0.265	NA	0.044	0.088	34.744	150.043
67	1	67	1.785	3.104	33	1	11336	5.432	0.335	NA	0.079	0.158	160.593	125.849
68	1	68	1.86	3.028	33.5	1	8187	5.539	0.278	NA	0.106	0.213	-45.078	154.329
69	1	69	1.886	2.935	34	1	3308	5.635	0.304	NA	0.097	0.194	-74.519	-29.441
70	1	70	1.937	2.895	34.5	1	2041	5.7	0.299	NA	0.065	0.13	-38.526	35.993
71	1	71	1.829	2.967	35	1	5706	5.83	0.333	NA	0.13	0.259	146.335	-175.139
72	1	72	1.828	2.991	35.5	1	5143	5.855	0.323	NA	0.025	0.05	91.942	-54.392
73	1	73	2.01	2.96	36	1	2935	6.04	0.203	NA	0.185	0.37	-9.859	-101.802
74	1	74	1.833	3.039	36.5	1	7694	6.233	0.3	NA	0.194	0.388	156.013	165.873
75	1	75	1.798	3.09	37	1	6626	6.296	0.323	NA	0.062	0.125	123.772	-32.241
76	1	76	1.799	3.102	37.5	1	9943	6.307	0.321	NA	0.011	0.023	85.46	-38.312
77	1	77	1.823	3.212	38	1	5239	6.42	0.306	NA	0.113	0.226	77.556	-7.904
78	1	78	2.002	3.014	38.5	1	3530	6.688	0.166	NA	0.267	0.535	-48.014	-125.57
79	1	79	1.96	3.101	39	1	4223	6.785	0.161	NA	0.097	0.194	115.923	163.937
80	1	80	1.879	3.062	39.5	1	6973	6.874	0.25	NA	0.09	0.18	-154.428	89.649
81	1	81	1.981	2.944	40	1	2892	7.031	0.233	NA	0.156	0.312	-48.998	105.43
82	1	82	1.983	2.909	40.5	1	2946	7.065	0.261	NA	0.035	0.07	-87.359	-38.361
83	1	83	2.086	2.995	41	1	2743	7.2	0.141	NA	0.134	0.269	39.623	126.982
84	1	84	1.991	2.89	41.5	1	4358	7.342	0.273	NA	0.142	0.284	-132.183	-171.807
85	1	85	2.013	2.915	42	1	4055	7.374	0.242	NA	0.033	0.065	49.292	-178.524
86	1	86	1.947	2.878	42.5	1	4351	7.45	0.307	NA	0.075	0.15	-150.482	160.226
87	1	87	2.05	2.948	43	1	2914	7.574	0.196	NA	0.124	0.249	34.45	-175.068
88	1	88	2.005	2.938	43.5	1	2711	7.619	0.224	NA	0.045	0.091	-167.746	157.804
89	1	89	2.1	2.809	44	1	1764	7.78	0.324	NA	0.161	0.322	-53.754	113.992
90	1	90	2.135	2.793	44.5	1	2163	7.818	0.339	NA	0.038	0.075	-24.241	29.512
91	1	91	2.146	2.759	45	1	2468	7.853	0.374	NA	0.036	0.072	-71.441	-47.199
92	1	92	2.174	2.745	45.5	1	2043	7.885	0.391	NA	0.032	0.064	-27.364	44.077
93	1	93	1.921	2.829	46	1	1915	8.152	0.361	NA	0.267	0.533	161.603	-171.033
94	1	94	2.119	2.908	46.5	1	1578	8.365	0.224	NA	0.213	0.426	21.792	-139.812
95	1	95	2.045	2.771	47	1	1877	8.521	0.369	NA	0.156	0.312	-118.326	-140.117
96	1	96	1.972	2.757	47.5	1	4529	8.595	0.402	NA	0.074	0.149	-169.58	-51.254
97	1	97	2.037	2.858	48	1	2562	8.715	0.286	NA	0.12	0.24	57.049	-133.371
98	1	98	2.054	2.764	48.5	1	4812	8.811	0.374	NA	0.096	0.192	-79.931	-136.98
99	1	99	2.035	2.819	49	1	6805	8.87	0.323	NA	0.059	0.118	109.129	-170.94
100	1	100	2.131	2.816	49.5	1	3773	8.967	0.316	NA	0.096	0.193	-2.004	-111.133
101	1	101	1.996	2.698	50	1	8089	9.146	0.451	NA	0.179	0.359	-138.824	-136.82
102	1	102	2.022	2.703	50.5	1	5734	9.172	0.439	NA	0.026	0.053	11.463	150.287
103	1	103	1.887	2.758	51	1	6728	9.318	0.44	NA	0.146	0.291	157.964	146.501
104	1	104	2.026	2.828	51.5	1	2971	9.474	0.318	NA	0.156	0.312	26.604	-131.359
105	1	105	1.906	2.878	52	1	2963	9.604	0.331	NA	0.131	0.261	157.464	130.86
106	1	106	1.96	2.814	52.5	1	3001	9.689	0.355	NA	0.084	0.169	-49.391	153.145
107	1	107	1.87	2.821	53	1	5563	9.779	0.398	NA	0.091	0.181	175.332	-135.277
108	1	108	2.007	2.768	53.5	1	2850	9.926	0.381	NA	0.147	0.294	-21.309	163.36
109	1	109	1.92	2.794	54	1	5056	10.018	0.392	NA	0.091	0.183	163.129	-175.562
110	1	110	2.082	2.824	54.5	1	1759	10.183	0.31	NA	0.166	0.331	10.41	-152.719
111	1	111	2.021	2.847	55	1	2961	10.249	0.301	NA	0.065	0.131	159.673	149.263
112	1	112	2.004	2.813	55.5	1	3500	10.286	0.338	NA	0.038	0.075	-117.673	82.654
113	1	113	2.036	2.833	56	1	1817	10.324	0.31	NA	0.038	0.076	30.782	148.455
114	1	114	2.019	2.763	56.5	1	2973	10.397	0.382	NA	0.072	0.145	-103.71	-134.492
115	1	115	2.091	2.807	57	1	3552	10.481	0.327	NA	0.084	0.169	31.442	135.152
116	1	116	2.155	2.827	57.5	1	2545	10.549	0.307	NA	0.068	0.135	17.589	-13.852
117	1	117	2.193	2.825	58	1	3718	10.586	0.316	NA	0.037	0.075	-3.3	-20.889
118	1	118	2.014	2.816	58.5	1	4313	10.765	0.333	NA	0.179	0.358	-177.075	-173.775
119	1	119	1.967	2.837	59	1	6551	10.817	0.331	NA	0.052	0.105	155.452	-27.473
120	1	120	2.016	2.876	59.5	1	4631	10.88	0.276	NA	0.063	0.126	37.45	-118.002
121	1	121	2.03	2.905	60	1	2833	10.912	0.243	NA	0.032	0.065	65.581	28.131
122	1	122	1.953	2.752	60.5	1	11155	11.083	0.414	NA	0.171	0.342	-116.816	177.602
123	1	123	1.986	2.684	61	1	9160	11.159	0.467	NA	0.076	0.152	-63.872	52.944
124	1	124	1.934	2.865	61.5	1	9450	11.347	0.324	NA	0.188	0.376	105.91	169.782
125	1	125	1.903	2.874	62	1	8804	11.38	0.336	NA	0.033	0.066	164.593	58.683
126	1	126	1.959	2.748	62.5	1	9952	11.518	0.416	NA	0.138	0.276	-65.809	129.598
127	1	127	2.087	2.596	63	1	13237	11.717	0.537	NA	0.198	0.397	-49.803	16.006
128	1	128	2.1	2.893	63.5	1	14730	12.013	0.24	NA	0.297	0.593	87.52	137.323
129	1	129	2.119	2.752	64	1	9143	12.156	0.38	NA	0.142	0.285	-82.471	-169.991
130	1	130	2.02	2.851	64.5	1	8817	12.297	0.297	NA	0.141	0.282	134.888	-142.641
131	1	131	2.075	2.953	65	1	9194	12.412	0.184	NA	0.116	0.232	61.452	-73.437
132	1	132	2.063	3.011	65.5	1	11240	12.472	0.133	NA	0.059	0.119	101.761	40.309
133	1	133	2.01	3.009	66	1	10252	12.524	0.164	NA	0.053	0.105	-177.688	80.551
134	1	134	2.022	2.993	66.5	1	7210	12.544	0.169	NA	0.02	0.039	-53.994	123.694
135	1	135	1.993	2.95	67	1	8823	12.597	0.221	NA	0.053	0.105	-123.577	-69.583
136	1	136	2.108	2.949	67.5	1	8179	12.712	0.183	NA	0.115	0.23	-0.399	123.178
137	1	137	1.975	2.851	68	1	9576	12.876	0.315	NA	0.164	0.329	-143.593	-143.195
138	1	138	1.978	2.843	68.5	1	9126	12.885	0.321	NA	0.009	0.017	-72.62	70.974
139	1	139	1.975	2.826	69	1	13740	12.902	0.338	NA	0.017	0.034	-101.143	-28.524
140	1	140	1.877	2.75	69.5	1	14344	13.026	0.452	NA	0.124	0.248	-142.312	-41.169
141	1	141	1.893	2.679	70	1	7816	13.099	0.506	NA	0.074	0.147	-77.314	64.998
142	1	142	1.849	2.779	70.5	1	9644	13.209	0.444	NA	0.11	0.22	113.639	-169.047
143	1	143	1.851	2.874	71	1	6457	13.304	0.371	NA	0.095	0.19	88.456	-25.183
144	1	144	1.887	2.773	71.5	1	6664	13.412	0.427	NA	0.108	0.215	-70.539	-158.995
145	1	145	1.873	2.843	72	1	5141	13.483	0.379	NA	0.071	0.143	101.16	171.699
146	1	146	1.949	2.93	72.5	1	4330	13.599	0.264	NA	0.116	0.231	48.753	-52.407
147	1	147	1.914	2.862	73	1	2929	13.676	0.339	NA	0.077	0.153	-117.845	-166.598
148	1	148	1.867	2.9	73.5	1	3219	13.736	0.342	NA	0.061	0.122	140.646	-101.509
149	1	149	1.956	2.839	74	1	3967	13.845	0.335	NA	0.108	0.216	-34.425	-175.071
150	1	150	1.849	2.882	74.5	1	4913	13.959	0.367	NA	0.115	0.229	157.97	-167.604
151	1	151	1.807	2.927	75	1	5501	14.021	0.373	NA	0.062	0.123	133.482	-24.489
152	1	152	1.954	2.889	75.5	1	1954	14.173	0.293	NA	0.152	0.304	-14.243	-147.725
153	1	153	1.971	2.802	76	1	3050	14.262	0.361	NA	0.089	0.178	-79.23	-64.987
154	1	154	1.91	2.683	76.5	1	3976	14.396	0.495	NA	0.134	0.268	-117.285	-38.055
155	1	155	1.949	2.752	77	1	2918	14.475	0.416	NA	0.079	0.159	59.959	177.244
156	1	156	2.01	2.79	77.5	1	2056	14.547	0.358	NA	0.072	0.144	32.691	-27.268
157	1	157	2.092	2.739	78	1	2199	14.644	0.394	NA	0.097	0.194	-32.055	-64.746
158	1	158	2.08	2.797	78.5	1	2067	14.703	0.337	NA	0.059	0.118	101.818	133.873
159	1	159	2.031	2.816	79	1	1653	14.756	0.327	NA	0.053	0.105	158.099	56.281
160	1	160	2.028	2.737	79.5	1	1685	14.835	0.405	NA	0.08	0.159	-92.474	109.427
161	1	161	2.031	2.854	80	1	2798	14.952	0.291	NA	0.117	0.234	88.245	-179.281
162	1	162	2.036	2.724	80.5	1	1550	15.082	0.416	NA	0.13	0.26	-87.993	-176.238
163	1	163	2.051	2.864	81	1	2101	15.223	0.276	NA	0.141	0.282	83.609	171.602
164	1	164	2.057	2.855	81.5	1	2146	15.234	0.284	NA	0.011	0.022	-57.394	-141.004
165	1	165	2.007	2.818	82	1	3739	15.297	0.333	NA	0.062	0.125	-144.166	-86.772
166	1	166	1.991	2.835	82.5	1	4659	15.319	0.323	NA	0.023	0.045	133.514	-82.32
167	1	167	2.077	2.834	83	1	4211	15.405	0.3	NA	0.086	0.172	-0.244	-133.758
168	1	168	1.92	2.77	83.5	1	5183	15.575	0.413	NA	0.17	0.339	-157.715	-157.471
169	1	169	1.908	2.761	84	1	9902	15.59	0.426	NA	0.015	0.03	-142.442	15.273
170	1	170	1.887	2.756	84.5	1	11795	15.612	0.442	NA	0.022	0.044	-165.903	-23.462
171	1	171	1.863	2.833	85	1	12663	15.693	0.393	NA	0.081	0.161	106.787	-87.31
172	1	172	1.935	2.779	85.5	1	10692	15.782	0.398	NA	0.089	0.179	-37.208	-143.995
173	1	173	1.926	2.753	86	1	8309	15.809	0.425	NA	0.027	0.054	-108.778	-71.571
174	1	174	1.878	2.754	86.5	1	6869	15.857	0.448	NA	0.048	0.096	179.408	-71.814
175	1	175	1.897	2.758	87	1	8401	15.877	0.434	NA	0.019	0.039	14.37	-165.038
176	1	176	1.873	2.756	87.5	1	8861	15.901	0.449	NA	0.024	0.049	-174.027	171.603
177	1	177	1.855	2.752	88	1	8426	15.919	0.462	NA	0.018	0.037	-167.364	6.664
178	1	178	1.82	2.85	88.5	1	12430	16.023	0.411	NA	0.104	0.207	109.677	-82.959
179	1	179	1.924	2.769	89	1	2899	16.154	0.411	NA	0.131	0.263	-37.666	-147.344
180	1	180	1.904	2.806	89.5	1	4010	16.196	0.39	NA	0.042	0.084	118.535	156.201
181	1	181	1.924	2.926	90	1	3238	16.318	0.283	NA	0.122	0.243	80.366	-38.169
182	1	182	1.791	2.719	90.5	1	10638	16.564	0.527	NA	0.246	0.493	-122.702	156.932
183	1	183	1.85	2.701	91	1	12106	16.626	0.507	NA	0.062	0.124	-16.749	105.952
184	1	184	1.836	2.737	91.5	1	9738	16.665	0.486	NA	0.039	0.078	112.456	129.206
185	1	185	1.878	2.751	92	1	7807	16.71	0.451	NA	0.044	0.089	18.047	-94.409
186	1	186	1.93	2.619	92.5	1	8806	16.851	0.546	NA	0.142	0.283	-68.333	-86.38
187	1	187	1.854	2.73	93	1	12027	16.986	0.48	NA	0.134	0.269	124.192	-167.474
188	1	188	1.858	2.821	93.5	1	8100	17.077	0.405	NA	0.091	0.182	87.534	-36.658
189	1	189	1.941	2.699	94	1	6899	17.225	0.468	NA	0.148	0.296	-55.836	-143.37
190	1	190	1.907	2.664	94.5	1	7867	17.274	0.513	NA	0.049	0.098	-134.81	-78.974
191	1	191	1.923	2.661	95	1	10993	17.29	0.51	NA	0.016	0.033	-12.862	121.949
192	1	192	1.91	2.748	95.5	1	9352	17.379	0.437	NA	0.089	0.178	98.634	111.495
193	1	193	1.929	2.657	96	1	10613	17.472	0.511	NA	0.093	0.187	-77.937	-176.571
194	1	194	1.945	2.594	96.5	1	12953	17.537	0.565	NA	0.065	0.131	-76.102	1.835
195	1	195	1.949	2.687	97	1	9226	17.631	0.476	NA	0.093	0.187	87.673	163.776
196	1	196	1.953	2.705	97.5	1	9147	17.65	0.457	NA	0.019	0.038	75.205	-12.468
197	1	197	1.883	2.723	98	1	8479	17.722	0.472	NA	0.073	0.145	165.968	90.763
198	1	198	1.934	2.689	98.5	1	8298	17.784	0.48	NA	0.061	0.123	-33.628	160.404
199	1	199	1.905	2.704	99	1	12104	17.816	0.478	NA	0.032	0.065	153.024	-173.349
200	1	200	1.892	2.792	99.5	1	8859	17.906	0.408	NA	0.09	0.18	98.347	-54.677
201	1	201	1.875	2.856	100	1	9727	17.972	0.368	NA	0.066	0.132	105.207	6.86
202	1	202	1.864	2.778	100.5	1	10269	18.05	0.435	NA	0.079	0.157	-97.727	157.067
203	1	203	1.841	2.901	101	1	9260	18.176	0.361	NA	0.125	0.251	100.971	-161.303
204	1	204	1.837	2.829	101.5	1	11737	18.248	0.414	NA	0.072	0.144	-93.126	165.903
205	1	205	1.959	2.81	102	1	9951	18.372	0.359	NA	0.124	0.248	-8.965	84.161
206	1	206	1.875	2.858	102.5	1	8416	18.469	0.366	NA	0.097	0.195	149.997	158.962
207	1	207	1.911	2.849	103	1	6596	18.507	0.351	NA	0.038	0.075	-14.988	-164.985
208	1	208	1.899	2.846	103.5	1	10737	18.52	0.361	NA	0.013	0.026	-167.564	-152.576
209	1	209	1.884	2.856	104	1	11965	18.538	0.362	NA	0.018	0.036	145.888	-46.548
210	1	210	1.857	2.889	104.5	1	13499	18.58	0.357	NA	0.042	0.084	129.39	-16.498
211	1	211	1.908	2.794	105	1	9265	18.687	0.398	NA	0.107	0.215	-61.723	168.887
212	1	212	1.948	2.832	105.5	1	8989	18.743	0.344	NA	0.056	0.111	43.361	105.084
213	1	213	1.927	2.819	106	1	10613	18.768	0.366	NA	0.025	0.05	-148.082	168.557
214	1	214	1.923	2.838	106.5	1	8778	18.788	0.352	NA	0.02	0.039	102.171	-109.747
215	1	215	1.919	2.827	107	1	7940	18.8	0.364	NA	0.012	0.024	-108.707	149.122
216	1	216	1.907	2.783	107.5	1	4806	18.845	0.408	NA	0.046	0.091	-105.513	3.194
217	1	217	1.944	2.835	108	1	7455	18.909	0.344	NA	0.064	0.128	54.655	160.168
218	1	218	1.948	2.784	108.5	1	8268	18.96	0.387	NA	0.051	0.102	-85.074	-139.729
219	1	219	1.967	2.749	109	1	9192	19	0.412	NA	0.04	0.08	-62.695	22.378
220	1	220	1.916	2.755	109.5	1	11234	19.051	0.428	NA	0.051	0.102	172.658	-124.647
221	1	221	1.99	2.66	110	1	6758	19.172	0.489	NA	0.12	0.241	-52.307	135.035
222	1	222	1.987	2.636	110.5	1	9841	19.195	0.513	NA	0.024	0.048	-97.891	-45.584
223	1	223	2.003	2.647	111	1	8959	19.215	0.499	NA	0.019	0.039	32.691	130.582
224	1	224	1.966	2.66	111.5	1	7502	19.254	0.496	NA	0.039	0.077	160.562	127.871
225	1	225	2.008	2.67	112	1	10013	19.296	0.475	NA	0.043	0.086	14.221	-146.341
226	1	226	2.013	2.704	112.5	1	9213	19.331	0.44	NA	0.035	0.069	81.994	67.772
227	1	227	1.984	2.713	113	1	8584	19.361	0.44	NA	0.03	0.06	163.486	81.492
228	1	228	1.986	2.674	113.5	1	8113	19.4	0.477	NA	0.039	0.078	-87.292	109.223
229	1	229	1.989	2.684	114	1	11217	19.41	0.467	NA	0.01	0.02	71.874	159.166
230	1	230	1.938	2.736	114.5	1	10080	19.483	0.435	NA	0.073	0.147	134.531	62.657
231	1	231	2.041	2.726	115	1	12714	19.587	0.413	NA	0.104	0.208	-5.426	-139.957
232	1	232	2.106	2.747	115.5	1	6724	19.655	0.385	NA	0.068	0.136	18.24	23.666
233	1	233	2.069	2.782	116	1	7844	19.705	0.353	NA	0.05	0.1	136.037	117.797
234	1	234	2.073	2.736	116.5	1	7874	19.752	0.399	NA	0.046	0.093	-85.234	138.729
235	1	235	2.103	2.864	117	1	5239	19.884	0.268	NA	0.132	0.264	77.188	162.422
236	1	236	1.943	2.802	117.5	1	7065	20.055	0.373	NA	0.172	0.343	-158.832	123.98
237	1	237	1.966	2.827	118	1	7818	20.089	0.341	NA	0.034	0.068	45.731	-155.437
238	1	238	1.931	2.738	118.5	1	3513	20.185	0.436	NA	0.096	0.191	-111.757	-157.488
239	1	239	1.976	2.788	119	1	9845	20.253	0.372	NA	0.068	0.135	47.964	159.721
240	1	240	1.929	2.836	119.5	1	10359	20.32	0.352	NA	0.067	0.134	134.953	86.99
241	1	241	1.887	2.917	120	1	7116	20.411	0.316	NA	0.091	0.183	117.29	-17.664
242	1	242	1.844	2.857	120.5	1	6971	20.485	0.389	NA	0.074	0.148	-125.62	117.09
243	1	243	1.784	2.932	121	1	8923	20.581	0.39	NA	0.096	0.192	128.667	-105.713
244	1	244	1.818	2.9	121.5	1	9638	20.627	0.379	NA	0.046	0.092	-42.679	-171.345
245	1	245	1.809	2.841	122	1	6549	20.687	0.425	NA	0.06	0.12	-98.593	-55.914
246	1	246	1.84	2.84	122.5	1	7268	20.718	0.404	NA	0.031	0.062	-2.975	95.618
247	1	247	1.895	2.868	123	1	8433	20.78	0.345	NA	0.062	0.125	27.361	30.336
248	1	248	1.942	2.89	123.5	1	10690	20.832	0.3	NA	0.052	0.103	24.548	-2.813
249	1	249	1.974	2.862	124	1	10457	20.875	0.306	NA	0.043	0.085	-41.172	-65.72
250	1	250	1.993	2.877	124.5	1	8435	20.899	0.284	NA	0.024	0.049	39.98	81.152
251	1	251	2.043	2.863	125	1	5491	20.951	0.279	NA	0.052	0.105	-15.654	-55.635
252	1	252	2.003	2.852	125.5	1	7400	20.994	0.303	NA	0.042	0.085	-164.384	-148.729
253	1	253	1.949	2.89	126	1	8168	21.06	0.295	NA	0.066	0.132	144.257	-51.36
254	1	254	1.984	2.874	126.5	1	3161	21.099	0.29	NA	0.039	0.078	-24.551	-168.807
255	1	255	2.012	2.856	127	1	5561	21.132	0.296	NA	0.033	0.067	-34.045	-9.494
256	1	256	1.977	2.765	127.5	1	6937	21.229	0.393	NA	0.097	0.194	-110.841	-76.796
257	1	257	1.913	2.755	128	1	6890	21.294	0.429	NA	0.065	0.13	-171.389	-60.547
258	1	258	1.98	2.687	128.5	1	6359	21.39	0.466	NA	0.096	0.192	-45.792	125.597
259	1	259	2.049	2.816	129	1	5077	21.537	0.323	NA	0.147	0.294	61.984	107.776
260	1	260	2.01	2.743	129.5	1	5659	21.62	0.404	NA	0.083	0.167	-118.278	179.738
261	1	261	2.038	2.757	130	1	4930	21.652	0.383	NA	0.032	0.063	26.631	144.909
262	1	262	2.092	2.907	130.5	1	4543	21.811	0.226	NA	0.159	0.319	70.107	43.476
263	1	263	2.079	2.826	131	1	4686	21.893	0.308	NA	0.082	0.164	-99.256	-169.363
264	1	264	2.071	2.766	131.5	1	3660	21.954	0.369	NA	0.061	0.121	-98.012	1.243
265	1	265	2.109	2.802	132	1	5160	22.006	0.33	NA	0.052	0.104	43.367	141.379
266	1	266	2.112	2.696	132.5	1	5706	22.111	0.436	NA	0.106	0.212	-88.087	-131.454
267	1	267	2.043	2.783	133	1	5907	22.223	0.357	NA	0.111	0.223	128.456	-143.457
268	1	268	2.055	2.793	133.5	1	5096	22.239	0.344	NA	0.016	0.032	39.117	-89.339
269	1	269	2.05	2.751	134	1	6493	22.281	0.387	NA	0.042	0.085	-97.131	-136.248
270	1	270	2.086	2.742	134.5	1	8196	22.318	0.392	NA	0.037	0.074	-15.234	81.898
271	1	271	2.07	2.755	135	1	4714	22.338	0.38	NA	0.02	0.04	138.933	154.166
272	1	272	2.078	2.826	135.5	1	8558	22.409	0.309	NA	0.071	0.142	84.235	-54.697
273	1	273	2.083	2.815	136	1	9440	22.421	0.319	NA	0.012	0.024	-62.252	-146.488
274	1	274	2.127	2.82	136.5	1	6530	22.466	0.312	NA	0.044	0.088	5.957	68.209
275	1	275	2.08	2.719	137	1	6679	22.576	0.414	NA	0.111	0.222	-115.08	-121.037
276	1	276	1.991	2.76	137.5	1	6062	22.674	0.393	NA	0.098	0.195	155.458	-89.462
277	1	277	2.037	2.789	138	1	6466	22.728	0.352	NA	0.054	0.108	32.753	-122.705
278	1	278	1.944	2.782	138.5	1	7095	22.82	0.39	NA	0.092	0.185	-175.895	151.352
279	1	279	1.954	2.764	139	1	9177	22.841	0.402	NA	0.02	0.041	-61.655	114.24
280	1	280	1.945	2.756	139.5	1	7394	22.853	0.414	NA	0.012	0.025	-135.982	-74.327
281	1	281	2.001	2.786	140	1	7616	22.917	0.365	NA	0.064	0.127	28.37	164.352
282	1	282	1.926	2.777	140.5	1	6269	22.993	0.404	NA	0.076	0.152	-173.045	158.585
283	1	283	1.934	2.891	141	1	7560	23.107	0.303	NA	0.114	0.229	85.71	-101.245
284	1	284	1.855	2.972	141.5	1	9472	23.221	0.308	NA	0.113	0.227	134.416	48.706
285	1	285	1.936	2.914	142	1	6749	23.32	0.284	NA	0.099	0.199	-35.496	-169.912
286	1	286	1.959	2.917	142.5	1	6175	23.343	0.267	NA	0.023	0.046	7.127	42.623
287	1	287	2.015	2.893	143	1	8524	23.404	0.26	NA	0.061	0.122	-22.799	-29.926
288	1	288	2.015	2.888	143.5	1	9427	23.41	0.265	NA	0.006	0.011	-92.503	-69.704
289	1	289	1.977	2.861	144	1	9887	23.457	0.306	NA	0.047	0.093	-144.966	-52.463
290	1	290	2.014	2.914	144.5	1	10077	23.521	0.242	NA	0.065	0.129	54.61	-160.425
291	1	291	1.885	2.956	145	1	7765	23.657	0.292	NA	0.136	0.272	161.901	107.291
292	1	292	1.982	2.901	145.5	1	6777	23.769	0.268	NA	0.112	0.223	-29.45	168.649
293	1	293	1.912	2.933	146	1	6724	23.846	0.287	NA	0.077	0.154	155.863	-174.687
294	1	294	1.91	2.841	146.5	1	5623	23.937	0.357	NA	0.091	0.182	-90.857	113.28
295	1	295	1.968	2.849	147	1	4622	23.996	0.32	NA	0.059	0.117	7.736	98.593
296	1	296	1.905	2.759	147.5	1	7221	24.106	0.429	NA	0.11	0.22	-125.245	-132.982
297	1	297	1.917	2.8	148	1	6304	24.148	0.388	NA	0.042	0.085	73.965	-160.789
298	1	298	2.035	2.817	148.5	1	7793	24.268	0.326	NA	0.12	0.239	7.871	-66.094
299	1	299	1.904	2.752	149	1	6722	24.414	0.436	NA	0.146	0.292	-153.676	-161.547
300	1	300	1.973	2.664	149.5	1	9674	24.525	0.49	NA	0.111	0.222	-51.915	101.76
301	1	301	1.964	2.849	150	1	7658	24.71	0.323	NA	0.185	0.369	92.841	144.757
302	1	302	2.068	2.71	150.5	1	6261	24.883	0.424	NA	0.173	0.346	-53.039	-145.88
303	1	303	2.051	2.699	151	1	4838	24.904	0.439	NA	0.021	0.042	-145.384	-92.345
304	1	304	1.984	2.714	151.5	1	6540	24.973	0.439	NA	0.069	0.137	166.701	-47.915
305	1	305	1.962	2.671	152	1	10973	25.021	0.487	NA	0.049	0.098	-116.639	76.659
306	1	306	1.99	2.685	152.5	1	11193	25.053	0.465	NA	0.031	0.063	27.168	143.807
307	1	307	1.984	2.734	153	1	8110	25.102	0.42	NA	0.049	0.098	96.859	69.691
308	1	308	1.953	2.701	153.5	1	9826	25.147	0.462	NA	0.045	0.091	-133.584	129.558
309	1	309	1.998	2.624	154	1	8358	25.237	0.522	NA	0.09	0.18	-59.496	74.088
310	1	310	1.983	2.577	154.5	1	9068	25.286	0.571	NA	0.049	0.098	-107.871	-48.376
311	1	311	2.047	2.589	155	1	6901	25.351	0.547	NA	0.065	0.13	10.85	118.721
312	1	312	2.007	2.532	155.5	1	8477	25.421	0.61	NA	0.07	0.141	-125.339	-136.189
313	1	313	2.045	2.664	156	1	6506	25.559	0.473	NA	0.138	0.276	73.934	-160.727
314	1	314	2.046	2.817	156.5	1	13661	25.712	0.323	NA	0.152	0.305	89.611	15.678
315	1	315	2.031	2.745	157	1	10760	25.785	0.397	NA	0.073	0.147	-101.436	168.952
316	1	316	1.994	2.701	157.5	1	8684	25.842	0.448	NA	0.057	0.115	-130.479	-29.042
317	1	317	2.086	2.713	158	1	8345	25.935	0.42	NA	0.093	0.186	7.326	137.804
318	1	318	2.193	2.707	158.5	1	8774	26.042	0.431	NA	0.106	0.213	-3.199	-10.524
319	1	319	2.133	2.706	159	1	9395	26.102	0.426	NA	0.06	0.12	-178.616	-175.417
320	1	320	2.125	2.629	159.5	1	7199	26.179	0.503	NA	0.078	0.155	-95.527	83.089
321	1	321	2.052	2.599	160	1	7793	26.258	0.537	NA	0.079	0.158	-157.61	-62.083
322	1	322	2.043	2.613	160.5	1	6681	26.275	0.525	NA	0.017	0.033	122.746	-79.644
323	1	323	2.148	2.589	161	1	10028	26.382	0.543	NA	0.107	0.213	-12.5	-135.245
324	1	324	2.054	2.55	161.5	1	8785	26.483	0.585	NA	0.102	0.203	-157.297	-144.797
325	1	325	2.087	2.563	162	1	9975	26.518	0.57	NA	0.035	0.07	20.604	177.901
326	1	326	2.118	2.54	162.5	1	11850	26.557	0.592	NA	0.039	0.077	-36.178	-56.782
327	1	327	2.023	2.715	163	1	7874	26.757	0.428	NA	0.2	0.399	118.529	154.708
328	1	328	2.038	2.679	163.5	1	7688	26.796	0.46	NA	0.039	0.078	-67.074	174.396
329	1	329	2.075	2.583	164	1	9087	26.899	0.55	NA	0.103	0.205	-69.017	-1.943
330	1	330	2.121	2.559	164.5	1	7737	26.951	0.573	NA	0.053	0.106	-27.44	41.577
331	1	331	2.068	2.559	165	1	9911	27.005	0.575	NA	0.054	0.107	179.589	-152.97
332	1	332	2.09	2.595	165.5	1	6783	27.047	0.537	NA	0.042	0.085	57.639	-121.95
333	1	333	2.061	2.688	166	1	6141	27.145	0.448	NA	0.097	0.195	107.661	50.021
334	1	334	2.078	2.681	166.5	1	6161	27.163	0.452	NA	0.018	0.036	-20.883	-128.543
335	1	335	2.073	2.642	167	1	8460	27.202	0.492	NA	0.04	0.079	-97.032	-76.15
336	1	336	2.091	2.624	167.5	1	10099	27.228	0.508	NA	0.025	0.051	-44.558	52.475
337	1	337	2.14	2.627	168	1	6178	27.277	0.505	NA	0.049	0.098	3.626	48.184
338	1	338	2.092	2.686	168.5	1	6092	27.353	0.446	NA	0.076	0.152	129.265	125.639
339	1	339	2.07	2.694	169	1	7662	27.376	0.441	NA	0.023	0.046	161.116	31.851
340	1	340	2.133	2.666	169.5	1	8541	27.445	0.466	NA	0.069	0.138	-23.414	175.47
341	1	341	2.15	2.689	170	1	6687	27.473	0.444	NA	0.029	0.057	53.901	77.315
342	1	342	2.167	2.669	170.5	1	9674	27.499	0.465	NA	0.026	0.053	-50.111	-104.012
343	1	343	2.18	2.691	171	1	7112	27.525	0.445	NA	0.025	0.05	59.181	109.292
344	1	344	2.145	2.731	171.5	1	8415	27.578	0.401	NA	0.053	0.106	130.421	71.24
345	1	345	2.172	2.719	172	1	6131	27.607	0.416	NA	0.03	0.059	-24.289	-154.711
346	1	346	2.167	2.739	172.5	1	6400	27.628	0.396	NA	0.021	0.042	105.515	129.805
347	1	347	2.22	2.696	173	1	10329	27.697	0.448	NA	0.069	0.138	-39.086	-144.601
348	1	348	2.328	2.728	173.5	1	10137	27.81	0.456	NA	0.113	0.225	16.413	55.499
349	1	349	2.264	2.723	174	1	9582	27.874	0.434	NA	0.065	0.129	-176.438	167.149
350	1	350	2.222	2.649	174.5	1	11364	27.959	0.494	NA	0.085	0.17	-119.171	57.267
351	1	351	2.184	2.732	175	1	11246	28.05	0.405	NA	0.091	0.182	115.14	-125.69
352	1	352	2.304	2.689	175.5	1	5664	28.177	0.48	NA	0.127	0.254	-19.486	-134.626
353	1	353	2.19	2.701	176	1	10566	28.291	0.437	NA	0.114	0.228	174.189	-166.324
354	1	354	2.172	2.71	176.5	1	8145	28.311	0.426	NA	0.02	0.04	153.953	-20.236
355	1	355	2.195	2.649	177	1	7690	28.376	0.489	NA	0.065	0.13	-69.239	136.808
356	1	356	2.264	2.665	177.5	1	8650	28.446	0.489	NA	0.07	0.14	13.793	83.032
357	1	357	2.184	2.647	178	1	8725	28.528	0.49	NA	0.082	0.163	-166.619	179.588
358	1	358	2.16	2.716	178.5	1	3153	28.602	0.418	NA	0.074	0.147	109.058	-84.324
359	1	359	2.155	2.775	179	1	3773	28.661	0.359	NA	0.059	0.118	94.959	-14.099
360	1	360	2.178	2.714	179.5	1	6417	28.726	0.422	NA	0.065	0.13	-69.079	-164.038
361	1	361	2.147	2.689	180	1	5599	28.765	0.443	NA	0.04	0.079	-141.793	-72.714
362	1	362	2.157	2.7	180.5	1	7500	28.779	0.434	NA	0.014	0.028	48.408	-169.799
363	1	363	2.181	2.581	181	1	7481	28.901	0.555	NA	0.122	0.243	-78.628	-127.036
364	1	364	2.221	2.561	181.5	1	7931	28.946	0.58	NA	0.045	0.09	-26.411	52.217
365	1	365	2.162	2.63	182	1	7406	29.037	0.503	NA	0.091	0.183	130.328	156.739
366	1	366	2.293	2.674	182.5	1	8354	29.175	0.49	NA	0.138	0.276	18.276	-112.051
367	1	367	2.203	2.599	183	1	7385	29.292	0.54	NA	0.116	0.233	-140.053	-158.329
368	1	368	2.183	2.675	183.5	1	7968	29.37	0.461	NA	0.079	0.158	105.309	-114.639
369	1	369	2.239	2.751	184	1	5576	29.465	0.399	NA	0.095	0.189	53.573	-51.736
370	1	370	2.174	2.744	184.5	1	6272	29.53	0.391	NA	0.065	0.13	-173.975	132.452
371	1	371	2.144	2.74	185	1	7063	29.561	0.392	NA	0.031	0.062	-172.168	1.808
372	1	372	2.101	2.735	185.5	1	6931	29.604	0.397	NA	0.043	0.085	-173.12	-0.952
373	1	373	2.108	2.645	186	1	10018	29.694	0.487	NA	0.091	0.181	-85.732	87.388
374	1	374	2.09	2.638	186.5	1	8294	29.713	0.494	NA	0.019	0.037	-159.723	-73.99
375	1	375	2.178	2.639	187	1	11758	29.801	0.496	NA	0.088	0.176	0.579	160.302
376	1	376	2.241	2.669	187.5	1	8844	29.87	0.479	NA	0.069	0.138	25.717	25.138
377	1	377	2.197	2.664	188	1	7321	29.914	0.475	NA	0.044	0.087	-172.675	161.609
378	1	378	2.152	2.593	188.5	1	5393	29.997	0.54	NA	0.084	0.168	-122.792	49.882
379	1	379	2.136	2.576	189	1	7419	30.021	0.556	NA	0.023	0.047	-133.689	-10.897
380	1	380	2.064	2.558	189.5	1	7914	30.095	0.576	NA	0.074	0.148	-165.858	-32.17
381	1	381	2.14	2.583	190	1	7242	30.175	0.55	NA	0.08	0.16	17.768	-176.374
382	1	382	2.092	2.577	190.5	1	7923	30.223	0.556	NA	0.048	0.097	-172.812	169.42
383	1	383	2.127	2.675	191	1	6943	30.328	0.457	NA	0.105	0.21	70.782	-116.405
384	1	384	2.261	2.563	191.5	1	7091	30.503	0.586	NA	0.175	0.35	-39.834	-110.616
385	1	385	2.221	2.681	192	1	8202	30.627	0.463	NA	0.124	0.248	108.593	148.427
386	1	386	2.221	2.624	192.5	1	6643	30.684	0.518	NA	0.057	0.114	-90.527	160.879
387	1	387	2.239	2.626	193	1	5384	30.703	0.52	NA	0.018	0.036	7.877	98.404
388	1	388	2.293	2.537	193.5	1	7330	30.807	0.62	NA	0.104	0.209	-58.877	-66.754
389	1	389	2.19	2.607	194	1	6318	30.931	0.53	NA	0.124	0.248	145.831	-155.292
390	1	390	2.149	2.661	194.5	1	7236	30.999	0.472	NA	0.068	0.136	127.238	-18.593
391	1	391	2.169	2.623	195	1	5580	31.042	0.512	NA	0.043	0.086	-62.506	170.256
392	1	392	2.256	2.64	195.5	1	6301	31.131	0.511	NA	0.089	0.177	11.525	74.031
393	1	393	2.143	2.606	196	1	8241	31.249	0.526	NA	0.118	0.236	-163.329	-174.854
394	1	394	2.187	2.515	196.5	1	6500	31.35	0.62	NA	0.101	0.202	-63.965	99.363
395	1	395	2.192	2.527	197	1	7249	31.363	0.609	NA	0.013	0.025	68.231	132.196
396	1	396	2.119	2.57	197.5	1	6975	31.447	0.562	NA	0.084	0.169	149.226	80.995
397	1	397	2.171	2.64	198	1	7466	31.534	0.495	NA	0.086	0.173	53.489	-95.737
398	1	398	2.112	2.671	198.5	1	7938	31.6	0.461	NA	0.067	0.133	151.952	98.463
399	1	399	2.173	2.571	199	1	7202	31.718	0.563	NA	0.117	0.235	-58.5	149.548
400	1	400	2.138	2.671	199.5	1	7688	31.824	0.461	NA	0.106	0.212	109.032	167.532
401	1	401	2.092	2.613	200	1	8543	31.898	0.52	NA	0.075	0.149	-128.199	122.769
402	1	402	2.1	2.632	200.5	1	5367	31.919	0.501	NA	0.021	0.041	66.643	-165.158
403	1	403	2.146	2.613	201	1	5932	31.968	0.52	NA	0.049	0.098	-22.276	-88.919
404	1	404	2.198	2.622	201.5	1	4433	32.021	0.516	NA	0.053	0.106	9.714	31.99
405	1	405	2.192	2.587	202	1	5335	32.056	0.55	NA	0.036	0.071	-99.402	-109.116
406	1	406	2.115	2.59	202.5	1	6001	32.133	0.541	NA	0.077	0.154	177.353	-83.246
407	1	407	2.146	2.593	203	1	7097	32.164	0.54	NA	0.031	0.062	3.944	-173.409
408	1	408	2.196	2.76	203.5	1	2400	32.338	0.38	NA	0.174	0.349	73.425	69.481
409	1	409	2.101	2.625	204	1	2566	32.503	0.507	NA	0.165	0.329	-125.054	161.521
410	1	410	2.143	2.58	204.5	1	7010	32.564	0.553	NA	0.061	0.123	-47.429	77.625
411	1	411	2.166	2.616	205	1	6525	32.607	0.518	NA	0.043	0.086	57.116	104.545
412	1	412	2.265	2.567	205.5	1	8241	32.718	0.584	NA	0.11	0.22	-26.4	-83.516
413	1	413	2.334	2.514	206	1	5700	32.804	0.654	NA	0.087	0.174	-37.384	-10.984
414	1	414	2.241	2.513	206.5	1	6387	32.897	0.631	NA	0.093	0.186	-179.024	-141.64
415	1	415	2.268	2.579	207	1	5196	32.969	0.572	NA	0.072	0.144	68.256	-112.72
416	1	416	2.278	2.562	207.5	1	7880	32.989	0.592	NA	0.02	0.04	-60.118	-128.374
417	1	417	2.175	2.563	208	1	6463	33.092	0.571	NA	0.102	0.205	179.277	-120.605
418	1	418	2.145	2.532	208.5	1	7837	33.135	0.601	NA	0.044	0.088	-134.281	46.442
419	1	419	2.178	2.613	209	1	2218	33.223	0.522	NA	0.088	0.176	67.729	-157.99
420	1	420	2.179	2.647	209.5	1	5004	33.257	0.489	NA	0.033	0.066	88.506	20.777
421	1	421	2.083	2.666	210	1	6257	33.355	0.468	NA	0.098	0.196	168.775	80.269
422	1	422	2.16	2.695	210.5	1	5367	33.438	0.439	NA	0.083	0.166	20.798	-147.977
423	1	423	2.105	2.774	211	1	3844	33.534	0.358	NA	0.097	0.193	124.926	104.129
424	1	424	2.106	2.696	211.5	1	3274	33.613	0.436	NA	0.078	0.156	-88.932	146.141
425	1	425	2.103	2.681	212	1	4288	33.628	0.451	NA	0.015	0.031	-101.68	-12.748
426	1	426	2.125	2.744	212.5	1	3029	33.695	0.387	NA	0.067	0.134	71.038	172.718
427	1	427	2.098	2.801	213	1	2451	33.758	0.332	NA	0.063	0.125	115.687	44.649
428	1	428	2.051	2.638	213.5	1	5457	33.927	0.499	NA	0.17	0.339	-105.989	138.324
429	1	429	2.07	2.604	214	1	3345	33.967	0.53	NA	0.039	0.078	-60.425	45.564
430	1	430	2.125	2.633	214.5	1	4087	34.028	0.499	NA	0.062	0.124	28.576	89.001
431	1	431	2.036	2.604	215	1	4991	34.122	0.534	NA	0.093	0.187	-161.902	169.522
432	1	432	2.094	2.595	215.5	1	4861	34.18	0.537	NA	0.058	0.116	-8.881	153.021
433	1	433	2.054	2.548	216	1	6527	34.242	0.588	NA	0.062	0.124	-130.003	-121.122
434	1	434	2.101	2.622	216.5	1	5070	34.329	0.511	NA	0.087	0.175	57.295	-172.702
435	1	435	2.121	2.74	217	1	5196	34.449	0.392	NA	0.12	0.24	80.583	23.288
436	1	436	2.065	2.737	217.5	1	7622	34.505	0.398	NA	0.056	0.112	-177.316	102.101
437	1	437	2.018	2.725	218	1	5363	34.554	0.419	NA	0.049	0.097	-164.923	12.393
438	1	438	2.119	2.683	218.5	1	6745	34.664	0.449	NA	0.11	0.22	-22.173	142.751
439	1	439	2.073	2.72	219	1	4981	34.722	0.415	NA	0.059	0.118	141.858	164.031
440	1	440	2.081	2.689	219.5	1	5186	34.754	0.445	NA	0.032	0.064	-75.11	143.031
441	1	441	2.045	2.611	220	1	7121	34.84	0.526	NA	0.085	0.171	-115.222	-40.112
442	1	442	2.06	2.669	220.5	1	6355	34.9	0.466	NA	0.06	0.119	75.827	-168.95
443	1	443	2.117	2.581	221	1	5646	35.005	0.551	NA	0.105	0.21	-56.868	-132.695
444	1	444	2.157	2.532	221.5	1	6937	35.069	0.601	NA	0.064	0.128	-50.669	6.199
445	1	445	2.145	2.555	222	1	5390	35.095	0.577	NA	0.026	0.053	117.99	168.658
446	1	446	2.218	2.5	222.5	1	7176	35.187	0.64	NA	0.092	0.183	-37.422	-155.412
447	1	447	2.186	2.501	223	1	5847	35.219	0.634	NA	0.032	0.064	176.963	-145.615
448	1	448	2.116	2.571	223.5	1	8829	35.318	0.561	NA	0.099	0.197	134.792	-42.17
449	1	449	2.13	2.668	224	1	4810	35.415	0.464	NA	0.097	0.195	81.855	-52.937
450	1	450	2.086	2.667	224.5	1	8352	35.459	0.466	NA	0.044	0.088	-179.166	98.979
451	1	451	2.154	2.599	225	1	6739	35.554	0.534	NA	0.096	0.191	-45.211	133.955
452	1	452	2.216	2.527	225.5	1	5220	35.649	0.612	NA	0.095	0.19	-48.894	-3.683
453	1	453	2.256	2.533	226	1	6423	35.689	0.614	NA	0.04	0.08	8.136	57.029
454	1	454	2.202	2.57	226.5	1	8330	35.754	0.569	NA	0.065	0.13	145.861	137.725
455	1	455	2.075	2.638	227	1	4949	35.899	0.495	NA	0.145	0.289	151.563	5.702
456	1	456	2.11	2.65	227.5	1	7784	35.936	0.482	NA	0.037	0.074	17.546	-134.017
457	1	457	2.12	2.615	228	1	7680	35.972	0.517	NA	0.036	0.072	-73.557	-91.103
458	1	458	2.116	2.599	228.5	1	7202	35.989	0.533	NA	0.017	0.034	-105.935	-32.378
459	1	459	2.135	2.582	229	1	6018	36.015	0.55	NA	0.026	0.051	-40.345	65.591
460	1	460	2.079	2.587	229.5	1	6638	36.072	0.546	NA	0.057	0.114	175.199	-144.456
461	1	461	2.161	2.571	230	1	5557	36.155	0.563	NA	0.084	0.168	-11.4	173.401
462	1	462	2.204	2.523	230.5	1	5105	36.219	0.615	NA	0.064	0.128	-47.796	-36.397
463	1	463	2.155	2.543	231	1	7095	36.272	0.591	NA	0.053	0.105	158.358	-153.845
464	1	464	2.123	2.597	231.5	1	6591	36.335	0.535	NA	0.062	0.125	120.004	-38.354
465	1	465	2.098	2.608	232	1	5945	36.362	0.524	NA	0.028	0.055	154.74	34.736
466	1	466	2.161	2.628	232.5	1	4712	36.428	0.505	NA	0.066	0.131	17.762	-136.978
467	1	467	2.11	2.722	233	1	6451	36.534	0.41	NA	0.106	0.212	118.551	100.789
468	1	468	2.174	2.712	233.5	1	5393	36.598	0.423	NA	0.064	0.129	-8.235	-126.786
469	1	469	2.2	2.75	234	1	5510	36.644	0.39	NA	0.046	0.091	55.919	64.154
470	1	470	2.204	2.71	234.5	1	5587	36.685	0.431	NA	0.041	0.081	-83.256	-139.175
471	1	471	2.154	2.773	235	1	5177	36.766	0.361	NA	0.081	0.162	128.681	-148.063
472	1	472	2.208	2.71	235.5	1	5250	36.848	0.431	NA	0.083	0.166	-49.126	-177.807
473	1	473	2.193	2.675	236	1	7193	36.887	0.463	NA	0.039	0.077	-113.233	-64.108
474	1	474	2.103	2.724	236.5	1	5824	36.99	0.408	NA	0.103	0.205	151.025	-95.741
475	1	475	2.131	2.672	237	1	6463	37.049	0.46	NA	0.059	0.118	-61.815	147.16
476	1	476	2.08	2.728	237.5	1	5934	37.124	0.406	NA	0.076	0.151	132.701	-165.485
477	1	477	2.082	2.706	238	1	4930	37.146	0.427	NA	0.022	0.043	-83.882	143.417
478	1	478	2.123	2.689	238.5	1	5064	37.19	0.443	NA	0.044	0.089	-23.233	60.649
479	1	479	2.138	2.697	239	1	5817	37.207	0.435	NA	0.017	0.034	29.8	53.033
480	1	480	2.114	2.744	239.5	1	5887	37.26	0.388	NA	0.053	0.105	116.897	87.097
481	1	481	2.147	2.706	240	1	5516	37.31	0.427	NA	0.05	0.101	-49.45	-166.347
482	1	482	2.113	2.694	240.5	1	6240	37.346	0.438	NA	0.035	0.071	-159.742	-110.292
483	1	483	2.168	2.608	241	1	5757	37.447	0.526	NA	0.101	0.203	-57.741	102.001
484	1	484	2.106	2.773	241.5	1	4087	37.624	0.359	NA	0.177	0.353	110.536	168.277
485	1	485	2.137	2.637	242	1	5375	37.764	0.495	NA	0.14	0.28	-76.901	172.563
486	1	486	2.103	2.675	242.5	1	7029	37.815	0.457	NA	0.051	0.103	131.975	-151.124
487	1	487	2.175	2.591	243	1	4953	37.926	0.544	NA	0.111	0.222	-49.685	178.34
488	1	488	2.092	2.65	243.5	1	6841	38.028	0.482	NA	0.102	0.204	144.103	-166.212
489	1	489	2.098	2.64	244	1	6973	38.04	0.493	NA	0.012	0.024	-62.2	153.697
490	1	490	2.077	2.731	244.5	1	3276	38.134	0.403	NA	0.094	0.187	102.973	165.173
491	1	491	2.153	2.85	245	1	2626	38.276	0.284	NA	0.142	0.283	57.49	-45.483
492	1	492	2.19	2.72	245.5	1	2308	38.411	0.418	NA	0.135	0.27	-74.105	-131.595
493	1	493	2.171	2.816	246	1	2835	38.508	0.32	NA	0.097	0.194	101.243	175.348
494	1	494	2.138	2.808	246.5	1	1879	38.542	0.325	NA	0.034	0.067	-166.496	92.261
495	1	495	2.128	2.736	247	1	2926	38.614	0.396	NA	0.073	0.145	-97.684	68.812
496	1	496	2.172	2.757	247.5	1	3479	38.663	0.379	NA	0.049	0.098	25.835	123.52
497	1	497	2.178	2.739	248	1	3999	38.682	0.398	NA	0.019	0.038	-73.319	-99.154
498	1	498	2.218	2.787	248.5	1	3893	38.745	0.359	NA	0.063	0.126	49.813	123.132
499	1	499	2.174	2.807	249	1	3871	38.793	0.33	NA	0.048	0.097	155.665	105.852
500	1	500	2.192	2.826	249.5	1	2431	38.819	0.315	NA	0.026	0.052	47.237	-108.428
501	1	501	2.148	2.749	250	1	2824	38.908	0.384	NA	0.089	0.178	-119.599	-166.836
502	1	502	2.089	2.777	250.5	1	2517	38.974	0.356	NA	0.066	0.132	154.2	-86.201
503	1	503	2.206	2.807	251	1	2276	39.095	0.337	NA	0.121	0.242	14.247	-139.953
504	1	504	2.118	2.857	251.5	1	3709	39.197	0.275	NA	0.101	0.203	150.586	136.338
505	1	505	2.136	2.787	252	1	3763	39.268	0.345	NA	0.072	0.144	-75.565	133.849
506	1	506	2.163	2.812	252.5	1	5126	39.305	0.323	NA	0.037	0.074	41.667	117.232
507	1	507	2.204	2.744	253	1	4275	39.384	0.397	NA	0.079	0.157	-58.924	-100.59
508	1	508	2.193	2.741	253.5	1	6101	39.396	0.398	NA	0.012	0.024	-162.58	-103.656
509	1	509	2.119	2.693	254	1	6011	39.484	0.439	NA	0.088	0.176	-147.062	15.518
510	1	510	2.105	2.725	254.5	1	6918	39.519	0.407	NA	0.035	0.07	113.003	-99.934
511	1	511	2.128	2.659	255	1	5983	39.59	0.473	NA	0.071	0.142	-70.68	176.316
512	1	512	2.092	2.604	255.5	1	6924	39.656	0.529	NA	0.066	0.132	-123.915	-53.235
513	1	513	2.116	2.683	256	1	7421	39.738	0.449	NA	0.083	0.165	72.486	-163.599
514	1	514	2.182	2.641	256.5	1	4821	39.816	0.495	NA	0.078	0.156	-32.302	-104.788
515	1	515	2.126	2.712	257	1	4870	39.907	0.42	NA	0.091	0.182	128.186	160.488
516	1	516	2.117	2.633	257.5	1	9299	39.987	0.499	NA	0.08	0.16	-96.368	135.446
517	1	517	2.091	2.633	258	1	5760	40.013	0.5	NA	0.026	0.052	-179.844	-83.476
518	1	518	2.083	2.591	258.5	1	8966	40.056	0.542	NA	0.042	0.084	-101.204	78.64
519	1	519	2.056	2.668	259	1	6596	40.137	0.468	NA	0.081	0.163	109.196	-149.601
520	1	520	2.153	2.671	259.5	1	4428	40.234	0.463	NA	0.097	0.194	1.382	-107.814
521	1	521	2.096	2.603	260	1	6201	40.322	0.529	NA	0.088	0.177	-130.162	-131.544
522	1	522	2.062	2.613	260.5	1	8415	40.358	0.522	NA	0.036	0.072	163.534	-66.303
523	1	523	2.173	2.578	261	1	4230	40.475	0.556	NA	0.117	0.234	-17.462	179.004
524	1	524	2.095	2.637	261.5	1	5599	40.574	0.496	NA	0.098	0.197	143.293	160.755
525	1	525	2.1	2.577	262	1	4991	40.634	0.555	NA	0.06	0.121	-84.536	132.17
526	1	526	2.074	2.625	262.5	1	4979	40.689	0.509	NA	0.055	0.109	118.709	-156.754
527	1	527	2.1	2.605	263	1	5753	40.721	0.527	NA	0.032	0.065	-37.177	-155.886
528	1	528	2.169	2.636	263.5	1	6065	40.797	0.498	NA	0.076	0.152	23.998	61.174
529	1	529	2.195	2.63	264	1	5090	40.823	0.508	NA	0.026	0.053	-13.719	-37.717
530	1	530	2.192	2.622	264.5	1	6030	40.832	0.515	NA	0.008	0.017	-113.262	-99.543
531	1	531	2.172	2.752	265	1	4558	40.963	0.383	NA	0.131	0.263	98.535	-148.203
532	1	532	2.16	2.655	265.5	1	6961	41.061	0.478	NA	0.098	0.195	-97.18	164.286
533	1	533	2.163	2.689	266	1	6350	41.095	0.445	NA	0.034	0.067	85.308	-177.513
534	1	534	2.096	2.769	266.5	1	6717	41.199	0.363	NA	0.105	0.21	129.891	44.584
535	1	535	2.088	2.766	267	1	7481	41.207	0.367	NA	0.008	0.016	-156.243	73.866
536	1	536	2.116	2.767	267.5	1	6911	41.235	0.365	NA	0.028	0.056	0.653	156.896
537	1	537	2.109	2.745	268	1	6058	41.259	0.387	NA	0.023	0.046	-107.248	-107.902
538	1	538	2.024	2.817	268.5	1	6468	41.37	0.329	NA	0.112	0.223	139.546	-113.206
539	1	539	2.01	2.82	269	1	4964	41.385	0.33	NA	0.014	0.029	167.516	27.97
540	1	540	2.118	2.78	269.5	1	4036	41.5	0.352	NA	0.115	0.23	-20.535	171.949
541	1	541	2.096	2.775	270	1	6289	41.522	0.357	NA	0.022	0.045	-168.792	-148.257
542	1	542	2.102	2.746	270.5	1	5823	41.552	0.386	NA	0.03	0.06	-78.942	89.85
543	1	543	2.069	2.765	271	1	5674	41.59	0.37	NA	0.038	0.075	149.584	-131.474
544	1	544	2.036	2.82	271.5	1	4196	41.654	0.323	NA	0.064	0.128	120.886	-28.698
545	1	545	2.134	2.788	272	1	4983	41.756	0.344	NA	0.102	0.204	-17.899	-138.784
546	1	546	2.069	2.856	272.5	1	2583	41.849	0.28	NA	0.094	0.187	133.871	151.769
547	1	547	2.054	2.793	273	1	4334	41.914	0.345	NA	0.064	0.129	-102.685	123.444
548	1	548	2.065	2.852	273.5	1	6165	41.974	0.284	NA	0.06	0.12	79.678	-177.637
549	1	549	2.12	2.865	274	1	3084	42.03	0.267	NA	0.056	0.112	12.917	-66.761
550	1	550	2.132	2.839	274.5	1	2986	42.058	0.293	NA	0.028	0.057	-64.718	-77.635
551	1	551	1.985	2.709	275	1	2510	42.255	0.444	NA	0.197	0.394	-138.419	-73.701
552	1	552	2.125	2.697	275.5	1	3522	42.396	0.435	NA	0.141	0.281	-4.916	133.503
553	1	553	2.106	2.712	276	1	3908	42.421	0.42	NA	0.025	0.049	140.21	145.126
554	1	554	2.086	2.742	276.5	1	2589	42.456	0.392	NA	0.036	0.071	124.761	-15.449
555	1	555	2.141	2.776	277	1	2540	42.521	0.357	NA	0.065	0.13	31.557	-93.204
556	1	556	2.054	2.915	277.5	1	2359	42.685	0.226	NA	0.164	0.328	121.96	90.403
557	1	557	2.121	2.844	278	1	1589	42.783	0.288	NA	0.098	0.195	-46.917	-168.877
558	1	558	2.046	2.731	278.5	1	1670	42.918	0.407	NA	0.135	0.271	-123.605	-76.688
559	1	559	2.022	2.851	279	1	1416	43.04	0.297	NA	0.122	0.244	101.343	-135.051
560	1	560	2.11	2.914	279.5	1	1600	43.149	0.218	NA	0.109	0.217	35.8	-65.544
561	1	561	2.086	2.778	280	1	1794	43.288	0.356	NA	0.138	0.277	-100.18	-135.98
562	1	562	1.966	2.774	280.5	1	1591	43.408	0.389	NA	0.12	0.24	-178.319	-78.139
563	1	563	2.156	2.854	281	1	2668	43.614	0.28	NA	0.207	0.414	22.774	-158.907
564	1	564	2.13	2.787	281.5	1	5437	43.687	0.345	NA	0.072	0.144	-111.796	-134.569
565	1	565	2.107	2.773	282	1	3274	43.713	0.359	NA	0.026	0.053	-147.755	-35.959
566	1	566	2.119	2.802	282.5	1	2754	43.744	0.33	NA	0.031	0.061	66.734	-145.511
567	1	567	2.039	2.782	283	1	1311	43.827	0.359	NA	0.083	0.166	-166.466	126.8
568	1	568	2.161	2.88	283.5	1	2346	43.983	0.256	NA	0.157	0.313	38.565	-154.968
569	1	569	2.168	2.808	284	1	2720	44.056	0.328	NA	0.072	0.145	-84.979	-123.544
570	1	570	2.073	2.773	284.5	1	3586	44.156	0.362	NA	0.101	0.201	-159.527	-74.548
571	1	571	2.143	2.809	285	1	4012	44.235	0.324	NA	0.079	0.158	27.399	-173.074
572	1	572	2.029	2.802	285.5	1	2028	44.35	0.342	NA	0.114	0.229	-176.334	156.267
573	1	573	2.097	2.665	286	1	4241	44.502	0.467	NA	0.152	0.305	-63.46	112.874
574	1	574	2.128	2.667	286.5	1	5141	44.533	0.465	NA	0.031	0.062	3.281	66.741
575	1	575	2.148	2.65	287	1	6257	44.559	0.482	NA	0.026	0.052	-40.298	-43.579
576	1	576	2.139	2.673	287.5	1	3690	44.583	0.46	NA	0.024	0.048	111.541	151.838
577	1	577	2.124	2.701	288	1	3718	44.615	0.431	NA	0.033	0.065	118.453	6.913
578	1	578	2.18	2.821	288.5	1	1768	44.747	0.317	NA	0.132	0.264	64.791	-53.663
579	1	579	2.146	2.828	289	1	1990	44.782	0.305	NA	0.035	0.07	168.851	104.06
580	1	580	2.055	2.738	289.5	1	1757	44.91	0.399	NA	0.128	0.256	-135.426	55.723
581	1	581	2.088	2.812	290	1	2988	44.992	0.321	NA	0.082	0.163	66.115	-158.46
582	1	582	2.219	2.76	290.5	1	3940	45.134	0.385	NA	0.142	0.284	-21.581	-87.695
583	1	583	2.131	2.778	291	1	4932	45.224	0.354	NA	0.09	0.181	168.834	-169.585
584	1	584	2.268	2.73	291.5	1	7167	45.369	0.429	NA	0.145	0.29	-19.17	171.996
585	1	585	2.324	2.719	292	1	5638	45.426	0.461	NA	0.057	0.113	-10.806	8.363
586	1	586	2.248	2.682	292.5	1	6222	45.51	0.468	NA	0.084	0.168	-153.432	-142.625
587	1	587	2.313	2.712	293	1	5657	45.581	0.462	NA	0.071	0.142	25.432	178.863
588	1	588	2.361	2.809	293.5	1	6020	45.69	0.404	NA	0.109	0.217	63.381	37.95
589	1	589	2.347	2.76	294	1	6997	45.741	0.437	NA	0.052	0.104	-105.819	-169.201
590	1	590	2.372	2.774	294.5	1	5087	45.77	0.439	NA	0.028	0.057	30.005	135.825
591	1	591	2.414	2.757	295	1	5663	45.815	0.477	NA	0.045	0.09	-21.17	-51.175
592	1	592	2.417	2.765	295.5	1	5834	45.823	0.473	NA	0.009	0.017	68.708	89.878
593	1	593	2.452	2.803	296	1	5943	45.875	0.468	NA	0.052	0.104	47.092	-21.615
594	1	594	2.407	2.892	296.5	1	6508	45.975	0.375	NA	0.1	0.199	116.835	69.743
595	1	595	2.413	2.747	297	1	5902	46.121	0.485	NA	0.146	0.291	-87.732	155.433
596	1	596	2.449	2.798	297.5	1	6022	46.183	0.47	NA	0.062	0.125	55.106	142.838
597	1	597	2.42	2.716	298	1	6538	46.27	0.513	NA	0.086	0.173	-109.598	-164.704
598	1	598	2.456	2.784	298.5	1	6446	46.346	0.485	NA	0.077	0.153	61.771	171.37
599	1	599	2.442	2.806	299	1	5120	46.373	0.459	NA	0.027	0.053	122.177	60.406
600	1	600	2.493	2.788	299.5	1	6873	46.428	0.509	NA	0.055	0.109	-19.804	-141.982
