# Supplementary material for: Random sub-diffusion and capture of genes by the nuclear pore reduces dynamics and coordinates inter-chromosomal movement
Source: eLife. 2021 May 18;10:e66238. doi: 10.7554/eLife.66238 (PMC8195609; doi:10.7554/eLife.66238)
Supplement: Figure 5—source data 1. [file elife-66238-fig5-data1.zip › REPOS_DB/DimerCap_WT/200312_DimerCap_WT_Dimer_05a.csv]

Nr	TID	PID	x [micron]	y [micron]	t [sec]	c [idx]	I [val]	Len [micron]	D2S [micron]	D2R [micron]	D2P [micron]	v [micron/sec]	α [deg]	Δα [deg]
1	1	1	3.053	2.544	0	1	8689	0	0	NA	NA	NA	NA	NA
2	1	2	2.894	2.535	0.5	1	10001	0.159	0.159	NA	0.159	0.319	-176.531	NA
3	1	3	2.947	2.493	1	1	9224	0.227	0.118	NA	0.068	0.135	-37.883	138.648
4	1	4	2.928	2.549	1.5	1	11699	0.286	0.125	NA	0.059	0.118	108.704	146.587
5	1	5	2.896	2.511	2	1	8256	0.336	0.16	NA	0.05	0.1	-129.516	121.78
6	1	6	2.902	2.494	2.5	1	9535	0.354	0.159	NA	0.018	0.035	-71.994	57.522
7	1	7	2.871	2.576	3	1	9636	0.441	0.185	NA	0.087	0.175	110.71	-177.296
8	1	8	2.773	2.578	3.5	1	7065	0.539	0.282	NA	0.098	0.195	178.456	67.746
9	1	9	2.816	2.547	4	1	10756	0.592	0.236	NA	0.054	0.108	-36.386	145.159
10	1	10	2.898	2.513	4.5	1	7477	0.681	0.158	NA	0.088	0.177	-22.025	14.36
11	1	11	2.76	2.558	5	1	12115	0.826	0.293	NA	0.145	0.291	161.95	-176.024
12	1	12	2.846	2.681	5.5	1	7626	0.976	0.248	NA	0.149	0.299	55.045	-106.905
13	1	13	2.851	2.543	6	1	10165	1.113	0.202	NA	0.138	0.276	-87.713	-142.758
14	1	14	2.949	2.52	6.5	1	8832	1.214	0.107	NA	0.101	0.201	-13.245	74.468
15	1	15	2.913	2.501	7	1	8132	1.255	0.147	NA	0.041	0.082	-152.264	-139.019
16	1	16	2.888	2.511	7.5	1	3712	1.282	0.168	NA	0.027	0.053	158.624	-49.112
17	1	17	2.852	2.535	8	1	6193	1.325	0.201	NA	0.043	0.087	146.14	-12.484
18	1	18	2.928	2.603	8.5	1	9728	1.427	0.137	NA	0.102	0.205	41.491	-104.649
19	1	19	2.915	2.645	9	1	9979	1.472	0.171	NA	0.045	0.089	107.407	65.916
20	1	20	2.839	2.836	9.5	1	8733	1.677	0.361	NA	0.205	0.41	111.928	4.521
21	1	21	2.831	2.777	10	1	8256	1.736	0.321	NA	0.059	0.119	-97.516	150.557
22	1	22	2.794	2.748	10.5	1	12945	1.783	0.329	NA	0.046	0.093	-141.493	-43.977
23	1	23	2.823	2.721	11	1	8556	1.822	0.29	NA	0.039	0.078	-43.758	97.735
24	1	24	2.76	2.741	11.5	1	6944	1.887	0.352	NA	0.066	0.131	162.727	-153.515
25	1	25	2.76	2.751	12	1	6651	1.897	0.358	NA	0.01	0.02	89.287	-73.44
26	1	26	2.763	2.741	12.5	1	9009	1.907	0.35	NA	0.01	0.02	-72.397	-161.684
27	1	27	2.756	2.707	13	1	7370	1.942	0.338	NA	0.035	0.07	-101.761	-29.364
28	1	28	2.828	2.661	13.5	1	9252	2.027	0.254	NA	0.085	0.17	-32.444	69.317
29	1	29	2.852	2.641	14	1	9866	2.059	0.223	NA	0.031	0.063	-39.184	-6.74
30	1	30	2.884	2.664	14.5	1	9915	2.098	0.207	NA	0.04	0.079	35.258	74.442
31	1	31	2.863	2.596	15	1	8183	2.17	0.196	NA	0.071	0.142	-107.163	-142.421
32	1	32	2.877	2.618	15.5	1	8234	2.196	0.19	NA	0.026	0.052	57.306	164.469
33	1	33	2.875	2.608	16	1	8285	2.206	0.189	NA	0.01	0.021	-105.478	-162.784
34	1	34	2.8	2.574	16.5	1	9079	2.288	0.254	NA	0.082	0.164	-154.97	-49.492
35	1	35	2.981	2.58	17	1	4049	2.469	0.08	NA	0.181	0.362	1.96	156.93
36	1	36	2.972	2.527	17.5	1	9962	2.522	0.082	NA	0.053	0.107	-99.351	-101.311
37	1	37	2.921	2.552	18	1	9416	2.58	0.132	NA	0.057	0.114	153.93	-106.719
38	1	38	2.864	2.659	18.5	1	6515	2.701	0.221	NA	0.121	0.242	118.317	-35.612
39	1	39	2.889	2.517	19	1	10267	2.845	0.166	NA	0.144	0.288	-79.937	161.745
40	1	40	2.859	2.52	19.5	1	9036	2.875	0.195	NA	0.03	0.059	174.711	-105.352
41	1	41	2.856	2.493	20	1	8307	2.901	0.204	NA	0.027	0.053	-97.912	87.377
42	1	42	2.887	2.594	20.5	1	6282	3.007	0.173	NA	0.106	0.212	72.578	170.491
43	1	43	2.849	2.589	21	1	7302	3.046	0.209	NA	0.039	0.078	-172.281	115.141
44	1	44	2.778	2.533	21.5	1	6316	3.137	0.275	NA	0.09	0.18	-141.626	30.656
45	1	45	2.794	2.553	22	1	5928	3.162	0.259	NA	0.025	0.051	51.34	-167.035
46	1	46	2.752	2.55	22.5	1	8142	3.203	0.3	NA	0.041	0.083	-176.344	132.317
47	1	47	2.795	2.53	23	1	7451	3.251	0.258	NA	0.047	0.095	-25.126	151.218
48	1	48	2.797	2.551	23.5	1	9333	3.271	0.256	NA	0.021	0.041	84.941	110.067
49	1	49	2.816	2.568	24	1	7502	3.297	0.238	NA	0.026	0.052	41.357	-43.584
50	1	50	2.822	2.529	24.5	1	8040	3.336	0.232	NA	0.039	0.079	-82.355	-123.712
51	1	51	2.839	2.607	25	1	7464	3.416	0.222	NA	0.08	0.16	77.125	159.48
52	1	52	2.896	2.606	25.5	1	8618	3.473	0.168	NA	0.057	0.114	-1.149	-78.275
53	1	53	2.84	2.566	26	1	8337	3.542	0.213	NA	0.069	0.137	-144.297	-143.148
54	1	54	2.871	2.649	26.5	1	7583	3.631	0.209	NA	0.089	0.178	69.622	-146.081
55	1	55	2.823	2.654	27	1	8648	3.68	0.255	NA	0.049	0.098	173.871	104.249
56	1	56	2.84	2.691	27.5	1	9915	3.721	0.258	NA	0.041	0.081	64.837	-109.034
57	1	57	2.817	2.568	28	1	7912	3.845	0.237	NA	0.125	0.249	-100.467	-165.303
58	1	58	2.774	2.639	28.5	1	7763	3.928	0.294	NA	0.083	0.166	121.743	-137.79
59	1	59	2.816	2.652	29	1	6246	3.973	0.26	NA	0.045	0.089	17.525	-104.219
60	1	60	2.672	2.567	29.5	1	6786	4.14	0.381	NA	0.167	0.334	-149.537	-167.062
61	1	61	2.752	2.643	30	1	8206	4.249	0.317	NA	0.11	0.219	43.627	-166.836
62	1	62	2.689	2.592	30.5	1	5454	4.33	0.366	NA	0.08	0.161	-140.741	175.632
63	1	63	2.742	2.58	31	1	6651	4.383	0.313	NA	0.054	0.108	-13.655	127.086
64	1	64	2.809	2.691	31.5	1	4998	4.514	0.285	NA	0.13	0.261	58.954	72.608
65	1	65	2.82	2.73	32	1	9919	4.554	0.297	NA	0.04	0.08	73.519	14.565
66	1	66	2.846	2.743	32.5	1	7475	4.582	0.287	NA	0.028	0.057	27.01	-46.509
67	1	67	2.976	2.66	33	1	7871	4.737	0.139	NA	0.155	0.309	-32.294	-59.303
68	1	68	2.989	2.669	33.5	1	6604	4.753	0.14	NA	0.016	0.032	36.131	68.425
69	1	69	2.936	2.751	34	1	9856	4.85	0.237	NA	0.097	0.194	123.237	87.106
70	1	70	2.984	2.748	34.5	1	9164	4.898	0.215	NA	0.048	0.097	-2.828	-126.065
71	1	71	2.985	2.7	35	1	7571	4.947	0.169	NA	0.049	0.097	-88.662	-85.834
72	1	72	3.059	2.714	35.5	1	6852	5.022	0.17	NA	0.075	0.151	11.405	100.067
73	1	73	3.049	2.774	36	1	8142	5.083	0.23	NA	0.061	0.122	99.327	87.922
74	1	74	3.014	2.734	36.5	1	7104	5.137	0.193	NA	0.054	0.109	-131.32	129.353
75	1	75	3.003	2.736	37	1	9015	5.149	0.198	NA	0.011	0.022	169.142	-59.538
76	1	76	2.86	2.826	37.5	1	4471	5.317	0.341	NA	0.169	0.337	147.589	-21.553
77	1	77	2.992	2.801	38	1	7296	5.452	0.263	NA	0.134	0.269	-10.983	-158.572
78	1	78	2.944	2.757	38.5	1	5471	5.517	0.239	NA	0.065	0.13	-138.184	-127.202
79	1	79	2.938	2.83	39	1	7091	5.59	0.307	NA	0.073	0.146	94.037	-127.778
80	1	80	3.017	2.788	39.5	1	7146	5.679	0.246	NA	0.089	0.178	-28.413	-122.45
81	1	81	2.993	2.815	40	1	6688	5.715	0.277	NA	0.037	0.073	130.968	159.381
82	1	82	3.02	2.852	40.5	1	6137	5.761	0.309	NA	0.046	0.091	53.027	-77.941
83	1	83	3.007	2.84	41	1	7185	5.778	0.299	NA	0.017	0.035	-137.024	169.949
84	1	84	3.061	2.876	41.5	1	6888	5.843	0.332	NA	0.064	0.129	34.183	171.207
85	1	85	3.008	2.855	42	1	9068	5.899	0.314	NA	0.056	0.113	-158.375	167.442
86	1	86	3.002	2.837	42.5	1	7690	5.918	0.297	NA	0.019	0.038	-109.626	48.75
87	1	87	3.031	2.8	43	1	7682	5.966	0.256	NA	0.048	0.096	-51.644	57.981
88	1	88	3.083	2.683	43.5	1	7475	6.093	0.142	NA	0.127	0.254	-66.053	-14.408
89	1	89	3	2.758	44	1	9051	6.204	0.219	NA	0.111	0.222	138.099	-155.849
90	1	90	3.015	2.712	44.5	1	8277	6.252	0.172	NA	0.048	0.096	-71.857	150.044
91	1	91	3.012	2.727	45	1	8196	6.267	0.187	NA	0.015	0.03	103.234	175.091
92	1	92	3.02	2.758	45.5	1	10261	6.299	0.216	NA	0.032	0.065	75.601	-27.633
93	1	93	2.986	2.696	46	1	6643	6.37	0.165	NA	0.071	0.142	-118.757	165.642
94	1	94	3.08	2.655	46.5	1	10227	6.473	0.114	NA	0.103	0.206	-23.595	95.162
95	1	95	2.987	2.722	47	1	11112	6.588	0.189	NA	0.115	0.23	143.969	167.564
96	1	96	3.086	2.736	47.5	1	12539	6.687	0.194	NA	0.099	0.199	7.793	-136.176
97	1	97	3.165	2.738	48	1	12268	6.766	0.223	NA	0.079	0.158	1.319	-6.474
98	1	98	3.049	2.713	48.5	1	10783	6.885	0.168	NA	0.119	0.238	-167.884	-169.203
99	1	99	3.015	2.827	49	1	10024	7.005	0.285	NA	0.119	0.239	106.41	-85.706
100	1	100	2.978	2.826	49.5	1	8027	7.042	0.291	NA	0.037	0.074	-177.658	75.932
101	1	101	2.923	2.831	50	1	7980	7.097	0.314	NA	0.055	0.11	174.792	-7.55
102	1	102	2.961	2.831	50.5	1	9668	7.134	0.301	NA	0.038	0.075	1.302	-173.489
103	1	103	3.026	2.754	51	1	6090	7.235	0.212	NA	0.101	0.202	-49.574	-50.877
104	1	104	3.05	2.786	51.5	1	11061	7.275	0.241	NA	0.039	0.079	52.958	102.532
105	1	105	2.916	2.742	52	1	9047	7.416	0.24	NA	0.141	0.282	-161.783	145.259
106	1	106	2.939	2.717	52.5	1	9207	7.45	0.206	NA	0.034	0.068	-47.077	114.706
107	1	107	2.92	2.733	53	1	7148	7.476	0.231	NA	0.026	0.052	140.115	-172.808
108	1	108	2.886	2.719	53.5	1	10969	7.513	0.242	NA	0.037	0.074	-156.847	63.039
109	1	109	2.844	2.677	54	1	9141	7.572	0.248	NA	0.059	0.119	-135.042	21.805
110	1	110	2.924	2.664	54.5	1	9047	7.653	0.176	NA	0.081	0.162	-9.355	125.686
111	1	111	2.92	2.672	55	1	10201	7.662	0.184	NA	0.008	0.017	114.03	123.385
112	1	112	2.958	2.698	55.5	1	6267	7.708	0.18	NA	0.046	0.092	34.522	-79.508
113	1	113	2.913	2.743	56	1	9570	7.772	0.243	NA	0.064	0.128	135.244	100.722
114	1	114	2.911	2.75	56.5	1	8375	7.779	0.249	NA	0.007	0.014	101.249	-33.995
115	1	115	2.913	2.842	57	1	9043	7.872	0.329	NA	0.093	0.185	89.055	-12.194
116	1	116	2.867	2.865	57.5	1	6888	7.923	0.37	NA	0.051	0.103	154.473	65.419
117	1	117	2.87	2.879	58	1	5986	7.938	0.381	NA	0.015	0.03	75.221	-79.252
118	1	118	2.919	2.93	58.5	1	8672	8.009	0.408	NA	0.071	0.141	46.196	-29.025
119	1	119	2.926	2.802	59	1	8430	8.137	0.288	NA	0.128	0.256	-87.263	-133.459
120	1	120	2.868	2.998	59.5	1	8612	8.341	0.49	NA	0.204	0.409	106.429	-166.308
121	1	121	2.848	2.908	60	1	7208	8.433	0.417	NA	0.092	0.185	-102.157	151.413
122	1	122	2.924	2.859	60.5	1	9226	8.524	0.34	NA	0.09	0.181	-32.623	69.534
123	1	123	2.861	2.875	61	1	9034	8.589	0.382	NA	0.065	0.13	166.271	-161.106
124	1	124	2.838	2.929	61.5	1	10254	8.648	0.441	NA	0.059	0.118	112.617	-53.654
125	1	125	2.796	2.924	62	1	8785	8.69	0.458	NA	0.042	0.084	-172.792	74.591
126	1	126	2.836	2.939	62.5	1	10009	8.732	0.45	NA	0.042	0.084	20.27	-166.938
127	1	127	2.804	2.952	63	1	7345	8.766	0.477	NA	0.034	0.068	157.629	137.359
128	1	128	2.834	2.825	63.5	1	6875	8.896	0.356	NA	0.13	0.26	-76.961	125.409
129	1	129	2.845	2.828	64	1	9216	8.908	0.351	NA	0.012	0.024	14.792	91.753
130	1	130	2.923	2.841	64.5	1	11379	8.987	0.324	NA	0.078	0.157	9.636	-5.156
131	1	131	2.939	2.97	65	1	9698	9.117	0.441	NA	0.13	0.26	82.72	73.084
132	1	132	2.817	2.994	65.5	1	7396	9.242	0.507	NA	0.125	0.25	169.182	86.462
133	1	133	2.813	2.927	66	1	3379	9.308	0.452	NA	0.066	0.133	-92.994	97.824
134	1	134	2.852	3.05	66.5	1	9785	9.437	0.544	NA	0.129	0.258	72.274	165.268
135	1	135	2.861	2.994	67	1	9126	9.494	0.489	NA	0.057	0.113	-81.54	-153.814
136	1	136	2.905	2.859	67.5	1	6656	9.636	0.348	NA	0.142	0.284	-71.859	9.681
137	1	137	2.846	2.872	68	1	10568	9.696	0.387	NA	0.06	0.12	168.055	-120.086
138	1	138	2.926	2.864	68.5	1	10542	9.776	0.344	NA	0.081	0.161	-5.047	-173.103
139	1	139	2.985	2.872	69	1	7204	9.835	0.334	NA	0.059	0.117	6.982	12.029
140	1	140	2.965	2.945	69.5	1	7748	9.911	0.41	NA	0.076	0.152	104.553	97.571
141	1	141	2.95	2.955	70	1	6675	9.929	0.423	NA	0.018	0.036	147.423	42.87
142	1	142	2.935	2.957	70.5	1	7394	9.945	0.429	NA	0.016	0.032	172.477	25.054
143	1	143	2.968	3.006	71	1	10621	10.004	0.469	NA	0.059	0.119	55.827	-116.65
144	1	144	2.928	2.95	71.5	1	7639	10.073	0.424	NA	0.069	0.138	-125.246	178.927
145	1	145	2.992	2.972	72	1	6557	10.14	0.432	NA	0.067	0.135	19.579	144.825
146	1	146	2.875	3.013	72.5	1	7541	10.264	0.501	NA	0.124	0.247	160.901	141.323
147	1	147	2.886	2.961	73	1	6538	10.317	0.449	NA	0.053	0.106	-78.27	120.828
148	1	148	2.855	2.985	73.5	1	8817	10.356	0.483	NA	0.039	0.078	142.348	-139.381
149	1	149	2.85	2.895	74	1	8499	10.446	0.405	NA	0.09	0.181	-92.902	124.75
150	1	150	2.83	2.858	74.5	1	7500	10.489	0.384	NA	0.043	0.085	-118.813	-25.911
151	1	151	2.824	2.908	75	1	8659	10.54	0.43	NA	0.051	0.102	96.855	-144.332
152	1	152	2.867	2.897	75.5	1	8366	10.584	0.399	NA	0.045	0.089	-13.955	-110.809
153	1	153	2.939	2.818	76	1	8840	10.692	0.296	NA	0.107	0.214	-47.98	-34.026
154	1	154	2.909	2.851	76.5	1	7385	10.736	0.339	NA	0.045	0.089	131.672	179.653
155	1	155	2.942	2.905	77	1	7799	10.799	0.377	NA	0.063	0.126	58.556	-73.117
156	1	156	2.969	2.852	77.5	1	4744	10.859	0.318	NA	0.06	0.119	-62.205	-120.761
157	1	157	3	2.855	78	1	9849	10.89	0.314	NA	0.031	0.062	4.859	67.064
158	1	158	3.024	2.877	78.5	1	6135	10.922	0.333	NA	0.032	0.064	43.841	38.983
159	1	159	3.075	2.892	79	1	7396	10.975	0.348	NA	0.053	0.106	16.326	-27.515
160	1	160	2.868	2.865	79.5	1	8573	11.183	0.37	NA	0.208	0.416	-172.659	171.015
161	1	161	2.935	2.815	80	1	6468	11.267	0.295	NA	0.083	0.167	-36.476	136.183
162	1	162	2.961	2.851	80.5	1	6353	11.31	0.32	NA	0.044	0.087	54.325	90.801
163	1	163	3.023	2.88	81	1	5640	11.379	0.337	NA	0.069	0.138	25.36	-28.964
164	1	164	3.097	2.88	81.5	1	6222	11.453	0.338	NA	0.074	0.147	-0.528	-25.889
165	1	165	3.111	2.839	82	1	6579	11.496	0.3	NA	0.043	0.087	-70.376	-69.848
166	1	166	3.081	2.859	82.5	1	6803	11.533	0.316	NA	0.037	0.073	146.212	-143.411
167	1	167	3.136	2.911	83	1	8714	11.608	0.376	NA	0.076	0.152	43.521	-102.691
168	1	168	3.087	2.704	83.5	1	5233	11.821	0.163	NA	0.213	0.426	-103.173	-146.694
169	1	169	3.052	2.849	84	1	5762	11.971	0.305	NA	0.149	0.299	103.588	-153.238
170	1	170	3.049	2.725	84.5	1	2397	12.095	0.18	NA	0.124	0.249	-91.582	164.83
171	1	171	2.964	2.84	85	1	6086	12.238	0.309	NA	0.143	0.286	126.418	-142
172	1	172	3.057	2.882	85.5	1	8930	12.341	0.338	NA	0.102	0.205	24.4	-102.018
173	1	173	3.027	2.869	86	1	8507	12.374	0.325	NA	0.033	0.067	-155.639	179.96
174	1	174	3.075	2.753	86.5	1	4234	12.499	0.21	NA	0.125	0.25	-67.372	88.267
175	1	175	3.114	2.778	87	1	7296	12.545	0.241	NA	0.046	0.092	31.877	99.249
176	1	176	3.167	2.667	87.5	1	7426	12.668	0.167	NA	0.123	0.246	-64.456	-96.333
177	1	177	3.065	2.692	88	1	4953	12.773	0.148	NA	0.105	0.21	166.049	-129.495
178	1	178	3.041	2.693	88.5	1	6694	12.797	0.149	NA	0.024	0.048	178.313	12.264
179	1	179	2.982	2.611	89	1	7340	12.897	0.097	NA	0.101	0.202	-125.879	55.808
180	1	180	3.049	2.652	89.5	1	7402	12.976	0.108	NA	0.078	0.157	31.454	157.333
181	1	181	3.043	2.675	90	1	8049	13	0.131	NA	0.024	0.048	105.771	74.317
182	1	182	3.127	2.662	90.5	1	5361	13.085	0.138	NA	0.085	0.17	-9.224	-114.995
183	1	183	3.098	2.77	91	1	7091	13.197	0.23	NA	0.112	0.224	104.79	114.014
184	1	184	3.059	2.834	91.5	1	7827	13.272	0.29	NA	0.076	0.151	121.605	16.815
185	1	185	3.03	2.843	92	1	5661	13.302	0.299	NA	0.029	0.059	162.787	41.182
186	1	186	3.151	2.793	92.5	1	5243	13.432	0.267	NA	0.13	0.26	-22.388	174.825
187	1	187	3.116	2.719	93	1	5388	13.514	0.186	NA	0.082	0.164	-114.822	-92.434
188	1	188	3.078	2.779	93.5	1	7086	13.585	0.235	NA	0.071	0.142	122.749	-122.429
189	1	189	3.131	2.787	94	1	5343	13.639	0.255	NA	0.054	0.108	8.697	-114.052
190	1	190	3.057	2.795	94.5	1	7630	13.714	0.25	NA	0.075	0.15	173.881	165.184
191	1	191	3.09	2.779	95	1	6449	13.751	0.238	NA	0.037	0.074	-24.813	161.306
192	1	192	3.133	2.792	95.5	1	8631	13.796	0.261	NA	0.045	0.09	16.62	41.433
193	1	193	3.132	2.773	96	1	6581	13.816	0.242	NA	0.02	0.039	-94.817	-111.437
194	1	194	3.102	2.758	96.5	1	7114	13.849	0.219	NA	0.033	0.067	-154.141	-59.324
195	1	195	3.034	2.813	97	1	3972	13.936	0.269	NA	0.087	0.174	141.16	-64.699
196	1	196	3.001	2.739	97.5	1	6220	14.017	0.201	NA	0.081	0.162	-114.515	104.325
197	1	197	3.078	2.599	98	1	3784	14.177	0.06	NA	0.16	0.32	-60.997	53.519
198	1	198	2.994	2.69	98.5	1	4676	14.3	0.157	NA	0.124	0.247	132.583	-166.42
199	1	199	3.098	2.731	99	1	8654	14.411	0.192	NA	0.111	0.222	21.362	-111.221
200	1	200	3.175	2.71	99.5	1	6743	14.492	0.206	NA	0.08	0.16	-14.692	-36.054
201	1	201	3.133	2.712	100	1	4657	14.534	0.185	NA	0.042	0.085	178.35	-166.958
202	1	202	3.05	2.762	100.5	1	6120	14.631	0.217	NA	0.097	0.194	148.626	-29.724
203	1	203	3.082	2.761	101	1	4061	14.662	0.218	NA	0.031	0.063	-2.19	-150.815
204	1	204	3.059	2.705	101.5	1	2690	14.722	0.161	NA	0.06	0.12	-111.91	-109.72
205	1	205	3.145	2.735	102	1	4535	14.814	0.212	NA	0.091	0.182	19.128	131.037
206	1	206	3.071	2.704	102.5	1	4465	14.894	0.161	NA	0.081	0.161	-157.769	-176.897
207	1	207	3.117	2.662	103	1	2683	14.957	0.134	NA	0.063	0.126	-42.575	115.194
208	1	208	3.072	2.832	103.5	1	5175	15.134	0.289	NA	0.177	0.353	104.874	147.449
209	1	209	3.014	2.829	104	1	6075	15.191	0.287	NA	0.058	0.115	-176.944	78.182
210	1	210	2.944	2.812	104.5	1	9934	15.264	0.289	NA	0.073	0.145	-166.369	10.576
211	1	211	2.911	2.853	105	1	6272	15.316	0.339	NA	0.052	0.104	129.167	-64.464
212	1	212	2.987	2.832	105.5	1	7709	15.395	0.295	NA	0.079	0.157	-15.354	-144.522
213	1	213	3.046	2.798	106	1	6536	15.463	0.254	NA	0.068	0.136	-29.56	-14.206
214	1	214	3.07	2.89	106.5	1	7076	15.557	0.346	NA	0.095	0.189	75.032	104.593
215	1	215	3.146	2.913	107	1	7255	15.637	0.38	NA	0.08	0.159	16.881	-58.151
216	1	216	3.104	2.8	107.5	1	5828	15.758	0.26	NA	0.121	0.242	-110.484	-127.366
217	1	217	3.094	2.623	108	1	3867	15.935	0.089	NA	0.177	0.354	-93.13	17.354
218	1	218	3.055	2.817	108.5	1	5275	16.133	0.272	NA	0.198	0.396	101.394	-165.476
219	1	219	3.118	2.758	109	1	6402	16.219	0.223	NA	0.086	0.172	-42.989	-144.383
220	1	220	3.052	2.831	109.5	1	8044	16.317	0.287	NA	0.098	0.196	132.035	175.024
221	1	221	3.082	2.772	110	1	4960	16.383	0.229	NA	0.066	0.133	-63.118	164.847
222	1	222	3.126	2.841	110.5	1	5256	16.466	0.306	NA	0.082	0.164	57.859	120.977
223	1	223	3.187	2.817	111	1	6368	16.532	0.304	NA	0.066	0.132	-21.915	-79.774
224	1	224	3.218	2.832	111.5	1	5971	16.566	0.331	NA	0.034	0.068	25.895	47.81
225	1	225	3.112	2.799	112	1	5329	16.676	0.262	NA	0.111	0.221	-163.011	171.094
226	1	226	3.125	2.781	112.5	1	7153	16.698	0.247	NA	0.022	0.044	-55.318	107.693
227	1	227	3.058	2.753	113	1	7270	16.771	0.208	NA	0.073	0.146	-157.085	-101.766
228	1	228	3.073	2.687	113.5	1	4302	16.838	0.144	NA	0.067	0.134	-76.717	80.368
229	1	229	3.042	2.658	114	1	4290	16.881	0.114	NA	0.043	0.086	-136.204	-59.487
230	1	230	3.062	2.709	114.5	1	5105	16.936	0.164	NA	0.055	0.109	68.749	-155.047
231	1	231	3.06	2.658	115	1	4339	16.986	0.114	NA	0.05	0.101	-92.411	-161.161
232	1	232	3.051	2.722	115.5	1	4149	17.051	0.177	NA	0.064	0.129	97.822	-169.767
233	1	233	3.072	2.732	116	1	7140	17.074	0.189	NA	0.023	0.046	26.662	-71.16
234	1	234	3.004	2.691	116.5	1	8810	17.153	0.154	NA	0.08	0.159	-148.637	-175.298
235	1	235	2.955	2.72	117	1	5969	17.209	0.2	NA	0.056	0.112	149.136	-62.227
236	1	236	2.982	2.771	117.5	1	7347	17.267	0.237	NA	0.058	0.116	62.503	-86.633
237	1	237	3.027	2.755	118	1	6129	17.315	0.212	NA	0.048	0.095	-20.063	-82.566
238	1	238	2.959	2.732	118.5	1	8486	17.386	0.21	NA	0.071	0.142	-161.777	-141.715
239	1	239	2.999	2.671	119	1	7246	17.46	0.137	NA	0.074	0.147	-57.061	104.717
240	1	240	3.069	2.708	119.5	1	8970	17.539	0.165	NA	0.079	0.158	28.438	85.498
241	1	241	2.994	2.807	120	1	10961	17.663	0.269	NA	0.124	0.248	127.096	98.659
242	1	242	2.982	2.788	120.5	1	6794	17.687	0.253	NA	0.023	0.047	-122.089	110.814
243	1	243	2.947	2.736	121	1	6690	17.748	0.219	NA	0.062	0.124	-123.92	-1.831
244	1	244	2.886	2.696	121.5	1	9610	17.822	0.225	NA	0.074	0.147	-146.779	-22.86
245	1	245	2.944	2.692	122	1	8821	17.88	0.183	NA	0.058	0.117	-3.952	142.827
246	1	246	2.966	2.735	122.5	1	8049	17.929	0.21	NA	0.048	0.097	63.495	67.447
247	1	247	2.971	2.736	123	1	9998	17.934	0.208	NA	0.006	0.012	9.491	-54.004
248	1	248	2.868	2.674	123.5	1	7308	18.055	0.225	NA	0.121	0.241	-148.891	-158.381
249	1	249	2.936	2.806	124	1	8836	18.204	0.286	NA	0.149	0.297	62.758	-148.352
250	1	250	2.975	2.741	124.5	1	4326	18.28	0.211	NA	0.076	0.152	-59.325	-122.083
251	1	251	2.947	2.719	125	1	7481	18.315	0.204	NA	0.035	0.071	-141.65	-82.325
252	1	252	2.982	2.686	125.5	1	6741	18.363	0.158	NA	0.048	0.097	-42.938	98.713
253	1	253	2.986	2.773	126	1	6144	18.451	0.238	NA	0.087	0.175	87.976	130.914
254	1	254	2.945	2.798	126.5	1	9800	18.498	0.275	NA	0.047	0.095	147.995	60.019
255	1	255	2.95	2.778	127	1	6662	18.518	0.256	NA	0.02	0.041	-78.417	133.588
256	1	256	2.958	2.652	127.5	1	4177	18.644	0.144	NA	0.126	0.252	-86.147	-7.729
257	1	257	2.915	2.714	128	1	7208	18.72	0.218	NA	0.075	0.15	125.099	-148.754
258	1	258	2.966	2.743	128.5	1	4659	18.778	0.217	NA	0.059	0.118	29.609	-95.489
259	1	259	2.973	2.768	129	1	4087	18.805	0.238	NA	0.026	0.052	74.903	45.294
260	1	260	2.912	2.823	129.5	1	8682	18.887	0.312	NA	0.082	0.164	137.706	62.802
261	1	261	2.955	2.734	130	1	4915	18.986	0.213	NA	0.099	0.198	-64.549	157.745
262	1	262	2.967	2.682	130.5	1	3278	19.039	0.162	NA	0.053	0.106	-76.413	-11.863
263	1	263	2.875	2.714	131	1	4345	19.137	0.246	NA	0.098	0.196	160.825	-122.762
264	1	264	2.929	2.649	131.5	1	6852	19.222	0.162	NA	0.085	0.17	-49.994	149.181
265	1	265	2.888	2.591	132	1	7206	19.294	0.171	NA	0.072	0.144	-125.492	-75.498
266	1	266	2.865	2.659	132.5	1	7575	19.365	0.219	NA	0.072	0.143	108.163	-126.344
267	1	267	2.919	2.564	133	1	4490	19.474	0.135	NA	0.108	0.217	-60.326	-168.49
268	1	268	3.046	2.523	133.5	1	6018	19.607	0.023	NA	0.133	0.267	-18.214	42.112
269	1	269	3.017	2.499	134	1	5211	19.644	0.058	NA	0.037	0.075	-139.636	-121.422
270	1	270	2.942	2.586	134.5	1	2574	19.759	0.118	NA	0.115	0.23	130.47	-89.893
271	1	271	2.955	2.621	135	1	1934	19.796	0.124	NA	0.037	0.074	70.896	-59.574
272	1	272	2.964	2.71	135.5	1	6295	19.886	0.188	NA	0.089	0.179	84.202	13.306
273	1	273	2.986	2.668	136	1	4708	19.933	0.141	NA	0.047	0.095	-62	-146.202
274	1	274	2.924	2.572	136.5	1	7202	20.047	0.131	NA	0.114	0.229	-122.473	-60.473
275	1	275	2.94	2.571	137	1	4610	20.063	0.116	NA	0.015	0.031	-3.498	118.974
276	1	276	2.853	2.54	137.5	1	10961	20.155	0.2	NA	0.092	0.184	-160.329	-156.83
277	1	277	2.905	2.528	138	1	6214	20.209	0.148	NA	0.054	0.108	-12.961	147.368
278	1	278	2.853	2.579	138.5	1	3936	20.282	0.203	NA	0.073	0.147	135.44	148.401
279	1	279	2.901	2.594	139	1	4181	20.333	0.159	NA	0.05	0.101	16.861	-118.579
280	1	280	2.862	2.635	139.5	1	6751	20.39	0.211	NA	0.057	0.114	134.469	117.608
281	1	281	2.915	2.683	140	1	7078	20.461	0.195	NA	0.072	0.144	41.968	-92.502
282	1	282	2.94	2.659	140.5	1	7948	20.496	0.16	NA	0.035	0.069	-42.766	-84.733
283	1	283	2.821	2.678	141	1	8787	20.617	0.267	NA	0.121	0.241	170.974	-146.26
284	1	284	2.899	2.65	141.5	1	8354	20.699	0.187	NA	0.083	0.165	-19.718	169.308
285	1	285	2.877	2.638	142	1	7857	20.724	0.199	NA	0.025	0.05	-150.197	-130.479
286	1	286	2.9	2.658	142.5	1	8302	20.754	0.19	NA	0.03	0.061	42.273	-167.53
287	1	287	2.841	2.662	143	1	9811	20.813	0.242	NA	0.059	0.118	176.852	134.579
288	1	288	2.864	2.589	143.5	1	6233	20.889	0.194	NA	0.076	0.153	-72.883	110.265
289	1	289	2.919	2.642	144	1	9036	20.966	0.165	NA	0.077	0.154	43.724	116.607
290	1	290	2.875	2.652	144.5	1	8123	21.012	0.208	NA	0.045	0.091	166.599	122.875
291	1	291	2.884	2.611	145	1	9371	21.054	0.182	NA	0.042	0.084	-78.151	115.25
292	1	292	2.899	2.651	145.5	1	8951	21.096	0.187	NA	0.042	0.085	69.463	147.614
293	1	293	2.82	2.636	146	1	9706	21.176	0.25	NA	0.08	0.16	-168.941	121.597
294	1	294	2.883	2.614	146.5	1	8375	21.243	0.183	NA	0.066	0.133	-18.595	150.345
295	1	295	2.785	2.586	147	1	8256	21.345	0.271	NA	0.102	0.205	-164.158	-145.563
296	1	296	2.895	2.602	147.5	1	6400	21.456	0.168	NA	0.111	0.222	7.93	172.088
297	1	297	2.92	2.725	148	1	11027	21.582	0.224	NA	0.126	0.252	78.403	70.473
298	1	298	2.883	2.659	148.5	1	7562	21.658	0.205	NA	0.076	0.151	-119.492	162.105
299	1	299	2.875	2.724	149	1	7078	21.723	0.253	NA	0.065	0.13	97.15	-143.358
300	1	300	2.873	2.695	149.5	1	5478	21.753	0.234	NA	0.03	0.059	-93.411	169.439
301	1	301	2.903	2.617	150	1	8593	21.835	0.167	NA	0.083	0.165	-68.985	24.426
302	1	302	2.984	2.623	150.5	1	7353	21.917	0.105	NA	0.082	0.163	4.305	73.29
303	1	303	3.002	2.622	151	1	7854	21.934	0.093	NA	0.017	0.035	-4.738	-9.043
304	1	304	2.94	2.563	151.5	1	6816	22.02	0.114	NA	0.085	0.17	-135.951	-131.214
305	1	305	2.918	2.572	152	1	7590	22.044	0.138	NA	0.024	0.049	157.502	-66.547
306	1	306	2.911	2.542	152.5	1	8014	22.075	0.141	NA	0.031	0.062	-102.119	100.379
307	1	307	2.86	2.543	153	1	6459	22.126	0.193	NA	0.051	0.103	178.345	-79.536
308	1	308	2.867	2.685	153.5	1	5036	22.268	0.233	NA	0.142	0.284	87.214	-91.131
309	1	309	2.801	2.542	154	1	7569	22.426	0.252	NA	0.158	0.315	-114.76	158.027
310	1	310	2.903	2.654	154.5	1	7272	22.577	0.186	NA	0.152	0.303	47.813	162.573
311	1	311	2.927	2.619	155	1	7483	22.621	0.146	NA	0.043	0.086	-55.931	-103.744
312	1	312	2.934	2.643	155.5	1	8450	22.646	0.155	NA	0.025	0.05	74.771	130.702
313	1	313	2.9	2.643	156	1	6564	22.679	0.182	NA	0.034	0.067	179.329	104.558
314	1	314	2.986	2.527	156.5	1	6090	22.824	0.069	NA	0.145	0.29	-53.762	126.909
315	1	315	3.013	2.559	157	1	7172	22.866	0.042	NA	0.042	0.084	49.383	103.145
316	1	316	3.028	2.579	157.5	1	5736	22.891	0.042	NA	0.025	0.05	53.121	3.738
317	1	317	2.958	2.576	158	1	3417	22.961	0.1	NA	0.07	0.14	-177.57	129.31
318	1	318	3.15	2.535	158.5	1	2284	23.157	0.098	NA	0.196	0.393	-11.924	165.646
319	1	319	3.142	2.501	159	1	3573	23.192	0.099	NA	0.035	0.07	-104.06	-92.137
320	1	320	3.107	2.552	159.5	1	3522	23.254	0.055	NA	0.062	0.123	124.248	-131.692
321	1	321	3.039	2.555	160	1	3498	23.323	0.017	NA	0.068	0.137	177.67	53.423
322	1	322	3.163	2.533	160.5	1	3532	23.449	0.111	NA	0.126	0.252	-9.703	172.627
323	1	323	3.02	2.625	161	1	3767	23.618	0.087	NA	0.17	0.339	147.342	157.045
324	1	324	2.992	2.612	161.5	1	6099	23.65	0.091	NA	0.031	0.062	-156.243	56.415
325	1	325	3.059	2.639	162	1	4505	23.722	0.094	NA	0.072	0.145	21.218	177.462
326	1	326	3.02	2.629	162.5	1	5205	23.761	0.091	NA	0.04	0.079	-166.445	172.336
327	1	327	3.065	2.683	163	1	5305	23.831	0.139	NA	0.07	0.14	49.966	-143.589
328	1	328	3.125	2.609	163.5	1	3359	23.926	0.097	NA	0.095	0.189	-50.814	-100.779
329	1	329	3.168	2.618	164	1	4776	23.969	0.137	NA	0.043	0.086	11.909	62.723
330	1	330	3.064	2.648	164.5	1	5939	24.077	0.104	NA	0.108	0.216	164.018	152.109
331	1	331	3.146	2.574	165	1	3647	24.188	0.098	NA	0.111	0.222	-42.042	153.94
332	1	332	3.18	2.502	165.5	1	3221	24.268	0.134	NA	0.08	0.16	-64.754	-22.712
333	1	333	3.123	2.496	166	1	1463	24.326	0.085	NA	0.058	0.116	-174.243	-109.488
334	1	334	3.093	2.594	166.5	1	4127	24.429	0.064	NA	0.103	0.206	106.91	-78.848
335	1	335	3.081	2.473	167	1	3712	24.551	0.077	NA	0.122	0.244	-95.673	157.417
336	1	336	3.09	2.535	167.5	1	2634	24.614	0.039	NA	0.063	0.125	81.291	176.965
337	1	337	3.031	2.636	168	1	2749	24.73	0.094	NA	0.117	0.233	120.224	38.932
338	1	338	3.117	2.599	168.5	1	2912	24.824	0.084	NA	0.093	0.187	-23.36	-143.584
339	1	339	3.109	2.587	169	1	4098	24.838	0.07	NA	0.015	0.029	-124.52	-101.159
340	1	340	3.105	2.711	169.5	1	4157	24.963	0.175	NA	0.125	0.249	91.529	-143.952
341	1	341	3.068	2.675	170	1	4055	25.015	0.132	NA	0.052	0.104	-136.359	132.113
342	1	342	3.11	2.6	170.5	1	6048	25.101	0.08	NA	0.086	0.172	-60.779	75.58
343	1	343	3.076	2.634	171	1	4951	25.149	0.093	NA	0.048	0.096	134.932	-164.289
344	1	344	3.084	2.639	171.5	1	5576	25.157	0.099	NA	0.009	0.018	30.51	-104.422
345	1	345	3.095	2.652	172	1	5279	25.175	0.116	NA	0.018	0.036	50.048	19.538
346	1	346	3.085	2.689	172.5	1	6067	25.213	0.148	NA	0.038	0.075	105.695	55.647
347	1	347	3.159	2.765	173	1	5339	25.32	0.245	NA	0.107	0.214	45.884	-59.811
348	1	348	3.109	2.752	173.5	1	8635	25.372	0.215	NA	0.052	0.105	-165.386	148.73
349	1	349	3.063	2.692	174	1	6259	25.447	0.148	NA	0.075	0.15	-127.169	38.217
350	1	350	3.001	2.659	174.5	1	8168	25.518	0.126	NA	0.071	0.141	-152.045	-24.876
351	1	351	3.03	2.589	175	1	4055	25.594	0.05	NA	0.076	0.152	-67.668	84.377
352	1	352	3.074	2.623	175.5	1	4115	25.65	0.081	NA	0.055	0.111	37.752	105.42
353	1	353	3.034	2.597	176	1	4940	25.697	0.056	NA	0.047	0.094	-146.802	175.446
354	1	354	3.073	2.605	176.5	1	6464	25.737	0.064	NA	0.04	0.08	11.423	158.224
355	1	355	3.098	2.605	177	1	2948	25.761	0.075	NA	0.024	0.048	0.176	-11.247
356	1	356	3.167	2.612	177.5	1	1156	25.831	0.132	NA	0.07	0.139	5.448	5.273
357	1	357	3.123	2.529	178	1	1890	25.924	0.072	NA	0.094	0.187	-117.954	-123.403
358	1	358	3.095	2.504	178.5	1	1636	25.962	0.058	NA	0.037	0.075	-139.289	-21.335
359	1	359	3.102	2.553	179	1	1894	26.011	0.05	NA	0.049	0.098	81.415	-139.295
360	1	360	3.138	2.513	179.5	1	2628	26.065	0.091	NA	0.054	0.108	-47.775	-129.19
361	1	361	3.095	2.524	180	1	2668	26.109	0.047	NA	0.044	0.089	165.386	-146.838
362	1	362	3.091	2.492	180.5	1	4322	26.141	0.065	NA	0.032	0.065	-98.569	96.045
363	1	363	3.008	2.473	181	1	3104	26.226	0.084	NA	0.085	0.17	-167.028	-68.459
364	1	364	3.179	2.547	181.5	1	2022	26.413	0.126	NA	0.187	0.373	23.506	-169.467
365	1	365	3.038	2.465	182	1	1403	26.576	0.081	NA	0.163	0.326	-149.667	-173.173
366	1	366	3.08	2.459	182.5	1	2406	26.618	0.089	NA	0.042	0.085	-7.929	141.738
367	1	367	3.16	2.48	183	1	1375	26.7	0.125	NA	0.082	0.163	14.371	22.3
368	1	368	3.157	2.381	183.5	1	2109	26.799	0.194	NA	0.099	0.198	-91.312	-105.684
369	1	369	3.091	2.484	184	1	3059	26.922	0.071	NA	0.123	0.246	122.663	-146.025
370	1	370	3.163	2.494	184.5	1	2094	26.995	0.121	NA	0.073	0.145	7.891	-114.772
371	1	371	3.258	2.519	185	1	1493	27.093	0.207	NA	0.098	0.196	14.674	6.783
372	1	372	3.22	2.49	185.5	1	3353	27.141	0.176	NA	0.048	0.096	-142.415	-157.088
373	1	373	3.129	2.459	186	1	1495	27.236	0.115	NA	0.095	0.191	-161.406	-18.992
374	1	374	3.113	2.523	186.5	1	2265	27.302	0.064	NA	0.066	0.131	103.93	-94.663
375	1	375	3.141	2.417	187	1	2875	27.412	0.155	NA	0.11	0.219	-75.517	-179.447
376	1	376	3.165	2.416	187.5	1	3074	27.436	0.171	NA	0.025	0.049	-1.965	73.551
377	1	377	3.182	2.505	188	1	2459	27.527	0.135	NA	0.091	0.182	79.358	81.323
378	1	378	3.165	2.635	188.5	1	1864	27.658	0.144	NA	0.131	0.262	97.549	18.192
379	1	379	3.125	2.585	189	1	3771	27.723	0.083	NA	0.065	0.129	-128.431	134.02
380	1	380	3.146	2.459	189.5	1	4610	27.85	0.126	NA	0.127	0.255	-80.637	47.794
381	1	381	3.077	2.48	190	1	2999	27.922	0.069	NA	0.072	0.144	162.921	-116.442
382	1	382	3.094	2.517	190.5	1	4497	27.963	0.05	NA	0.041	0.081	65.094	-97.828
383	1	383	3.069	2.561	191	1	1235	28.013	0.023	NA	0.05	0.1	119.647	54.553
384	1	384	3.139	2.552	191.5	1	2912	28.083	0.087	NA	0.07	0.141	-7.026	-126.672
385	1	385	3.203	2.52	192	1	3763	28.155	0.152	NA	0.071	0.143	-26.638	-19.612
386	1	386	3.136	2.524	192.5	1	1841	28.222	0.085	NA	0.068	0.135	176.381	-156.981
387	1	387	3.11	2.566	193	1	3692	28.271	0.062	NA	0.049	0.098	120.884	-55.497
388	1	388	3.09	2.585	193.5	1	2099	28.299	0.055	NA	0.028	0.056	137.409	16.525
389	1	389	3.109	2.482	194	1	3483	28.404	0.084	NA	0.105	0.209	-79.39	143.201
390	1	390	3.078	2.58	194.5	1	2099	28.506	0.043	NA	0.102	0.204	107.741	-172.869
391	1	391	3.05	2.54	195	1	4160	28.555	0.006	NA	0.049	0.098	-125.271	126.987
392	1	392	3.168	2.543	195.5	1	2199	28.673	0.115	NA	0.118	0.236	1.632	126.903
393	1	393	3.114	2.561	196	1	3434	28.73	0.064	NA	0.057	0.114	161.175	159.543
394	1	394	3.084	2.469	196.5	1	2950	28.827	0.082	NA	0.097	0.195	-108.176	90.649
395	1	395	3.14	2.423	197	1	2252	28.9	0.15	NA	0.073	0.146	-38.936	69.24
396	1	396	3.083	2.473	197.5	1	2218	28.976	0.078	NA	0.076	0.153	139.075	178.011
397	1	397	3.212	2.517	198	1	1444	29.113	0.162	NA	0.137	0.274	18.888	-120.187
398	1	398	3.191	2.577	198.5	1	2690	29.177	0.142	NA	0.064	0.127	109.852	90.964
399	1	399	3.161	2.511	199	1	3336	29.249	0.113	NA	0.072	0.145	-114.408	135.74
400	1	400	3.094	2.51	199.5	1	3948	29.316	0.054	NA	0.066	0.133	-179.325	-64.916
401	1	401	3.117	2.565	200	1	2050	29.375	0.067	NA	0.059	0.118	67.562	-113.114
402	1	402	3.083	2.484	200.5	1	2126	29.463	0.068	NA	0.088	0.176	-112.627	179.811
403	1	403	3.109	2.458	201	1	2082	29.499	0.103	NA	0.036	0.073	-45.029	67.598
404	1	404	3.122	2.489	201.5	1	3146	29.533	0.088	NA	0.034	0.068	67.004	112.033
405	1	405	3.128	2.507	202	1	3799	29.552	0.084	NA	0.019	0.038	72.729	5.725
406	1	406	3.169	2.486	202.5	1	7775	29.599	0.13	NA	0.047	0.093	-27.981	-100.71
407	1	407	3.046	2.537	203	1	7650	29.731	0.01	NA	0.133	0.265	157.211	-174.808
408	1	408	2.99	2.405	203.5	1	7065	29.875	0.153	NA	0.144	0.288	-113.252	89.537
409	1	409	3.023	2.386	204	1	4262	29.913	0.161	NA	0.038	0.076	-28.941	84.311
410	1	410	2.971	2.398	204.5	1	6679	29.967	0.168	NA	0.054	0.107	167.065	-163.994
411	1	411	3	2.377	205	1	7603	30.003	0.176	NA	0.036	0.072	-36.462	156.473
412	1	412	3.06	2.375	205.5	1	6854	30.063	0.169	NA	0.06	0.119	-1.471	34.992
413	1	413	2.949	2.407	206	1	4964	30.178	0.172	NA	0.115	0.23	163.879	165.35
414	1	414	2.974	2.456	206.5	1	8147	30.232	0.118	NA	0.055	0.11	62.507	-101.372
415	1	415	3.027	2.433	207	1	6263	30.29	0.114	NA	0.058	0.115	-23.283	-85.79
416	1	416	2.999	2.386	207.5	1	6071	30.345	0.167	NA	0.054	0.109	-121.518	-98.235
417	1	417	3.063	2.532	208	1	2924	30.504	0.016	NA	0.159	0.318	66.334	-172.148
418	1	418	3.093	2.521	208.5	1	1672	30.536	0.047	NA	0.032	0.064	-21.021	-87.354
419	1	419	3.029	2.512	209	1	3061	30.599	0.04	NA	0.064	0.128	-172.433	-151.413
420	1	420	3.03	2.511	209.5	1	4074	30.601	0.041	NA	0.001	0.003	-69.903	102.53
421	1	421	3.01	2.555	210	1	2252	30.649	0.044	NA	0.048	0.097	113.723	-176.374
422	1	422	3	2.417	210.5	1	2432	30.787	0.138	NA	0.138	0.277	-94.487	151.79
423	1	423	2.972	2.529	211	1	1324	30.902	0.082	NA	0.115	0.23	103.648	-161.864
424	1	424	3.047	2.534	211.5	1	1678	30.978	0.012	NA	0.075	0.15	3.822	-99.827
425	1	425	2.95	2.523	212	1	4040	31.075	0.105	NA	0.098	0.196	-173.796	-177.618
426	1	426	3.027	2.507	212.5	1	3449	31.154	0.045	NA	0.079	0.157	-11.813	161.983
427	1	427	3.118	2.518	213	1	4842	31.246	0.071	NA	0.091	0.183	6.512	18.325
428	1	428	3.024	2.584	213.5	1	6086	31.361	0.049	NA	0.115	0.23	145.012	138.5
429	1	429	3.11	2.559	214	1	1779	31.45	0.06	NA	0.09	0.18	-15.755	-160.768
430	1	430	3.019	2.425	214.5	1	3391	31.613	0.124	NA	0.162	0.324	-124.179	-108.423
431	1	431	3.039	2.465	215	1	2284	31.658	0.08	NA	0.045	0.09	64.005	-171.816
432	1	432	3.03	2.517	215.5	1	3968	31.71	0.035	NA	0.053	0.105	99.705	35.7
433	1	433	3.113	2.474	216	1	3848	31.803	0.093	NA	0.093	0.186	-27.765	-127.47
434	1	434	2.967	2.525	216.5	1	5459	31.958	0.088	NA	0.155	0.309	160.527	-171.708
435	1	435	3.052	2.504	217	1	6389	32.046	0.041	NA	0.088	0.176	-14.339	-174.867
436	1	436	3.053	2.592	217.5	1	4772	32.135	0.048	NA	0.089	0.178	89.381	103.72
437	1	437	3.104	2.582	218	1	6948	32.186	0.063	NA	0.052	0.103	-11.838	-101.218
438	1	438	3.032	2.521	218.5	1	5824	32.281	0.032	NA	0.094	0.189	-139.659	-127.821
439	1	439	3.145	2.544	219	1	5717	32.396	0.092	NA	0.115	0.231	11.738	151.397
440	1	440	3.065	2.583	219.5	1	6538	32.485	0.04	NA	0.089	0.178	154.216	142.478
441	1	441	3.039	2.594	220	1	5582	32.513	0.051	NA	0.028	0.056	157.188	2.972
442	1	442	3.06	2.662	220.5	1	5832	32.584	0.117	NA	0.071	0.142	73.192	-83.996
443	1	443	3.031	2.677	221	1	7396	32.617	0.135	NA	0.033	0.066	151.617	78.426
444	1	444	3.072	2.672	221.5	1	5642	32.659	0.129	NA	0.042	0.083	-6.862	-158.48
445	1	445	3.046	2.552	222	1	7255	32.782	0.01	NA	0.123	0.247	-102.211	-95.348
446	1	446	3.051	2.516	222.5	1	4104	32.818	0.029	NA	0.036	0.073	-81.83	20.381
447	1	447	3.088	2.511	223	1	6310	32.856	0.049	NA	0.037	0.074	-8.166	73.663
448	1	448	3.007	2.562	223.5	1	2274	32.951	0.049	NA	0.096	0.191	147.385	155.551
449	1	449	3.085	2.54	224	1	2476	33.032	0.033	NA	0.081	0.162	-16.033	-163.418
450	1	450	2.98	2.637	224.5	1	4511	33.175	0.117	NA	0.142	0.285	137.274	153.307
451	1	451	3.06	2.625	225	1	1830	33.255	0.081	NA	0.08	0.16	-8.173	-145.446
452	1	452	3.071	2.603	225.5	1	2365	33.28	0.062	NA	0.025	0.05	-61.621	-53.448
453	1	453	3.07	2.596	226	1	2235	33.287	0.054	NA	0.007	0.015	-103.091	-41.47
454	1	454	2.961	2.575	226.5	1	3406	33.398	0.097	NA	0.111	0.221	-169.186	-66.094
455	1	455	2.965	2.569	227	1	3131	33.405	0.091	NA	0.008	0.016	-58.231	110.955
456	1	456	3.018	2.525	227.5	1	4093	33.475	0.04	NA	0.069	0.138	-39.721	18.51
457	1	457	3.016	2.564	228	1	2513	33.514	0.042	NA	0.039	0.079	93.436	133.157
458	1	458	2.918	2.623	228.5	1	5365	33.628	0.156	NA	0.114	0.229	148.834	55.398
459	1	459	3.016	2.583	229	1	2062	33.734	0.053	NA	0.105	0.211	-22.136	-170.97
460	1	460	2.91	2.529	229.5	1	3831	33.853	0.144	NA	0.119	0.239	-153.035	-130.9
461	1	461	3.093	2.55	230	1	2353	34.037	0.04	NA	0.184	0.369	6.57	159.605
462	1	462	3.033	2.564	230.5	1	5105	34.099	0.028	NA	0.062	0.123	167.304	160.734
463	1	463	3.03	2.56	231	1	4573	34.104	0.027	NA	0.005	0.009	-118.289	74.408
464	1	464	2.966	2.55	231.5	1	4063	34.169	0.087	NA	0.066	0.131	-171.652	-53.363
465	1	465	2.956	2.612	232	1	2344	34.231	0.118	NA	0.062	0.124	98.759	-89.589
466	1	466	3.006	2.607	232.5	1	2956	34.281	0.078	NA	0.05	0.1	-4.707	-103.466
467	1	467	3.005	2.523	233	1	3406	34.365	0.052	NA	0.084	0.168	-90.328	-85.62
468	1	468	3.066	2.545	233.5	1	1676	34.429	0.013	NA	0.064	0.128	19.613	109.94
469	1	469	3.009	2.562	234	1	4113	34.489	0.047	NA	0.059	0.119	163.36	143.747
470	1	470	3.079	2.549	234.5	1	2781	34.561	0.027	NA	0.072	0.144	-10.709	-174.069
471	1	471	3.074	2.566	235	1	3025	34.579	0.03	NA	0.018	0.037	108.166	118.876
472	1	472	3.056	2.585	235.5	1	2918	34.605	0.04	NA	0.026	0.051	132.959	24.793
473	1	473	2.944	2.596	236	1	4904	34.718	0.12	NA	0.113	0.226	174.494	41.535
474	1	474	2.939	2.579	236.5	1	5704	34.735	0.118	NA	0.017	0.035	-104.29	81.216
475	1	475	2.984	2.549	237	1	4072	34.788	0.069	NA	0.053	0.107	-33.797	70.493
476	1	476	3.001	2.594	237.5	1	2463	34.837	0.072	NA	0.049	0.097	69.252	103.049
477	1	477	3	2.554	238	1	2538	34.877	0.054	NA	0.04	0.08	-91.253	-160.505
478	1	478	2.96	2.534	238.5	1	3795	34.921	0.093	NA	0.044	0.089	-153.054	-61.801
479	1	479	3.044	2.631	239	1	2596	35.049	0.087	NA	0.128	0.255	49.028	-157.918
480	1	480	2.965	2.686	239.5	1	5536	35.145	0.166	NA	0.096	0.192	145.087	96.059
481	1	481	2.995	2.719	240	1	7313	35.19	0.184	NA	0.045	0.089	47.872	-97.215
482	1	482	2.953	2.639	240.5	1	2619	35.28	0.137	NA	0.091	0.182	-117.954	-165.827
483	1	483	3.046	2.625	241	1	2515	35.375	0.08	NA	0.095	0.19	-8.421	109.533
484	1	484	3.01	2.599	241.5	1	3415	35.42	0.069	NA	0.045	0.09	-144.692	-136.271
485	1	485	3.06	2.615	242	1	1802	35.473	0.071	NA	0.053	0.106	17.837	162.529
486	1	486	3.039	2.644	242.5	1	4354	35.509	0.101	NA	0.036	0.072	125.968	108.132
487	1	487	2.873	2.677	243	1	4032	35.678	0.223	NA	0.169	0.338	168.899	42.931
488	1	488	2.796	2.638	243.5	1	5367	35.764	0.273	NA	0.086	0.172	-153.274	37.826
489	1	489	2.948	2.674	244	1	6528	35.92	0.166	NA	0.156	0.312	13.223	166.498
490	1	490	2.787	2.633	244.5	1	6549	36.087	0.281	NA	0.167	0.334	-165.869	-179.092
491	1	491	2.894	2.597	245	1	4477	36.201	0.167	NA	0.113	0.227	-18.75	147.119
492	1	492	2.821	2.693	245.5	1	6824	36.321	0.275	NA	0.121	0.242	126.859	145.609
493	1	493	2.817	2.719	246	1	8450	36.347	0.293	NA	0.026	0.052	98.985	-27.874
494	1	494	2.82	2.655	246.5	1	8068	36.412	0.258	NA	0.065	0.129	-88.038	172.977
495	1	495	2.781	2.661	247	1	6382	36.451	0.296	NA	0.039	0.079	170.393	-101.569
496	1	496	2.76	2.695	247.5	1	5367	36.491	0.329	NA	0.04	0.08	121.202	-49.191
497	1	497	2.787	2.641	248	1	6833	36.552	0.283	NA	0.061	0.121	-63.874	174.924
498	1	498	2.814	2.726	248.5	1	9254	36.642	0.3	NA	0.089	0.179	72.439	136.313
499	1	499	2.802	2.647	249	1	7530	36.721	0.271	NA	0.08	0.16	-98.755	-171.194
500	1	500	2.809	2.686	249.5	1	5011	36.761	0.281	NA	0.039	0.078	78.735	177.491
501	1	501	2.885	2.685	250	1	5777	36.836	0.219	NA	0.075	0.151	-0.069	-78.804
502	1	502	2.915	2.682	250.5	1	5209	36.867	0.194	NA	0.031	0.062	-6.617	-6.549
503	1	503	2.91	2.669	251	1	4642	36.881	0.19	NA	0.014	0.029	-113.961	-107.344
504	1	504	2.78	2.701	251.5	1	3739	37.014	0.314	NA	0.133	0.266	165.933	-80.106
505	1	505	2.943	2.697	252	1	3432	37.177	0.188	NA	0.163	0.325	-1.579	-167.513
506	1	506	2.975	2.619	252.5	1	4477	37.261	0.108	NA	0.084	0.168	-67.199	-65.62
507	1	507	2.909	2.668	253	1	4765	37.343	0.189	NA	0.082	0.165	143.974	-148.826
508	1	508	3	2.613	253.5	1	3140	37.45	0.086	NA	0.107	0.213	-30.897	-174.872
509	1	509	2.892	2.69	254	1	4074	37.583	0.217	NA	0.133	0.266	144.53	175.428
510	1	510	3.128	2.649	254.5	1	1476	37.823	0.129	NA	0.24	0.48	-9.954	-154.484
511	1	511	2.955	2.664	255	1	3596	37.997	0.155	NA	0.174	0.349	174.947	-175.099
512	1	512	2.954	2.672	255.5	1	3799	38.005	0.161	NA	0.008	0.015	96.525	-78.423
513	1	513	3.022	2.614	256	1	2668	38.094	0.076	NA	0.089	0.178	-40.31	-136.834
514	1	514	2.946	2.673	256.5	1	3923	38.19	0.167	NA	0.096	0.193	141.916	-177.774
515	1	515	3.02	2.614	257	1	3046	38.285	0.077	NA	0.095	0.19	-38.374	179.709
516	1	516	3.026	2.625	257.5	1	3259	38.297	0.085	NA	0.012	0.024	61.597	99.971
517	1	517	3.016	2.636	258	1	4480	38.313	0.099	NA	0.015	0.03	131.424	69.827
518	1	518	3.013	2.705	258.5	1	4960	38.381	0.166	NA	0.069	0.138	93.012	-38.412
519	1	519	3.049	2.618	259	1	1932	38.476	0.074	NA	0.094	0.189	-67.436	-160.448
520	1	520	3.046	2.521	259.5	1	1224	38.573	0.024	NA	0.097	0.194	-91.595	-24.159
521	1	521	3.073	2.538	260	1	1855	38.604	0.021	NA	0.031	0.063	32.603	124.198
522	1	522	3.054	2.613	260.5	1	1693	38.681	0.068	NA	0.077	0.154	103.922	71.318
523	1	523	2.951	2.709	261	1	4157	38.822	0.193	NA	0.141	0.282	137.07	33.148
524	1	524	3.02	2.616	261.5	1	2773	38.938	0.079	NA	0.116	0.231	-53.239	169.691
525	1	525	2.997	2.637	262	1	4524	38.969	0.108	NA	0.031	0.062	137.305	-169.455
526	1	526	3.01	2.683	262.5	1	4328	39.017	0.146	NA	0.048	0.096	74.863	-62.443
527	1	527	3.067	2.711	263	1	1868	39.08	0.167	NA	0.064	0.127	25.748	-49.115
528	1	528	3.086	2.693	263.5	1	2325	39.107	0.152	NA	0.026	0.053	-43.56	-69.308
529	1	529	3.057	2.659	264	1	3163	39.151	0.115	NA	0.044	0.088	-130.549	-86.989
530	1	530	3.088	2.574	264.5	1	2254	39.241	0.046	NA	0.09	0.181	-70.466	60.083
531	1	531	3.008	2.739	265	1	4177	39.424	0.199	NA	0.183	0.365	115.82	-173.714
532	1	532	3.062	2.607	265.5	1	3176	39.566	0.063	NA	0.142	0.284	-67.709	176.47
533	1	533	3.112	2.446	266	1	1855	39.734	0.115	NA	0.168	0.337	-72.695	-4.986
534	1	534	3.053	2.524	266.5	1	2532	39.832	0.02	NA	0.098	0.195	127.058	-160.247
535	1	535	2.97	2.678	267	1	3313	40.007	0.157	NA	0.175	0.351	118.491	-8.568
536	1	536	3.056	2.567	267.5	1	2696	40.148	0.022	NA	0.141	0.282	-52.432	-170.923
537	1	537	3.042	2.602	268	1	4537	40.186	0.059	NA	0.038	0.076	110.299	162.731
538	1	538	2.917	2.607	268.5	1	3601	40.312	0.15	NA	0.125	0.251	177.737	67.439
539	1	539	3.058	2.551	269	1	2116	40.463	0.008	NA	0.152	0.303	-21.8	160.462
540	1	540	3.053	2.588	269.5	1	1742	40.501	0.044	NA	0.038	0.075	97.158	118.958
541	1	541	2.996	2.543	270	1	2604	40.573	0.057	NA	0.073	0.145	-141.77	121.072
542	1	542	3.041	2.61	270.5	1	3067	40.654	0.066	NA	0.081	0.162	55.772	-162.458
543	1	543	3.04	2.587	271	1	2715	40.677	0.044	NA	0.023	0.046	-94.633	-150.405
544	1	544	2.999	2.583	271.5	1	4765	40.718	0.067	NA	0.041	0.082	-174.884	-80.251
545	1	545	3.088	2.632	272	1	2156	40.82	0.094	NA	0.101	0.203	28.43	-156.686
546	1	546	3.017	2.659	272.5	1	5192	40.896	0.12	NA	0.076	0.152	158.673	130.243
547	1	547	2.978	2.584	273	1	2434	40.98	0.084	NA	0.084	0.168	-117.262	84.065
548	1	548	2.965	2.581	273.5	1	2784	40.994	0.095	NA	0.014	0.028	-167.408	-50.146
549	1	549	3.025	2.536	274	1	2978	41.069	0.029	NA	0.075	0.151	-36.815	130.593
550	1	550	2.986	2.572	274.5	1	3242	41.122	0.072	NA	0.053	0.106	137.779	174.594
551	1	551	2.926	2.519	275	1	3583	41.203	0.13	NA	0.08	0.16	-138.598	83.623
552	1	552	2.941	2.604	275.5	1	2344	41.289	0.126	NA	0.086	0.173	79.677	-141.725
553	1	553	2.937	2.601	276	1	3711	41.294	0.129	NA	0.005	0.01	-147.589	132.734
554	1	554	2.943	2.605	276.5	1	2527	41.301	0.125	NA	0.007	0.014	26.596	174.186
555	1	555	2.927	2.593	277	1	2335	41.32	0.135	NA	0.02	0.039	-144.278	-170.875
556	1	556	2.872	2.575	277.5	1	4317	41.379	0.184	NA	0.058	0.117	-162.081	-17.803
557	1	557	2.985	2.611	278	1	2148	41.498	0.095	NA	0.119	0.238	17.442	179.524
558	1	558	2.912	2.619	278.5	1	4789	41.572	0.159	NA	0.074	0.147	173.354	155.912
559	1	559	2.95	2.568	279	1	4174	41.636	0.105	NA	0.064	0.128	-53.501	133.145
560	1	560	3.017	2.542	279.5	1	1478	41.707	0.036	NA	0.071	0.143	-21.293	32.208
561	1	561	2.938	2.605	280	1	4117	41.808	0.129	NA	0.101	0.201	141.355	162.648
562	1	562	3.068	2.61	280.5	1	3850	41.938	0.067	NA	0.13	0.26	2.214	-139.142
563	1	563	3.027	2.596	281	1	3221	41.981	0.058	NA	0.043	0.086	-161.509	-163.722
564	1	564	3.079	2.529	281.5	1	2126	42.066	0.031	NA	0.085	0.17	-51.836	109.672
565	1	565	3.017	2.554	282	1	2114	42.133	0.037	NA	0.067	0.134	158.553	-149.611
566	1	566	3.068	2.612	282.5	1	2451	42.211	0.069	NA	0.078	0.156	48.638	-109.915
567	1	567	2.988	2.551	283	1	2581	42.313	0.065	NA	0.102	0.203	-142.815	168.547
568	1	568	3.082	2.592	283.5	1	1770	42.416	0.056	NA	0.103	0.206	23.91	166.725
569	1	569	3.051	2.494	284	1	1043	42.518	0.05	NA	0.103	0.206	-107.102	-131.012
570	1	570	3.103	2.621	284.5	1	3353	42.656	0.092	NA	0.137	0.274	67.65	174.752
571	1	571	3.041	2.658	285	1	3611	42.728	0.114	NA	0.072	0.145	149.234	81.584
572	1	572	3.066	2.725	285.5	1	4343	42.799	0.181	NA	0.071	0.143	69.746	-79.488
573	1	573	3.061	2.68	286	1	1952	42.844	0.136	NA	0.045	0.09	-96.037	-165.784
574	1	574	3.091	2.557	286.5	1	2813	42.971	0.041	NA	0.127	0.254	-76.238	19.799
575	1	575	3.176	2.592	287	1	2043	43.063	0.132	NA	0.091	0.182	22.669	98.908
576	1	576	3.179	2.62	287.5	1	2879	43.091	0.147	NA	0.028	0.057	82.051	59.382
577	1	577	3.115	2.536	288	1	2316	43.197	0.063	NA	0.106	0.211	-127.334	150.615
578	1	578	3.088	2.555	288.5	1	2502	43.23	0.037	NA	0.033	0.067	145.478	-87.188
579	1	579	3.084	2.551	289	1	1437	43.235	0.032	NA	0.005	0.011	-142.395	72.127
580	1	580	3.095	2.655	289.5	1	3707	43.339	0.118	NA	0.104	0.208	83.622	-133.983
581	1	581	3.141	2.569	290	1	2596	43.437	0.092	NA	0.097	0.195	-61.603	-145.225
582	1	582	3.118	2.58	290.5	1	1646	43.463	0.074	NA	0.026	0.052	154.947	-143.45
583	1	583	3.123	2.549	291	1	3167	43.494	0.07	NA	0.031	0.063	-80.795	124.257
584	1	584	3.121	2.549	291.5	1	1757	43.497	0.068	NA	0.002	0.004	-175.881	-95.085
585	1	585	3.14	2.475	292	1	1467	43.573	0.111	NA	0.077	0.153	-75.637	100.244
586	1	586	3.191	2.562	292.5	1	1845	43.675	0.14	NA	0.102	0.204	59.559	135.196
587	1	587	3.167	2.512	293	1	2406	43.731	0.119	NA	0.056	0.112	-115.778	-175.338
588	1	588	3.145	2.568	293.5	1	2696	43.791	0.095	NA	0.06	0.12	111.706	-132.516
589	1	589	3.111	2.528	294	1	2869	43.843	0.061	NA	0.052	0.103	-130.457	117.837
590	1	590	3.08	2.402	294.5	1	2685	43.973	0.145	NA	0.131	0.261	-103.96	26.497
591	1	591	3.137	2.573	295	1	2133	44.154	0.089	NA	0.181	0.362	71.553	175.512
592	1	592	3.035	2.521	295.5	1	3144	44.269	0.029	NA	0.115	0.229	-152.986	135.461
593	1	593	3.094	2.512	296	1	2340	44.329	0.052	NA	0.06	0.12	-8.429	144.557
594	1	594	3.073	2.595	296.5	1	3660	44.415	0.055	NA	0.086	0.172	104.455	112.884
595	1	595	3.101	2.517	297	1	2438	44.498	0.055	NA	0.083	0.167	-70.14	-174.595
596	1	596	3.119	2.545	297.5	1	3447	44.531	0.066	NA	0.033	0.066	56.651	126.79
597	1	597	3.077	2.577	298	1	1544	44.584	0.041	NA	0.053	0.106	142.106	85.455
598	1	598	3.216	2.694	298.5	1	1333	44.765	0.222	NA	0.182	0.363	40.217	-101.888
599	1	599	3.079	2.599	299	1	2638	44.932	0.061	NA	0.167	0.334	-145.35	174.433
600	1	600	3.141	2.514	299.5	1	2321	45.038	0.094	NA	0.106	0.211	-53.567	91.783
