# Supplementary material for: Random sub-diffusion and capture of genes by the nuclear pore reduces dynamics and coordinates inter-chromosomal movement
Source: eLife. 2021 May 18;10:e66238. doi: 10.7554/eLife.66238 (PMC8195609; doi:10.7554/eLife.66238)
Supplement: Figure 5—source data 1. [file elife-66238-fig5-data1.zip › REPOS_DB/DimerCap_WT/200312_DimerCap_WT_Dimer_06a.csv]

Nr	TID	PID	x [micron]	y [micron]	t [sec]	c [idx]	I [val]	Len [micron]	D2S [micron]	D2R [micron]	D2P [micron]	v [micron/sec]	α [deg]	Δα [deg]
1	1	1	4.553	4.155	0	1	5943	0	0	NA	NA	NA	NA	NA
2	1	2	4.527	4.142	0.5	1	5145	0.029	0.029	NA	0.029	0.058	-152.984	NA
3	1	3	4.469	4.202	1	1	4846	0.112	0.096	NA	0.083	0.167	134.204	-72.812
4	1	4	4.509	4.184	1.5	1	5141	0.156	0.053	NA	0.044	0.087	-24.522	-158.726
5	1	5	4.457	4.113	2	1	2766	0.244	0.104	NA	0.088	0.175	-125.636	-101.114
6	1	6	4.423	4.217	2.5	1	6218	0.354	0.144	NA	0.11	0.22	108.079	-126.285
7	1	7	4.414	4.255	3	1	8085	0.392	0.171	NA	0.039	0.077	104.615	-3.464
8	1	8	4.439	4.187	3.5	1	3005	0.465	0.118	NA	0.073	0.145	-69.868	-174.483
9	1	9	4.424	4.238	4	1	2254	0.518	0.153	NA	0.053	0.106	105.688	175.555
10	1	10	4.4	4.08	4.5	1	3244	0.678	0.171	NA	0.16	0.32	-98.718	155.595
11	1	11	4.523	4.028	5	1	2692	0.812	0.131	NA	0.134	0.268	-22.822	75.896
12	1	12	4.465	4.161	5.5	1	1928	0.957	0.088	NA	0.145	0.29	113.713	136.535
13	1	13	4.545	4.209	6	1	1117	1.05	0.054	NA	0.093	0.186	31.056	-82.657
14	1	14	4.585	4.109	6.5	1	4192	1.158	0.057	NA	0.108	0.215	-68.009	-99.065
15	1	15	4.497	4.014	7	1	8230	1.287	0.152	NA	0.129	0.258	-132.831	-64.821
16	1	16	4.52	4.071	7.5	1	7421	1.348	0.09	NA	0.061	0.123	67.68	-159.49
17	1	17	4.509	4.059	8	1	7583	1.365	0.106	NA	0.016	0.033	-135.027	157.293
18	1	18	4.485	4.102	8.5	1	3447	1.414	0.086	NA	0.049	0.098	118.774	-106.199
19	1	19	4.548	3.99	9	1	6144	1.542	0.166	NA	0.129	0.257	-61.008	-179.782
20	1	20	4.498	3.996	9.5	1	6988	1.592	0.169	NA	0.05	0.1	173.354	-125.638
21	1	21	4.567	4.146	10	1	3711	1.757	0.017	NA	0.165	0.331	65.266	-108.088
22	1	22	4.531	4.045	10.5	1	5386	1.864	0.112	NA	0.107	0.214	-109.618	-174.884
23	1	23	4.515	4.043	11	1	6700	1.881	0.118	NA	0.016	0.033	-174.538	-64.92
24	1	24	4.533	4.007	11.5	1	7680	1.922	0.15	NA	0.041	0.082	-63.818	110.72
25	1	25	4.514	3.989	12	1	8085	1.947	0.17	NA	0.026	0.051	-137.302	-73.484
26	1	26	4.494	4.035	12.5	1	5241	1.997	0.134	NA	0.05	0.099	114.378	-108.32
27	1	27	4.422	3.997	13	1	4061	2.078	0.205	NA	0.081	0.161	-152.615	93.007
28	1	28	4.583	4.116	13.5	1	5578	2.277	0.05	NA	0.2	0.4	36.25	-171.135
29	1	29	4.497	4.097	14	1	4804	2.365	0.081	NA	0.088	0.176	-167.571	156.179
30	1	30	4.504	4.091	14.5	1	6207	2.374	0.081	NA	0.009	0.018	-39.394	128.176
31	1	31	4.517	4.162	15	1	5926	2.446	0.037	NA	0.072	0.145	80.172	119.566
32	1	32	4.524	4.114	15.5	1	3372	2.495	0.05	NA	0.049	0.098	-81.096	-161.268
33	1	33	4.541	4.086	16	1	3534	2.528	0.071	NA	0.033	0.066	-58.811	22.284
34	1	34	4.613	4.011	16.5	1	3854	2.632	0.156	NA	0.104	0.207	-46.021	12.79
35	1	35	4.586	4.046	17	1	1503	2.676	0.114	NA	0.045	0.089	127.808	173.829
36	1	36	4.6	3.952	17.5	1	4106	2.772	0.209	NA	0.095	0.191	-81.279	150.914
37	1	37	4.651	3.912	18	1	8206	2.836	0.262	NA	0.065	0.129	-38.392	42.887
38	1	38	4.483	4.023	18.5	1	2052	3.037	0.149	NA	0.201	0.402	146.503	-175.105
39	1	39	4.526	4.03	19	1	2088	3.081	0.129	NA	0.043	0.087	8.503	-138
40	1	40	4.662	3.896	19.5	1	6882	3.271	0.281	NA	0.191	0.381	-44.501	-53.004
41	1	41	4.644	3.933	20	1	4170	3.312	0.241	NA	0.041	0.082	115.937	160.438
42	1	42	4.579	3.969	20.5	1	3874	3.386	0.189	NA	0.074	0.148	151.072	35.135
43	1	43	4.609	4.013	21	1	6090	3.44	0.153	NA	0.054	0.108	55.99	-95.082
44	1	44	4.564	3.937	21.5	1	3942	3.53	0.219	NA	0.089	0.179	-120.802	-176.793
45	1	45	4.539	3.958	22	1	4714	3.562	0.198	NA	0.032	0.065	139.043	-100.155
46	1	46	4.755	3.968	22.5	1	8561	3.778	0.276	NA	0.216	0.432	2.57	-136.473
47	1	47	4.599	3.985	23	1	2653	3.935	0.176	NA	0.157	0.314	173.595	171.025
48	1	48	4.608	4.02	23.5	1	2741	3.971	0.146	NA	0.036	0.073	75.237	-98.358
49	1	49	4.629	4.03	24	1	2888	3.995	0.147	NA	0.023	0.047	24.859	-50.378
50	1	50	4.595	4.143	24.5	1	4388	4.112	0.044	NA	0.118	0.235	106.951	82.092
51	1	51	4.587	4.093	25	1	2931	4.162	0.071	NA	0.05	0.1	-99.365	153.685
52	1	52	4.587	4.072	25.5	1	4531	4.184	0.09	NA	0.021	0.043	-91.118	8.247
53	1	53	4.608	3.957	26	1	6924	4.3	0.206	NA	0.117	0.233	-79.293	11.825
54	1	54	4.672	3.869	26.5	1	4117	4.409	0.31	NA	0.109	0.218	-54.07	25.222
55	1	55	4.543	3.974	27	1	6265	4.576	0.181	NA	0.167	0.334	140.916	-165.014
56	1	56	4.645	4.013	27.5	1	5651	4.686	0.169	NA	0.11	0.219	20.836	-120.08
57	1	57	4.623	3.999	28	1	2912	4.711	0.171	NA	0.026	0.052	-147.315	-168.151
58	1	58	4.511	4.129	28.5	1	3189	4.883	0.05	NA	0.172	0.343	131.024	-81.661
59	1	59	4.606	4.029	29	1	5412	5.021	0.137	NA	0.138	0.275	-46.51	-177.533
60	1	60	4.65	4.046	29.5	1	4605	5.068	0.147	NA	0.047	0.095	20.504	67.014
61	1	61	4.581	3.958	30	1	4036	5.179	0.199	NA	0.111	0.222	-128.211	-148.715
62	1	62	4.609	4.054	30.5	1	4260	5.279	0.116	NA	0.1	0.199	74.103	-157.686
63	1	63	4.561	4.097	31	1	5401	5.342	0.059	NA	0.064	0.128	137.68	63.577
64	1	64	4.625	4.04	31.5	1	3300	5.428	0.136	NA	0.085	0.171	-41.675	-179.355
65	1	65	4.651	4.093	32	1	3935	5.486	0.116	NA	0.058	0.116	63.989	105.664
66	1	66	4.601	4.085	32.5	1	4302	5.536	0.086	NA	0.05	0.1	-170.729	125.282
67	1	67	4.624	3.999	33	1	5574	5.624	0.172	NA	0.088	0.177	-75.08	95.649
68	1	68	4.659	4.028	33.5	1	4398	5.669	0.166	NA	0.045	0.089	39.41	114.49
69	1	69	4.577	4.078	34	1	3961	5.765	0.081	NA	0.096	0.192	148.131	108.721
70	1	70	4.707	3.916	34.5	1	3863	5.972	0.284	NA	0.207	0.415	-51.333	160.536
71	1	71	4.747	3.976	35	1	4776	6.044	0.264	NA	0.071	0.143	55.927	107.26
72	1	72	4.625	3.99	35.5	1	3020	6.166	0.18	NA	0.122	0.245	173.142	117.215
73	1	73	4.753	3.908	36	1	3276	6.318	0.318	NA	0.152	0.304	-32.631	154.228
74	1	74	4.665	4.01	36.5	1	3829	6.453	0.183	NA	0.135	0.271	130.871	163.501
75	1	75	4.589	4.044	37	1	4787	6.536	0.117	NA	0.083	0.166	155.959	25.088
76	1	76	4.649	3.935	37.5	1	4034	6.661	0.241	NA	0.125	0.25	-61.291	142.75
77	1	77	4.714	4.098	38	1	4317	6.837	0.171	NA	0.176	0.351	68.417	129.708
78	1	78	4.71	4.066	38.5	1	4356	6.869	0.181	NA	0.032	0.064	-97.347	-165.764
79	1	79	4.703	3.993	39	1	5604	6.942	0.221	NA	0.073	0.147	-95.193	2.154
80	1	80	4.722	3.98	39.5	1	4360	6.965	0.244	NA	0.023	0.046	-35.806	59.387
81	1	81	4.764	4.106	40	1	6899	7.098	0.217	NA	0.133	0.267	71.268	107.074
82	1	82	4.566	4.089	40.5	1	5100	7.297	0.068	NA	0.199	0.398	-175.097	113.635
83	1	83	4.64	4.035	41	1	5595	7.389	0.149	NA	0.091	0.183	-35.891	139.206
84	1	84	4.6	4.049	41.5	1	5736	7.431	0.116	NA	0.042	0.085	161.343	-162.766
85	1	85	4.601	4.107	42	1	6271	7.489	0.069	NA	0.058	0.116	88.601	-72.742
86	1	86	4.667	4.114	42.5	1	3281	7.555	0.121	NA	0.066	0.132	6.494	-82.107
87	1	87	4.624	4.122	43	1	5119	7.599	0.078	NA	0.044	0.088	169.635	163.141
88	1	88	4.555	4.049	43.5	1	5817	7.699	0.107	NA	0.101	0.201	-133.071	57.294
89	1	89	4.499	4.129	44	1	4746	7.797	0.06	NA	0.098	0.195	124.923	-102.006
90	1	90	4.515	4.152	44.5	1	6442	7.825	0.038	NA	0.028	0.056	55.105	-69.818
91	1	91	4.525	4.239	45	1	6175	7.913	0.088	NA	0.088	0.176	83.837	28.732
92	1	92	4.477	4.264	45.5	1	6274	7.966	0.132	NA	0.053	0.107	152.54	68.703
93	1	93	4.521	4.128	46	1	3729	8.109	0.042	NA	0.143	0.285	-72.059	135.401
94	1	94	4.418	4.118	46.5	1	3268	8.213	0.14	NA	0.104	0.207	-174.703	-102.644
95	1	95	4.449	4.177	47	1	3581	8.279	0.106	NA	0.066	0.132	62.358	-122.94
96	1	96	4.428	4.212	47.5	1	5676	8.319	0.136	NA	0.04	0.081	120.214	57.857
97	1	97	4.562	4.034	48	1	1600	8.542	0.122	NA	0.222	0.445	-53.221	-173.435
98	1	98	4.554	4.094	48.5	1	2107	8.602	0.061	NA	0.061	0.122	96.873	150.094
99	1	99	4.469	4.091	49	1	1126	8.688	0.106	NA	0.085	0.171	-177.811	85.316
100	1	100	4.451	4.226	49.5	1	3103	8.824	0.124	NA	0.137	0.273	97.445	-84.744
101	1	101	4.32	4.302	50	1	5817	8.976	0.275	NA	0.152	0.303	150.096	52.651
102	1	102	4.559	4.117	50.5	1	3232	9.278	0.039	NA	0.302	0.605	-37.629	172.275
103	1	103	4.474	4.142	51	1	4258	9.367	0.08	NA	0.089	0.178	163.994	-158.378
104	1	104	4.48	4.266	51.5	1	6604	9.492	0.133	NA	0.125	0.25	87.162	-76.832
105	1	105	4.285	4.219	52	1	7010	9.693	0.275	NA	0.2	0.401	-166.422	106.416
106	1	106	4.448	4.082	52.5	1	3671	9.906	0.128	NA	0.213	0.426	-40.074	126.348
107	1	107	4.408	4.119	53	1	2792	9.96	0.149	NA	0.054	0.108	138.079	178.153
108	1	108	4.439	4.106	53.5	1	2389	9.993	0.124	NA	0.033	0.067	-21.2	-159.28
109	1	109	4.49	4.031	54	1	1766	10.084	0.139	NA	0.091	0.182	-56.068	-34.867
110	1	110	4.274	4.066	54.5	1	3505	10.303	0.293	NA	0.219	0.438	170.925	-133.007
111	1	111	4.318	4.093	55	1	2713	10.355	0.243	NA	0.052	0.104	31.675	-139.25
112	1	112	4.397	4.073	55.5	1	1960	10.437	0.176	NA	0.082	0.164	-14.27	-45.945
113	1	113	4.343	4.096	56	1	3944	10.495	0.218	NA	0.059	0.117	156.902	171.172
114	1	114	4.234	4.21	56.5	1	3950	10.654	0.324	NA	0.158	0.317	133.604	-23.298
115	1	115	4.463	4.145	57	1	1275	10.892	0.091	NA	0.238	0.475	-15.986	-149.591
116	1	116	4.455	4.032	57.5	1	1457	11.004	0.157	NA	0.113	0.225	-93.77	-77.784
117	1	117	4.466	3.964	58	1	1689	11.073	0.21	NA	0.069	0.138	-80.516	13.254
118	1	118	4.465	4.035	58.5	1	3285	11.144	0.149	NA	0.07	0.141	91.238	171.754
119	1	119	4.429	4.184	59	1	1683	11.297	0.127	NA	0.154	0.307	103.394	12.156
120	1	120	4.419	4.129	59.5	1	2291	11.353	0.137	NA	0.056	0.112	-101.012	155.594
121	1	121	4.489	4.065	60	1	1864	11.448	0.111	NA	0.095	0.191	-42.48	58.533
122	1	122	4.424	4.107	60.5	1	1070	11.526	0.137	NA	0.077	0.155	146.657	-170.863
123	1	123	4.447	4.025	61	1	1435	11.611	0.168	NA	0.085	0.17	-74.602	138.741
124	1	124	4.411	4.093	61.5	1	1845	11.688	0.155	NA	0.077	0.154	117.767	-167.632
125	1	125	4.462	4.147	62	1	1574	11.761	0.091	NA	0.074	0.148	46.441	-71.326
126	1	126	4.467	4.139	62.5	1	2609	11.771	0.087	NA	0.01	0.019	-57.451	-103.891
127	1	127	4.438	4.294	63	1	2176	11.929	0.18	NA	0.158	0.316	100.589	158.04
128	1	128	4.491	4.326	63.5	1	4712	11.991	0.182	NA	0.062	0.124	31.332	-69.258
129	1	129	4.488	4.171	64	1	2690	12.146	0.067	NA	0.155	0.31	-91.37	-122.702
130	1	130	4.388	4.371	64.5	1	4757	12.37	0.272	NA	0.224	0.448	116.525	-152.104
131	1	131	4.41	4.319	65	1	2715	12.427	0.217	NA	0.057	0.114	-66.603	176.872
132	1	132	4.303	4.306	65.5	1	2632	12.535	0.292	NA	0.108	0.217	-173.32	-106.718
133	1	133	4.337	4.172	66	1	1862	12.674	0.217	NA	0.138	0.277	-75.818	97.502
134	1	134	4.372	4.208	66.5	1	1531	12.724	0.188	NA	0.05	0.1	45.137	120.956
135	1	135	4.321	4.234	67	1	1382	12.782	0.245	NA	0.058	0.115	152.776	107.639
136	1	136	4.322	4.218	67.5	1	1350	12.798	0.239	NA	0.016	0.033	-85.287	121.937
137	1	137	4.22	4.52	68	1	7074	13.117	0.494	NA	0.319	0.638	108.682	-166.032
138	1	138	4.324	4.279	68.5	1	940	13.38	0.26	NA	0.263	0.525	-66.759	-175.441
139	1	139	4.334	4.249	69	1	1369	13.411	0.238	NA	0.032	0.063	-70.673	-3.914
140	1	140	4.267	4.298	69.5	1	2171	13.494	0.319	NA	0.083	0.166	143.856	-145.471
141	1	141	4.257	4.273	70	1	3754	13.521	0.318	NA	0.026	0.053	-111.426	104.718
142	1	142	4.348	4.172	70.5	1	2931	13.656	0.206	NA	0.135	0.271	-48.161	63.265
143	1	143	4.294	4.17	71	1	1747	13.71	0.259	NA	0.053	0.107	-177.048	-128.886
144	1	144	4.33	4.211	71.5	1	1809	13.764	0.23	NA	0.054	0.109	49.585	-133.367
145	1	145	4.276	4.229	72	1	2560	13.82	0.286	NA	0.056	0.112	161.105	111.52
146	1	146	4.308	4.307	72.5	1	1382	13.904	0.288	NA	0.084	0.168	68.096	-93.01
147	1	147	4.335	4.171	73	1	1907	14.043	0.218	NA	0.139	0.278	-78.511	-146.606
148	1	148	4.324	4.27	73.5	1	2843	14.143	0.256	NA	0.1	0.201	96.673	175.184
149	1	149	4.299	4.268	74	1	2967	14.168	0.277	NA	0.024	0.049	-173.549	89.777
150	1	150	4.198	4.251	74.5	1	1770	14.271	0.368	NA	0.103	0.206	-170.666	2.883
151	1	151	4.269	4.347	75	1	3129	14.391	0.342	NA	0.12	0.24	53.348	-135.986
152	1	152	4.229	4.359	75.5	1	3182	14.433	0.383	NA	0.042	0.085	163.761	110.414
153	1	153	4.221	4.311	76	1	4189	14.481	0.367	NA	0.048	0.097	-99.266	96.972
154	1	154	4.269	4.268	76.5	1	1738	14.546	0.306	NA	0.064	0.129	-42.247	57.019
155	1	155	4.195	4.223	77	1	3488	14.632	0.364	NA	0.086	0.173	-148.85	-106.603
156	1	156	4.229	4.403	77.5	1	3372	14.816	0.408	NA	0.183	0.367	79.199	-131.951
157	1	157	4.211	4.308	78	1	1894	14.913	0.375	NA	0.097	0.194	-100.931	179.87
158	1	158	4.141	4.278	78.5	1	3251	14.989	0.43	NA	0.077	0.153	-156.384	-55.453
159	1	159	4.231	4.334	79	1	3411	15.096	0.368	NA	0.106	0.213	32.197	-171.419
160	1	160	4.236	4.265	79.5	1	3377	15.165	0.335	NA	0.069	0.139	-85.759	-117.956
161	1	161	4.212	4.255	80	1	4213	15.191	0.355	NA	0.026	0.052	-157.68	-71.921
162	1	162	4.205	4.292	80.5	1	3195	15.229	0.374	NA	0.038	0.075	100.017	-102.303
163	1	163	4.214	4.238	81	1	3496	15.284	0.349	NA	0.055	0.11	-80.887	179.096
164	1	164	4.24	4.287	81.5	1	3502	15.339	0.339	NA	0.055	0.11	61.308	142.194
165	1	165	4.273	4.194	82	1	3914	15.437	0.283	NA	0.099	0.197	-70.842	-132.15
166	1	166	4.237	4.222	82.5	1	5041	15.483	0.322	NA	0.046	0.091	140.88	-148.278
167	1	167	4.147	4.193	83	1	3464	15.578	0.408	NA	0.095	0.191	-161.915	57.205
168	1	168	4.145	4.119	83.5	1	3972	15.652	0.409	NA	0.074	0.148	-91.217	70.698
169	1	169	4.212	4.145	84	1	4224	15.725	0.341	NA	0.072	0.144	21.805	113.022
170	1	170	4.244	4.18	84.5	1	4215	15.772	0.309	NA	0.047	0.095	47.212	25.407
171	1	171	4.361	4.164	85	1	3340	15.889	0.192	NA	0.117	0.235	-7.747	-54.959
172	1	172	4.157	4.234	85.5	1	3007	16.104	0.403	NA	0.215	0.43	161.016	168.763
173	1	173	4.097	4.167	86	1	5600	16.195	0.456	NA	0.09	0.181	-132.024	66.96
174	1	174	4.175	4.218	86.5	1	3103	16.288	0.383	NA	0.093	0.187	32.959	164.983
175	1	175	4.293	4.392	87	1	1845	16.499	0.351	NA	0.21	0.421	55.883	22.924
176	1	176	4.225	4.326	87.5	1	4172	16.593	0.37	NA	0.095	0.19	-136.223	167.895
177	1	177	4.242	4.266	88	1	5102	16.656	0.33	NA	0.063	0.126	-74.261	61.962
178	1	178	4.219	4.281	88.5	1	4838	16.683	0.356	NA	0.027	0.054	144.983	-140.757
179	1	179	4.223	4.171	89	1	4411	16.794	0.33	NA	0.11	0.22	-88.252	126.765
180	1	180	4.249	4.245	89.5	1	3807	16.872	0.317	NA	0.078	0.156	70.358	158.61
181	1	181	4.213	4.066	90	1	4000	17.054	0.351	NA	0.182	0.365	-101.333	-171.69
182	1	182	4.17	4.158	90.5	1	3957	17.156	0.383	NA	0.102	0.203	115.119	-143.548
183	1	183	4.177	4.241	91	1	2528	17.239	0.385	NA	0.083	0.166	85.071	-30.049
184	1	184	4.232	4.129	91.5	1	2956	17.363	0.322	NA	0.124	0.248	-63.689	-148.76
185	1	185	4.26	4.153	92	1	5587	17.399	0.293	NA	0.036	0.072	39.972	103.661
186	1	186	4.289	4.207	92.5	1	3163	17.46	0.268	NA	0.062	0.123	61.518	21.546
187	1	187	4.256	4.319	93	1	7214	17.577	0.339	NA	0.117	0.233	106.594	45.076
188	1	188	4.19	4.264	93.5	1	3665	17.663	0.379	NA	0.086	0.172	-140.685	112.721
189	1	189	4.241	4.13	94	1	3456	17.807	0.313	NA	0.144	0.288	-69.088	71.597
190	1	190	4.252	4.187	94.5	1	4704	17.866	0.302	NA	0.059	0.117	79.085	148.174
191	1	191	4.272	4.137	95	1	4021	17.92	0.282	NA	0.054	0.108	-68.773	-147.858
192	1	192	4.215	4.266	95.5	1	3167	18.061	0.355	NA	0.141	0.283	113.64	-177.587
193	1	193	4.266	4.203	96	1	2560	18.142	0.291	NA	0.081	0.162	-51.191	-164.831
194	1	194	4.226	4.181	96.5	1	2905	18.188	0.328	NA	0.046	0.091	-151.385	-100.194
195	1	195	4.322	4.205	97	1	2822	18.287	0.236	NA	0.099	0.198	13.823	165.209
196	1	196	4.294	4.267	97.5	1	3840	18.355	0.282	NA	0.068	0.137	114.193	100.369
197	1	197	4.318	4.196	98	1	4283	18.43	0.238	NA	0.075	0.149	-71.228	174.58
198	1	198	4.268	4.137	98.5	1	1431	18.508	0.286	NA	0.078	0.156	-130.314	-59.087
199	1	199	4.363	4.221	99	1	3929	18.636	0.201	NA	0.127	0.255	41.492	171.806
200	1	200	4.329	4.158	99.5	1	4857	18.707	0.224	NA	0.072	0.143	-118.269	-159.76
201	1	201	4.237	4.211	100	1	3031	18.813	0.32	NA	0.106	0.212	150.054	-91.677
202	1	202	4.228	4.197	100.5	1	1879	18.83	0.327	NA	0.017	0.034	-121.75	88.196
203	1	203	4.295	4.204	101	1	2557	18.897	0.262	NA	0.067	0.134	6.031	127.781
204	1	204	4.199	4.214	101.5	1	2122	18.993	0.358	NA	0.096	0.192	173.827	167.797
205	1	205	4.165	4.218	102	1	1875	19.028	0.393	NA	0.035	0.07	173.745	-0.082
206	1	206	4.29	4.119	102.5	1	4049	19.187	0.265	NA	0.16	0.319	-38.242	148.013
207	1	207	4.369	4.122	103	1	3871	19.267	0.187	NA	0.079	0.158	1.949	40.19
208	1	208	4.385	4.08	103.5	1	3654	19.312	0.184	NA	0.045	0.09	-69.538	-71.487
209	1	209	4.265	4.151	104	1	1779	19.451	0.288	NA	0.14	0.279	149.017	-141.445
210	1	210	4.366	4.156	104.5	1	3142	19.553	0.186	NA	0.101	0.202	2.303	-146.714
211	1	211	4.294	4.099	105	1	4428	19.644	0.265	NA	0.092	0.183	-141.595	-143.899
212	1	212	4.208	4.238	105.5	1	2440	19.808	0.355	NA	0.164	0.328	121.933	-96.472
213	1	213	4.337	4.249	106	1	2276	19.938	0.235	NA	0.13	0.26	4.831	-117.102
214	1	214	4.3	4.107	106.5	1	3227	20.085	0.257	NA	0.146	0.293	-104.575	-109.406
215	1	215	4.341	4.164	107	1	3317	20.154	0.212	NA	0.07	0.139	54.567	159.142
216	1	216	4.293	4.169	107.5	1	4686	20.202	0.26	NA	0.048	0.096	174.181	119.614
217	1	217	4.213	4.202	108	1	2020	20.289	0.343	NA	0.087	0.174	157.433	-16.747
218	1	218	4.261	4.215	108.5	1	4307	20.339	0.298	NA	0.05	0.1	14.798	-142.636
219	1	219	4.264	4.181	109	1	2378	20.373	0.29	NA	0.034	0.068	-84.417	-99.215
220	1	220	4.338	4.058	109.5	1	2545	20.516	0.236	NA	0.143	0.287	-59.014	25.404
221	1	221	4.253	4.174	110	1	3562	20.66	0.301	NA	0.144	0.288	126.307	-174.68
222	1	222	4.336	4.233	110.5	1	2399	20.762	0.231	NA	0.101	0.203	35.302	-91.005
223	1	223	4.347	4.196	111	1	2015	20.8	0.21	NA	0.038	0.077	-73.231	-108.533
224	1	224	4.298	4.118	111.5	1	1998	20.892	0.257	NA	0.092	0.183	-121.714	-48.483
225	1	225	4.305	4.111	112	1	1521	20.901	0.251	NA	0.01	0.019	-44.565	77.15
226	1	226	4.279	4.119	112.5	1	4268	20.929	0.277	NA	0.028	0.056	163.404	-152.031
227	1	227	4.318	4.096	113	1	4200	20.975	0.242	NA	0.046	0.092	-30.588	166.008
228	1	228	4.333	4.101	113.5	1	2647	20.99	0.227	NA	0.015	0.031	18.918	49.506
229	1	229	4.345	4.121	114	1	2297	21.014	0.211	NA	0.023	0.047	57.578	38.66
230	1	230	4.366	4.09	114.5	1	3756	21.05	0.198	NA	0.036	0.073	-55.883	-113.461
231	1	231	4.322	4.127	115	1	2717	21.107	0.233	NA	0.057	0.113	140.317	-163.8
232	1	232	4.254	4.173	115.5	1	1907	21.189	0.299	NA	0.082	0.165	145.529	5.213
233	1	233	4.364	4.194	116	1	2265	21.301	0.192	NA	0.112	0.224	10.499	-135.03
234	1	234	4.414	4.081	116.5	1	2570	21.424	0.158	NA	0.123	0.246	-66.212	-76.712
235	1	235	4.368	4.149	117	1	1920	21.506	0.185	NA	0.082	0.164	124.103	-169.685
236	1	236	4.38	4.102	117.5	1	2229	21.555	0.181	NA	0.049	0.098	-75.94	159.957
237	1	237	4.475	4.086	118	1	1585	21.652	0.104	NA	0.097	0.194	-9.247	66.692
238	1	238	4.38	4.074	118.5	1	1486	21.748	0.191	NA	0.096	0.191	-172.581	-163.334
239	1	239	4.478	4.007	119	1	3679	21.866	0.167	NA	0.119	0.237	-34.471	138.11
240	1	240	4.35	4.055	119.5	1	1779	22.004	0.227	NA	0.137	0.275	159.291	-166.238
241	1	241	4.358	4.153	120	1	1934	22.102	0.195	NA	0.098	0.197	85.119	-74.172
242	1	242	4.406	3.989	120.5	1	3946	22.273	0.221	NA	0.171	0.342	-73.532	-158.651
243	1	243	4.409	4.066	121	1	3709	22.349	0.17	NA	0.076	0.153	88.332	161.864
244	1	244	4.312	4.042	121.5	1	2052	22.449	0.266	NA	0.099	0.198	-166.188	105.48
245	1	245	4.406	4.077	122	1	1894	22.549	0.166	NA	0.1	0.201	20.517	-173.295
246	1	246	4.463	4.072	122.5	1	2133	22.606	0.123	NA	0.057	0.114	-5.044	-25.561
247	1	247	4.385	4.2	123	1	1512	22.756	0.174	NA	0.15	0.3	121.459	126.503
248	1	248	4.347	4.028	123.5	1	981	22.932	0.241	NA	0.176	0.351	-102.226	136.315
249	1	249	4.421	4.125	124	1	2370	23.053	0.135	NA	0.121	0.242	52.457	154.683
250	1	250	4.318	4.068	124.5	1	3520	23.17	0.25	NA	0.118	0.235	-151.104	156.439
251	1	251	4.327	4.226	125	1	2630	23.328	0.237	NA	0.158	0.316	86.948	-121.948
252	1	252	4.227	4.144	125.5	1	3204	23.457	0.326	NA	0.129	0.257	-140.61	132.441
253	1	253	4.289	4.093	126	1	3355	23.537	0.271	NA	0.08	0.16	-39.827	100.784
254	1	254	4.372	4.056	126.5	1	3027	23.628	0.207	NA	0.091	0.182	-23.996	15.831
255	1	255	4.374	4.051	127	1	1838	23.633	0.207	NA	0.005	0.011	-63.036	-39.04
256	1	256	4.275	4.14	127.5	1	3084	23.766	0.278	NA	0.133	0.266	138.15	-158.814
257	1	257	4.359	4.097	128	1	1964	23.861	0.202	NA	0.094	0.188	-26.755	-164.906
258	1	258	4.312	4.106	128.5	1	3227	23.908	0.246	NA	0.048	0.096	169.557	-163.688
259	1	259	4.372	4.021	129	1	1412	24.012	0.225	NA	0.104	0.208	-54.659	135.784
260	1	260	4.317	4.161	129.5	1	2976	24.162	0.236	NA	0.15	0.3	111.686	166.345
261	1	261	4.28	4.108	130	1	1860	24.227	0.277	NA	0.065	0.13	-125.274	123.039
262	1	262	4.374	4.073	130.5	1	2289	24.327	0.197	NA	0.1	0.201	-20.206	105.068
263	1	263	4.382	4.037	131	1	1514	24.364	0.208	NA	0.036	0.073	-77.361	-57.155
264	1	264	4.333	3.968	131.5	1	3519	24.448	0.288	NA	0.084	0.169	-124.863	-47.502
265	1	265	4.23	3.971	132	1	2432	24.552	0.372	NA	0.104	0.207	178.393	-56.744
266	1	266	4.298	3.896	132.5	1	1862	24.654	0.364	NA	0.102	0.203	-47.729	133.878
267	1	267	4.391	4.048	133	1	2291	24.832	0.194	NA	0.178	0.356	58.638	106.368
268	1	268	4.339	3.946	133.5	1	3101	24.946	0.299	NA	0.114	0.229	-117.013	-175.651
269	1	269	4.365	3.929	134	1	1631	24.977	0.294	NA	0.031	0.062	-33.467	83.546
270	1	270	4.348	3.964	134.5	1	2344	25.017	0.28	NA	0.039	0.079	115.477	148.943
271	1	271	4.354	4.015	135	1	2783	25.068	0.243	NA	0.051	0.102	83.236	-32.24
272	1	272	4.302	4.001	135.5	1	2523	25.122	0.295	NA	0.054	0.108	-165.218	111.545
273	1	273	4.358	3.996	136	1	2069	25.179	0.251	NA	0.057	0.114	-4.891	160.327
274	1	274	4.281	4.066	136.5	1	1951	25.282	0.286	NA	0.103	0.207	138.039	142.93
275	1	275	4.265	4.098	137	1	4081	25.319	0.293	NA	0.037	0.074	116.657	-21.381
276	1	276	4.213	4.01	137.5	1	2801	25.422	0.37	NA	0.103	0.206	-120.308	123.035
277	1	277	4.272	4.072	138	1	2681	25.508	0.292	NA	0.086	0.173	46.443	166.751
278	1	278	4.303	4.062	138.5	1	2408	25.54	0.267	NA	0.032	0.064	-18.225	-64.668
279	1	279	4.175	4.01	139	1	4160	25.678	0.405	NA	0.138	0.277	-157.684	-139.459
280	1	280	4.194	4.064	139.5	1	2790	25.736	0.37	NA	0.058	0.115	70.797	-131.519
281	1	281	4.286	4.094	140	1	2498	25.833	0.273	NA	0.097	0.195	17.935	-52.862
282	1	282	4.279	3.983	140.5	1	3232	25.945	0.324	NA	0.111	0.223	-93.974	-111.909
283	1	283	4.269	4.005	141	1	1713	25.969	0.321	NA	0.024	0.049	112.832	-153.194
284	1	284	4.313	4.082	141.5	1	2547	26.057	0.251	NA	0.088	0.177	60.602	-52.23
285	1	285	4.236	3.995	142	1	1915	26.174	0.355	NA	0.116	0.232	-131.524	167.874
286	1	286	4.27	3.934	142.5	1	2890	26.244	0.359	NA	0.07	0.14	-60.857	70.667
287	1	287	4.276	4.055	143	1	2822	26.364	0.294	NA	0.121	0.242	86.745	147.602
288	1	288	4.164	4.027	143.5	1	2016	26.48	0.41	NA	0.116	0.232	-165.918	107.337
289	1	289	4.236	3.986	144	1	3351	26.564	0.359	NA	0.083	0.166	-29.306	136.612
290	1	290	4.316	3.981	144.5	1	3460	26.643	0.294	NA	0.079	0.159	-3.643	25.664
291	1	291	4.309	3.955	145	1	3321	26.67	0.316	NA	0.027	0.054	-105.171	-101.528
292	1	292	4.305	4.074	145.5	1	2756	26.788	0.261	NA	0.118	0.237	91.894	-162.935
293	1	293	4.37	4.008	146	1	3959	26.881	0.234	NA	0.093	0.185	-44.955	-136.85
294	1	294	4.309	4.021	146.5	1	1691	26.944	0.279	NA	0.063	0.126	168.203	-146.842
295	1	295	4.217	4.037	147	1	2075	27.036	0.356	NA	0.093	0.186	169.853	1.65
296	1	296	4.304	4.021	147.5	1	3276	27.124	0.283	NA	0.088	0.176	-10.495	179.653
297	1	297	4.156	3.975	148	1	2039	27.28	0.436	NA	0.155	0.311	-162.558	-152.064
298	1	298	4.192	4.015	148.5	1	1090	27.334	0.387	NA	0.054	0.108	47.998	-149.443
299	1	299	4.251	3.961	149	1	2700	27.414	0.359	NA	0.08	0.16	-42.709	-90.707
300	1	300	4.241	4.094	149.5	1	1542	27.547	0.318	NA	0.133	0.267	94.247	136.955
301	1	301	4.344	4.019	150	1	3293	27.675	0.25	NA	0.127	0.255	-35.949	-130.196
302	1	302	4.319	4.047	150.5	1	2156	27.712	0.257	NA	0.037	0.074	131.337	167.286
303	1	303	4.268	3.924	151	1	2681	27.844	0.367	NA	0.133	0.265	-112.879	115.784
304	1	304	4.267	4.018	151.5	1	2208	27.938	0.317	NA	0.094	0.188	90.415	-156.706
305	1	305	4.278	4.016	152	1	2109	27.949	0.308	NA	0.011	0.022	-11.056	-101.472
306	1	306	4.322	3.996	152.5	1	2278	27.998	0.281	NA	0.049	0.097	-25.007	-13.951
307	1	307	4.335	3.959	153	1	1785	28.037	0.293	NA	0.039	0.078	-70.674	-45.666
308	1	308	4.286	3.962	153.5	1	1134	28.085	0.33	NA	0.049	0.098	176.722	-112.605
309	1	309	4.298	3.942	154	1	2606	28.109	0.332	NA	0.023	0.047	-58.077	125.201
310	1	310	4.264	3.958	154.5	1	2717	28.146	0.349	NA	0.038	0.076	154.477	-147.446
311	1	311	4.344	3.961	155	1	2116	28.226	0.286	NA	0.08	0.159	1.704	-152.773
312	1	312	4.249	3.852	155.5	1	2299	28.37	0.429	NA	0.144	0.288	-131.204	-132.908
313	1	313	4.245	3.905	156	1	2325	28.423	0.397	NA	0.053	0.105	94.258	-134.538
314	1	314	4.244	3.957	156.5	1	1664	28.474	0.368	NA	0.052	0.104	91.781	-2.478
315	1	315	4.258	3.972	157	1	2980	28.495	0.348	NA	0.021	0.041	46.189	-45.591
316	1	316	4.26	3.96	157.5	1	2265	28.507	0.352	NA	0.012	0.024	-77.165	-123.354
317	1	317	4.373	4.038	158	1	2410	28.644	0.215	NA	0.137	0.274	34.716	111.881
318	1	318	4.218	3.941	158.5	1	3328	28.826	0.397	NA	0.182	0.365	-147.897	177.387
319	1	319	4.386	3.986	159	1	1642	29	0.238	NA	0.173	0.347	15.064	162.961
320	1	320	4.341	3.978	159.5	1	2331	29.046	0.277	NA	0.046	0.092	-170.22	174.716
321	1	321	4.316	4.099	160	1	1612	29.169	0.243	NA	0.123	0.247	101.446	-88.334
322	1	322	4.269	3.946	160.5	1	2171	29.329	0.353	NA	0.161	0.321	-107.068	151.486
323	1	323	4.367	4.062	161	1	2067	29.481	0.208	NA	0.152	0.304	49.999	157.067
324	1	324	4.262	3.891	161.5	1	1243	29.682	0.393	NA	0.201	0.401	-121.518	-171.517
325	1	325	4.25	4.026	162	1	2376	29.818	0.329	NA	0.136	0.272	94.768	-143.714
326	1	326	4.312	4.005	162.5	1	3025	29.883	0.284	NA	0.065	0.131	-19.399	-114.167
327	1	327	4.331	3.963	163	1	2845	29.93	0.293	NA	0.046	0.093	-65.135	-45.736
328	1	328	4.329	3.762	163.5	1	2948	30.13	0.452	NA	0.2	0.401	-90.724	-25.589
329	1	329	4.25	4.008	164	1	2858	30.389	0.337	NA	0.258	0.517	107.831	-161.445
330	1	330	4.343	3.872	164.5	1	2886	30.553	0.353	NA	0.164	0.329	-55.671	-163.502
331	1	331	4.344	3.921	165	1	2660	30.602	0.314	NA	0.049	0.098	88.768	144.439
332	1	332	4.331	3.96	165.5	1	3086	30.643	0.296	NA	0.041	0.081	108.397	19.629
333	1	333	4.322	3.95	166	1	1932	30.655	0.308	NA	0.013	0.025	-131.136	120.467
334	1	334	4.308	3.89	166.5	1	2062	30.717	0.361	NA	0.062	0.123	-103.451	27.685
335	1	335	4.322	3.917	167	1	2335	30.747	0.332	NA	0.03	0.06	61.876	165.327
336	1	336	4.341	3.88	167.5	1	2018	30.787	0.347	NA	0.041	0.081	-63.034	-124.91
337	1	337	4.331	3.863	168	1	985	30.807	0.367	NA	0.02	0.04	-120.755	-57.721
338	1	338	4.281	3.865	168.5	1	2124	30.857	0.398	NA	0.05	0.099	178.06	-61.186
339	1	339	4.28	3.838	169	1	1930	30.884	0.418	NA	0.027	0.054	-91.518	90.423
340	1	340	4.329	3.86	169.5	1	1971	30.937	0.371	NA	0.053	0.106	23.938	115.455
341	1	341	4.308	3.931	170	1	1247	31.011	0.332	NA	0.074	0.147	106.187	82.249
342	1	342	4.305	3.909	170.5	1	1055	31.033	0.35	NA	0.022	0.045	-99.164	154.649
343	1	343	4.225	3.847	171	1	1489	31.134	0.45	NA	0.101	0.202	-142.197	-43.033
344	1	344	4.258	3.872	171.5	1	2316	31.176	0.409	NA	0.042	0.084	37.536	179.734
345	1	345	4.315	3.875	172	1	1390	31.233	0.367	NA	0.057	0.114	2.918	-34.618
346	1	346	4.236	3.894	172.5	1	1817	31.314	0.411	NA	0.081	0.162	166.719	163.8
347	1	347	4.406	3.918	173	1	2274	31.485	0.279	NA	0.171	0.342	8.262	-158.457
348	1	348	4.316	3.816	173.5	1	2527	31.621	0.414	NA	0.136	0.273	-131.424	-139.686
349	1	349	4.329	3.894	174	1	2225	31.701	0.344	NA	0.079	0.159	80.575	-148.001
350	1	350	4.278	3.859	174.5	1	1311	31.762	0.404	NA	0.062	0.123	-144.948	134.477
351	1	351	4.277	3.822	175	1	2188	31.799	0.432	NA	0.037	0.074	-91.718	53.231
352	1	352	4.292	3.857	175.5	1	2022	31.836	0.397	NA	0.037	0.075	66.52	158.237
353	1	353	4.365	3.85	176	1	3972	31.91	0.358	NA	0.074	0.147	-4.984	-71.504
354	1	354	4.204	3.752	176.5	1	2903	32.099	0.533	NA	0.189	0.377	-148.807	-143.823
355	1	355	4.155	3.765	177	1	1849	32.149	0.558	NA	0.051	0.101	165.774	-45.419
356	1	356	4.203	3.737	177.5	1	2801	32.205	0.546	NA	0.056	0.112	-30.379	163.847
357	1	357	4.258	3.735	178	1	2905	32.26	0.513	NA	0.055	0.11	-1.367	29.012
358	1	358	4.207	3.782	178.5	1	3078	32.33	0.509	NA	0.069	0.138	137.68	139.047
359	1	359	4.291	3.755	179	1	1792	32.418	0.478	NA	0.089	0.177	-17.744	-155.424
360	1	360	4.255	3.856	179.5	1	4078	32.526	0.422	NA	0.108	0.215	109.849	127.593
361	1	361	4.199	3.828	180	1	2094	32.587	0.481	NA	0.062	0.124	-153.137	97.014
362	1	362	4.323	3.704	180.5	1	2331	32.762	0.507	NA	0.175	0.35	-45.3	107.837
363	1	363	4.292	3.797	181	1	1322	32.86	0.443	NA	0.098	0.196	108.121	153.422
364	1	364	4.252	3.756	181.5	1	1888	32.917	0.499	NA	0.057	0.113	-134.219	117.66
365	1	365	4.256	3.878	182	1	2598	33.038	0.406	NA	0.121	0.243	88.281	-137.5
366	1	366	4.24	3.875	182.5	1	1606	33.055	0.42	NA	0.016	0.032	-170.911	100.808
367	1	367	4.323	3.806	183	1	3404	33.162	0.418	NA	0.108	0.215	-39.995	130.916
368	1	368	4.226	3.756	183.5	1	2408	33.271	0.516	NA	0.109	0.218	-152.861	-112.866
369	1	369	4.305	3.692	184	1	1589	33.373	0.525	NA	0.102	0.204	-38.882	113.979
370	1	370	4.348	3.865	184.5	1	2572	33.551	0.355	NA	0.178	0.356	76.014	114.896
371	1	371	4.189	3.781	185	1	1542	33.731	0.522	NA	0.18	0.36	-152.182	131.804
372	1	372	4.308	3.797	185.5	1	1689	33.852	0.433	NA	0.121	0.241	7.643	159.825
373	1	373	4.26	3.792	186	1	2001	33.901	0.467	NA	0.049	0.099	-173.296	179.06
374	1	374	4.348	3.823	186.5	1	1559	33.995	0.39	NA	0.094	0.188	19.833	-166.87
375	1	375	4.292	3.849	187	1	1855	34.056	0.403	NA	0.061	0.122	155.664	135.83
376	1	376	4.279	3.83	187.5	1	1629	34.079	0.425	NA	0.023	0.046	-124.755	79.581
377	1	377	4.343	3.823	188	1	2088	34.143	0.393	NA	0.064	0.128	-5.835	118.92
378	1	378	4.293	3.854	188.5	1	2438	34.201	0.398	NA	0.058	0.117	148.007	153.843
379	1	379	4.323	3.809	189	1	1442	34.255	0.416	NA	0.054	0.108	-57.102	154.891
380	1	380	4.329	3.761	189.5	1	1962	34.304	0.454	NA	0.048	0.097	-82.422	-25.32
381	1	381	4.263	3.848	190	1	1721	34.412	0.423	NA	0.109	0.218	127.198	-150.38
382	1	382	4.264	3.79	190.5	1	3072	34.47	0.466	NA	0.057	0.115	-89.475	143.327
383	1	383	4.335	3.792	191	1	1514	34.542	0.424	NA	0.072	0.143	1.201	90.676
384	1	384	4.254	3.83	191.5	1	1124	34.632	0.442	NA	0.09	0.181	154.816	153.615
385	1	385	4.289	3.801	192	1	1386	34.678	0.442	NA	0.046	0.091	-39.233	165.951
386	1	386	4.26	3.73	192.5	1	1258	34.755	0.517	NA	0.077	0.155	-112.357	-73.124
387	1	387	4.361	3.87	193	1	2623	34.928	0.344	NA	0.173	0.346	54.126	166.483
388	1	388	4.271	3.741	193.5	1	2124	35.085	0.501	NA	0.157	0.314	-124.905	-179.031
389	1	389	4.221	3.771	194	1	1403	35.144	0.508	NA	0.059	0.118	149.4	-85.695
390	1	390	4.237	3.828	194.5	1	2380	35.203	0.455	NA	0.059	0.118	73.852	-75.548
391	1	391	4.288	3.845	195	1	1738	35.257	0.408	NA	0.054	0.107	19.028	-54.824
392	1	392	4.334	3.876	195.5	1	4023	35.313	0.355	NA	0.056	0.112	33.212	14.184
393	1	393	4.238	3.88	196	1	2619	35.409	0.418	NA	0.097	0.193	177.627	144.414
394	1	394	4.313	3.85	196.5	1	2400	35.49	0.389	NA	0.081	0.161	-22.204	160.169
395	1	395	4.278	3.909	197	1	1105	35.559	0.369	NA	0.068	0.137	120.381	142.585
396	1	396	4.292	3.825	197.5	1	1196	35.644	0.421	NA	0.085	0.17	-80.375	159.244
397	1	397	4.25	3.85	198	1	1384	35.694	0.43	NA	0.05	0.099	149.095	-130.53
398	1	398	4.27	3.814	198.5	1	1041	35.735	0.444	NA	0.042	0.083	-60.944	149.962
399	1	399	4.296	3.909	199	1	1655	35.833	0.356	NA	0.098	0.197	74.798	135.741
400	1	400	4.29	3.897	199.5	1	1162	35.846	0.368	NA	0.013	0.025	-115.842	169.36
401	1	401	4.259	3.909	200	1	1945	35.879	0.383	NA	0.033	0.066	158.527	-85.631
402	1	402	4.231	3.857	200.5	1	1896	35.939	0.439	NA	0.06	0.12	-118.829	82.645
403	1	403	4.212	3.943	201	1	1693	36.028	0.401	NA	0.089	0.177	101.794	-139.377
404	1	404	4.23	3.887	201.5	1	1794	36.087	0.42	NA	0.059	0.118	-72.988	-174.782
405	1	405	4.284	3.843	202	1	2417	36.157	0.412	NA	0.07	0.14	-38.98	34.008
406	1	406	4.29	3.781	202.5	1	2941	36.218	0.457	NA	0.062	0.124	-84.831	-45.851
407	1	407	4.4	3.891	203	1	1333	36.374	0.306	NA	0.155	0.311	44.815	129.646
408	1	408	4.249	3.877	203.5	1	1979	36.525	0.412	NA	0.151	0.303	-174.652	140.533
409	1	409	4.252	3.942	204	1	2982	36.591	0.368	NA	0.066	0.132	87.364	-97.984
410	1	410	4.337	3.878	204.5	1	1853	36.697	0.351	NA	0.106	0.213	-37.203	-124.567
411	1	411	4.353	3.812	205	1	1806	36.766	0.397	NA	0.068	0.137	-76.324	-39.121
412	1	412	4.331	3.888	205.5	1	2222	36.845	0.348	NA	0.079	0.158	106.324	-177.352
413	1	413	4.315	3.833	206	1	3138	36.901	0.4	NA	0.057	0.113	-106.633	147.043
414	1	414	4.338	3.911	206.5	1	2099	36.982	0.325	NA	0.081	0.162	73.061	179.694
415	1	415	4.338	3.869	207	1	2308	37.024	0.358	NA	0.041	0.082	-91.043	-164.104
416	1	416	4.339	3.936	207.5	1	1896	37.09	0.307	NA	0.067	0.133	89.186	-179.771
417	1	417	4.277	3.957	208	1	2137	37.155	0.34	NA	0.065	0.13	161.476	72.29
418	1	418	4.319	3.969	208.5	1	1247	37.199	0.299	NA	0.044	0.088	16.588	-144.889
419	1	419	4.347	3.892	209	1	1631	37.281	0.334	NA	0.082	0.164	-70.412	-86.999
420	1	420	4.32	3.895	209.5	1	1228	37.309	0.35	NA	0.028	0.055	173.93	-115.658
421	1	421	4.353	3.98	210	1	1207	37.401	0.266	NA	0.092	0.184	68.724	-105.206
422	1	422	4.283	3.901	210.5	1	2555	37.506	0.371	NA	0.106	0.212	-131.126	160.15
423	1	423	4.268	4.078	211	1	1495	37.685	0.295	NA	0.178	0.356	94.879	-133.995
424	1	424	4.259	3.881	211.5	1	2060	37.881	0.402	NA	0.197	0.394	-92.636	172.486
425	1	425	4.24	3.945	212	1	2651	37.947	0.377	NA	0.066	0.132	106.466	-160.898
426	1	426	4.119	3.934	212.5	1	2165	38.07	0.487	NA	0.122	0.245	-175.207	78.327
427	1	427	4.175	3.865	213	1	2229	38.158	0.477	NA	0.089	0.178	-51.033	124.174
428	1	428	4.218	4.016	213.5	1	1371	38.315	0.362	NA	0.157	0.314	73.728	124.76
429	1	429	4.26	3.859	214	1	1518	38.477	0.416	NA	0.162	0.324	-75.112	-148.839
430	1	430	4.21	3.958	214.5	1	1250	38.588	0.396	NA	0.11	0.221	116.942	-167.946
431	1	431	4.219	3.96	215	1	2001	38.597	0.387	NA	0.009	0.018	12.462	-104.48
432	1	432	4.283	3.959	215.5	1	3200	38.661	0.334	NA	0.064	0.129	-0.552	-13.014
433	1	433	4.258	3.947	216	1	1634	38.689	0.361	NA	0.028	0.056	-154.521	-153.969
434	1	434	4.146	3.924	216.5	1	2207	38.803	0.468	NA	0.114	0.229	-168.029	-13.508
435	1	435	4.148	4.037	217	1	1542	38.916	0.422	NA	0.113	0.227	88.888	-103.082
436	1	436	4.276	3.939	217.5	1	2144	39.077	0.351	NA	0.16	0.321	-37.356	-126.244
437	1	437	4.321	3.957	218	1	2956	39.126	0.305	NA	0.049	0.097	20.811	58.166
438	1	438	4.238	4.041	218.5	1	2841	39.244	0.335	NA	0.118	0.236	134.62	113.809
439	1	439	4.184	4.03	219	1	2574	39.299	0.389	NA	0.055	0.111	-168.552	56.829
440	1	440	4.209	3.953	219.5	1	1614	39.38	0.399	NA	0.081	0.162	-71.957	96.594
441	1	441	4.186	3.929	220	1	1932	39.413	0.431	NA	0.033	0.066	-135.387	-63.43
442	1	442	4.252	3.909	220.5	1	1695	39.482	0.389	NA	0.069	0.138	-17.32	118.067
443	1	443	4.219	3.978	221	1	2732	39.559	0.378	NA	0.077	0.154	115.494	132.814
444	1	444	4.149	3.919	221.5	1	1440	39.65	0.468	NA	0.091	0.182	-139.863	104.643
445	1	445	4.182	4.002	222	1	2493	39.74	0.401	NA	0.089	0.179	68.375	-151.761
446	1	446	4.089	4.009	222.5	1	1663	39.833	0.486	NA	0.093	0.186	175.949	107.574
447	1	447	4.249	3.96	223	1	1314	40	0.361	NA	0.167	0.334	-16.945	167.105
448	1	448	4.194	3.856	223.5	1	919	40.118	0.467	NA	0.118	0.236	-117.793	-100.847
449	1	449	4.137	3.981	224	1	2069	40.255	0.45	NA	0.137	0.275	114.35	-127.858
450	1	450	4.13	3.969	224.5	1	2502	40.269	0.462	NA	0.014	0.029	-120.115	125.535
451	1	451	4.218	3.99	225	1	2259	40.36	0.373	NA	0.09	0.181	13.467	133.582
452	1	452	4.175	3.949	225.5	1	1772	40.419	0.431	NA	0.06	0.119	-136.375	-149.842
453	1	453	4.198	3.887	226	1	2483	40.485	0.445	NA	0.066	0.131	-69.4	66.975
454	1	454	4.179	3.943	226.5	1	1544	40.544	0.43	NA	0.059	0.118	108.626	178.027
455	1	455	4.282	3.931	227	1	2464	40.648	0.352	NA	0.104	0.208	-6.888	-115.514
456	1	456	4.202	3.856	227.5	1	2011	40.758	0.461	NA	0.11	0.219	-137.43	-130.542
457	1	457	4.173	3.848	228	1	2596	40.788	0.489	NA	0.03	0.06	-164.586	-27.156
458	1	458	4.23	3.915	228.5	1	3067	40.875	0.403	NA	0.088	0.175	49.083	-146.331
459	1	459	4.188	3.952	229	1	2184	40.932	0.418	NA	0.057	0.113	138.18	89.097
460	1	460	4.266	3.986	229.5	1	2195	41.017	0.333	NA	0.085	0.171	22.965	-115.215
461	1	461	4.209	3.972	230	1	1448	41.076	0.39	NA	0.059	0.118	-167.158	169.877
462	1	462	4.266	3.91	230.5	1	1740	41.161	0.378	NA	0.085	0.169	-47.594	119.564
463	1	463	4.232	3.943	231	1	2173	41.208	0.385	NA	0.047	0.094	136.124	-176.282
464	1	464	4.225	3.99	231.5	1	2144	41.256	0.367	NA	0.047	0.095	98.293	-37.83
465	1	465	4.198	3.943	232	1	2126	41.31	0.414	NA	0.054	0.108	-119.687	142.019
466	1	466	4.247	3.878	232.5	1	1250	41.391	0.413	NA	0.081	0.163	-52.968	66.72
467	1	467	4.236	3.92	233	1	1939	41.435	0.395	NA	0.044	0.088	104.795	157.763
468	1	468	4.246	3.916	233.5	1	2523	41.446	0.389	NA	0.011	0.022	-20.651	-125.446
469	1	469	4.26	3.976	234	1	2208	41.508	0.343	NA	0.061	0.123	76.662	97.313
470	1	470	4.194	3.978	234.5	1	2378	41.574	0.4	NA	0.066	0.133	178.092	101.43
471	1	471	4.139	3.925	235	1	2107	41.65	0.473	NA	0.076	0.152	-135.715	46.193
472	1	472	4.205	3.917	235.5	1	2227	41.716	0.422	NA	0.066	0.132	-7.165	128.549
473	1	473	4.191	4.007	236	1	1271	41.807	0.391	NA	0.091	0.182	98.353	105.518
474	1	474	4.144	3.839	236.5	1	1489	41.981	0.517	NA	0.174	0.348	-105.712	155.935
475	1	475	4.27	3.884	237	1	2696	42.115	0.392	NA	0.133	0.267	19.595	125.308
476	1	476	4.279	3.879	237.5	1	2239	42.125	0.389	NA	0.01	0.021	-25.561	-45.156
477	1	477	4.243	3.877	238	1	2005	42.161	0.417	NA	0.036	0.073	-175.914	-150.353
478	1	478	4.252	3.905	238.5	1	3153	42.191	0.391	NA	0.03	0.059	71.636	-112.45
479	1	479	4.224	3.86	239	1	2739	42.244	0.442	NA	0.053	0.106	-122.036	166.328
480	1	480	4.187	3.873	239.5	1	2267	42.284	0.462	NA	0.04	0.079	160.264	-77.7
481	1	481	4.257	3.776	240	1	3711	42.404	0.481	NA	0.12	0.24	-54.407	145.329
482	1	482	4.347	3.83	240.5	1	2815	42.509	0.385	NA	0.105	0.211	30.828	85.236
483	1	483	4.175	4.011	241	1	1604	42.759	0.404	NA	0.25	0.5	133.533	102.705
484	1	484	4.262	3.988	241.5	1	2397	42.849	0.335	NA	0.09	0.18	-14.648	-148.181
485	1	485	4.196	3.907	242	1	4123	42.954	0.435	NA	0.105	0.21	-129.175	-114.527
486	1	486	4.236	3.938	242.5	1	2481	43.005	0.384	NA	0.051	0.102	37.876	167.052
487	1	487	4.19	3.887	243	1	1510	43.074	0.451	NA	0.068	0.136	-131.944	-169.821
488	1	488	4.162	3.944	243.5	1	2161	43.138	0.445	NA	0.064	0.128	116.943	-111.113
489	1	489	4.204	3.935	244	1	2523	43.181	0.413	NA	0.044	0.087	-12.776	-129.719
490	1	490	4.178	3.955	244.5	1	1646	43.214	0.425	NA	0.033	0.066	141.518	154.294
491	1	491	4.204	3.924	245	1	2489	43.254	0.418	NA	0.04	0.08	-50.077	168.404
492	1	492	4.274	3.91	245.5	1	1947	43.326	0.371	NA	0.072	0.143	-11.376	38.701
493	1	493	4.275	3.971	246	1	2459	43.387	0.333	NA	0.061	0.122	89.3	100.676
494	1	494	4.291	3.963	246.5	1	3667	43.405	0.325	NA	0.018	0.035	-27.263	-116.563
495	1	495	4.281	3.987	247	1	2385	43.43	0.32	NA	0.025	0.05	112.516	139.779
496	1	496	4.238	3.908	247.5	1	2848	43.519	0.4	NA	0.09	0.179	-118.414	129.07
497	1	497	4.159	3.958	248	1	1941	43.614	0.441	NA	0.094	0.188	147.793	-93.792
498	1	498	4.143	3.942	248.5	1	3799	43.636	0.462	NA	0.022	0.044	-133.757	78.45
499	1	499	4.254	3.871	249	1	2216	43.767	0.412	NA	0.132	0.264	-32.718	101.039
500	1	500	4.19	3.983	249.5	1	3451	43.896	0.402	NA	0.129	0.258	119.859	152.577
501	1	501	4.223	3.927	250	1	2133	43.961	0.401	NA	0.065	0.129	-59.335	-179.195
502	1	502	4.23	3.927	250.5	1	1693	43.967	0.396	NA	0.007	0.013	2.427	61.762
503	1	503	4.095	3.916	251	1	2018	44.102	0.516	NA	0.135	0.27	-175.244	-177.67
504	1	504	4.215	4.004	251.5	1	1250	44.251	0.37	NA	0.148	0.297	36.238	-148.518
505	1	505	4.206	3.9	252	1	2310	44.355	0.431	NA	0.105	0.21	-94.914	-131.152
506	1	506	4.133	3.85	252.5	1	4081	44.444	0.519	NA	0.088	0.176	-146.128	-51.214
507	1	507	4.193	3.934	253	1	2476	44.546	0.423	NA	0.103	0.206	54.405	-159.467
508	1	508	4.286	3.982	253.5	1	2978	44.652	0.318	NA	0.105	0.211	26.931	-27.474
509	1	509	4.294	3.977	254	1	2877	44.66	0.314	NA	0.009	0.018	-31.692	-58.623
510	1	510	4.266	3.913	254.5	1	1913	44.731	0.376	NA	0.07	0.14	-113.546	-81.854
511	1	511	4.265	3.766	255	1	3014	44.877	0.484	NA	0.146	0.293	-90.29	23.256
512	1	512	4.206	3.999	255.5	1	1971	45.117	0.38	NA	0.24	0.479	104.177	-165.533
513	1	513	4.201	3.899	256	1	3300	45.217	0.436	NA	0.1	0.2	-93.166	162.657
514	1	514	4.169	3.869	256.5	1	2758	45.261	0.479	NA	0.044	0.088	-137.254	-44.087
515	1	515	4.196	4.025	257	1	3110	45.419	0.38	NA	0.158	0.317	80.073	-142.674
516	1	516	4.202	3.987	257.5	1	2660	45.457	0.389	NA	0.038	0.077	-81.557	-161.63
517	1	517	4.225	3.927	258	1	3662	45.521	0.399	NA	0.064	0.128	-68.271	13.286
518	1	518	4.297	4.004	258.5	1	2675	45.626	0.297	NA	0.105	0.21	47.087	115.358
519	1	519	4.3	4.016	259	1	2598	45.639	0.288	NA	0.012	0.025	74.027	26.94
520	1	520	4.178	3.93	259.5	1	1599	45.789	0.438	NA	0.15	0.3	-144.795	141.178
521	1	521	4.21	3.999	260	1	2395	45.866	0.376	NA	0.077	0.154	64.816	-150.389
522	1	522	4.305	3.885	260.5	1	1892	46.015	0.367	NA	0.149	0.297	-50.412	-115.228
523	1	523	4.256	3.917	261	1	3029	46.074	0.381	NA	0.059	0.118	146.667	-162.921
524	1	524	4.205	3.934	261.5	1	2429	46.128	0.413	NA	0.054	0.108	161.884	15.217
525	1	525	4.203	3.914	262	1	2813	46.148	0.425	NA	0.02	0.04	-93.556	104.56
526	1	526	4.182	3.971	262.5	1	4366	46.209	0.414	NA	0.061	0.122	110.631	-155.813
527	1	527	4.244	3.941	263	1	4087	46.278	0.376	NA	0.069	0.138	-26.124	-136.755
528	1	528	4.279	3.978	263.5	1	1960	46.329	0.326	NA	0.051	0.102	46.821	72.945
529	1	529	4.196	3.931	264	1	2468	46.424	0.421	NA	0.095	0.191	-150.394	162.785
530	1	530	4.223	3.923	264.5	1	1924	46.452	0.404	NA	0.028	0.055	-17.018	133.375
531	1	531	4.257	3.872	265	1	1220	46.513	0.41	NA	0.061	0.123	-56.184	-39.166
532	1	532	4.263	3.947	265.5	1	2122	46.589	0.357	NA	0.076	0.151	85.439	141.623
533	1	533	4.301	3.92	266	1	1685	46.636	0.345	NA	0.047	0.095	-35.551	-120.99
534	1	534	4.331	4.049	266.5	1	1058	46.768	0.247	NA	0.132	0.265	77.197	112.749
535	1	535	4.21	3.945	267	1	3590	46.927	0.402	NA	0.159	0.318	-139.436	143.367
536	1	536	4.168	3.974	267.5	1	2116	46.978	0.425	NA	0.051	0.102	145.468	-75.096
537	1	537	4.153	4.034	268	1	2404	47.04	0.417	NA	0.062	0.124	103.525	-41.943
538	1	538	4.277	3.854	268.5	1	1128	47.259	0.409	NA	0.219	0.438	-55.715	-159.24
539	1	539	4.159	3.933	269	1	2327	47.401	0.452	NA	0.142	0.283	146.061	-158.224
540	1	540	4.15	3.962	269.5	1	2033	47.431	0.447	NA	0.03	0.06	107.082	-38.979
541	1	541	4.192	4.018	270	1	2429	47.501	0.386	NA	0.07	0.141	53.72	-53.362
542	1	542	4.242	3.976	270.5	1	1683	47.566	0.359	NA	0.065	0.13	-40.248	-93.968
543	1	543	4.264	3.962	271	1	1779	47.593	0.348	NA	0.026	0.053	-32.496	7.752
544	1	544	4.272	3.911	271.5	1	2152	47.645	0.372	NA	0.052	0.104	-80.887	-48.392
545	1	545	4.168	3.965	272	1	2318	47.762	0.429	NA	0.117	0.235	152.507	-126.606
546	1	546	4.175	3.973	272.5	1	3029	47.773	0.419	NA	0.011	0.022	50.804	-101.703
547	1	547	4.136	3.976	273	1	2304	47.812	0.454	NA	0.039	0.079	175.496	124.691
548	1	548	4.187	3.927	273.5	1	3790	47.884	0.432	NA	0.071	0.142	-44.384	140.12
549	1	549	4.186	3.963	274	1	1851	47.92	0.414	NA	0.036	0.072	90.672	135.056
550	1	550	4.163	3.861	274.5	1	3291	48.024	0.488	NA	0.104	0.208	-102.824	166.504
551	1	551	4.13	3.924	275	1	2594	48.095	0.482	NA	0.072	0.143	117.598	-139.578
552	1	552	4.218	3.971	275.5	1	2468	48.195	0.382	NA	0.099	0.199	28.1	-89.498
553	1	553	4.181	3.864	276	1	3212	48.308	0.473	NA	0.114	0.227	-109.014	-137.115
554	1	554	4.106	3.887	276.5	1	1523	48.386	0.521	NA	0.078	0.155	162.746	-88.239
555	1	555	4.143	3.969	277	1	2126	48.476	0.45	NA	0.09	0.179	65.94	-96.806
556	1	556	4.134	3.878	277.5	1	1896	48.566	0.502	NA	0.091	0.181	-95.937	-161.877
557	1	557	4.265	3.999	278	1	1727	48.745	0.328	NA	0.178	0.357	42.401	138.338
558	1	558	4.228	3.914	278.5	1	2495	48.837	0.405	NA	0.093	0.186	-113.781	-156.183
559	1	559	4.217	3.927	279	1	1674	48.855	0.406	NA	0.017	0.034	129.544	-116.675
560	1	560	4.165	4.044	279.5	1	1612	48.983	0.404	NA	0.128	0.256	114.109	-15.435
561	1	561	4.112	3.973	280	1	2387	49.071	0.477	NA	0.088	0.177	-126.157	119.734
562	1	562	4.226	3.946	280.5	1	2615	49.187	0.389	NA	0.116	0.233	-13.52	112.638
563	1	563	4.208	3.95	281	1	1905	49.205	0.401	NA	0.018	0.035	166.39	179.91
564	1	564	4.156	3.99	281.5	1	2655	49.272	0.43	NA	0.066	0.133	142.69	-23.7
565	1	565	4.102	3.988	282	1	2020	49.325	0.481	NA	0.054	0.108	-177.401	39.908
566	1	566	4.079	3.952	282.5	1	3001	49.367	0.515	NA	0.042	0.083	-122.513	54.888
567	1	567	4.2	3.976	283	1	2020	49.49	0.396	NA	0.123	0.246	11.078	133.591
568	1	568	4.125	3.903	283.5	1	1474	49.595	0.497	NA	0.105	0.21	-135.578	-146.655
569	1	569	4.163	3.931	284	1	1723	49.641	0.45	NA	0.047	0.094	36.997	172.575
570	1	570	4.188	3.945	284.5	1	2773	49.67	0.421	NA	0.029	0.057	29.202	-7.795
571	1	571	4.1	3.976	285	1	2233	49.763	0.487	NA	0.093	0.186	160.415	131.214
572	1	572	4.157	3.95	285.5	1	2101	49.826	0.446	NA	0.063	0.125	-24.876	174.708
573	1	573	4.213	4.004	286	1	1666	49.904	0.372	NA	0.078	0.157	44.333	69.21
574	1	574	4.167	3.997	286.5	1	3008	49.951	0.417	NA	0.047	0.093	-170.976	144.691
575	1	575	4.147	3.928	287	1	1472	50.023	0.466	NA	0.072	0.144	-106.576	64.399
576	1	576	4.172	3.955	287.5	1	2696	50.06	0.43	NA	0.037	0.074	46.473	153.049
577	1	577	4.161	3.912	288	1	2615	50.104	0.461	NA	0.045	0.089	-103.909	-150.381
578	1	578	4.113	3.985	288.5	1	1992	50.193	0.472	NA	0.088	0.177	123.349	-132.742
579	1	579	4.178	3.928	289	1	1868	50.279	0.439	NA	0.087	0.173	-41.418	-164.767
580	1	580	4.232	3.955	289.5	1	1657	50.34	0.379	NA	0.06	0.121	26.079	67.497
581	1	581	4.211	4.038	290	1	868	50.426	0.361	NA	0.086	0.173	103.73	77.651
582	1	582	4.137	4.001	290.5	1	1655	50.51	0.444	NA	0.084	0.167	-153.31	102.961
583	1	583	4.227	3.975	291	1	1674	50.604	0.372	NA	0.095	0.189	-16.172	137.138
584	1	584	4.233	4.02	291.5	1	1860	50.651	0.347	NA	0.046	0.093	82.672	98.844
585	1	585	4.223	4.018	292	1	1738	50.662	0.358	NA	0.011	0.022	-166.43	110.898
586	1	586	4.168	3.982	292.5	1	1506	50.728	0.423	NA	0.066	0.132	-146.552	19.878
587	1	587	4.135	4.054	293	1	2478	50.807	0.43	NA	0.08	0.159	114.123	-99.325
588	1	588	4.237	3.979	293.5	1	2510	50.934	0.361	NA	0.127	0.254	-36.271	-150.394
589	1	589	4.2	4.027	294	1	1798	50.995	0.375	NA	0.061	0.122	127.823	164.093
590	1	590	4.25	3.983	294.5	1	1113	51.062	0.348	NA	0.066	0.133	-41.363	-169.186
591	1	591	4.129	3.993	295	1	1499	51.183	0.454	NA	0.122	0.243	175.369	-143.269
592	1	592	4.236	4.052	295.5	1	2730	51.305	0.334	NA	0.122	0.245	28.913	-146.456
593	1	593	4.272	4.053	296	1	2259	51.341	0.299	NA	0.036	0.072	1.306	-27.606
594	1	594	4.151	4.044	296.5	1	2301	51.463	0.417	NA	0.121	0.242	-175.455	-176.762
595	1	595	4.307	4.043	297	1	3385	51.619	0.27	NA	0.157	0.313	-0.101	175.355
596	1	596	4.162	4.012	297.5	1	1546	51.768	0.416	NA	0.148	0.296	-167.905	-167.804
597	1	597	4.277	4.037	298	1	2481	51.885	0.3	NA	0.117	0.234	12.106	-179.989
598	1	598	4.207	4.051	298.5	1	1663	51.956	0.361	NA	0.071	0.142	168.542	156.436
599	1	599	4.101	3.962	299	1	1568	52.094	0.491	NA	0.138	0.277	-139.907	51.551
600	1	600	4.173	4.126	299.5	1	2240	52.273	0.381	NA	0.179	0.358	66.411	-153.682
