# Supplementary material for: Random sub-diffusion and capture of genes by the nuclear pore reduces dynamics and coordinates inter-chromosomal movement
Source: eLife. 2021 May 18;10:e66238. doi: 10.7554/eLife.66238 (PMC8195609; doi:10.7554/eLife.66238)
Supplement: Figure 5—source data 1. [file elife-66238-fig5-data1.zip › REPOS_DB/DimerCap_WT/200312_DimerCap_WT_Dimer_07a.csv]

Nr	TID	PID	x [micron]	y [micron]	t [sec]	c [idx]	I [val]	Len [micron]	D2S [micron]	D2R [micron]	D2P [micron]	v [micron/sec]	α [deg]	Δα [deg]
1	1	1	2.753	2.547	0	1	4575	0	0	NA	NA	NA	NA	NA
2	1	2	2.799	2.533	0.5	1	6214	0.049	0.049	NA	0.049	0.097	-15.809	NA
3	1	3	2.843	2.65	1	1	3114	0.173	0.137	NA	0.125	0.249	69.482	85.291
4	1	4	2.885	2.64	1.5	1	3424	0.216	0.162	NA	0.043	0.086	-13.886	-83.367
5	1	5	2.783	2.592	2	1	4695	0.328	0.054	NA	0.112	0.224	-154.478	-140.593
6	1	6	2.767	2.536	2.5	1	6826	0.386	0.018	NA	0.058	0.116	-106.177	48.301
7	1	7	2.793	2.587	3	1	5785	0.443	0.057	NA	0.057	0.114	63.544	169.721
8	1	8	2.928	2.679	3.5	1	1996	0.607	0.22	NA	0.164	0.328	34.233	-29.311
9	1	9	2.83	2.725	4	1	3157	0.715	0.194	NA	0.108	0.216	155.118	120.885
10	1	10	2.772	2.577	4.5	1	5704	0.873	0.036	NA	0.158	0.317	-111.408	93.475
11	1	11	2.754	2.669	5	1	6225	0.967	0.123	NA	0.094	0.188	101.208	-147.385
12	1	12	2.836	2.652	5.5	1	5256	1.051	0.134	NA	0.083	0.167	-12.236	-113.443
13	1	13	2.785	2.596	6	1	6030	1.126	0.059	NA	0.076	0.151	-132.273	-120.038
14	1	14	2.806	2.507	6.5	1	6463	1.217	0.066	NA	0.091	0.183	-76.614	55.659
15	1	15	2.79	2.608	7	1	6865	1.319	0.072	NA	0.102	0.204	98.749	175.363
16	1	16	2.801	2.569	7.5	1	5535	1.359	0.053	NA	0.04	0.079	-74.678	-173.427
17	1	17	2.769	2.612	8	1	7368	1.412	0.068	NA	0.053	0.107	126.182	-159.14
18	1	18	2.775	2.591	8.5	1	5785	1.435	0.049	NA	0.022	0.045	-76.486	157.332
19	1	19	2.795	2.638	9	1	4520	1.486	0.101	NA	0.052	0.103	66.956	143.442
20	1	20	2.814	2.676	9.5	1	4708	1.529	0.143	NA	0.042	0.085	63.127	-3.829
21	1	21	2.843	2.671	10	1	5809	1.558	0.154	NA	0.03	0.059	-9.248	-72.374
22	1	22	2.838	2.693	10.5	1	5890	1.58	0.17	NA	0.022	0.044	102.07	111.317
23	1	23	2.849	2.772	11	1	5503	1.661	0.245	NA	0.08	0.16	82.69	-19.38
24	1	24	2.805	2.719	11.5	1	6911	1.73	0.18	NA	0.069	0.138	-129.419	147.891
25	1	25	2.778	2.69	12	1	6545	1.769	0.146	NA	0.039	0.078	-132.641	-3.223
26	1	26	2.79	2.612	12.5	1	4842	1.848	0.075	NA	0.08	0.159	-81.715	50.927
27	1	27	2.771	2.595	13	1	3818	1.873	0.052	NA	0.025	0.05	-138.231	-56.516
28	1	28	2.772	2.652	13.5	1	5706	1.931	0.107	NA	0.057	0.115	89.883	-131.886
29	1	29	2.764	2.62	14	1	6464	1.964	0.074	NA	0.033	0.066	-102.452	167.665
30	1	30	2.807	2.731	14.5	1	4821	2.083	0.192	NA	0.119	0.238	68.925	171.377
31	1	31	2.843	2.734	15	1	6207	2.118	0.208	NA	0.036	0.072	4.884	-64.041
32	1	32	2.772	2.842	15.5	1	6005	2.247	0.296	NA	0.129	0.257	123.222	118.338
33	1	33	2.79	2.833	16	1	7481	2.267	0.289	NA	0.02	0.04	-24.873	-148.095
34	1	34	2.821	2.806	16.5	1	8648	2.308	0.268	NA	0.041	0.081	-41.499	-16.625
35	1	35	2.836	2.76	17	1	7189	2.357	0.229	NA	0.049	0.098	-72.544	-31.046
36	1	36	2.846	2.836	17.5	1	7398	2.434	0.304	NA	0.077	0.154	82.053	154.598
37	1	37	2.821	2.809	18	1	9275	2.471	0.271	NA	0.037	0.074	-133.355	144.592
38	1	38	2.847	2.88	18.5	1	7208	2.547	0.346	NA	0.076	0.151	69.531	-157.114
39	1	39	2.872	2.821	19	1	5017	2.611	0.299	NA	0.064	0.128	-67.039	-136.571
40	1	40	3.002	2.834	19.5	1	7008	2.741	0.38	NA	0.13	0.261	5.836	72.875
41	1	41	2.854	2.8	20	1	5457	2.892	0.273	NA	0.151	0.303	-166.963	-172.799
42	1	42	2.855	2.814	20.5	1	6463	2.906	0.286	NA	0.014	0.028	87.141	-105.896
43	1	43	2.804	2.766	21	1	7788	2.976	0.225	NA	0.07	0.14	-136.742	136.117
44	1	44	2.794	2.823	21.5	1	6673	3.034	0.279	NA	0.058	0.116	100.413	-122.845
45	1	45	2.84	2.801	22	1	5655	3.086	0.269	NA	0.052	0.103	-25.333	-125.746
46	1	46	2.879	2.711	22.5	1	4014	3.183	0.207	NA	0.098	0.196	-66.759	-41.426
47	1	47	2.949	2.76	23	1	4149	3.269	0.29	NA	0.085	0.17	34.885	101.644
48	1	48	3.003	2.778	23.5	1	4049	3.326	0.341	NA	0.057	0.115	18.704	-16.181
49	1	49	3.069	2.744	24	1	7479	3.4	0.373	NA	0.074	0.147	-27.529	-46.234
50	1	50	3.047	2.736	24.5	1	6365	3.423	0.35	NA	0.023	0.046	-161.049	-133.52
51	1	51	3.035	2.731	25	1	4874	3.436	0.338	NA	0.013	0.025	-153.896	7.153
52	1	52	3.064	2.735	25.5	1	5299	3.464	0.364	NA	0.029	0.057	9.353	163.249
53	1	53	3.1	2.792	26	1	7490	3.531	0.425	NA	0.067	0.134	57.155	47.802
54	1	54	3.11	2.737	26.5	1	6673	3.587	0.406	NA	0.056	0.111	-79.221	-136.376
55	1	55	3.128	2.696	27	1	5911	3.632	0.404	NA	0.045	0.091	-66.604	12.617
56	1	56	3.073	2.724	27.5	1	5047	3.694	0.367	NA	0.062	0.124	152.954	-140.441
57	1	57	3.11	2.74	28	1	5766	3.734	0.407	NA	0.04	0.081	23.733	-129.222
58	1	58	3.186	2.744	28.5	1	6634	3.811	0.477	NA	0.076	0.152	3.032	-20.701
59	1	59	3.115	2.739	29	1	5190	3.882	0.411	NA	0.071	0.143	-175.786	-178.817
60	1	60	3.173	2.698	29.5	1	7891	3.953	0.447	NA	0.071	0.141	-35.095	140.691
61	1	61	3.245	2.677	30	1	6472	4.028	0.51	NA	0.075	0.151	-16.273	18.822
62	1	62	3.049	2.747	30.5	1	7421	4.236	0.357	NA	0.208	0.417	160.514	176.787
63	1	63	3.031	2.723	31	1	6214	4.266	0.33	NA	0.029	0.058	-126.656	72.83
64	1	64	3	2.677	31.5	1	4738	4.322	0.279	NA	0.056	0.113	-124.022	2.633
65	1	65	2.967	2.721	32	1	5273	4.377	0.276	NA	0.055	0.109	126.772	-109.205
66	1	66	2.908	2.672	32.5	1	5981	4.453	0.2	NA	0.077	0.153	-140.685	92.543
67	1	67	2.827	2.625	33	1	7345	4.546	0.108	NA	0.093	0.186	-150.042	-9.357
68	1	68	2.93	2.655	33.5	1	5877	4.654	0.208	NA	0.108	0.215	16.028	166.07
69	1	69	2.967	2.658	34	1	4349	4.691	0.241	NA	0.037	0.073	3.877	-12.151
70	1	70	2.938	2.661	34.5	1	6867	4.72	0.218	NA	0.029	0.058	173.203	169.326
71	1	71	2.934	2.677	35	1	5939	4.736	0.223	NA	0.017	0.033	105.158	-68.045
72	1	72	2.991	2.68	35.5	1	7347	4.794	0.273	NA	0.058	0.115	2.579	-102.579
73	1	73	3.022	2.682	36	1	6690	4.824	0.301	NA	0.03	0.061	4.564	1.985
74	1	74	3.052	2.639	36.5	1	4224	4.877	0.314	NA	0.053	0.106	-54.533	-59.098
75	1	75	3.123	2.682	37	1	5838	4.96	0.395	NA	0.083	0.166	31.817	86.35
76	1	76	3.144	2.714	37.5	1	4288	4.999	0.426	NA	0.038	0.077	56.733	24.917
77	1	77	3.191	2.657	38	1	8576	5.073	0.452	NA	0.075	0.149	-50.62	-107.353
78	1	78	3.162	2.692	38.5	1	5766	5.119	0.435	NA	0.046	0.092	129.587	-179.794
79	1	79	3.165	2.596	39	1	4168	5.215	0.415	NA	0.096	0.192	-88.354	142.06
80	1	80	3.215	2.655	39.5	1	5826	5.292	0.475	NA	0.077	0.155	49.544	137.898
81	1	81	3.191	2.682	40	1	6564	5.328	0.459	NA	0.036	0.072	131.949	82.405
82	1	82	3.15	2.735	40.5	1	7737	5.395	0.44	NA	0.066	0.133	127.525	-4.424
83	1	83	3.18	2.665	41	1	5064	5.47	0.444	NA	0.075	0.151	-66.899	165.576
84	1	84	3.171	2.685	41.5	1	6630	5.492	0.441	NA	0.022	0.044	113.835	-179.267
85	1	85	3.114	2.656	42	1	6581	5.556	0.378	NA	0.064	0.128	-153.028	93.137
86	1	86	3.113	2.662	42.5	1	5198	5.562	0.379	NA	0.006	0.012	96.107	-110.865
87	1	87	3.076	2.696	43	1	5841	5.613	0.356	NA	0.05	0.1	137.747	41.64
88	1	88	3.109	2.616	43.5	1	3059	5.699	0.363	NA	0.087	0.173	-67.81	154.443
89	1	89	3.142	2.68	44	1	5375	5.772	0.412	NA	0.072	0.144	62.259	130.069
90	1	90	3.157	2.673	44.5	1	8019	5.788	0.424	NA	0.016	0.032	-23.579	-85.838
91	1	91	3.171	2.652	45	1	6619	5.813	0.431	NA	0.025	0.05	-57.542	-33.963
92	1	92	3.122	2.657	45.5	1	6052	5.862	0.386	NA	0.049	0.098	173.763	-128.694
93	1	93	3.19	2.705	46	1	6457	5.945	0.466	NA	0.084	0.167	35.094	-138.669
94	1	94	3.184	2.7	46.5	1	3865	5.954	0.458	NA	0.008	0.017	-137.473	-172.567
95	1	95	3.177	2.63	47	1	5535	6.024	0.433	NA	0.07	0.141	-95.731	41.742
96	1	96	3.087	2.696	47.5	1	2367	6.136	0.366	NA	0.113	0.225	143.626	-120.643
97	1	97	3.087	2.633	48	1	5676	6.2	0.345	NA	0.063	0.127	-90.182	126.191
98	1	98	3.064	2.695	48.5	1	5510	6.266	0.344	NA	0.066	0.132	110.421	-159.397
99	1	99	3.063	2.706	49	1	5041	6.277	0.349	NA	0.012	0.023	92.49	-17.931
100	1	100	3.152	2.667	49.5	1	6624	6.374	0.417	NA	0.097	0.194	-23.521	-116.011
101	1	101	3.041	2.616	50	1	6581	6.497	0.297	NA	0.122	0.245	-155.226	-131.705
102	1	102	3.056	2.677	50.5	1	6222	6.559	0.33	NA	0.062	0.125	76.405	-128.37
103	1	103	3.013	2.665	51	1	6199	6.603	0.286	NA	0.044	0.088	-164.343	119.252
104	1	104	3.098	2.697	51.5	1	7635	6.694	0.377	NA	0.091	0.182	20.65	-175.007
105	1	105	3.16	2.723	52	1	5881	6.761	0.444	NA	0.067	0.135	22.995	2.346
106	1	106	3.22	2.666	52.5	1	5280	6.844	0.483	NA	0.083	0.166	-43.788	-66.783
107	1	107	3.152	2.701	53	1	8499	6.921	0.428	NA	0.077	0.153	152.979	-163.233
108	1	108	3.135	2.746	53.5	1	7509	6.969	0.431	NA	0.048	0.096	110.107	-42.872
109	1	109	3.171	2.714	54	1	5828	7.016	0.45	NA	0.048	0.095	-42.03	-152.137
110	1	110	3.109	2.728	54.5	1	6854	7.08	0.4	NA	0.064	0.128	166.878	-151.092
111	1	111	3.117	2.707	55	1	4296	7.103	0.398	NA	0.023	0.046	-68.154	124.968
112	1	112	3.262	2.74	55.5	1	5668	7.252	0.545	NA	0.149	0.298	12.875	81.029
113	1	113	3.261	2.65	56	1	7103	7.342	0.519	NA	0.09	0.18	-90.743	-103.619
114	1	114	3.263	2.703	56.5	1	6766	7.395	0.533	NA	0.053	0.105	88.587	179.33
115	1	115	3.192	2.686	57	1	4584	7.467	0.461	NA	0.072	0.145	-166.326	105.087
116	1	116	3.229	2.722	57.5	1	6833	7.519	0.508	NA	0.052	0.103	44.476	-149.198
117	1	117	3.201	2.715	58	1	5800	7.548	0.479	NA	0.029	0.058	-166.481	149.043
118	1	118	3.135	2.68	58.5	1	5160	7.622	0.405	NA	0.074	0.148	-151.801	14.68
119	1	119	3.11	2.706	59	1	4110	7.658	0.392	NA	0.036	0.073	133.472	-74.727
120	1	120	3.232	2.662	59.5	1	7893	7.788	0.493	NA	0.13	0.259	-19.825	-153.298
121	1	121	3.262	2.659	60	1	6726	7.818	0.522	NA	0.03	0.06	-7.004	12.822
122	1	122	3.309	2.546	60.5	1	5288	7.939	0.557	NA	0.122	0.243	-67.242	-60.238
123	1	123	3.257	2.543	61	1	4889	7.992	0.504	NA	0.053	0.105	-176.615	-109.373
124	1	124	3.326	2.593	61.5	1	4991	8.077	0.575	NA	0.085	0.17	35.781	-147.604
125	1	125	3.329	2.586	62	1	5401	8.085	0.578	NA	0.008	0.017	-65.655	-101.436
126	1	126	3.273	2.599	62.5	1	5525	8.143	0.523	NA	0.058	0.116	167.178	-127.166
127	1	127	3.246	2.622	63	1	8652	8.179	0.499	NA	0.035	0.07	138.695	-28.483
128	1	128	3.193	2.624	63.5	1	4166	8.231	0.447	NA	0.053	0.106	177.608	38.913
129	1	129	3.323	2.66	64	1	6779	8.366	0.582	NA	0.135	0.27	15.471	-162.137
130	1	130	3.213	2.631	64.5	1	7910	8.48	0.468	NA	0.114	0.228	-165.364	179.165
131	1	131	3.2	2.622	65	1	5937	8.497	0.453	NA	0.016	0.033	-147.112	18.252
132	1	132	3.22	2.573	65.5	1	7793	8.549	0.468	NA	0.053	0.106	-67.792	79.319
133	1	133	3.249	2.605	66	1	4725	8.593	0.5	NA	0.043	0.087	46.742	114.535
134	1	134	3.234	2.582	66.5	1	6133	8.62	0.483	NA	0.027	0.055	-123.295	-170.037
135	1	135	3.15	2.685	67	1	5248	8.753	0.421	NA	0.133	0.266	129.381	-107.325
136	1	136	3.231	2.645	67.5	1	5151	8.843	0.489	NA	0.09	0.18	-25.993	-155.374
137	1	137	3.242	2.658	68	1	6741	8.859	0.502	NA	0.016	0.033	48.717	74.711
138	1	138	3.133	2.685	68.5	1	4637	8.971	0.405	NA	0.112	0.224	166.167	117.449
139	1	139	3.242	2.66	69	1	7133	9.083	0.502	NA	0.111	0.223	-12.776	-178.943
140	1	140	3.194	2.725	69.5	1	7752	9.164	0.476	NA	0.081	0.162	126.415	139.191
141	1	141	3.156	2.665	70	1	7613	9.234	0.421	NA	0.07	0.141	-121.994	111.591
142	1	142	3.167	2.668	70.5	1	6075	9.245	0.432	NA	0.011	0.023	14.449	136.443
143	1	143	3.178	2.68	71	1	6013	9.261	0.446	NA	0.015	0.031	47.581	33.132
144	1	144	3.088	2.646	71.5	1	4516	9.356	0.35	NA	0.096	0.191	-159.498	152.921
145	1	145	3.125	2.734	72	1	6555	9.451	0.417	NA	0.095	0.19	67.173	-133.329
146	1	146	3.187	2.597	72.5	1	6739	9.602	0.438	NA	0.15	0.3	-65.504	-132.677
147	1	147	3.201	2.636	73	1	4066	9.643	0.457	NA	0.041	0.082	70.367	135.871
148	1	148	3.179	2.729	73.5	1	3914	9.738	0.464	NA	0.096	0.191	103.136	32.769
149	1	149	3.133	2.63	74	1	5087	9.847	0.39	NA	0.109	0.218	-115.008	141.856
150	1	150	3.203	2.675	74.5	1	5393	9.93	0.468	NA	0.082	0.164	32.7	147.708
151	1	151	3.175	2.651	75	1	6449	9.965	0.436	NA	0.036	0.072	-139.118	-171.818
152	1	152	3.196	2.693	75.5	1	4149	10.011	0.466	NA	0.046	0.092	64.083	-156.8
153	1	153	3.139	2.702	76	1	6229	10.069	0.416	NA	0.057	0.115	170.755	106.672
154	1	154	3.038	2.667	76.5	1	5853	10.175	0.31	NA	0.107	0.213	-161.072	28.173
155	1	155	2.993	2.688	77	1	7705	10.224	0.279	NA	0.049	0.098	155.605	-43.323
156	1	156	3.051	2.712	77.5	1	6022	10.287	0.342	NA	0.063	0.126	22.986	-132.619
157	1	157	2.951	2.732	78	1	5774	10.39	0.271	NA	0.103	0.205	168.909	145.923
158	1	158	2.955	2.727	78.5	1	4676	10.396	0.272	NA	0.006	0.013	-45.236	145.855
159	1	159	2.946	2.626	79	1	5585	10.498	0.209	NA	0.102	0.204	-95.31	-50.074
160	1	160	2.955	2.624	79.5	1	3874	10.508	0.217	NA	0.01	0.02	-13.981	81.329
161	1	161	3.042	2.678	80	1	2092	10.61	0.318	NA	0.102	0.204	32.089	46.07
162	1	162	3.004	2.682	80.5	1	2850	10.648	0.285	NA	0.038	0.077	174.25	142.161
163	1	163	3.01	2.723	81	1	4270	10.691	0.313	NA	0.042	0.085	80.676	-93.574
164	1	164	3.103	2.702	81.5	1	5922	10.785	0.383	NA	0.095	0.189	-13.356	-94.032
165	1	165	3.062	2.689	82	1	3419	10.828	0.34	NA	0.043	0.085	-162.678	-149.322
166	1	166	3.012	2.751	82.5	1	6532	10.908	0.33	NA	0.08	0.16	128.956	-68.366
167	1	167	3.032	2.727	83	1	3289	10.939	0.333	NA	0.031	0.062	-49.73	-178.686
168	1	168	2.961	2.748	83.5	1	3961	11.013	0.29	NA	0.074	0.148	163.704	-146.566
169	1	169	2.983	2.83	84	1	5681	11.099	0.366	NA	0.085	0.171	74.7	-89.005
170	1	170	3.032	2.711	84.5	1	6903	11.227	0.324	NA	0.129	0.257	-67.71	-142.409
171	1	171	2.983	2.658	85	1	6365	11.3	0.256	NA	0.073	0.145	-132.117	-64.408
172	1	172	3.006	2.655	85.5	1	3912	11.323	0.276	NA	0.023	0.046	-5.475	126.642
173	1	173	3.055	2.722	86	1	2387	11.405	0.349	NA	0.082	0.165	53.769	59.244
174	1	174	3.014	2.68	86.5	1	2233	11.463	0.294	NA	0.058	0.116	-134.364	171.866
175	1	175	3.139	2.708	87	1	3385	11.591	0.419	NA	0.128	0.256	12.366	146.731
176	1	176	3.119	2.715	87.5	1	5371	11.613	0.403	NA	0.021	0.042	159.657	147.291
177	1	177	3.051	2.664	88	1	5177	11.698	0.321	NA	0.085	0.17	-142.745	57.598
178	1	178	2.926	2.566	88.5	1	3129	11.857	0.174	NA	0.159	0.319	-142.035	0.71
179	1	179	3.019	2.702	89	1	5309	12.023	0.309	NA	0.166	0.332	55.689	-162.276
180	1	180	3.03	2.703	89.5	1	4927	12.034	0.319	NA	0.011	0.022	4.621	-51.068
181	1	181	2.976	2.642	90	1	5702	12.116	0.243	NA	0.082	0.163	-131.671	-136.292
182	1	182	2.977	2.633	90.5	1	5783	12.125	0.241	NA	0.009	0.018	-83.34	48.331
183	1	183	2.94	2.636	91	1	5804	12.162	0.207	NA	0.037	0.075	175.691	-100.969
184	1	184	2.987	2.618	91.5	1	3752	12.213	0.245	NA	0.051	0.102	-21.311	162.997
185	1	185	3.017	2.648	92	1	5077	12.256	0.283	NA	0.043	0.085	46.443	67.755
186	1	186	2.899	2.716	92.5	1	4198	12.392	0.224	NA	0.136	0.272	150.033	103.589
187	1	187	3.014	2.571	93	1	1486	12.577	0.262	NA	0.185	0.37	-51.585	158.382
188	1	188	2.893	2.661	93.5	1	6143	12.727	0.181	NA	0.15	0.3	143.351	-165.064
189	1	189	2.875	2.684	94	1	6545	12.757	0.184	NA	0.03	0.06	128.526	-14.824
190	1	190	2.926	2.651	94.5	1	4305	12.819	0.203	NA	0.062	0.124	-33.115	-161.641
191	1	191	2.877	2.612	95	1	3658	12.882	0.14	NA	0.063	0.127	-142.093	-108.978
192	1	192	2.949	2.599	95.5	1	5154	12.955	0.203	NA	0.073	0.146	-9.81	132.283
193	1	193	2.999	2.705	96	1	3718	13.073	0.293	NA	0.117	0.235	64.75	74.56
194	1	194	2.981	2.697	96.5	1	3716	13.092	0.274	NA	0.019	0.038	-155.52	139.729
195	1	195	3.055	2.681	97	1	3754	13.168	0.331	NA	0.076	0.152	-12.723	142.797
196	1	196	3.059	2.591	97.5	1	3744	13.258	0.31	NA	0.089	0.179	-87.421	-74.698
197	1	197	3.037	2.71	98	1	2152	13.378	0.328	NA	0.121	0.242	100.742	-171.837
198	1	198	3.063	2.614	98.5	1	3837	13.478	0.318	NA	0.1	0.199	-74.879	-175.621
199	1	199	3.095	2.636	99	1	1849	13.517	0.354	NA	0.039	0.078	34.527	109.406
200	1	200	2.982	2.713	99.5	1	2931	13.654	0.283	NA	0.137	0.274	145.871	111.344
201	1	201	3.016	2.682	100	1	1962	13.701	0.296	NA	0.046	0.093	-42.092	172.038
202	1	202	3.032	2.687	100.5	1	4262	13.717	0.313	NA	0.017	0.033	18.899	60.991
203	1	203	2.98	2.676	101	1	4654	13.77	0.261	NA	0.053	0.107	-168.126	172.975
204	1	204	2.893	2.73	101.5	1	4671	13.873	0.231	NA	0.103	0.205	148.187	-43.688
205	1	205	2.945	2.611	102	1	3560	14.004	0.203	NA	0.131	0.261	-66.154	145.659
206	1	206	2.856	2.702	102.5	1	4945	14.132	0.187	NA	0.128	0.256	134.149	-159.697
207	1	207	3.005	2.542	103	1	1102	14.35	0.252	NA	0.218	0.437	-47.092	178.76
208	1	208	2.981	2.67	103.5	1	4578	14.48	0.26	NA	0.13	0.259	100.559	147.651
209	1	209	3.023	2.586	104	1	1992	14.574	0.274	NA	0.094	0.188	-63.448	-164.008
210	1	210	2.845	2.522	104.5	1	4332	14.763	0.096	NA	0.189	0.379	-160.37	-96.922
211	1	211	2.954	2.549	105	1	2455	14.875	0.201	NA	0.112	0.224	13.665	174.036
212	1	212	2.867	2.513	105.5	1	2483	14.969	0.12	NA	0.094	0.187	-157.59	-171.256
213	1	213	3.081	2.681	106	1	2357	15.241	0.355	NA	0.272	0.544	38.13	-164.28
214	1	214	2.986	2.545	106.5	1	2564	15.407	0.234	NA	0.166	0.332	-124.911	-163.041
215	1	215	2.859	2.53	107	1	3972	15.535	0.108	NA	0.128	0.256	-173.493	-48.582
216	1	216	2.927	2.602	107.5	1	3908	15.634	0.183	NA	0.099	0.198	46.509	-139.997
217	1	217	2.895	2.523	108	1	3795	15.719	0.145	NA	0.085	0.171	-111.91	-158.42
218	1	218	2.873	2.619	108.5	1	2984	15.818	0.141	NA	0.099	0.198	103.058	-145.032
219	1	219	2.901	2.685	109	1	3342	15.89	0.203	NA	0.072	0.144	66.815	-36.243
220	1	220	2.98	2.613	109.5	1	1721	15.997	0.236	NA	0.107	0.214	-42.881	-109.696
221	1	221	2.974	2.711	110	1	3153	16.096	0.276	NA	0.099	0.198	93.448	136.33
222	1	222	2.97	2.661	110.5	1	2220	16.146	0.246	NA	0.051	0.101	-93.755	172.796
223	1	223	2.971	2.601	111	1	2999	16.207	0.225	NA	0.06	0.121	-88.882	4.873
224	1	224	2.992	2.602	111.5	1	2798	16.228	0.246	NA	0.021	0.042	4.959	93.842
225	1	225	2.987	2.684	112	1	2828	16.309	0.272	NA	0.081	0.163	93.712	88.752
226	1	226	2.973	2.658	112.5	1	5002	16.338	0.247	NA	0.029	0.059	-119.448	146.84
227	1	227	3.009	2.666	113	1	4273	16.375	0.283	NA	0.037	0.074	12.013	131.461
228	1	228	2.961	2.654	113.5	1	4851	16.424	0.235	NA	0.049	0.098	-166.209	-178.221
229	1	229	2.919	2.63	114	1	5536	16.473	0.186	NA	0.049	0.097	-150.548	15.66
230	1	230	2.989	2.631	114.5	1	5713	16.543	0.251	NA	0.07	0.141	0.755	151.303
231	1	231	3.001	2.688	115	1	2933	16.601	0.285	NA	0.058	0.115	78.8	78.045
232	1	232	2.907	2.656	115.5	1	6867	16.7	0.189	NA	0.099	0.197	-161.429	119.771
233	1	233	2.899	2.621	116	1	5151	16.736	0.164	NA	0.036	0.072	-102.491	58.938
234	1	234	3.003	2.666	116.5	1	3310	16.849	0.278	NA	0.113	0.227	23.422	125.914
235	1	235	2.96	2.533	117	1	5883	16.989	0.208	NA	0.14	0.28	-107.916	-131.338
236	1	236	2.987	2.646	117.5	1	2114	17.106	0.255	NA	0.117	0.233	76.362	-175.722
237	1	237	2.934	2.668	118	1	5762	17.163	0.218	NA	0.057	0.115	158.009	81.647
238	1	238	3.109	2.627	118.5	1	3630	17.343	0.366	NA	0.179	0.359	-13.014	-171.023
239	1	239	3.119	2.622	119	1	4849	17.354	0.374	NA	0.011	0.022	-25.852	-12.838
240	1	240	2.976	2.698	119.5	1	5034	17.516	0.27	NA	0.162	0.324	151.929	177.781
241	1	241	3.03	2.684	120	1	3714	17.571	0.309	NA	0.055	0.111	-15.043	-166.972
242	1	242	3.053	2.671	120.5	1	2557	17.598	0.325	NA	0.026	0.053	-28.918	-13.874
243	1	243	2.979	2.658	121	1	4228	17.673	0.253	NA	0.075	0.15	-169.822	-140.904
244	1	244	3.096	2.699	121.5	1	3889	17.796	0.375	NA	0.124	0.247	19.323	-170.855
245	1	245	3.041	2.734	122	1	2749	17.861	0.344	NA	0.065	0.13	147.158	127.835
246	1	246	2.977	2.675	122.5	1	3929	17.949	0.258	NA	0.088	0.175	-137.474	75.368
247	1	247	3.043	2.619	123	1	3022	18.035	0.299	NA	0.087	0.173	-40.461	97.014
248	1	248	3.086	2.656	123.5	1	5070	18.093	0.351	NA	0.057	0.115	40.416	80.876
249	1	249	2.975	2.655	124	1	3609	18.204	0.247	NA	0.111	0.223	-179.589	139.996
250	1	250	2.872	2.626	124.5	1	4288	18.311	0.143	NA	0.107	0.215	-164.137	15.452
251	1	251	2.975	2.604	125	1	4475	18.417	0.229	NA	0.105	0.21	-11.876	152.261
252	1	252	2.966	2.726	125.5	1	3624	18.539	0.279	NA	0.122	0.245	94.045	105.921
253	1	253	2.961	2.687	126	1	4625	18.578	0.251	NA	0.04	0.079	-97.535	168.42
254	1	254	2.997	2.681	126.5	1	6197	18.615	0.279	NA	0.037	0.073	-9.765	87.77
255	1	255	2.947	2.708	127	1	4356	18.672	0.253	NA	0.057	0.115	150.939	160.704
256	1	256	2.889	2.688	127.5	1	4057	18.734	0.196	NA	0.062	0.123	-160.535	48.527
257	1	257	2.974	2.651	128	1	5126	18.827	0.245	NA	0.093	0.187	-23.574	136.961
258	1	258	2.945	2.701	128.5	1	3364	18.886	0.246	NA	0.058	0.116	120.619	144.193
259	1	259	2.909	2.699	129	1	5996	18.921	0.218	NA	0.036	0.072	-177.98	61.401
260	1	260	3.034	2.697	129.5	1	8006	19.046	0.319	NA	0.125	0.25	-1.183	176.797
261	1	261	2.905	2.621	130	1	4906	19.196	0.17	NA	0.149	0.299	-149.386	-148.203
262	1	262	2.889	2.653	130.5	1	7539	19.232	0.174	NA	0.036	0.073	115.834	-94.78
263	1	263	2.9	2.656	131	1	5762	19.243	0.184	NA	0.011	0.021	16.864	-98.97
264	1	264	2.968	2.673	131.5	1	5971	19.313	0.25	NA	0.071	0.142	13.284	-3.58
265	1	265	2.974	2.635	132	1	3669	19.351	0.238	NA	0.038	0.075	-82.042	-95.326
266	1	266	2.921	2.669	132.5	1	4200	19.414	0.208	NA	0.063	0.125	147.484	-130.475
267	1	267	2.997	2.707	133	1	2922	19.498	0.292	NA	0.085	0.169	26.387	-121.097
268	1	268	2.986	2.618	133.5	1	3863	19.587	0.244	NA	0.089	0.179	-96.955	-123.341
269	1	269	2.922	2.61	134	1	5595	19.652	0.181	NA	0.064	0.128	-172.521	-75.567
270	1	270	2.859	2.648	134.5	1	4183	19.726	0.147	NA	0.074	0.149	148.918	-38.561
271	1	271	2.919	2.675	135	1	3458	19.791	0.21	NA	0.066	0.131	23.938	-124.98
272	1	272	2.914	2.716	135.5	1	4836	19.833	0.234	NA	0.042	0.084	96.006	72.068
273	1	273	2.984	2.671	136	1	2291	19.916	0.263	NA	0.083	0.166	-32.811	-128.816
274	1	274	2.953	2.749	136.5	1	5152	20	0.284	NA	0.084	0.167	112.037	144.847
275	1	275	2.893	2.663	137	1	4774	20.104	0.182	NA	0.104	0.209	-125.14	122.824
276	1	276	2.957	2.594	137.5	1	2084	20.198	0.21	NA	0.094	0.188	-47.076	78.064
277	1	277	2.872	2.663	138	1	3607	20.307	0.167	NA	0.109	0.217	140.865	-172.059
278	1	278	2.929	2.643	138.5	1	3255	20.367	0.201	NA	0.06	0.12	-19.021	-159.886
279	1	279	3.063	2.638	139	1	4575	20.501	0.324	NA	0.134	0.268	-2.509	16.512
280	1	280	3.055	2.662	139.5	1	4949	20.526	0.323	NA	0.025	0.051	108.989	111.498
281	1	281	3.066	2.649	140	1	2709	20.543	0.33	NA	0.017	0.033	-47.026	-156.015
282	1	282	3.153	2.671	140.5	1	4002	20.633	0.42	NA	0.09	0.18	13.895	60.921
283	1	283	3.053	2.662	141	1	2984	20.733	0.322	NA	0.101	0.201	-174.822	171.282
284	1	284	3.089	2.587	141.5	1	2212	20.817	0.339	NA	0.083	0.166	-64.434	110.388
285	1	285	3.009	2.685	142	1	3699	20.943	0.291	NA	0.127	0.253	129.267	-166.299
286	1	286	2.983	2.639	142.5	1	4200	20.996	0.248	NA	0.053	0.106	-119.555	111.178
287	1	287	3.025	2.67	143	1	6946	21.049	0.299	NA	0.052	0.105	36.475	156.03
288	1	288	3.026	2.658	143.5	1	5113	21.061	0.295	NA	0.013	0.025	-83.867	-120.343
289	1	289	3.002	2.594	144	1	3313	21.129	0.254	NA	0.068	0.137	-110.922	-27.054
290	1	290	2.91	2.617	144.5	1	3778	21.224	0.173	NA	0.094	0.189	166.085	-82.994
291	1	291	2.938	2.629	145	1	6135	21.254	0.203	NA	0.03	0.061	24.835	-141.25
292	1	292	2.907	2.68	145.5	1	4590	21.314	0.204	NA	0.059	0.119	121.761	96.926
293	1	293	2.982	2.646	146	1	6355	21.396	0.25	NA	0.082	0.164	-24.051	-145.811
294	1	294	3.099	2.648	146.5	1	4253	21.513	0.361	NA	0.117	0.234	0.876	24.927
295	1	295	3.007	2.62	147	1	4799	21.608	0.265	NA	0.096	0.191	-162.951	-163.827
296	1	296	2.998	2.628	147.5	1	5147	21.621	0.259	NA	0.012	0.025	138.724	-58.326
297	1	297	2.993	2.589	148	1	4064	21.66	0.244	NA	0.039	0.079	-96.873	124.403
298	1	298	2.942	2.573	148.5	1	5051	21.714	0.191	NA	0.054	0.107	-162.737	-65.864
299	1	299	2.993	2.674	149	1	3441	21.826	0.272	NA	0.112	0.225	63.116	-134.147
300	1	300	2.935	2.713	149.5	1	5407	21.897	0.247	NA	0.07	0.141	145.515	82.399
301	1	301	2.886	2.686	150	1	4763	21.952	0.193	NA	0.056	0.112	-150.827	63.658
302	1	302	2.921	2.693	150.5	1	5380	21.988	0.224	NA	0.036	0.072	11.953	162.78
303	1	303	3.002	2.692	151	1	2745	22.069	0.289	NA	0.081	0.161	-0.757	-12.71
304	1	304	2.966	2.712	151.5	1	4782	22.109	0.27	NA	0.041	0.081	151.397	152.154
305	1	305	3.029	2.685	152	1	4791	22.178	0.309	NA	0.068	0.137	-22.948	-174.345
306	1	306	2.966	2.678	152.5	1	5463	22.242	0.25	NA	0.064	0.128	-173.121	-150.173
307	1	307	2.94	2.685	153	1	3334	22.268	0.233	NA	0.026	0.053	163.369	-23.51
308	1	308	3.002	2.602	153.5	1	2600	22.372	0.255	NA	0.104	0.208	-53.525	143.105
309	1	309	2.924	2.7	154	1	5691	22.497	0.23	NA	0.125	0.251	128.372	-178.102
310	1	310	2.89	2.773	154.5	1	4678	22.578	0.265	NA	0.081	0.162	114.901	-13.472
311	1	311	2.997	2.673	155	1	6472	22.725	0.275	NA	0.146	0.293	-43.125	-158.026
312	1	312	2.914	2.63	155.5	1	6737	22.819	0.181	NA	0.094	0.188	-152.425	-109.3
313	1	313	3.031	2.655	156	1	4767	22.938	0.298	NA	0.12	0.239	12.008	164.434
314	1	314	2.959	2.698	156.5	1	6592	23.022	0.256	NA	0.083	0.167	148.736	136.727
315	1	315	2.954	2.685	157	1	4044	23.036	0.245	NA	0.014	0.028	-110.808	100.457
316	1	316	2.972	2.715	157.5	1	4042	23.07	0.277	NA	0.035	0.07	58.324	169.132
317	1	317	2.972	2.623	158	1	4177	23.162	0.232	NA	0.092	0.184	-90.409	-148.733
318	1	318	2.869	2.682	158.5	1	4121	23.281	0.179	NA	0.119	0.237	150.036	-119.555
319	1	319	2.963	2.622	159	1	3541	23.392	0.224	NA	0.111	0.223	-32.283	177.681
320	1	320	3	2.633	159.5	1	3500	23.431	0.262	NA	0.038	0.077	15.861	48.143
321	1	321	2.984	2.618	160	1	4352	23.453	0.243	NA	0.022	0.044	-135.924	-151.785
322	1	322	2.959	2.589	160.5	1	4454	23.491	0.211	NA	0.038	0.077	-130.819	5.105
323	1	323	2.898	2.804	161	1	3886	23.715	0.296	NA	0.224	0.448	105.781	-123.4
324	1	324	2.876	2.742	161.5	1	6041	23.781	0.231	NA	0.066	0.132	-109.99	144.229
325	1	325	2.876	2.755	162	1	5230	23.794	0.242	NA	0.013	0.025	89.003	-161.008
326	1	326	2.959	2.65	162.5	1	4580	23.927	0.231	NA	0.133	0.267	-51.7	-140.702
327	1	327	2.946	2.699	163	1	5058	23.978	0.246	NA	0.051	0.101	104.949	156.649
328	1	328	2.929	2.73	163.5	1	3861	24.014	0.255	NA	0.036	0.072	118.207	13.258
329	1	329	2.928	2.727	164	1	3991	24.018	0.252	NA	0.004	0.008	-91.869	149.925
330	1	330	2.864	2.739	164.5	1	2493	24.083	0.223	NA	0.065	0.131	169.021	-99.11
331	1	331	2.957	2.748	165	1	5491	24.176	0.287	NA	0.093	0.187	5.303	-163.718
332	1	332	2.923	2.716	165.5	1	4017	24.223	0.241	NA	0.046	0.093	-137.409	-142.712
333	1	333	2.903	2.7	166	1	4093	24.248	0.215	NA	0.026	0.051	-141.229	-3.821
334	1	334	2.986	2.719	166.5	1	3999	24.333	0.29	NA	0.085	0.169	12.569	153.798
335	1	335	2.959	2.686	167	1	3665	24.375	0.249	NA	0.042	0.084	-129.553	-142.122
336	1	336	2.94	2.733	167.5	1	3285	24.425	0.264	NA	0.05	0.101	112.585	-117.862
337	1	337	2.945	2.642	168	1	3566	24.516	0.215	NA	0.091	0.181	-86.747	160.668
338	1	338	2.971	2.693	168.5	1	2016	24.573	0.263	NA	0.057	0.114	62.203	148.95
339	1	339	2.838	2.692	169	1	4960	24.706	0.169	NA	0.134	0.267	-179.754	118.043
340	1	340	2.876	2.715	169.5	1	4420	24.751	0.209	NA	0.044	0.089	30.981	-149.265
341	1	341	2.87	2.69	170	1	4561	24.776	0.185	NA	0.025	0.051	-103.934	-134.915
342	1	342	2.945	2.713	170.5	1	4074	24.855	0.254	NA	0.079	0.158	16.471	120.405
343	1	343	2.948	2.655	171	1	3219	24.913	0.224	NA	0.058	0.116	-87.241	-103.711
344	1	344	2.959	2.714	171.5	1	3801	24.973	0.266	NA	0.06	0.121	80.061	167.301
345	1	345	2.931	2.711	172	1	6638	25.001	0.242	NA	0.028	0.056	-172.596	107.343
346	1	346	2.949	2.689	172.5	1	4543	25.03	0.242	NA	0.029	0.058	-50.567	122.03
347	1	347	3.016	2.636	173	1	2195	25.115	0.278	NA	0.085	0.169	-38.129	12.438
348	1	348	2.952	2.664	173.5	1	5557	25.184	0.231	NA	0.069	0.139	156.892	-164.979
349	1	349	2.872	2.731	174	1	4273	25.289	0.219	NA	0.105	0.209	139.973	-16.919
350	1	350	2.952	2.697	174.5	1	5408	25.376	0.25	NA	0.087	0.174	-22.745	-162.718
351	1	351	2.883	2.733	175	1	4234	25.454	0.228	NA	0.078	0.155	152.287	175.032
352	1	352	2.944	2.724	175.5	1	3972	25.516	0.261	NA	0.062	0.124	-8.502	-160.789
353	1	353	2.87	2.802	176	1	5427	25.623	0.281	NA	0.107	0.215	133.664	142.166
354	1	354	2.923	2.85	176.5	1	3099	25.694	0.348	NA	0.071	0.142	42.459	-91.205
355	1	355	2.952	2.79	177	1	1088	25.761	0.315	NA	0.067	0.133	-63.422	-105.881
356	1	356	2.919	2.654	177.5	1	1721	25.901	0.198	NA	0.14	0.281	-103.653	-40.231
357	1	357	2.903	2.668	178	1	1830	25.923	0.193	NA	0.022	0.043	140.472	-115.875
358	1	358	3.003	2.655	178.5	1	1331	26.024	0.273	NA	0.101	0.203	-7.407	-147.878
359	1	359	2.923	2.686	179	1	2387	26.111	0.22	NA	0.086	0.173	158.464	165.871
360	1	360	2.931	2.739	179.5	1	2148	26.164	0.262	NA	0.053	0.107	81.268	-77.196
361	1	361	2.899	2.764	180	1	3016	26.205	0.262	NA	0.041	0.082	141.842	60.574
362	1	362	2.933	2.791	180.5	1	3652	26.249	0.304	NA	0.044	0.088	37.611	-104.231
363	1	363	2.867	2.804	181	1	3144	26.317	0.281	NA	0.068	0.136	169.174	131.563
364	1	364	2.935	2.825	181.5	1	1930	26.388	0.333	NA	0.071	0.143	17.3	-151.874
365	1	365	2.91	2.723	182	1	3665	26.494	0.236	NA	0.106	0.211	-103.855	-121.155
366	1	366	2.914	2.694	182.5	1	4149	26.523	0.218	NA	0.029	0.059	-81.782	22.073
367	1	367	2.889	2.66	183	1	3163	26.564	0.178	NA	0.041	0.082	-126.283	-44.501
368	1	368	2.79	2.715	183.5	1	4145	26.678	0.172	NA	0.114	0.228	151.351	-82.366
369	1	369	2.889	2.626	184	1	1996	26.811	0.158	NA	0.133	0.267	-41.84	166.809
370	1	370	2.931	2.747	184.5	1	2030	26.939	0.268	NA	0.128	0.256	71.083	112.923
371	1	371	2.859	2.677	185	1	3121	27.04	0.168	NA	0.1	0.2	-135.812	153.105
372	1	372	3.022	2.746	185.5	1	2758	27.217	0.335	NA	0.177	0.354	22.923	158.735
373	1	373	2.903	2.728	186	1	2244	27.337	0.235	NA	0.12	0.241	-171.16	165.917
374	1	374	2.858	2.676	186.5	1	3400	27.405	0.167	NA	0.068	0.136	-131.154	40.006
375	1	375	2.878	2.648	187	1	2777	27.44	0.161	NA	0.035	0.07	-55.363	75.791
376	1	376	2.854	2.666	187.5	1	6178	27.47	0.156	NA	0.03	0.06	142.998	-161.64
377	1	377	2.87	2.76	188	1	2867	27.565	0.243	NA	0.095	0.191	80.326	-62.672
378	1	378	2.844	2.716	188.5	1	3153	27.616	0.192	NA	0.051	0.102	-121.396	158.279
379	1	379	2.754	2.782	189	1	4324	27.727	0.235	NA	0.111	0.222	143.827	-94.777
380	1	380	2.762	2.776	189.5	1	5032	27.736	0.229	NA	0.01	0.019	-36.441	179.732
381	1	381	2.887	2.723	190	1	1670	27.872	0.221	NA	0.136	0.272	-23.093	13.348
382	1	382	2.682	2.716	190.5	1	4204	28.078	0.184	NA	0.206	0.411	-178.175	-155.082
383	1	383	2.764	2.738	191	1	5169	28.163	0.191	NA	0.085	0.17	14.858	-166.967
384	1	384	2.771	2.86	191.5	1	2468	28.286	0.314	NA	0.123	0.246	86.486	71.628
385	1	385	2.808	2.808	192	1	3931	28.349	0.268	NA	0.064	0.128	-54.609	-141.095
386	1	386	2.894	2.825	192.5	1	2112	28.437	0.313	NA	0.087	0.175	11.223	65.832
387	1	387	2.709	2.78	193	1	5486	28.627	0.237	NA	0.191	0.381	-166.073	-177.297
388	1	388	2.72	2.738	193.5	1	6664	28.67	0.194	NA	0.043	0.085	-75.629	90.445
389	1	389	2.827	2.817	194	1	5346	28.803	0.28	NA	0.133	0.266	36.327	111.956
390	1	390	2.815	2.747	194.5	1	2967	28.874	0.21	NA	0.071	0.141	-99.592	-135.919
391	1	391	2.873	2.722	195	1	4179	28.937	0.213	NA	0.064	0.127	-23.437	76.155
392	1	392	2.814	2.871	195.5	1	4187	29.098	0.331	NA	0.161	0.322	111.458	134.895
393	1	393	2.861	2.859	196	1	4563	29.146	0.331	NA	0.048	0.097	-14.611	-126.069
394	1	394	2.878	2.771	196.5	1	2009	29.237	0.257	NA	0.09	0.18	-79.058	-64.447
395	1	395	2.947	2.79	197	1	2816	29.308	0.311	NA	0.071	0.142	15.513	94.571
396	1	396	2.933	2.689	197.5	1	4386	29.409	0.23	NA	0.102	0.203	-97.898	-113.411
397	1	397	2.908	2.771	198	1	2568	29.495	0.273	NA	0.086	0.171	106.829	-155.273
398	1	398	2.905	2.774	198.5	1	2847	29.499	0.274	NA	0.004	0.009	139.041	32.212
399	1	399	2.884	2.774	199	1	6150	29.52	0.263	NA	0.02	0.041	179.312	40.271
400	1	400	2.798	2.81	199.5	1	5813	29.613	0.267	NA	0.093	0.186	157.463	-21.849
401	1	401	2.944	2.731	200	1	3424	29.778	0.266	NA	0.165	0.331	-28.548	173.989
402	1	402	2.828	2.89	200.5	1	6779	29.975	0.352	NA	0.197	0.394	125.998	154.546
403	1	403	2.896	2.747	201	1	3573	30.134	0.246	NA	0.159	0.317	-64.606	169.396
404	1	404	2.861	2.807	201.5	1	4870	30.203	0.281	NA	0.069	0.139	120.78	-174.614
405	1	405	2.876	2.794	202	1	4849	30.223	0.277	NA	0.02	0.04	-37.939	-158.719
406	1	406	2.845	2.826	202.5	1	5523	30.268	0.294	NA	0.045	0.089	134.914	172.853
407	1	407	2.921	2.846	203	1	5173	30.346	0.344	NA	0.079	0.158	15.042	-119.872
408	1	408	2.95	2.909	203.5	1	3835	30.415	0.412	NA	0.069	0.137	65.394	50.351
409	1	409	2.966	2.797	204	1	2856	30.528	0.329	NA	0.113	0.226	-81.629	-147.023
410	1	410	2.922	2.926	204.5	1	5429	30.664	0.416	NA	0.136	0.272	108.784	-169.587
411	1	411	2.81	3.004	205	1	4514	30.801	0.461	NA	0.137	0.274	145.426	36.642
412	1	412	2.8	2.941	205.5	1	4407	30.864	0.397	NA	0.063	0.127	-98.337	116.236
413	1	413	2.821	2.978	206	1	7155	30.907	0.437	NA	0.043	0.086	61.437	159.774
414	1	414	2.862	2.873	206.5	1	2696	31.02	0.344	NA	0.113	0.227	-68.957	-130.393
415	1	415	2.885	2.892	207	1	3967	31.051	0.37	NA	0.031	0.061	38.531	107.487
416	1	416	2.983	2.826	207.5	1	4134	31.168	0.362	NA	0.117	0.235	-34.033	-72.564
417	1	417	2.9	2.91	208	1	5280	31.287	0.393	NA	0.118	0.236	134.389	168.422
418	1	418	2.959	2.844	208.5	1	3912	31.376	0.362	NA	0.089	0.178	-48.365	177.246
419	1	419	2.903	2.91	209	1	5663	31.462	0.393	NA	0.086	0.172	130.287	178.652
420	1	420	3.009	2.882	209.5	1	4714	31.571	0.423	NA	0.109	0.219	-14.456	-144.743
421	1	421	2.936	2.897	210	1	6338	31.646	0.395	NA	0.075	0.15	169.104	-176.44
422	1	422	2.967	2.927	210.5	1	4554	31.69	0.437	NA	0.044	0.088	44.745	-124.358
423	1	423	2.986	2.864	211	1	6075	31.756	0.394	NA	0.067	0.133	-73.269	-118.014
424	1	424	2.987	2.876	211.5	1	5687	31.769	0.404	NA	0.013	0.025	85.214	158.483
425	1	425	2.89	2.858	212	1	5725	31.867	0.341	NA	0.098	0.196	-169.447	105.339
426	1	426	2.874	2.921	212.5	1	5789	31.932	0.394	NA	0.065	0.13	104.695	-85.858
427	1	427	2.979	2.939	213	1	8042	32.039	0.453	NA	0.107	0.214	9.751	-94.943
428	1	428	3.013	2.85	213.5	1	5591	32.134	0.4	NA	0.095	0.191	-69.169	-78.921
429	1	429	3.021	2.88	214	1	5350	32.165	0.428	NA	0.031	0.061	75.613	144.782
430	1	430	2.967	2.82	214.5	1	4396	32.245	0.348	NA	0.08	0.16	-132.337	152.05
431	1	431	2.933	2.878	215	1	4516	32.312	0.378	NA	0.067	0.134	120.127	-107.536
432	1	432	2.908	2.848	215.5	1	4375	32.352	0.339	NA	0.039	0.078	-129.841	110.032
433	1	433	2.907	2.888	216	1	6378	32.392	0.375	NA	0.04	0.08	92.179	-137.98
434	1	434	2.914	2.835	216.5	1	6553	32.446	0.33	NA	0.054	0.109	-81.737	-173.916
435	1	435	2.977	2.776	217	1	5538	32.532	0.321	NA	0.086	0.172	-43.104	38.633
436	1	436	2.993	2.874	217.5	1	4898	32.631	0.406	NA	0.099	0.198	80.743	123.847
437	1	437	2.91	2.868	218	1	6427	32.715	0.358	NA	0.083	0.167	-176.39	102.866
438	1	438	2.882	2.878	218.5	1	5623	32.744	0.356	NA	0.029	0.058	160.909	-22.701
439	1	439	2.969	2.922	219	1	3534	32.841	0.434	NA	0.097	0.195	27.249	-133.66
440	1	440	3.012	2.906	219.5	1	4029	32.888	0.443	NA	0.047	0.093	-21.119	-48.368
441	1	441	2.986	2.837	220	1	3487	32.961	0.372	NA	0.074	0.147	-111.268	-90.149
442	1	442	2.958	2.844	220.5	1	5326	32.99	0.361	NA	0.029	0.058	166.123	-82.609
443	1	443	2.913	2.818	221	1	5211	33.041	0.315	NA	0.051	0.103	-149.904	43.973
444	1	444	2.86	2.877	221.5	1	6284	33.121	0.347	NA	0.079	0.158	132.088	-78.008
445	1	445	2.999	2.786	222	1	6182	33.286	0.344	NA	0.166	0.332	-33.184	-165.272
446	1	446	2.94	2.785	222.5	1	5900	33.346	0.303	NA	0.059	0.118	-178.563	-145.379
447	1	447	3.036	2.772	223	1	5830	33.443	0.362	NA	0.097	0.195	-7.386	171.177
448	1	448	3.035	2.801	223.5	1	6280	33.472	0.38	NA	0.029	0.058	93.497	100.883
449	1	449	2.965	2.836	224	1	5580	33.55	0.359	NA	0.078	0.156	153.04	59.543
450	1	450	2.933	2.84	224.5	1	5211	33.583	0.344	NA	0.033	0.066	173.183	20.143
451	1	451	2.894	2.809	225	1	6982	33.632	0.298	NA	0.05	0.099	-140.278	46.539
452	1	452	2.849	2.879	225.5	1	7793	33.716	0.346	NA	0.084	0.167	122.766	-96.956
453	1	453	2.833	2.865	226	1	7095	33.737	0.328	NA	0.022	0.043	-139.794	97.44
454	1	454	2.923	2.914	226.5	1	3829	33.841	0.405	NA	0.103	0.207	28.426	168.22
455	1	455	2.867	2.903	227	1	4281	33.898	0.375	NA	0.057	0.115	-169.056	162.518
456	1	456	2.877	2.775	227.5	1	3903	34.027	0.26	NA	0.129	0.257	-85.43	83.626
457	1	457	2.875	2.917	228	1	8108	34.168	0.39	NA	0.142	0.283	91.079	176.508
458	1	458	2.846	2.779	228.5	1	5316	34.309	0.25	NA	0.141	0.281	-101.624	167.297
459	1	459	2.916	2.795	229	1	3539	34.38	0.297	NA	0.071	0.142	13.497	115.121
460	1	460	2.868	2.87	229.5	1	4168	34.468	0.343	NA	0.088	0.176	122.444	108.947
461	1	461	2.945	2.816	230	1	6623	34.562	0.332	NA	0.094	0.187	-34.741	-157.184
462	1	462	3.053	2.86	230.5	1	4162	34.678	0.434	NA	0.117	0.233	22.042	56.782
463	1	463	3.058	2.774	231	1	4575	34.764	0.381	NA	0.086	0.172	-86.485	-108.526
464	1	464	2.962	2.796	231.5	1	4232	34.863	0.325	NA	0.099	0.198	167.388	-106.127
465	1	465	3.05	2.798	232	1	3206	34.952	0.39	NA	0.088	0.177	1.457	-165.931
466	1	466	2.981	2.771	232.5	1	4221	35.026	0.321	NA	0.074	0.148	-158.897	-160.353
467	1	467	3.088	2.749	233	1	4484	35.135	0.391	NA	0.109	0.218	-12.097	146.8
468	1	468	3.082	2.772	233.5	1	3878	35.159	0.399	NA	0.024	0.048	103.275	115.371
469	1	469	3.027	2.736	234	1	6233	35.225	0.334	NA	0.066	0.132	-147.328	109.397
470	1	470	3.016	2.761	234.5	1	5382	35.252	0.34	NA	0.027	0.054	113.544	-99.128
471	1	471	3.127	2.778	235	1	5290	35.363	0.44	NA	0.112	0.223	8.856	-104.687
472	1	472	3.09	2.803	235.5	1	5728	35.408	0.424	NA	0.045	0.089	145.993	137.137
473	1	473	2.993	2.69	236	1	3918	35.557	0.28	NA	0.149	0.298	-130.247	83.76
474	1	474	3.045	2.755	236.5	1	4844	35.64	0.359	NA	0.083	0.166	51.82	-177.933
475	1	475	3.057	2.831	237	1	5335	35.716	0.416	NA	0.076	0.153	80.968	29.147
476	1	476	3.015	2.772	237.5	1	4659	35.789	0.345	NA	0.073	0.145	-125.615	153.417
477	1	477	2.99	2.727	238	1	4113	35.839	0.298	NA	0.051	0.101	-119.331	6.284
478	1	478	2.989	2.8	238.5	1	4942	35.912	0.346	NA	0.072	0.145	90.976	-149.693
479	1	479	3	2.818	239	1	6329	35.932	0.367	NA	0.021	0.042	57.755	-33.221
480	1	480	2.982	2.79	239.5	1	4791	35.965	0.334	NA	0.033	0.066	-122.418	179.826
481	1	481	2.982	2.706	240	1	3319	36.049	0.28	NA	0.084	0.168	-89.749	32.669
482	1	482	2.987	2.781	240.5	1	3496	36.124	0.332	NA	0.075	0.151	86.458	176.207
483	1	483	2.957	2.895	241	1	3176	36.242	0.404	NA	0.117	0.235	104.959	18.5
484	1	484	2.964	2.833	241.5	1	5580	36.304	0.356	NA	0.062	0.124	-83.351	171.69
485	1	485	2.953	2.758	242	1	3106	36.38	0.291	NA	0.076	0.153	-98.415	-15.064
486	1	486	3.016	2.871	242.5	1	2493	36.51	0.418	NA	0.13	0.26	60.967	159.382
487	1	487	2.957	2.766	243	1	2342	36.631	0.3	NA	0.121	0.241	-119.135	179.898
488	1	488	3.06	2.773	243.5	1	1657	36.734	0.382	NA	0.103	0.207	4.192	123.327
489	1	489	3.016	2.869	244	1	2711	36.84	0.416	NA	0.106	0.211	114.843	110.652
490	1	490	2.965	2.834	244.5	1	2760	36.902	0.357	NA	0.062	0.124	-145.42	99.737
491	1	491	2.924	2.747	245	1	2391	36.998	0.264	NA	0.096	0.192	-115.177	30.243
492	1	492	2.942	2.779	245.5	1	2766	37.034	0.3	NA	0.036	0.073	61.174	176.351
493	1	493	3.202	2.794	246	1	5433	37.295	0.513	NA	0.261	0.522	3.241	-57.933
494	1	494	3.169	2.827	246.5	1	4518	37.341	0.502	NA	0.046	0.093	134.999	131.759
495	1	495	3.161	2.876	247	1	3647	37.392	0.525	NA	0.051	0.101	99.534	-35.466
496	1	496	3.134	2.842	247.5	1	4418	37.436	0.482	NA	0.044	0.088	-128.52	131.946
497	1	497	3.072	2.806	248	1	3436	37.507	0.412	NA	0.071	0.143	-149.754	-21.234
498	1	498	3.136	2.821	248.5	1	4537	37.573	0.472	NA	0.066	0.131	13.348	163.102
499	1	499	2.959	2.725	249	1	2139	37.774	0.273	NA	0.201	0.403	-151.332	-164.68
500	1	500	2.999	2.754	249.5	1	2156	37.823	0.322	NA	0.049	0.098	36.001	-172.667
501	1	501	3.084	2.82	250	1	5011	37.931	0.43	NA	0.108	0.216	37.971	1.971
502	1	502	3.037	2.726	250.5	1	4689	38.036	0.336	NA	0.105	0.21	-116.974	-154.945
503	1	503	2.979	2.786	251	1	3884	38.119	0.329	NA	0.083	0.167	134.134	-108.893
504	1	504	3.015	2.824	251.5	1	3859	38.172	0.382	NA	0.052	0.105	45.549	-88.584
505	1	505	2.937	2.797	252	1	5032	38.255	0.311	NA	0.083	0.166	-161.358	153.092
506	1	506	2.914	2.818	252.5	1	3104	38.285	0.316	NA	0.03	0.061	136.424	-62.218
507	1	507	2.968	2.868	253	1	5021	38.359	0.387	NA	0.073	0.147	42.689	-93.735
508	1	508	2.96	2.753	253.5	1	2547	38.473	0.293	NA	0.115	0.23	-94.075	-136.764
509	1	509	3.012	2.682	254	1	4462	38.561	0.293	NA	0.088	0.176	-54.067	40.008
510	1	510	3.106	2.763	254.5	1	5124	38.685	0.414	NA	0.124	0.247	40.652	94.719
511	1	511	3.079	2.756	255	1	3908	38.713	0.387	NA	0.028	0.056	-165.125	154.223
512	1	512	3.059	2.75	255.5	1	3072	38.734	0.367	NA	0.021	0.042	-164.14	0.985
513	1	513	3.163	2.736	256	1	5875	38.839	0.452	NA	0.105	0.211	-7.469	156.671
514	1	514	2.992	2.632	256.5	1	2391	39.04	0.254	NA	0.2	0.401	-148.858	-141.39
515	1	515	3.087	2.644	257	1	1593	39.136	0.348	NA	0.096	0.192	6.715	155.573
516	1	516	3.261	2.664	257.5	1	4945	39.311	0.522	NA	0.175	0.35	6.708	-0.007
517	1	517	3.149	2.696	258	1	4518	39.428	0.423	NA	0.117	0.234	164.041	157.333
518	1	518	3.131	2.659	258.5	1	3018	39.469	0.395	NA	0.041	0.082	-115.309	80.65
519	1	519	3.171	2.611	259	1	4046	39.532	0.424	NA	0.063	0.126	-50.256	65.053
520	1	520	3.105	2.673	259.5	1	4234	39.623	0.375	NA	0.091	0.182	136.482	-173.262
521	1	521	3.138	2.713	260	1	3362	39.675	0.42	NA	0.051	0.102	50.506	-85.975
522	1	522	3.193	2.721	260.5	1	3940	39.731	0.474	NA	0.056	0.112	8.487	-42.019
523	1	523	3.127	2.721	261	1	3807	39.797	0.413	NA	0.067	0.133	-179.423	172.091
524	1	524	3.164	2.62	261.5	1	3633	39.905	0.418	NA	0.107	0.214	-69.572	109.85
525	1	525	3.133	2.663	262	1	3488	39.958	0.398	NA	0.053	0.106	125.978	-164.45
526	1	526	3.141	2.672	262.5	1	3385	39.97	0.409	NA	0.012	0.025	46.537	-79.44
527	1	527	3.179	2.641	263	1	3127	40.019	0.437	NA	0.049	0.098	-39.886	-86.423
528	1	528	3.139	2.658	263.5	1	3744	40.063	0.403	NA	0.044	0.087	155.861	-164.253
529	1	529	3.068	2.612	264	1	4872	40.148	0.322	NA	0.086	0.171	-147.147	56.992
530	1	530	3.099	2.631	264.5	1	4320	40.185	0.357	NA	0.037	0.074	31.397	178.544
531	1	531	3.049	2.634	265	1	4217	40.235	0.309	NA	0.05	0.1	176.652	145.256
532	1	532	3.137	2.659	265.5	1	5834	40.326	0.401	NA	0.091	0.183	15.993	-160.659
533	1	533	3.134	2.681	266	1	4462	40.348	0.405	NA	0.021	0.043	97.782	81.789
534	1	534	3.093	2.625	266.5	1	3967	40.417	0.35	NA	0.069	0.139	-126.076	136.142
535	1	535	3.059	2.678	267	1	4230	40.481	0.334	NA	0.063	0.127	122.44	-111.484
536	1	536	3.063	2.614	267.5	1	4639	40.545	0.318	NA	0.065	0.129	-86.641	150.92
537	1	537	3.032	2.604	268	1	2790	40.578	0.285	NA	0.033	0.066	-162.919	-76.279
538	1	538	3.13	2.665	268.5	1	2067	40.694	0.396	NA	0.116	0.232	31.977	-165.104
539	1	539	3.08	2.655	269	1	3274	40.745	0.345	NA	0.051	0.101	-168.343	159.68
540	1	540	3.075	2.604	269.5	1	6367	40.796	0.327	NA	0.052	0.103	-96.308	72.036
541	1	541	3.112	2.657	270	1	5297	40.861	0.376	NA	0.065	0.13	55.203	151.51
542	1	542	3.024	2.676	270.5	1	3895	40.951	0.301	NA	0.089	0.179	168.164	112.961
543	1	543	3.016	2.627	271	1	4448	41	0.276	NA	0.049	0.098	-99.343	92.494
544	1	544	3.167	2.724	271.5	1	1525	41.18	0.451	NA	0.18	0.359	32.831	132.174
545	1	545	3.112	2.737	272	1	2257	41.236	0.407	NA	0.057	0.113	167.504	134.673
546	1	546	3.031	2.714	272.5	1	3231	41.321	0.325	NA	0.084	0.168	-164.819	27.677
547	1	547	3.087	2.707	273	1	2779	41.377	0.371	NA	0.057	0.113	-7.665	157.154
548	1	548	2.993	2.677	273.5	1	4659	41.476	0.273	NA	0.099	0.198	-162.318	-154.653
549	1	549	2.997	2.694	274	1	2442	41.494	0.285	NA	0.018	0.035	76.9	-120.781
550	1	550	2.933	2.743	274.5	1	4930	41.574	0.267	NA	0.08	0.159	142.484	65.584
551	1	551	2.989	2.747	275	1	3611	41.629	0.309	NA	0.055	0.111	4.29	-138.194
552	1	552	3.028	2.746	275.5	1	3763	41.668	0.34	NA	0.039	0.079	-0.256	-4.546
553	1	553	2.911	2.747	276	1	3968	41.786	0.256	NA	0.117	0.234	179.52	179.776
554	1	554	3.042	2.763	276.5	1	1501	41.918	0.361	NA	0.132	0.265	6.559	-172.961
555	1	555	2.985	2.709	277	1	4224	41.996	0.284	NA	0.078	0.156	-136.951	-143.51
556	1	556	3.051	2.807	277.5	1	1888	42.114	0.396	NA	0.118	0.235	56.036	-167.014
557	1	557	2.994	2.701	278	1	2961	42.234	0.286	NA	0.121	0.241	-118.401	-174.437
558	1	558	3.09	2.684	278.5	1	1218	42.332	0.364	NA	0.098	0.195	-9.781	108.621
559	1	559	2.96	2.712	279	1	3786	42.465	0.265	NA	0.133	0.266	168.055	177.836
560	1	560	2.954	2.616	279.5	1	1734	42.561	0.213	NA	0.096	0.191	-93.465	98.48
561	1	561	2.979	2.754	280	1	2355	42.7	0.307	NA	0.14	0.28	79.447	172.912
562	1	562	2.995	2.791	280.5	1	3332	42.741	0.344	NA	0.04	0.081	66.895	-12.551
563	1	563	2.968	2.708	281	1	3662	42.828	0.269	NA	0.087	0.175	-108.51	-175.405
564	1	564	2.99	2.761	281.5	1	3195	42.886	0.32	NA	0.058	0.115	66.691	175.201
565	1	565	2.96	2.771	282	1	3304	42.918	0.306	NA	0.032	0.065	161.47	94.778
566	1	566	3.025	2.76	282.5	1	5898	42.985	0.346	NA	0.066	0.133	-9.451	-170.92
567	1	567	3.003	2.712	283	1	3251	43.038	0.3	NA	0.053	0.106	-114.556	-105.105
568	1	568	3.01	2.714	283.5	1	2304	43.044	0.307	NA	0.007	0.013	14.209	128.766
569	1	569	3.026	2.711	284	1	3694	43.061	0.319	NA	0.016	0.033	-10.378	-24.587
570	1	570	3.05	2.65	284.5	1	3878	43.126	0.315	NA	0.065	0.131	-68.671	-58.294
571	1	571	2.988	2.645	285	1	4108	43.188	0.255	NA	0.062	0.124	-175.639	-106.968
572	1	572	3.101	2.72	285.5	1	3526	43.324	0.39	NA	0.136	0.272	33.459	-150.902
573	1	573	3.037	2.669	286	1	3752	43.407	0.31	NA	0.082	0.165	-141.415	-174.874
574	1	574	3.033	2.671	286.5	1	4027	43.411	0.307	NA	0.004	0.008	154.944	-63.641
575	1	575	3.069	2.653	287	1	4603	43.45	0.334	NA	0.04	0.079	-25.84	179.216
576	1	576	3.094	2.71	287.5	1	5077	43.512	0.378	NA	0.062	0.124	66.527	92.367
577	1	577	3.078	2.656	288	1	2869	43.569	0.343	NA	0.056	0.113	-106.149	-172.676
578	1	578	3.025	2.573	288.5	1	2971	43.667	0.273	NA	0.099	0.197	-122.668	-16.519
579	1	579	2.998	2.654	289	1	1937	43.753	0.268	NA	0.085	0.171	108.297	-129.035
580	1	580	3.015	2.685	289.5	1	1719	43.788	0.297	NA	0.035	0.071	61.319	-46.978
581	1	581	3.059	2.635	290	1	2073	43.855	0.319	NA	0.067	0.135	-49.024	-110.342
582	1	582	2.981	2.615	290.5	1	1627	43.936	0.238	NA	0.08	0.161	-165.629	-116.605
583	1	583	3.071	2.593	291	1	4119	44.029	0.322	NA	0.093	0.186	-13.48	152.149
584	1	584	3.017	2.517	291.5	1	3443	44.122	0.267	NA	0.094	0.187	-125.2	-111.719
585	1	585	2.994	2.538	292	1	4189	44.154	0.241	NA	0.032	0.064	138.218	-96.583
586	1	586	2.982	2.536	292.5	1	4320	44.166	0.229	NA	0.012	0.024	-170.469	51.314
587	1	587	2.925	2.638	293	1	4162	44.283	0.195	NA	0.117	0.234	119	-70.532
588	1	588	2.938	2.626	293.5	1	5329	44.301	0.202	NA	0.018	0.036	-42.619	-161.619
589	1	589	3.086	2.589	294	1	6463	44.454	0.336	NA	0.152	0.305	-13.936	28.683
590	1	590	3.039	2.627	294.5	1	4017	44.514	0.297	NA	0.061	0.121	141.102	155.038
591	1	591	3.032	2.719	295	1	3180	44.606	0.328	NA	0.091	0.183	94.445	-46.657
592	1	592	2.988	2.735	295.5	1	4390	44.652	0.302	NA	0.046	0.092	159.104	64.659
593	1	593	2.978	2.698	296	1	3500	44.691	0.271	NA	0.039	0.077	-105.86	95.037
594	1	594	3.026	2.691	296.5	1	3494	44.74	0.31	NA	0.049	0.098	-8.116	97.743
595	1	595	2.913	2.677	297	1	5721	44.854	0.206	NA	0.115	0.229	-172.865	-164.749
596	1	596	2.874	2.677	297.5	1	4093	44.893	0.178	NA	0.038	0.077	179.6	-7.535
597	1	597	2.979	2.72	298	1	4322	45.006	0.286	NA	0.114	0.227	22.252	-157.348
598	1	598	2.969	2.691	298.5	1	1542	45.037	0.26	NA	0.031	0.062	-110.28	-132.532
599	1	599	3.051	2.673	299	1	1883	45.122	0.324	NA	0.084	0.168	-12.295	97.985
600	1	600	2.953	2.699	299.5	1	3603	45.223	0.252	NA	0.101	0.203	165.083	177.378
