# Supplementary material for: Random sub-diffusion and capture of genes by the nuclear pore reduces dynamics and coordinates inter-chromosomal movement
Source: eLife. 2021 May 18;10:e66238. doi: 10.7554/eLife.66238 (PMC8195609; doi:10.7554/eLife.66238)
Supplement: Figure 5—source data 1. [file elife-66238-fig5-data1.zip › REPOS_DB/DimerCap_WT/200312_DimerCap_WT_Dimer_08a.csv]

Nr	TID	PID	x [micron]	y [micron]	t [sec]	c [idx]	I [val]	Len [micron]	D2S [micron]	D2R [micron]	D2P [micron]	v [micron/sec]	α [deg]	Δα [deg]
1	1	1	2.637	5.158	0	1	8898	0	0	NA	NA	NA	NA	NA
2	1	2	2.567	5.137	0.5	1	7084	0.074	0.074	NA	0.074	0.147	-163.395	NA
3	1	3	2.625	5.162	1	1	5614	0.137	0.013	NA	0.064	0.127	23.056	-173.549
4	1	4	2.612	5.125	1.5	1	9538	0.176	0.042	NA	0.039	0.078	-109.977	-133.033
5	1	5	2.616	5.122	2	1	5536	0.182	0.043	NA	0.006	0.011	-44.248	65.729
6	1	6	2.547	5.16	2.5	1	8925	0.26	0.09	NA	0.079	0.157	151.171	-164.581
7	1	7	2.65	5.201	3	1	7784	0.371	0.044	NA	0.111	0.221	21.83	-129.34
8	1	8	2.669	5.128	3.5	1	6811	0.446	0.044	NA	0.075	0.15	-75.098	-96.928
9	1	9	2.781	5.091	4	1	4821	0.565	0.159	NA	0.119	0.238	-18.505	56.593
10	1	10	2.672	5.23	4.5	1	6464	0.742	0.08	NA	0.177	0.355	128.125	146.63
11	1	11	2.719	5.207	5	1	3048	0.795	0.096	NA	0.053	0.105	-25.682	-153.807
12	1	12	2.622	5.166	5.5	1	5478	0.901	0.017	NA	0.106	0.212	-156.827	-131.145
13	1	13	2.652	5.18	6	1	10037	0.935	0.026	NA	0.034	0.068	24.5	-178.673
14	1	14	2.613	5.089	6.5	1	7050	1.034	0.073	NA	0.099	0.198	-113.65	-138.15
15	1	15	2.552	5.08	7	1	8358	1.095	0.115	NA	0.061	0.122	-171.838	-58.188
16	1	16	2.569	5.164	7.5	1	7103	1.18	0.068	NA	0.085	0.17	78.394	-109.768
17	1	17	2.559	5.116	8	1	10399	1.228	0.089	NA	0.048	0.096	-102.333	179.273
18	1	18	2.553	5.098	8.5	1	5979	1.248	0.103	NA	0.019	0.039	-108.01	-5.677
19	1	19	2.568	4.98	9	1	8130	1.367	0.191	NA	0.119	0.238	-82.77	25.241
20	1	20	2.589	4.915	9.5	1	8800	1.435	0.248	NA	0.068	0.137	-71.988	10.782
21	1	21	2.724	5.008	10	1	6500	1.599	0.174	NA	0.164	0.328	34.598	106.586
22	1	22	2.6	5.039	10.5	1	6950	1.727	0.125	NA	0.128	0.257	165.98	131.382
23	1	23	2.689	5.08	11	1	5265	1.825	0.094	NA	0.098	0.195	24.335	-141.645
24	1	24	2.607	5.033	11.5	1	9555	1.919	0.129	NA	0.094	0.189	-150.283	-174.618
25	1	25	2.555	5.028	12	1	7419	1.972	0.154	NA	0.052	0.104	-174.282	-23.999
26	1	26	2.486	5.112	12.5	1	9973	2.081	0.158	NA	0.109	0.219	129.333	-56.384
27	1	27	2.464	5.161	13	1	7415	2.134	0.173	NA	0.053	0.106	113.873	-15.46
28	1	28	2.527	5.177	13.5	1	11686	2.199	0.111	NA	0.065	0.13	14.427	-99.446
29	1	29	2.526	5.115	14	1	9954	2.261	0.12	NA	0.062	0.125	-91.495	-105.922
30	1	30	2.566	5.069	14.5	1	9425	2.322	0.114	NA	0.061	0.122	-48.626	42.869
31	1	31	2.581	5.049	15	1	10013	2.347	0.122	NA	0.025	0.05	-51.935	-3.309
32	1	32	2.55	5.075	15.5	1	8639	2.387	0.121	NA	0.041	0.081	140.903	-167.162
33	1	33	2.605	5.094	16	1	9796	2.446	0.072	NA	0.058	0.117	18.52	-122.383
34	1	34	2.53	5.043	16.5	1	7413	2.537	0.158	NA	0.091	0.181	-146.129	-164.649
35	1	35	2.652	5.025	17	1	8618	2.66	0.134	NA	0.124	0.248	-8.376	137.753
36	1	36	2.63	5.01	17.5	1	10165	2.687	0.149	NA	0.027	0.054	-145.413	-137.037
37	1	37	2.594	4.928	18	1	9013	2.777	0.234	NA	0.089	0.179	-113.769	31.643
38	1	38	2.713	5.007	18.5	1	9241	2.919	0.169	NA	0.142	0.285	33.652	147.421
39	1	39	2.732	4.966	19	1	5828	2.964	0.215	NA	0.045	0.091	-64.549	-98.2
40	1	40	2.698	5.026	19.5	1	8450	3.034	0.146	NA	0.069	0.138	119.613	-175.839
41	1	41	2.759	4.975	20	1	6749	3.113	0.22	NA	0.079	0.158	-39.648	-159.26
42	1	42	2.656	4.963	20.5	1	7359	3.216	0.196	NA	0.104	0.207	-173.116	-133.469
43	1	43	2.726	4.858	21	1	6668	3.343	0.313	NA	0.126	0.252	-56.565	116.551
44	1	44	2.756	4.861	21.5	1	8966	3.373	0.32	NA	0.03	0.06	6.051	62.617
45	1	45	2.794	4.734	22	1	9047	3.505	0.452	NA	0.132	0.265	-73.329	-79.38
46	1	46	2.718	4.732	22.5	1	8919	3.581	0.434	NA	0.076	0.152	-178.611	-105.283
47	1	47	2.721	4.755	23	1	6700	3.604	0.412	NA	0.022	0.045	81.7	-99.689
48	1	48	2.717	4.859	23.5	1	9619	3.709	0.309	NA	0.105	0.21	92.135	10.435
49	1	49	2.782	4.836	24	1	11805	3.777	0.353	NA	0.069	0.137	-19.732	-111.867
50	1	50	2.799	4.902	24.5	1	8270	3.845	0.303	NA	0.068	0.136	75.187	94.919
51	1	51	2.707	4.775	25	1	6858	4.003	0.39	NA	0.157	0.315	-126.016	158.797
52	1	52	2.72	4.914	25.5	1	8825	4.143	0.258	NA	0.14	0.281	84.557	-149.427
53	1	53	2.737	4.91	26	1	8392	4.161	0.267	NA	0.018	0.035	-12.759	-97.316
54	1	54	2.704	4.855	26.5	1	10457	4.225	0.31	NA	0.064	0.128	-120.77	-108.011
55	1	55	2.718	4.793	27	1	8288	4.289	0.374	NA	0.064	0.128	-77.919	42.851
56	1	56	2.759	4.818	27.5	1	8667	4.337	0.361	NA	0.048	0.096	31.583	109.502
57	1	57	2.792	4.856	28	1	10615	4.387	0.34	NA	0.05	0.1	48.271	16.689
58	1	58	2.807	4.879	28.5	1	8064	4.415	0.327	NA	0.028	0.055	57.317	9.046
59	1	59	2.736	4.839	29	1	7498	4.496	0.334	NA	0.081	0.163	-150.692	151.991
60	1	60	2.705	4.856	29.5	1	11669	4.531	0.31	NA	0.035	0.071	151.918	-57.39
61	1	61	2.609	4.884	30	1	5975	4.632	0.276	NA	0.1	0.201	163.793	11.875
62	1	62	2.684	4.857	30.5	1	8590	4.711	0.305	NA	0.079	0.159	-19.905	176.302
63	1	63	2.736	4.864	31	1	8298	4.764	0.31	NA	0.053	0.106	8.004	27.91
64	1	64	2.74	4.852	31.5	1	9996	4.777	0.323	NA	0.013	0.026	-72.312	-80.316
65	1	65	2.71	4.824	32	1	9572	4.818	0.343	NA	0.041	0.082	-136.278	-63.966
66	1	66	2.767	4.83	32.5	1	6924	4.875	0.353	NA	0.057	0.114	6.778	143.056
67	1	67	2.728	4.861	33	1	9518	4.925	0.311	NA	0.05	0.099	141.635	134.857
68	1	68	2.75	4.785	33.5	1	10726	5.004	0.39	NA	0.079	0.158	-74.1	144.265
69	1	69	2.808	4.81	34	1	7758	5.067	0.388	NA	0.063	0.126	23.595	97.695
70	1	70	2.814	4.779	34.5	1	7831	5.099	0.418	NA	0.031	0.063	-77.913	-101.508
71	1	71	2.827	4.805	35	1	8597	5.127	0.401	NA	0.029	0.058	63.209	141.123
72	1	72	2.796	4.83	35.5	1	8554	5.167	0.365	NA	0.04	0.08	142.089	78.879
73	1	73	2.808	4.842	36	1	7686	5.185	0.359	NA	0.017	0.035	46.7	-95.389
74	1	74	2.775	4.834	36.5	1	6406	5.219	0.352	NA	0.034	0.069	-165.541	147.759
75	1	75	2.766	4.816	37	1	6380	5.239	0.365	NA	0.02	0.039	-117.413	48.128
76	1	76	2.774	4.768	37.5	1	6664	5.288	0.414	NA	0.049	0.099	-80.716	36.697
77	1	77	2.788	4.739	38	1	5930	5.32	0.446	NA	0.032	0.064	-63.514	17.202
78	1	78	2.76	4.757	38.5	1	7699	5.353	0.419	NA	0.033	0.066	146.079	-150.408
79	1	79	2.795	4.699	39	1	8825	5.421	0.486	NA	0.068	0.136	-59.181	154.74
80	1	80	2.751	4.767	39.5	1	9017	5.503	0.407	NA	0.081	0.163	123.301	-177.518
81	1	81	2.697	4.711	40	1	7592	5.58	0.451	NA	0.077	0.154	-133.565	103.134
82	1	82	2.704	4.74	40.5	1	6903	5.609	0.424	NA	0.03	0.059	76.618	-149.817
83	1	83	2.798	4.782	41	1	6847	5.712	0.409	NA	0.103	0.206	24.151	-52.467
84	1	84	2.751	4.815	41.5	1	8221	5.769	0.362	NA	0.057	0.115	145.28	121.129
85	1	85	2.725	4.807	42	1	9529	5.797	0.362	NA	0.028	0.055	-164.221	50.499
86	1	86	2.754	4.816	42.5	1	6239	5.827	0.362	NA	0.031	0.061	16.721	-179.058
87	1	87	2.886	4.826	43	1	2423	5.96	0.415	NA	0.133	0.265	4.328	-12.393
88	1	88	2.752	4.744	43.5	1	8998	6.117	0.43	NA	0.157	0.315	-148.445	-152.773
89	1	89	2.764	4.815	44	1	9527	6.19	0.366	NA	0.072	0.145	80.257	-131.298
90	1	90	2.758	4.836	44.5	1	10047	6.212	0.344	NA	0.022	0.045	107.69	27.433
91	1	91	2.769	4.858	45	1	7014	6.237	0.328	NA	0.025	0.049	62.577	-45.113
92	1	92	2.664	4.802	45.5	1	7249	6.355	0.357	NA	0.118	0.237	-152.054	145.369
93	1	93	2.709	4.808	46	1	7571	6.399	0.358	NA	0.045	0.089	6.971	159.025
94	1	94	2.687	4.8	46.5	1	6316	6.422	0.361	NA	0.023	0.046	-161.085	-168.056
95	1	95	2.747	4.769	47	1	9179	6.491	0.405	NA	0.068	0.137	-27.467	133.618
96	1	96	2.731	4.786	47.5	1	8262	6.515	0.383	NA	0.024	0.049	133.931	161.398
97	1	97	2.787	4.748	48	1	7150	6.584	0.437	NA	0.069	0.138	-34.293	-168.223
98	1	98	2.772	4.755	48.5	1	9849	6.601	0.425	NA	0.017	0.035	156.107	-169.6
99	1	99	2.746	4.82	49	1	8477	6.671	0.356	NA	0.07	0.139	111.194	-44.913
100	1	100	2.784	4.763	49.5	1	7031	6.738	0.421	NA	0.068	0.135	-56.158	-167.353
101	1	101	2.786	4.748	50	1	8102	6.754	0.436	NA	0.015	0.03	-81.56	-25.401
102	1	102	2.768	4.749	50.5	1	10158	6.772	0.429	NA	0.019	0.037	177.596	-100.845
103	1	103	2.769	4.702	51	1	7005	6.82	0.475	NA	0.047	0.095	-88.709	93.695
104	1	104	2.8	4.673	51.5	1	9913	6.862	0.512	NA	0.043	0.086	-42.433	46.276
105	1	105	2.768	4.667	52	1	7372	6.896	0.509	NA	0.033	0.067	-169.343	-126.91
106	1	106	2.708	4.662	52.5	1	5905	6.955	0.501	NA	0.059	0.118	-175.531	-6.188
107	1	107	2.741	4.695	53	1	5768	7.001	0.475	NA	0.046	0.092	45.285	-139.184
108	1	108	2.771	4.656	53.5	1	6126	7.05	0.52	NA	0.049	0.098	-52.749	-98.033
109	1	109	2.793	4.647	54	1	6914	7.074	0.534	NA	0.024	0.048	-20.529	32.219
110	1	110	2.768	4.72	54.5	1	3584	7.151	0.458	NA	0.077	0.153	109.212	129.741
111	1	111	2.767	4.744	55	1	8074	7.176	0.434	NA	0.025	0.049	92.555	-16.657
112	1	112	2.759	4.727	55.5	1	8349	7.195	0.448	NA	0.019	0.039	-114.377	153.069
113	1	113	2.749	4.761	56	1	5305	7.23	0.413	NA	0.035	0.07	106.076	-139.548
114	1	114	2.744	4.619	56.5	1	7206	7.372	0.55	NA	0.142	0.284	-92.133	161.791
115	1	115	2.837	4.866	57	1	2001	7.637	0.354	NA	0.264	0.529	69.41	161.543
116	1	116	2.792	4.662	57.5	1	8322	7.846	0.52	NA	0.209	0.418	-102.405	-171.814
117	1	117	2.806	4.658	58	1	10692	7.86	0.528	NA	0.014	0.029	-14.338	88.067
118	1	118	2.741	4.626	58.5	1	7549	7.933	0.542	NA	0.073	0.145	-153.605	-139.266
119	1	119	2.736	4.654	59	1	6939	7.961	0.514	NA	0.028	0.056	100.74	-105.655
120	1	120	2.768	4.691	59.5	1	8185	8.01	0.485	NA	0.049	0.099	48.929	-51.811
121	1	121	2.751	4.72	60	1	5440	8.044	0.452	NA	0.034	0.068	120.49	71.561
122	1	122	2.784	4.758	60.5	1	8226	8.094	0.426	NA	0.05	0.1	48.554	-71.936
123	1	123	2.813	4.742	61	1	9024	8.128	0.452	NA	0.034	0.067	-28.501	-77.055
124	1	124	2.788	4.655	61.5	1	10666	8.218	0.525	NA	0.09	0.18	-105.952	-77.452
125	1	125	2.789	4.654	62	1	8113	8.219	0.527	NA	0.002	0.003	-50.049	55.903
126	1	126	2.714	4.635	62.5	1	9369	8.297	0.528	NA	0.078	0.156	-166.182	-116.133
127	1	127	2.688	4.68	63	1	7682	8.348	0.481	NA	0.051	0.102	119.654	-74.164
128	1	128	2.66	4.674	63.5	1	9090	8.377	0.485	NA	0.029	0.058	-168.747	71.599
129	1	129	2.763	4.721	64	1	8334	8.49	0.455	NA	0.113	0.226	24.59	-166.663
130	1	130	2.764	4.747	64.5	1	8046	8.516	0.43	NA	0.026	0.053	87.611	63.021
131	1	131	2.759	4.738	65	1	8064	8.527	0.438	NA	0.011	0.022	-116.223	156.166
132	1	132	2.812	4.763	65.5	1	9207	8.586	0.432	NA	0.058	0.117	25.714	141.936
133	1	133	2.855	4.867	66	1	6214	8.699	0.364	NA	0.113	0.226	67.176	41.463
134	1	134	2.783	4.815	66.5	1	7234	8.788	0.373	NA	0.089	0.178	-144.478	148.346
135	1	135	2.751	4.841	67	1	7167	8.829	0.337	NA	0.041	0.082	141.774	-73.748
136	1	136	2.764	4.792	67.5	1	7837	8.879	0.387	NA	0.051	0.101	-74.304	143.921
137	1	137	2.777	4.853	68	1	6856	8.941	0.336	NA	0.062	0.124	78.058	152.362
138	1	138	2.728	4.979	68.5	1	7571	9.076	0.201	NA	0.135	0.27	111.348	33.29
139	1	139	2.783	4.984	69	1	6741	9.131	0.227	NA	0.055	0.11	5.545	-105.803
140	1	140	2.684	4.996	69.5	1	7814	9.23	0.169	NA	0.099	0.199	172.865	167.32
141	1	141	2.779	4.973	70	1	6393	9.328	0.233	NA	0.097	0.195	-13.721	173.414
142	1	142	2.745	4.945	70.5	1	9508	9.372	0.239	NA	0.044	0.088	-140.418	-126.696
143	1	143	2.71	4.974	71	1	8095	9.418	0.198	NA	0.046	0.091	139.996	-79.586
144	1	144	2.823	4.984	71.5	1	11234	9.531	0.255	NA	0.113	0.226	4.859	-135.137
145	1	145	2.748	4.927	72	1	8740	9.624	0.256	NA	0.094	0.187	-142.831	-147.69
146	1	146	2.735	4.955	72.5	1	7199	9.655	0.226	NA	0.031	0.061	115.875	-101.295
147	1	147	2.75	4.955	73	1	9836	9.67	0.233	NA	0.015	0.031	-0.269	-116.143
148	1	148	2.804	4.984	73.5	1	8162	9.731	0.241	NA	0.061	0.122	28.899	29.167
149	1	149	2.84	5.038	74	1	8288	9.796	0.236	NA	0.065	0.13	55.674	26.775
150	1	150	2.754	5.041	74.5	1	9021	9.882	0.166	NA	0.086	0.173	177.959	122.285
151	1	151	2.754	5.089	75	1	10577	9.93	0.136	NA	0.048	0.096	89.748	-88.211
152	1	152	2.783	5.109	75.5	1	8586	9.965	0.154	NA	0.035	0.069	34.981	-54.767
153	1	153	2.681	5.144	76	1	9947	10.073	0.046	NA	0.107	0.215	160.805	125.824
154	1	154	2.636	5.013	76.5	1	8620	10.211	0.145	NA	0.138	0.277	-108.995	90.2
155	1	155	2.726	5.011	77	1	11308	10.301	0.172	NA	0.09	0.181	-1.511	107.484
156	1	156	2.707	4.957	77.5	1	6903	10.359	0.213	NA	0.057	0.114	-110.382	-108.871
157	1	157	2.76	5.096	78	1	7076	10.507	0.138	NA	0.149	0.297	68.885	179.267
158	1	158	2.715	5.049	78.5	1	6655	10.572	0.134	NA	0.065	0.13	-133.969	157.146
159	1	159	2.679	5.039	79	1	7460	10.609	0.126	NA	0.037	0.074	-164.32	-30.351
160	1	160	2.739	5.053	79.5	1	6105	10.67	0.146	NA	0.061	0.123	13.416	177.736
161	1	161	2.774	5.012	80	1	7596	10.725	0.2	NA	0.054	0.109	-50.092	-63.508
162	1	162	2.693	5.049	80.5	1	6513	10.814	0.123	NA	0.089	0.178	155.44	-154.468
163	1	163	2.75	4.995	81	1	9623	10.893	0.199	NA	0.079	0.158	-43.11	161.449
164	1	164	2.743	5.056	81.5	1	6894	10.954	0.147	NA	0.061	0.122	97.239	140.349
165	1	165	2.664	4.961	82	1	7306	11.077	0.199	NA	0.123	0.246	-129.887	132.874
166	1	166	2.74	5.042	82.5	1	6973	11.188	0.155	NA	0.111	0.222	46.809	176.696
167	1	167	2.747	5.082	83	1	6888	11.228	0.134	NA	0.04	0.08	79.004	32.194
168	1	168	2.637	5.071	83.5	1	7029	11.339	0.088	NA	0.111	0.222	-174.216	106.781
169	1	169	2.698	5.033	84	1	5088	11.411	0.139	NA	0.071	0.143	-31.65	142.566
170	1	170	2.624	5.021	84.5	1	4499	11.485	0.138	NA	0.075	0.149	-170.294	-138.643
171	1	171	2.664	4.946	85	1	6210	11.569	0.214	NA	0.084	0.168	-61.929	108.365
172	1	172	2.596	4.86	85.5	1	6515	11.679	0.301	NA	0.11	0.22	-128.448	-66.519
173	1	173	2.537	4.862	86	1	8341	11.738	0.312	NA	0.059	0.118	177.892	-53.66
174	1	174	2.666	4.894	86.5	1	9245	11.87	0.266	NA	0.132	0.265	13.561	-164.331
175	1	175	2.649	4.927	87	1	5580	11.907	0.232	NA	0.037	0.074	116.068	102.507
176	1	176	2.65	4.893	87.5	1	6850	11.941	0.265	NA	0.033	0.067	-88.383	155.548
177	1	177	2.65	4.916	88	1	8753	11.963	0.243	NA	0.023	0.045	91.589	179.972
178	1	178	2.644	4.943	88.5	1	8226	11.99	0.216	NA	0.027	0.054	101.341	9.752
179	1	179	2.568	4.81	89	1	8119	12.143	0.355	NA	0.153	0.306	-119.819	138.84
180	1	180	2.635	4.721	89.5	1	8486	12.255	0.438	NA	0.112	0.223	-53.042	66.777
181	1	181	2.593	4.767	90	1	6131	12.318	0.394	NA	0.063	0.125	132.232	-174.726
182	1	182	2.607	4.806	90.5	1	6432	12.359	0.353	NA	0.042	0.083	71.088	-61.144
183	1	183	2.6	4.827	91	1	8806	12.381	0.333	NA	0.022	0.044	108.052	36.964
184	1	184	2.666	4.826	91.5	1	8563	12.447	0.334	NA	0.066	0.131	-1.55	-109.601
185	1	185	2.681	4.866	92	1	6508	12.49	0.296	NA	0.043	0.086	68.661	70.211
186	1	186	2.612	4.812	92.5	1	7490	12.578	0.347	NA	0.088	0.176	-142.317	149.022
187	1	187	2.567	4.824	93	1	5326	12.625	0.342	NA	0.047	0.093	165.366	-52.317
188	1	188	2.641	4.873	93.5	1	6914	12.714	0.285	NA	0.089	0.178	33.687	-131.679
189	1	189	2.705	4.773	94	1	7820	12.833	0.391	NA	0.119	0.238	-57.622	-91.309
190	1	190	2.765	4.858	94.5	1	6628	12.938	0.326	NA	0.105	0.209	54.784	112.406
191	1	191	2.76	4.87	95	1	5120	12.95	0.313	NA	0.013	0.025	111.342	56.558
192	1	192	2.593	4.748	95.5	1	6786	13.158	0.413	NA	0.207	0.415	-143.907	104.751
193	1	193	2.613	4.822	96	1	6412	13.234	0.338	NA	0.076	0.153	74.709	-141.384
194	1	194	2.556	4.771	96.5	1	7590	13.31	0.395	NA	0.076	0.151	-138.116	147.175
195	1	195	2.677	4.743	97	1	8985	13.433	0.417	NA	0.123	0.246	-13.016	125.1
196	1	196	2.641	4.726	97.5	1	7822	13.473	0.433	NA	0.04	0.08	-153.664	-140.648
197	1	197	2.702	4.758	98	1	6239	13.542	0.405	NA	0.069	0.138	28.009	-178.327
198	1	198	2.726	4.777	98.5	1	6852	13.573	0.392	NA	0.03	0.061	37.648	9.639
199	1	199	2.712	4.778	99	1	7773	13.587	0.388	NA	0.014	0.028	175	137.352
200	1	200	2.715	4.707	99.5	1	6321	13.658	0.458	NA	0.071	0.142	-87.682	97.318
201	1	201	2.679	4.712	100	1	8575	13.694	0.448	NA	0.036	0.073	171.171	-101.147
202	1	202	2.754	4.741	100.5	1	6240	13.775	0.434	NA	0.08	0.161	20.434	-150.737
203	1	203	2.762	4.767	101	1	6850	13.802	0.411	NA	0.027	0.055	74.418	53.984
204	1	204	2.854	4.877	101.5	1	6062	13.946	0.355	NA	0.144	0.288	49.861	-24.557
205	1	205	2.842	4.959	102	1	6321	14.029	0.286	NA	0.083	0.166	98.197	48.336
206	1	206	2.784	5.056	102.5	1	7586	14.142	0.179	NA	0.113	0.226	120.884	22.686
207	1	207	2.776	5.013	103	1	6651	14.186	0.201	NA	0.044	0.087	-100.784	138.332
208	1	208	2.736	5.03	103.5	1	8422	14.23	0.162	NA	0.044	0.088	157.715	-101.501
209	1	209	2.672	5.002	104	1	7391	14.299	0.16	NA	0.069	0.138	-156.42	45.865
210	1	210	2.688	4.971	104.5	1	9220	14.334	0.194	NA	0.034	0.069	-63.386	93.034
211	1	211	2.654	4.817	105	1	7163	14.492	0.342	NA	0.159	0.317	-102.272	-38.886
212	1	212	2.485	4.99	105.5	1	7807	14.734	0.227	NA	0.242	0.485	134.338	-123.389
213	1	213	2.547	4.984	106	1	5804	14.797	0.197	NA	0.063	0.125	-5.675	-140.014
214	1	214	2.598	4.958	106.5	1	7005	14.855	0.204	NA	0.058	0.115	-26.833	-21.157
215	1	215	2.68	5.031	107	1	7628	14.964	0.134	NA	0.11	0.22	41.968	68.801
216	1	216	2.644	4.963	107.5	1	8878	15.042	0.196	NA	0.077	0.155	-117.416	-159.385
217	1	217	2.659	4.954	108	1	7325	15.058	0.205	NA	0.016	0.033	-29.186	88.231
218	1	218	2.637	4.917	108.5	1	6440	15.102	0.242	NA	0.044	0.087	-119.688	-90.503
219	1	219	2.737	5.017	109	1	7359	15.244	0.173	NA	0.142	0.284	45.098	164.787
220	1	220	2.679	4.939	109.5	1	6472	15.341	0.223	NA	0.097	0.195	-126.977	-172.075
221	1	221	2.694	5.053	110	1	8083	15.455	0.12	NA	0.114	0.229	82.586	-150.437
222	1	222	2.675	4.969	110.5	1	7780	15.541	0.193	NA	0.086	0.171	-102.329	175.085
223	1	223	2.595	4.908	111	1	6530	15.642	0.254	NA	0.101	0.202	-142.832	-40.503
224	1	224	2.566	5.02	111.5	1	6796	15.758	0.155	NA	0.116	0.232	104.559	-112.609
225	1	225	2.677	4.984	112	1	7466	15.874	0.179	NA	0.117	0.233	-18.232	-122.791
226	1	226	2.696	5.054	112.5	1	5804	15.947	0.119	NA	0.073	0.146	74.718	92.95
227	1	227	2.67	4.948	113	1	10144	16.057	0.212	NA	0.109	0.218	-103.876	-178.594
228	1	228	2.627	4.995	113.5	1	7607	16.12	0.163	NA	0.063	0.127	132.136	-123.988
229	1	229	2.66	5.039	114	1	8953	16.174	0.122	NA	0.054	0.109	52.803	-79.333
230	1	230	2.669	4.976	114.5	1	7078	16.237	0.185	NA	0.063	0.126	-81.351	-134.155
231	1	231	2.664	4.948	115	1	6195	16.266	0.212	NA	0.029	0.057	-101.032	-19.681
232	1	232	2.672	4.904	115.5	1	5821	16.311	0.257	NA	0.045	0.09	-79.11	21.923
233	1	233	2.644	4.902	116	1	6466	16.339	0.257	NA	0.028	0.057	-175.475	-96.365
234	1	234	2.7	4.784	116.5	1	6144	16.47	0.379	NA	0.13	0.26	-64.465	111.01
235	1	235	2.608	4.755	117	1	7443	16.566	0.404	NA	0.097	0.193	-162.563	-98.099
236	1	236	2.75	4.826	117.5	1	5877	16.724	0.351	NA	0.158	0.316	26.494	-170.943
237	1	237	2.679	4.995	118	1	4533	16.908	0.168	NA	0.184	0.367	112.481	85.987
238	1	238	2.601	5.057	118.5	1	5405	17.008	0.108	NA	0.1	0.2	142.217	29.736
239	1	239	2.572	4.903	119	1	7724	17.163	0.263	NA	0.156	0.311	-100.534	117.249
240	1	240	2.646	5.089	119.5	1	4211	17.363	0.07	NA	0.2	0.4	68.427	168.961
241	1	241	2.611	5.072	120	1	6747	17.402	0.091	NA	0.039	0.078	-153.161	138.412
242	1	242	2.611	5.106	120.5	1	6751	17.437	0.058	NA	0.034	0.069	88.679	-118.16
243	1	243	2.568	5.046	121	1	7261	17.511	0.132	NA	0.074	0.149	-125.856	145.465
244	1	244	2.637	5.002	121.5	1	8708	17.593	0.156	NA	0.082	0.163	-32.485	93.371
245	1	245	2.608	5.04	122	1	5162	17.641	0.122	NA	0.048	0.096	127.269	159.753
246	1	246	2.557	5.023	122.5	1	6504	17.694	0.157	NA	0.054	0.107	-161.423	71.309
247	1	247	2.764	4.977	123	1	5538	17.906	0.221	NA	0.212	0.424	-12.602	148.821
248	1	248	2.643	5.087	123.5	1	6551	18.07	0.071	NA	0.164	0.327	137.653	150.255
249	1	249	2.809	5.242	124	1	4571	18.297	0.191	NA	0.227	0.455	42.965	-94.688
250	1	250	2.779	5.15	124.5	1	4928	18.394	0.142	NA	0.097	0.194	-108.357	-151.322
251	1	251	2.76	5.141	125	1	6784	18.414	0.124	NA	0.02	0.04	-155.341	-46.984
252	1	252	2.787	5.271	125.5	1	3127	18.547	0.187	NA	0.132	0.265	78.469	-126.19
253	1	253	2.561	5.179	126	1	6813	18.791	0.079	NA	0.244	0.488	-157.933	123.598
254	1	254	2.763	5.09	126.5	1	6421	19.012	0.143	NA	0.221	0.442	-23.726	134.207
255	1	255	2.783	5.034	127	1	8721	19.071	0.191	NA	0.059	0.119	-70.828	-47.103
256	1	256	2.697	5.095	127.5	1	7871	19.176	0.087	NA	0.105	0.21	144.754	-144.418
257	1	257	2.731	5.074	128	1	5237	19.216	0.126	NA	0.04	0.08	-32.028	-176.781
258	1	258	2.758	5.1	128.5	1	5898	19.254	0.134	NA	0.038	0.076	44.579	76.606
259	1	259	2.695	5.004	129	1	6766	19.369	0.165	NA	0.115	0.23	-122.725	-167.303
260	1	260	2.735	5.109	129.5	1	6376	19.482	0.109	NA	0.113	0.226	69.526	-167.749
261	1	261	2.686	5.013	130	1	6408	19.59	0.153	NA	0.108	0.216	-117.166	173.308
262	1	262	2.686	4.964	130.5	1	3880	19.639	0.2	NA	0.049	0.098	-89.71	27.456
263	1	263	2.681	5.006	131	1	4893	19.68	0.159	NA	0.042	0.084	97.358	-172.932
264	1	264	2.563	5.023	131.5	1	7473	19.8	0.154	NA	0.119	0.238	171.538	74.18
265	1	265	2.673	4.957	132	1	7170	19.929	0.204	NA	0.129	0.258	-30.852	157.61
266	1	266	2.72	4.978	132.5	1	4552	19.98	0.198	NA	0.051	0.102	24.317	55.169
267	1	267	2.766	4.981	133	1	5256	20.025	0.219	NA	0.046	0.091	3.213	-21.105
268	1	268	2.672	5.012	133.5	1	7545	20.124	0.15	NA	0.099	0.197	161.612	158.4
269	1	269	2.746	5.053	134	1	4322	20.209	0.152	NA	0.085	0.17	28.947	-132.665
270	1	270	2.722	4.998	134.5	1	5717	20.269	0.181	NA	0.06	0.12	-114.243	-143.191
271	1	271	2.697	5.075	135	1	7925	20.35	0.102	NA	0.081	0.162	107.588	-138.169
272	1	272	2.754	4.921	135.5	1	6869	20.514	0.264	NA	0.164	0.328	-69.852	-177.44
273	1	273	2.76	4.921	136	1	7897	20.52	0.267	NA	0.006	0.012	-2.174	67.678
274	1	274	2.766	4.898	136.5	1	4985	20.544	0.29	NA	0.024	0.048	-74.452	-72.278
275	1	275	2.767	4.87	137	1	5224	20.572	0.316	NA	0.028	0.056	-88.33	-13.878
276	1	276	2.752	4.872	137.5	1	7897	20.587	0.308	NA	0.015	0.03	170.591	-101.079
277	1	277	2.688	4.903	138	1	6815	20.659	0.26	NA	0.072	0.143	154.189	-16.402
278	1	278	2.754	4.862	138.5	1	6826	20.737	0.318	NA	0.078	0.156	-31.97	173.841
279	1	279	2.721	4.875	139	1	6973	20.772	0.295	NA	0.035	0.071	157.655	-170.375
280	1	280	2.763	4.835	139.5	1	6412	20.83	0.347	NA	0.058	0.116	-44.388	157.957
281	1	281	2.746	4.878	140	1	9838	20.876	0.301	NA	0.046	0.092	111.34	155.728
282	1	282	2.685	4.848	140.5	1	7091	20.943	0.314	NA	0.067	0.135	-154.008	94.652
283	1	283	2.686	4.796	141	1	8960	20.996	0.365	NA	0.052	0.104	-89.052	64.956
284	1	284	2.68	4.773	141.5	1	8100	21.019	0.388	NA	0.024	0.047	-103.994	-14.942
285	1	285	2.807	4.951	142	1	1738	21.237	0.268	NA	0.218	0.435	54.515	158.509
286	1	286	2.612	4.806	142.5	1	6291	21.479	0.353	NA	0.242	0.485	-143.375	162.111
287	1	287	2.634	4.88	143	1	8996	21.556	0.279	NA	0.077	0.153	73.862	-142.763
288	1	288	2.785	5.046	143.5	1	1945	21.781	0.185	NA	0.225	0.45	47.774	-26.088
289	1	289	2.62	4.968	144	1	5521	21.963	0.191	NA	0.182	0.364	-154.635	157.59
290	1	290	2.623	4.928	144.5	1	6705	22.003	0.23	NA	0.04	0.08	-86.622	68.013
291	1	291	2.67	4.863	145	1	8268	22.084	0.297	NA	0.081	0.162	-54.233	32.39
292	1	292	2.728	4.895	145.5	1	4708	22.15	0.279	NA	0.066	0.133	28.782	83.015
293	1	293	2.695	4.959	146	1	5213	22.222	0.208	NA	0.072	0.144	117.4	88.618
294	1	294	2.687	4.954	146.5	1	5966	22.232	0.21	NA	0.009	0.019	-148.6	94
295	1	295	2.719	4.905	147	1	7436	22.29	0.266	NA	0.058	0.116	-56.875	91.726
296	1	296	2.7	4.978	147.5	1	6641	22.365	0.191	NA	0.075	0.15	104.317	161.191
297	1	297	2.782	4.937	148	1	6766	22.456	0.265	NA	0.091	0.182	-26.793	-131.11
298	1	298	2.629	5.045	148.5	1	8174	22.643	0.114	NA	0.188	0.375	144.752	171.545
299	1	299	2.636	5.13	149	1	7195	22.728	0.029	NA	0.085	0.17	84.705	-60.046
300	1	300	2.69	5.081	149.5	1	5358	22.801	0.094	NA	0.073	0.145	-42.207	-126.912
301	1	301	2.882	5.182	150	1	5514	23.018	0.246	NA	0.217	0.434	27.809	70.016
302	1	302	2.762	5.121	150.5	1	7097	23.153	0.131	NA	0.134	0.269	-153.133	179.058
303	1	303	2.706	5.123	151	1	8657	23.209	0.077	NA	0.056	0.113	178.376	-28.491
304	1	304	2.656	5.093	151.5	1	6020	23.268	0.068	NA	0.059	0.117	-149.179	32.445
305	1	305	2.695	5.069	152	1	5288	23.314	0.107	NA	0.046	0.092	-31.326	117.853
306	1	306	2.75	5.091	152.5	1	6948	23.373	0.131	NA	0.059	0.118	22.095	53.42
307	1	307	2.689	4.962	153	1	5516	23.515	0.203	NA	0.143	0.285	-114.986	-137.081
308	1	308	2.645	4.926	153.5	1	8904	23.572	0.232	NA	0.057	0.114	-141.248	-26.262
309	1	309	2.604	4.949	154	1	6143	23.619	0.212	NA	0.047	0.095	151.424	-67.328
310	1	310	2.659	4.888	154.5	1	6958	23.702	0.271	NA	0.082	0.165	-47.843	160.733
311	1	311	2.655	4.801	155	1	4874	23.789	0.358	NA	0.087	0.174	-92.511	-44.667
312	1	312	2.725	5.032	155.5	1	1928	24.03	0.154	NA	0.241	0.483	73.045	165.556
313	1	313	2.68	5.051	156	1	3208	24.08	0.115	NA	0.05	0.099	156.569	83.523
314	1	314	2.631	5.12	156.5	1	4531	24.164	0.039	NA	0.085	0.169	125.688	-30.88
315	1	315	2.73	5.155	157	1	2050	24.27	0.093	NA	0.106	0.211	19.233	-106.455
316	1	316	2.581	5.14	157.5	1	4006	24.42	0.059	NA	0.15	0.3	-174.393	166.375
317	1	317	2.62	5.123	158	1	6769	24.462	0.039	NA	0.042	0.085	-23.49	150.903
318	1	318	2.704	5.029	158.5	1	7176	24.589	0.146	NA	0.127	0.254	-48.412	-24.922
319	1	319	2.764	5.03	159	1	5595	24.65	0.181	NA	0.06	0.121	1.377	49.789
320	1	320	2.89	5.025	159.5	1	5373	24.776	0.286	NA	0.126	0.252	-2.224	-3.602
321	1	321	2.861	5.129	160	1	4533	24.884	0.226	NA	0.108	0.216	105.399	107.624
322	1	322	2.918	5.139	160.5	1	6559	24.942	0.282	NA	0.058	0.116	9.379	-96.02
323	1	323	2.769	5.034	161	1	7108	25.124	0.181	NA	0.183	0.366	-145.033	-154.412
324	1	324	2.781	5.103	161.5	1	6289	25.194	0.154	NA	0.07	0.139	79.834	-135.133
325	1	325	2.885	5.079	162	1	7534	25.301	0.26	NA	0.107	0.213	-12.598	-92.433
326	1	326	2.86	5.196	162.5	1	6975	25.42	0.226	NA	0.12	0.239	101.944	114.542
327	1	327	2.892	5.085	163	1	6112	25.536	0.265	NA	0.116	0.231	-73.977	-175.921
328	1	328	2.904	5.089	163.5	1	6018	25.549	0.276	NA	0.013	0.025	18.694	92.671
329	1	329	2.91	5.151	164	1	6188	25.611	0.273	NA	0.062	0.125	84.547	65.853
330	1	330	2.946	5.091	164.5	1	7647	25.682	0.317	NA	0.071	0.142	-59.041	-143.589
331	1	331	2.85	5.149	165	1	4320	25.794	0.213	NA	0.112	0.225	148.675	-152.283
332	1	332	2.816	5.224	165.5	1	6594	25.877	0.191	NA	0.083	0.165	114.357	-34.318
333	1	333	2.95	5.114	166	1	5213	26.05	0.316	NA	0.173	0.346	-39.447	-153.804
334	1	334	2.952	5.13	166.5	1	6792	26.065	0.316	NA	0.015	0.031	81.752	121.198
335	1	335	2.991	5.157	167	1	4829	26.113	0.354	NA	0.048	0.096	35.09	-46.661
336	1	336	3.042	5.099	167.5	1	6374	26.19	0.409	NA	0.077	0.154	-49.059	-84.149
337	1	337	2.917	5.125	168	1	4633	26.318	0.281	NA	0.128	0.255	168.359	-142.583
338	1	338	3.011	5.041	168.5	1	6856	26.443	0.391	NA	0.126	0.252	-41.703	149.938
339	1	339	2.89	4.984	169	1	4780	26.577	0.308	NA	0.133	0.267	-154.517	-112.814
340	1	340	2.909	5.146	169.5	1	4953	26.74	0.272	NA	0.164	0.327	83.451	-122.032
341	1	341	2.847	5.079	170	1	7748	26.832	0.224	NA	0.091	0.183	-132.745	143.804
342	1	342	2.79	5.093	170.5	1	8136	26.89	0.166	NA	0.058	0.117	165.784	-61.471
343	1	343	2.728	5.032	171	1	7308	26.978	0.155	NA	0.087	0.175	-135.581	58.635
344	1	344	2.729	5.042	171.5	1	4757	26.988	0.149	NA	0.01	0.02	80.355	-144.064
345	1	345	2.673	5.023	172	1	6419	27.047	0.14	NA	0.06	0.12	-161.308	118.337
346	1	346	2.817	5.042	172.5	1	5911	27.193	0.214	NA	0.145	0.291	7.809	169.117
347	1	347	2.815	5.06	173	1	5591	27.21	0.203	NA	0.018	0.035	96.131	88.322
348	1	348	2.783	5.145	173.5	1	5964	27.301	0.146	NA	0.091	0.182	110.766	14.635
349	1	349	2.809	5.097	174	1	6611	27.356	0.183	NA	0.055	0.11	-60.844	-171.609
350	1	350	2.818	5.028	174.5	1	5060	27.426	0.223	NA	0.07	0.14	-82.828	-21.984
351	1	351	2.82	5.089	175	1	5738	27.488	0.195	NA	0.062	0.123	88.541	171.369
352	1	352	2.686	5.049	175.5	1	6346	27.627	0.12	NA	0.139	0.279	-163.277	108.182
353	1	353	2.716	5.121	176	1	8672	27.705	0.087	NA	0.078	0.156	67.703	-129.021
354	1	354	2.744	5.083	176.5	1	4974	27.752	0.13	NA	0.047	0.094	-53.243	-120.946
355	1	355	2.822	5.022	177	1	8680	27.852	0.23	NA	0.1	0.199	-38.27	14.974
356	1	356	2.834	5.158	177.5	1	8497	27.988	0.197	NA	0.137	0.273	84.894	123.164
357	1	357	2.8	5.146	178	1	5881	28.025	0.163	NA	0.036	0.073	-160.686	114.42
358	1	358	2.726	5.085	178.5	1	6517	28.12	0.115	NA	0.096	0.191	-140.716	19.969
359	1	359	2.806	5.091	179	1	6325	28.201	0.182	NA	0.08	0.161	4.16	144.876
360	1	360	2.836	5.095	179.5	1	6773	28.231	0.209	NA	0.031	0.061	6.737	2.577
361	1	361	2.775	5.193	180	1	5582	28.348	0.142	NA	0.116	0.232	122.138	115.4
362	1	362	2.829	5.277	180.5	1	7656	28.448	0.225	NA	0.1	0.2	57.31	-64.828
363	1	363	2.859	5.265	181	1	7285	28.481	0.246	NA	0.033	0.066	-22.068	-79.378
364	1	364	2.83	5.187	181.5	1	6675	28.564	0.195	NA	0.083	0.167	-110.554	-88.486
365	1	365	2.79	5.22	182	1	5457	28.616	0.165	NA	0.052	0.103	139.865	-109.581
366	1	366	2.831	5.27	182.5	1	6912	28.68	0.224	NA	0.064	0.129	50.96	-88.905
367	1	367	2.752	5.152	183	1	5627	28.822	0.115	NA	0.142	0.283	-123.798	-174.758
368	1	368	2.758	5.261	183.5	1	7332	28.931	0.158	NA	0.109	0.217	86.935	-149.267
369	1	369	2.712	5.216	184	1	6372	28.995	0.095	NA	0.064	0.128	-135.705	137.36
370	1	370	2.806	5.171	184.5	1	6491	29.099	0.169	NA	0.104	0.208	-25.437	110.268
371	1	371	2.892	5.265	185	1	3910	29.226	0.276	NA	0.127	0.254	47.64	73.077
372	1	372	2.838	5.322	185.5	1	6015	29.304	0.259	NA	0.078	0.156	133.439	85.799
373	1	373	2.851	5.318	186	1	3530	29.317	0.267	NA	0.013	0.026	-16.515	-149.954
374	1	374	2.815	5.111	186.5	1	4757	29.527	0.184	NA	0.21	0.42	-99.814	-83.298
375	1	375	2.877	5.161	187	1	3436	29.606	0.24	NA	0.079	0.159	38.537	138.351
376	1	376	2.882	5.153	187.5	1	5952	29.615	0.245	NA	0.009	0.018	-56.952	-95.488
377	1	377	2.913	5.122	188	1	5495	29.659	0.278	NA	0.044	0.088	-44.901	12.05
378	1	378	2.785	5.18	188.5	1	5094	29.8	0.149	NA	0.141	0.281	155.736	-159.363
379	1	379	2.85	5.128	189	1	4930	29.883	0.215	NA	0.083	0.166	-38.107	166.157
380	1	380	2.951	5.172	189.5	1	4486	29.992	0.314	NA	0.11	0.219	23.579	61.686
381	1	381	2.936	5.017	190	1	4703	30.148	0.33	NA	0.156	0.312	-95.527	-119.106
382	1	382	2.932	4.994	190.5	1	7492	30.172	0.337	NA	0.024	0.047	-99.872	-4.345
383	1	383	2.95	5.021	191	1	4315	30.205	0.341	NA	0.033	0.067	56.989	156.861
384	1	384	2.918	5.018	191.5	1	6391	30.237	0.314	NA	0.032	0.064	-174.507	128.504
385	1	385	2.87	5.082	192	1	4556	30.317	0.245	NA	0.08	0.16	126.881	-58.612
386	1	386	2.865	5.069	192.5	1	4403	30.331	0.245	NA	0.014	0.028	-110.836	122.282
387	1	387	2.926	5.056	193	1	3539	30.394	0.306	NA	0.063	0.125	-11.763	99.074
388	1	388	2.86	5.091	193.5	1	4797	30.468	0.232	NA	0.075	0.15	152.69	164.453
389	1	389	2.973	5.179	194	1	6781	30.612	0.336	NA	0.144	0.287	37.781	-114.909
390	1	390	2.969	5.123	194.5	1	6182	30.668	0.333	NA	0.056	0.113	-94.526	-132.307
391	1	391	2.926	5.205	195	1	5384	30.761	0.292	NA	0.093	0.186	117.458	-148.016
392	1	392	2.904	5.141	195.5	1	5945	30.829	0.267	NA	0.067	0.135	-108.772	133.77
393	1	393	2.889	5.164	196	1	5358	30.856	0.252	NA	0.027	0.054	123.058	-128.17
394	1	394	2.98	5.142	196.5	1	3807	30.949	0.343	NA	0.093	0.186	-13.649	-136.707
395	1	395	2.84	5.195	197	1	7684	31.099	0.206	NA	0.15	0.3	159.26	172.909
396	1	396	2.854	5.102	197.5	1	3611	31.193	0.224	NA	0.094	0.188	-81.121	119.619
397	1	397	2.925	5.166	198	1	3763	31.288	0.288	NA	0.096	0.192	41.88	123.001
398	1	398	2.839	5.143	198.5	1	5407	31.378	0.202	NA	0.09	0.18	-164.884	153.236
399	1	399	2.881	5.173	199	1	4019	31.43	0.244	NA	0.052	0.104	35.515	-159.6
400	1	400	2.987	5.168	199.5	1	3579	31.536	0.35	NA	0.106	0.211	-2.456	-37.971
401	1	401	2.958	5.183	200	1	3808	31.568	0.322	NA	0.032	0.064	152.459	154.915
402	1	402	2.926	5.143	200.5	1	2777	31.62	0.289	NA	0.052	0.103	-129.159	78.381
403	1	403	2.928	5.19	201	1	3840	31.666	0.292	NA	0.046	0.093	87.697	-143.144
404	1	404	2.978	5.097	201.5	1	5809	31.772	0.347	NA	0.106	0.212	-61.384	-149.08
405	1	405	3.014	5.183	202	1	4761	31.866	0.378	NA	0.094	0.187	67.636	129.02
406	1	406	2.973	5.18	202.5	1	4499	31.907	0.337	NA	0.041	0.082	-175.058	117.306
407	1	407	2.981	5.133	203	1	5090	31.955	0.345	NA	0.048	0.095	-80.946	94.112
408	1	408	2.926	5.136	203.5	1	3052	32.01	0.289	NA	0.055	0.111	176.213	-102.841
409	1	409	2.916	5.172	204	1	5627	32.046	0.28	NA	0.036	0.073	104.501	-71.711
410	1	410	2.874	5.091	204.5	1	5418	32.138	0.246	NA	0.091	0.183	-117.835	137.664
411	1	411	2.944	5.134	205	1	5311	32.22	0.308	NA	0.082	0.164	31.675	149.51
412	1	412	2.961	5.102	205.5	1	4456	32.256	0.329	NA	0.036	0.072	-61.072	-92.747
413	1	413	2.985	5.139	206	1	4189	32.3	0.349	NA	0.044	0.088	56.731	117.804
414	1	414	2.96	5.12	206.5	1	5145	32.332	0.325	NA	0.032	0.063	-143.237	160.032
415	1	415	2.903	5.074	207	1	3560	32.405	0.279	NA	0.074	0.147	-141.103	2.134
416	1	416	2.927	5.098	207.5	1	4992	32.439	0.296	NA	0.034	0.068	45.549	-173.347
417	1	417	2.965	5.085	208	1	6630	32.48	0.336	NA	0.04	0.081	-18.664	-64.214
418	1	418	2.888	5.107	208.5	1	3616	32.56	0.256	NA	0.08	0.16	164.022	-177.313
419	1	419	2.899	5.124	209	1	5457	32.58	0.264	NA	0.02	0.041	56.327	-107.695
420	1	420	2.907	5.049	209.5	1	4974	32.656	0.291	NA	0.075	0.151	-84.329	-140.656
421	1	421	2.911	5.083	210	1	4612	32.69	0.284	NA	0.034	0.068	81.796	166.126
422	1	422	2.856	4.964	210.5	1	5173	32.821	0.293	NA	0.131	0.263	-115.031	163.173
423	1	423	2.936	5.069	211	1	1787	32.953	0.312	NA	0.132	0.264	52.658	167.689
424	1	424	2.989	5.072	211.5	1	1866	33.007	0.363	NA	0.053	0.107	2.894	-49.764
425	1	425	2.892	5.048	212	1	3391	33.107	0.277	NA	0.1	0.201	-166.582	-169.476
426	1	426	2.859	4.995	212.5	1	4100	33.17	0.275	NA	0.063	0.126	-121.87	44.712
427	1	427	2.845	5.096	213	1	6395	33.272	0.217	NA	0.102	0.204	97.378	-140.752
428	1	428	2.843	5.07	213.5	1	4983	33.299	0.224	NA	0.027	0.053	-95.654	166.968
429	1	429	2.787	5.121	214	1	6131	33.375	0.154	NA	0.076	0.152	137.002	-127.345
430	1	430	2.834	4.952	214.5	1	4812	33.55	0.284	NA	0.175	0.35	-74.664	148.335
431	1	431	2.92	5.164	215	1	1687	33.779	0.282	NA	0.228	0.457	67.89	142.554
432	1	432	2.901	5.058	215.5	1	5966	33.887	0.282	NA	0.108	0.216	-100.101	-167.992
433	1	433	2.856	5.003	216	1	4343	33.958	0.268	NA	0.071	0.142	-129.102	-29
434	1	434	2.921	5.066	216.5	1	5474	34.048	0.299	NA	0.091	0.182	43.863	172.964
435	1	435	2.895	5.177	217	1	2020	34.163	0.259	NA	0.114	0.228	103.131	59.268
436	1	436	2.848	5.048	217.5	1	4145	34.299	0.238	NA	0.137	0.274	-110.019	146.851
437	1	437	2.699	5	218	1	5898	34.456	0.17	NA	0.157	0.314	-162.116	-52.097
438	1	438	2.739	4.927	218.5	1	5254	34.539	0.253	NA	0.083	0.166	-61.596	100.519
439	1	439	2.902	5.103	219	1	3336	34.78	0.27	NA	0.24	0.481	47.301	108.897
440	1	440	2.932	4.954	219.5	1	3232	34.932	0.358	NA	0.152	0.304	-78.479	-125.78
441	1	441	2.954	4.974	220	1	4448	34.961	0.366	NA	0.029	0.059	42.197	120.675
442	1	442	2.912	5.014	220.5	1	2244	35.019	0.31	NA	0.058	0.115	135.78	93.583
443	1	443	3.018	5.11	221	1	2897	35.162	0.384	NA	0.143	0.286	42.007	-93.773
444	1	444	3.051	5.168	221.5	1	3720	35.229	0.414	NA	0.067	0.134	60.484	18.476
445	1	445	2.901	5.16	222	1	1510	35.379	0.264	NA	0.15	0.301	-176.695	122.822
446	1	446	2.988	5.172	222.5	1	3884	35.467	0.351	NA	0.088	0.176	8.334	-174.972
447	1	447	3.008	5.171	223	1	3044	35.487	0.371	NA	0.02	0.04	-4.155	-12.489
448	1	448	2.977	5.215	223.5	1	4381	35.541	0.345	NA	0.054	0.108	124.436	128.59
449	1	449	2.984	5.205	224	1	4535	35.553	0.35	NA	0.012	0.024	-58.588	176.976
450	1	450	2.921	5.192	224.5	1	2801	35.617	0.286	NA	0.064	0.127	-168.483	-109.895
451	1	451	3.036	5.162	225	1	2824	35.735	0.399	NA	0.118	0.237	-14.845	153.638
452	1	452	2.869	5.193	225.5	1	2144	35.905	0.235	NA	0.17	0.339	169.317	-175.838
453	1	453	3.088	5.183	226	1	4192	36.124	0.452	NA	0.22	0.439	-2.78	-172.097
454	1	454	3.072	5.161	226.5	1	5211	36.151	0.435	NA	0.027	0.053	-127.118	-124.338
455	1	455	3.013	5.26	227	1	2950	36.266	0.389	NA	0.115	0.23	121.246	-111.636
456	1	456	2.95	5.198	227.5	1	2463	36.354	0.316	NA	0.088	0.176	-135.229	103.525
457	1	457	2.872	5.27	228	1	2828	36.461	0.26	NA	0.107	0.214	137.404	-87.367
458	1	458	2.946	5.188	228.5	1	2016	36.571	0.31	NA	0.111	0.221	-48.156	174.44
459	1	459	2.793	5.183	229	1	4347	36.724	0.158	NA	0.152	0.305	-178.397	-130.242
460	1	460	2.906	5.203	229.5	1	5510	36.838	0.273	NA	0.114	0.229	9.838	-171.764
461	1	461	2.842	5.302	230	1	5228	36.956	0.25	NA	0.118	0.236	122.793	112.955
462	1	462	2.878	5.267	230.5	1	4529	37.006	0.264	NA	0.05	0.1	-44.94	-167.733
463	1	463	2.978	5.266	231	1	6272	37.106	0.357	NA	0.1	0.2	-0.713	44.227
464	1	464	2.829	5.217	231.5	1	2954	37.262	0.201	NA	0.156	0.313	-161.712	-160.999
465	1	465	2.802	5.37	232	1	4838	37.418	0.268	NA	0.156	0.312	100.123	-98.165
466	1	466	2.833	5.234	232.5	1	3059	37.558	0.21	NA	0.14	0.279	-77.009	-177.132
467	1	467	2.804	5.345	233	1	3379	37.672	0.251	NA	0.114	0.229	104.647	-178.344
468	1	468	2.695	5.244	233.5	1	5079	37.821	0.104	NA	0.149	0.297	-137.387	117.966
469	1	469	2.801	5.265	234	1	2235	37.928	0.195	NA	0.108	0.215	11.122	148.509
470	1	470	2.742	5.228	234.5	1	4904	37.998	0.125	NA	0.07	0.14	-147.673	-158.794
471	1	471	2.617	5.01	235	1	7577	38.249	0.15	NA	0.251	0.502	-119.662	28.01
472	1	472	2.582	5.086	235.5	1	5527	38.334	0.091	NA	0.084	0.168	114.655	-125.683
473	1	473	2.583	5.169	236	1	4605	38.416	0.055	NA	0.083	0.165	89.315	-25.339
474	1	474	2.716	5.202	236.5	1	3680	38.553	0.09	NA	0.137	0.274	13.886	-75.429
475	1	475	2.72	5.204	237	1	6498	38.558	0.095	NA	0.005	0.011	33.784	19.898
476	1	476	2.744	5.212	237.5	1	5213	38.583	0.12	NA	0.025	0.05	17.685	-16.099
477	1	477	2.724	5.214	238	1	5770	38.604	0.103	NA	0.02	0.041	173.995	156.31
478	1	478	2.788	5.179	238.5	1	2555	38.677	0.152	NA	0.073	0.146	-29.103	156.902
479	1	479	2.85	5.205	239	1	4548	38.744	0.217	NA	0.067	0.134	23.103	52.206
480	1	480	2.696	5.113	239.5	1	5228	38.923	0.074	NA	0.179	0.358	-149.173	-172.276
481	1	481	2.85	5.207	240	1	2666	39.104	0.218	NA	0.181	0.361	31.389	-179.438
482	1	482	2.848	5.287	240.5	1	2163	39.184	0.247	NA	0.08	0.159	91.341	59.951
483	1	483	2.785	5.195	241	1	1642	39.295	0.153	NA	0.112	0.223	-124.208	144.452
484	1	484	2.821	5.186	241.5	1	1734	39.331	0.185	NA	0.036	0.073	-14.844	109.363
485	1	485	2.672	5.284	242	1	3148	39.509	0.13	NA	0.178	0.356	146.55	161.394
486	1	486	2.733	5.301	242.5	1	5375	39.573	0.172	NA	0.064	0.127	16.308	-130.242
487	1	487	2.677	5.275	243	1	4127	39.635	0.124	NA	0.062	0.124	-155.162	-171.47
488	1	488	2.872	5.138	243.5	1	1307	39.873	0.236	NA	0.238	0.476	-35.122	120.041
489	1	489	2.637	5.182	244	1	7063	40.112	0.024	NA	0.239	0.478	169.454	-155.424
490	1	490	2.62	5.195	244.5	1	6670	40.133	0.041	NA	0.021	0.043	142.836	-26.618
491	1	491	2.667	5.249	245	1	6506	40.205	0.095	NA	0.071	0.142	48.92	-93.917
492	1	492	2.652	5.245	245.5	1	4021	40.219	0.088	NA	0.015	0.03	-166.876	144.204
493	1	493	2.765	5.2	246	1	3871	40.341	0.135	NA	0.122	0.244	-22.047	144.829
494	1	494	2.744	5.058	246.5	1	2909	40.485	0.146	NA	0.144	0.287	-98.692	-76.644
495	1	495	2.658	5.187	247	1	4127	40.64	0.036	NA	0.155	0.311	123.436	-137.872
496	1	496	2.628	5.315	247.5	1	2246	40.771	0.157	NA	0.131	0.262	103.326	-20.11
497	1	497	2.56	5.217	248	1	4275	40.89	0.097	NA	0.119	0.237	-124.888	131.785
498	1	498	2.616	5.239	248.5	1	6054	40.95	0.083	NA	0.06	0.12	20.673	145.561
499	1	499	2.686	5.27	249	1	2899	41.027	0.122	NA	0.077	0.153	24.059	3.387
500	1	500	2.742	5.233	249.5	1	1932	41.093	0.128	NA	0.067	0.133	-33.626	-57.685
501	1	501	2.794	5.153	250	1	2011	41.189	0.157	NA	0.096	0.192	-56.775	-23.149
502	1	502	2.71	5.283	250.5	1	1115	41.345	0.144	NA	0.155	0.311	122.871	179.646
503	1	503	2.524	5.155	251	1	5399	41.571	0.113	NA	0.226	0.451	-145.388	91.741
504	1	504	2.78	5.196	251.5	1	1755	41.829	0.147	NA	0.259	0.517	9.184	154.572
505	1	505	2.525	5.127	252	1	4309	42.093	0.117	NA	0.264	0.528	-164.865	-174.049
506	1	506	2.578	5.026	252.5	1	4055	42.208	0.145	NA	0.115	0.229	-62.063	102.801
507	1	507	2.767	5.079	253	1	1495	42.404	0.153	NA	0.196	0.392	15.551	77.615
508	1	508	2.806	5.103	253.5	1	1815	42.45	0.178	NA	0.046	0.091	32.292	16.741
509	1	509	2.623	5.081	254	1	4648	42.635	0.079	NA	0.185	0.369	-173.143	154.565
510	1	510	2.639	5.238	254.5	1	4379	42.792	0.08	NA	0.158	0.315	84.019	-102.838
511	1	511	2.633	5.32	255	1	7065	42.875	0.162	NA	0.082	0.165	94.188	10.169
512	1	512	2.633	5.192	255.5	1	6094	43.003	0.034	NA	0.128	0.257	-90.079	175.734
513	1	513	2.695	5.215	256	1	4761	43.069	0.081	NA	0.067	0.133	20.998	111.077
514	1	514	2.822	5.199	256.5	1	2619	43.198	0.189	NA	0.128	0.257	-7.459	-28.457
515	1	515	2.725	5.228	257	1	3534	43.3	0.112	NA	0.102	0.204	163.27	170.729
516	1	516	2.746	5.235	257.5	1	1879	43.322	0.133	NA	0.022	0.044	16.631	-146.639
517	1	517	2.73	5.231	258	1	3596	43.338	0.118	NA	0.016	0.032	-167.706	175.664
518	1	518	2.82	5.194	258.5	1	4117	43.435	0.186	NA	0.097	0.195	-22.295	145.41
519	1	519	2.868	5.212	259	1	2114	43.487	0.237	NA	0.051	0.103	20.766	43.061
520	1	520	2.776	5.278	259.5	1	4625	43.6	0.183	NA	0.113	0.226	144.607	123.842
521	1	521	2.795	5.302	260	1	4416	43.631	0.213	NA	0.031	0.061	51.512	-93.096
522	1	522	2.738	5.154	260.5	1	5147	43.789	0.1	NA	0.158	0.317	-111.262	-162.773
523	1	523	2.719	5.19	261	1	5463	43.829	0.088	NA	0.04	0.08	117.201	-131.537
524	1	524	2.759	5.222	261.5	1	4234	43.88	0.138	NA	0.051	0.103	38.592	-78.61
525	1	525	2.757	5.209	262	1	6472	43.893	0.13	NA	0.013	0.026	-100.254	-138.846
526	1	526	2.611	5.264	262.5	1	6009	44.049	0.109	NA	0.156	0.312	159.324	-100.422
527	1	527	2.651	5.328	263	1	5516	44.124	0.17	NA	0.075	0.15	58.038	-101.286
528	1	528	2.609	5.281	263.5	1	4735	44.187	0.126	NA	0.063	0.126	-132.049	169.914
529	1	529	2.663	5.256	264	1	4736	44.247	0.102	NA	0.06	0.12	-24.334	107.714
530	1	530	2.734	5.221	264.5	1	1638	44.326	0.115	NA	0.079	0.159	-26.909	-2.575
531	1	531	2.808	5.223	265	1	2112	44.4	0.183	NA	0.074	0.148	1.927	28.836
532	1	532	2.722	5.188	265.5	1	3419	44.493	0.09	NA	0.093	0.186	-157.615	-159.542
533	1	533	2.777	5.227	266	1	1896	44.561	0.156	NA	0.067	0.135	36.204	-166.181
534	1	534	2.849	5.171	266.5	1	2483	44.652	0.212	NA	0.092	0.183	-38.119	-74.323
535	1	535	2.785	5.089	267	1	2380	44.757	0.163	NA	0.104	0.208	-128.037	-89.919
536	1	536	2.802	5.114	267.5	1	2623	44.787	0.171	NA	0.031	0.062	54.7	-177.263
537	1	537	2.822	5.164	268	1	2948	44.841	0.185	NA	0.054	0.108	69.02	14.32
538	1	538	2.779	5.158	268.5	1	1736	44.884	0.142	NA	0.043	0.086	-172.109	118.872
539	1	539	2.787	5.151	269	1	2380	44.895	0.15	NA	0.011	0.022	-46.035	126.073
540	1	540	2.764	5.155	269.5	1	3551	44.918	0.127	NA	0.023	0.046	169.074	-144.891
541	1	541	2.725	5.087	270	1	3500	44.996	0.113	NA	0.078	0.157	-119.622	71.304
542	1	542	2.565	5.023	270.5	1	6284	45.169	0.153	NA	0.172	0.345	-158.403	-38.781
543	1	543	2.491	5.077	271	1	5710	45.261	0.168	NA	0.092	0.184	144.051	-57.547
544	1	544	2.625	5.065	271.5	1	4307	45.395	0.094	NA	0.135	0.27	-5.175	-149.225
545	1	545	2.8	5.159	272	1	1450	45.594	0.163	NA	0.199	0.397	28.165	33.34
546	1	546	2.62	5.084	272.5	1	3658	45.789	0.077	NA	0.195	0.389	-157.27	174.565
547	1	547	2.616	5.071	273	1	2528	45.802	0.089	NA	0.013	0.026	-108.791	48.48
548	1	548	2.647	5.078	273.5	1	2592	45.833	0.081	NA	0.032	0.063	11.441	120.232
549	1	549	2.679	5.175	274	1	1489	45.936	0.045	NA	0.102	0.204	71.943	60.501
550	1	550	2.768	5.12	274.5	1	1599	46.04	0.136	NA	0.105	0.21	-31.805	-103.747
551	1	551	2.695	5.105	275	1	2039	46.115	0.079	NA	0.075	0.149	-168.38	-136.575
552	1	552	2.505	5.022	275.5	1	5497	46.323	0.19	NA	0.208	0.415	-156.494	11.886
553	1	553	2.537	4.955	276	1	6677	46.397	0.227	NA	0.074	0.148	-64.19	92.304
554	1	554	2.477	5.019	276.5	1	6751	46.484	0.213	NA	0.087	0.175	133.369	-162.441
555	1	555	2.508	4.998	277	1	5856	46.522	0.206	NA	0.038	0.075	-33.532	-166.901
556	1	556	2.573	5.143	277.5	1	5606	46.68	0.066	NA	0.159	0.318	65.777	99.309
557	1	557	2.578	5.17	278	1	4785	46.709	0.06	NA	0.028	0.056	80.583	14.806
558	1	558	2.569	4.981	278.5	1	4450	46.898	0.19	NA	0.19	0.379	-92.666	-173.249
559	1	559	2.567	5.11	279	1	6094	47.027	0.085	NA	0.129	0.258	90.88	-176.454
560	1	560	2.75	5.19	279.5	1	3925	47.226	0.117	NA	0.199	0.399	23.804	-67.076
561	1	561	2.727	5.035	280	1	3820	47.383	0.153	NA	0.156	0.313	-98.119	-121.923
562	1	562	2.643	5.032	280.5	1	5149	47.467	0.126	NA	0.084	0.168	-177.882	-79.764
563	1	563	2.541	4.976	281	1	3210	47.584	0.206	NA	0.117	0.234	-151.464	26.418
564	1	564	2.628	5.097	281.5	1	1900	47.733	0.062	NA	0.149	0.298	54.031	-154.505
565	1	565	2.665	5.03	282	1	5851	47.809	0.131	NA	0.076	0.153	-61.303	-115.334
566	1	566	2.564	5.035	282.5	1	7082	47.91	0.144	NA	0.101	0.202	177.54	-121.157
567	1	567	2.64	4.982	283	1	2666	48.003	0.176	NA	0.093	0.186	-34.47	147.99
568	1	568	2.647	4.959	283.5	1	2850	48.027	0.199	NA	0.024	0.047	-74.727	-40.256
569	1	569	2.55	5.001	284	1	5728	48.132	0.18	NA	0.105	0.21	156.781	-128.493
570	1	570	2.794	5.087	284.5	1	2711	48.39	0.172	NA	0.258	0.516	19.464	-137.316
571	1	571	2.742	5.206	285	1	5166	48.52	0.115	NA	0.13	0.259	113.663	94.198
572	1	572	2.649	5.215	285.5	1	5280	48.613	0.058	NA	0.093	0.186	174.257	60.594
573	1	573	2.612	5.217	286	1	4027	48.65	0.064	NA	0.037	0.075	176.327	2.071
574	1	574	2.569	5.262	286.5	1	5695	48.712	0.124	NA	0.062	0.123	133.487	-42.84
575	1	575	2.735	5.26	287	1	4620	48.877	0.141	NA	0.166	0.331	-0.711	-134.198
576	1	576	2.743	5.25	287.5	1	4492	48.89	0.141	NA	0.013	0.026	-48.12	-47.409
577	1	577	2.729	5.185	288	1	6111	48.957	0.096	NA	0.067	0.133	-102.634	-54.514
578	1	578	2.597	5.204	288.5	1	4906	49.09	0.061	NA	0.133	0.267	172.184	-85.182
579	1	579	2.616	5.143	289	1	6796	49.154	0.026	NA	0.064	0.128	-72.4	115.416
580	1	580	2.645	5.155	289.5	1	5943	49.186	0.009	NA	0.032	0.064	22.261	94.661
581	1	581	2.664	5.275	290	1	3146	49.307	0.12	NA	0.122	0.243	81.011	58.75
582	1	582	2.763	5.291	290.5	1	1832	49.408	0.183	NA	0.1	0.2	9.479	-71.532
583	1	583	2.745	5.207	291	1	3524	49.494	0.118	NA	0.087	0.173	-102.135	-111.614
584	1	584	2.628	5.267	291.5	1	3460	49.626	0.109	NA	0.132	0.263	152.528	-105.337
585	1	585	2.756	5.14	292	1	2222	49.806	0.12	NA	0.181	0.361	-44.934	162.538
586	1	586	2.591	5.058	292.5	1	4921	49.99	0.11	NA	0.184	0.368	-153.517	-108.584
587	1	587	2.668	5.15	293	1	3714	50.11	0.032	NA	0.12	0.24	50.439	-156.044
588	1	588	2.756	5.148	293.5	1	2301	50.199	0.119	NA	0.088	0.177	-1.514	-51.952
589	1	589	2.67	5.14	294	1	5435	50.285	0.038	NA	0.086	0.173	-174.612	-173.098
590	1	590	2.582	5.225	294.5	1	4473	50.408	0.087	NA	0.123	0.246	135.898	-49.49
591	1	591	2.661	5.089	295	1	5653	50.565	0.073	NA	0.157	0.315	-59.734	164.368
592	1	592	2.626	5.131	295.5	1	3133	50.62	0.029	NA	0.055	0.109	130.408	-169.858
593	1	593	2.72	5.138	296	1	4686	50.714	0.085	NA	0.094	0.188	4.156	-126.252
594	1	594	2.625	5.09	296.5	1	5887	50.82	0.069	NA	0.106	0.212	-153.375	-157.531
595	1	595	2.662	5.049	297	1	4697	50.876	0.112	NA	0.056	0.111	-48.279	105.097
596	1	596	2.771	5.079	297.5	1	1990	50.989	0.156	NA	0.113	0.226	15.212	63.49
597	1	597	2.666	5.051	298	1	6453	51.098	0.111	NA	0.109	0.217	-165.558	179.23
598	1	598	2.644	5.045	298.5	1	6272	51.121	0.113	NA	0.023	0.046	-163.816	1.742
599	1	599	2.673	5.117	299	1	8522	51.198	0.055	NA	0.078	0.155	67.502	-128.682
600	1	600	2.61	5.13	299.5	1	4501	51.263	0.039	NA	0.065	0.13	168.385	100.884
