# Supplementary material for: Random sub-diffusion and capture of genes by the nuclear pore reduces dynamics and coordinates inter-chromosomal movement
Source: eLife. 2021 May 18;10:e66238. doi: 10.7554/eLife.66238 (PMC8195609; doi:10.7554/eLife.66238)
Supplement: Figure 5—source data 1. [file elife-66238-fig5-data1.zip › REPOS_DB/DimerCap_WT/200312_DimerCap_WT_Dimer_09a.csv]

Nr	TID	PID	x [micron]	y [micron]	t [sec]	c [idx]	I [val]	Len [micron]	D2S [micron]	D2R [micron]	D2P [micron]	v [micron/sec]	α [deg]	Δα [deg]
1	1	1	3.3	2.241	0	1	11500	0	0	NA	NA	NA	NA	NA
2	1	2	3.377	2.291	0.5	1	10555	0.092	0.092	NA	0.092	0.184	33.212	NA
3	1	3	3.374	2.251	1	1	9962	0.132	0.075	NA	0.04	0.08	-93.959	-127.171
4	1	4	3.268	2.184	1.5	1	12994	0.258	0.065	NA	0.126	0.252	-147.642	-53.683
5	1	5	3.315	2.253	2	1	8465	0.342	0.019	NA	0.084	0.167	55.534	-156.825
6	1	6	3.268	2.314	2.5	1	10478	0.419	0.08	NA	0.077	0.154	127.168	71.634
7	1	7	3.229	2.247	3	1	15368	0.497	0.071	NA	0.078	0.157	-120.375	112.457
8	1	8	3.309	2.221	3.5	1	10632	0.582	0.022	NA	0.084	0.169	-17.493	102.882
9	1	9	3.428	2.205	4	1	12019	0.701	0.133	NA	0.12	0.239	-7.994	9.5
10	1	10	3.46	2.222	4.5	1	11302	0.738	0.162	NA	0.037	0.073	27.626	35.62
11	1	11	3.447	2.194	5	1	8639	0.769	0.155	NA	0.031	0.061	-115.825	-143.451
12	1	12	3.402	2.26	5.5	1	8202	0.848	0.105	NA	0.079	0.159	124.084	-120.091
13	1	13	3.45	2.281	6	1	11061	0.9	0.156	NA	0.052	0.104	23.574	-100.51
14	1	14	3.37	2.127	6.5	1	11601	1.073	0.133	NA	0.173	0.346	-117.722	-141.296
15	1	15	3.497	1.942	7	1	10696	1.298	0.358	NA	0.224	0.449	-55.548	62.174
16	1	16	3.523	1.972	7.5	1	8889	1.337	0.349	NA	0.04	0.079	48.727	104.275
17	1	17	3.63	1.928	8	1	6190	1.453	0.455	NA	0.116	0.232	-22.664	-71.391
18	1	18	3.583	2.016	8.5	1	7712	1.553	0.362	NA	0.1	0.2	117.961	140.624
19	1	19	3.413	1.965	9	1	11223	1.731	0.298	NA	0.177	0.355	-163.241	78.798
20	1	20	3.461	2.013	9.5	1	9804	1.799	0.279	NA	0.068	0.137	44.85	-151.909
21	1	21	3.48	2.075	10	1	7246	1.864	0.245	NA	0.065	0.13	72.925	28.075
22	1	22	3.503	1.971	10.5	1	13203	1.971	0.338	NA	0.107	0.213	-77.887	-150.812
23	1	23	3.473	1.976	11	1	10013	2.001	0.316	NA	0.03	0.06	169.67	-112.443
24	1	24	3.5	2.088	11.5	1	7498	2.115	0.252	NA	0.115	0.229	76.645	-93.025
25	1	25	3.538	2.064	12	1	5576	2.161	0.297	NA	0.046	0.091	-31.789	-108.434
26	1	26	3.545	2.083	12.5	1	11776	2.181	0.292	NA	0.02	0.041	71.38	103.17
27	1	27	3.421	2.093	13	1	8358	2.306	0.191	NA	0.125	0.249	175.585	104.205
28	1	28	3.52	2.178	13.5	1	12620	2.437	0.229	NA	0.131	0.262	40.718	-134.867
29	1	29	3.59	2.203	14	1	14591	2.511	0.293	NA	0.074	0.149	19.139	-21.579
30	1	30	3.608	2.176	14.5	1	11123	2.543	0.315	NA	0.032	0.063	-55.743	-74.882
31	1	31	3.473	2.165	15	1	9115	2.678	0.189	NA	0.135	0.271	-175.011	-119.267
32	1	32	3.498	2.285	15.5	1	11626	2.801	0.203	NA	0.123	0.246	78.29	-106.7
33	1	33	3.366	2.317	16	1	8383	2.937	0.101	NA	0.136	0.272	166.318	88.028
34	1	34	3.444	2.303	16.5	1	13162	3.017	0.157	NA	0.08	0.16	-10.553	-176.871
35	1	35	3.423	2.169	17	1	11871	3.152	0.143	NA	0.135	0.27	-98.824	-88.271
36	1	36	3.446	2.287	17.5	1	10783	3.272	0.153	NA	0.12	0.24	79.092	177.916
37	1	37	3.341	2.275	18	1	10670	3.378	0.053	NA	0.106	0.211	-173.366	107.542
38	1	38	3.284	2.319	18.5	1	8680	3.45	0.079	NA	0.072	0.144	142.261	-44.373
39	1	39	3.424	2.24	19	1	12601	3.61	0.124	NA	0.16	0.321	-29.427	-171.688
40	1	40	3.355	2.243	19.5	1	9141	3.679	0.055	NA	0.069	0.138	177.365	-153.208
41	1	41	3.16	2.13	20	1	10536	3.905	0.179	NA	0.226	0.451	-149.806	32.829
42	1	42	3.201	2.275	20.5	1	8693	4.056	0.104	NA	0.151	0.302	74.01	-136.184
43	1	43	3.299	2.276	21	1	4089	4.154	0.035	NA	0.098	0.196	0.469	-73.542
44	1	44	3.24	2.337	21.5	1	6240	4.24	0.113	NA	0.085	0.171	134.389	133.92
45	1	45	3.181	2.33	22	1	9719	4.299	0.149	NA	0.06	0.119	-173.505	52.106
46	1	46	3.189	2.369	22.5	1	10135	4.339	0.169	NA	0.039	0.079	77.462	-109.033
47	1	47	3.27	2.266	23	1	8051	4.469	0.039	NA	0.131	0.261	-51.899	-129.361
48	1	48	3.371	2.235	23.5	1	8774	4.575	0.072	NA	0.106	0.212	-16.783	35.116
49	1	49	3.22	2.225	24	1	6860	4.727	0.081	NA	0.151	0.303	-175.978	-159.194
50	1	50	3.285	2.265	24.5	1	6997	4.803	0.029	NA	0.077	0.153	32.279	-151.743
51	1	51	3.37	2.344	25	1	10103	4.919	0.125	NA	0.116	0.232	42.881	10.602
52	1	52	3.447	2.29	25.5	1	13527	5.013	0.155	NA	0.094	0.188	-35.33	-78.212
53	1	53	3.476	2.306	26	1	9418	5.047	0.188	NA	0.034	0.068	28.966	64.296
54	1	54	3.441	2.315	26.5	1	8635	5.084	0.159	NA	0.037	0.073	166.779	137.813
55	1	55	3.354	2.268	27	1	8923	5.182	0.061	NA	0.098	0.197	-151.437	41.784
56	1	56	3.264	2.347	27.5	1	8232	5.303	0.112	NA	0.121	0.241	138.606	-69.958
57	1	57	3.278	2.337	28	1	10067	5.32	0.099	NA	0.017	0.034	-36.968	-175.573
58	1	58	3.309	2.403	28.5	1	7534	5.393	0.162	NA	0.073	0.146	64.49	101.458
59	1	59	3.381	2.359	29	1	10133	5.477	0.143	NA	0.084	0.169	-31.903	-96.393
60	1	60	3.418	2.478	29.5	1	11065	5.602	0.265	NA	0.125	0.25	72.428	104.331
61	1	61	3.386	2.513	30	1	10303	5.651	0.286	NA	0.048	0.097	132.685	60.257
62	1	62	3.276	2.346	30.5	1	11251	5.85	0.108	NA	0.2	0.399	-123.272	104.043
63	1	63	3.266	2.364	31	1	7667	5.87	0.127	NA	0.02	0.04	121.222	-115.506
64	1	64	3.311	2.393	31.5	1	11737	5.924	0.153	NA	0.054	0.108	33.513	-87.709
65	1	65	3.171	2.382	32	1	4979	6.065	0.191	NA	0.141	0.281	-175.466	151.022
66	1	66	3.232	2.361	32.5	1	10359	6.13	0.138	NA	0.065	0.13	-19.375	156.091
67	1	67	3.294	2.374	33	1	11782	6.193	0.134	NA	0.063	0.127	12.451	31.826
68	1	68	3.362	2.424	33.5	1	8955	6.277	0.193	NA	0.084	0.168	35.875	23.424
69	1	69	3.265	2.542	34	1	9608	6.43	0.303	NA	0.153	0.305	129.389	93.514
70	1	70	3.405	2.402	34.5	1	7961	6.628	0.192	NA	0.198	0.397	-44.866	-174.255
71	1	71	3.407	2.538	35	1	11876	6.764	0.316	NA	0.136	0.272	89.162	134.028
72	1	72	3.414	2.305	35.5	1	8940	6.998	0.131	NA	0.233	0.467	-88.445	-177.607
73	1	73	3.325	2.304	36	1	10303	7.086	0.068	NA	0.088	0.177	-179.408	-90.963
74	1	74	3.288	2.343	36.5	1	7455	7.141	0.103	NA	0.055	0.11	133.475	-47.117
75	1	75	3.241	2.513	37	1	9311	7.317	0.278	NA	0.176	0.352	105.267	-28.208
76	1	76	3.129	2.515	37.5	1	10363	7.429	0.323	NA	0.113	0.225	179.222	73.955
77	1	77	3.193	2.406	38	1	10717	7.556	0.196	NA	0.126	0.253	-59.446	121.332
78	1	78	3.185	2.376	38.5	1	11648	7.586	0.177	NA	0.031	0.061	-104.401	-44.954
79	1	79	3.267	2.294	39	1	9817	7.703	0.062	NA	0.116	0.232	-45.149	59.252
80	1	80	3.323	2.261	39.5	1	11266	7.767	0.031	NA	0.065	0.129	-30.18	14.969
81	1	81	3.436	2.272	40	1	16680	7.88	0.14	NA	0.113	0.226	5.633	35.813
82	1	82	3.427	2.238	40.5	1	10728	7.916	0.127	NA	0.035	0.071	-104.063	-109.696
83	1	83	3.421	2.258	41	1	9815	7.937	0.122	NA	0.021	0.042	107.071	-148.867
84	1	84	3.412	2.288	41.5	1	10466	7.968	0.122	NA	0.031	0.063	106.905	-0.166
85	1	85	3.456	2.307	42	1	11507	8.016	0.17	NA	0.048	0.096	23.066	-83.839
86	1	86	3.461	2.325	42.5	1	10879	8.034	0.181	NA	0.018	0.037	76.008	52.941
87	1	87	3.415	2.28	43	1	10280	8.098	0.122	NA	0.063	0.126	-135.512	148.48
88	1	88	3.425	2.295	43.5	1	7219	8.115	0.137	NA	0.017	0.035	55.767	-168.721
89	1	89	3.476	2.462	44	1	10764	8.289	0.282	NA	0.174	0.348	73.102	17.335
90	1	90	3.55	2.358	44.5	1	13166	8.417	0.277	NA	0.128	0.255	-54.269	-127.371
91	1	91	3.369	2.452	45	1	11833	8.621	0.222	NA	0.204	0.409	152.524	-153.207
92	1	92	3.304	2.322	45.5	1	9695	8.767	0.081	NA	0.146	0.292	-116.616	90.86
93	1	93	3.327	2.371	46	1	9260	8.822	0.133	NA	0.055	0.109	64.1	-179.284
94	1	94	3.431	2.445	46.5	1	9107	8.95	0.243	NA	0.128	0.255	35.798	-28.303
95	1	95	3.383	2.361	47	1	8718	9.047	0.146	NA	0.097	0.194	-119.661	-155.459
96	1	96	3.337	2.375	47.5	1	11313	9.095	0.14	NA	0.048	0.096	162.632	-77.707
97	1	97	3.35	2.458	48	1	9043	9.178	0.222	NA	0.083	0.167	81.336	-81.296
98	1	98	3.324	2.413	48.5	1	9452	9.229	0.174	NA	0.051	0.102	-119.962	158.702
99	1	99	3.309	2.407	49	1	11500	9.245	0.167	NA	0.016	0.033	-157.342	-37.38
100	1	100	3.355	2.45	49.5	1	13286	9.307	0.216	NA	0.062	0.124	43.22	-159.438
101	1	101	3.347	2.396	50	1	10035	9.361	0.162	NA	0.054	0.109	-97.95	-141.17
102	1	102	3.248	2.365	50.5	1	10129	9.465	0.134	NA	0.103	0.207	-162.496	-64.547
103	1	103	3.236	2.318	51	1	9617	9.513	0.1	NA	0.048	0.097	-104.867	57.629
104	1	104	3.1	2.308	51.5	1	8349	9.65	0.211	NA	0.136	0.273	-175.786	-70.918
105	1	105	3.084	2.34	52	1	8678	9.685	0.237	NA	0.036	0.071	116.79	-67.424
106	1	106	3.165	2.405	52.5	1	8019	9.789	0.212	NA	0.104	0.208	38.488	-78.302
107	1	107	3.163	2.379	53	1	10274	9.815	0.195	NA	0.025	0.05	-96.47	-134.958
108	1	108	3.236	2.349	53.5	1	10869	9.894	0.125	NA	0.08	0.159	-22.803	73.667
109	1	109	3.357	2.442	54	1	13173	10.048	0.209	NA	0.153	0.306	37.596	60.399
110	1	110	3.356	2.298	54.5	1	10363	10.191	0.081	NA	0.144	0.287	-90.441	-128.037
111	1	111	3.295	2.337	55	1	9399	10.264	0.096	NA	0.073	0.145	147.991	-121.567
112	1	112	3.267	2.312	55.5	1	10348	10.301	0.078	NA	0.037	0.074	-138.365	73.644
113	1	113	3.304	2.321	56	1	4458	10.339	0.08	NA	0.038	0.075	13.345	151.71
114	1	114	3.337	2.31	56.5	1	7611	10.374	0.079	NA	0.035	0.071	-17.472	-30.817
115	1	115	3.289	2.235	57	1	9160	10.463	0.012	NA	0.089	0.178	-122.756	-105.284
116	1	116	3.272	2.253	57.5	1	8569	10.488	0.03	NA	0.024	0.049	133.084	-104.16
117	1	117	3.212	2.298	58	1	8228	10.563	0.104	NA	0.075	0.15	143.373	10.289
118	1	118	3.205	2.265	58.5	1	8550	10.596	0.098	NA	0.033	0.067	-103.014	113.613
119	1	119	3.058	2.22	59	1	6604	10.75	0.243	NA	0.154	0.308	-162.814	-59.799
120	1	120	2.978	2.322	59.5	1	7650	10.88	0.332	NA	0.13	0.26	128.119	-69.068
121	1	121	3.057	2.341	60	1	7997	10.961	0.263	NA	0.081	0.162	13.564	-114.555
122	1	122	3.048	2.277	60.5	1	5984	11.025	0.254	NA	0.064	0.129	-97.406	-110.969
123	1	123	2.995	2.172	61	1	11212	11.143	0.313	NA	0.118	0.236	-116.9	-19.495
124	1	124	2.964	2.24	61.5	1	10229	11.218	0.335	NA	0.075	0.15	113.87	-129.229
125	1	125	3.031	2.242	62	1	9480	11.285	0.269	NA	0.066	0.132	1.454	-112.416
126	1	126	3.093	2.35	62.5	1	9198	11.409	0.233	NA	0.125	0.249	59.895	58.441
127	1	127	2.891	2.251	63	1	8264	11.634	0.409	NA	0.225	0.45	-153.932	146.173
128	1	128	2.926	2.303	63.5	1	9051	11.697	0.379	NA	0.062	0.125	56.368	-149.7
129	1	129	3.031	2.3	64	1	6690	11.802	0.275	NA	0.105	0.211	-1.426	-57.794
130	1	130	3.107	2.274	64.5	1	7054	11.883	0.195	NA	0.081	0.161	-19.213	-17.786
131	1	131	3.145	2.335	65	1	8923	11.955	0.181	NA	0.072	0.144	58.565	77.778
132	1	132	3.236	2.318	65.5	1	7972	12.048	0.1	NA	0.093	0.185	-10.917	-69.482
133	1	133	3.088	2.249	66	1	8665	12.21	0.211	NA	0.163	0.325	-155.014	-144.096
134	1	134	3.181	2.324	66.5	1	9459	12.33	0.145	NA	0.12	0.239	38.994	-165.993
135	1	135	3.174	2.248	67	1	7968	12.407	0.126	NA	0.077	0.154	-95.832	-134.826
136	1	136	3.208	2.374	67.5	1	11396	12.538	0.162	NA	0.131	0.262	74.714	170.546
137	1	137	3.109	2.422	68	1	10111	12.648	0.263	NA	0.11	0.22	154.49	79.776
138	1	138	3.18	2.38	68.5	1	9499	12.731	0.183	NA	0.083	0.166	-30.155	175.355
139	1	139	3.221	2.4	69	1	8183	12.776	0.178	NA	0.046	0.092	26.283	56.438
140	1	140	3.23	2.395	69.5	1	12386	12.786	0.169	NA	0.01	0.02	-29.638	-55.921
141	1	141	3.23	2.345	70	1	7276	12.837	0.125	NA	0.05	0.101	-90.178	-60.54
142	1	142	3.142	2.344	70.5	1	7325	12.925	0.189	NA	0.088	0.176	-179.589	-89.411
143	1	143	3.123	2.3	71	1	9983	12.973	0.186	NA	0.049	0.097	-112.565	67.024
144	1	144	3.08	2.269	71.5	1	8806	13.027	0.222	NA	0.053	0.107	-145.012	-32.447
145	1	145	3.103	2.28	72	1	7872	13.053	0.2	NA	0.026	0.052	25.541	170.553
146	1	146	3.128	2.371	72.5	1	6553	13.147	0.215	NA	0.094	0.189	74.59	49.049
147	1	147	3.165	2.316	73	1	6506	13.214	0.154	NA	0.066	0.133	-55.855	-130.445
148	1	148	3.336	2.386	73.5	1	8189	13.398	0.15	NA	0.185	0.369	22.372	78.226
149	1	149	3.189	2.38	74	1	10432	13.545	0.178	NA	0.147	0.294	-177.506	160.122
150	1	150	3.243	2.374	74.5	1	10007	13.599	0.145	NA	0.054	0.107	-6.043	171.463
151	1	151	3.422	2.38	75	1	12283	13.778	0.185	NA	0.18	0.359	1.812	7.854
152	1	152	3.375	2.282	75.5	1	8857	13.888	0.086	NA	0.109	0.218	-115.483	-117.295
153	1	153	3.444	2.271	76	1	10353	13.957	0.147	NA	0.069	0.139	-8.899	106.584
154	1	154	3.407	2.253	76.5	1	7863	13.998	0.108	NA	0.041	0.082	-153.65	-144.751
155	1	155	3.42	2.292	77	1	11234	14.039	0.131	NA	0.042	0.083	71.834	-134.516
156	1	156	3.373	2.301	77.5	1	10060	14.087	0.095	NA	0.047	0.095	169.426	97.591
157	1	157	3.313	2.305	78	1	7682	14.147	0.065	NA	0.061	0.122	176.18	6.755
158	1	158	3.396	2.327	78.5	1	11033	14.233	0.129	NA	0.086	0.172	14.788	-161.392
159	1	159	3.378	2.341	79	1	9143	14.256	0.127	NA	0.023	0.045	141.884	127.096
160	1	160	3.369	2.217	79.5	1	9188	14.38	0.073	NA	0.124	0.249	-94.169	123.947
161	1	161	3.444	2.21	80	1	8479	14.456	0.148	NA	0.076	0.151	-5.088	89.081
162	1	162	3.354	2.22	80.5	1	4942	14.547	0.058	NA	0.091	0.182	173.574	178.662
163	1	163	3.31	2.249	81	1	9437	14.599	0.013	NA	0.053	0.105	146.388	-27.186
164	1	164	3.473	2.319	81.5	1	11959	14.777	0.19	NA	0.177	0.354	23.113	-123.275
165	1	165	3.517	2.274	82	1	9175	14.839	0.22	NA	0.063	0.126	-45.84	-68.952
166	1	166	3.536	2.315	82.5	1	8036	14.885	0.248	NA	0.046	0.091	65.037	110.877
167	1	167	3.564	2.303	83	1	7212	14.915	0.271	NA	0.03	0.061	-23.11	-88.147
168	1	168	3.573	2.264	83.5	1	7712	14.956	0.275	NA	0.04	0.081	-76.269	-53.159
169	1	169	3.502	2.335	84	1	10617	15.056	0.224	NA	0.101	0.201	134.858	-148.873
170	1	170	3.434	2.229	84.5	1	8166	15.183	0.135	NA	0.127	0.253	-122.801	102.341
171	1	171	3.385	2.326	85	1	6978	15.292	0.121	NA	0.109	0.217	116.683	-120.516
172	1	172	3.555	2.418	85.5	1	10118	15.485	0.311	NA	0.193	0.386	28.512	-88.17
173	1	173	3.448	2.35	86	1	8249	15.611	0.184	NA	0.126	0.253	-147.37	-175.883
174	1	174	3.435	2.388	86.5	1	15200	15.651	0.2	NA	0.04	0.08	109.022	-103.607
175	1	175	3.402	2.371	87	1	10824	15.688	0.166	NA	0.037	0.074	-153.034	97.943
176	1	176	3.433	2.504	87.5	1	6771	15.825	0.295	NA	0.137	0.273	77.02	-129.946
177	1	177	3.43	2.443	88	1	9262	15.886	0.24	NA	0.061	0.122	-93.163	-170.183
178	1	178	3.346	2.478	88.5	1	7473	15.977	0.242	NA	0.091	0.182	157.306	-109.531
179	1	179	3.376	2.411	89	1	10094	16.05	0.187	NA	0.073	0.146	-65.425	137.269
180	1	180	3.421	2.581	89.5	1	7997	16.226	0.362	NA	0.176	0.352	75.185	140.61
181	1	181	3.386	2.404	90	1	5755	16.407	0.185	NA	0.181	0.362	-101.135	-176.321
182	1	182	3.464	2.528	90.5	1	10120	16.553	0.331	NA	0.146	0.293	58.149	159.284
183	1	183	3.369	2.4	91	1	9184	16.712	0.174	NA	0.159	0.319	-126.464	175.386
184	1	184	3.342	2.457	91.5	1	7765	16.775	0.22	NA	0.063	0.126	115.55	-117.985
185	1	185	3.441	2.495	92	1	6805	16.882	0.291	NA	0.107	0.214	21.145	-94.405
186	1	186	3.303	2.575	92.5	1	8383	17.042	0.334	NA	0.16	0.319	150.217	129.071
187	1	187	3.364	2.731	93	1	5751	17.209	0.494	NA	0.167	0.335	68.593	-81.623
188	1	188	3.472	2.708	93.5	1	8091	17.32	0.498	NA	0.111	0.222	-11.855	-80.448
189	1	189	3.373	2.649	94	1	10560	17.435	0.415	NA	0.115	0.23	-149.381	-137.526
190	1	190	3.421	2.772	94.5	1	8339	17.567	0.545	NA	0.132	0.264	69.018	-141.601
191	1	191	3.408	2.674	95	1	8842	17.666	0.447	NA	0.099	0.198	-97.462	-166.479
192	1	192	3.326	2.748	95.5	1	8573	17.777	0.508	NA	0.11	0.221	137.861	-124.678
193	1	193	3.338	2.649	96	1	8074	17.876	0.41	NA	0.1	0.199	-83.17	138.97
194	1	194	3.51	2.701	96.5	1	8755	18.056	0.506	NA	0.18	0.36	16.697	99.867
195	1	195	3.445	2.575	97	1	6314	18.198	0.364	NA	0.142	0.283	-117.431	-134.128
196	1	196	3.315	2.587	97.5	1	8185	18.328	0.346	NA	0.13	0.26	174.859	-67.71
197	1	197	3.454	2.592	98	1	6323	18.468	0.384	NA	0.139	0.279	2.049	-172.81
198	1	198	3.447	2.546	98.5	1	7782	18.514	0.339	NA	0.046	0.093	-98.907	-100.955
199	1	199	3.407	2.533	99	1	7138	18.556	0.312	NA	0.042	0.085	-162.539	-63.633
200	1	200	3.345	2.375	99.5	1	7289	18.726	0.142	NA	0.17	0.34	-111.367	51.172
201	1	201	3.434	2.362	100	1	9412	18.817	0.181	NA	0.09	0.181	-8.576	102.792
202	1	202	3.466	2.329	100.5	1	7517	18.862	0.189	NA	0.046	0.091	-45.002	-36.427
203	1	203	3.415	2.309	101	1	4763	18.918	0.134	NA	0.055	0.111	-158.674	-113.672
204	1	204	3.447	2.282	101.5	1	8424	18.96	0.153	NA	0.042	0.084	-40.709	117.965
205	1	205	3.402	2.304	102	1	7654	19.009	0.12	NA	0.049	0.099	153.947	-165.344
206	1	206	3.39	2.21	102.5	1	6818	19.103	0.096	NA	0.094	0.189	-97.327	108.726
207	1	207	3.448	2.333	103	1	5710	19.239	0.174	NA	0.135	0.271	64.983	162.31
208	1	208	3.338	2.206	103.5	1	9324	19.406	0.052	NA	0.168	0.336	-130.875	164.143
209	1	209	3.576	2.17	104	1	6743	19.648	0.286	NA	0.241	0.483	-8.634	122.241
210	1	210	3.556	2.138	104.5	1	8091	19.686	0.276	NA	0.038	0.076	-123.137	-114.503
211	1	211	3.419	2.21	105	1	8168	19.841	0.123	NA	0.155	0.31	152.291	-84.572
212	1	212	3.587	2.15	105.5	1	9960	20.019	0.301	NA	0.179	0.357	-19.663	-171.954
213	1	213	3.357	2.213	106	1	7103	20.257	0.064	NA	0.238	0.476	164.604	-175.733
214	1	214	3.437	2.184	106.5	1	6796	20.343	0.149	NA	0.085	0.171	-20.167	175.229
215	1	215	3.327	2.253	107	1	6350	20.473	0.03	NA	0.13	0.26	147.843	168.009
216	1	216	3.281	2.196	107.5	1	6184	20.546	0.049	NA	0.073	0.146	-128.751	83.406
217	1	217	3.326	2.227	108	1	6826	20.601	0.03	NA	0.055	0.109	35.228	163.979
218	1	218	3.31	2.285	108.5	1	5621	20.66	0.045	NA	0.06	0.119	105.644	70.417
219	1	219	3.335	2.344	109	1	7639	20.725	0.109	NA	0.065	0.129	67.417	-38.228
220	1	220	3.33	2.36	109.5	1	2668	20.741	0.123	NA	0.016	0.032	105.348	37.932
221	1	221	3.377	2.319	110	1	3680	20.803	0.11	NA	0.062	0.124	-40.96	-146.308
222	1	222	3.388	2.402	110.5	1	6694	20.887	0.184	NA	0.084	0.168	82.329	123.289
223	1	223	3.328	2.4	111	1	9286	20.947	0.161	NA	0.06	0.12	-177.704	99.967
224	1	224	3.532	2.354	111.5	1	8601	21.155	0.258	NA	0.208	0.416	-12.568	165.136
225	1	225	3.689	2.228	112	1	5553	21.356	0.389	NA	0.201	0.402	-38.744	-26.176
226	1	226	3.705	2.171	112.5	1	7281	21.416	0.411	NA	0.059	0.119	-73.782	-35.038
227	1	227	3.697	2.232	113	1	4699	21.476	0.397	NA	0.061	0.122	97.933	171.715
228	1	228	3.71	2.189	113.5	1	8089	21.521	0.414	NA	0.045	0.09	-72.611	-170.544
229	1	229	3.532	2.371	114	1	7733	21.777	0.266	NA	0.255	0.51	134.364	-153.024
230	1	230	3.591	2.358	114.5	1	8390	21.837	0.314	NA	0.061	0.121	-12.174	-146.538
231	1	231	3.607	2.306	115	1	6739	21.892	0.314	NA	0.054	0.109	-72.91	-60.736
232	1	232	3.671	2.216	115.5	1	7167	22.002	0.372	NA	0.11	0.221	-54.63	18.28
233	1	233	3.6	2.349	116	1	7387	22.152	0.319	NA	0.15	0.301	118.286	172.915
234	1	234	3.511	2.418	116.5	1	6342	22.265	0.276	NA	0.113	0.226	142.077	23.791
235	1	235	3.677	2.402	117	1	7155	22.433	0.41	NA	0.167	0.335	-5.697	-147.774
236	1	236	3.513	2.558	117.5	1	8411	22.659	0.382	NA	0.227	0.453	136.488	142.185
237	1	237	3.645	2.577	118	1	8940	22.792	0.481	NA	0.133	0.266	8.222	-128.266
238	1	238	3.5	2.656	118.5	1	7240	22.958	0.461	NA	0.165	0.331	151.241	143.02
239	1	239	3.443	2.335	119	1	6865	23.284	0.171	NA	0.326	0.653	-100.07	108.688
240	1	240	3.492	2.397	119.5	1	6214	23.364	0.248	NA	0.079	0.159	51.669	151.74
241	1	241	3.398	2.325	120	1	3590	23.482	0.129	NA	0.119	0.237	-142.386	165.945
242	1	242	3.59	2.263	120.5	1	5902	23.684	0.292	NA	0.202	0.404	-17.688	124.698
243	1	243	3.504	2.313	121	1	3208	23.783	0.217	NA	0.099	0.198	150.091	167.779
244	1	244	3.614	2.383	121.5	1	5710	23.913	0.345	NA	0.13	0.26	32.434	-117.657
245	1	245	3.555	2.141	122	1	5073	24.162	0.274	NA	0.249	0.497	-103.786	-136.22
246	1	246	3.521	2.306	122.5	1	3963	24.331	0.231	NA	0.169	0.337	101.685	-154.529
247	1	247	3.41	2.27	123	1	2116	24.447	0.114	NA	0.117	0.234	-161.837	96.478
248	1	248	3.47	2.282	123.5	1	3927	24.508	0.175	NA	0.061	0.122	11.214	173.051
249	1	249	3.33	2.374	124	1	1538	24.676	0.137	NA	0.168	0.335	146.436	135.222
250	1	250	3.498	2.395	124.5	1	1966	24.845	0.251	NA	0.169	0.339	6.831	-139.605
251	1	251	3.524	2.359	125	1	1275	24.89	0.253	NA	0.044	0.089	-54.316	-61.147
252	1	252	3.501	2.169	125.5	1	8326	25.081	0.214	NA	0.191	0.382	-96.969	-42.652
253	1	253	3.629	2.329	126	1	3144	25.286	0.341	NA	0.205	0.411	51.449	148.418
254	1	254	3.49	2.16	126.5	1	7744	25.505	0.207	NA	0.219	0.438	-129.218	179.333
255	1	255	3.652	2.32	127	1	2220	25.733	0.361	NA	0.228	0.456	44.782	174
256	1	256	3.64	2.299	127.5	1	3487	25.757	0.346	NA	0.024	0.049	-117.857	-162.639
257	1	257	3.555	2.194	128	1	2741	25.892	0.259	NA	0.135	0.27	-129.402	-11.544
258	1	258	3.557	2.304	128.5	1	2722	26.002	0.264	NA	0.109	0.219	89.052	-141.546
259	1	259	3.539	2.264	129	1	4861	26.045	0.241	NA	0.043	0.086	-113.672	157.276
260	1	260	3.42	2.345	129.5	1	3063	26.189	0.159	NA	0.144	0.288	145.834	-100.494
261	1	261	3.552	2.311	130	1	4595	26.325	0.262	NA	0.136	0.272	-14.468	-160.302
262	1	262	3.534	2.29	130.5	1	3227	26.352	0.24	NA	0.027	0.055	-129.808	-115.341
263	1	263	3.614	2.358	131	1	1425	26.457	0.335	NA	0.104	0.209	40.244	170.053
264	1	264	3.556	2.207	131.5	1	7842	26.618	0.258	NA	0.162	0.324	-110.969	-151.214
265	1	265	3.465	2.299	132	1	7441	26.747	0.175	NA	0.129	0.258	134.539	-114.492
266	1	266	3.356	2.304	132.5	1	6020	26.857	0.085	NA	0.11	0.22	176.946	42.407
267	1	267	3.453	2.358	133	1	5683	26.969	0.193	NA	0.111	0.223	28.625	-148.32
268	1	268	3.51	2.247	133.5	1	6568	27.094	0.211	NA	0.125	0.25	-62.802	-91.427
269	1	269	3.463	2.296	134	1	7323	27.162	0.173	NA	0.068	0.137	133.479	-163.719
270	1	270	3.438	2.263	134.5	1	8358	27.204	0.14	NA	0.042	0.083	-128.192	98.329
271	1	271	3.52	2.357	135	1	7404	27.328	0.249	NA	0.125	0.249	48.402	176.594
272	1	272	3.613	2.256	135.5	1	6905	27.465	0.314	NA	0.137	0.274	-47.34	-95.742
273	1	273	3.549	2.234	136	1	6632	27.534	0.249	NA	0.068	0.137	-161.168	-113.827
274	1	274	3.705	2.301	136.5	1	7234	27.704	0.41	NA	0.17	0.341	23.35	-175.482
275	1	275	3.607	2.31	137	1	7611	27.803	0.315	NA	0.099	0.197	174.913	151.563
276	1	276	3.569	2.357	137.5	1	8127	27.863	0.293	NA	0.06	0.119	128.586	-46.326
277	1	277	3.515	2.381	138	1	3197	27.923	0.257	NA	0.06	0.12	155.599	27.013
278	1	278	3.383	2.334	138.5	1	5124	28.063	0.124	NA	0.14	0.28	-160.067	44.334
279	1	279	3.506	2.318	139	1	7357	28.187	0.22	NA	0.124	0.249	-7.275	152.792
280	1	280	3.535	2.337	139.5	1	6167	28.222	0.255	NA	0.035	0.07	33.915	41.19
281	1	281	3.524	2.3	140	1	8578	28.262	0.232	NA	0.039	0.078	-106.995	-140.911
282	1	282	3.522	2.3	140.5	1	7705	28.264	0.23	NA	0.002	0.005	176.697	-76.308
283	1	283	3.433	2.373	141	1	7423	28.379	0.188	NA	0.115	0.229	140.442	-36.254
284	1	284	3.444	2.36	141.5	1	5973	28.396	0.187	NA	0.017	0.035	-51.899	167.658
285	1	285	3.599	2.316	142	1	6105	28.557	0.308	NA	0.161	0.322	-15.706	36.194
286	1	286	3.489	2.317	142.5	1	8117	28.667	0.204	NA	0.11	0.22	179.459	-164.835
287	1	287	3.56	2.349	143	1	4977	28.745	0.282	NA	0.078	0.156	24.242	-155.217
288	1	288	3.49	2.367	143.5	1	6619	28.817	0.229	NA	0.072	0.144	165.175	140.933
289	1	289	3.4	2.239	144	1	6370	28.974	0.101	NA	0.156	0.313	-124.994	69.831
290	1	290	3.499	2.308	144.5	1	3342	29.094	0.21	NA	0.12	0.241	34.693	159.687
291	1	291	3.515	2.244	145	1	3268	29.16	0.216	NA	0.066	0.132	-75.94	-110.633
292	1	292	3.445	2.351	145.5	1	7648	29.289	0.183	NA	0.129	0.257	123.012	-161.048
293	1	293	3.453	2.358	146	1	4044	29.299	0.193	NA	0.01	0.02	38.179	-84.834
294	1	294	3.453	2.32	146.5	1	4034	29.336	0.173	NA	0.037	0.074	-89.572	-127.751
295	1	295	3.436	2.265	147	1	3622	29.394	0.139	NA	0.058	0.116	-107.211	-17.639
296	1	296	3.446	2.295	147.5	1	2532	29.425	0.156	NA	0.032	0.063	72.312	179.523
297	1	297	3.535	2.306	148	1	2365	29.515	0.244	NA	0.09	0.179	6.913	-65.399
298	1	298	3.564	2.345	148.5	1	3669	29.563	0.284	NA	0.048	0.097	52.886	45.973
299	1	299	3.425	2.188	149	1	4437	29.773	0.136	NA	0.21	0.419	-131.618	175.496
300	1	300	3.468	2.318	149.5	1	3193	29.909	0.185	NA	0.137	0.273	71.527	-156.855
301	1	301	3.532	2.452	150	1	2756	30.059	0.315	NA	0.15	0.299	64.449	-7.078
302	1	302	3.435	2.315	150.5	1	6368	30.227	0.155	NA	0.168	0.336	-125.277	170.274
303	1	303	3.536	2.453	151	1	2845	30.398	0.318	NA	0.171	0.342	53.879	179.156
304	1	304	3.49	2.459	151.5	1	2368	30.444	0.29	NA	0.046	0.092	173.026	119.147
305	1	305	3.433	2.517	152	1	2969	30.526	0.306	NA	0.082	0.164	134.961	-38.065
306	1	306	3.57	2.44	152.5	1	1540	30.683	0.336	NA	0.157	0.314	-29.097	-164.058
307	1	307	3.535	2.463	153	1	1239	30.725	0.324	NA	0.042	0.084	146.4	175.497
308	1	308	3.45	2.344	153.5	1	1928	30.871	0.182	NA	0.147	0.293	-125.481	88.119
309	1	309	3.554	2.291	154	1	4224	30.988	0.259	NA	0.117	0.234	-27.109	98.373
310	1	310	3.527	2.348	154.5	1	8004	31.051	0.251	NA	0.063	0.126	115.768	142.876
311	1	311	3.376	2.247	155	1	7016	31.232	0.077	NA	0.181	0.362	-146.156	98.076
312	1	312	3.265	2.247	155.5	1	7520	31.343	0.035	NA	0.111	0.222	179.98	-33.864
313	1	313	3.417	2.389	156	1	10519	31.552	0.19	NA	0.209	0.417	43.139	-136.84
314	1	314	3.43	2.341	156.5	1	4859	31.601	0.165	NA	0.05	0.099	-75.298	-118.437
315	1	315	3.431	2.259	157	1	8192	31.684	0.132	NA	0.083	0.165	-89.426	-14.129
316	1	316	3.586	2.179	157.5	1	6101	31.858	0.293	NA	0.174	0.348	-27.206	62.221
317	1	317	3.553	2.206	158	1	8671	31.9	0.256	NA	0.042	0.085	140.447	167.652
318	1	318	3.569	2.177	158.5	1	6751	31.933	0.276	NA	0.033	0.066	-61.297	158.256
319	1	319	3.375	2.335	159	1	7093	32.183	0.12	NA	0.25	0.499	140.87	-157.833
320	1	320	3.34	2.273	159.5	1	3106	32.254	0.052	NA	0.071	0.143	-119.021	100.109
321	1	321	3.328	2.252	160	1	5235	32.279	0.03	NA	0.024	0.048	-120.574	-1.553
322	1	322	3.482	2.28	160.5	1	7780	32.435	0.187	NA	0.157	0.313	10.529	131.104
323	1	323	3.535	2.29	161	1	7648	32.489	0.241	NA	0.054	0.109	10.016	-0.513
324	1	324	3.333	2.498	161.5	1	4817	32.78	0.259	NA	0.29	0.581	134.193	124.177
325	1	325	3.244	2.431	162	1	6348	32.892	0.198	NA	0.112	0.224	-143.323	82.484
326	1	326	3.222	2.467	162.5	1	5307	32.933	0.239	NA	0.042	0.083	121.655	-95.022
327	1	327	3.385	2.462	163	1	5320	33.096	0.237	NA	0.163	0.327	-1.503	-123.158
328	1	328	3.505	2.216	163.5	1	5192	33.37	0.207	NA	0.274	0.547	-63.94	-62.437
329	1	329	3.543	2.176	164	1	6591	33.426	0.252	NA	0.056	0.111	-46.584	17.356
330	1	330	3.515	2.226	164.5	1	6604	33.483	0.216	NA	0.057	0.114	119.972	166.556
331	1	331	3.499	2.187	165	1	6841	33.524	0.206	NA	0.042	0.083	-112.568	127.46
332	1	332	3.607	2.17	165.5	1	6163	33.634	0.316	NA	0.11	0.219	-9.223	103.345
333	1	333	3.547	2.251	166	1	9126	33.735	0.248	NA	0.101	0.202	126.347	135.57
334	1	334	3.572	2.251	166.5	1	4179	33.76	0.273	NA	0.025	0.05	0.763	-125.584
335	1	335	3.506	2.27	167	1	6082	33.829	0.208	NA	0.069	0.139	164.273	163.51
336	1	336	3.488	2.325	167.5	1	6999	33.887	0.206	NA	0.058	0.115	107.973	-56.301
337	1	337	3.592	2.39	168	1	7259	34.009	0.328	NA	0.123	0.245	31.957	-76.016
338	1	338	3.438	2.388	168.5	1	5339	34.163	0.202	NA	0.154	0.307	-179.176	148.867
339	1	339	3.555	2.311	169	1	5983	34.303	0.265	NA	0.14	0.279	-33.37	145.806
340	1	340	3.507	2.331	169.5	1	6801	34.354	0.226	NA	0.052	0.103	157.274	-169.356
341	1	341	3.489	2.326	170	1	8546	34.374	0.207	NA	0.019	0.039	-167.069	35.656
342	1	342	3.568	2.304	170.5	1	4307	34.456	0.276	NA	0.083	0.165	-15.784	151.285
343	1	343	3.544	2.327	171	1	8571	34.489	0.259	NA	0.033	0.066	135.886	151.67
344	1	344	3.601	2.304	171.5	1	8479	34.551	0.307	NA	0.061	0.122	-22.52	-158.406
345	1	345	3.548	2.296	172	1	5981	34.604	0.255	NA	0.053	0.106	-172.124	-149.604
346	1	346	3.559	2.201	172.5	1	7857	34.699	0.262	NA	0.095	0.191	-83.686	88.438
347	1	347	3.501	2.244	173	1	7240	34.771	0.202	NA	0.072	0.144	143.271	-133.043
348	1	348	3.647	2.171	173.5	1	8296	34.934	0.354	NA	0.163	0.326	-26.646	-169.917
349	1	349	3.675	2.338	174	1	6186	35.103	0.388	NA	0.169	0.339	80.467	107.114
350	1	350	3.695	2.266	174.5	1	6719	35.178	0.397	NA	0.075	0.15	-74.232	-154.7
351	1	351	3.516	2.305	175	1	7330	35.362	0.225	NA	0.184	0.368	167.845	-117.922
352	1	352	3.474	2.296	175.5	1	4236	35.404	0.183	NA	0.042	0.085	-168.089	24.066
353	1	353	3.611	2.205	176	1	5337	35.569	0.314	NA	0.165	0.329	-33.792	134.297
354	1	354	3.438	2.243	176.5	1	6144	35.746	0.139	NA	0.177	0.354	167.435	-158.773
355	1	355	3.354	2.254	177	1	6641	35.831	0.056	NA	0.085	0.17	172.46	5.024
356	1	356	3.271	2.227	177.5	1	8482	35.918	0.031	NA	0.087	0.174	-161.646	25.895
357	1	357	3.463	2.312	178	1	5723	36.128	0.178	NA	0.21	0.419	23.986	-174.369
358	1	358	3.496	2.142	178.5	1	6001	36.301	0.22	NA	0.173	0.347	-78.93	-102.916
359	1	359	3.593	2.379	179	1	1992	36.557	0.324	NA	0.256	0.512	67.681	146.611
360	1	360	3.371	2.254	179.5	1	4710	36.811	0.073	NA	0.255	0.509	-150.69	141.629
361	1	361	3.365	2.183	180	1	6135	36.883	0.087	NA	0.071	0.143	-95.089	55.601
362	1	362	3.329	2.29	180.5	1	6365	36.995	0.057	NA	0.113	0.225	108.637	-156.274
363	1	363	3.331	2.168	181	1	7839	37.117	0.079	NA	0.121	0.242	-88.909	162.454
364	1	364	3.453	2.297	181.5	1	5077	37.293	0.163	NA	0.177	0.354	46.473	135.382
365	1	365	3.458	2.364	182	1	4537	37.361	0.201	NA	0.067	0.134	85.414	38.941
366	1	366	3.376	2.41	182.5	1	5706	37.455	0.185	NA	0.095	0.189	150.746	65.332
367	1	367	3.455	2.422	183	1	2274	37.535	0.239	NA	0.08	0.16	8.98	-141.766
368	1	368	3.586	2.462	183.5	1	3106	37.673	0.362	NA	0.137	0.275	16.571	7.591
369	1	369	3.549	2.512	184	1	4339	37.735	0.369	NA	0.063	0.126	126.114	109.543
370	1	370	3.517	2.468	184.5	1	5585	37.79	0.315	NA	0.055	0.109	-126.041	107.844
371	1	371	3.496	2.527	185	1	4996	37.853	0.347	NA	0.063	0.125	109.531	-124.428
372	1	372	3.503	2.505	185.5	1	4055	37.876	0.334	NA	0.023	0.046	-71.809	178.66
373	1	373	3.333	2.507	186	1	6687	38.046	0.268	NA	0.17	0.341	179.534	-108.657
374	1	374	3.389	2.486	186.5	1	4603	38.106	0.261	NA	0.06	0.12	-19.905	160.561
375	1	375	3.343	2.354	187	1	6301	38.247	0.121	NA	0.141	0.281	-109.449	-89.543
376	1	376	3.491	2.312	187.5	1	5983	38.401	0.204	NA	0.154	0.308	-15.581	93.868
377	1	377	3.551	2.321	188	1	4695	38.461	0.264	NA	0.06	0.121	8.492	24.073
378	1	378	3.564	2.331	188.5	1	5252	38.478	0.28	NA	0.017	0.034	36.934	28.441
379	1	379	3.369	2.265	189	1	7626	38.685	0.073	NA	0.207	0.414	-161.235	161.831
380	1	380	3.478	2.355	189.5	1	6719	38.827	0.212	NA	0.142	0.284	39.509	-159.256
381	1	381	3.416	2.365	190	1	7193	38.89	0.17	NA	0.063	0.126	170.964	131.456
382	1	382	3.456	2.407	190.5	1	4546	38.948	0.228	NA	0.058	0.116	46.035	-124.929
383	1	383	3.415	2.453	191	1	2690	39.01	0.241	NA	0.062	0.124	132.081	86.046
384	1	384	3.518	2.471	191.5	1	2035	39.115	0.318	NA	0.105	0.21	10.197	-121.884
385	1	385	3.42	2.422	192	1	1864	39.226	0.217	NA	0.11	0.221	-153.216	-163.413
386	1	386	3.45	2.468	192.5	1	2711	39.281	0.273	NA	0.056	0.111	56.268	-150.516
387	1	387	3.434	2.474	193	1	4535	39.299	0.269	NA	0.017	0.035	159.016	102.749
388	1	388	3.486	2.391	193.5	1	1444	39.396	0.239	NA	0.098	0.195	-58.247	142.737
389	1	389	3.512	2.422	194	1	3129	39.437	0.279	NA	0.04	0.081	49.089	107.336
390	1	390	3.542	2.383	194.5	1	1461	39.485	0.281	NA	0.049	0.098	-52.089	-101.178
391	1	391	3.465	2.466	195	1	4512	39.599	0.279	NA	0.113	0.226	132.954	-174.957
392	1	392	3.459	2.501	195.5	1	2907	39.634	0.305	NA	0.036	0.071	100.048	-32.906
393	1	393	3.451	2.465	196	1	2378	39.671	0.27	NA	0.037	0.073	-103.083	156.87
394	1	394	3.366	2.499	196.5	1	5151	39.762	0.267	NA	0.091	0.182	158.066	-98.851
395	1	395	3.34	2.529	197	1	6065	39.801	0.291	NA	0.039	0.078	131.13	-26.936
396	1	396	3.305	2.539	197.5	1	3662	39.838	0.298	NA	0.037	0.074	163.705	32.575
397	1	397	3.387	2.689	198	1	5186	40.008	0.456	NA	0.171	0.341	61.302	-102.402
398	1	398	3.378	2.638	198.5	1	4537	40.06	0.404	NA	0.052	0.103	-100.117	-161.42
399	1	399	3.474	2.608	199	1	2990	40.161	0.406	NA	0.101	0.201	-17.322	82.795
400	1	400	3.608	2.628	199.5	1	6995	40.296	0.495	NA	0.135	0.271	8.68	26.002
401	1	401	3.623	2.584	200	1	7415	40.343	0.471	NA	0.047	0.094	-70.794	-79.475
402	1	402	3.455	2.621	200.5	1	7756	40.515	0.41	NA	0.172	0.345	167.667	-121.539
403	1	403	3.454	2.477	201	1	4490	40.659	0.282	NA	0.144	0.287	-90.103	102.23
404	1	404	3.457	2.536	201.5	1	4934	40.718	0.334	NA	0.059	0.117	87.566	177.67
405	1	405	3.402	2.578	202	1	4098	40.787	0.352	NA	0.069	0.139	142.57	55.004
406	1	406	3.456	2.554	202.5	1	7470	40.846	0.35	NA	0.06	0.119	-24.048	-166.618
407	1	407	3.487	2.495	203	1	3677	40.913	0.316	NA	0.066	0.133	-62.016	-37.968
408	1	408	3.422	2.608	203.5	1	4196	41.043	0.387	NA	0.131	0.261	120.126	-177.858
409	1	409	3.414	2.616	204	1	6468	41.055	0.392	NA	0.012	0.023	133.435	13.308
410	1	410	3.464	2.561	204.5	1	6026	41.13	0.359	NA	0.075	0.15	-48.125	178.44
411	1	411	3.455	2.436	205	1	4008	41.255	0.25	NA	0.125	0.249	-93.843	-45.718
412	1	412	3.399	2.397	205.5	1	3549	41.324	0.185	NA	0.069	0.138	-145.263	-51.42
413	1	413	3.387	2.406	206	1	2916	41.339	0.187	NA	0.015	0.03	141.062	-73.675
414	1	414	3.356	2.642	206.5	1	4488	41.576	0.405	NA	0.238	0.475	97.59	-43.472
415	1	415	3.408	2.613	207	1	3895	41.636	0.388	NA	0.06	0.12	-28.406	-125.996
416	1	416	3.398	2.46	207.5	1	3295	41.789	0.24	NA	0.153	0.306	-93.962	-65.556
417	1	417	3.452	2.396	208	1	3775	41.873	0.218	NA	0.084	0.168	-49.86	44.102
418	1	418	3.564	2.362	208.5	1	4616	41.991	0.291	NA	0.117	0.235	-17.057	32.803
419	1	419	3.488	2.27	209	1	5092	42.11	0.191	NA	0.119	0.239	-129.464	-112.407
420	1	420	3.461	2.327	209.5	1	5055	42.174	0.183	NA	0.064	0.128	115.393	-115.143
421	1	421	3.556	2.32	210	1	5164	42.27	0.268	NA	0.096	0.191	-4.555	-119.948
422	1	422	3.543	2.354	210.5	1	3581	42.306	0.269	NA	0.036	0.073	110.415	114.97
423	1	423	3.487	2.452	211	1	2649	42.42	0.282	NA	0.114	0.228	119.9	9.485
424	1	424	3.493	2.313	211.5	1	3492	42.559	0.206	NA	0.139	0.279	-87.613	152.487
425	1	425	3.535	2.332	212	1	4753	42.606	0.253	NA	0.047	0.094	24.136	111.748
426	1	426	3.461	2.289	212.5	1	3854	42.691	0.169	NA	0.086	0.171	-149.899	-174.035
427	1	427	3.51	2.47	213	1	5316	42.879	0.312	NA	0.188	0.375	74.775	-135.326
428	1	428	3.547	2.467	213.5	1	3520	42.916	0.335	NA	0.037	0.074	-4.714	-79.489
429	1	429	3.508	2.384	214	1	2790	43.008	0.253	NA	0.092	0.183	-114.941	-110.227
430	1	430	3.557	2.303	214.5	1	5045	43.102	0.264	NA	0.094	0.188	-59.304	55.637
431	1	431	3.461	2.285	215	1	5038	43.199	0.167	NA	0.097	0.194	-168.909	-109.605
432	1	432	3.517	2.425	215.5	1	6175	43.35	0.285	NA	0.151	0.302	68.339	-122.752
433	1	433	3.535	2.372	216	1	5088	43.405	0.27	NA	0.056	0.111	-70.842	-139.181
434	1	434	3.381	2.363	216.5	1	4029	43.559	0.147	NA	0.154	0.308	-176.507	-105.665
435	1	435	3.515	2.473	217	1	2643	43.732	0.316	NA	0.173	0.345	39.518	-143.975
436	1	436	3.429	2.436	217.5	1	5762	43.825	0.234	NA	0.093	0.186	-156.648	163.834
437	1	437	3.479	2.45	218	1	5638	43.876	0.275	NA	0.052	0.103	15.474	172.122
438	1	438	3.506	2.285	218.5	1	5471	44.043	0.211	NA	0.167	0.333	-80.735	-96.208
439	1	439	3.391	2.403	219	1	4573	44.208	0.186	NA	0.165	0.33	134.209	-145.057
440	1	440	3.393	2.445	219.5	1	3876	44.25	0.224	NA	0.042	0.083	87.025	-47.184
441	1	441	3.436	2.528	220	1	6365	44.343	0.318	NA	0.094	0.187	62.499	-24.527
442	1	442	3.416	2.464	220.5	1	4219	44.411	0.251	NA	0.068	0.135	-107.652	-170.151
443	1	443	3.414	2.496	221	1	5459	44.444	0.28	NA	0.033	0.066	93.05	-159.298
444	1	444	3.498	2.507	221.5	1	4486	44.528	0.332	NA	0.084	0.169	7.46	-85.59
445	1	445	3.551	2.546	222	1	7993	44.594	0.395	NA	0.066	0.132	35.925	28.464
446	1	446	3.548	2.493	222.5	1	3170	44.647	0.354	NA	0.053	0.106	-93.465	-129.389
447	1	447	3.411	2.598	223	1	5094	44.82	0.374	NA	0.173	0.345	142.328	-124.207
448	1	448	3.583	2.642	223.5	1	4695	44.997	0.491	NA	0.177	0.355	14.182	-128.147
449	1	449	3.436	2.591	224	1	2698	45.153	0.376	NA	0.156	0.312	-161.007	-175.188
450	1	450	3.351	2.445	224.5	1	3846	45.322	0.21	NA	0.169	0.338	-120.128	40.878
451	1	451	3.309	2.496	225	1	1555	45.388	0.255	NA	0.066	0.132	129.472	-110.399
452	1	452	3.401	2.513	225.5	1	1651	45.482	0.29	NA	0.094	0.188	10.711	-118.761
453	1	453	3.426	2.426	226	1	1452	45.572	0.224	NA	0.09	0.18	-74.2	-84.911
454	1	454	3.261	2.348	226.5	1	3159	45.755	0.114	NA	0.183	0.365	-154.586	-80.386
455	1	455	3.129	2.355	227	1	5395	45.886	0.205	NA	0.132	0.263	177.074	-28.34
456	1	456	3.346	2.391	227.5	1	3690	46.106	0.157	NA	0.22	0.439	9.437	-167.636
457	1	457	3.317	2.444	228	1	3500	46.167	0.204	NA	0.061	0.122	118.271	108.834
458	1	458	3.371	2.511	228.5	1	3409	46.253	0.28	NA	0.086	0.172	51.033	-67.238
459	1	459	3.34	2.342	229	1	3473	46.425	0.109	NA	0.172	0.344	-100.418	-151.451
460	1	460	3.275	2.377	229.5	1	6498	46.498	0.139	NA	0.073	0.147	151.373	-108.209
461	1	461	3.308	2.332	230	1	3618	46.554	0.092	NA	0.056	0.112	-53.791	154.836
462	1	462	3.306	2.302	230.5	1	3135	46.584	0.062	NA	0.03	0.06	-94.981	-41.19
463	1	463	3.376	2.351	231	1	4433	46.669	0.134	NA	0.085	0.17	34.849	129.83
464	1	464	3.447	2.398	231.5	1	3767	46.754	0.215	NA	0.085	0.17	33.449	-1.4
465	1	465	3.406	2.386	232	1	2474	46.797	0.179	NA	0.043	0.086	-163.073	163.478
466	1	466	3.367	2.342	232.5	1	5169	46.855	0.121	NA	0.058	0.117	-131.965	31.108
467	1	467	3.388	2.469	233	1	2696	46.984	0.245	NA	0.129	0.258	80.598	-147.437
468	1	468	3.208	2.343	233.5	1	4204	47.204	0.137	NA	0.22	0.439	-144.919	134.483
469	1	469	3.332	2.413	234	1	2312	47.345	0.175	NA	0.142	0.283	29.394	174.313
470	1	470	3.377	2.459	234.5	1	3195	47.41	0.231	NA	0.065	0.13	45.455	16.061
471	1	471	3.497	2.363	235	1	2199	47.563	0.232	NA	0.153	0.306	-38.761	-84.217
472	1	472	3.353	2.396	235.5	1	3846	47.711	0.164	NA	0.147	0.294	167.111	-154.128
473	1	473	3.43	2.397	236	1	2508	47.787	0.204	NA	0.077	0.153	1.214	-165.897
474	1	474	3.501	2.381	236.5	1	1657	47.86	0.245	NA	0.073	0.145	-13.374	-14.588
475	1	475	3.297	2.358	237	1	1717	48.065	0.117	NA	0.205	0.41	-173.754	-160.38
476	1	476	3.471	2.423	237.5	1	1484	48.251	0.25	NA	0.186	0.372	20.399	-165.847
477	1	477	3.374	2.451	238	1	3342	48.351	0.223	NA	0.101	0.202	164.026	143.627
478	1	478	3.415	2.463	238.5	1	2841	48.394	0.25	NA	0.042	0.085	16.5	-147.525
479	1	479	3.374	2.426	239	1	1621	48.45	0.199	NA	0.056	0.111	-137.913	-154.413
480	1	480	3.381	2.386	239.5	1	1732	48.49	0.166	NA	0.04	0.08	-79.957	57.956
481	1	481	3.398	2.412	240	1	1629	48.521	0.197	NA	0.031	0.062	55.222	135.179
482	1	482	3.332	2.412	240.5	1	2342	48.587	0.174	NA	0.067	0.133	-179.767	125.011
483	1	483	3.354	2.337	241	1	2107	48.665	0.111	NA	0.077	0.155	-73.186	106.581
484	1	484	3.356	2.414	241.5	1	1521	48.741	0.182	NA	0.077	0.154	88.729	161.915
485	1	485	3.382	2.351	242	1	3300	48.81	0.138	NA	0.068	0.137	-67.059	-155.788
486	1	486	3.392	2.426	242.5	1	4492	48.885	0.207	NA	0.075	0.15	82.731	149.789
487	1	487	3.338	2.384	243	1	2227	48.953	0.148	NA	0.069	0.137	-142.182	135.087
488	1	488	3.198	2.257	243.5	1	2596	49.142	0.103	NA	0.189	0.377	-137.791	4.391
489	1	489	3.44	2.332	244	1	1401	49.395	0.167	NA	0.253	0.506	17.34	155.13
490	1	490	3.279	2.243	244.5	1	3985	49.579	0.021	NA	0.184	0.368	-150.823	-168.163
491	1	491	3.342	2.344	245	1	3167	49.698	0.111	NA	0.119	0.239	57.984	-151.193
492	1	492	3.339	2.312	245.5	1	3679	49.73	0.082	NA	0.032	0.063	-96.056	-154.04
493	1	493	3.392	2.455	246	1	1785	49.883	0.233	NA	0.152	0.305	69.445	165.501
494	1	494	3.512	2.539	246.5	1	2282	50.028	0.366	NA	0.146	0.292	34.888	-34.557
495	1	495	3.287	2.354	247	1	4369	50.32	0.114	NA	0.291	0.583	-140.637	-175.525
496	1	496	3.422	2.484	247.5	1	4524	50.507	0.272	NA	0.187	0.375	43.919	-175.444
497	1	497	3.311	2.49	248	1	3118	50.618	0.25	NA	0.111	0.222	176.588	132.669
498	1	498	3.391	2.396	248.5	1	4108	50.742	0.179	NA	0.124	0.247	-50.032	133.38
499	1	499	3.374	2.421	249	1	2905	50.772	0.195	NA	0.03	0.06	123.528	173.56
500	1	500	3.368	2.293	249.5	1	2299	50.9	0.086	NA	0.128	0.256	-92.606	143.866
501	1	501	3.225	2.336	250	1	3968	51.049	0.121	NA	0.149	0.298	163.342	-104.052
502	1	502	3.384	2.418	250.5	1	2331	51.228	0.196	NA	0.179	0.358	27.425	-135.917
503	1	503	3.427	2.296	251	1	1794	51.358	0.139	NA	0.13	0.259	-70.6	-98.025
504	1	504	3.436	2.304	251.5	1	1527	51.37	0.15	NA	0.012	0.024	44.164	114.764
505	1	505	3.363	2.421	252	1	1166	51.508	0.191	NA	0.138	0.275	122	77.836
506	1	506	3.296	2.381	252.5	1	1926	51.586	0.14	NA	0.078	0.156	-149.426	88.574
507	1	507	3.342	2.295	253	1	4364	51.684	0.069	NA	0.098	0.196	-61.929	87.497
508	1	508	3.429	2.462	253.5	1	2124	51.872	0.256	NA	0.188	0.376	62.344	124.273
509	1	509	3.375	2.319	254	1	3234	52.024	0.108	NA	0.153	0.305	-110.867	-173.211
510	1	510	3.401	2.414	254.5	1	2120	52.122	0.2	NA	0.098	0.196	74.611	-174.522
511	1	511	3.434	2.367	255	1	1631	52.18	0.184	NA	0.057	0.114	-54.366	-128.977
512	1	512	3.504	2.388	255.5	1	1567	52.252	0.252	NA	0.073	0.146	16.697	71.063
513	1	513	3.446	2.346	256	1	1439	52.324	0.181	NA	0.071	0.142	-143.954	-160.651
514	1	514	3.421	2.399	256.5	1	2540	52.382	0.199	NA	0.058	0.116	116.071	-99.975
515	1	515	3.429	2.333	257	1	3355	52.448	0.159	NA	0.066	0.132	-82.988	160.942
516	1	516	3.303	2.393	257.5	1	3520	52.587	0.152	NA	0.139	0.279	154.746	-122.267
517	1	517	3.437	2.479	258	1	2146	52.747	0.275	NA	0.16	0.32	32.727	-122.018
518	1	518	3.319	2.404	258.5	1	3103	52.887	0.164	NA	0.14	0.281	-147.513	179.759
519	1	519	3.305	2.343	259	1	2269	52.949	0.103	NA	0.062	0.124	-102.832	44.682
520	1	520	3.343	2.387	259.5	1	1489	53.007	0.153	NA	0.058	0.116	49.563	152.394
521	1	521	3.385	2.329	260	1	2048	53.079	0.123	NA	0.072	0.144	-53.92	-103.483
522	1	522	3.197	2.311	260.5	1	4708	53.268	0.124	NA	0.189	0.378	-174.365	-120.445
523	1	523	3.203	2.192	261	1	2587	53.387	0.108	NA	0.119	0.238	-86.852	87.512
524	1	524	3.272	2.375	261.5	1	1350	53.582	0.137	NA	0.195	0.391	69.376	156.228
525	1	525	3.34	2.351	262	1	1713	53.654	0.117	NA	0.072	0.144	-19.564	-88.94
526	1	526	3.333	2.348	262.5	1	3321	53.661	0.112	NA	0.008	0.015	-159.92	-140.356
527	1	527	3.263	2.336	263	1	3232	53.732	0.102	NA	0.071	0.142	-170.025	-10.105
528	1	528	3.301	2.353	263.5	1	940	53.774	0.112	NA	0.041	0.083	23.518	-166.456
529	1	529	3.272	2.314	264	1	2318	53.822	0.078	NA	0.049	0.097	-126.916	-150.435
530	1	530	3.342	2.439	264.5	1	2551	53.966	0.203	NA	0.144	0.288	60.565	-172.519
531	1	531	3.281	2.359	265	1	1804	54.067	0.12	NA	0.101	0.202	-127.556	171.879
532	1	532	3.247	2.288	265.5	1	2453	54.146	0.07	NA	0.078	0.157	-115.306	12.25
533	1	533	3.327	2.362	266	1	2660	54.254	0.124	NA	0.108	0.217	42.901	158.207
534	1	534	3.251	2.333	266.5	1	1811	54.335	0.104	NA	0.081	0.162	-159.104	157.995
535	1	535	3.299	2.291	267	1	2559	54.398	0.05	NA	0.063	0.127	-41.313	117.791
536	1	536	3.322	2.307	267.5	1	1311	54.426	0.069	NA	0.028	0.055	34.338	75.652
537	1	537	3.286	2.455	268	1	1343	54.579	0.215	NA	0.153	0.306	103.303	68.964
538	1	538	3.325	2.476	268.5	1	1433	54.623	0.237	NA	0.044	0.088	27.897	-75.406
539	1	539	3.235	2.393	269	1	4768	54.745	0.165	NA	0.123	0.246	-137.242	-165.139
540	1	540	3.323	2.431	269.5	1	2694	54.841	0.191	NA	0.096	0.191	23.386	160.628
541	1	541	3.32	2.387	270	1	5495	54.885	0.147	NA	0.044	0.088	-94.253	-117.639
542	1	542	3.242	2.439	270.5	1	2702	54.979	0.206	NA	0.093	0.187	146.023	-119.725
543	1	543	3.259	2.417	271	1	1713	55.006	0.181	NA	0.027	0.055	-51.736	162.242
544	1	544	3.279	2.451	271.5	1	2720	55.044	0.211	NA	0.038	0.077	59.574	111.309
545	1	545	3.173	2.406	272	1	4872	55.159	0.208	NA	0.114	0.229	-157.23	143.196
546	1	546	3.214	2.342	272.5	1	4983	55.235	0.132	NA	0.076	0.152	-57.18	100.05
547	1	547	3.259	2.45	273	1	3690	55.352	0.213	NA	0.117	0.234	67.264	124.444
548	1	548	3.245	2.492	273.5	1	4940	55.396	0.257	NA	0.044	0.088	108.933	41.669
549	1	549	3.344	2.388	274	1	3496	55.539	0.153	NA	0.143	0.286	-46.616	-155.55
550	1	550	3.327	2.536	274.5	1	4430	55.689	0.297	NA	0.15	0.299	96.263	142.879
551	1	551	3.303	2.36	275	1	5081	55.866	0.119	NA	0.178	0.356	-97.81	165.927
552	1	552	3.348	2.399	275.5	1	2918	55.926	0.165	NA	0.059	0.119	40.838	138.648
553	1	553	3.346	2.42	276	1	1702	55.947	0.185	NA	0.021	0.042	94.673	53.835
554	1	554	3.32	2.383	276.5	1	6133	55.992	0.144	NA	0.045	0.09	-125.753	139.574
555	1	555	3.253	2.428	277	1	4206	56.073	0.192	NA	0.08	0.161	146.688	-87.559
556	1	556	3.31	2.386	277.5	1	4563	56.144	0.145	NA	0.071	0.142	-35.795	177.518
557	1	557	3.333	2.468	278	1	3596	56.228	0.229	NA	0.085	0.169	74.642	110.437
558	1	558	3.345	2.442	278.5	1	3534	56.256	0.207	NA	0.028	0.056	-64.36	-139.002
559	1	559	3.293	2.444	279	1	4437	56.308	0.203	NA	0.051	0.103	178.806	-116.835
560	1	560	3.275	2.435	279.5	1	3447	56.328	0.196	NA	0.021	0.041	-156.059	25.135
561	1	561	3.307	2.477	280	1	2028	56.381	0.236	NA	0.052	0.105	52.027	-151.914
562	1	562	3.345	2.38	280.5	1	4806	56.484	0.147	NA	0.104	0.208	-68.253	-120.281
563	1	563	3.265	2.435	281	1	3652	56.581	0.197	NA	0.097	0.194	145.524	-146.223
564	1	564	3.345	2.257	281.5	1	4166	56.776	0.048	NA	0.195	0.39	-65.949	148.527
565	1	565	3.307	2.263	282	1	4891	56.814	0.023	NA	0.038	0.076	171.162	-122.889
566	1	566	3.271	2.335	282.5	1	5540	56.895	0.099	NA	0.081	0.162	116.923	-54.238
567	1	567	3.284	2.376	283	1	2673	56.938	0.136	NA	0.043	0.086	71.207	-45.717
568	1	568	3.315	2.36	283.5	1	1885	56.972	0.12	NA	0.034	0.069	-27.999	-99.205
569	1	569	3.354	2.348	284	1	2039	57.013	0.12	NA	0.041	0.081	-16.105	11.893
570	1	570	3.266	2.32	284.5	1	2551	57.105	0.086	NA	0.092	0.184	-161.975	-145.87
571	1	571	3.296	2.395	285	1	3818	57.186	0.155	NA	0.081	0.163	68.452	-129.573
572	1	572	3.246	2.39	285.5	1	4526	57.236	0.158	NA	0.05	0.1	-173.439	118.109
573	1	573	3.211	2.412	286	1	2924	57.278	0.193	NA	0.042	0.083	147.815	-38.745
574	1	574	3.229	2.371	286.5	1	4177	57.322	0.149	NA	0.044	0.088	-66.602	145.583
575	1	575	3.257	2.461	287	1	4083	57.416	0.224	NA	0.094	0.187	72.221	138.823
576	1	576	3.311	2.398	287.5	1	3648	57.499	0.157	NA	0.083	0.166	-49.535	-121.756
577	1	577	3.341	2.376	288	1	2920	57.536	0.141	NA	0.037	0.075	-36.215	13.321
578	1	578	3.281	2.461	288.5	1	4162	57.64	0.221	NA	0.104	0.208	125.321	161.535
579	1	579	3.262	2.401	289	1	3526	57.703	0.164	NA	0.063	0.126	-107.087	127.592
580	1	580	3.258	2.372	289.5	1	3878	57.732	0.137	NA	0.029	0.058	-98.566	8.521
581	1	581	3.333	2.415	290	1	3995	57.819	0.178	NA	0.087	0.174	30.042	128.608
582	1	582	3.356	2.441	290.5	1	3526	57.853	0.208	NA	0.034	0.069	48.769	18.727
583	1	583	3.322	2.363	291	1	2978	57.939	0.124	NA	0.086	0.171	-112.999	-161.768
584	1	584	3.324	2.449	291.5	1	4072	58.025	0.209	NA	0.086	0.173	89.074	-157.927
585	1	585	3.283	2.38	292	1	2521	58.105	0.14	NA	0.08	0.16	-121.023	149.904
586	1	586	3.302	2.37	292.5	1	2506	58.127	0.129	NA	0.022	0.044	-27.338	93.685
587	1	587	3.257	2.474	293	1	3748	58.241	0.237	NA	0.113	0.226	113.571	140.909
588	1	588	3.305	2.38	293.5	1	3200	58.346	0.139	NA	0.105	0.211	-62.901	-176.472
589	1	589	3.348	2.518	294	1	3415	58.491	0.281	NA	0.145	0.289	72.545	135.446
590	1	590	3.234	2.409	294.5	1	3436	58.648	0.181	NA	0.157	0.315	-136.391	151.065
591	1	591	3.316	2.413	295	1	4991	58.73	0.173	NA	0.082	0.164	2.289	138.68
592	1	592	3.292	2.299	295.5	1	3227	58.846	0.059	NA	0.116	0.232	-101.975	-104.264
593	1	593	3.348	2.36	296	1	2717	58.929	0.128	NA	0.082	0.165	47.226	149.201
594	1	594	3.467	2.321	296.5	1	4420	59.053	0.185	NA	0.125	0.249	-18.197	-65.423
595	1	595	3.392	2.312	297	1	2365	59.129	0.116	NA	0.075	0.151	-173.16	-154.964
596	1	596	3.216	2.347	297.5	1	4302	59.308	0.135	NA	0.179	0.358	168.653	-18.187
597	1	597	3.3	2.383	298	1	3620	59.398	0.142	NA	0.091	0.182	23.508	-145.146
598	1	598	3.328	2.401	298.5	1	3680	59.432	0.163	NA	0.033	0.067	32.718	9.21
599	1	599	3.299	2.427	299	1	3487	59.47	0.186	NA	0.038	0.077	138.264	105.546
600	1	600	3.314	2.367	299.5	1	3392	59.532	0.126	NA	0.062	0.124	-76.373	145.363
