# Supplementary material for: Random sub-diffusion and capture of genes by the nuclear pore reduces dynamics and coordinates inter-chromosomal movement
Source: eLife. 2021 May 18;10:e66238. doi: 10.7554/eLife.66238 (PMC8195609; doi:10.7554/eLife.66238)
Supplement: Figure 5—source data 1. [file elife-66238-fig5-data1.zip › REPOS_DB/DimerCap_WT/200312_DimerCap_WT_Dimer_10a.csv]

Nr	TID	PID	x [micron]	y [micron]	t [sec]	c [idx]	I [val]	Len [micron]	D2S [micron]	D2R [micron]	D2P [micron]	v [micron/sec]	α [deg]	Δα [deg]
1	1	1	2.535	3.469	0	1	3744	0	0	NA	NA	NA	NA	NA
2	1	2	2.645	3.371	0.5	1	3189	0.147	0.147	NA	0.147	0.294	-41.422	NA
3	1	3	2.748	3.523	1	1	1945	0.33	0.22	NA	0.183	0.366	55.933	97.355
4	1	4	2.698	3.488	1.5	1	2282	0.391	0.164	NA	0.061	0.121	-144.759	159.308
5	1	5	2.629	3.429	2	1	2647	0.481	0.102	NA	0.091	0.181	-139.539	5.22
6	1	6	2.657	3.451	2.5	1	3724	0.517	0.124	NA	0.036	0.072	37.572	177.111
7	1	7	2.429	3.586	3	1	4522	0.783	0.159	NA	0.266	0.532	149.383	111.811
8	1	8	2.432	3.533	3.5	1	6792	0.837	0.121	NA	0.054	0.108	-86.601	124.016
9	1	9	2.501	3.489	4	1	6137	0.919	0.04	NA	0.082	0.163	-32.485	54.115
10	1	10	2.449	3.512	4.5	1	4964	0.976	0.096	NA	0.057	0.113	156.16	-171.355
11	1	11	2.524	3.543	5	1	2368	1.057	0.075	NA	0.082	0.164	22.206	-133.954
12	1	12	2.471	3.572	5.5	1	6033	1.119	0.122	NA	0.061	0.122	151.331	129.125
13	1	13	2.63	3.487	6	1	3761	1.299	0.097	NA	0.181	0.361	-27.903	-179.234
14	1	14	2.564	3.499	6.5	1	4529	1.366	0.042	NA	0.067	0.134	170.179	-161.919
15	1	15	2.463	3.435	7	1	7660	1.486	0.08	NA	0.12	0.24	-147.817	42.005
16	1	16	2.535	3.403	7.5	1	4998	1.565	0.065	NA	0.079	0.158	-23.695	124.122
17	1	17	2.602	3.464	8	1	1576	1.656	0.067	NA	0.091	0.181	42.123	65.818
18	1	18	2.571	3.41	8.5	1	2786	1.717	0.069	NA	0.062	0.123	-119.761	-161.885
19	1	19	2.608	3.425	9	1	3244	1.756	0.085	NA	0.039	0.078	21.373	141.134
20	1	20	2.568	3.505	9.5	1	5480	1.846	0.049	NA	0.089	0.179	116.498	95.125
21	1	21	2.59	3.52	10	1	5760	1.872	0.075	NA	0.027	0.054	34.35	-82.148
22	1	22	2.59	3.365	10.5	1	2425	2.027	0.117	NA	0.155	0.309	-90.129	-124.48
23	1	23	2.458	3.451	11	1	5582	2.184	0.079	NA	0.158	0.315	146.848	-123.022
24	1	24	2.56	3.45	11.5	1	2391	2.287	0.031	NA	0.102	0.205	-0.984	-147.832
25	1	25	2.731	3.479	12	1	1126	2.46	0.196	NA	0.173	0.347	9.721	10.705
26	1	26	2.709	3.528	12.5	1	2222	2.514	0.184	NA	0.054	0.108	113.947	104.225
27	1	27	2.435	3.332	13	1	5495	2.851	0.169	NA	0.337	0.673	-144.352	101.701
28	1	28	2.519	3.333	13.5	1	4535	2.935	0.137	NA	0.084	0.168	0.531	144.883
29	1	29	2.606	3.395	14	1	1651	3.041	0.102	NA	0.107	0.214	35.787	35.256
30	1	30	2.557	3.365	14.5	1	4680	3.099	0.106	NA	0.057	0.115	-148.15	176.063
31	1	31	2.458	3.294	15	1	6350	3.221	0.191	NA	0.122	0.245	-144.486	3.664
32	1	32	2.425	3.392	15.5	1	5939	3.325	0.134	NA	0.103	0.207	108.295	-107.219
33	1	33	2.64	3.393	16	1	1557	3.539	0.129	NA	0.215	0.429	0.243	-108.052
34	1	34	2.622	3.485	16.5	1	2016	3.633	0.089	NA	0.094	0.188	101	100.757
35	1	35	2.594	3.415	17	1	3347	3.709	0.08	NA	0.075	0.151	-111.598	147.402
36	1	36	2.602	3.441	17.5	1	2474	3.736	0.072	NA	0.027	0.055	73.909	-174.493
37	1	37	2.56	3.396	18	1	3272	3.798	0.077	NA	0.062	0.123	-132.64	153.452
38	1	38	2.63	3.404	18.5	1	1934	3.868	0.115	NA	0.07	0.141	6.689	139.329
39	1	39	2.577	3.342	19	1	4270	3.949	0.133	NA	0.082	0.163	-130.48	-137.168
40	1	40	2.476	3.353	19.5	1	5719	4.051	0.129	NA	0.101	0.203	173.72	-55.8
41	1	41	2.649	3.43	20	1	2869	4.24	0.12	NA	0.189	0.378	23.927	-149.793
42	1	42	2.577	3.463	20.5	1	1687	4.318	0.043	NA	0.079	0.157	155.254	131.327
43	1	43	2.541	3.448	21	1	2958	4.357	0.021	NA	0.039	0.078	-158.189	46.558
44	1	44	2.342	3.445	21.5	1	6606	4.556	0.194	NA	0.199	0.398	-178.98	-20.792
45	1	45	2.509	3.514	22	1	2043	4.737	0.052	NA	0.181	0.362	22.469	-158.551
46	1	46	2.407	3.368	22.5	1	6024	4.915	0.163	NA	0.178	0.357	-125.029	-147.498
47	1	47	2.471	3.42	23	1	1984	4.998	0.08	NA	0.082	0.165	39.074	164.103
48	1	48	2.587	3.445	23.5	1	1235	5.117	0.057	NA	0.119	0.238	12.449	-26.625
49	1	49	2.595	3.348	24	1	3362	5.215	0.135	NA	0.098	0.196	-85.035	-97.484
50	1	50	2.51	3.47	24.5	1	5352	5.364	0.025	NA	0.149	0.299	125.118	-149.847
51	1	51	2.405	3.405	25	1	6060	5.487	0.145	NA	0.123	0.247	-148.3	86.582
52	1	52	2.54	3.417	25.5	1	2342	5.623	0.052	NA	0.136	0.272	4.828	153.128
53	1	53	2.34	3.395	26	1	5885	5.825	0.209	NA	0.202	0.403	-173.767	-178.594
54	1	54	2.458	3.358	26.5	1	6385	5.949	0.135	NA	0.124	0.248	-17.411	156.355
55	1	55	2.659	3.398	27	1	1689	6.154	0.143	NA	0.205	0.41	11.355	28.766
56	1	56	2.487	3.332	27.5	1	4827	6.339	0.145	NA	0.184	0.369	-159.005	-170.36
57	1	57	2.567	3.302	28	1	3272	6.424	0.169	NA	0.085	0.17	-20.483	138.522
58	1	58	2.559	3.307	28.5	1	8177	6.433	0.164	NA	0.009	0.018	150.486	170.97
59	1	59	2.492	3.239	29	1	5565	6.527	0.234	NA	0.095	0.19	-134.35	75.164
60	1	60	2.494	3.264	29.5	1	4262	6.553	0.208	NA	0.026	0.051	87.355	-138.295
61	1	61	2.406	3.265	30	1	7199	6.641	0.241	NA	0.088	0.176	179.65	92.295
62	1	62	2.617	3.327	30.5	1	2818	6.861	0.164	NA	0.22	0.44	16.338	-163.312
63	1	63	2.536	3.339	31	1	6171	6.942	0.129	NA	0.082	0.163	171.108	154.77
64	1	64	2.618	3.33	31.5	1	4217	7.025	0.162	NA	0.083	0.166	-6.344	-177.452
65	1	65	2.642	3.47	32	1	6649	7.168	0.107	NA	0.142	0.284	80.513	86.857
66	1	66	2.652	3.348	32.5	1	4010	7.29	0.168	NA	0.123	0.245	-85.094	-165.607
67	1	67	2.586	3.402	33	1	3246	7.376	0.084	NA	0.086	0.171	141.193	-133.713
68	1	68	2.553	3.393	33.5	1	2724	7.41	0.078	NA	0.034	0.068	-164.184	54.623
69	1	69	2.632	3.425	34	1	2022	7.495	0.107	NA	0.085	0.171	21.923	-173.893
70	1	70	2.535	3.477	34.5	1	2088	7.606	0.008	NA	0.111	0.221	151.902	129.979
71	1	71	2.425	3.411	35	1	4258	7.733	0.124	NA	0.128	0.255	-149.129	58.969
72	1	72	2.379	3.461	35.5	1	3995	7.802	0.156	NA	0.068	0.137	132.752	-78.119
73	1	73	2.391	3.583	36	1	7413	7.924	0.184	NA	0.123	0.245	84.412	-48.34
74	1	74	2.415	3.619	36.5	1	6024	7.967	0.193	NA	0.043	0.086	56.527	-27.885
75	1	75	2.534	3.484	37	1	2468	8.148	0.015	NA	0.18	0.361	-48.61	-105.137
76	1	76	2.564	3.532	37.5	1	1881	8.205	0.07	NA	0.057	0.114	57.53	106.14
77	1	77	2.543	3.574	38	1	2126	8.252	0.106	NA	0.047	0.094	116.444	58.914
78	1	78	2.443	3.542	38.5	1	2028	8.357	0.117	NA	0.105	0.21	-162.152	81.404
79	1	79	2.553	3.617	39	1	3620	8.49	0.15	NA	0.133	0.266	34.598	-163.25
80	1	80	2.472	3.652	39.5	1	6560	8.578	0.194	NA	0.088	0.177	156.656	122.058
81	1	81	2.494	3.61	40	1	5365	8.626	0.147	NA	0.048	0.095	-62.555	140.788
82	1	82	2.613	3.67	40.5	1	4298	8.76	0.216	NA	0.134	0.267	26.644	89.199
83	1	83	2.707	3.576	41	1	2886	8.893	0.203	NA	0.133	0.267	-45.095	-71.739
84	1	84	2.601	3.608	41.5	1	3886	9.004	0.154	NA	0.111	0.222	163.095	-151.809
85	1	85	2.599	3.602	42	1	3684	9.01	0.148	NA	0.007	0.013	-107.19	89.714
86	1	86	2.599	3.6	42.5	1	3679	9.012	0.147	NA	0.001	0.003	-75.914	31.277
87	1	87	2.625	3.584	43	1	2470	9.042	0.146	NA	0.03	0.06	-32.924	42.99
88	1	88	2.68	3.599	43.5	1	5322	9.1	0.195	NA	0.058	0.115	15.291	48.215
89	1	89	2.694	3.587	44	1	2875	9.118	0.198	NA	0.018	0.036	-42.207	-57.498
90	1	90	2.684	3.636	44.5	1	3242	9.168	0.225	NA	0.05	0.1	100.499	142.706
91	1	91	2.729	3.553	45	1	3191	9.262	0.212	NA	0.094	0.188	-61.539	-162.038
92	1	92	2.641	3.745	45.5	1	5559	9.472	0.296	NA	0.21	0.421	114.725	176.265
93	1	93	2.723	3.514	46	1	2099	9.717	0.193	NA	0.245	0.489	-70.564	174.71
94	1	94	2.641	3.617	46.5	1	3901	9.848	0.183	NA	0.131	0.263	128.321	-161.115
95	1	95	2.692	3.61	47	1	3509	9.899	0.211	NA	0.051	0.102	-8.28	-136.6
96	1	96	2.678	3.564	47.5	1	1201	9.947	0.172	NA	0.047	0.095	-106.692	-98.413
97	1	97	2.757	3.557	48	1	3537	10.026	0.239	NA	0.079	0.159	-5.235	101.457
98	1	98	2.732	3.518	48.5	1	2867	10.072	0.203	NA	0.046	0.092	-122.862	-117.627
99	1	99	2.68	3.633	49	1	5009	10.198	0.219	NA	0.126	0.251	114.48	-122.658
100	1	100	2.675	3.607	49.5	1	4575	10.224	0.197	NA	0.026	0.052	-100.156	145.364
101	1	101	2.623	3.619	50	1	6997	10.278	0.174	NA	0.054	0.108	167.588	-92.256
102	1	102	2.712	3.541	50.5	1	2527	10.396	0.192	NA	0.118	0.237	-40.918	151.494
103	1	103	2.552	3.557	51	1	1890	10.556	0.09	NA	0.16	0.321	174.482	-144.6
104	1	104	2.618	3.572	51.5	1	1939	10.623	0.132	NA	0.067	0.134	12.891	-161.591
105	1	105	2.713	3.595	52	1	1828	10.721	0.218	NA	0.098	0.196	13.711	0.82
106	1	106	2.508	3.64	52.5	1	4138	10.931	0.174	NA	0.21	0.419	167.46	153.749
107	1	107	2.456	3.579	53	1	5608	11.011	0.136	NA	0.08	0.16	-130.733	61.807
108	1	108	2.671	3.647	53.5	1	3530	11.236	0.224	NA	0.225	0.45	17.4	148.133
109	1	109	2.593	3.748	54	1	5518	11.364	0.286	NA	0.128	0.256	127.556	110.156
110	1	110	2.611	3.74	54.5	1	5535	11.384	0.282	NA	0.02	0.04	-23.552	-151.108
111	1	111	2.491	3.616	55	1	3108	11.557	0.154	NA	0.173	0.345	-134.183	-110.631
112	1	112	2.408	3.582	55.5	1	5085	11.646	0.17	NA	0.09	0.18	-157.302	-23.119
113	1	113	2.51	3.585	56	1	4881	11.748	0.119	NA	0.102	0.203	1.56	158.862
114	1	114	2.713	3.526	56.5	1	2406	11.96	0.187	NA	0.212	0.424	-16.094	-17.654
115	1	115	2.498	3.51	57	1	3473	12.176	0.055	NA	0.216	0.432	-175.711	-159.617
116	1	116	2.64	3.518	57.5	1	2410	12.318	0.116	NA	0.142	0.284	3.39	179.101
117	1	117	2.566	3.471	58	1	3223	12.406	0.031	NA	0.087	0.175	-147.192	-150.582
118	1	118	2.642	3.495	58.5	1	3492	12.485	0.11	NA	0.08	0.159	18.095	165.287
119	1	119	2.644	3.499	59	1	2749	12.489	0.113	NA	0.004	0.007	64.834	46.739
120	1	120	2.547	3.443	59.5	1	3266	12.6	0.028	NA	0.111	0.223	-150.052	145.114
121	1	121	2.524	3.51	60	1	1625	12.671	0.043	NA	0.071	0.142	108.774	-101.174
122	1	122	2.491	3.53	60.5	1	5858	12.71	0.076	NA	0.039	0.078	149.673	40.899
123	1	123	2.569	3.563	61	1	3466	12.795	0.101	NA	0.085	0.17	23.185	-126.488
124	1	124	2.586	3.43	61.5	1	3519	12.93	0.064	NA	0.135	0.269	-82.791	-105.976
125	1	125	2.512	3.448	62	1	3249	13.006	0.031	NA	0.076	0.152	166.404	-110.805
126	1	126	2.586	3.497	62.5	1	3596	13.095	0.058	NA	0.089	0.178	33.831	-132.574
127	1	127	2.542	3.474	63	1	4725	13.145	0.009	NA	0.05	0.099	-151.99	174.179
128	1	128	2.538	3.537	63.5	1	2246	13.208	0.069	NA	0.063	0.127	93.193	-114.817
129	1	129	2.483	3.464	64	1	4590	13.299	0.052	NA	0.091	0.183	-127.017	139.79
130	1	130	2.508	3.371	64.5	1	3253	13.396	0.101	NA	0.096	0.193	-75.243	51.774
131	1	131	2.524	3.504	65	1	2643	13.53	0.037	NA	0.134	0.268	82.887	158.129
132	1	132	2.652	3.498	65.5	1	2210	13.657	0.121	NA	0.128	0.255	-2.724	-85.611
133	1	133	2.595	3.439	66	1	5864	13.739	0.067	NA	0.082	0.164	-133.652	-130.928
134	1	134	2.603	3.423	66.5	1	2303	13.757	0.082	NA	0.017	0.035	-64.375	69.277
135	1	135	2.616	3.424	67	1	2500	13.769	0.093	NA	0.013	0.025	1.99	66.365
136	1	136	2.732	3.359	67.5	1	2542	13.902	0.225	NA	0.133	0.266	-28.963	-30.953
137	1	137	2.656	3.297	68	1	4768	14.001	0.21	NA	0.098	0.197	-140.478	-111.515
138	1	138	2.715	3.354	68.5	1	3517	14.083	0.213	NA	0.082	0.164	44.33	-175.192
139	1	139	2.77	3.364	69	1	6167	14.139	0.258	NA	0.057	0.113	10.247	-34.083
140	1	140	2.69	3.405	69.5	1	5235	14.23	0.167	NA	0.091	0.181	153.059	142.812
141	1	141	2.738	3.262	70	1	5090	14.38	0.289	NA	0.151	0.302	-71.444	135.497
142	1	142	2.694	3.31	70.5	1	5497	14.445	0.225	NA	0.065	0.129	132.175	-156.381
143	1	143	2.676	3.301	71	1	5495	14.465	0.219	NA	0.02	0.04	-152.94	74.885
144	1	144	2.686	3.376	71.5	1	4422	14.541	0.177	NA	0.076	0.151	82.71	-124.35
145	1	145	2.709	3.327	72	1	6216	14.595	0.224	NA	0.054	0.109	-65.119	-147.828
146	1	146	2.705	3.334	72.5	1	4458	14.603	0.217	NA	0.008	0.017	116.026	-178.855
147	1	147	2.684	3.432	73	1	3613	14.703	0.154	NA	0.1	0.199	102.327	-13.699
148	1	148	2.65	3.418	73.5	1	3108	14.74	0.125	NA	0.037	0.073	-158.462	99.211
149	1	149	2.67	3.384	74	1	3624	14.779	0.159	NA	0.04	0.079	-58.866	99.596
150	1	150	2.685	3.477	74.5	1	2869	14.873	0.151	NA	0.094	0.188	80.873	139.739
151	1	151	2.623	3.461	75	1	3259	14.937	0.089	NA	0.064	0.128	-165.416	113.712
152	1	152	2.524	3.383	75.5	1	4915	15.063	0.086	NA	0.126	0.252	-142.049	23.366
153	1	153	2.678	3.372	76	1	5009	15.218	0.173	NA	0.155	0.309	-4.291	137.758
154	1	154	2.65	3.368	76.5	1	4151	15.246	0.153	NA	0.028	0.057	-171.686	-167.395
155	1	155	2.717	3.484	77	1	3185	15.38	0.183	NA	0.134	0.268	60.187	-128.126
156	1	156	2.614	3.503	77.5	1	3065	15.485	0.086	NA	0.104	0.209	169.404	109.217
157	1	157	2.587	3.418	78	1	2495	15.574	0.072	NA	0.09	0.179	-107.817	82.78
158	1	158	2.84	3.406	78.5	1	5241	15.828	0.311	NA	0.253	0.507	-2.65	105.166
159	1	159	2.62	3.347	79	1	6084	16.055	0.148	NA	0.227	0.454	-164.925	-162.275
160	1	160	2.661	3.426	79.5	1	2907	16.144	0.133	NA	0.089	0.178	62.586	-132.489
161	1	161	2.737	3.337	80	1	4998	16.261	0.242	NA	0.117	0.235	-49.805	-112.391
162	1	162	2.805	3.383	80.5	1	6146	16.343	0.283	NA	0.082	0.164	34.392	84.197
163	1	163	2.745	3.361	81	1	4345	16.408	0.236	NA	0.064	0.129	-159.787	165.822
164	1	164	2.716	3.426	81.5	1	3549	16.479	0.186	NA	0.071	0.143	113.888	-86.325
165	1	165	2.648	3.388	82	1	4520	16.556	0.139	NA	0.077	0.155	-150.628	95.483
166	1	166	2.713	3.442	82.5	1	4889	16.641	0.18	NA	0.085	0.169	39.926	-169.445
167	1	167	2.727	3.431	83	1	3965	16.659	0.195	NA	0.018	0.036	-41.598	-81.524
168	1	168	2.696	3.436	83.5	1	2094	16.689	0.165	NA	0.031	0.061	170.316	-148.086
169	1	169	2.757	3.495	84	1	1958	16.774	0.224	NA	0.085	0.169	44.338	-125.978
170	1	170	2.723	3.468	84.5	1	4121	16.817	0.188	NA	0.043	0.087	-141.441	174.221
171	1	171	2.8	3.398	85	1	2536	16.921	0.274	NA	0.103	0.207	-42.242	99.199
172	1	172	2.628	3.463	85.5	1	2562	17.104	0.094	NA	0.183	0.366	159.443	-158.314
173	1	173	2.675	3.402	86	1	4160	17.181	0.156	NA	0.077	0.154	-52.23	148.326
174	1	174	2.638	3.353	86.5	1	4616	17.243	0.155	NA	0.062	0.123	-127.588	-75.358
175	1	175	2.709	3.388	87	1	3466	17.321	0.192	NA	0.079	0.158	26.316	153.904
176	1	176	2.633	3.456	87.5	1	2489	17.424	0.099	NA	0.102	0.204	137.859	111.543
177	1	177	2.673	3.403	88	1	2609	17.49	0.152	NA	0.066	0.132	-52.966	169.175
178	1	178	2.697	3.364	88.5	1	3515	17.536	0.193	NA	0.046	0.093	-57.768	-4.802
179	1	179	2.651	3.324	89	1	3686	17.598	0.186	NA	0.062	0.124	-138.991	-81.224
180	1	180	2.78	3.394	89.5	1	2419	17.745	0.256	NA	0.147	0.294	28.608	167.6
181	1	181	2.699	3.343	90	1	4671	17.84	0.207	NA	0.095	0.191	-147.355	-175.963
182	1	182	2.715	3.457	90.5	1	3551	17.956	0.181	NA	0.116	0.232	82.122	-130.523
183	1	183	2.686	3.433	91	1	4172	17.994	0.155	NA	0.038	0.076	-140.08	137.798
184	1	184	2.72	3.463	91.5	1	3261	18.04	0.185	NA	0.045	0.091	41.603	-178.316
185	1	185	2.717	3.363	92	1	3963	18.141	0.211	NA	0.101	0.201	-91.87	-133.474
186	1	186	2.667	3.346	92.5	1	1905	18.193	0.18	NA	0.053	0.106	-161.34	-69.47
187	1	187	2.673	3.422	93	1	1969	18.27	0.146	NA	0.077	0.153	85.02	-113.64
188	1	188	2.804	3.432	93.5	1	1512	18.401	0.272	NA	0.131	0.262	4.157	-80.863
189	1	189	2.66	3.406	94	1	1922	18.548	0.14	NA	0.147	0.293	-169.75	-173.907
190	1	190	2.805	3.437	94.5	1	2182	18.697	0.272	NA	0.149	0.298	12.249	-178.001
191	1	191	2.767	3.417	95	1	1749	18.741	0.238	NA	0.044	0.087	-151.651	-163.899
192	1	192	2.759	3.408	95.5	1	1567	18.752	0.232	NA	0.011	0.023	-133.761	17.89
193	1	193	2.77	3.447	96	1	1467	18.793	0.236	NA	0.041	0.081	74.268	-151.971
194	1	194	2.756	3.501	96.5	1	2171	18.848	0.224	NA	0.055	0.11	104.456	30.188
195	1	195	2.662	3.404	97	1	2079	18.983	0.143	NA	0.135	0.271	-134.291	121.253
196	1	196	2.642	3.509	97.5	1	1762	19.089	0.115	NA	0.106	0.213	100.589	-125.12
197	1	197	2.639	3.488	98	1	1201	19.11	0.106	NA	0.021	0.041	-99.415	159.996
198	1	198	2.672	3.532	98.5	1	1683	19.165	0.151	NA	0.054	0.109	52.898	152.313
199	1	199	2.71	3.306	99	1	3135	19.394	0.239	NA	0.229	0.458	-80.476	-133.374
200	1	200	2.793	3.389	99.5	1	5309	19.511	0.27	NA	0.117	0.235	45.062	125.537
201	1	201	2.807	3.436	100	1	2254	19.561	0.274	NA	0.05	0.099	73.011	27.949
202	1	202	2.762	3.347	100.5	1	2545	19.661	0.257	NA	0.1	0.2	-116.976	170.013
203	1	203	2.889	3.275	101	1	3999	19.807	0.404	NA	0.146	0.292	-29.437	87.539
204	1	204	2.807	3.39	101.5	1	2039	19.948	0.283	NA	0.141	0.282	125.695	155.132
205	1	205	2.865	3.324	102	1	6265	20.036	0.361	NA	0.088	0.176	-48.585	-174.28
206	1	206	2.876	3.315	102.5	1	4172	20.05	0.374	NA	0.014	0.028	-39.049	9.536
207	1	207	2.61	3.334	103	1	1685	20.317	0.154	NA	0.267	0.534	175.987	-144.964
208	1	208	2.61	3.421	103.5	1	1346	20.404	0.089	NA	0.087	0.174	90.272	-85.715
209	1	209	2.654	3.286	104	1	2958	20.546	0.218	NA	0.142	0.284	-71.665	-161.937
210	1	210	2.62	3.304	104.5	1	4714	20.584	0.186	NA	0.038	0.076	152.776	-135.559
211	1	211	2.737	3.294	105	1	3093	20.701	0.267	NA	0.117	0.235	-4.735	-157.51
212	1	212	2.855	3.285	105.5	1	5243	20.819	0.369	NA	0.118	0.236	-4.677	0.058
213	1	213	2.752	3.368	106	1	5666	20.952	0.239	NA	0.133	0.266	140.888	145.565
214	1	214	2.746	3.38	106.5	1	2643	20.965	0.229	NA	0.013	0.027	115.68	-25.208
215	1	215	2.779	3.45	107	1	3652	21.042	0.245	NA	0.077	0.154	64.485	-51.195
216	1	216	2.777	3.337	107.5	1	3180	21.155	0.276	NA	0.113	0.226	-90.989	-155.474
217	1	217	2.801	3.47	108	1	1563	21.291	0.267	NA	0.136	0.271	79.701	170.69
218	1	218	2.686	3.381	108.5	1	2299	21.436	0.175	NA	0.145	0.291	-142.265	138.035
219	1	219	2.677	3.351	109	1	2404	21.468	0.184	NA	0.032	0.064	-107.599	34.665
220	1	220	2.756	3.407	109.5	1	2101	21.565	0.23	NA	0.097	0.194	35.12	142.719
221	1	221	2.73	3.479	110	1	5026	21.641	0.195	NA	0.077	0.154	109.934	74.815
222	1	222	2.878	3.428	110.5	1	3276	21.798	0.345	NA	0.156	0.313	-18.957	-128.892
223	1	223	2.832	3.494	111	1	4439	21.878	0.298	NA	0.08	0.161	124.716	143.674
224	1	224	2.897	3.468	111.5	1	3136	21.947	0.362	NA	0.069	0.139	-21.591	-146.308
225	1	225	2.874	3.429	112	1	3541	21.993	0.342	NA	0.045	0.091	-119.766	-98.175
226	1	226	2.816	3.489	112.5	1	5559	22.077	0.281	NA	0.084	0.168	134.269	-105.965
227	1	227	2.853	3.603	113	1	6967	22.197	0.345	NA	0.12	0.24	71.783	-62.486
228	1	228	2.979	3.473	113.5	1	3133	22.377	0.444	NA	0.181	0.362	-45.849	-117.632
229	1	229	2.896	3.561	114	1	4580	22.498	0.373	NA	0.121	0.242	133.541	179.39
230	1	230	2.832	3.616	114.5	1	4055	22.582	0.332	NA	0.084	0.168	139.194	5.653
231	1	231	2.838	3.474	115	1	4181	22.724	0.303	NA	0.142	0.283	-87.548	133.258
232	1	232	2.92	3.482	115.5	1	7470	22.806	0.386	NA	0.082	0.165	5.448	92.996
233	1	233	2.975	3.547	116	1	5220	22.892	0.447	NA	0.085	0.17	50.167	44.719
234	1	234	3.049	3.552	116.5	1	5051	22.966	0.521	NA	0.075	0.149	3.47	-46.698
235	1	235	2.969	3.465	117	1	5408	23.085	0.434	NA	0.118	0.237	-132.94	-136.41
236	1	236	2.989	3.501	117.5	1	2314	23.126	0.456	NA	0.041	0.082	60.11	-166.95
237	1	237	2.981	3.566	118	1	2585	23.192	0.456	NA	0.066	0.132	97.599	37.489
238	1	238	3.001	3.51	118.5	1	4100	23.252	0.468	NA	0.06	0.121	-69.989	-167.588
239	1	239	2.925	3.547	119	1	3112	23.336	0.398	NA	0.084	0.169	153.818	-136.192
240	1	240	3.011	3.569	119.5	1	5247	23.425	0.487	NA	0.088	0.177	14.594	-139.225
241	1	241	2.89	3.533	120	1	2679	23.551	0.361	NA	0.126	0.252	-163.222	-177.815
242	1	242	2.905	3.396	120.5	1	7496	23.689	0.377	NA	0.138	0.276	-83.725	79.497
243	1	243	2.948	3.299	121	1	4703	23.795	0.447	NA	0.106	0.212	-66.222	17.503
244	1	244	2.943	3.408	121.5	1	3374	23.904	0.412	NA	0.109	0.218	92.834	159.056
245	1	245	2.908	3.474	122	1	4639	23.979	0.373	NA	0.075	0.15	117.689	24.855
246	1	246	2.877	3.457	122.5	1	3801	24.015	0.342	NA	0.036	0.071	-149.997	92.314
247	1	247	2.806	3.403	123	1	4989	24.104	0.279	NA	0.089	0.179	-142.859	7.137
248	1	248	2.816	3.297	123.5	1	5036	24.211	0.33	NA	0.107	0.214	-84.178	58.681
249	1	249	2.781	3.378	124	1	4928	24.3	0.263	NA	0.089	0.178	113.314	-162.508
250	1	250	2.711	3.475	124.5	1	5021	24.42	0.176	NA	0.12	0.24	125.994	12.68
251	1	251	2.746	3.403	125	1	4484	24.501	0.221	NA	0.081	0.161	-63.798	170.208
252	1	252	2.824	3.424	125.5	1	4255	24.581	0.293	NA	0.081	0.161	14.837	78.636
253	1	253	2.806	3.571	126	1	3933	24.73	0.29	NA	0.149	0.297	97.149	82.311
254	1	254	2.817	3.471	126.5	1	2643	24.831	0.282	NA	0.101	0.202	-83.702	179.15
255	1	255	2.887	3.489	127	1	1226	24.903	0.353	NA	0.073	0.145	14.668	98.37
256	1	256	2.893	3.431	127.5	1	3005	24.962	0.36	NA	0.058	0.117	-84.114	-98.781
257	1	257	2.842	3.44	128	1	1860	25.013	0.309	NA	0.051	0.103	170.088	-105.799
258	1	258	2.884	3.357	128.5	1	2496	25.106	0.367	NA	0.093	0.186	-63.165	126.748
259	1	259	2.854	3.438	129	1	2263	25.192	0.321	NA	0.086	0.172	110.496	173.66
260	1	260	2.927	3.462	129.5	1	1866	25.269	0.392	NA	0.077	0.154	18.343	-92.153
261	1	261	2.828	3.468	130	1	1593	25.368	0.293	NA	0.099	0.198	176.85	158.507
262	1	262	2.854	3.305	130.5	1	1657	25.532	0.359	NA	0.164	0.328	-80.81	102.339
263	1	263	2.875	3.436	131	1	2227	25.664	0.342	NA	0.132	0.264	80.911	161.722
264	1	264	2.882	3.496	131.5	1	1386	25.725	0.349	NA	0.061	0.122	83.397	2.486
265	1	265	2.837	3.448	132	1	3835	25.791	0.303	NA	0.066	0.132	-132.836	143.766
266	1	266	2.862	3.421	132.5	1	2649	25.827	0.331	NA	0.036	0.072	-46.979	85.857
267	1	267	2.797	3.443	133	1	1691	25.896	0.264	NA	0.068	0.136	161.722	-151.299
268	1	268	2.812	3.379	133.5	1	3831	25.961	0.291	NA	0.065	0.13	-76.988	121.29
269	1	269	2.807	3.485	134	1	4947	26.067	0.273	NA	0.106	0.212	92.534	169.522
270	1	270	2.851	3.441	134.5	1	2201	26.129	0.318	NA	0.062	0.124	-44.625	-137.159
271	1	271	2.76	3.561	135	1	5169	26.279	0.243	NA	0.151	0.301	127.392	172.017
272	1	272	2.856	3.401	135.5	1	4100	26.466	0.328	NA	0.187	0.373	-58.895	173.714
273	1	273	2.969	3.518	136	1	5437	26.628	0.437	NA	0.163	0.325	45.913	104.807
274	1	274	2.901	3.407	136.5	1	4388	26.759	0.371	NA	0.13	0.261	-121.613	-167.526
275	1	275	2.851	3.403	137	1	4930	26.809	0.323	NA	0.05	0.101	-175.618	-54.005
276	1	276	2.874	3.398	137.5	1	1964	26.833	0.346	NA	0.024	0.047	-12.141	163.476
277	1	277	2.892	3.504	138	1	4808	26.94	0.359	NA	0.107	0.215	80.282	92.424
278	1	278	2.901	3.49	138.5	1	3790	26.957	0.367	NA	0.017	0.033	-56.756	-137.038
279	1	279	2.895	3.48	139	1	1858	26.969	0.36	NA	0.012	0.024	-123.023	-66.267
280	1	280	2.947	3.44	139.5	1	3889	27.034	0.413	NA	0.065	0.13	-37.315	85.708
281	1	281	2.949	3.502	140	1	2692	27.095	0.416	NA	0.061	0.123	87.644	124.959
282	1	282	2.751	3.508	140.5	1	4991	27.294	0.22	NA	0.198	0.397	178.201	90.557
283	1	283	2.908	3.548	141	1	3769	27.456	0.382	NA	0.162	0.325	14.424	-163.777
284	1	284	2.866	3.47	141.5	1	3238	27.545	0.331	NA	0.089	0.178	-118.455	-132.878
285	1	285	2.779	3.451	142	1	2726	27.633	0.245	NA	0.088	0.177	-167.758	-49.304
286	1	286	2.759	3.547	142.5	1	4206	27.731	0.238	NA	0.097	0.195	101.651	-90.59
287	1	287	2.905	3.565	143	1	2826	27.878	0.382	NA	0.147	0.293	7.201	-94.45
288	1	288	2.827	3.532	143.5	1	2984	27.962	0.299	NA	0.084	0.169	-156.616	-163.817
289	1	289	2.792	3.537	144	1	3475	27.998	0.266	NA	0.036	0.071	171.17	-32.214
290	1	290	2.807	3.468	144.5	1	3652	28.068	0.272	NA	0.071	0.142	-78.203	110.627
291	1	291	2.86	3.469	145	1	4846	28.122	0.325	NA	0.054	0.107	1.578	79.781
292	1	292	2.842	3.531	145.5	1	3505	28.186	0.313	NA	0.064	0.128	107.015	105.437
293	1	293	2.834	3.548	146	1	2559	28.205	0.309	NA	0.019	0.038	114.443	7.428
294	1	294	2.819	3.481	146.5	1	3496	28.273	0.284	NA	0.068	0.137	-102.545	143.012
295	1	295	2.837	3.533	147	1	4034	28.328	0.309	NA	0.055	0.109	71.021	173.566
296	1	296	2.909	3.513	147.5	1	3643	28.403	0.377	NA	0.076	0.151	-15.319	-86.34
297	1	297	2.923	3.469	148	1	3281	28.449	0.388	NA	0.046	0.092	-73.178	-57.859
298	1	298	2.813	3.387	148.5	1	3682	28.586	0.29	NA	0.137	0.274	-142.982	-69.804
299	1	299	2.791	3.408	149	1	4401	28.617	0.264	NA	0.03	0.061	136.077	-80.941
300	1	300	2.896	3.407	149.5	1	5367	28.721	0.366	NA	0.105	0.209	-0.614	-136.691
301	1	301	2.856	3.298	150	1	3330	28.837	0.364	NA	0.115	0.231	-110.22	-109.606
302	1	302	2.866	3.41	150.5	1	3191	28.949	0.336	NA	0.112	0.224	84.855	-164.925
303	1	303	2.953	3.5	151	1	2568	29.074	0.42	NA	0.126	0.251	46.014	-38.841
304	1	304	2.931	3.425	151.5	1	4288	29.153	0.398	NA	0.078	0.157	-106.669	-152.683
305	1	305	2.942	3.513	152	1	2762	29.241	0.41	NA	0.089	0.178	82.539	-170.792
306	1	306	2.704	3.466	152.5	1	2483	29.484	0.17	NA	0.243	0.485	-168.865	108.595
307	1	307	2.848	3.448	153	1	3837	29.629	0.314	NA	0.145	0.29	-7.481	161.385
308	1	308	2.812	3.366	153.5	1	3889	29.718	0.295	NA	0.089	0.179	-114.17	-106.69
309	1	309	2.827	3.437	154	1	3455	29.791	0.293	NA	0.073	0.146	78.117	-167.713
310	1	310	2.747	3.4	154.5	1	4507	29.879	0.223	NA	0.088	0.176	-154.664	127.219
311	1	311	2.803	3.458	155	1	2732	29.961	0.269	NA	0.081	0.163	46.006	-159.33
312	1	312	2.777	3.359	155.5	1	3897	30.064	0.266	NA	0.103	0.206	-104.968	-150.974
313	1	313	2.748	3.45	156	1	4610	30.16	0.214	NA	0.096	0.191	107.461	-147.571
314	1	314	2.821	3.454	156.5	1	2775	30.232	0.286	NA	0.073	0.146	2.967	-104.493
315	1	315	2.758	3.458	157	1	3605	30.295	0.223	NA	0.063	0.126	176.163	173.196
316	1	316	2.9	3.527	157.5	1	3135	30.453	0.37	NA	0.158	0.316	25.841	-150.323
317	1	317	2.843	3.373	158	1	2519	30.618	0.323	NA	0.164	0.328	-110.131	-135.971
318	1	318	2.924	3.375	158.5	1	4209	30.698	0.4	NA	0.081	0.161	1.435	111.566
319	1	319	2.829	3.35	159	1	4219	30.797	0.317	NA	0.098	0.197	-165.204	-166.639
320	1	320	2.789	3.377	159.5	1	3199	30.845	0.27	NA	0.049	0.097	146.066	-48.731
321	1	321	2.842	3.446	160	1	2609	30.932	0.308	NA	0.087	0.174	52.176	-93.889
322	1	322	2.882	3.413	160.5	1	2790	30.984	0.351	NA	0.051	0.102	-38.796	-90.973
323	1	323	2.734	3.372	161	1	2764	31.137	0.221	NA	0.153	0.307	-164.338	-125.542
324	1	324	2.82	3.482	161.5	1	3592	31.277	0.286	NA	0.14	0.279	52.002	-143.659
325	1	325	2.799	3.499	162	1	3046	31.304	0.266	NA	0.027	0.054	140.583	88.581
326	1	326	2.867	3.492	162.5	1	2011	31.372	0.333	NA	0.068	0.137	-5.953	-146.536
327	1	327	2.805	3.444	163	1	1632	31.451	0.271	NA	0.079	0.158	-142.047	-136.094
328	1	328	2.818	3.501	163.5	1	1819	31.51	0.285	NA	0.059	0.118	76.899	-141.054
329	1	329	2.816	3.512	164	1	2656	31.521	0.285	NA	0.012	0.023	101.805	24.907
330	1	330	2.824	3.489	164.5	1	2700	31.546	0.29	NA	0.025	0.05	-71.995	-173.801
331	1	331	2.833	3.406	165	1	2210	31.629	0.305	NA	0.083	0.166	-83.553	-11.557
332	1	332	2.789	3.525	165.5	1	1975	31.757	0.26	NA	0.127	0.255	110.379	-166.069
333	1	333	2.769	3.378	166	1	5107	31.905	0.251	NA	0.148	0.297	-97.786	151.835
334	1	334	2.724	3.467	166.5	1	2355	32.004	0.189	NA	0.099	0.199	117.047	-145.167
335	1	335	2.766	3.449	167	1	2762	32.051	0.232	NA	0.046	0.093	-23.254	-140.301
336	1	336	2.693	3.41	167.5	1	4403	32.134	0.168	NA	0.083	0.166	-152.585	-129.331
337	1	337	2.645	3.433	168	1	3018	32.187	0.116	NA	0.053	0.106	154.092	-53.323
338	1	338	2.794	3.461	168.5	1	1533	32.338	0.259	NA	0.151	0.303	10.521	-143.572
339	1	339	2.716	3.459	169	1	3059	32.416	0.181	NA	0.078	0.156	-178.136	171.343
340	1	340	2.815	3.425	169.5	1	2766	32.521	0.284	NA	0.105	0.21	-18.409	159.727
341	1	341	2.802	3.425	170	1	3246	32.534	0.271	NA	0.013	0.027	-177.878	-159.469
342	1	342	2.772	3.441	170.5	1	3731	32.568	0.239	NA	0.034	0.068	152.599	-29.523
343	1	343	2.755	3.371	171	1	4209	32.639	0.241	NA	0.071	0.142	-103.598	103.803
344	1	344	2.813	3.448	171.5	1	4750	32.735	0.279	NA	0.096	0.192	52.932	156.53
345	1	345	2.878	3.499	172	1	2879	32.817	0.344	NA	0.082	0.165	38.188	-14.744
346	1	346	2.81	3.477	172.5	1	3140	32.889	0.275	NA	0.072	0.143	-162.401	159.411
347	1	347	2.766	3.535	173	1	2579	32.962	0.241	NA	0.072	0.145	127.056	-70.543
348	1	348	2.773	3.468	173.5	1	1868	33.029	0.238	NA	0.067	0.135	-84.408	148.536
349	1	349	2.867	3.459	174	1	3052	33.124	0.332	NA	0.095	0.19	-5.587	78.82
350	1	350	2.855	3.485	174.5	1	2295	33.153	0.32	NA	0.029	0.058	115.005	120.592
351	1	351	2.781	3.38	175	1	5830	33.28	0.262	NA	0.128	0.255	-125.097	119.899
352	1	352	2.803	3.511	175.5	1	5476	33.413	0.271	NA	0.132	0.265	80.763	-154.141
353	1	353	2.862	3.492	176	1	5898	33.475	0.328	NA	0.062	0.125	-17.483	-98.246
354	1	354	2.816	3.485	176.5	1	3347	33.521	0.282	NA	0.046	0.093	-170.313	-152.83
355	1	355	2.826	3.374	177	1	2700	33.632	0.306	NA	0.111	0.221	-84.629	85.684
356	1	356	2.888	3.343	177.5	1	3987	33.702	0.375	NA	0.07	0.139	-27.158	57.472
357	1	357	2.786	3.434	178	1	2357	33.84	0.253	NA	0.138	0.276	138.208	165.366
358	1	358	2.846	3.434	178.5	1	3733	33.9	0.313	NA	0.06	0.121	-0.336	-138.544
359	1	359	2.723	3.422	179	1	4390	34.023	0.194	NA	0.124	0.247	-174.548	-174.212
360	1	360	2.779	3.488	179.5	1	2171	34.109	0.245	NA	0.086	0.172	49.679	-135.773
361	1	361	2.814	3.43	180	1	2638	34.177	0.282	NA	0.068	0.135	-58.367	-108.046
362	1	362	2.843	3.442	180.5	1	3050	34.208	0.309	NA	0.031	0.061	21.963	80.33
363	1	363	2.977	3.373	181	1	3323	34.359	0.453	NA	0.151	0.302	-27.059	-49.022
364	1	364	2.836	3.458	181.5	1	4514	34.524	0.302	NA	0.165	0.329	148.696	175.755
365	1	365	2.765	3.505	182	1	4885	34.609	0.233	NA	0.086	0.171	146.882	-1.815
366	1	366	2.793	3.492	182.5	1	2946	34.64	0.259	NA	0.031	0.062	-25.539	-172.42
367	1	367	2.787	3.39	183	1	3436	34.742	0.264	NA	0.102	0.203	-93.198	-67.659
368	1	368	2.672	3.461	183.5	1	2655	34.876	0.138	NA	0.135	0.269	148.309	-118.493
369	1	369	2.774	3.412	184	1	2286	34.989	0.246	NA	0.113	0.225	-25.665	-173.974
370	1	370	2.818	3.373	184.5	1	2822	35.048	0.299	NA	0.059	0.118	-41.854	-16.189
371	1	371	2.676	3.354	185	1	4004	35.191	0.182	NA	0.143	0.286	-172.417	-130.563
372	1	372	2.819	3.443	185.5	1	3583	35.359	0.285	NA	0.168	0.336	31.947	-155.636
373	1	373	2.785	3.486	186	1	1482	35.414	0.251	NA	0.055	0.11	128.078	96.131
374	1	374	2.774	3.416	186.5	1	2752	35.485	0.245	NA	0.071	0.142	-98.835	133.086
375	1	375	2.818	3.427	187	1	2982	35.531	0.286	NA	0.046	0.092	14.491	113.327
376	1	376	2.866	3.41	187.5	1	1508	35.582	0.337	NA	0.051	0.102	-19.807	-34.299
377	1	377	2.933	3.471	188	1	4064	35.673	0.398	NA	0.09	0.181	42.38	62.188
378	1	378	2.825	3.524	188.5	1	2574	35.793	0.295	NA	0.12	0.24	154.052	111.672
379	1	379	3.005	3.494	189	1	3293	35.975	0.471	NA	0.183	0.365	-9.419	-163.471
380	1	380	2.874	3.488	189.5	1	3278	36.107	0.339	NA	0.132	0.263	-177.59	-168.171
381	1	381	2.878	3.459	190	1	4755	36.137	0.343	NA	0.029	0.059	-81.629	95.962
382	1	382	2.797	3.449	190.5	1	3351	36.218	0.263	NA	0.081	0.163	-172.615	-90.986
383	1	383	2.943	3.534	191	1	2242	36.387	0.414	NA	0.169	0.339	30.268	-157.117
384	1	384	2.857	3.434	191.5	1	2178	36.519	0.324	NA	0.132	0.264	-130.831	-161.1
385	1	385	2.876	3.475	192	1	2833	36.564	0.341	NA	0.045	0.09	65.227	-163.942
386	1	386	2.793	3.414	192.5	1	3396	36.667	0.264	NA	0.103	0.205	-143.713	151.06
387	1	387	2.882	3.497	193	1	2297	36.788	0.348	NA	0.121	0.242	43.13	-173.157
388	1	388	2.974	3.48	193.5	1	2084	36.882	0.439	NA	0.094	0.188	-10.401	-53.531
389	1	389	2.91	3.517	194	1	2675	36.955	0.378	NA	0.074	0.147	150.038	160.438
390	1	390	2.908	3.449	194.5	1	2269	37.024	0.373	NA	0.068	0.137	-92.005	117.957
391	1	391	2.986	3.475	195	1	5258	37.106	0.451	NA	0.082	0.165	18.698	110.703
392	1	392	2.821	3.437	195.5	1	3328	37.276	0.288	NA	0.169	0.339	-167.003	174.299
393	1	393	2.866	3.405	196	1	4117	37.331	0.337	NA	0.055	0.11	-35.296	131.707
394	1	394	2.849	3.421	196.5	1	1280	37.354	0.318	NA	0.023	0.046	137.256	172.552
395	1	395	2.84	3.42	197	1	2527	37.362	0.309	NA	0.009	0.017	-174.926	47.818
396	1	396	2.929	3.514	197.5	1	3818	37.492	0.397	NA	0.129	0.259	46.649	-138.425
397	1	397	2.9	3.467	198	1	3048	37.547	0.365	NA	0.056	0.111	-121.862	-168.512
398	1	398	2.859	3.474	198.5	1	1717	37.589	0.324	NA	0.042	0.083	170.263	-67.874
399	1	399	2.802	3.436	199	1	2152	37.657	0.27	NA	0.068	0.136	-145.998	43.739
400	1	400	2.768	3.51	199.5	1	1945	37.739	0.237	NA	0.082	0.164	114.732	-99.27
401	1	401	2.813	3.443	200	1	1602	37.82	0.279	NA	0.081	0.162	-56.199	-170.931
402	1	402	2.796	3.471	200.5	1	2845	37.853	0.261	NA	0.033	0.066	121.105	177.304
403	1	403	2.863	3.377	201	1	1768	37.968	0.341	NA	0.115	0.231	-54.508	-175.613
404	1	404	2.897	3.495	201.5	1	2662	38.09	0.364	NA	0.122	0.245	73.652	128.161
405	1	405	2.913	3.448	202	1	2948	38.14	0.379	NA	0.05	0.099	-71.867	-145.52
406	1	406	2.913	3.521	202.5	1	1480	38.214	0.382	NA	0.074	0.147	89.66	161.527
407	1	407	3.038	3.451	203	1	2240	38.357	0.504	NA	0.143	0.287	-29.524	-119.184
408	1	408	2.948	3.444	203.5	1	3163	38.448	0.414	NA	0.091	0.181	-175.579	-146.055
409	1	409	2.918	3.438	204	1	2685	38.478	0.384	NA	0.03	0.06	-168.435	7.144
410	1	410	2.862	3.529	204.5	1	2557	38.585	0.333	NA	0.107	0.215	121.54	-70.024
411	1	411	2.823	3.411	205	1	3522	38.709	0.294	NA	0.124	0.248	-108.215	130.245
412	1	412	2.883	3.367	205.5	1	1992	38.784	0.363	NA	0.075	0.15	-36.724	71.491
413	1	413	2.87	3.466	206	1	2208	38.885	0.335	NA	0.101	0.202	97.635	134.359
414	1	414	2.797	3.451	206.5	1	2429	38.959	0.263	NA	0.074	0.149	-168.226	94.139
415	1	415	2.814	3.501	207	1	2658	39.011	0.281	NA	0.052	0.104	71.42	-120.354
416	1	416	2.958	3.426	207.5	1	3944	39.174	0.425	NA	0.162	0.324	-27.399	-98.82
417	1	417	2.924	3.399	208	1	3065	39.217	0.395	NA	0.043	0.087	-141.606	-114.206
418	1	418	2.854	3.391	208.5	1	2634	39.287	0.328	NA	0.07	0.141	-173.406	-31.801
419	1	419	2.846	3.412	209	1	3639	39.31	0.316	NA	0.022	0.045	110.301	-76.292
420	1	420	2.823	3.462	209.5	1	3191	39.364	0.289	NA	0.055	0.109	114.357	4.055
421	1	421	2.847	3.508	210	1	1960	39.416	0.315	NA	0.052	0.104	62.758	-51.598
422	1	422	2.846	3.505	210.5	1	3253	39.42	0.313	NA	0.003	0.007	-111.574	-174.333
423	1	423	2.773	3.422	211	1	2227	39.529	0.243	NA	0.11	0.219	-131.396	-19.821
424	1	424	2.856	3.486	211.5	1	2291	39.634	0.322	NA	0.104	0.209	37.428	168.824
425	1	425	2.857	3.425	212	1	2242	39.694	0.325	NA	0.061	0.121	-89.383	-126.811
426	1	426	2.83	3.467	212.5	1	2316	39.744	0.295	NA	0.05	0.1	123.082	-147.534
427	1	427	2.888	3.458	213	1	3057	39.803	0.353	NA	0.058	0.117	-8.761	-131.844
428	1	428	2.842	3.476	213.5	1	1747	39.852	0.308	NA	0.049	0.098	157.74	166.501
429	1	429	2.792	3.423	214	1	4928	39.925	0.261	NA	0.074	0.147	-133.619	68.641
430	1	430	2.866	3.464	214.5	1	1779	40.01	0.332	NA	0.085	0.17	28.415	162.035
431	1	431	2.796	3.491	215	1	1422	40.086	0.262	NA	0.076	0.152	158.64	130.224
432	1	432	2.738	3.475	215.5	1	3072	40.146	0.203	NA	0.06	0.12	-163.948	37.412
433	1	433	2.76	3.435	216	1	1117	40.191	0.227	NA	0.045	0.09	-61.784	102.164
434	1	434	2.769	3.407	216.5	1	2425	40.22	0.242	NA	0.029	0.058	-71.634	-9.85
435	1	435	2.834	3.576	217	1	1651	40.401	0.318	NA	0.181	0.362	68.716	140.351
436	1	436	2.763	3.478	217.5	1	1476	40.522	0.228	NA	0.121	0.242	-126.227	165.057
437	1	437	2.877	3.464	218	1	1422	40.637	0.342	NA	0.115	0.23	-7.09	119.137
438	1	438	2.863	3.444	218.5	1	2449	40.662	0.329	NA	0.025	0.05	-124.232	-117.142
439	1	439	2.776	3.5	219	1	1873	40.766	0.243	NA	0.104	0.208	146.914	-88.854
440	1	440	2.829	3.418	219.5	1	2246	40.864	0.299	NA	0.098	0.196	-57.046	156.04
441	1	441	2.742	3.443	220	1	2436	40.955	0.209	NA	0.091	0.181	164.268	-138.686
442	1	442	2.863	3.527	220.5	1	1732	41.102	0.333	NA	0.147	0.294	34.853	-129.415
443	1	443	2.75	3.395	221	1	2922	41.276	0.227	NA	0.174	0.347	-130.658	-165.511
444	1	444	2.718	3.428	221.5	1	1768	41.321	0.188	NA	0.046	0.091	133.323	-96.019
445	1	445	2.796	3.419	222	1	3014	41.399	0.266	NA	0.078	0.156	-6.401	-139.724
446	1	446	2.825	3.487	222.5	1	3720	41.473	0.29	NA	0.073	0.147	66.858	73.259
447	1	447	2.83	3.578	223	1	1762	41.564	0.315	NA	0.092	0.183	86.761	19.903
448	1	448	2.901	3.383	223.5	1	1587	41.771	0.376	NA	0.207	0.415	-70.043	-156.804
449	1	449	2.808	3.524	224	1	2007	41.94	0.279	NA	0.168	0.337	123.24	-166.717
450	1	450	2.809	3.553	224.5	1	2589	41.969	0.287	NA	0.029	0.058	88.985	-34.255
451	1	451	2.829	3.4	225	1	4701	42.123	0.302	NA	0.154	0.309	-82.478	-171.462
452	1	452	2.856	3.433	225.5	1	3110	42.166	0.323	NA	0.043	0.085	50.735	133.213
453	1	453	2.845	3.469	226	1	3776	42.203	0.31	NA	0.037	0.075	107.34	56.605
454	1	454	2.749	3.485	226.5	1	1348	42.3	0.215	NA	0.097	0.195	170.199	62.859
455	1	455	2.856	3.498	227	1	3221	42.408	0.323	NA	0.108	0.216	6.541	-163.658
456	1	456	2.89	3.492	227.5	1	2694	42.443	0.356	NA	0.035	0.069	-9.985	-16.526
457	1	457	2.827	3.518	228	1	2594	42.512	0.296	NA	0.068	0.137	157.713	167.699
458	1	458	2.841	3.466	228.5	1	2530	42.565	0.306	NA	0.053	0.107	-74.614	127.673
459	1	459	2.741	3.529	229	1	1343	42.683	0.215	NA	0.118	0.237	147.936	-137.45
460	1	460	2.794	3.458	229.5	1	2739	42.772	0.26	NA	0.089	0.177	-52.79	159.274
461	1	461	2.794	3.488	230	1	1990	42.802	0.26	NA	0.03	0.06	91.541	144.331
462	1	462	2.807	3.487	230.5	1	2333	42.816	0.273	NA	0.014	0.028	-4.958	-96.499
463	1	463	2.885	3.506	231	1	1563	42.896	0.353	NA	0.08	0.16	13.497	18.455
464	1	464	2.875	3.484	231.5	1	1738	42.921	0.34	NA	0.025	0.05	-115.942	-129.438
465	1	465	2.849	3.495	232	1	1659	42.95	0.315	NA	0.029	0.057	155.889	-88.169
466	1	466	2.834	3.44	232.5	1	1019	43.007	0.301	NA	0.057	0.115	-104.616	99.494
467	1	467	2.838	3.514	233	1	1715	43.082	0.307	NA	0.075	0.15	86.59	-168.794
468	1	468	2.837	3.493	233.5	1	1845	43.103	0.303	NA	0.021	0.042	-93.814	179.596
469	1	469	2.821	3.468	234	1	1858	43.133	0.286	NA	0.03	0.06	-123.064	-29.25
470	1	470	2.86	3.433	234.5	1	1277	43.185	0.327	NA	0.052	0.105	-42.174	80.89
471	1	471	2.948	3.481	235	1	2591	43.287	0.414	NA	0.101	0.202	28.447	70.621
472	1	472	2.801	3.46	235.5	1	1710	43.436	0.266	NA	0.149	0.299	-171.831	159.722
473	1	473	2.869	3.418	236	1	1160	43.516	0.338	NA	0.08	0.16	-31.59	140.241
474	1	474	2.906	3.412	236.5	1	1305	43.553	0.375	NA	0.037	0.075	-9.989	21.601
475	1	475	2.867	3.46	237	1	2824	43.615	0.332	NA	0.062	0.124	129.051	139.04
476	1	476	2.915	3.495	237.5	1	2229	43.675	0.381	NA	0.059	0.119	35.824	-93.227
477	1	477	2.812	3.413	238	1	1512	43.806	0.283	NA	0.131	0.263	-141.483	-177.307
478	1	478	2.879	3.439	238.5	1	2208	43.878	0.346	NA	0.072	0.144	21.484	162.967
479	1	479	2.86	3.453	239	1	1280	43.902	0.326	NA	0.023	0.047	143.142	121.658
480	1	480	2.763	3.524	239.5	1	2248	44.022	0.235	NA	0.12	0.241	143.822	0.68
481	1	481	2.936	3.51	240	1	1975	44.196	0.404	NA	0.174	0.347	-4.798	-148.62
482	1	482	2.951	3.463	240.5	1	1755	44.245	0.416	NA	0.049	0.098	-72.432	-67.634
483	1	483	2.841	3.474	241	1	1730	44.355	0.306	NA	0.111	0.221	174.46	-113.108
484	1	484	2.867	3.441	241.5	1	1890	44.397	0.334	NA	0.042	0.083	-50.698	134.842
485	1	485	2.92	3.415	242	1	992	44.457	0.389	NA	0.059	0.119	-26.745	23.953
486	1	486	2.974	3.414	242.5	1	2510	44.51	0.442	NA	0.053	0.107	-0.888	25.857
487	1	487	2.801	3.42	243	1	1766	44.683	0.27	NA	0.173	0.346	177.84	178.728
488	1	488	2.964	3.476	243.5	1	2481	44.856	0.43	NA	0.173	0.345	18.688	-159.152
489	1	489	2.846	3.506	244	1	1427	44.978	0.313	NA	0.123	0.245	165.723	147.035
490	1	490	2.87	3.414	244.5	1	1122	45.073	0.34	NA	0.095	0.19	-74.973	119.303
491	1	491	2.993	3.414	245	1	2368	45.197	0.462	NA	0.123	0.247	-0.242	74.732
492	1	492	2.823	3.447	245.5	1	1687	45.371	0.289	NA	0.174	0.348	168.764	169.006
493	1	493	2.893	3.574	246	1	1738	45.515	0.374	NA	0.145	0.289	60.743	-108.022
494	1	494	2.998	3.509	246.5	1	1164	45.638	0.465	NA	0.123	0.246	-31.816	-92.558
495	1	495	3.016	3.475	247	1	2709	45.676	0.482	NA	0.039	0.077	-61.171	-29.356
496	1	496	2.985	3.499	247.5	1	2901	45.716	0.451	NA	0.039	0.078	143.085	-155.743
497	1	497	2.969	3.478	248	1	1282	45.742	0.434	NA	0.026	0.052	-127.441	89.474
498	1	498	3.074	3.541	248.5	1	2414	45.864	0.544	NA	0.123	0.245	30.97	158.411
499	1	499	2.976	3.445	249	1	1809	46.002	0.442	NA	0.137	0.275	-135.475	-166.445
500	1	500	2.953	3.513	249.5	1	1570	46.074	0.42	NA	0.072	0.145	108.963	-115.562
501	1	501	2.86	3.45	250	1	1747	46.187	0.325	NA	0.113	0.226	-145.786	105.251
502	1	502	2.929	3.488	250.5	1	1122	46.266	0.394	NA	0.079	0.158	29.093	174.879
503	1	503	2.849	3.426	251	1	1388	46.367	0.317	NA	0.101	0.202	-141.877	-170.971
504	1	504	2.981	3.479	251.5	1	3106	46.51	0.447	NA	0.142	0.285	21.989	163.867
505	1	505	2.919	3.45	252	1	2385	46.579	0.384	NA	0.069	0.138	-155.341	-177.33
506	1	506	2.947	3.486	252.5	1	2877	46.624	0.412	NA	0.045	0.09	51.42	-153.239
507	1	507	2.852	3.437	253	1	1501	46.73	0.319	NA	0.106	0.212	-152.749	155.831
508	1	508	2.945	3.518	253.5	1	1661	46.853	0.413	NA	0.123	0.246	41.108	-166.143
509	1	509	2.957	3.491	254	1	2267	46.882	0.423	NA	0.029	0.059	-65.901	-107.009
510	1	510	2.914	3.542	254.5	1	2916	46.949	0.386	NA	0.066	0.133	130.287	-163.813
511	1	511	2.926	3.443	255	1	1516	47.049	0.392	NA	0.1	0.2	-82.932	146.781
512	1	512	2.92	3.49	255.5	1	1644	47.096	0.386	NA	0.048	0.096	97.409	-179.659
513	1	513	2.913	3.575	256	1	1344	47.182	0.393	NA	0.085	0.171	94.917	-2.492
514	1	514	3.013	3.507	256.5	1	2101	47.303	0.479	NA	0.121	0.242	-34.434	-129.351
515	1	515	3.02	3.532	257	1	2237	47.329	0.489	NA	0.026	0.052	73.837	108.271
516	1	516	3	3.448	257.5	1	3929	47.415	0.465	NA	0.086	0.172	-103.568	-177.405
517	1	517	2.945	3.4	258	1	2741	47.488	0.416	NA	0.073	0.146	-138.345	-34.776
518	1	518	2.968	3.497	258.5	1	1273	47.588	0.434	NA	0.1	0.199	77.021	-144.634
519	1	519	3.013	3.44	259	1	2523	47.66	0.479	NA	0.073	0.146	-51.325	-128.346
520	1	520	2.881	3.466	259.5	1	2517	47.795	0.346	NA	0.135	0.27	168.744	-139.93
521	1	521	2.936	3.493	260	1	1113	47.856	0.402	NA	0.061	0.122	25.579	-143.165
522	1	522	2.89	3.423	260.5	1	1732	47.939	0.358	NA	0.083	0.167	-123.5	-149.08
523	1	523	2.948	3.476	261	1	1497	48.018	0.413	NA	0.078	0.157	42.356	165.856
524	1	524	2.901	3.4	261.5	1	1002	48.107	0.372	NA	0.09	0.179	-121.699	-164.054
525	1	525	2.89	3.396	262	1	2020	48.119	0.362	NA	0.011	0.023	-162.231	-40.532
526	1	526	2.886	3.457	262.5	1	3157	48.18	0.351	NA	0.061	0.122	93.891	-103.879
527	1	527	2.942	3.442	263	1	1567	48.238	0.409	NA	0.059	0.117	-14.64	-108.53
528	1	528	2.944	3.519	263.5	1	1992	48.315	0.412	NA	0.077	0.154	89.127	103.767
529	1	529	2.843	3.454	264	1	2749	48.435	0.309	NA	0.119	0.239	-147.179	123.694
530	1	530	2.87	3.413	264.5	1	1821	48.484	0.34	NA	0.05	0.1	-57.259	89.919
531	1	531	3.006	3.508	265	1	2389	48.65	0.473	NA	0.166	0.332	35.065	92.325
532	1	532	2.973	3.515	265.5	1	2193	48.684	0.441	NA	0.034	0.068	168.166	133.1
533	1	533	2.914	3.431	266	1	3477	48.787	0.381	NA	0.102	0.204	-125.091	66.743
534	1	534	2.891	3.465	266.5	1	3381	48.827	0.356	NA	0.041	0.081	124.719	-110.19
535	1	535	3.008	3.397	267	1	3086	48.962	0.478	NA	0.135	0.269	-30.034	-154.753
536	1	536	2.794	3.462	267.5	1	1755	49.185	0.259	NA	0.224	0.447	163.295	-166.671
537	1	537	2.913	3.472	268	1	2329	49.306	0.378	NA	0.12	0.24	4.923	-158.372
538	1	538	3.09	3.422	268.5	1	2080	49.49	0.557	NA	0.184	0.368	-15.719	-20.642
539	1	539	2.876	3.457	269	1	1981	49.707	0.341	NA	0.217	0.434	170.81	-173.471
540	1	540	2.896	3.468	269.5	1	1196	49.73	0.362	NA	0.023	0.047	28.053	-142.757
541	1	541	3.043	3.531	270	1	2534	49.889	0.512	NA	0.159	0.319	23.228	-4.825
542	1	542	3.035	3.498	270.5	1	2882	49.923	0.501	NA	0.033	0.067	-104.182	-127.41
543	1	543	3.042	3.509	271	1	2295	49.936	0.509	NA	0.013	0.026	54.219	158.402
544	1	544	2.986	3.453	271.5	1	2033	50.015	0.452	NA	0.079	0.158	-135.092	170.689
545	1	545	2.993	3.454	272	1	1277	50.022	0.459	NA	0.007	0.014	4.21	139.302
546	1	546	3.002	3.544	272.5	1	1567	50.112	0.473	NA	0.09	0.181	84.8	80.59
547	1	547	3.031	3.555	273	1	2022	50.143	0.503	NA	0.031	0.063	22.032	-62.768
548	1	548	2.93	3.547	273.5	1	1617	50.244	0.403	NA	0.101	0.201	-175.035	162.933
549	1	549	3.052	3.402	274	1	2225	50.433	0.522	NA	0.189	0.378	-49.873	125.162
550	1	550	2.942	3.52	274.5	1	1749	50.595	0.41	NA	0.162	0.324	133.094	-177.033
551	1	551	2.974	3.54	275	1	1510	50.633	0.445	NA	0.038	0.075	30.995	-102.098
552	1	552	2.963	3.485	275.5	1	1269	50.689	0.428	NA	0.056	0.112	-101.976	-132.972
553	1	553	2.906	3.505	276	1	2378	50.749	0.373	NA	0.06	0.119	160.656	-97.368
554	1	554	2.98	3.474	276.5	1	1870	50.828	0.445	NA	0.08	0.159	-22.306	177.039
555	1	555	3.003	3.516	277	1	1546	50.876	0.471	NA	0.048	0.096	60.33	82.636
556	1	556	3.016	3.478	277.5	1	1973	50.916	0.481	NA	0.04	0.08	-72.171	-132.501
557	1	557	2.947	3.551	278	1	1979	51.017	0.42	NA	0.101	0.202	133.217	-154.612
558	1	558	2.942	3.439	278.5	1	1666	51.13	0.408	NA	0.113	0.225	-92.561	134.222
559	1	559	2.973	3.532	279	1	1474	51.228	0.443	NA	0.099	0.197	71.285	163.846
560	1	560	3.064	3.454	279.5	1	1717	51.348	0.529	NA	0.12	0.24	-40.722	-112.007
561	1	561	2.971	3.485	280	1	998	51.446	0.436	NA	0.098	0.197	161.447	-157.832
562	1	562	2.983	3.558	280.5	1	1422	51.52	0.457	NA	0.074	0.147	80.711	-80.736
563	1	563	2.891	3.477	281	1	1077	51.643	0.356	NA	0.123	0.245	-138.714	140.576
564	1	564	3.024	3.471	281.5	1	1883	51.776	0.489	NA	0.133	0.266	-2.358	136.356
565	1	565	2.885	3.509	282	1	1802	51.919	0.352	NA	0.144	0.287	164.868	167.225
566	1	566	2.977	3.456	282.5	1	2156	52.026	0.443	NA	0.107	0.213	-29.806	165.326
567	1	567	2.904	3.494	283	1	1055	52.109	0.37	NA	0.083	0.166	152.275	-177.919
568	1	568	3.031	3.617	283.5	1	2239	52.286	0.518	NA	0.177	0.353	43.978	-108.297
569	1	569	2.994	3.608	284	1	1420	52.323	0.48	NA	0.038	0.076	-166.545	149.477
570	1	570	3.034	3.468	284.5	1	1405	52.469	0.499	NA	0.145	0.291	-74.111	92.434
571	1	571	2.961	3.51	285	1	1378	52.553	0.428	NA	0.084	0.168	150.524	-135.365
572	1	572	2.999	3.552	285.5	1	1540	52.61	0.472	NA	0.057	0.114	47.994	-102.529
573	1	573	2.941	3.477	286	1	1591	52.705	0.407	NA	0.095	0.19	-127.312	-175.306
574	1	574	2.955	3.524	286.5	1	2310	52.754	0.424	NA	0.049	0.098	73.99	-158.698
575	1	575	3.034	3.431	287	1	1045	52.876	0.501	NA	0.122	0.244	-49.635	-123.625
576	1	576	2.916	3.527	287.5	1	1604	53.028	0.385	NA	0.152	0.304	141.066	-169.299
577	1	577	2.949	3.488	288	1	1924	53.079	0.415	NA	0.051	0.102	-48.783	170.151
578	1	578	2.962	3.567	288.5	1	2312	53.159	0.439	NA	0.08	0.16	80.443	129.226
579	1	579	3.021	3.39	289	1	1156	53.346	0.493	NA	0.187	0.374	-71.581	-152.024
580	1	580	2.93	3.609	289.5	1	1525	53.583	0.419	NA	0.237	0.475	112.656	-175.763
581	1	581	2.947	3.555	290	1	2784	53.64	0.422	NA	0.057	0.113	-72.001	175.343
582	1	582	2.97	3.492	290.5	1	2728	53.707	0.436	NA	0.067	0.134	-70.059	1.942
583	1	583	2.98	3.584	291	1	1939	53.799	0.46	NA	0.092	0.184	83.82	153.878
584	1	584	2.944	3.567	291.5	1	1563	53.839	0.421	NA	0.04	0.08	-155.015	121.165
585	1	585	2.973	3.522	292	1	1855	53.892	0.442	NA	0.053	0.107	-56.583	98.432
586	1	586	2.971	3.57	292.5	1	2114	53.941	0.448	NA	0.048	0.096	92.95	149.533
587	1	587	3.027	3.518	293	1	2331	54.017	0.495	NA	0.077	0.154	-42.59	-135.54
588	1	588	2.944	3.443	293.5	1	1898	54.13	0.41	NA	0.112	0.225	-137.882	-95.292
589	1	589	3.034	3.559	294	1	1606	54.277	0.508	NA	0.147	0.295	52.175	-169.943
590	1	590	3.009	3.427	294.5	1	1514	54.412	0.476	NA	0.135	0.27	-100.676	-152.852
591	1	591	3.027	3.603	295	1	2451	54.589	0.51	NA	0.177	0.355	84.467	-174.857
592	1	592	3.055	3.52	295.5	1	1139	54.677	0.523	NA	0.088	0.176	-71.297	-155.764
593	1	593	3.016	3.555	296	1	1073	54.73	0.489	NA	0.053	0.105	137.68	-151.023
594	1	594	3.004	3.568	296.5	1	1644	54.747	0.48	NA	0.017	0.034	133.899	-3.78
595	1	595	2.997	3.565	297	1	2675	54.755	0.472	NA	0.008	0.015	-158.555	67.546
596	1	596	2.894	3.53	297.5	1	1049	54.864	0.364	NA	0.109	0.217	-161.352	-2.797
597	1	597	2.963	3.599	298	1	1582	54.961	0.448	NA	0.097	0.195	44.838	-153.81
598	1	598	2.985	3.545	298.5	1	2600	55.019	0.456	NA	0.058	0.116	-67.919	-112.757
599	1	599	2.979	3.623	299	1	2282	55.098	0.47	NA	0.079	0.157	94.413	162.332
600	1	600	2.984	3.57	299.5	1	1599	55.151	0.461	NA	0.053	0.107	-84.019	-178.432
