# Supplementary material for: Random sub-diffusion and capture of genes by the nuclear pore reduces dynamics and coordinates inter-chromosomal movement
Source: eLife. 2021 May 18;10:e66238. doi: 10.7554/eLife.66238 (PMC8195609; doi:10.7554/eLife.66238)
Supplement: Figure 5—source data 1. [file elife-66238-fig5-data1.zip › REPOS_DB/DimerCap_WT/200312_DimerCap_WT_Dimer_11a.csv]

Nr	TID	PID	x [micron]	y [micron]	t [sec]	c [idx]	I [val]	Len [micron]	D2S [micron]	D2R [micron]	D2P [micron]	v [micron/sec]	α [deg]	Δα [deg]
1	1	1	3.651	5.01	0	1	7118	0	0	NA	NA	NA	NA	NA
2	1	2	3.658	4.985	0.5	1	4872	0.026	0.026	NA	0.026	0.052	-75.41	NA
3	1	3	3.734	4.951	1	1	6717	0.11	0.102	NA	0.084	0.168	-24.116	51.294
4	1	4	3.673	4.935	1.5	1	5335	0.172	0.078	NA	0.063	0.125	-165.717	-141.601
5	1	5	3.691	5.037	2	1	5021	0.275	0.048	NA	0.103	0.206	80.319	-113.964
6	1	6	3.766	5.118	2.5	1	4578	0.386	0.158	NA	0.111	0.222	47.554	-32.765
7	1	7	3.714	5.052	3	1	4932	0.47	0.076	NA	0.084	0.168	-127.86	-175.414
8	1	8	3.763	5.065	3.5	1	5617	0.521	0.125	NA	0.051	0.101	15.324	143.184
9	1	9	3.781	5.063	4	1	4703	0.539	0.14	NA	0.019	0.037	-8.639	-23.963
10	1	10	3.767	5.017	4.5	1	3814	0.587	0.116	NA	0.048	0.096	-107.77	-99.131
11	1	11	3.724	5.124	5	1	6082	0.703	0.136	NA	0.116	0.231	111.644	-140.586
12	1	12	3.709	5.071	5.5	1	3840	0.758	0.084	NA	0.056	0.111	-105.484	142.872
13	1	13	3.766	5.067	6	1	5668	0.816	0.128	NA	0.057	0.114	-4.239	101.245
14	1	14	3.815	5.093	6.5	1	5708	0.871	0.183	NA	0.055	0.111	28.617	32.855
15	1	15	3.766	5.022	7	1	5376	0.957	0.116	NA	0.086	0.171	-124.398	-153.014
16	1	16	3.78	4.993	7.5	1	8021	0.989	0.13	NA	0.032	0.064	-64.86	59.538
17	1	17	3.753	5.055	8	1	4576	1.057	0.111	NA	0.068	0.136	113.802	178.661
18	1	18	3.788	5.007	8.5	1	4878	1.116	0.137	NA	0.06	0.119	-53.791	-167.593
19	1	19	3.778	5.032	9	1	4081	1.144	0.129	NA	0.027	0.054	111.274	165.065
20	1	20	3.811	5.035	9.5	1	3758	1.177	0.162	NA	0.034	0.067	5.259	-106.015
21	1	21	3.704	5.015	10	1	3360	1.287	0.053	NA	0.109	0.219	-169.063	-174.322
22	1	22	3.698	4.969	10.5	1	3647	1.333	0.062	NA	0.046	0.093	-97.733	71.33
23	1	23	3.682	5.032	11	1	2560	1.398	0.038	NA	0.065	0.13	104.247	-158.02
24	1	24	3.77	4.97	11.5	1	2018	1.506	0.126	NA	0.108	0.216	-34.833	-139.079
25	1	25	3.63	5.012	12	1	4618	1.652	0.021	NA	0.146	0.292	163.396	-161.771
26	1	26	3.638	4.913	12.5	1	4640	1.751	0.097	NA	0.099	0.198	-85.632	110.972
27	1	27	3.615	4.86	13	1	4885	1.808	0.154	NA	0.058	0.115	-112.91	-27.278
28	1	28	3.56	4.9	13.5	1	3878	1.877	0.143	NA	0.069	0.137	144.367	-102.723
29	1	29	3.668	4.974	14	1	3310	2.008	0.04	NA	0.131	0.263	34.163	-110.204
30	1	30	3.741	4.965	14.5	1	6687	2.081	0.1	NA	0.073	0.146	-7.117	-41.28
31	1	31	3.735	4.967	15	1	4298	2.087	0.095	NA	0.005	0.011	159.002	166.119
32	1	32	3.735	4.987	15.5	1	7200	2.107	0.087	NA	0.02	0.041	91.396	-67.606
33	1	33	3.716	4.965	16	1	5375	2.137	0.079	NA	0.029	0.059	-129.81	138.794
34	1	34	3.683	5.093	16.5	1	4283	2.269	0.089	NA	0.132	0.264	104.371	-125.819
35	1	35	3.731	5.082	17	1	4128	2.318	0.108	NA	0.049	0.098	-12.288	-116.659
36	1	36	3.694	5.102	17.5	1	6880	2.36	0.101	NA	0.042	0.084	152.259	164.547
37	1	37	3.808	5.161	18	1	5260	2.489	0.218	NA	0.129	0.258	27.466	-124.794
38	1	38	3.74	5.083	18.5	1	3878	2.593	0.115	NA	0.104	0.207	-131.351	-158.817
39	1	39	3.707	5.037	19	1	2001	2.65	0.062	NA	0.057	0.114	-124.948	6.403
40	1	40	3.628	5.054	19.5	1	2421	2.732	0.05	NA	0.082	0.163	167.752	-67.3
41	1	41	3.687	5.013	20	1	2670	2.804	0.036	NA	0.072	0.145	-34.934	157.314
42	1	42	3.575	5.013	20.5	1	4309	2.915	0.076	NA	0.111	0.223	179.764	-145.302
43	1	43	3.717	5.027	21	1	6393	3.057	0.068	NA	0.142	0.284	5.757	-174.006
44	1	44	3.643	4.996	21.5	1	3351	3.138	0.016	NA	0.08	0.161	-156.77	-162.527
45	1	45	3.583	5.021	22	1	2540	3.202	0.069	NA	0.065	0.129	156.921	-46.308
46	1	46	3.684	5.026	22.5	1	3684	3.303	0.036	NA	0.101	0.202	2.577	-154.345
47	1	47	3.743	4.972	23	1	1996	3.383	0.099	NA	0.08	0.16	-42.059	-44.636
48	1	48	3.614	4.996	23.5	1	3586	3.514	0.04	NA	0.131	0.262	169.722	-148.218
49	1	49	3.749	5.016	24	1	2664	3.65	0.098	NA	0.136	0.272	8.599	-161.123
50	1	50	3.584	5.082	24.5	1	6016	3.828	0.099	NA	0.178	0.355	158.23	149.631
51	1	51	3.627	5.01	25	1	3035	3.912	0.025	NA	0.084	0.167	-59.076	142.694
52	1	52	3.644	5.092	25.5	1	3534	3.996	0.083	NA	0.084	0.168	78.324	137.401
53	1	53	3.576	5.1	26	1	3379	4.064	0.117	NA	0.068	0.136	173.708	95.383
54	1	54	3.54	5.015	26.5	1	3609	4.155	0.112	NA	0.092	0.183	-113.296	72.997
55	1	55	3.595	5.066	27	1	3214	4.231	0.08	NA	0.075	0.15	42.618	155.914
56	1	56	3.506	5.102	27.5	1	4200	4.326	0.172	NA	0.096	0.192	157.968	115.349
57	1	57	3.582	5.017	28	1	2139	4.441	0.07	NA	0.114	0.229	-48.505	153.528
58	1	58	3.641	5.005	28.5	1	3901	4.501	0.012	NA	0.06	0.12	-11.55	36.954
59	1	59	3.696	5.012	29	1	3735	4.557	0.045	NA	0.055	0.111	7.422	18.973
60	1	60	3.563	5.099	29.5	1	5361	4.715	0.126	NA	0.159	0.318	146.525	139.102
61	1	61	3.553	5.032	30	1	3473	4.784	0.101	NA	0.068	0.137	-98.961	114.515
62	1	62	3.662	5.129	30.5	1	4281	4.931	0.12	NA	0.147	0.294	41.551	140.512
63	1	63	3.63	5.034	31	1	4260	5.031	0.032	NA	0.101	0.201	-108.801	-150.352
64	1	64	3.6	4.999	31.5	1	3993	5.077	0.052	NA	0.046	0.091	-130.267	-21.466
65	1	65	3.64	5.02	32	1	3805	5.122	0.015	NA	0.045	0.09	28.326	158.593
66	1	66	3.641	4.996	32.5	1	3780	5.147	0.017	NA	0.024	0.049	-88.664	-116.99
67	1	67	3.632	4.942	33	1	2491	5.202	0.071	NA	0.055	0.11	-99.562	-10.898
68	1	68	3.549	4.998	33.5	1	2879	5.302	0.103	NA	0.1	0.201	146.009	-114.43
69	1	69	3.586	5.026	34	1	3417	5.349	0.067	NA	0.047	0.093	37.018	-108.99
70	1	70	3.483	5.021	34.5	1	3667	5.451	0.168	NA	0.103	0.205	-177.231	145.751
71	1	71	3.493	5.045	35	1	3850	5.478	0.162	NA	0.026	0.053	67.955	-114.814
72	1	72	3.623	4.997	35.5	1	2794	5.616	0.031	NA	0.139	0.277	-20.293	-88.248
73	1	73	3.445	5.043	36	1	4100	5.8	0.209	NA	0.184	0.368	165.426	-174.281
74	1	74	3.524	5.003	36.5	1	2589	5.889	0.128	NA	0.089	0.177	-27.382	167.192
75	1	75	3.484	5.002	37	1	2474	5.929	0.168	NA	0.04	0.08	-179.129	-151.746
76	1	76	3.506	4.97	37.5	1	4637	5.968	0.15	NA	0.039	0.078	-54.391	124.738
77	1	77	3.538	4.937	38	1	2406	6.013	0.134	NA	0.046	0.091	-46.178	8.213
78	1	78	3.474	4.884	38.5	1	6218	6.096	0.217	NA	0.083	0.166	-140.164	-93.987
79	1	79	3.461	4.981	39	1	4800	6.194	0.193	NA	0.097	0.195	97.8	-122.036
80	1	80	3.57	5.071	39.5	1	4703	6.335	0.102	NA	0.142	0.283	39.758	-58.042
81	1	81	3.529	4.971	40	1	5407	6.444	0.128	NA	0.108	0.217	-112.12	-151.877
82	1	82	3.512	4.984	40.5	1	6412	6.465	0.142	NA	0.021	0.043	143.169	-104.711
83	1	83	3.506	5.045	41	1	4494	6.526	0.149	NA	0.061	0.122	95.488	-47.681
84	1	84	3.647	4.954	41.5	1	5250	6.693	0.056	NA	0.167	0.334	-32.687	-128.175
85	1	85	3.599	5.025	42	1	3852	6.779	0.055	NA	0.085	0.171	124.32	157.007
86	1	86	3.701	5.076	42.5	1	4488	6.893	0.083	NA	0.114	0.229	26.43	-97.89
87	1	87	3.612	5.008	43	1	4531	7.005	0.04	NA	0.112	0.224	-142.711	-169.141
88	1	88	3.663	5.073	43.5	1	2387	7.088	0.064	NA	0.083	0.165	52.119	-165.171
89	1	89	3.719	5.196	44	1	4407	7.223	0.198	NA	0.135	0.271	65.151	13.032
90	1	90	3.844	5.161	44.5	1	4537	7.353	0.245	NA	0.13	0.259	-15.65	-80.801
91	1	91	3.731	5.094	45	1	2805	7.484	0.116	NA	0.131	0.262	-149.365	-133.715
92	1	92	3.686	5.306	45.5	1	4302	7.7	0.298	NA	0.217	0.433	101.97	-108.664
93	1	93	3.655	5.217	46	1	3374	7.794	0.208	NA	0.094	0.188	-109.23	148.799
94	1	94	3.741	5.114	46.5	1	2651	7.929	0.137	NA	0.135	0.269	-50.439	58.791
95	1	95	3.681	5.209	47	1	3022	8.041	0.201	NA	0.112	0.225	122.126	172.565
96	1	96	3.715	5.171	47.5	1	5207	8.092	0.173	NA	0.05	0.101	-48.165	-170.292
97	1	97	3.738	5.172	48	1	2698	8.114	0.184	NA	0.023	0.045	1.712	49.877
98	1	98	3.722	5.143	48.5	1	3355	8.147	0.151	NA	0.033	0.065	-119.573	-121.284
99	1	99	3.774	5.116	49	1	3972	8.206	0.162	NA	0.059	0.118	-27.659	91.914
100	1	100	3.725	5.083	49.5	1	2568	8.265	0.104	NA	0.059	0.118	-146.493	-118.834
101	1	101	3.72	5.125	50	1	3520	8.307	0.134	NA	0.042	0.083	96.752	-116.755
102	1	102	3.775	5.192	50.5	1	6069	8.393	0.22	NA	0.087	0.174	50.62	-46.132
103	1	103	3.718	5.151	51	1	3447	8.464	0.156	NA	0.071	0.141	-144.445	164.935
104	1	104	3.858	5.174	51.5	1	4844	8.606	0.264	NA	0.142	0.283	9.376	153.821
105	1	105	3.744	5.122	52	1	3481	8.731	0.146	NA	0.125	0.249	-155.476	-164.852
106	1	106	3.738	5.164	52.5	1	3515	8.773	0.177	NA	0.042	0.084	97.862	-106.662
107	1	107	3.705	5.242	53	1	5009	8.858	0.238	NA	0.085	0.17	113.149	15.287
108	1	108	3.789	5.205	53.5	1	5070	8.95	0.239	NA	0.092	0.184	-23.509	-136.658
109	1	109	3.807	5.291	54	1	4761	9.037	0.321	NA	0.088	0.175	78.457	101.966
110	1	110	3.653	5.036	54.5	1	1215	9.336	0.026	NA	0.298	0.597	-121.09	160.454
111	1	111	3.771	5.234	55	1	3861	9.567	0.254	NA	0.231	0.462	59.2	-179.71
112	1	112	3.723	5.04	55.5	1	2922	9.767	0.078	NA	0.2	0.399	-103.981	-163.181
113	1	113	3.689	5.043	56	1	1753	9.8	0.05	NA	0.034	0.067	176.074	-79.944
114	1	114	3.777	5.038	56.5	1	4130	9.888	0.129	NA	0.088	0.175	-3.232	-179.307
115	1	115	3.754	5.005	57	1	3987	9.928	0.102	NA	0.04	0.08	-125.353	-122.121
116	1	116	3.746	5.071	57.5	1	4618	9.994	0.113	NA	0.066	0.133	96.517	-138.129
117	1	117	3.778	5.11	58	1	6033	10.045	0.162	NA	0.05	0.101	50.836	-45.681
118	1	118	3.72	5.07	58.5	1	3328	10.115	0.091	NA	0.071	0.141	-145.549	163.615
119	1	119	3.585	5.072	59	1	3763	10.25	0.091	NA	0.135	0.27	179.037	-35.414
120	1	120	3.773	5.006	59.5	1	5070	10.45	0.122	NA	0.2	0.399	-19.537	161.426
121	1	121	3.716	5.028	60	1	4704	10.511	0.067	NA	0.061	0.123	158.385	177.922
122	1	122	3.711	5.036	60.5	1	5623	10.521	0.065	NA	0.01	0.019	122.802	-35.583
123	1	123	3.724	4.986	61	1	3936	10.573	0.077	NA	0.052	0.105	-75.235	161.963
124	1	124	3.739	5.001	61.5	1	5352	10.594	0.088	NA	0.021	0.042	46.13	121.365
125	1	125	3.724	5.007	62	1	2975	10.609	0.073	NA	0.016	0.031	155.729	109.599
126	1	126	3.809	5.073	62.5	1	2961	10.716	0.17	NA	0.107	0.214	37.984	-117.745
127	1	127	3.792	5.023	63	1	4279	10.769	0.142	NA	0.053	0.106	-108.041	-146.026
128	1	128	3.736	5.024	63.5	1	2451	10.826	0.086	NA	0.056	0.113	178.834	-73.125
129	1	129	3.774	5.026	64	1	3221	10.864	0.124	NA	0.038	0.077	3.449	-175.384
130	1	130	3.685	5.114	64.5	1	2126	10.989	0.109	NA	0.125	0.25	135.68	132.231
131	1	131	3.71	5.078	65	1	3423	11.033	0.091	NA	0.043	0.087	-53.952	170.368
132	1	132	3.656	4.995	65.5	1	1480	11.132	0.016	NA	0.1	0.199	-123.065	-69.113
133	1	133	3.69	5.042	66	1	4095	11.19	0.05	NA	0.058	0.116	53.943	177.009
134	1	134	3.701	5.053	66.5	1	2626	11.206	0.066	NA	0.016	0.031	47.982	-5.962
135	1	135	3.702	4.932	67	1	4104	11.327	0.093	NA	0.121	0.242	-89.237	-137.219
136	1	136	3.761	4.987	67.5	1	4194	11.407	0.112	NA	0.08	0.16	42.996	132.234
137	1	137	3.702	4.904	68	1	2681	11.509	0.117	NA	0.102	0.204	-125.439	-168.436
138	1	138	3.719	5.008	68.5	1	1862	11.614	0.068	NA	0.105	0.211	80.584	-153.977
139	1	139	3.781	4.95	69	1	2685	11.7	0.143	NA	0.085	0.17	-43.002	-123.586
140	1	140	3.735	4.953	69.5	1	2956	11.746	0.101	NA	0.047	0.093	176.087	-140.911
141	1	141	3.769	4.973	70	1	2728	11.787	0.124	NA	0.04	0.081	30.374	-145.713
142	1	142	3.682	4.975	70.5	1	3285	11.874	0.046	NA	0.087	0.175	178.689	148.315
143	1	143	3.67	4.913	71	1	3018	11.938	0.099	NA	0.064	0.127	-101.05	80.261
144	1	144	3.73	4.964	71.5	1	2828	12.016	0.091	NA	0.079	0.158	40.76	141.81
145	1	145	3.691	5.022	72	1	2961	12.086	0.042	NA	0.069	0.139	123.3	82.54
146	1	146	3.801	5.045	72.5	1	3914	12.197	0.153	NA	0.112	0.223	11.893	-111.408
147	1	147	3.824	5.057	73	1	3579	12.224	0.18	NA	0.027	0.054	27.182	15.29
148	1	148	3.812	5.066	73.5	1	3153	12.239	0.171	NA	0.015	0.031	143.434	116.252
149	1	149	3.779	5.109	74	1	3537	12.294	0.162	NA	0.054	0.108	127.86	-15.574
150	1	150	3.757	4.958	74.5	1	4149	12.446	0.118	NA	0.153	0.305	-98.146	133.994
151	1	151	3.766	4.917	75	1	3146	12.489	0.148	NA	0.042	0.085	-78.223	19.923
152	1	152	3.778	4.997	75.5	1	4469	12.57	0.127	NA	0.081	0.163	81.855	160.078
153	1	153	3.831	5.073	76	1	3835	12.663	0.191	NA	0.093	0.187	54.667	-27.188
154	1	154	3.77	4.901	76.5	1	3306	12.846	0.162	NA	0.183	0.366	-109.453	-164.119
155	1	155	3.825	4.89	77	1	3893	12.902	0.211	NA	0.056	0.112	-11.313	98.14
156	1	156	3.726	4.92	77.5	1	2156	13.005	0.117	NA	0.103	0.207	162.934	174.247
157	1	157	3.75	4.878	78	1	1941	13.053	0.164	NA	0.048	0.096	-60.764	136.302
158	1	158	3.747	4.905	78.5	1	3908	13.081	0.142	NA	0.027	0.054	96.495	157.259
159	1	159	3.748	4.899	79	1	2658	13.087	0.148	NA	0.007	0.014	-75.893	-172.388
160	1	160	3.708	4.814	79.5	1	4049	13.181	0.204	NA	0.094	0.188	-115.702	-39.809
161	1	161	3.772	4.813	80	1	1506	13.246	0.231	NA	0.064	0.129	-0.905	114.797
162	1	162	3.788	4.876	80.5	1	3775	13.311	0.191	NA	0.065	0.131	75.645	76.55
163	1	163	3.757	4.905	81	1	3238	13.353	0.149	NA	0.043	0.085	138.055	62.411
164	1	164	3.76	4.856	81.5	1	3690	13.402	0.189	NA	0.049	0.098	-86.177	135.768
165	1	165	3.802	4.892	82	1	1841	13.458	0.191	NA	0.055	0.111	40.61	126.787
166	1	166	3.82	4.884	82.5	1	2075	13.478	0.211	NA	0.02	0.04	-23.006	-63.616
167	1	167	3.728	4.864	83	1	2828	13.572	0.165	NA	0.094	0.189	-167.765	-144.759
168	1	168	3.767	4.914	83.5	1	2463	13.636	0.15	NA	0.064	0.127	52.166	-140.07
169	1	169	3.789	4.816	84	1	3645	13.736	0.238	NA	0.101	0.201	-77.483	-129.649
170	1	170	3.702	4.891	84.5	1	2037	13.85	0.13	NA	0.114	0.228	139.276	-143.241
171	1	171	3.84	4.818	85	1	3839	14.006	0.269	NA	0.156	0.311	-27.721	-166.997
172	1	172	3.799	4.782	85.5	1	2609	14.061	0.272	NA	0.055	0.11	-138.486	-110.765
173	1	173	3.834	4.77	86	1	5702	14.098	0.301	NA	0.037	0.074	-17.684	120.803
174	1	174	3.796	4.765	86.5	1	3438	14.137	0.284	NA	0.038	0.077	-172.322	-154.639
175	1	175	3.73	4.784	87	1	5053	14.205	0.239	NA	0.068	0.137	164.161	-23.517
176	1	176	3.711	4.767	87.5	1	4878	14.231	0.251	NA	0.026	0.052	-137.879	57.96
177	1	177	3.745	4.81	88	1	5181	14.286	0.221	NA	0.055	0.111	51.8	-170.321
178	1	178	3.683	4.727	88.5	1	4908	14.39	0.284	NA	0.104	0.208	-127.099	-178.899
179	1	179	3.732	4.582	89	1	2481	14.543	0.436	NA	0.153	0.307	-71.22	55.879
180	1	180	3.814	4.637	89.5	1	4053	14.642	0.407	NA	0.099	0.198	34.083	105.303
181	1	181	3.919	4.641	90	1	4300	14.747	0.456	NA	0.105	0.21	1.753	-32.33
182	1	182	3.857	4.736	90.5	1	3208	14.862	0.342	NA	0.114	0.228	123.424	121.671
183	1	183	3.905	4.753	91	1	4793	14.913	0.361	NA	0.052	0.103	19.824	-103.601
184	1	184	3.898	4.701	91.5	1	2617	14.966	0.395	NA	0.053	0.105	-97.837	-117.661
185	1	185	3.905	4.846	92	1	4215	15.111	0.302	NA	0.145	0.291	87.305	-174.858
186	1	186	3.863	4.74	92.5	1	3468	15.225	0.343	NA	0.114	0.228	-111.399	161.296
187	1	187	3.844	4.746	93	1	4108	15.245	0.327	NA	0.02	0.039	161.465	-87.136
188	1	188	3.884	4.689	93.5	1	3428	15.314	0.396	NA	0.069	0.138	-55.515	143.02
189	1	189	3.845	4.678	94	1	4780	15.354	0.384	NA	0.04	0.081	-163.936	-108.421
190	1	190	3.857	4.625	94.5	1	4096	15.409	0.436	NA	0.055	0.109	-76.518	87.418
191	1	191	3.914	4.657	95	1	2867	15.474	0.44	NA	0.065	0.13	29.149	105.667
192	1	192	3.963	4.731	95.5	1	3562	15.562	0.418	NA	0.089	0.177	56.501	27.352
193	1	193	3.939	4.809	96	1	5405	15.644	0.351	NA	0.082	0.164	107.08	50.579
194	1	194	3.79	4.772	96.5	1	4983	15.798	0.275	NA	0.154	0.308	-166.119	86.802
195	1	195	3.901	4.879	97	1	4251	15.953	0.282	NA	0.155	0.309	43.694	-150.188
196	1	196	3.946	4.905	97.5	1	4625	16.005	0.313	NA	0.052	0.104	30.343	-13.351
197	1	197	3.895	4.824	98	1	4964	16.101	0.306	NA	0.096	0.192	-122.32	-152.663
198	1	198	3.806	4.853	98.5	1	3238	16.194	0.22	NA	0.094	0.187	161.927	-75.753
199	1	199	3.868	4.815	99	1	4492	16.268	0.292	NA	0.073	0.146	-31.5	166.573
200	1	200	3.813	4.818	99.5	1	5201	16.323	0.251	NA	0.055	0.11	176.866	-151.633
201	1	201	3.767	4.748	100	1	2909	16.406	0.286	NA	0.084	0.167	-123.52	59.614
202	1	202	3.795	4.749	100.5	1	4755	16.434	0.298	NA	0.028	0.057	2.009	125.529
203	1	203	3.759	4.697	101	1	5256	16.498	0.331	NA	0.064	0.127	-124.664	-126.673
204	1	204	3.759	4.838	101.5	1	4209	16.64	0.203	NA	0.141	0.283	89.905	-145.432
205	1	205	3.854	4.873	102	1	5145	16.741	0.245	NA	0.101	0.203	20.146	-69.758
206	1	206	3.907	4.849	102.5	1	3648	16.799	0.302	NA	0.058	0.116	-24.557	-44.703
207	1	207	3.845	4.827	103	1	2984	16.865	0.266	NA	0.066	0.132	-160.984	-136.428
208	1	208	3.906	4.788	103.5	1	2359	16.938	0.338	NA	0.073	0.145	-32.615	128.369
209	1	209	3.782	4.799	104	1	4398	17.062	0.249	NA	0.124	0.248	175.126	-152.259
210	1	210	3.829	4.765	104.5	1	4012	17.119	0.303	NA	0.058	0.115	-35.708	149.166
211	1	211	3.831	4.797	105	1	4889	17.151	0.278	NA	0.032	0.064	87.244	122.951
212	1	212	3.881	4.736	105.5	1	2815	17.23	0.357	NA	0.079	0.158	-50.048	-137.292
213	1	213	3.822	4.607	106	1	2440	17.373	0.438	NA	0.143	0.286	-114.763	-64.715
214	1	214	3.848	4.846	106.5	1	3072	17.614	0.256	NA	0.241	0.482	83.774	-161.463
215	1	215	3.72	4.761	107	1	3417	17.767	0.258	NA	0.153	0.306	-146.32	129.906
216	1	216	3.752	4.803	107.5	1	5599	17.819	0.23	NA	0.053	0.105	52.646	-161.034
217	1	217	3.731	4.881	108	1	4992	17.9	0.152	NA	0.081	0.161	105.131	52.485
218	1	218	3.883	4.764	108.5	1	4019	18.092	0.338	NA	0.192	0.383	-37.625	-142.756
219	1	219	3.793	4.782	109	1	4059	18.183	0.268	NA	0.092	0.183	168.556	-153.819
220	1	220	3.787	4.897	109.5	1	4533	18.298	0.177	NA	0.115	0.23	92.904	-75.652
221	1	221	3.735	4.702	110	1	4686	18.5	0.319	NA	0.202	0.403	-104.951	162.145
222	1	222	3.791	4.806	110.5	1	4128	18.618	0.247	NA	0.118	0.236	61.808	166.759
223	1	223	3.696	4.818	111	1	3573	18.714	0.197	NA	0.096	0.193	173.27	111.462
224	1	224	3.738	4.816	111.5	1	5226	18.757	0.213	NA	0.043	0.085	-2.569	-175.839
225	1	225	3.851	4.712	112	1	3423	18.911	0.359	NA	0.153	0.307	-42.756	-40.187
226	1	226	3.738	4.875	112.5	1	5792	19.109	0.16	NA	0.199	0.397	124.665	167.421
227	1	227	3.736	4.95	113	1	5678	19.184	0.103	NA	0.075	0.151	91.768	-32.897
228	1	228	3.718	4.838	113.5	1	4454	19.298	0.184	NA	0.113	0.226	-99.049	169.183
229	1	229	3.84	4.911	114	1	5156	19.44	0.213	NA	0.142	0.284	30.78	129.829
230	1	230	3.773	4.883	114.5	1	2037	19.512	0.176	NA	0.072	0.145	-157.222	171.998
231	1	231	3.747	4.76	115	1	2001	19.638	0.268	NA	0.126	0.253	-102.026	55.196
232	1	232	3.709	4.866	115.5	1	3522	19.751	0.155	NA	0.113	0.225	109.428	-148.546
233	1	233	3.755	4.721	116	1	2261	19.903	0.307	NA	0.152	0.304	-72.619	177.953
234	1	234	3.793	4.646	116.5	1	4200	19.987	0.391	NA	0.084	0.169	-63.057	9.562
235	1	235	3.837	4.719	117	1	2163	20.073	0.346	NA	0.085	0.171	58.701	121.759
236	1	236	3.904	4.74	117.5	1	4076	20.143	0.37	NA	0.07	0.141	18.009	-40.692
237	1	237	3.793	4.688	118	1	2485	20.266	0.352	NA	0.123	0.246	-154.697	-172.705
238	1	238	3.853	4.784	118.5	1	3863	20.38	0.303	NA	0.114	0.227	57.91	-147.394
239	1	239	3.767	4.893	119	1	4168	20.519	0.165	NA	0.139	0.278	128.382	70.472
240	1	240	3.719	4.819	119.5	1	3381	20.606	0.202	NA	0.088	0.176	-122.949	108.669
241	1	241	3.699	4.916	120	1	6167	20.705	0.105	NA	0.099	0.198	101.749	-135.302
242	1	242	3.824	4.75	120.5	1	2730	20.913	0.312	NA	0.208	0.415	-53.008	-154.757
243	1	243	3.791	4.837	121	1	6265	21.006	0.222	NA	0.093	0.186	110.832	163.84
244	1	244	3.858	4.779	121.5	1	4302	21.095	0.31	NA	0.089	0.177	-40.973	-151.805
245	1	245	3.854	4.728	122	1	2508	21.145	0.347	NA	0.051	0.102	-94.721	-53.748
246	1	246	3.797	4.663	122.5	1	3208	21.231	0.376	NA	0.086	0.172	-130.902	-36.181
247	1	247	3.874	4.76	123	1	6794	21.355	0.335	NA	0.124	0.247	51.511	-177.587
248	1	248	3.822	4.76	123.5	1	4957	21.408	0.302	NA	0.052	0.105	179.537	128.026
249	1	249	3.752	4.763	124	1	3601	21.477	0.267	NA	0.07	0.139	177.985	-1.552
250	1	250	3.761	4.795	124.5	1	1621	21.51	0.241	NA	0.033	0.066	75.301	-102.684
251	1	251	3.759	4.817	125	1	2141	21.533	0.22	NA	0.023	0.046	95.892	20.591
252	1	252	3.683	4.903	125.5	1	4106	21.647	0.111	NA	0.114	0.228	131.251	35.359
253	1	253	3.752	4.885	126	1	4211	21.719	0.161	NA	0.071	0.142	-14.883	-146.134
254	1	254	3.749	4.781	126.5	1	4138	21.823	0.249	NA	0.104	0.209	-91.905	-77.022
255	1	255	3.77	4.724	127	1	6952	21.884	0.31	NA	0.061	0.122	-68.978	22.927
256	1	256	3.805	4.824	127.5	1	4012	21.99	0.241	NA	0.106	0.212	70.797	139.775
257	1	257	3.71	4.76	128	1	3893	22.105	0.257	NA	0.115	0.231	-146.184	143.019
258	1	258	3.776	4.611	128.5	1	1653	22.268	0.418	NA	0.163	0.326	-65.822	80.361
259	1	259	3.737	4.685	129	1	3261	22.352	0.336	NA	0.084	0.167	117.83	-176.348
260	1	260	3.698	4.779	129.5	1	6367	22.453	0.235	NA	0.102	0.204	112.444	-5.386
261	1	261	3.823	4.746	130	1	6769	22.582	0.315	NA	0.129	0.258	-14.934	-127.378
262	1	262	3.816	4.716	130.5	1	4029	22.613	0.337	NA	0.031	0.062	-101.788	-86.854
263	1	263	3.829	4.799	131	1	3878	22.697	0.276	NA	0.084	0.167	81.293	-176.918
264	1	264	3.781	4.68	131.5	1	4398	22.824	0.355	NA	0.128	0.256	-111.945	166.761
265	1	265	3.812	4.661	132	1	4023	22.861	0.384	NA	0.036	0.073	-31.585	80.36
266	1	266	3.799	4.719	132.5	1	5070	22.92	0.327	NA	0.059	0.118	102.678	134.263
267	1	267	3.869	4.789	133	1	5149	23.019	0.31	NA	0.099	0.198	45.416	-57.262
268	1	268	3.804	4.765	133.5	1	1934	23.088	0.288	NA	0.069	0.139	-159.804	154.781
269	1	269	3.815	4.693	134	1	6094	23.162	0.357	NA	0.073	0.147	-81.415	78.389
270	1	270	3.849	4.787	134.5	1	4085	23.262	0.298	NA	0.101	0.201	69.996	151.411
271	1	271	3.764	4.68	135	1	5262	23.399	0.349	NA	0.137	0.273	-128.412	161.592
272	1	272	3.796	4.628	135.5	1	2666	23.46	0.408	NA	0.061	0.122	-58.177	70.235
273	1	273	3.772	4.742	136	1	3820	23.576	0.294	NA	0.116	0.233	101.87	160.047
274	1	274	3.806	4.776	136.5	1	5070	23.624	0.281	NA	0.048	0.096	44.548	-57.322
275	1	275	3.861	4.735	137	1	4123	23.692	0.345	NA	0.068	0.136	-36.462	-81.01
276	1	276	3.795	4.778	137.5	1	3948	23.77	0.273	NA	0.078	0.156	147.147	-176.391
277	1	277	3.789	4.764	138	1	4480	23.785	0.282	NA	0.015	0.03	-113.039	99.814
278	1	278	3.812	4.723	138.5	1	5783	23.832	0.329	NA	0.047	0.093	-61.388	51.651
279	1	279	3.816	4.672	139	1	4603	23.883	0.376	NA	0.051	0.103	-85.166	-23.778
280	1	280	3.778	4.689	139.5	1	4554	23.925	0.345	NA	0.042	0.084	155.84	-118.994
281	1	281	3.791	4.72	140	1	5053	23.959	0.322	NA	0.034	0.069	67.004	-88.836
282	1	282	3.797	4.659	140.5	1	4863	24.021	0.38	NA	0.062	0.124	-85.105	-152.108
283	1	283	3.73	4.653	141	1	4418	24.088	0.365	NA	0.067	0.134	-175.417	-90.313
284	1	284	3.896	4.477	141.5	1	3991	24.331	0.587	NA	0.243	0.486	-46.676	128.741
285	1	285	3.903	4.541	142	1	4085	24.396	0.532	NA	0.065	0.13	84.518	131.195
286	1	286	3.843	4.453	142.5	1	3387	24.503	0.589	NA	0.106	0.213	-123.963	151.519
287	1	287	3.815	4.516	143	1	4127	24.572	0.52	NA	0.069	0.138	114.178	-121.86
288	1	288	3.767	4.599	143.5	1	5437	24.667	0.427	NA	0.096	0.191	120.074	5.896
289	1	289	3.73	4.581	144	1	3202	24.708	0.436	NA	0.041	0.082	-154.424	85.503
290	1	290	3.735	4.541	144.5	1	4842	24.749	0.477	NA	0.041	0.081	-83.555	70.869
291	1	291	3.779	4.517	145	1	6103	24.799	0.509	NA	0.05	0.1	-28.113	55.442
292	1	292	3.754	4.389	145.5	1	5664	24.93	0.629	NA	0.13	0.261	-100.963	-72.85
293	1	293	3.785	4.368	146	1	4202	24.968	0.656	NA	0.038	0.076	-33.94	67.023
294	1	294	3.757	4.528	146.5	1	3379	25.13	0.494	NA	0.162	0.325	100.119	134.06
295	1	295	3.71	4.421	147	1	4746	25.246	0.592	NA	0.116	0.233	-113.903	145.977
296	1	296	3.691	4.405	147.5	1	3741	25.271	0.606	NA	0.025	0.051	-139.631	-25.728
297	1	297	3.745	4.571	148	1	5499	25.447	0.448	NA	0.175	0.351	71.829	-148.539
298	1	298	3.843	4.61	148.5	1	4285	25.552	0.443	NA	0.105	0.21	21.532	-50.298
299	1	299	3.731	4.56	149	1	4701	25.675	0.457	NA	0.123	0.246	-156.063	-177.594
300	1	300	3.741	4.651	149.5	1	4927	25.767	0.37	NA	0.092	0.184	83.253	-120.685
301	1	301	3.783	4.615	150	1	7460	25.822	0.416	NA	0.055	0.11	-41.334	-124.587
302	1	302	3.748	4.541	150.5	1	4292	25.903	0.479	NA	0.082	0.164	-114.948	-73.615
303	1	303	3.724	4.524	151	1	5192	25.933	0.492	NA	0.029	0.058	-144.145	-29.196
304	1	304	3.749	4.662	151.5	1	4337	26.073	0.361	NA	0.14	0.281	79.944	-135.912
305	1	305	3.814	4.608	152	1	2743	26.158	0.433	NA	0.085	0.169	-39.653	-119.596
306	1	306	3.722	4.56	152.5	1	3368	26.262	0.455	NA	0.104	0.208	-152.422	-112.77
307	1	307	3.79	4.567	153	1	4032	26.33	0.464	NA	0.069	0.137	6.329	158.751
308	1	308	3.911	4.631	153.5	1	4198	26.467	0.459	NA	0.136	0.273	27.851	21.522
309	1	309	3.905	4.603	154	1	5092	26.496	0.479	NA	0.029	0.057	-102.012	-129.863
310	1	310	3.956	4.661	154.5	1	4064	26.572	0.463	NA	0.077	0.154	48.558	150.57
311	1	311	3.873	4.604	155	1	3861	26.673	0.462	NA	0.1	0.201	-145.554	165.888
312	1	312	3.826	4.651	155.5	1	4115	26.74	0.399	NA	0.067	0.134	134.915	-79.532
313	1	313	3.817	4.556	156	1	2990	26.835	0.483	NA	0.095	0.191	-95.26	129.826
314	1	314	3.71	4.666	156.5	1	4618	26.989	0.348	NA	0.154	0.307	134.305	-130.436
315	1	315	3.726	4.626	157	1	4383	27.032	0.391	NA	0.043	0.087	-67.842	157.853
316	1	316	3.774	4.639	157.5	1	3475	27.082	0.391	NA	0.05	0.1	14.657	82.499
317	1	317	3.776	4.674	158	1	3140	27.118	0.358	NA	0.035	0.071	87.39	72.733
318	1	318	3.734	4.652	158.5	1	3590	27.166	0.367	NA	0.048	0.096	-152.572	120.038
319	1	319	3.775	4.677	159	1	3419	27.213	0.355	NA	0.048	0.095	30.744	-176.684
320	1	320	3.732	4.691	159.5	1	2905	27.259	0.329	NA	0.045	0.09	161.433	130.689
321	1	321	3.768	4.722	160	1	4371	27.306	0.311	NA	0.047	0.095	40.052	-121.381
322	1	322	3.763	4.658	160.5	1	4806	27.37	0.37	NA	0.064	0.128	-94.328	-134.38
323	1	323	3.617	4.653	161	1	7033	27.517	0.358	NA	0.146	0.293	-178.293	-83.966
324	1	324	3.626	4.708	161.5	1	3168	27.572	0.303	NA	0.056	0.111	80.996	-100.71
325	1	325	3.71	4.636	162	1	3008	27.684	0.379	NA	0.111	0.222	-40.814	-121.811
326	1	326	3.74	4.695	162.5	1	4127	27.75	0.327	NA	0.067	0.134	62.688	103.502
327	1	327	3.755	4.626	163	1	2681	27.82	0.397	NA	0.07	0.14	-77.9	-140.588
328	1	328	3.691	4.65	163.5	1	2344	27.889	0.362	NA	0.068	0.136	159.598	-122.502
329	1	329	3.627	4.787	164	1	3302	28.04	0.224	NA	0.151	0.303	114.924	-44.674
330	1	330	3.711	4.704	164.5	1	2596	28.158	0.311	NA	0.118	0.236	-45.069	-159.993
331	1	331	3.717	4.702	165	1	2457	28.165	0.315	NA	0.007	0.014	-19.916	25.153
332	1	332	3.663	4.843	165.5	1	3229	28.317	0.167	NA	0.152	0.303	110.781	130.697
333	1	333	3.737	4.76	166	1	3850	28.428	0.264	NA	0.111	0.222	-48.489	-159.27
334	1	334	3.741	4.668	166.5	1	3522	28.52	0.353	NA	0.092	0.185	-87.622	-39.133
335	1	335	3.676	4.744	167	1	4516	28.619	0.267	NA	0.099	0.198	130.587	-141.791
336	1	336	3.713	4.654	167.5	1	4057	28.716	0.361	NA	0.096	0.193	-67.817	161.597
337	1	337	3.727	4.781	168	1	5297	28.843	0.241	NA	0.127	0.255	83.737	151.553
338	1	338	3.751	4.699	168.5	1	4652	28.929	0.327	NA	0.086	0.172	-73.403	-157.14
339	1	339	3.67	4.761	169	1	5115	29.031	0.249	NA	0.102	0.205	142.283	-144.314
340	1	340	3.829	4.594	169.5	1	3191	29.262	0.452	NA	0.231	0.461	-46.402	171.316
341	1	341	3.753	4.596	170	1	3423	29.338	0.426	NA	0.076	0.152	178.453	-135.145
342	1	342	3.833	4.685	170.5	1	3048	29.458	0.372	NA	0.12	0.24	47.882	-130.572
343	1	343	3.839	4.785	171	1	3424	29.557	0.293	NA	0.1	0.199	86.862	38.98
344	1	344	3.782	4.693	171.5	1	5350	29.665	0.343	NA	0.108	0.216	-121.759	151.379
345	1	345	3.774	4.583	172	1	2487	29.776	0.444	NA	0.111	0.221	-93.923	27.836
346	1	346	3.738	4.615	172.5	1	2099	29.824	0.404	NA	0.048	0.097	138.589	-127.488
347	1	347	3.737	4.649	173	1	3163	29.859	0.371	NA	0.034	0.069	91.009	-47.58
348	1	348	3.653	4.685	173.5	1	4590	29.95	0.324	NA	0.092	0.183	156.657	65.648
349	1	349	3.756	4.653	174	1	4000	30.058	0.372	NA	0.108	0.216	-17.536	-174.193
350	1	350	3.695	4.6	174.5	1	5506	30.139	0.412	NA	0.081	0.162	-139.249	-121.712
351	1	351	3.792	4.609	175	1	3748	30.236	0.425	NA	0.097	0.195	5.341	144.59
352	1	352	3.714	4.634	175.5	1	4458	30.318	0.381	NA	0.082	0.164	162.205	156.864
353	1	353	3.695	4.547	176	1	4757	30.408	0.465	NA	0.089	0.179	-102.513	95.282
354	1	354	3.74	4.661	176.5	1	3172	30.531	0.36	NA	0.123	0.247	68.175	170.688
355	1	355	3.746	4.803	177	1	4514	30.672	0.228	NA	0.141	0.283	87.763	19.587
356	1	356	3.712	4.754	177.5	1	4836	30.732	0.263	NA	0.059	0.119	-124.398	147.839
357	1	357	3.685	4.67	178	1	2986	30.82	0.342	NA	0.088	0.176	-108.014	16.384
358	1	358	3.697	4.671	178.5	1	5998	30.832	0.342	NA	0.012	0.023	3.258	111.272
359	1	359	3.553	4.643	179	1	3108	30.978	0.38	NA	0.146	0.293	-169.083	-172.341
360	1	360	3.676	4.666	179.5	1	2602	31.103	0.344	NA	0.125	0.25	10.829	179.912
361	1	361	3.699	4.616	180	1	4874	31.158	0.397	NA	0.056	0.111	-65.372	-76.201
362	1	362	3.799	4.613	180.5	1	3492	31.258	0.424	NA	0.1	0.2	-1.761	63.611
363	1	363	3.787	4.715	181	1	4371	31.362	0.324	NA	0.103	0.206	96.781	98.542
364	1	364	3.725	4.63	181.5	1	2549	31.466	0.387	NA	0.105	0.209	-126.068	137.151
365	1	365	3.632	4.551	182	1	3052	31.589	0.459	NA	0.122	0.244	-139.443	-13.374
366	1	366	3.761	4.611	182.5	1	2822	31.731	0.414	NA	0.142	0.284	24.905	164.348
367	1	367	3.691	4.562	183	1	5311	31.816	0.449	NA	0.085	0.171	-145.19	-170.096
368	1	368	3.741	4.589	183.5	1	3404	31.873	0.43	NA	0.056	0.113	28.703	173.893
369	1	369	3.688	4.659	184	1	4603	31.96	0.353	NA	0.087	0.174	127.067	98.364
370	1	370	3.762	4.597	184.5	1	3635	32.056	0.428	NA	0.096	0.193	-40.044	-167.11
371	1	371	3.576	4.573	185	1	6161	32.244	0.443	NA	0.188	0.375	-172.875	-132.831
372	1	372	3.701	4.729	185.5	1	5070	32.444	0.285	NA	0.2	0.401	51.179	-135.946
373	1	373	3.791	4.664	186	1	4266	32.555	0.373	NA	0.111	0.222	-35.996	-87.174
374	1	374	3.794	4.676	186.5	1	3394	32.567	0.363	NA	0.012	0.024	76.473	112.469
375	1	375	3.795	4.742	187	1	5826	32.634	0.304	NA	0.067	0.133	89.092	12.618
376	1	376	3.771	4.668	187.5	1	4046	32.712	0.362	NA	0.078	0.157	-107.623	163.285
377	1	377	3.844	4.688	188	1	4494	32.788	0.375	NA	0.076	0.152	15.659	123.282
378	1	378	3.857	4.62	188.5	1	3852	32.857	0.441	NA	0.069	0.138	-79.277	-94.936
379	1	379	3.785	4.625	189	1	3805	32.929	0.407	NA	0.072	0.145	176.109	-104.614
380	1	380	3.749	4.592	189.5	1	5668	32.978	0.429	NA	0.049	0.098	-137.613	46.278
381	1	381	3.795	4.61	190	1	3046	33.028	0.425	NA	0.05	0.099	21.348	158.961
382	1	382	3.914	4.578	190.5	1	3332	33.151	0.505	NA	0.123	0.246	-15.026	-36.374
383	1	383	3.736	4.589	191	1	3613	33.329	0.429	NA	0.178	0.355	176.415	-168.558
384	1	384	3.632	4.494	191.5	1	2367	33.47	0.516	NA	0.141	0.282	-137.673	45.911
385	1	385	3.789	4.57	192	1	4831	33.645	0.461	NA	0.175	0.35	25.655	163.328
386	1	386	3.782	4.58	192.5	1	5450	33.656	0.45	NA	0.012	0.024	127.88	102.225
387	1	387	3.801	4.58	193	1	3513	33.676	0.456	NA	0.019	0.038	0.302	-127.578
388	1	388	3.916	4.653	193.5	1	6331	33.812	0.444	NA	0.137	0.273	32.519	32.217
389	1	389	3.822	4.553	194	1	3332	33.949	0.488	NA	0.137	0.274	-133.154	-165.673
390	1	390	3.842	4.598	194.5	1	2540	33.998	0.454	NA	0.049	0.098	66.325	-160.521
391	1	391	3.855	4.592	195	1	3231	34.013	0.465	NA	0.014	0.029	-23.987	-90.312
392	1	392	3.813	4.479	195.5	1	3872	34.134	0.555	NA	0.121	0.242	-110.415	-86.428
393	1	393	3.766	4.535	196	1	4992	34.207	0.489	NA	0.074	0.147	130.227	-119.358
394	1	394	3.893	4.628	196.5	1	2210	34.366	0.452	NA	0.158	0.317	36.243	-93.984
395	1	395	3.759	4.557	197	1	3782	34.517	0.465	NA	0.152	0.303	-152.074	171.683
396	1	396	3.752	4.52	197.5	1	4089	34.555	0.5	NA	0.038	0.076	-100.468	51.606
397	1	397	3.754	4.43	198	1	3878	34.645	0.589	NA	0.09	0.18	-89.093	11.376
398	1	398	3.71	4.512	198.5	1	3797	34.737	0.502	NA	0.092	0.184	118.148	-152.759
399	1	399	3.642	4.492	199	1	4166	34.808	0.518	NA	0.071	0.141	-164.236	77.615
400	1	400	3.69	4.566	199.5	1	4571	34.896	0.445	NA	0.088	0.176	57.114	-138.65
401	1	401	3.723	4.596	200	1	3144	34.941	0.42	NA	0.044	0.089	41.717	-15.397
402	1	402	3.766	4.59	200.5	1	3400	34.984	0.436	NA	0.043	0.086	-8.433	-50.15
403	1	403	3.749	4.604	201	1	4603	35.006	0.418	NA	0.022	0.045	140.694	149.128
404	1	404	3.77	4.599	201.5	1	3974	35.028	0.428	NA	0.022	0.043	-13.934	-154.629
405	1	405	3.812	4.653	202	1	3114	35.096	0.391	NA	0.069	0.137	52.3	66.234
406	1	406	3.802	4.608	202.5	1	3349	35.142	0.429	NA	0.046	0.091	-101.968	-154.268
407	1	407	3.789	4.615	203	1	2208	35.157	0.418	NA	0.015	0.03	154.049	-103.982
408	1	408	3.795	4.684	203.5	1	4187	35.227	0.356	NA	0.07	0.14	84.767	-69.282
409	1	409	3.756	4.651	204	1	3072	35.279	0.374	NA	0.052	0.104	-139.671	135.562
410	1	410	3.813	4.659	204.5	1	3167	35.336	0.386	NA	0.057	0.115	8.595	148.266
411	1	411	3.749	4.772	205	1	5068	35.465	0.257	NA	0.129	0.259	119.404	110.809
412	1	412	3.744	4.748	205.5	1	4360	35.49	0.278	NA	0.025	0.05	-103.146	137.45
413	1	413	3.815	4.741	206	1	2647	35.562	0.315	NA	0.072	0.143	-5.722	97.424
414	1	414	3.762	4.594	206.5	1	2079	35.718	0.431	NA	0.156	0.312	-109.794	-104.072
415	1	415	3.67	4.577	207	1	2120	35.811	0.434	NA	0.093	0.186	-169.453	-59.659
416	1	416	3.644	4.697	207.5	1	3571	35.935	0.313	NA	0.123	0.247	102.227	-88.32
417	1	417	3.717	4.608	208	1	2805	36.049	0.407	NA	0.115	0.23	-50.718	-152.945
418	1	418	3.715	4.628	208.5	1	2873	36.069	0.387	NA	0.02	0.039	96.055	146.773
419	1	419	3.69	4.729	209	1	3761	36.173	0.284	NA	0.104	0.208	103.831	7.776
420	1	420	3.619	4.636	209.5	1	4448	36.289	0.375	NA	0.116	0.232	-127.355	128.814
421	1	421	3.628	4.537	210	1	3756	36.388	0.473	NA	0.099	0.199	-84.972	42.383
422	1	422	3.602	4.692	210.5	1	4409	36.545	0.322	NA	0.157	0.313	99.668	-175.359
423	1	423	3.559	4.548	211	1	3492	36.695	0.471	NA	0.15	0.3	-106.595	153.737
424	1	424	3.623	4.598	211.5	1	3633	36.776	0.413	NA	0.081	0.162	37.901	144.496
425	1	425	3.521	4.569	212	1	4625	36.881	0.459	NA	0.105	0.211	-164.264	157.836
426	1	426	3.582	4.563	212.5	1	3731	36.943	0.452	NA	0.061	0.123	-5.9	158.364
427	1	427	3.701	4.666	213	1	3592	37.1	0.347	NA	0.157	0.314	40.939	46.839
428	1	428	3.657	4.686	213.5	1	2154	37.148	0.324	NA	0.048	0.097	155.891	114.952
429	1	429	3.689	4.681	214	1	4533	37.18	0.331	NA	0.032	0.065	-8.753	-164.644
430	1	430	3.641	4.603	214.5	1	1988	37.272	0.407	NA	0.091	0.183	-121.285	-112.532
431	1	431	3.748	4.603	215	1	1939	37.379	0.418	NA	0.107	0.214	0.35	121.635
432	1	432	3.757	4.613	215.5	1	3389	37.392	0.411	NA	0.013	0.026	49.644	49.294
433	1	433	3.728	4.634	216	1	5004	37.428	0.383	NA	0.036	0.072	143.99	94.346
434	1	434	3.774	4.723	216.5	1	6269	37.528	0.312	NA	0.1	0.201	62.342	-81.648
435	1	435	3.761	4.709	217	1	2858	37.548	0.321	NA	0.019	0.039	-131.85	165.808
436	1	436	3.744	4.782	217.5	1	2751	37.623	0.246	NA	0.075	0.15	103.268	-124.883
437	1	437	3.763	4.699	218	1	4085	37.708	0.331	NA	0.085	0.17	-77.034	179.698
438	1	438	3.801	4.757	218.5	1	2510	37.777	0.294	NA	0.07	0.139	57.017	134.052
439	1	439	3.817	4.738	219	1	3784	37.802	0.318	NA	0.025	0.049	-51.047	-108.064
440	1	440	3.86	4.666	219.5	1	6301	37.886	0.402	NA	0.084	0.168	-59.32	-8.273
441	1	441	3.827	4.661	220	1	3673	37.919	0.39	NA	0.033	0.065	-172.886	-113.566
442	1	442	3.794	4.64	220.5	1	2662	37.959	0.397	NA	0.04	0.079	-146.839	26.046
443	1	443	3.744	4.577	221	1	2875	38.039	0.443	NA	0.08	0.161	-128.549	18.291
444	1	444	3.718	4.666	221.5	1	4191	38.132	0.35	NA	0.093	0.186	106.401	-125.05
445	1	445	3.72	4.63	222	1	4484	38.168	0.386	NA	0.036	0.072	-87.121	166.477
446	1	446	3.786	4.676	222.5	1	4275	38.248	0.36	NA	0.08	0.161	34.525	121.646
447	1	447	3.714	4.603	223	1	3906	38.35	0.411	NA	0.102	0.204	-134.773	-169.298
448	1	448	3.726	4.651	223.5	1	2611	38.399	0.367	NA	0.049	0.099	75.544	-149.683
449	1	449	3.77	4.631	224	1	3257	38.448	0.397	NA	0.048	0.096	-24.169	-99.712
450	1	450	3.763	4.562	224.5	1	3808	38.518	0.462	NA	0.07	0.14	-96.297	-72.129
451	1	451	3.698	4.522	225	1	2824	38.594	0.49	NA	0.076	0.153	-148.395	-52.098
452	1	452	3.75	4.491	225.5	1	2786	38.654	0.528	NA	0.061	0.121	-30.478	117.917
453	1	453	3.722	4.581	226	1	6118	38.748	0.435	NA	0.094	0.188	107.088	137.566
454	1	454	3.768	4.694	226.5	1	3716	38.871	0.336	NA	0.122	0.245	68.04	-39.047
455	1	455	3.74	4.613	227	1	2675	38.957	0.407	NA	0.086	0.172	-108.714	-176.754
456	1	456	3.862	4.717	227.5	1	4383	39.116	0.361	NA	0.16	0.319	40.461	149.174
457	1	457	3.869	4.752	228	1	3428	39.152	0.338	NA	0.036	0.071	77.789	37.328
458	1	458	3.85	4.649	228.5	1	3394	39.257	0.412	NA	0.105	0.21	-100.891	-178.679
459	1	459	3.801	4.694	229	1	3159	39.323	0.35	NA	0.066	0.132	136.976	-122.134
460	1	460	3.825	4.696	229.5	1	3598	39.347	0.359	NA	0.024	0.048	5.311	-131.665
461	1	461	3.812	4.666	230	1	3808	39.379	0.379	NA	0.032	0.064	-113.887	-119.198
462	1	462	3.716	4.63	230.5	1	3172	39.483	0.386	NA	0.103	0.207	-159.164	-45.277
463	1	463	3.78	4.643	231	1	1480	39.549	0.389	NA	0.066	0.132	11.247	170.411
464	1	464	3.803	4.653	231.5	1	1717	39.573	0.388	NA	0.025	0.049	24.818	13.571
465	1	465	3.808	4.751	232	1	5418	39.672	0.302	NA	0.098	0.197	87.139	62.321
466	1	466	3.789	4.625	232.5	1	3089	39.799	0.409	NA	0.128	0.255	-98.157	174.704
467	1	467	3.703	4.649	233	1	3731	39.889	0.364	NA	0.09	0.18	164.234	-97.609
468	1	468	3.707	4.635	233.5	1	2986	39.904	0.379	NA	0.015	0.03	-75.521	120.245
469	1	469	3.786	4.651	234	1	3155	39.986	0.383	NA	0.081	0.163	11.666	87.187
470	1	470	3.692	4.619	234.5	1	2668	40.085	0.393	NA	0.099	0.199	-161.338	-173.005
471	1	471	3.713	4.615	235	1	2216	40.107	0.4	NA	0.022	0.043	-11.127	150.212
472	1	472	3.755	4.571	235.5	1	2743	40.167	0.451	NA	0.061	0.122	-46.428	-35.301
473	1	473	3.788	4.516	236	1	1791	40.232	0.513	NA	0.065	0.129	-59.176	-12.749
474	1	474	3.754	4.608	236.5	1	1243	40.331	0.415	NA	0.099	0.197	110.461	169.637
475	1	475	3.675	4.649	237	1	3069	40.419	0.361	NA	0.089	0.178	152.392	41.932
476	1	476	3.788	4.647	237.5	1	3063	40.532	0.388	NA	0.113	0.226	-1.009	-153.401
477	1	477	3.757	4.685	238	1	1518	40.581	0.342	NA	0.049	0.098	129.966	130.975
478	1	478	3.878	4.733	238.5	1	3810	40.712	0.358	NA	0.131	0.262	21.683	-108.283
479	1	479	3.875	4.736	239	1	3609	40.716	0.354	NA	0.004	0.008	138.253	116.57
480	1	480	3.958	4.748	239.5	1	4983	40.8	0.403	NA	0.084	0.167	8.917	-129.336
481	1	481	3.844	4.683	240	1	4032	40.931	0.38	NA	0.131	0.263	-149.91	-158.827
482	1	482	3.88	4.811	240.5	1	3217	41.064	0.303	NA	0.133	0.265	74.64	-135.45
483	1	483	3.856	4.705	241	1	1572	41.172	0.368	NA	0.109	0.217	-102.458	-177.097
484	1	484	3.832	4.599	241.5	1	1657	41.281	0.449	NA	0.108	0.217	-102.941	-0.484
485	1	485	3.903	4.689	242	1	3959	41.395	0.408	NA	0.114	0.229	51.631	154.572
486	1	486	3.854	4.692	242.5	1	2611	41.444	0.377	NA	0.049	0.098	175.783	124.151
487	1	487	3.889	4.728	243	1	3726	41.494	0.369	NA	0.05	0.1	45.861	-129.922
488	1	488	3.918	4.799	243.5	1	3677	41.57	0.34	NA	0.076	0.152	67.823	21.962
489	1	489	3.854	4.647	244	1	1847	41.735	0.416	NA	0.165	0.33	-112.773	179.404
490	1	490	3.92	4.717	244.5	1	2769	41.832	0.397	NA	0.097	0.194	46.784	159.557
491	1	491	3.84	4.584	245	1	2647	41.988	0.466	NA	0.156	0.312	-121.075	-167.859
492	1	492	3.885	4.705	245.5	1	4618	42.117	0.384	NA	0.129	0.258	69.683	-169.242
493	1	493	3.844	4.688	246	1	3682	42.161	0.376	NA	0.044	0.088	-156.88	133.437
494	1	494	3.883	4.722	246.5	1	3157	42.213	0.369	NA	0.052	0.104	42.039	-161.081
495	1	495	3.953	4.679	247	1	4322	42.296	0.448	NA	0.083	0.166	-31.926	-73.964
496	1	496	3.951	4.601	247.5	1	2312	42.374	0.507	NA	0.078	0.156	-91.77	-59.845
497	1	497	3.96	4.681	248	1	2873	42.455	0.45	NA	0.081	0.162	83.851	175.621
498	1	498	3.894	4.654	248.5	1	2737	42.526	0.431	NA	0.071	0.142	-156.947	119.202
499	1	499	3.816	4.62	249	1	968	42.612	0.423	NA	0.085	0.171	-157.142	-0.195
500	1	500	3.838	4.705	249.5	1	1747	42.699	0.358	NA	0.087	0.175	75.179	-127.679
501	1	501	3.883	4.684	250	1	4938	42.749	0.4	NA	0.05	0.1	-24.37	-99.549
502	1	502	3.865	4.633	250.5	1	2850	42.803	0.434	NA	0.055	0.109	-109.078	-84.708
503	1	503	4.007	4.655	251	1	4701	42.947	0.503	NA	0.144	0.287	8.814	117.892
504	1	504	3.952	4.645	251.5	1	4093	43.003	0.473	NA	0.056	0.112	-170.172	-178.986
505	1	505	3.865	4.567	252	1	2988	43.12	0.492	NA	0.117	0.234	-137.99	32.182
506	1	506	3.808	4.646	252.5	1	2470	43.217	0.396	NA	0.098	0.195	125.923	-96.087
507	1	507	3.717	4.589	253	1	2103	43.325	0.426	NA	0.107	0.214	-147.887	86.19
508	1	508	3.743	4.597	253.5	1	4076	43.352	0.423	NA	0.027	0.054	16.671	164.558
509	1	509	3.689	4.665	254	1	5804	43.439	0.347	NA	0.087	0.174	128.813	112.142
510	1	510	3.785	4.641	254.5	1	4349	43.537	0.392	NA	0.099	0.198	-13.774	-142.587
511	1	511	3.822	4.598	255	1	2389	43.594	0.446	NA	0.057	0.114	-49.935	-36.161
512	1	512	3.805	4.536	255.5	1	3560	43.658	0.498	NA	0.064	0.128	-105.203	-55.268
513	1	513	3.742	4.566	256	1	2218	43.728	0.453	NA	0.07	0.139	154.759	-100.038
514	1	514	3.821	4.516	256.5	1	2982	43.821	0.522	NA	0.093	0.187	-32.118	173.123
515	1	515	3.971	4.512	257	1	5706	43.971	0.591	NA	0.15	0.299	-1.359	30.76
516	1	516	3.834	4.552	257.5	1	4770	44.113	0.492	NA	0.143	0.285	163.699	165.058
517	1	517	3.741	4.559	258	1	2737	44.207	0.46	NA	0.093	0.186	176.029	12.33
518	1	518	3.864	4.502	258.5	1	2847	44.342	0.551	NA	0.136	0.272	-24.78	159.191
519	1	519	3.792	4.517	259	1	2781	44.415	0.513	NA	0.073	0.146	168.344	-166.876
520	1	520	3.802	4.541	259.5	1	4059	44.441	0.492	NA	0.026	0.052	69.403	-98.941
521	1	521	3.848	4.615	260	1	3110	44.529	0.441	NA	0.087	0.174	57.878	-11.526
522	1	522	3.86	4.595	260.5	1	5032	44.552	0.464	NA	0.023	0.047	-58.809	-116.687
523	1	523	3.883	4.61	261	1	4533	44.579	0.462	NA	0.027	0.054	34.267	93.076
524	1	524	3.855	4.55	261.5	1	3624	44.646	0.503	NA	0.067	0.133	-114.877	-149.143
525	1	525	3.806	4.616	262	1	4061	44.728	0.423	NA	0.082	0.164	126.128	-118.995
526	1	526	3.767	4.579	262.5	1	5230	44.781	0.446	NA	0.054	0.107	-136.829	97.043
527	1	527	3.782	4.567	263	1	4904	44.8	0.462	NA	0.019	0.038	-38.581	98.248
528	1	528	3.89	4.525	263.5	1	5064	44.916	0.541	NA	0.116	0.232	-21.616	16.965
529	1	529	3.831	4.546	264	1	3579	44.979	0.498	NA	0.063	0.126	160.377	-178.007
530	1	530	3.824	4.637	264.5	1	2583	45.071	0.411	NA	0.092	0.183	94.007	-66.37
531	1	531	3.797	4.603	265	1	2754	45.115	0.432	NA	0.044	0.088	-128.725	137.268
532	1	532	3.817	4.657	265.5	1	1834	45.173	0.39	NA	0.058	0.116	70.051	-161.224
533	1	533	3.811	4.593	266	1	3240	45.237	0.446	NA	0.065	0.129	-95.15	-165.201
534	1	534	3.817	4.704	266.5	1	2762	45.349	0.347	NA	0.112	0.223	87.042	-177.808
535	1	535	3.827	4.713	267	1	3592	45.363	0.345	NA	0.014	0.027	41.54	-45.502
536	1	536	3.811	4.598	267.5	1	4797	45.479	0.442	NA	0.117	0.233	-97.509	-139.05
537	1	537	3.796	4.604	268	1	3165	45.496	0.431	NA	0.017	0.033	156.661	-105.83
538	1	538	3.802	4.56	268.5	1	2453	45.541	0.475	NA	0.045	0.09	-83.146	120.193
539	1	539	3.746	4.617	269	1	2720	45.621	0.404	NA	0.08	0.159	133.921	-142.933
540	1	540	3.853	4.519	269.5	1	2871	45.765	0.531	NA	0.145	0.289	-42.697	-176.617
541	1	541	3.721	4.512	270	1	2463	45.897	0.503	NA	0.131	0.263	-176.774	-134.077
542	1	542	3.847	4.55	270.5	1	2961	46.028	0.499	NA	0.131	0.262	17.278	-165.949
543	1	543	3.888	4.53	271	1	4930	46.074	0.535	NA	0.046	0.093	-26.558	-43.835
544	1	544	3.926	4.506	271.5	1	3963	46.119	0.574	NA	0.045	0.089	-32.821	-6.264
545	1	545	3.861	4.568	272	1	2822	46.208	0.489	NA	0.09	0.179	135.711	168.532
546	1	546	3.87	4.455	272.5	1	2208	46.322	0.597	NA	0.114	0.227	-85.73	138.56
547	1	547	3.884	4.474	273	1	4160	46.346	0.584	NA	0.024	0.048	53.787	139.517
548	1	548	3.89	4.556	273.5	1	3970	46.428	0.513	NA	0.082	0.163	85.691	31.904
549	1	549	3.872	4.472	274	1	3059	46.513	0.581	NA	0.085	0.171	-102.25	172.059
550	1	550	3.989	4.499	274.5	1	5320	46.633	0.612	NA	0.12	0.24	12.921	115.171
551	1	551	3.87	4.571	275	1	2732	46.772	0.491	NA	0.139	0.277	149.042	136.121
552	1	552	3.83	4.557	275.5	1	3741	46.815	0.487	NA	0.043	0.085	-161.652	49.306
553	1	553	3.91	4.496	276	1	4706	46.915	0.575	NA	0.1	0.2	-37.239	124.413
554	1	554	3.866	4.517	276.5	1	4725	46.964	0.537	NA	0.049	0.097	155.036	-167.725
555	1	555	3.817	4.605	277	1	3991	47.065	0.437	NA	0.101	0.202	119.07	-35.966
556	1	556	3.762	4.544	277.5	1	4701	47.146	0.479	NA	0.081	0.163	-131.629	109.301
557	1	557	3.86	4.476	278	1	4774	47.265	0.573	NA	0.119	0.238	-34.971	96.659
558	1	558	3.813	4.587	278.5	1	3481	47.385	0.453	NA	0.12	0.24	112.961	147.932
559	1	559	3.745	4.546	279	1	2952	47.464	0.473	NA	0.079	0.158	-149.501	97.538
560	1	560	3.8	4.536	279.5	1	3385	47.52	0.497	NA	0.056	0.112	-10.605	138.896
561	1	561	3.865	4.584	280	1	3296	47.601	0.477	NA	0.081	0.162	36.31	46.915
562	1	562	3.834	4.651	280.5	1	5346	47.675	0.403	NA	0.074	0.148	115.231	78.92
563	1	563	3.797	4.553	281	1	3274	47.779	0.479	NA	0.105	0.209	-110.587	134.182
564	1	564	3.865	4.552	281.5	1	6502	47.847	0.505	NA	0.067	0.135	-0.587	110
565	1	565	3.807	4.65	282	1	4083	47.96	0.392	NA	0.114	0.227	120.274	120.862
566	1	566	3.808	4.682	282.5	1	3044	47.991	0.364	NA	0.031	0.062	89.592	-30.682
567	1	567	3.865	4.589	283	1	3455	48.1	0.472	NA	0.109	0.218	-58.128	-147.72
568	1	568	3.759	4.587	283.5	1	2867	48.207	0.436	NA	0.106	0.213	-179.137	-121.009
569	1	569	3.759	4.526	284	1	5804	48.268	0.496	NA	0.062	0.123	-89.816	89.321
570	1	570	3.697	4.5	284.5	1	2489	48.336	0.512	NA	0.068	0.136	-157.199	-67.383
571	1	571	3.793	4.518	285	1	2683	48.435	0.512	NA	0.099	0.197	10.856	168.055
572	1	572	3.806	4.471	285.5	1	4260	48.484	0.561	NA	0.049	0.098	-74.965	-85.821
573	1	573	3.768	4.481	286	1	4302	48.524	0.542	NA	0.04	0.08	165.263	-119.772
574	1	574	3.784	4.556	286.5	1	2952	48.601	0.473	NA	0.077	0.154	77.909	-87.354
575	1	575	3.796	4.485	287	1	5696	48.673	0.544	NA	0.072	0.144	-80.329	-158.237
576	1	576	3.794	4.513	287.5	1	2882	48.701	0.517	NA	0.028	0.057	92.656	172.985
577	1	577	3.753	4.51	288	1	3421	48.743	0.51	NA	0.042	0.083	-175.79	91.554
578	1	578	3.748	4.614	288.5	1	5619	48.847	0.408	NA	0.104	0.207	92.635	-91.575
579	1	579	3.732	4.547	289	1	3650	48.915	0.47	NA	0.069	0.137	-103.686	163.679
580	1	580	3.792	4.573	289.5	1	4307	48.98	0.459	NA	0.065	0.131	22.832	126.517
581	1	581	3.716	4.587	290	1	3227	49.058	0.428	NA	0.077	0.155	169.38	146.549
582	1	582	3.807	4.571	290.5	1	4588	49.15	0.466	NA	0.092	0.184	-9.964	-179.345
583	1	583	3.777	4.571	291	1	2801	49.18	0.456	NA	0.03	0.059	179.688	-170.348
584	1	584	3.797	4.479	291.5	1	3895	49.273	0.55	NA	0.094	0.187	-77.929	102.383
585	1	585	3.798	4.581	292	1	2929	49.374	0.454	NA	0.101	0.202	89.255	167.184
586	1	586	3.705	4.607	292.5	1	4586	49.471	0.406	NA	0.096	0.193	163.902	74.647
587	1	587	3.685	4.577	293	1	4462	49.508	0.434	NA	0.037	0.073	-123.298	72.8
588	1	588	3.667	4.53	293.5	1	4270	49.557	0.48	NA	0.05	0.099	-111.381	11.917
589	1	589	3.715	4.599	294	1	3185	49.641	0.416	NA	0.084	0.168	54.946	166.327
590	1	590	3.731	4.549	294.5	1	4352	49.694	0.468	NA	0.053	0.105	-71.991	-126.937
591	1	591	3.676	4.577	295	1	4021	49.755	0.434	NA	0.062	0.124	153.12	-134.89
592	1	592	3.682	4.612	295.5	1	5504	49.791	0.399	NA	0.035	0.071	80.37	-72.749
593	1	593	3.706	4.479	296	1	5467	49.926	0.533	NA	0.135	0.27	-80.044	-160.414
594	1	594	3.633	4.588	296.5	1	3588	50.056	0.422	NA	0.13	0.261	123.547	-156.409
595	1	595	3.791	4.559	297	1	3287	50.216	0.472	NA	0.16	0.319	-10.292	-133.838
596	1	596	3.786	4.643	297.5	1	4362	50.3	0.391	NA	0.084	0.168	93.261	103.553
597	1	597	3.759	4.576	298	1	3989	50.372	0.447	NA	0.072	0.144	-111.906	154.833
598	1	598	3.753	4.554	298.5	1	4324	50.395	0.468	NA	0.023	0.047	-103.749	8.157
599	1	599	3.781	4.457	299	1	4484	50.495	0.568	NA	0.1	0.2	-74.143	29.607
600	1	600	3.735	4.504	299.5	1	4689	50.56	0.512	NA	0.065	0.131	133.785	-152.072
