# Supplementary material for: Random sub-diffusion and capture of genes by the nuclear pore reduces dynamics and coordinates inter-chromosomal movement
Source: eLife. 2021 May 18;10:e66238. doi: 10.7554/eLife.66238 (PMC8195609; doi:10.7554/eLife.66238)
Supplement: Figure 5—source data 1. [file elife-66238-fig5-data1.zip › REPOS_DB/DimerCap_WT/200312_DimerCap_WT_Dimer_12a.csv]

Nr	TID	PID	x [micron]	y [micron]	t [sec]	c [idx]	I [val]	Len [micron]	D2S [micron]	D2R [micron]	D2P [micron]	v [micron/sec]	α [deg]	Δα [deg]
1	1	1	2.952	2.899	0	1	3701	0	0	NA	NA	NA	NA	NA
2	1	2	2.983	3.052	0.5	1	3018	0.157	0.157	NA	0.157	0.314	78.59	NA
3	1	3	2.976	3.031	1	1	3874	0.179	0.135	NA	0.022	0.045	-108.925	172.485
4	1	4	2.942	3.046	1.5	1	3507	0.216	0.148	NA	0.037	0.074	156.272	-94.803
5	1	5	2.928	3.029	2	1	5175	0.239	0.132	NA	0.022	0.045	-129.557	74.171
6	1	6	2.921	3.115	2.5	1	3603	0.325	0.219	NA	0.086	0.173	94.462	-135.981
7	1	7	2.968	3.104	3	1	1823	0.373	0.206	NA	0.048	0.095	-12.695	-107.156
8	1	8	2.942	3.179	3.5	1	2681	0.452	0.28	NA	0.079	0.158	109.291	121.985
9	1	9	2.939	3.045	4	1	2690	0.585	0.147	NA	0.133	0.267	-91.007	159.702
10	1	10	2.889	3.01	4.5	1	2822	0.647	0.129	NA	0.062	0.124	-145.193	-54.185
11	1	11	2.96	3.031	5	1	2167	0.722	0.133	NA	0.075	0.15	16.409	161.601
12	1	12	2.881	3.017	5.5	1	2227	0.803	0.139	NA	0.081	0.161	-170.022	173.57
13	1	13	2.989	3.038	6	1	2766	0.912	0.144	NA	0.11	0.219	10.678	-179.3
14	1	14	2.961	3.044	6.5	1	2766	0.941	0.146	NA	0.028	0.057	166.437	155.759
15	1	15	2.983	3.079	7	1	3253	0.981	0.183	NA	0.041	0.082	57.513	-108.924
16	1	16	2.896	3.03	7.5	1	3310	1.081	0.143	NA	0.099	0.198	-150.746	151.741
17	1	17	2.978	3.039	8	1	2596	1.162	0.143	NA	0.082	0.164	6.083	156.829
18	1	18	3.027	3.079	8.5	1	1363	1.226	0.195	NA	0.063	0.127	39.151	33.068
19	1	19	2.964	3.07	9	1	2199	1.29	0.172	NA	0.064	0.128	-171.892	148.957
20	1	20	2.972	3.149	9.5	1	1542	1.369	0.251	NA	0.08	0.159	83.949	-104.159
21	1	21	3.056	3.034	10	1	2958	1.511	0.171	NA	0.142	0.284	-53.905	-137.854
22	1	22	3.02	3.077	10.5	1	2404	1.567	0.191	NA	0.056	0.112	129.835	-176.26
23	1	23	3.01	3.064	11	1	2762	1.584	0.175	NA	0.017	0.033	-128.182	101.983
24	1	24	3.004	3.106	11.5	1	2521	1.626	0.214	NA	0.043	0.085	98.308	-133.51
25	1	25	3.032	2.992	12	1	3349	1.745	0.122	NA	0.118	0.236	-76.31	-174.618
26	1	26	3.024	3.045	12.5	1	3086	1.799	0.163	NA	0.054	0.108	98.348	174.658
27	1	27	3.007	3.063	13	1	1905	1.823	0.173	NA	0.024	0.048	132.9	34.552
28	1	28	2.917	2.985	13.5	1	4044	1.942	0.094	NA	0.119	0.238	-139.482	87.619
29	1	29	3.084	3.063	14	1	2487	2.127	0.211	NA	0.185	0.37	24.913	164.395
30	1	30	2.973	3.107	14.5	1	2784	2.246	0.209	NA	0.119	0.238	158.662	133.749
31	1	31	2.968	3.114	15	1	2158	2.255	0.216	NA	0.01	0.019	127.322	-31.341
32	1	32	2.937	3.153	15.5	1	3419	2.305	0.255	NA	0.05	0.1	128.25	0.928
33	1	33	2.957	3.12	16	1	1568	2.345	0.221	NA	0.039	0.079	-58.595	173.155
34	1	34	2.954	3.157	16.5	1	1356	2.382	0.259	NA	0.037	0.075	95.305	153.899
35	1	35	2.952	3.154	17	1	2340	2.385	0.255	NA	0.003	0.007	-111.675	153.02
36	1	36	2.969	3.121	17.5	1	2131	2.422	0.223	NA	0.037	0.074	-63.403	48.272
37	1	37	2.888	3.082	18	1	2912	2.512	0.194	NA	0.09	0.179	-153.95	-90.547
38	1	38	2.929	3.005	18.5	1	2414	2.599	0.109	NA	0.087	0.174	-62.089	91.861
39	1	39	2.961	3.122	19	1	3195	2.72	0.224	NA	0.121	0.243	74.919	137.007
40	1	40	2.939	3.096	19.5	1	3208	2.754	0.198	NA	0.034	0.068	-129.164	155.917
41	1	41	3.05	3.104	20	1	3635	2.865	0.228	NA	0.111	0.222	4.271	133.435
42	1	42	2.983	3.144	20.5	1	2291	2.943	0.248	NA	0.078	0.156	149.262	144.99
43	1	43	2.97	3.132	21	1	3108	2.961	0.234	NA	0.017	0.035	-136.205	74.533
44	1	44	2.977	3.101	21.5	1	2099	2.993	0.204	NA	0.032	0.064	-78.381	57.824
45	1	45	2.911	3.093	22	1	2427	3.059	0.198	NA	0.066	0.132	-173.053	-94.672
46	1	46	2.987	3.119	22.5	1	2651	3.139	0.223	NA	0.08	0.16	18.922	-168.024
47	1	47	2.999	3.188	23	1	2018	3.21	0.294	NA	0.071	0.142	80.172	61.249
48	1	48	2.943	3.102	23.5	1	3394	3.312	0.204	NA	0.102	0.205	-122.858	156.97
49	1	49	2.987	3.202	24	1	1898	3.421	0.306	NA	0.109	0.218	66.395	-170.747
50	1	50	2.903	3.085	24.5	1	2478	3.565	0.193	NA	0.144	0.288	-125.622	167.984
51	1	51	2.923	3.118	25	1	2813	3.604	0.221	NA	0.038	0.076	58.771	-175.607
52	1	52	2.974	3.182	25.5	1	1311	3.686	0.284	NA	0.082	0.164	51.478	-7.293
53	1	53	2.857	3.013	26	1	2220	3.892	0.149	NA	0.206	0.412	-124.658	-176.135
54	1	54	3.002	3.127	26.5	1	2474	4.076	0.233	NA	0.185	0.369	38.196	162.853
55	1	55	2.924	3.103	27	1	3490	4.158	0.206	NA	0.082	0.164	-162.93	158.874
56	1	56	2.975	3.116	27.5	1	2105	4.211	0.218	NA	0.053	0.106	14.186	177.116
57	1	57	2.909	3.088	28	1	3763	4.284	0.194	NA	0.072	0.144	-157.508	-171.694
58	1	58	2.825	3.017	28.5	1	3229	4.394	0.174	NA	0.11	0.22	-139.642	17.866
59	1	59	2.825	3.158	29	1	4010	4.535	0.289	NA	0.141	0.282	89.899	-130.459
60	1	60	2.924	3.152	29.5	1	1919	4.634	0.255	NA	0.099	0.198	-3.142	-93.041
61	1	61	3.008	3.189	30	1	2062	4.726	0.296	NA	0.092	0.185	23.414	26.556
62	1	62	2.984	3.152	30.5	1	2779	4.771	0.255	NA	0.045	0.09	-123.764	-147.177
63	1	63	2.871	3.16	31	1	2869	4.884	0.274	NA	0.112	0.225	175.629	-60.607
64	1	64	2.993	3.135	31.5	1	1824	5.007	0.24	NA	0.124	0.248	-11.753	172.618
65	1	65	2.91	3.142	32	1	3716	5.09	0.247	NA	0.083	0.165	175.293	-172.954
66	1	66	2.958	3.154	32.5	1	2852	5.14	0.256	NA	0.05	0.099	14.619	-160.674
67	1	67	2.974	3.127	33	1	1478	5.171	0.23	NA	0.031	0.063	-60.631	-75.25
68	1	68	2.922	3.171	33.5	1	1947	5.239	0.274	NA	0.068	0.137	139.764	-159.604
69	1	69	2.96	3.168	34	1	1028	5.278	0.27	NA	0.039	0.077	-4.331	-144.095
70	1	70	2.966	3.199	34.5	1	1947	5.309	0.301	NA	0.031	0.062	78.196	82.527
71	1	71	2.994	3.151	35	1	1770	5.364	0.256	NA	0.055	0.11	-60.495	-138.691
72	1	72	2.972	3.134	35.5	1	1058	5.392	0.236	NA	0.027	0.055	-142.496	-82.002
73	1	73	2.977	3.109	36	1	2297	5.417	0.212	NA	0.026	0.051	-77.343	65.153
74	1	74	2.98	3.108	36.5	1	1687	5.42	0.211	NA	0.003	0.006	-33.589	43.754
75	1	75	2.921	3.139	37	1	2131	5.487	0.242	NA	0.067	0.134	152.032	-174.379
76	1	76	2.977	3.081	37.5	1	1695	5.567	0.184	NA	0.08	0.16	-45.908	162.06
77	1	77	2.937	3.101	38	1	1757	5.612	0.203	NA	0.044	0.088	153.637	-160.455
78	1	78	2.988	3.146	38.5	1	2126	5.679	0.249	NA	0.068	0.135	41.228	-112.409
79	1	79	2.87	3.17	39	1	1695	5.799	0.283	NA	0.12	0.241	168.369	127.141
80	1	80	3.03	3.16	39.5	1	1090	5.959	0.273	NA	0.16	0.32	-3.465	-171.834
81	1	81	2.899	3.165	40	1	1787	6.089	0.272	NA	0.13	0.26	177.749	-178.786
82	1	82	2.969	3.168	40.5	1	1830	6.159	0.27	NA	0.07	0.139	2.597	-175.153
83	1	83	2.839	3.125	41	1	2495	6.296	0.253	NA	0.137	0.274	-161.605	-164.202
84	1	84	2.926	3.145	41.5	1	2293	6.385	0.248	NA	0.089	0.178	12.979	174.584
85	1	85	2.929	3.254	42	1	2225	6.493	0.356	NA	0.109	0.217	88.306	75.327
86	1	86	2.861	3.219	42.5	1	3805	6.57	0.333	NA	0.077	0.153	-152.835	118.859
87	1	87	3.003	3.147	43	1	1683	6.73	0.254	NA	0.159	0.319	-26.602	126.233
88	1	88	2.926	3.288	43.5	1	3793	6.89	0.39	NA	0.161	0.321	118.968	145.57
89	1	89	2.877	3.279	44	1	4136	6.939	0.388	NA	0.049	0.098	-169.854	71.178
90	1	90	2.952	3.263	44.5	1	3007	7.015	0.364	NA	0.076	0.152	-12.336	157.518
91	1	91	3.011	3.19	45	1	1979	7.109	0.297	NA	0.094	0.188	-50.725	-38.389
92	1	92	2.92	3.066	45.5	1	2144	7.263	0.17	NA	0.154	0.308	-126.096	-75.371
93	1	93	2.95	3.229	46	1	3415	7.429	0.331	NA	0.166	0.333	79.605	-154.299
94	1	94	2.975	3.107	46.5	1	1329	7.554	0.21	NA	0.124	0.249	-78.826	-158.431
95	1	95	2.913	3.153	47	1	4793	7.631	0.257	NA	0.077	0.154	143.691	-137.482
96	1	96	2.944	3.172	47.5	1	2284	7.668	0.274	NA	0.037	0.074	31.439	-112.252
97	1	97	2.935	3.088	48	1	1280	7.753	0.19	NA	0.085	0.17	-96.082	-127.521
98	1	98	2.884	3.097	48.5	1	1623	7.805	0.21	NA	0.052	0.104	170.102	-93.817
99	1	99	3.001	3.203	49	1	2719	7.962	0.308	NA	0.158	0.315	42.284	-127.818
100	1	100	2.953	3.19	49.5	1	2124	8.012	0.292	NA	0.049	0.099	-165.174	152.542
101	1	101	2.876	3.354	50	1	3933	8.193	0.462	NA	0.181	0.362	115.087	-79.74
102	1	102	2.874	3.167	50.5	1	2357	8.38	0.279	NA	0.187	0.375	-90.637	154.276
103	1	103	2.889	3.201	51	1	2359	8.417	0.309	NA	0.037	0.074	66.393	157.029
104	1	104	2.974	3.131	51.5	1	1420	8.527	0.233	NA	0.11	0.22	-39.722	-106.114
105	1	105	2.85	3.196	52	1	1785	8.667	0.315	NA	0.14	0.28	151.943	-168.335
106	1	106	2.849	3.177	52.5	1	4497	8.686	0.297	NA	0.019	0.039	-92.812	115.245
107	1	107	2.87	3.308	53	1	2939	8.819	0.418	NA	0.132	0.265	81.142	173.954
108	1	108	2.854	3.148	53.5	1	5248	8.98	0.268	NA	0.161	0.322	-95.637	-176.779
109	1	109	2.925	3.15	54	1	4607	9.051	0.253	NA	0.071	0.142	1.947	97.584
110	1	110	2.946	3.149	54.5	1	2094	9.072	0.251	NA	0.022	0.043	-2.223	-4.17
111	1	111	3.089	3.144	55	1	2623	9.216	0.281	NA	0.143	0.286	-2.119	0.104
112	1	112	2.931	3.22	55.5	1	4315	9.392	0.322	NA	0.176	0.352	154.289	156.407
113	1	113	2.975	3.139	56	1	2536	9.484	0.242	NA	0.092	0.184	-61.235	144.477
114	1	114	2.989	3.184	56.5	1	1710	9.531	0.288	NA	0.047	0.094	72.607	133.842
115	1	115	3.009	3.164	57	1	1331	9.559	0.271	NA	0.029	0.057	-45.202	-117.809
116	1	116	2.909	3.313	57.5	1	4083	9.739	0.417	NA	0.18	0.359	123.847	169.049
117	1	117	2.952	3.205	58	1	1841	9.855	0.307	NA	0.116	0.232	-68.42	167.734
118	1	118	2.954	3.275	58.5	1	2259	9.925	0.377	NA	0.07	0.14	88.145	156.565
119	1	119	3.005	3.297	59	1	2594	9.981	0.402	NA	0.055	0.11	23.208	-64.938
120	1	120	3.02	3.213	59.5	1	1149	10.066	0.322	NA	0.085	0.17	-79.993	-103.201
121	1	121	2.937	3.227	60	1	2568	10.149	0.329	NA	0.084	0.167	170.155	-109.852
122	1	122	3.025	3.25	60.5	1	2717	10.24	0.359	NA	0.091	0.182	14.643	-155.512
123	1	123	2.966	3.154	61	1	2468	10.354	0.255	NA	0.113	0.227	-121.447	-136.091
124	1	124	3.093	3.185	61.5	1	1666	10.485	0.319	NA	0.131	0.262	13.659	135.106
125	1	125	2.969	3.195	62	1	1570	10.61	0.296	NA	0.125	0.249	175.397	161.738
126	1	126	2.955	3.161	62.5	1	2146	10.646	0.263	NA	0.036	0.072	-112.64	71.964
127	1	127	3.03	3.2	63	1	1800	10.73	0.311	NA	0.084	0.168	27.292	139.932
128	1	128	2.918	3.205	63.5	1	1655	10.842	0.308	NA	0.112	0.225	177.357	150.065
129	1	129	3.086	3.165	64	1	1094	11.015	0.298	NA	0.173	0.346	-13.495	169.148
130	1	130	2.941	3.19	64.5	1	2542	11.163	0.291	NA	0.147	0.295	170.245	-176.26
131	1	131	2.982	3.284	65	1	2393	11.266	0.386	NA	0.103	0.206	66.445	-103.8
132	1	132	2.97	3.207	65.5	1	2399	11.344	0.309	NA	0.078	0.156	-98.741	-165.186
133	1	133	2.944	3.215	66	1	2060	11.371	0.317	NA	0.027	0.055	162.634	-98.626
134	1	134	2.991	3.202	66.5	1	1836	11.419	0.306	NA	0.049	0.097	-14.936	-177.569
135	1	135	2.995	3.255	67	1	2493	11.472	0.359	NA	0.052	0.105	85.77	100.706
136	1	136	2.959	3.243	67.5	1	3328	11.509	0.345	NA	0.038	0.075	-162.058	112.172
137	1	137	2.955	3.238	68	1	2892	11.516	0.339	NA	0.006	0.013	-125.09	36.967
138	1	138	2.98	3.217	68.5	1	3001	11.548	0.319	NA	0.033	0.065	-41.129	83.962
139	1	139	2.971	3.203	69	1	2604	11.564	0.305	NA	0.016	0.031	-122.78	-81.652
140	1	140	2.987	3.239	69.5	1	2547	11.603	0.343	NA	0.039	0.078	66.944	-170.276
141	1	141	3.01	3.21	70	1	2783	11.641	0.317	NA	0.038	0.076	-51.178	-118.122
142	1	142	2.975	3.141	70.5	1	2560	11.719	0.243	NA	0.077	0.155	-116.981	-65.803
143	1	143	3.004	3.264	71	1	3867	11.845	0.369	NA	0.127	0.254	76.697	-166.322
144	1	144	3.055	3.188	71.5	1	1555	11.937	0.307	NA	0.092	0.183	-56.685	-133.381
145	1	145	2.99	3.156	72	1	2165	12.009	0.26	NA	0.072	0.145	-153.758	-97.073
146	1	146	2.989	3.194	72.5	1	1674	12.047	0.297	NA	0.038	0.076	92.115	-114.127
147	1	147	2.971	3.164	73	1	2879	12.082	0.266	NA	0.035	0.07	-120.049	147.836
148	1	148	3.005	3.104	73.5	1	1700	12.151	0.212	NA	0.068	0.137	-60.325	59.724
149	1	149	2.924	3.159	74	1	1606	12.248	0.262	NA	0.098	0.196	146.148	-153.528
150	1	150	3.005	3.178	74.5	1	2464	12.332	0.284	NA	0.083	0.167	13.263	-132.885
151	1	151	2.973	3.218	75	1	3003	12.384	0.321	NA	0.052	0.104	128.287	115.024
152	1	152	3.004	3.237	75.5	1	3584	12.42	0.342	NA	0.036	0.073	30.644	-97.643
153	1	153	2.977	3.144	76	1	2329	12.517	0.247	NA	0.097	0.193	-106.059	-136.703
154	1	154	2.966	3.21	76.5	1	1602	12.584	0.312	NA	0.067	0.134	100.179	-153.762
155	1	155	3.075	3.19	77	1	1305	12.695	0.316	NA	0.112	0.223	-10.524	-110.703
156	1	156	2.944	3.375	77.5	1	5094	12.923	0.476	NA	0.227	0.455	125.458	135.983
157	1	157	2.992	3.201	78	1	1535	13.103	0.305	NA	0.18	0.361	-74.489	160.053
158	1	158	2.993	3.218	78.5	1	2890	13.12	0.322	NA	0.017	0.033	86.748	161.237
159	1	159	2.995	3.144	79	1	1623	13.194	0.249	NA	0.074	0.148	-87.952	-174.7
160	1	160	3.047	3.172	79.5	1	2016	13.253	0.29	NA	0.059	0.119	28.624	116.576
161	1	161	2.959	3.222	80	1	3268	13.355	0.324	NA	0.102	0.203	150.587	121.963
162	1	162	2.998	3.313	80.5	1	4296	13.453	0.417	NA	0.099	0.198	66.6	-83.987
163	1	163	3.031	3.224	81	1	2143	13.548	0.335	NA	0.094	0.189	-69.328	-135.928
164	1	164	3.032	3.195	81.5	1	1608	13.577	0.308	NA	0.029	0.058	-88.087	-18.759
165	1	165	3.053	3.153	82	1	2297	13.624	0.273	NA	0.047	0.095	-64.533	23.554
166	1	166	2.977	3.164	82.5	1	2146	13.701	0.266	NA	0.077	0.154	171.757	-123.71
167	1	167	3.067	3.219	83	1	1486	13.808	0.34	NA	0.106	0.213	31.232	-140.526
168	1	168	3.051	3.19	83.5	1	1369	13.841	0.308	NA	0.033	0.066	-120.407	-151.639
169	1	169	2.952	3.213	84	1	1664	13.941	0.314	NA	0.101	0.202	167.06	-72.533
170	1	170	2.897	3.198	84.5	1	3195	13.999	0.305	NA	0.058	0.115	-165.304	27.636
171	1	171	2.94	3.271	85	1	2363	14.083	0.372	NA	0.084	0.169	59.077	-135.619
172	1	172	2.972	3.192	85.5	1	2171	14.168	0.294	NA	0.085	0.17	-67.6	-126.678
173	1	173	3.082	3.184	86	1	1322	14.278	0.314	NA	0.11	0.22	-4.142	63.458
174	1	174	2.941	3.174	86.5	1	1469	14.421	0.275	NA	0.142	0.284	-175.767	-171.625
175	1	175	2.913	3.133	87	1	1986	14.47	0.238	NA	0.049	0.099	-124.519	51.248
176	1	176	2.938	3.218	87.5	1	2001	14.558	0.319	NA	0.088	0.176	73.335	-162.146
177	1	177	3.048	3.159	88	1	1853	14.683	0.278	NA	0.125	0.249	-27.799	-101.134
178	1	178	2.89	3.265	88.5	1	3722	14.873	0.372	NA	0.19	0.381	146.125	173.924
179	1	179	2.968	3.112	89	1	1337	15.046	0.214	NA	0.172	0.345	-63.236	150.639
180	1	180	2.978	3.211	89.5	1	2374	15.145	0.313	NA	0.1	0.199	83.967	147.203
181	1	181	2.934	3.149	90	1	2976	15.22	0.252	NA	0.075	0.15	-125.557	150.476
182	1	182	2.955	3.22	90.5	1	1386	15.294	0.321	NA	0.074	0.147	73.521	-160.922
183	1	183	3.047	3.11	91	1	1664	15.437	0.232	NA	0.143	0.286	-50.04	-123.561
184	1	184	2.939	3.16	91.5	1	1917	15.556	0.262	NA	0.119	0.238	155.529	-154.431
185	1	185	2.936	3.179	92	1	2182	15.575	0.28	NA	0.019	0.038	99.068	-56.462
186	1	186	2.944	3.178	92.5	1	2976	15.583	0.279	NA	0.008	0.016	-4.479	-103.547
187	1	187	2.929	3.173	93	1	1542	15.599	0.275	NA	0.016	0.031	-160.12	-155.641
188	1	188	2.945	3.183	93.5	1	3114	15.617	0.284	NA	0.018	0.037	33.85	-166.03
189	1	189	2.956	3.209	94	1	2173	15.646	0.311	NA	0.029	0.058	66.635	32.785
190	1	190	2.967	3.159	94.5	1	1518	15.698	0.261	NA	0.052	0.104	-78.073	-144.709
191	1	191	2.859	3.248	95	1	2265	15.838	0.361	NA	0.14	0.28	140.564	-141.363
192	1	192	2.896	3.172	95.5	1	1823	15.922	0.279	NA	0.084	0.169	-63.995	155.441
193	1	193	2.85	3.131	96	1	2621	15.984	0.254	NA	0.062	0.123	-138.046	-74.051
194	1	194	2.921	3.164	96.5	1	1593	16.062	0.267	NA	0.079	0.158	24.854	162.9
195	1	195	2.882	3.156	97	1	1471	16.103	0.267	NA	0.04	0.081	-168.925	166.221
196	1	196	2.994	3.176	97.5	1	1572	16.217	0.28	NA	0.114	0.227	10.046	178.971
197	1	197	2.946	3.111	98	1	1653	16.297	0.212	NA	0.081	0.161	-126.224	-136.27
198	1	198	2.978	3.169	98.5	1	1350	16.363	0.271	NA	0.066	0.132	60.955	-172.821
199	1	199	2.89	3.128	99	1	1510	16.46	0.238	NA	0.097	0.194	-155.429	143.616
200	1	200	2.854	3.184	99.5	1	1215	16.526	0.302	NA	0.066	0.132	122.926	-81.645
201	1	201	2.946	3.24	100	1	1851	16.635	0.342	NA	0.108	0.217	31.457	-91.469
202	1	202	2.973	3.214	100.5	1	1471	16.672	0.316	NA	0.037	0.075	-45.005	-76.462
203	1	203	2.901	3.17	101	1	1405	16.756	0.276	NA	0.084	0.169	-148.694	-103.689
204	1	204	2.92	3.142	101.5	1	1203	16.79	0.246	NA	0.034	0.068	-55.653	93.042
205	1	205	2.928	3.17	102	1	957	16.82	0.273	NA	0.029	0.058	74.884	130.537
206	1	206	2.947	3.253	102.5	1	1604	16.905	0.355	NA	0.085	0.17	77.199	2.315
207	1	207	2.976	3.198	103	1	1346	16.967	0.301	NA	0.062	0.124	-62.114	-139.313
208	1	208	2.97	3.258	103.5	1	1030	17.027	0.359	NA	0.06	0.119	95.724	157.838
209	1	209	3.045	3.181	104	1	2340	17.133	0.297	NA	0.107	0.214	-45.457	-141.181
210	1	210	2.828	3.157	104.5	1	1856	17.351	0.287	NA	0.218	0.435	-173.619	-128.163
211	1	211	2.932	3.112	105	1	1457	17.464	0.214	NA	0.113	0.226	-23.639	149.98
212	1	212	2.843	3.131	105.5	1	3616	17.555	0.257	NA	0.091	0.182	168.159	-168.202
213	1	213	2.907	3.094	106	1	2732	17.63	0.201	NA	0.075	0.149	-29.382	162.459
214	1	214	2.914	3.119	106.5	1	2043	17.655	0.223	NA	0.025	0.051	75.231	104.613
215	1	215	2.86	3.281	107	1	2154	17.826	0.393	NA	0.171	0.342	108.266	33.035
216	1	216	2.796	3.186	107.5	1	1346	17.941	0.327	NA	0.115	0.23	-123.833	127.901
217	1	217	2.86	3.172	108	1	1346	18.006	0.289	NA	0.065	0.129	-11.778	112.055
218	1	218	2.956	3.131	108.5	1	1623	18.111	0.232	NA	0.105	0.21	-23.344	-11.566
219	1	219	2.855	3.248	109	1	2182	18.265	0.362	NA	0.154	0.309	130.812	154.156
220	1	220	2.908	3.1	109.5	1	1132	18.422	0.206	NA	0.157	0.314	-70.303	158.885
221	1	221	2.869	3.103	110	1	998	18.461	0.22	NA	0.039	0.078	175.71	-113.987
222	1	222	2.793	3.167	110.5	1	1218	18.561	0.312	NA	0.1	0.2	139.939	-35.771
223	1	223	2.794	3.145	111	1	2222	18.583	0.293	NA	0.022	0.045	-86.656	133.404
224	1	224	2.791	3.251	111.5	1	2114	18.689	0.387	NA	0.106	0.211	91.616	178.272
225	1	225	2.759	3.322	112	1	2999	18.768	0.466	NA	0.079	0.157	113.956	22.34
226	1	226	2.775	3.275	112.5	1	1898	18.818	0.416	NA	0.05	0.1	-71.688	174.355
227	1	227	2.87	3.153	113	1	1512	18.973	0.267	NA	0.155	0.309	-52.171	19.518
228	1	228	2.798	3.241	113.5	1	1382	19.086	0.376	NA	0.114	0.227	128.807	-179.022
229	1	229	2.874	3.282	114	1	1205	19.173	0.391	NA	0.086	0.172	28.223	-100.584
230	1	230	2.847	3.292	114.5	1	1666	19.202	0.408	NA	0.029	0.059	159.403	131.18
231	1	231	2.768	3.254	115	1	3620	19.289	0.4	NA	0.087	0.175	-154.159	46.438
232	1	232	2.915	3.268	115.5	1	1096	19.436	0.371	NA	0.147	0.294	5.283	159.442
233	1	233	2.875	3.29	116	1	1717	19.482	0.399	NA	0.046	0.092	150.777	145.495
234	1	234	2.809	3.287	116.5	1	1096	19.548	0.414	NA	0.066	0.131	-177.603	31.62
235	1	235	2.805	3.309	117	1	1747	19.57	0.436	NA	0.022	0.044	101.448	-80.949
236	1	236	2.77	3.242	117.5	1	2732	19.646	0.389	NA	0.075	0.151	-117.525	141.027
237	1	237	2.775	3.206	118	1	1531	19.683	0.354	NA	0.037	0.074	-81.429	36.096
238	1	238	2.835	3.261	118.5	1	2466	19.764	0.381	NA	0.081	0.162	42.796	124.225
239	1	239	2.732	3.351	119	1	1747	19.901	0.503	NA	0.137	0.273	138.618	95.822
240	1	240	2.752	3.3	119.5	1	1333	19.956	0.448	NA	0.055	0.11	-68.648	152.734
241	1	241	2.796	3.258	120	1	1960	20.017	0.391	NA	0.061	0.122	-43.771	24.877
242	1	242	2.815	3.291	120.5	1	1727	20.055	0.416	NA	0.039	0.077	60.96	104.731
243	1	243	2.862	3.253	121	1	2845	20.115	0.366	NA	0.06	0.12	-39.586	-100.546
244	1	244	2.673	3.26	121.5	1	3419	20.304	0.457	NA	0.189	0.377	177.917	-142.498
245	1	245	2.687	3.318	122	1	2278	20.363	0.496	NA	0.059	0.118	76.716	-101.201
246	1	246	2.744	3.204	122.5	1	1866	20.491	0.37	NA	0.127	0.254	-63.242	-139.958
247	1	247	2.711	3.242	123	1	1540	20.54	0.419	NA	0.05	0.1	130.858	-165.9
248	1	248	2.788	3.234	123.5	1	2978	20.618	0.374	NA	0.077	0.155	-5.671	-136.53
249	1	249	2.741	3.269	124	1	2562	20.677	0.427	NA	0.059	0.118	143.367	149.038
250	1	250	2.753	3.264	124.5	1	3195	20.69	0.416	NA	0.013	0.026	-24.9	-168.267
251	1	251	2.791	3.262	125	1	2845	20.728	0.398	NA	0.038	0.076	-2.409	22.491
252	1	252	2.735	3.261	125.5	1	3140	20.783	0.422	NA	0.055	0.11	-178.583	-176.175
253	1	253	2.711	3.244	126	1	2158	20.812	0.422	NA	0.03	0.059	-145.948	32.635
254	1	254	2.765	3.341	126.5	1	2624	20.923	0.48	NA	0.111	0.221	60.573	-153.479
255	1	255	2.717	3.243	127	1	2382	21.032	0.418	NA	0.109	0.217	-116.431	-177.004
256	1	256	2.775	3.301	127.5	1	3116	21.113	0.439	NA	0.081	0.163	44.599	161.029
257	1	257	2.797	3.286	128	1	3057	21.139	0.418	NA	0.026	0.052	-33.419	-78.017
258	1	258	2.695	3.279	128.5	1	3398	21.241	0.46	NA	0.102	0.205	-176.047	-142.628
259	1	259	2.716	3.28	129	1	3074	21.263	0.448	NA	0.022	0.044	1.706	177.753
260	1	260	2.75	3.248	129.5	1	2259	21.309	0.404	NA	0.046	0.092	-43.106	-44.812
261	1	261	2.755	3.138	130	1	1990	21.419	0.311	NA	0.11	0.22	-87.507	-44.401
262	1	262	2.702	3.317	130.5	1	3200	21.605	0.488	NA	0.186	0.373	106.456	-166.037
263	1	263	2.813	3.339	131	1	1320	21.719	0.462	NA	0.113	0.226	11.169	-95.288
264	1	264	2.784	3.171	131.5	1	1213	21.889	0.321	NA	0.17	0.34	-99.929	-111.098
265	1	265	2.775	3.25	132	1	1471	21.968	0.394	NA	0.079	0.158	96.501	-163.57
266	1	266	2.776	3.279	132.5	1	2717	21.997	0.42	NA	0.029	0.058	88.2	-8.301
267	1	267	2.675	3.281	133	1	1879	22.098	0.473	NA	0.101	0.202	178.859	90.659
268	1	268	2.765	3.273	133.5	1	1734	22.188	0.419	NA	0.091	0.181	-5.095	176.046
269	1	269	2.773	3.345	134	1	2026	22.261	0.481	NA	0.072	0.145	83.812	88.907
270	1	270	2.706	3.313	134.5	1	2077	22.334	0.482	NA	0.074	0.148	-154.243	121.946
271	1	271	2.728	3.228	135	1	1919	22.422	0.398	NA	0.088	0.176	-75.865	78.377
272	1	272	2.786	3.252	135.5	1	2406	22.486	0.391	NA	0.063	0.127	22.569	98.434
273	1	273	2.771	3.377	136	1	2048	22.612	0.512	NA	0.126	0.252	96.977	74.408
274	1	274	2.8	3.235	136.5	1	1717	22.757	0.369	NA	0.145	0.291	-78.324	-175.3
275	1	275	2.753	3.288	137	1	1969	22.829	0.438	NA	0.072	0.143	131.118	-150.558
276	1	276	2.718	3.284	137.5	1	2843	22.864	0.451	NA	0.035	0.07	-173.445	55.437
277	1	277	2.819	3.323	138	1	2658	22.972	0.445	NA	0.108	0.216	21.165	-165.39
278	1	278	2.714	3.304	138.5	1	3050	23.078	0.47	NA	0.107	0.213	-169.655	169.181
279	1	279	2.774	3.26	139	1	1659	23.152	0.403	NA	0.074	0.148	-36.379	133.276
280	1	280	2.772	3.313	139.5	1	2186	23.205	0.452	NA	0.053	0.105	92.042	128.421
281	1	281	2.81	3.282	140	1	1811	23.254	0.409	NA	0.049	0.098	-38.75	-130.793
282	1	282	2.811	3.35	140.5	1	1834	23.322	0.473	NA	0.068	0.136	89.107	127.858
283	1	283	2.752	3.346	141	1	2879	23.381	0.49	NA	0.059	0.118	-175.947	94.946
284	1	284	2.745	3.331	141.5	1	3020	23.398	0.48	NA	0.017	0.033	-116.892	59.055
285	1	285	2.711	3.382	142	1	2355	23.458	0.54	NA	0.061	0.121	123.324	-119.784
286	1	286	2.833	3.412	142.5	1	1868	23.584	0.527	NA	0.125	0.25	13.811	-109.513
287	1	287	2.759	3.401	143	1	2702	23.659	0.538	NA	0.075	0.15	-171.585	174.604
288	1	288	2.808	3.283	143.5	1	2274	23.787	0.41	NA	0.128	0.256	-67.172	104.413
289	1	289	2.821	3.396	144	1	1951	23.901	0.515	NA	0.114	0.229	83.337	150.509
290	1	290	2.783	3.332	144.5	1	1759	23.976	0.465	NA	0.075	0.151	-120.612	156.052
291	1	291	2.749	3.261	145	1	2781	24.055	0.416	NA	0.078	0.157	-115.725	4.887
292	1	292	2.702	3.238	145.5	1	2442	24.107	0.422	NA	0.052	0.105	-153.617	-37.892
293	1	293	2.723	3.267	146	1	2218	24.143	0.434	NA	0.036	0.071	54.206	-152.177
294	1	294	2.71	3.272	146.5	1	2860	24.157	0.445	NA	0.014	0.027	158.645	104.439
295	1	295	2.773	3.329	147	1	2186	24.241	0.467	NA	0.085	0.169	42.74	-115.905
296	1	296	2.771	3.297	147.5	1	1390	24.273	0.438	NA	0.032	0.064	-93.312	-136.052
297	1	297	2.788	3.295	148	1	2242	24.29	0.429	NA	0.017	0.034	-8.317	84.995
298	1	298	2.77	3.305	148.5	1	2632	24.311	0.445	NA	0.02	0.041	150.081	158.399
299	1	299	2.763	3.287	149	1	2150	24.329	0.432	NA	0.019	0.038	-110.79	99.128
300	1	300	2.753	3.272	149.5	1	5949	24.348	0.423	NA	0.018	0.037	-122.5	-11.709
301	1	301	2.812	3.274	150	1	4053	24.406	0.401	NA	0.059	0.117	2.014	124.514
302	1	302	2.787	3.354	150.5	1	3667	24.49	0.484	NA	0.084	0.167	107.402	105.387
303	1	303	2.808	3.269	151	1	3266	24.576	0.398	NA	0.087	0.173	-76.221	176.378
304	1	304	2.878	3.259	151.5	1	2594	24.648	0.368	NA	0.071	0.143	-8.691	67.53
305	1	305	2.828	3.27	152	1	2824	24.7	0.392	NA	0.052	0.104	167.289	175.98
306	1	306	2.774	3.266	152.5	1	2306	24.754	0.409	NA	0.054	0.109	-175.76	16.951
307	1	307	2.759	3.278	153	1	994	24.773	0.426	NA	0.019	0.038	141.418	-42.822
308	1	308	2.768	3.272	153.5	1	1431	24.784	0.416	NA	0.011	0.023	-31.416	-172.834
309	1	309	2.711	3.281	154	1	2523	24.842	0.452	NA	0.058	0.116	171.341	-157.243
310	1	310	2.737	3.187	154.5	1	3293	24.939	0.36	NA	0.097	0.194	-74.281	114.378
311	1	311	2.832	3.313	155	1	1589	25.096	0.431	NA	0.157	0.314	52.902	127.183
312	1	312	2.796	3.269	155.5	1	1862	25.152	0.402	NA	0.056	0.113	-129.597	177.501
313	1	313	2.773	3.306	156	1	1740	25.196	0.445	NA	0.043	0.087	122.955	-107.448
314	1	314	2.758	3.257	156.5	1	1834	25.246	0.408	NA	0.05	0.101	-106.501	130.544
315	1	315	2.784	3.284	157	1	1094	25.284	0.421	NA	0.037	0.075	46.212	152.712
316	1	316	2.721	3.258	157.5	1	1636	25.352	0.427	NA	0.068	0.137	-156.92	156.868
317	1	317	2.802	3.209	158	1	3121	25.446	0.345	NA	0.094	0.188	-31.108	125.812
318	1	318	2.733	3.333	158.5	1	2406	25.589	0.487	NA	0.142	0.284	118.755	149.863
319	1	319	2.775	3.199	159	1	2306	25.73	0.349	NA	0.141	0.282	-73.047	168.199
320	1	320	2.708	3.216	159.5	1	2336	25.799	0.401	NA	0.069	0.138	165.779	-121.174
321	1	321	2.691	3.294	160	1	2739	25.879	0.474	NA	0.08	0.16	101.672	-64.107
322	1	322	2.722	3.305	160.5	1	2719	25.911	0.467	NA	0.032	0.065	19.813	-81.859
323	1	323	2.699	3.301	161	1	2784	25.935	0.476	NA	0.023	0.047	-171.215	168.972
324	1	324	2.684	3.395	161.5	1	1824	26.029	0.565	NA	0.095	0.19	99.239	-89.545
325	1	325	2.78	3.297	162	1	2007	26.167	0.434	NA	0.138	0.275	-45.506	-144.745
326	1	326	2.829	3.339	162.5	1	1855	26.232	0.458	NA	0.065	0.13	40.808	86.314
327	1	327	2.743	3.304	163	1	1937	26.326	0.456	NA	0.093	0.187	-157.439	161.753
328	1	328	2.81	3.212	163.5	1	4023	26.439	0.344	NA	0.114	0.227	-53.711	103.728
329	1	329	2.727	3.258	164	1	3238	26.535	0.424	NA	0.095	0.191	150.924	-155.365
330	1	330	2.758	3.363	164.5	1	2054	26.644	0.504	NA	0.109	0.219	73.447	-77.477
331	1	331	2.785	3.293	165	1	2500	26.72	0.428	NA	0.076	0.151	-68.895	-142.343
332	1	332	2.708	3.324	165.5	1	859	26.803	0.49	NA	0.083	0.166	158.1	-133.005
333	1	333	2.706	3.212	166	1	2282	26.914	0.399	NA	0.111	0.223	-91.085	110.815
334	1	334	2.782	3.304	166.5	1	2199	27.033	0.44	NA	0.119	0.238	50.562	141.647
335	1	335	2.769	3.255	167	1	2024	27.084	0.401	NA	0.051	0.101	-104.91	-155.472
336	1	336	2.771	3.29	167.5	1	1307	27.118	0.431	NA	0.035	0.069	85.769	-169.321
337	1	337	2.803	3.24	168	1	2400	27.178	0.373	NA	0.059	0.118	-57.204	-142.973
338	1	338	2.761	3.33	168.5	1	1297	27.277	0.472	NA	0.099	0.198	115.381	172.585
339	1	339	2.718	3.254	169	1	2039	27.364	0.426	NA	0.087	0.174	-119.741	124.878
340	1	340	2.755	3.238	169.5	1	1045	27.404	0.393	NA	0.04	0.081	-23.281	96.46
341	1	341	2.747	3.275	170	1	1230	27.442	0.429	NA	0.038	0.075	101.332	124.613
342	1	342	2.792	3.16	170.5	1	2790	27.565	0.307	NA	0.123	0.247	-68.658	-169.991
343	1	343	2.737	3.271	171	1	2137	27.689	0.43	NA	0.124	0.248	116.452	-174.89
344	1	344	2.85	3.194	171.5	1	3833	27.826	0.312	NA	0.137	0.274	-34.439	-150.891
345	1	345	2.781	3.203	172	1	2124	27.896	0.349	NA	0.07	0.14	172.674	-152.887
346	1	346	2.741	3.23	172.5	1	2097	27.944	0.393	NA	0.048	0.096	145.023	-27.651
347	1	347	2.733	3.06	173	1	3967	28.115	0.273	NA	0.17	0.34	-92.88	122.097
348	1	348	2.859	3.201	173.5	1	1503	28.304	0.317	NA	0.189	0.378	48.149	141.029
349	1	349	2.757	3.324	174	1	2461	28.463	0.468	NA	0.16	0.319	129.792	81.643
350	1	350	2.776	3.232	174.5	1	2572	28.558	0.377	NA	0.094	0.188	-78.36	151.848
351	1	351	2.705	3.209	175	1	2653	28.632	0.397	NA	0.074	0.148	-162.217	-83.857
352	1	352	2.886	3.298	175.5	1	1414	28.834	0.405	NA	0.202	0.404	26.224	-171.559
353	1	353	2.771	3.194	176	1	2498	28.989	0.347	NA	0.155	0.31	-137.926	-164.15
354	1	354	2.799	3.131	176.5	1	1841	29.058	0.278	NA	0.069	0.139	-66.717	71.208
355	1	355	2.713	3.128	177	1	2587	29.144	0.332	NA	0.086	0.172	-177.989	-111.272
356	1	356	2.796	3.27	177.5	1	878	29.309	0.402	NA	0.165	0.33	59.431	-122.58
357	1	357	2.853	3.234	178	1	1446	29.376	0.35	NA	0.067	0.133	-32.092	-91.523
358	1	358	2.87	3.219	178.5	1	1544	29.399	0.33	NA	0.023	0.046	-43.023	-10.932
359	1	359	2.827	3.091	179	1	2316	29.533	0.23	NA	0.134	0.268	-108.362	-65.339
360	1	360	2.764	3.185	179.5	1	1437	29.646	0.343	NA	0.113	0.227	124.039	-127.599
361	1	361	2.878	3.109	180	1	1659	29.783	0.223	NA	0.137	0.273	-33.824	-157.863
362	1	362	2.871	3.113	180.5	1	1849	29.79	0.229	NA	0.007	0.015	145.734	179.558
363	1	363	2.816	3.184	181	1	1525	29.88	0.316	NA	0.09	0.179	127.914	-17.82
364	1	364	2.767	3.233	181.5	1	1856	29.949	0.382	NA	0.069	0.139	134.968	7.054
365	1	365	2.745	3.146	182	1	1640	30.039	0.323	NA	0.09	0.18	-104.546	120.486
366	1	366	2.725	3.037	182.5	1	2474	30.151	0.266	NA	0.111	0.223	-100.115	4.431
367	1	367	2.769	3.083	183	1	1329	30.214	0.26	NA	0.064	0.128	46.926	147.041
368	1	368	2.744	3.179	183.5	1	2632	30.313	0.349	NA	0.099	0.198	104.639	57.713
369	1	369	2.775	3.121	184	1	1105	30.379	0.284	NA	0.066	0.132	-61.249	-165.888
370	1	370	2.723	3.073	184.5	1	3101	30.45	0.288	NA	0.071	0.141	-137.78	-76.531
371	1	371	2.67	3.078	185	1	3374	30.504	0.335	NA	0.054	0.108	175.252	-46.968
372	1	372	2.738	3.065	185.5	1	2054	30.574	0.271	NA	0.07	0.14	-10.529	174.219
373	1	373	2.764	3.094	186	1	1917	30.613	0.272	NA	0.039	0.078	48.417	58.946
374	1	374	2.771	3.025	186.5	1	4285	30.682	0.221	NA	0.07	0.139	-84.418	-132.835
375	1	375	2.75	3.021	187	1	2830	30.704	0.237	NA	0.022	0.043	-167.984	-83.566
376	1	376	2.753	3.059	187.5	1	1862	30.742	0.256	NA	0.038	0.076	84.944	-107.072
377	1	377	2.692	3.061	188	1	3012	30.803	0.306	NA	0.061	0.122	177.929	92.985
378	1	378	2.729	3.086	188.5	1	1529	30.847	0.292	NA	0.044	0.088	34.45	-143.48
379	1	379	2.74	3.025	189	1	2656	30.908	0.247	NA	0.062	0.123	-79.251	-113.701
380	1	380	2.778	3.042	189.5	1	2124	30.949	0.226	NA	0.041	0.082	24.759	104.01
381	1	381	2.746	3.154	190	1	2067	31.066	0.328	NA	0.116	0.232	105.591	80.832
382	1	382	2.762	3.069	190.5	1	1279	31.152	0.256	NA	0.086	0.173	-79.906	174.503
383	1	383	2.752	3.008	191	1	4640	31.214	0.229	NA	0.062	0.123	-99.288	-19.382
384	1	384	2.696	3.078	191.5	1	1382	31.303	0.313	NA	0.089	0.178	128.386	-132.327
385	1	385	2.656	2.999	192	1	2681	31.392	0.313	NA	0.089	0.178	-116.662	114.952
386	1	386	2.771	3.039	192.5	1	2758	31.513	0.23	NA	0.122	0.243	19.468	136.13
387	1	387	2.714	3.019	193	1	2922	31.574	0.268	NA	0.061	0.121	-160.904	179.628
388	1	388	2.714	3.05	193.5	1	2988	31.605	0.283	NA	0.031	0.061	89.59	-109.505
389	1	389	2.856	3.081	194	1	1267	31.75	0.207	NA	0.146	0.291	12.465	-77.125
390	1	390	2.778	3.001	194.5	1	1956	31.862	0.203	NA	0.112	0.224	-134.442	-146.907
391	1	391	2.762	3.049	195	1	1420	31.912	0.243	NA	0.05	0.1	107.794	-117.764
392	1	392	2.668	3.138	195.5	1	932	32.042	0.372	NA	0.13	0.26	136.649	28.855
393	1	393	2.629	2.971	196	1	2606	32.214	0.331	NA	0.171	0.343	-103.011	120.34
394	1	394	2.671	2.954	196.5	1	3340	32.259	0.287	NA	0.045	0.091	-22.417	80.594
395	1	395	2.772	3.07	197	1	3063	32.413	0.249	NA	0.154	0.309	49.003	71.421
396	1	396	2.734	3.074	197.5	1	3897	32.452	0.28	NA	0.039	0.077	174.561	125.557
397	1	397	2.729	3.075	198	1	2555	32.457	0.284	NA	0.005	0.01	175.47	0.909
398	1	398	2.776	2.934	198.5	1	2167	32.605	0.18	NA	0.149	0.297	-71.63	112.9
399	1	399	2.663	3.009	199	1	2432	32.741	0.31	NA	0.136	0.272	146.222	-142.149
400	1	400	2.746	3.036	199.5	1	2222	32.828	0.248	NA	0.087	0.174	17.696	-128.526
401	1	401	2.745	3.124	200	1	2436	32.916	0.306	NA	0.088	0.176	90.818	73.123
402	1	402	2.605	3.114	200.5	1	3185	33.056	0.408	NA	0.139	0.279	-175.993	93.188
403	1	403	2.638	3.05	201	1	1962	33.128	0.349	NA	0.072	0.144	-63.251	112.742
404	1	404	2.697	3.173	201.5	1	1745	33.265	0.375	NA	0.137	0.274	64.362	127.613
405	1	405	2.658	3.088	202	1	2903	33.359	0.35	NA	0.094	0.188	-114.685	-179.047
406	1	406	2.693	3.045	202.5	1	2771	33.414	0.298	NA	0.055	0.111	-50.971	63.715
407	1	407	2.737	3.04	203	1	3082	33.459	0.257	NA	0.045	0.09	-6.475	44.496
408	1	408	2.683	3.039	203.5	1	2690	33.513	0.303	NA	0.054	0.108	-179.04	-172.565
409	1	409	2.723	3.111	204	1	2431	33.595	0.312	NA	0.082	0.164	60.971	-119.989
410	1	410	2.67	2.984	204.5	1	3231	33.732	0.295	NA	0.137	0.274	-112.732	-173.703
411	1	411	2.743	3	205	1	1849	33.807	0.233	NA	0.074	0.149	12.413	125.145
412	1	412	2.686	3.005	205.5	1	3317	33.864	0.287	NA	0.057	0.115	175.544	163.13
413	1	413	2.737	3.079	206	1	2045	33.955	0.281	NA	0.091	0.182	55.285	-120.258
414	1	414	2.725	2.988	206.5	1	1469	34.047	0.244	NA	0.092	0.183	-97.496	-152.782
415	1	415	2.734	3.095	207	1	2146	34.154	0.294	NA	0.107	0.214	85.424	-177.079
416	1	416	2.729	3.048	207.5	1	1900	34.201	0.268	NA	0.047	0.095	-95.525	179.051
417	1	417	2.723	3.005	208	1	2400	34.245	0.253	NA	0.043	0.087	-98.151	-2.627
418	1	418	2.725	3.021	208.5	1	2242	34.26	0.258	NA	0.016	0.031	84.319	-177.529
419	1	419	2.765	3.016	209	1	2220	34.301	0.221	NA	0.041	0.081	-6.35	-90.669
420	1	420	2.693	2.937	209.5	1	2210	34.408	0.263	NA	0.107	0.214	-132.597	-126.247
421	1	421	2.638	2.945	210	1	2745	34.464	0.318	NA	0.056	0.111	172.146	-55.257
422	1	422	2.627	2.982	210.5	1	2195	34.503	0.336	NA	0.039	0.078	106.031	-66.115
423	1	423	2.715	3.025	211	1	1222	34.601	0.269	NA	0.098	0.196	25.712	-80.32
424	1	424	2.756	2.989	211.5	1	1422	34.655	0.216	NA	0.054	0.108	-41.747	-67.459
425	1	425	2.714	2.971	212	1	1245	34.7	0.249	NA	0.045	0.09	-157.036	-115.288
426	1	426	2.702	2.949	212.5	1	1947	34.725	0.255	NA	0.025	0.05	-118.862	38.174
427	1	427	2.707	2.981	213	1	2318	34.758	0.259	NA	0.033	0.066	80.653	-160.485
428	1	428	2.667	2.948	213.5	1	2336	34.81	0.289	NA	0.052	0.104	-139.872	139.475
429	1	429	2.662	3.063	214	1	1789	34.926	0.334	NA	0.115	0.231	92.885	-127.243
430	1	430	2.669	2.969	214.5	1	2231	35.02	0.292	NA	0.094	0.188	-85.565	-178.45
431	1	431	2.702	2.997	215	1	1937	35.063	0.269	NA	0.043	0.087	39.358	124.923
432	1	432	2.738	3.038	215.5	1	1849	35.117	0.256	NA	0.054	0.108	49.226	9.868
433	1	433	2.734	2.949	216	1	2167	35.205	0.224	NA	0.088	0.177	-92.185	-141.411
434	1	434	2.691	3.116	216.5	1	1708	35.377	0.34	NA	0.172	0.344	104.514	-163.301
435	1	435	2.787	3.017	217	1	2408	35.515	0.203	NA	0.138	0.275	-45.931	-150.445
436	1	436	2.741	2.982	217.5	1	2705	35.573	0.228	NA	0.058	0.115	-143.352	-97.421
437	1	437	2.691	3.032	218	1	1813	35.643	0.294	NA	0.071	0.141	134.732	-81.916
438	1	438	2.607	3.052	218.5	1	2540	35.73	0.378	NA	0.086	0.172	167.089	32.357
439	1	439	2.708	2.99	219	1	2018	35.847	0.261	NA	0.118	0.235	-31.437	161.474
440	1	440	2.724	2.989	219.5	1	3417	35.863	0.246	NA	0.016	0.032	-5.646	25.791
441	1	441	2.671	3.008	220	1	2572	35.919	0.301	NA	0.055	0.111	159.966	165.612
442	1	442	2.771	3	220.5	1	1450	36.018	0.208	NA	0.099	0.199	-4.26	-164.225
443	1	443	2.854	3.064	221	1	1804	36.123	0.193	NA	0.105	0.21	37.51	41.77
444	1	444	2.69	3.065	221.5	1	2342	36.287	0.311	NA	0.164	0.328	179.61	142.1
445	1	445	2.707	3.093	222	1	2340	36.32	0.313	NA	0.033	0.065	58.722	-120.888
446	1	446	2.694	3.088	222.5	1	3048	36.334	0.32	NA	0.014	0.028	-157.52	143.758
447	1	447	2.754	2.986	223	1	3336	36.452	0.217	NA	0.118	0.235	-59.653	97.868
448	1	448	2.607	3.136	223.5	1	3167	36.662	0.42	NA	0.21	0.42	134.406	-165.941
449	1	449	2.652	3.123	224	1	3078	36.709	0.375	NA	0.047	0.094	-16.67	-151.076
450	1	450	2.665	3.09	224.5	1	2792	36.744	0.346	NA	0.035	0.07	-67.542	-50.872
451	1	451	2.658	3.11	225	1	2935	36.765	0.362	NA	0.021	0.042	108.365	175.907
452	1	452	2.628	3.107	225.5	1	3016	36.795	0.385	NA	0.03	0.06	-174.006	77.629
453	1	453	2.66	3.109	226	1	2239	36.827	0.36	NA	0.032	0.064	3.668	177.674
454	1	454	2.778	2.987	226.5	1	1855	36.996	0.196	NA	0.17	0.339	-46.173	-49.841
455	1	455	2.729	3.055	227	1	2146	37.08	0.273	NA	0.084	0.168	125.506	171.679
456	1	456	2.558	3.094	227.5	1	1768	37.256	0.441	NA	0.176	0.352	167.319	41.813
457	1	457	2.574	3.04	228	1	2359	37.312	0.404	NA	0.056	0.112	-72.515	120.167
458	1	458	2.683	3.085	228.5	1	2485	37.43	0.328	NA	0.118	0.236	22.535	95.049
459	1	459	2.769	3.111	229	1	2711	37.519	0.281	NA	0.089	0.179	16.64	-5.895
460	1	460	2.685	3.112	229.5	1	2621	37.603	0.342	NA	0.084	0.167	179.372	162.732
461	1	461	2.758	3.056	230	1	2144	37.695	0.25	NA	0.092	0.184	-37.821	142.807
462	1	462	2.654	3.062	230.5	1	2498	37.799	0.34	NA	0.104	0.208	176.347	-145.832
463	1	463	2.696	3.103	231	1	1832	37.857	0.328	NA	0.058	0.116	44.634	-131.713
464	1	464	2.739	3.115	231.5	1	1787	37.902	0.304	NA	0.045	0.089	15.441	-29.193
465	1	465	2.68	3.152	232	1	2909	37.972	0.373	NA	0.07	0.14	147.651	132.21
466	1	466	2.547	3.097	232.5	1	1956	38.115	0.452	NA	0.144	0.287	-157.54	54.808
467	1	467	2.681	3.115	233	1	3206	38.251	0.347	NA	0.135	0.271	7.549	165.09
468	1	468	2.63	3.094	233.5	1	3236	38.306	0.377	NA	0.055	0.11	-157.527	-165.076
469	1	469	2.727	3.014	234	1	1768	38.432	0.253	NA	0.126	0.253	-39.655	117.872
470	1	470	2.646	3.067	234.5	1	2967	38.53	0.35	NA	0.098	0.196	146.58	-173.765
471	1	471	2.734	3.089	235	1	2705	38.621	0.29	NA	0.091	0.181	14.003	-132.576
472	1	472	2.684	3.108	235.5	1	1841	38.674	0.34	NA	0.053	0.106	159.076	145.073
473	1	473	2.802	3.156	236	1	3040	38.801	0.298	NA	0.127	0.254	22.021	-137.055
474	1	474	2.73	3.185	236.5	1	3441	38.878	0.362	NA	0.077	0.155	158.268	136.247
475	1	475	2.628	3.152	237	1	1911	38.985	0.412	NA	0.107	0.215	-162.458	39.274
476	1	476	2.677	3.064	237.5	1	2801	39.087	0.321	NA	0.101	0.203	-60.52	101.938
477	1	477	2.678	3.03	238	1	1288	39.121	0.304	NA	0.034	0.068	-89.415	-28.894
478	1	478	2.717	3.122	238.5	1	2158	39.22	0.325	NA	0.1	0.2	67.017	156.432
479	1	479	2.729	3.083	239	1	1344	39.261	0.29	NA	0.041	0.082	-72.825	-139.842
480	1	480	2.626	3.085	239.5	1	1335	39.364	0.376	NA	0.103	0.205	178.76	-108.415
481	1	481	2.637	3.218	240	1	2045	39.498	0.449	NA	0.133	0.267	85.449	-93.312
482	1	482	2.657	3.177	240.5	1	1439	39.543	0.406	NA	0.046	0.091	-63.091	-148.539
483	1	483	2.777	3.094	241	1	2408	39.689	0.263	NA	0.146	0.291	-34.759	28.331
484	1	484	2.786	3.064	241.5	1	1770	39.72	0.235	NA	0.032	0.063	-73.678	-38.919
485	1	485	2.749	3.169	242	1	2506	39.832	0.338	NA	0.111	0.222	109.191	-177.131
486	1	486	2.708	3.087	242.5	1	1343	39.923	0.308	NA	0.092	0.183	-116.479	134.33
487	1	487	2.748	3.094	243	1	1783	39.963	0.283	NA	0.04	0.081	10.679	127.158
488	1	488	2.789	3.141	243.5	1	2052	40.025	0.293	NA	0.062	0.124	49.195	38.516
489	1	489	2.744	3.088	244	1	2464	40.095	0.282	NA	0.07	0.14	-130.131	-179.326
490	1	490	2.714	3.052	244.5	1	2798	40.141	0.284	NA	0.046	0.092	-129.581	0.551
491	1	491	2.663	3.068	245	1	1482	40.195	0.336	NA	0.054	0.108	163.079	-67.341
492	1	492	2.851	3.129	245.5	1	2747	40.393	0.252	NA	0.198	0.395	17.953	-145.125
493	1	493	2.679	3.092	246	1	1198	40.569	0.335	NA	0.176	0.352	-167.968	174.079
494	1	494	2.792	3.154	246.5	1	1911	40.698	0.302	NA	0.129	0.258	28.552	-163.48
495	1	495	2.782	3.12	247	1	1508	40.734	0.279	NA	0.036	0.071	-106.031	-134.583
496	1	496	2.629	3.154	247.5	1	1678	40.891	0.412	NA	0.158	0.315	167.606	-86.363
497	1	497	2.658	3.045	248	1	2214	41.004	0.329	NA	0.113	0.226	-75.082	117.312
498	1	498	2.734	3.043	248.5	1	1749	41.08	0.262	NA	0.076	0.153	-1.518	73.564
499	1	499	2.727	3.089	249	1	1335	41.127	0.295	NA	0.047	0.093	98.723	100.241
500	1	500	2.625	3.063	249.5	1	2621	41.232	0.366	NA	0.105	0.209	-165.461	95.816
501	1	501	2.728	3.076	250	1	2937	41.335	0.286	NA	0.103	0.207	7.408	172.869
502	1	502	2.655	3.089	250.5	1	2717	41.409	0.353	NA	0.074	0.149	169.847	162.439
503	1	503	2.697	3.164	251	1	2690	41.496	0.368	NA	0.087	0.173	60.599	-109.248
504	1	504	2.632	3.074	251.5	1	2709	41.608	0.365	NA	0.112	0.223	-125.63	173.771
505	1	505	2.813	3.057	252	1	4241	41.789	0.211	NA	0.182	0.363	-5.134	120.496
506	1	506	2.684	3.093	252.5	1	1841	41.924	0.332	NA	0.134	0.269	164.447	169.581
507	1	507	2.808	3.16	253	1	3645	42.065	0.299	NA	0.141	0.282	28.384	-136.063
508	1	508	2.717	3.136	253.5	1	2133	42.159	0.335	NA	0.094	0.189	-164.846	166.77
509	1	509	2.709	3.002	254	1	1292	42.293	0.264	NA	0.134	0.268	-93.205	71.641
510	1	510	2.735	3.074	254.5	1	2903	42.37	0.279	NA	0.077	0.154	70.108	163.313
511	1	511	2.709	3.038	255	1	1811	42.415	0.281	NA	0.045	0.09	-125.935	163.957
512	1	512	2.75	3.062	255.5	1	2075	42.463	0.26	NA	0.048	0.096	30.437	156.372
513	1	513	2.649	3.104	256	1	1201	42.573	0.367	NA	0.11	0.22	157.674	127.237
514	1	514	2.609	3.035	256.5	1	1454	42.652	0.369	NA	0.079	0.159	-119.721	82.605
515	1	515	2.7	3.099	257	1	1911	42.763	0.323	NA	0.111	0.223	35.508	155.228
516	1	516	2.67	3.151	257.5	1	2222	42.823	0.379	NA	0.06	0.119	119.63	84.122
517	1	517	2.676	3.087	258	1	1523	42.888	0.334	NA	0.065	0.13	-84.744	155.627
518	1	518	2.709	3.042	258.5	1	1533	42.943	0.283	NA	0.055	0.11	-54.148	30.596
519	1	519	2.709	3.117	259	1	1785	43.018	0.327	NA	0.075	0.151	89.682	143.83
520	1	520	2.718	3.11	259.5	1	1527	43.03	0.316	NA	0.012	0.023	-40.572	-130.254
521	1	521	2.719	3.145	260	1	3018	43.064	0.339	NA	0.035	0.069	88.09	128.662
522	1	522	2.716	3.141	260.5	1	3650	43.07	0.339	NA	0.005	0.011	-130.112	141.798
523	1	523	2.691	3.139	261	1	2129	43.094	0.355	NA	0.024	0.048	-176.189	-46.077
524	1	524	2.784	3.046	261.5	1	2218	43.225	0.224	NA	0.131	0.262	-45.233	130.956
525	1	525	2.697	3.103	262	1	2163	43.329	0.327	NA	0.104	0.208	146.942	-167.824
526	1	526	2.756	3.093	262.5	1	1390	43.389	0.276	NA	0.06	0.12	-9.234	-156.176
527	1	527	2.62	3.071	263	1	1352	43.527	0.375	NA	0.138	0.276	-170.973	-161.739
528	1	528	2.763	3.108	263.5	1	1309	43.675	0.283	NA	0.148	0.296	14.512	-174.515
529	1	529	2.693	3.085	264	1	2024	43.749	0.32	NA	0.074	0.148	-161.759	-176.271
530	1	530	2.668	3.122	264.5	1	1499	43.794	0.362	NA	0.044	0.088	124.307	-73.934
531	1	531	2.8	3.17	265	1	3144	43.934	0.312	NA	0.141	0.281	20.323	-103.984
532	1	532	2.765	3.099	265.5	1	2178	44.014	0.275	NA	0.08	0.159	-116.133	-136.456
533	1	533	2.783	3.171	266	1	3848	44.088	0.321	NA	0.074	0.148	75.752	-168.115
534	1	534	2.722	3.118	266.5	1	2421	44.169	0.318	NA	0.081	0.162	-139.164	145.083
535	1	535	2.804	3.126	267	1	1964	44.251	0.272	NA	0.082	0.165	5.963	145.127
536	1	536	2.771	3.118	267.5	1	1506	44.285	0.285	NA	0.034	0.068	-166.064	-172.027
537	1	537	2.733	3.088	268	1	2830	44.333	0.29	NA	0.048	0.097	-141.103	24.961
538	1	538	2.853	3.044	268.5	1	1949	44.461	0.176	NA	0.128	0.256	-20.109	120.993
539	1	539	2.723	3.08	269	1	1804	44.596	0.292	NA	0.135	0.27	164.592	-175.298
540	1	540	2.694	3.064	269.5	1	2656	44.629	0.307	NA	0.033	0.066	-151.235	44.173
541	1	541	2.651	3.169	270	1	1405	44.743	0.405	NA	0.113	0.227	112.183	-96.583
542	1	542	2.754	3.184	270.5	1	2365	44.847	0.348	NA	0.104	0.208	8.454	-103.728
543	1	543	2.824	3.095	271	1	2043	44.96	0.235	NA	0.113	0.227	-51.544	-59.998
544	1	544	2.767	3.233	271.5	1	2195	45.109	0.382	NA	0.149	0.298	112.579	164.123
545	1	545	2.75	3.287	272	1	1546	45.165	0.438	NA	0.057	0.113	107.717	-4.862
546	1	546	2.78	3.182	272.5	1	1988	45.274	0.332	NA	0.109	0.217	-74.099	178.185
547	1	547	2.698	3.146	273	1	2884	45.363	0.355	NA	0.089	0.179	-156.311	-82.213
548	1	548	2.755	3.065	273.5	1	2436	45.463	0.258	NA	0.099	0.198	-55.212	101.099
549	1	549	2.755	3.205	274	1	2600	45.603	0.365	NA	0.14	0.28	89.878	145.09
550	1	550	2.75	3.152	274.5	1	3076	45.656	0.324	NA	0.054	0.107	-94.688	175.434
551	1	551	2.815	3.174	275	1	2939	45.725	0.307	NA	0.068	0.137	18.842	113.53
552	1	552	2.765	3.178	275.5	1	3865	45.775	0.337	NA	0.05	0.1	174.767	155.924
553	1	553	2.811	3.121	276	1	1429	45.848	0.264	NA	0.073	0.146	-51.65	133.583
554	1	554	2.699	3.078	276.5	1	3131	45.968	0.311	NA	0.12	0.24	-158.94	-107.29
555	1	555	2.752	3.068	277	1	1774	46.022	0.262	NA	0.054	0.108	-10.706	148.234
556	1	556	2.759	3.103	277.5	1	2912	46.058	0.281	NA	0.036	0.072	77.956	88.661
557	1	557	2.811	3.177	278	1	3756	46.148	0.312	NA	0.09	0.181	54.888	-23.068
558	1	558	2.792	3.064	278.5	1	2242	46.263	0.23	NA	0.115	0.23	-99.71	-154.597
559	1	559	2.792	3.11	279	1	1723	46.309	0.265	NA	0.046	0.093	90.12	-170.17
560	1	560	2.835	3.134	279.5	1	2186	46.359	0.263	NA	0.05	0.1	29.22	-60.9
561	1	561	2.812	3.103	280	1	2015	46.399	0.248	NA	0.039	0.079	-127.246	-156.466
562	1	562	2.845	3.048	280.5	1	2732	46.463	0.184	NA	0.064	0.129	-58.316	68.93
563	1	563	2.815	3.127	281	1	1433	46.548	0.267	NA	0.085	0.17	111.209	169.525
564	1	564	2.736	3.062	281.5	1	2692	46.649	0.271	NA	0.102	0.203	-140.252	108.539
565	1	565	2.635	3.079	282	1	1755	46.753	0.365	NA	0.103	0.206	170.896	-48.852
566	1	566	2.781	3.024	282.5	1	1098	46.909	0.212	NA	0.156	0.312	-20.392	168.712
567	1	567	2.719	3.083	283	1	3148	46.994	0.298	NA	0.086	0.171	136.625	157.016
568	1	568	2.714	3.115	283.5	1	2455	47.027	0.322	NA	0.033	0.065	97.935	-38.689
569	1	569	2.737	3.145	284	1	1728	47.065	0.327	NA	0.038	0.076	52.498	-45.437
570	1	570	2.696	3.119	284.5	1	1956	47.114	0.338	NA	0.049	0.097	-147.684	159.818
571	1	571	2.757	3.106	285	1	1941	47.176	0.285	NA	0.062	0.124	-12.745	134.94
572	1	572	2.714	3.119	285.5	1	2380	47.221	0.325	NA	0.045	0.09	162.16	174.904
573	1	573	2.745	3.138	286	1	4616	47.257	0.317	NA	0.036	0.072	30.717	-131.442
574	1	574	2.679	3.166	286.5	1	2231	47.328	0.382	NA	0.071	0.143	157.159	126.442
575	1	575	2.76	3.124	287	1	1024	47.419	0.296	NA	0.091	0.182	-27.469	175.372
576	1	576	2.701	3.146	287.5	1	4654	47.482	0.353	NA	0.063	0.126	158.914	-173.617
577	1	577	2.647	3.049	288	1	1930	47.593	0.34	NA	0.111	0.222	-119.297	81.79
578	1	578	2.686	3.13	288.5	1	2713	47.683	0.353	NA	0.09	0.179	64.538	-176.165
579	1	579	2.748	3.103	289	1	2385	47.751	0.289	NA	0.068	0.136	-23.701	-88.239
580	1	580	2.785	3.111	289.5	1	2476	47.789	0.271	NA	0.038	0.075	12.579	36.28
581	1	581	2.77	3.054	290	1	1749	47.848	0.24	NA	0.059	0.119	-104.971	-117.549
582	1	582	2.764	3.087	290.5	1	1390	47.882	0.267	NA	0.034	0.068	99.061	-155.968
583	1	583	2.771	3.062	291	1	2274	47.909	0.244	NA	0.026	0.053	-74.555	-173.616
584	1	584	2.712	3.015	291.5	1	1730	47.984	0.268	NA	0.076	0.151	-141.976	-67.42
585	1	585	2.791	3.046	292	1	2274	48.069	0.219	NA	0.085	0.169	21.015	162.991
586	1	586	2.77	3.04	292.5	1	1745	48.09	0.23	NA	0.021	0.042	-164.009	174.976
587	1	587	2.789	3.106	293	1	1849	48.159	0.264	NA	0.069	0.138	74.384	-121.607
588	1	588	2.69	3.022	293.5	1	2154	48.29	0.29	NA	0.131	0.261	-139.602	146.014
589	1	589	2.724	3.178	294	1	2020	48.449	0.361	NA	0.16	0.319	77.6	-142.797
590	1	590	2.78	3.053	294.5	1	1674	48.586	0.232	NA	0.137	0.273	-65.736	-143.336
591	1	591	2.767	3.109	295	1	1591	48.643	0.28	NA	0.057	0.114	102.89	168.626
592	1	592	2.78	3.031	295.5	1	1435	48.721	0.218	NA	0.079	0.157	-80.911	176.199
593	1	593	2.726	3.101	296	1	2937	48.81	0.304	NA	0.089	0.177	127.531	-151.557
594	1	594	2.759	3.067	296.5	1	3543	48.858	0.256	NA	0.048	0.096	-46.448	-173.98
595	1	595	2.725	3.114	297	1	2687	48.916	0.313	NA	0.058	0.116	125.244	171.692
596	1	596	2.699	3.097	297.5	1	2092	48.947	0.321	NA	0.031	0.062	-146.566	88.19
597	1	597	2.741	3.048	298	1	1303	49.011	0.259	NA	0.064	0.129	-49.367	97.199
598	1	598	2.696	3.105	298.5	1	1386	49.084	0.329	NA	0.073	0.145	128.451	177.817
599	1	599	2.737	3.085	299	1	1751	49.129	0.285	NA	0.045	0.09	-25.781	-154.232
600	1	600	2.671	3.125	299.5	1	2911	49.206	0.362	NA	0.077	0.155	148.54	174.321
