# Supplementary material for: Random sub-diffusion and capture of genes by the nuclear pore reduces dynamics and coordinates inter-chromosomal movement
Source: eLife. 2021 May 18;10:e66238. doi: 10.7554/eLife.66238 (PMC8195609; doi:10.7554/eLife.66238)
Supplement: Figure 5—source data 1. [file elife-66238-fig5-data1.zip › REPOS_DB/DimerCap_WT/200312_DimerCap_WT_Dimer_14a.csv]

Nr	TID	PID	x [micron]	y [micron]	t [sec]	c [idx]	I [val]	Len [micron]	D2S [micron]	D2R [micron]	D2P [micron]	v [micron/sec]	α [deg]	Δα [deg]
1	1	1	3.082	2.485	0	1	4232	0	0	NA	NA	NA	NA	NA
2	1	2	3.129	2.508	0.5	1	5043	0.052	0.052	NA	0.052	0.104	26.22	NA
3	1	3	3.187	2.642	1	1	6425	0.199	0.189	NA	0.146	0.293	66.303	40.083
4	1	4	3.163	2.608	1.5	1	5734	0.24	0.148	NA	0.042	0.083	-125.949	167.748
5	1	5	3.118	2.693	2	1	3421	0.336	0.211	NA	0.096	0.192	117.87	-116.18
6	1	6	3.086	2.67	2.5	1	2557	0.376	0.186	NA	0.039	0.079	-145.535	96.595
7	1	7	3.222	2.701	3	1	4921	0.515	0.258	NA	0.139	0.279	12.606	158.141
8	1	8	3.212	2.679	3.5	1	1740	0.539	0.234	NA	0.024	0.048	-114.917	-127.524
9	1	9	3.277	2.733	4	1	3750	0.623	0.316	NA	0.084	0.169	39.496	154.414
10	1	10	3.238	2.704	4.5	1	5201	0.671	0.27	NA	0.048	0.096	-143.233	177.271
11	1	11	3.105	2.632	5	1	4078	0.823	0.149	NA	0.152	0.304	-151.434	-8.202
12	1	12	3.182	2.642	5.5	1	5885	0.901	0.187	NA	0.078	0.156	7.958	159.392
13	1	13	3.266	2.77	6	1	6427	1.054	0.34	NA	0.153	0.306	56.68	48.722
14	1	14	3.186	2.747	6.5	1	6943	1.138	0.283	NA	0.084	0.167	-164.013	139.307
15	1	15	3.096	2.718	7	1	5510	1.232	0.233	NA	0.094	0.189	-161.571	2.442
16	1	16	3.108	2.661	7.5	1	3773	1.29	0.179	NA	0.057	0.115	-77.989	83.582
17	1	17	3.142	2.569	8	1	4633	1.388	0.104	NA	0.098	0.197	-69.704	8.285
18	1	18	3.093	2.578	8.5	1	3391	1.438	0.094	NA	0.05	0.1	170.434	-119.863
19	1	19	3.062	2.64	9	1	4575	1.507	0.157	NA	0.07	0.139	116.17	-54.264
20	1	20	3.144	2.587	9.5	1	5819	1.604	0.12	NA	0.097	0.194	-33.079	-149.249
21	1	21	3.217	2.603	10	1	5395	1.679	0.18	NA	0.075	0.149	12.389	45.468
22	1	22	3.117	2.613	10.5	1	4844	1.78	0.133	NA	0.101	0.201	174.53	162.141
23	1	23	3.02	2.584	11	1	5245	1.881	0.117	NA	0.101	0.202	-163.354	22.117
24	1	24	3.038	2.638	11.5	1	8115	1.938	0.159	NA	0.057	0.114	71.1	-125.547
25	1	25	3.081	2.646	12	1	7095	1.981	0.161	NA	0.044	0.087	10.547	-60.553
26	1	26	3.049	2.611	12.5	1	4671	2.028	0.131	NA	0.047	0.094	-133.053	-143.6
27	1	27	3.02	2.514	13	1	3387	2.13	0.068	NA	0.102	0.203	-106.534	26.519
28	1	28	3.087	2.653	13.5	1	4866	2.285	0.169	NA	0.155	0.31	64.391	170.925
29	1	29	3.004	2.693	14	1	3647	2.376	0.222	NA	0.091	0.183	154.282	89.891
30	1	30	3.027	2.636	14.5	1	5503	2.437	0.161	NA	0.061	0.122	-68.455	137.264
31	1	31	3.076	2.627	15	1	5267	2.487	0.142	NA	0.05	0.1	-11.306	57.149
32	1	32	3.139	2.669	15.5	1	6453	2.563	0.193	NA	0.076	0.152	33.803	45.109
33	1	33	3.031	2.58	16	1	4885	2.704	0.108	NA	0.14	0.281	-140.583	-174.386
34	1	34	3.064	2.577	16.5	1	7144	2.737	0.094	NA	0.033	0.066	-5.127	135.456
35	1	35	3.061	2.607	17	1	7044	2.767	0.124	NA	0.03	0.06	94.848	99.975
36	1	36	3.107	2.649	17.5	1	6510	2.829	0.166	NA	0.062	0.125	42.311	-52.537
37	1	37	3.042	2.537	18	1	6451	2.958	0.066	NA	0.129	0.258	-120.448	-162.759
38	1	38	3.069	2.651	18.5	1	4733	3.075	0.167	NA	0.117	0.233	76.525	-163.027
39	1	39	3.111	2.634	19	1	4629	3.12	0.152	NA	0.045	0.09	-21.8	-98.325
40	1	40	3.09	2.627	19.5	1	7886	3.142	0.142	NA	0.022	0.044	-159.961	-138.161
41	1	41	3.121	2.654	20	1	8339	3.182	0.174	NA	0.041	0.082	42.263	-157.776
42	1	42	3.073	2.605	20.5	1	5764	3.251	0.121	NA	0.069	0.137	-134.201	-176.465
43	1	43	3.073	2.691	21	1	4857	3.337	0.207	NA	0.086	0.173	89.695	-136.103
44	1	44	3.114	2.619	21.5	1	5316	3.42	0.139	NA	0.083	0.166	-60.287	-149.982
45	1	45	3.094	2.681	22	1	4744	3.485	0.197	NA	0.065	0.129	108.194	168.481
46	1	46	3.083	2.675	22.5	1	4667	3.497	0.19	NA	0.012	0.025	-150.934	100.872
47	1	47	3.13	2.661	23	1	6387	3.546	0.183	NA	0.049	0.097	-16.358	134.575
48	1	48	3.154	2.656	23.5	1	7336	3.57	0.186	NA	0.025	0.049	-11.545	4.813
49	1	49	3.091	2.645	24	1	7660	3.634	0.161	NA	0.064	0.128	-170.177	-158.632
50	1	50	3.033	2.593	24.5	1	2564	3.713	0.119	NA	0.078	0.157	-138.413	31.764
51	1	51	3.142	2.648	25	1	7865	3.835	0.174	NA	0.122	0.244	26.886	165.299
52	1	52	3.124	2.742	25.5	1	4855	3.93	0.261	NA	0.095	0.191	100.418	73.533
53	1	53	3.15	2.709	26	1	5348	3.972	0.235	NA	0.042	0.083	-52.471	-152.89
54	1	54	3.133	2.673	26.5	1	3846	4.011	0.195	NA	0.04	0.08	-114.169	-61.698
55	1	55	3.149	2.721	27	1	4435	4.062	0.246	NA	0.05	0.101	71.911	-173.92
56	1	56	3.073	2.727	27.5	1	3750	4.138	0.243	NA	0.076	0.152	175.312	103.401
57	1	57	3.064	2.588	28	1	2865	4.278	0.104	NA	0.14	0.28	-93.729	90.959
58	1	58	3.056	2.642	28.5	1	2321	4.332	0.159	NA	0.055	0.109	98.904	-167.368
59	1	59	3.118	2.597	29	1	3690	4.409	0.119	NA	0.077	0.153	-35.134	-134.038
60	1	60	3.189	2.627	29.5	1	4590	4.485	0.178	NA	0.076	0.152	22.626	57.76
61	1	61	3.152	2.603	30	1	4151	4.528	0.138	NA	0.043	0.086	-147.377	-170.003
62	1	62	3.079	2.666	30.5	1	5960	4.624	0.181	NA	0.096	0.192	139.469	-73.153
63	1	63	3.111	2.574	31	1	3385	4.722	0.094	NA	0.097	0.195	-70.897	149.634
64	1	64	3.167	2.672	31.5	1	4601	4.835	0.206	NA	0.113	0.226	60.587	131.484
65	1	65	3.103	2.735	32	1	6208	4.924	0.251	NA	0.089	0.179	135.384	74.798
66	1	66	3.156	2.673	32.5	1	4388	5.005	0.203	NA	0.081	0.163	-49.199	175.417
67	1	67	3.203	2.726	33	1	6052	5.075	0.27	NA	0.07	0.14	48.14	97.339
68	1	68	3.155	2.778	33.5	1	3065	5.146	0.302	NA	0.071	0.142	132.724	84.584
69	1	69	3.172	2.681	34	1	4725	5.245	0.217	NA	0.098	0.196	-79.683	147.593
70	1	70	3.176	2.722	34.5	1	5339	5.285	0.255	NA	0.04	0.081	84.992	164.675
71	1	71	3.121	2.697	35	1	5331	5.345	0.216	NA	0.06	0.119	-155.841	119.166
72	1	72	3.15	2.735	35.5	1	5988	5.391	0.259	NA	0.047	0.094	53.085	-151.074
73	1	73	3.181	2.701	36	1	4358	5.437	0.238	NA	0.046	0.091	-46.677	-99.762
74	1	74	3.2	2.707	36.5	1	3511	5.457	0.252	NA	0.02	0.04	15.9	62.578
75	1	75	3.15	2.706	37	1	4234	5.508	0.231	NA	0.051	0.102	-178.455	165.645
76	1	76	3.146	2.624	37.5	1	4855	5.589	0.154	NA	0.081	0.163	-92.595	85.86
77	1	77	3.146	2.663	38	1	6956	5.629	0.19	NA	0.039	0.079	90.381	-177.024
78	1	78	3.17	2.67	38.5	1	6158	5.654	0.205	NA	0.025	0.05	15.62	-74.761
79	1	79	3.083	2.63	39	1	4462	5.75	0.145	NA	0.096	0.192	-155.002	-170.622
80	1	80	3.114	2.565	39.5	1	3895	5.822	0.086	NA	0.072	0.143	-64.534	90.467
81	1	81	3.08	2.651	40	1	5691	5.914	0.166	NA	0.093	0.185	111.385	175.92
82	1	82	3.09	2.646	40.5	1	4548	5.925	0.162	NA	0.011	0.022	-25.545	-136.93
83	1	83	3.103	2.676	41	1	6555	5.958	0.192	NA	0.032	0.065	65.409	90.954
84	1	84	3.191	2.623	41.5	1	4078	6.06	0.177	NA	0.102	0.204	-30.86	-96.268
85	1	85	3.086	2.575	42	1	2190	6.176	0.09	NA	0.116	0.232	-155.326	-124.466
86	1	86	3.006	2.566	42.5	1	2967	6.256	0.111	NA	0.08	0.159	-173.791	-18.465
87	1	87	3.089	2.612	43	1	3238	6.35	0.127	NA	0.094	0.188	28.974	-157.235
88	1	88	3.138	2.571	43.5	1	5444	6.413	0.103	NA	0.064	0.127	-39.982	-68.957
89	1	89	3.105	2.627	44	1	5834	6.479	0.144	NA	0.065	0.13	120.315	160.298
90	1	90	3.012	2.592	44.5	1	2875	6.578	0.128	NA	0.099	0.198	-159.035	80.649
91	1	91	3.114	2.652	45	1	4384	6.697	0.171	NA	0.119	0.238	30.76	-170.205
92	1	92	3.044	2.566	45.5	1	2455	6.808	0.09	NA	0.111	0.223	-129.199	-159.959
93	1	93	3.066	2.676	46	1	5192	6.92	0.192	NA	0.112	0.224	78.379	-152.422
94	1	94	3.068	2.649	46.5	1	4629	6.947	0.165	NA	0.027	0.054	-87.044	-165.423
95	1	95	3.019	2.685	47	1	6626	7.008	0.21	NA	0.061	0.122	143.093	-129.863
96	1	96	3.092	2.601	47.5	1	6600	7.119	0.117	NA	0.111	0.223	-49.116	167.791
97	1	97	3.107	2.555	48	1	4639	7.168	0.075	NA	0.049	0.097	-71.119	-22.003
98	1	98	3.106	2.559	48.5	1	4343	7.172	0.078	NA	0.004	0.009	113.098	-175.783
99	1	99	3.187	2.532	49	1	8575	7.258	0.116	NA	0.086	0.171	-18.308	-131.406
100	1	100	3.109	2.494	49.5	1	7330	7.345	0.029	NA	0.087	0.174	-153.423	-135.116
101	1	101	3.161	2.551	50	1	4699	7.423	0.104	NA	0.078	0.155	48.077	-158.5
102	1	102	3.122	2.552	50.5	1	4923	7.462	0.079	NA	0.039	0.078	178.705	130.628
103	1	103	3.136	2.556	51	1	5898	7.476	0.09	NA	0.014	0.029	16.864	-161.841
104	1	104	3.158	2.594	51.5	1	4686	7.519	0.133	NA	0.044	0.087	59.844	42.98
105	1	105	3.14	2.628	52	1	3219	7.557	0.155	NA	0.038	0.076	117.121	57.277
106	1	106	3.122	2.544	52.5	1	3682	7.643	0.072	NA	0.085	0.171	-102.386	140.492
107	1	107	3.088	2.629	53	1	4962	7.735	0.145	NA	0.092	0.183	112.15	-145.463
108	1	108	3.059	2.677	53.5	1	3927	7.79	0.194	NA	0.055	0.111	120.681	8.531
109	1	109	2.999	2.652	54	1	3008	7.855	0.187	NA	0.066	0.131	-157.899	81.42
110	1	110	2.97	2.668	54.5	1	5928	7.888	0.215	NA	0.033	0.065	151.087	-51.014
111	1	111	3.023	2.654	55	1	4014	7.942	0.179	NA	0.054	0.109	-15.19	-166.277
112	1	112	2.961	2.67	55.5	1	5371	8.006	0.221	NA	0.064	0.128	165.516	-179.294
113	1	113	3.014	2.603	56	1	3914	8.091	0.137	NA	0.085	0.17	-51.411	143.073
114	1	114	3.079	2.671	56.5	1	6705	8.185	0.186	NA	0.094	0.188	45.782	97.192
115	1	115	3.119	2.669	57	1	3502	8.225	0.188	NA	0.04	0.08	-2.531	-48.313
116	1	116	3.011	2.708	57.5	1	3483	8.339	0.234	NA	0.114	0.229	160.034	162.566
117	1	117	3.084	2.72	58	1	1369	8.413	0.236	NA	0.074	0.147	9.758	-150.276
118	1	118	3.048	2.748	58.5	1	2933	8.458	0.265	NA	0.045	0.09	142.3	132.542
119	1	119	2.944	2.728	59	1	2491	8.564	0.28	NA	0.106	0.213	-169.444	48.256
120	1	120	2.998	2.687	59.5	1	2276	8.633	0.219	NA	0.068	0.136	-37.718	131.726
121	1	121	3.015	2.757	60	1	4422	8.705	0.28	NA	0.072	0.144	76.353	114.071
122	1	122	3.071	2.685	60.5	1	2690	8.796	0.2	NA	0.092	0.183	-51.952	-128.305
123	1	123	2.998	2.606	61	1	2715	8.904	0.147	NA	0.107	0.215	-132.834	-80.883
124	1	124	3.036	2.72	61.5	1	2803	9.024	0.24	NA	0.12	0.241	71.729	-155.436
125	1	125	3.074	2.688	62	1	3807	9.074	0.204	NA	0.05	0.1	-40.257	-111.986
126	1	126	2.985	2.709	62.5	1	5544	9.165	0.244	NA	0.092	0.183	166.78	-152.963
127	1	127	3.044	2.724	63	1	3455	9.227	0.242	NA	0.062	0.123	13.665	-153.115
128	1	128	3.039	2.661	63.5	1	4744	9.29	0.182	NA	0.063	0.125	-94.79	-108.455
129	1	129	3.027	2.718	64	1	4134	9.348	0.24	NA	0.058	0.116	102.32	-162.89
130	1	130	3.018	2.583	64.5	1	2766	9.483	0.117	NA	0.135	0.271	-93.773	163.907
131	1	131	3.064	2.597	65	1	1821	9.532	0.114	NA	0.048	0.097	17.09	110.863
132	1	132	3.055	2.656	65.5	1	1939	9.591	0.174	NA	0.06	0.12	98.318	81.228
133	1	133	3.117	2.699	66	1	1651	9.666	0.218	NA	0.075	0.15	35.178	-63.14
134	1	134	3.086	2.657	66.5	1	2630	9.719	0.172	NA	0.052	0.105	-125.386	-160.563
135	1	135	3	2.715	67	1	3044	9.823	0.244	NA	0.104	0.208	145.899	-88.715
136	1	136	2.954	2.831	67.5	1	4006	9.947	0.369	NA	0.124	0.249	112.007	-33.893
137	1	137	3.019	2.859	68	1	4518	10.019	0.379	NA	0.072	0.143	23.199	-88.807
138	1	138	3.03	2.81	68.5	1	5905	10.069	0.329	NA	0.05	0.1	-77.396	-100.595
139	1	139	3.028	2.78	69	1	5401	10.098	0.3	NA	0.03	0.059	-93.49	-16.094
140	1	140	3.033	2.786	69.5	1	3581	10.106	0.306	NA	0.007	0.015	54.383	147.873
141	1	141	3.094	2.801	70	1	4799	10.169	0.317	NA	0.063	0.125	13.607	-40.777
142	1	142	3.037	2.766	70.5	1	5683	10.236	0.285	NA	0.067	0.135	-148.167	-161.774
143	1	143	3.03	2.764	71	1	3289	10.242	0.284	NA	0.007	0.013	-169.509	-21.342
144	1	144	3.075	2.684	71.5	1	5350	10.335	0.2	NA	0.092	0.184	-60.529	108.98
145	1	145	3.009	2.694	72	1	6041	10.402	0.222	NA	0.067	0.135	171.614	-127.857
146	1	146	3.061	2.687	72.5	1	4733	10.455	0.204	NA	0.053	0.106	-7.185	-178.8
147	1	147	3.08	2.681	73	1	4657	10.474	0.197	NA	0.019	0.039	-18.626	-11.44
148	1	148	3.117	2.725	73.5	1	7415	10.531	0.243	NA	0.057	0.114	49.568	68.193
149	1	149	3.169	2.778	74	1	3707	10.606	0.306	NA	0.075	0.15	45.217	-4.35
150	1	150	3.158	2.716	74.5	1	6606	10.669	0.243	NA	0.063	0.126	-100.438	-145.655
151	1	151	3.149	2.706	75	1	5380	10.682	0.231	NA	0.014	0.027	-132.616	-32.178
152	1	152	3.218	2.814	75.5	1	6092	10.81	0.356	NA	0.128	0.256	57.401	-169.983
153	1	153	3.215	2.807	76	1	5245	10.817	0.349	NA	0.007	0.014	-114.535	-171.936
154	1	154	3.124	2.796	76.5	1	4808	10.908	0.314	NA	0.091	0.182	-172.707	-58.172
155	1	155	3.059	2.706	77	1	6050	11.019	0.222	NA	0.111	0.222	-125.957	46.75
156	1	156	3.061	2.809	77.5	1	7711	11.122	0.325	NA	0.103	0.206	88.989	-145.054
157	1	157	3.02	2.828	78	1	6971	11.167	0.348	NA	0.045	0.089	154.899	65.91
158	1	158	3.103	2.795	78.5	1	7545	11.255	0.311	NA	0.088	0.177	-21.722	-176.621
159	1	159	2.986	2.853	79	1	5546	11.385	0.38	NA	0.13	0.26	153.699	175.421
160	1	160	3.034	2.854	79.5	1	5962	11.433	0.373	NA	0.048	0.096	2.088	-151.611
161	1	161	3.007	2.795	80	1	6905	11.498	0.32	NA	0.065	0.13	-114.976	-117.064
162	1	162	3.042	2.794	80.5	1	3982	11.534	0.312	NA	0.036	0.071	-1.98	112.996
163	1	163	3.025	2.806	81	1	5083	11.554	0.327	NA	0.021	0.042	144.368	146.347
164	1	164	2.909	2.813	81.5	1	4283	11.671	0.371	NA	0.116	0.233	176.856	32.489
165	1	165	3	2.721	82	1	4582	11.8	0.25	NA	0.129	0.258	-45.439	137.705
166	1	166	2.931	2.853	82.5	1	4725	11.949	0.398	NA	0.149	0.298	117.56	162.999
167	1	167	2.9	2.795	83	1	3820	12.014	0.36	NA	0.065	0.131	-118.393	124.047
168	1	168	2.869	2.781	83.5	1	4091	12.049	0.365	NA	0.035	0.069	-154.752	-36.36
169	1	169	2.911	2.804	84	1	6805	12.098	0.362	NA	0.049	0.098	29.279	-175.968
170	1	170	2.916	2.854	84.5	1	4102	12.148	0.405	NA	0.05	0.1	84.433	55.154
171	1	171	2.921	2.865	85	1	7078	12.159	0.413	NA	0.011	0.023	65.025	-19.408
172	1	172	2.848	2.888	85.5	1	6148	12.235	0.466	NA	0.076	0.153	162.242	97.217
173	1	173	2.874	2.766	86	1	2758	12.36	0.35	NA	0.125	0.25	-78.309	119.45
174	1	174	2.96	2.817	86.5	1	4108	12.462	0.354	NA	0.101	0.202	30.867	109.176
175	1	175	2.883	2.883	87	1	6756	12.563	0.445	NA	0.102	0.203	139.933	109.066
176	1	176	2.913	2.899	87.5	1	6107	12.597	0.448	NA	0.034	0.068	28.726	-111.207
177	1	177	2.911	2.857	88	1	7071	12.639	0.41	NA	0.042	0.084	-92.008	-120.734
178	1	178	2.886	2.84	88.5	1	6161	12.67	0.406	NA	0.031	0.061	-145.259	-53.251
179	1	179	2.947	2.835	89	1	4544	12.731	0.375	NA	0.061	0.122	-5.078	140.181
180	1	180	3.009	2.842	89.5	1	6252	12.793	0.365	NA	0.063	0.126	7.062	12.14
181	1	181	2.992	2.856	90	1	5734	12.816	0.382	NA	0.022	0.045	140.853	133.791
182	1	182	2.995	2.888	90.5	1	5120	12.848	0.413	NA	0.032	0.064	84.557	-56.296
183	1	183	3.067	2.762	91	1	2884	12.994	0.277	NA	0.146	0.292	-60.229	-144.786
184	1	184	3.077	2.688	91.5	1	1994	13.068	0.203	NA	0.074	0.149	-82.433	-22.204
185	1	185	3.028	2.677	92	1	2630	13.118	0.2	NA	0.05	0.099	-167.237	-84.803
186	1	186	2.979	2.841	92.5	1	4738	13.289	0.371	NA	0.171	0.342	106.906	-85.857
187	1	187	3.011	2.769	93	1	5190	13.367	0.293	NA	0.079	0.157	-65.849	-172.755
188	1	188	2.966	2.701	93.5	1	4543	13.449	0.245	NA	0.082	0.163	-122.864	-57.015
189	1	189	3.003	2.725	94	1	4761	13.493	0.253	NA	0.044	0.089	33.961	156.825
190	1	190	2.995	2.783	94.5	1	4407	13.551	0.31	NA	0.058	0.116	98.375	64.413
191	1	191	3.012	2.726	95	1	2048	13.611	0.251	NA	0.059	0.119	-73.275	-171.649
192	1	192	3.04	2.836	95.5	1	4648	13.724	0.354	NA	0.113	0.227	75.671	148.946
193	1	193	3.021	2.781	96	1	4678	13.782	0.302	NA	0.058	0.117	-109.172	175.157
194	1	194	3.038	2.818	96.5	1	4746	13.824	0.336	NA	0.041	0.083	64.668	173.84
195	1	195	3.056	2.785	97	1	2777	13.861	0.302	NA	0.037	0.075	-61.32	-125.988
196	1	196	3.051	2.732	97.5	1	3624	13.914	0.25	NA	0.053	0.106	-95.236	-33.916
197	1	197	2.954	2.727	98	1	3048	14.012	0.274	NA	0.098	0.196	-176.922	-81.686
198	1	198	3.132	2.764	98.5	1	3007	14.194	0.284	NA	0.182	0.365	11.512	-171.566
199	1	199	3.029	2.8	99	1	5117	14.304	0.32	NA	0.11	0.22	160.483	148.971
200	1	200	3.065	2.711	99.5	1	4332	14.401	0.227	NA	0.097	0.193	-68.31	131.207
201	1	201	3.026	2.67	100	1	3108	14.456	0.194	NA	0.056	0.111	-133.446	-65.137
202	1	202	2.961	2.774	100.5	1	3716	14.579	0.314	NA	0.123	0.246	122.257	-104.297
203	1	203	3.099	2.649	101	1	2519	14.766	0.165	NA	0.187	0.373	-42.085	-164.342
204	1	204	2.987	2.607	101.5	1	3165	14.885	0.154	NA	0.119	0.239	-159.434	-117.349
205	1	205	2.977	2.826	102	1	6271	15.105	0.357	NA	0.22	0.439	92.703	-107.864
206	1	206	2.944	2.757	102.5	1	3136	15.181	0.305	NA	0.077	0.153	-115.185	152.112
207	1	207	3	2.808	103	1	5819	15.257	0.334	NA	0.076	0.152	42.654	157.839
208	1	208	3.061	2.686	103.5	1	1337	15.394	0.203	NA	0.136	0.273	-63.746	-106.4
209	1	209	2.996	2.786	104	1	3978	15.512	0.313	NA	0.119	0.237	122.922	-173.331
210	1	210	3.06	2.727	104.5	1	2545	15.599	0.243	NA	0.087	0.174	-43.087	-166.009
211	1	211	3.03	2.758	105	1	2071	15.643	0.279	NA	0.044	0.087	133.02	176.106
212	1	212	3.114	2.79	105.5	1	2690	15.733	0.307	NA	0.09	0.18	20.768	-112.251
213	1	213	2.993	2.76	106	1	2860	15.858	0.289	NA	0.125	0.25	-165.715	173.517
214	1	214	3.02	2.721	106.5	1	2811	15.905	0.245	NA	0.047	0.094	-54.401	111.314
215	1	215	3.009	2.725	107	1	3168	15.916	0.251	NA	0.011	0.023	163.467	-142.132
216	1	216	3.039	2.715	107.5	1	3761	15.947	0.234	NA	0.031	0.062	-18.195	178.338
217	1	217	3.053	2.76	108	1	1439	15.994	0.276	NA	0.047	0.094	71.967	90.162
218	1	218	3.055	2.819	108.5	1	3214	16.054	0.335	NA	0.059	0.119	88.121	16.154
219	1	219	2.986	2.872	109	1	3458	16.14	0.399	NA	0.087	0.174	142.77	54.65
220	1	220	3.039	2.729	109.5	1	1561	16.292	0.249	NA	0.152	0.303	-69.526	147.703
221	1	221	3.135	2.79	110	1	2395	16.406	0.31	NA	0.113	0.227	32.333	101.859
222	1	222	3.031	2.797	110.5	1	2875	16.51	0.317	NA	0.104	0.209	176.174	143.842
223	1	223	3.083	2.835	111	1	2886	16.575	0.35	NA	0.065	0.129	35.591	-140.584
224	1	224	3.038	2.818	111.5	1	4422	16.623	0.336	NA	0.048	0.097	-160.102	164.307
225	1	225	3.044	2.772	112	1	1779	16.67	0.29	NA	0.047	0.094	-81.723	78.379
226	1	226	2.963	2.765	112.5	1	2184	16.751	0.304	NA	0.081	0.163	-175.076	-93.353
227	1	227	3.025	2.656	113	1	1405	16.876	0.181	NA	0.125	0.25	-60.341	114.735
228	1	228	3.034	2.739	113.5	1	2504	16.96	0.259	NA	0.083	0.166	84.116	144.457
229	1	229	3.146	2.777	114	1	2839	17.079	0.3	NA	0.119	0.238	18.671	-65.445
230	1	230	3.066	2.715	114.5	1	1162	17.181	0.231	NA	0.102	0.204	-142.464	-161.135
231	1	231	3.062	2.876	115	1	5774	17.341	0.391	NA	0.161	0.321	91.287	-126.249
232	1	232	3.131	2.82	115.5	1	3272	17.43	0.339	NA	0.089	0.177	-39.083	-130.37
233	1	233	3.085	2.738	116	1	2406	17.523	0.254	NA	0.093	0.186	-119.283	-80.2
234	1	234	3.153	2.861	116.5	1	3485	17.663	0.383	NA	0.14	0.281	61.239	-179.478
235	1	235	3.1	2.843	117	1	3234	17.719	0.359	NA	0.056	0.112	-160.679	138.082
236	1	236	3.113	2.829	117.5	1	3402	17.739	0.346	NA	0.02	0.039	-45.843	114.836
237	1	237	3.165	2.822	118	1	6214	17.791	0.348	NA	0.051	0.103	-7.202	38.641
238	1	238	3.131	2.879	118.5	1	4435	17.856	0.397	NA	0.066	0.131	120.531	127.734
239	1	239	3.127	2.891	119	1	2086	17.869	0.409	NA	0.013	0.025	106.801	-13.731
240	1	240	3.151	2.895	119.5	1	3837	17.893	0.416	NA	0.024	0.047	9.411	-97.39
241	1	241	3.084	2.723	120	1	3272	18.077	0.238	NA	0.185	0.369	-111.123	-120.534
242	1	242	3.025	2.83	120.5	1	2527	18.2	0.35	NA	0.122	0.245	118.808	-130.068
243	1	243	3.116	2.784	121	1	4108	18.301	0.301	NA	0.101	0.203	-26.838	-145.646
244	1	244	3.138	2.744	121.5	1	2734	18.347	0.266	NA	0.046	0.091	-60.54	-33.702
245	1	245	3.162	2.743	122	1	2056	18.37	0.271	NA	0.024	0.047	-2.922	57.618
246	1	246	3.063	2.83	122.5	1	3101	18.501	0.346	NA	0.131	0.262	138.678	141.599
247	1	247	3.073	2.853	123	1	5258	18.527	0.369	NA	0.026	0.051	67.292	-71.385
248	1	248	3.125	2.72	123.5	1	2954	18.669	0.239	NA	0.143	0.286	-68.857	-136.15
249	1	249	3.07	2.77	124	1	3741	18.744	0.285	NA	0.074	0.148	138.061	-153.082
250	1	250	3.132	2.713	124.5	1	2879	18.828	0.234	NA	0.084	0.168	-42.135	179.804
251	1	251	3.095	2.792	125	1	4345	18.915	0.308	NA	0.087	0.174	115.068	157.204
252	1	252	3.134	2.753	125.5	1	2137	18.97	0.273	NA	0.055	0.11	-45.499	-160.567
253	1	253	3.143	2.786	126	1	2216	19.004	0.307	NA	0.034	0.069	74.701	120.2
254	1	254	3.171	2.784	126.5	1	3048	19.032	0.312	NA	0.028	0.056	-3.93	-78.631
255	1	255	3.144	2.799	127	1	1570	19.063	0.32	NA	0.031	0.062	151.067	154.998
256	1	256	3.187	2.919	127.5	1	3285	19.191	0.447	NA	0.128	0.256	70.062	-81.006
257	1	257	3.145	2.792	128	1	2719	19.325	0.314	NA	0.134	0.267	-108.497	-178.559
258	1	258	3.187	2.819	128.5	1	2099	19.375	0.351	NA	0.05	0.1	32.155	140.652
259	1	259	3.17	2.849	129	1	3387	19.409	0.375	NA	0.035	0.069	120.418	88.263
260	1	260	3.082	2.825	129.5	1	2690	19.5	0.34	NA	0.091	0.182	-164.799	74.783
261	1	261	3.083	2.853	130	1	2111	19.528	0.368	NA	0.028	0.055	88.785	-106.416
262	1	262	3.088	2.787	130.5	1	2875	19.594	0.303	NA	0.066	0.131	-85.051	-173.836
263	1	263	3.131	3.012	131	1	4772	19.822	0.53	NA	0.229	0.458	79.194	164.245
264	1	264	3.073	2.87	131.5	1	4671	19.976	0.385	NA	0.153	0.307	-112.234	168.572
265	1	265	3.134	2.847	132	1	2589	20.04	0.366	NA	0.065	0.129	-20.753	91.481
266	1	266	3.147	2.966	132.5	1	3854	20.16	0.486	NA	0.12	0.24	83.522	104.274
267	1	267	3.041	2.815	133	1	2338	20.345	0.333	NA	0.184	0.369	-124.975	151.503
268	1	268	3.204	2.858	133.5	1	3001	20.513	0.393	NA	0.168	0.336	14.855	139.83
269	1	269	3.056	2.858	134	1	2037	20.661	0.374	NA	0.148	0.295	-179.891	165.254
270	1	270	3.097	2.951	134.5	1	2020	20.762	0.467	NA	0.102	0.204	66.315	-113.794
271	1	271	3.177	2.976	135	1	6400	20.846	0.501	NA	0.084	0.167	17.433	-48.882
272	1	272	3.102	2.935	135.5	1	3844	20.931	0.451	NA	0.085	0.171	-151.292	-168.725
273	1	273	3.135	2.961	136	1	4821	20.973	0.479	NA	0.042	0.084	37.524	-171.184
274	1	274	3.13	2.899	136.5	1	2905	21.035	0.417	NA	0.062	0.124	-95.123	-132.647
275	1	275	3.215	2.942	137	1	3654	21.131	0.477	NA	0.096	0.191	26.689	121.812
276	1	276	3.156	2.933	137.5	1	2999	21.191	0.454	NA	0.06	0.12	-171.235	162.076
277	1	277	3.19	3.043	138	1	5555	21.306	0.568	NA	0.115	0.23	72.857	-115.908
278	1	278	3.127	2.872	138.5	1	1687	21.488	0.39	NA	0.182	0.365	-110.328	176.815
279	1	279	3.171	2.833	139	1	1365	21.547	0.359	NA	0.059	0.119	-41.178	69.15
280	1	280	3.051	2.913	139.5	1	3394	21.692	0.43	NA	0.145	0.29	146.216	-172.606
281	1	281	3.181	2.961	140	1	3788	21.831	0.487	NA	0.139	0.277	20.313	-125.904
282	1	282	3.157	3.004	140.5	1	3234	21.88	0.524	NA	0.049	0.098	119.909	99.596
283	1	283	3.139	2.906	141	1	2963	21.979	0.425	NA	0.099	0.198	-100.512	139.579
284	1	284	3.148	2.741	141.5	1	1593	22.144	0.265	NA	0.166	0.331	-86.721	13.79
285	1	285	3.194	2.97	142	1	4422	22.379	0.499	NA	0.234	0.469	78.56	165.281
286	1	286	3.149	2.854	142.5	1	1461	22.504	0.375	NA	0.126	0.251	-111.434	170.006
287	1	287	3.194	2.841	143	1	1678	22.551	0.374	NA	0.047	0.094	-15.052	96.381
288	1	288	3.126	2.841	143.5	1	2807	22.62	0.359	NA	0.068	0.136	-179.87	-164.818
289	1	289	3.065	2.768	144	1	2393	22.715	0.284	NA	0.095	0.191	-129.683	50.187
290	1	290	3.055	2.753	144.5	1	2030	22.733	0.27	NA	0.018	0.036	-123.531	6.152
291	1	291	3.05	2.756	145	1	1294	22.739	0.273	NA	0.006	0.011	148.78	-87.689
292	1	292	3.1	2.77	145.5	1	1499	22.791	0.286	NA	0.052	0.104	15.606	-133.174
293	1	293	3.134	2.847	146	1	1486	22.875	0.366	NA	0.084	0.168	66.189	50.583
294	1	294	3.139	3.057	146.5	1	5418	23.085	0.575	NA	0.21	0.421	88.671	22.482
295	1	295	3.187	3.125	147	1	6250	23.168	0.649	NA	0.083	0.166	54.498	-34.173
296	1	296	3.091	2.787	147.5	1	1725	23.52	0.302	NA	0.351	0.703	-105.839	-160.337
297	1	297	3.16	2.937	148	1	2577	23.685	0.459	NA	0.166	0.331	65.422	171.261
298	1	298	3.229	2.945	148.5	1	2199	23.754	0.484	NA	0.069	0.138	6.889	-58.533
299	1	299	3.081	2.948	149	1	2692	23.902	0.463	NA	0.148	0.296	179.15	172.261
300	1	300	3.115	3.065	149.5	1	3867	24.024	0.582	NA	0.122	0.245	73.701	-105.449
301	1	301	3.142	3.017	150	1	5055	24.08	0.536	NA	0.055	0.111	-61.059	-134.76
302	1	302	3.096	2.829	150.5	1	2406	24.273	0.345	NA	0.194	0.387	-103.858	-42.799
303	1	303	3.096	2.933	151	1	3982	24.377	0.448	NA	0.104	0.208	90.204	-165.938
304	1	304	3.1	2.853	151.5	1	3396	24.457	0.369	NA	0.08	0.159	-87.144	-177.348
305	1	305	3.091	2.838	152	1	1390	24.475	0.353	NA	0.018	0.035	-119.041	-31.897
306	1	306	3.147	2.839	152.5	1	2619	24.531	0.36	NA	0.056	0.112	0.995	120.036
307	1	307	3.149	2.847	153	1	2385	24.539	0.369	NA	0.009	0.017	75.121	74.126
308	1	308	3.092	2.964	153.5	1	7040	24.67	0.48	NA	0.13	0.26	116.001	40.88
309	1	309	3.054	2.909	154	1	5375	24.737	0.425	NA	0.067	0.135	-124.823	119.177
310	1	310	3.101	2.802	154.5	1	2762	24.854	0.318	NA	0.117	0.234	-66.119	58.704
311	1	311	3.107	2.96	155	1	4936	25.011	0.476	NA	0.158	0.315	87.736	153.855
312	1	312	3.056	2.851	155.5	1	2754	25.131	0.367	NA	0.12	0.24	-115.295	156.969
313	1	313	3.042	2.834	156	1	2173	25.153	0.351	NA	0.022	0.044	-128.506	-13.211
314	1	314	3.065	2.851	156.5	1	2139	25.181	0.366	NA	0.028	0.056	37.066	165.572
315	1	315	3.134	2.736	157	1	1681	25.315	0.257	NA	0.134	0.268	-58.833	-95.899
316	1	316	3.099	2.822	157.5	1	2254	25.407	0.338	NA	0.092	0.185	112.134	170.967
317	1	317	3.007	2.76	158	1	1538	25.518	0.285	NA	0.111	0.222	-145.944	101.922
318	1	318	2.985	2.844	158.5	1	3176	25.606	0.373	NA	0.088	0.175	104.576	-109.48
319	1	319	3.056	2.752	159	1	2455	25.722	0.269	NA	0.116	0.232	-52.438	-157.014
320	1	320	3.051	2.811	159.5	1	4415	25.781	0.328	NA	0.059	0.117	94.413	146.851
321	1	321	3.034	2.763	160	1	2018	25.832	0.283	NA	0.051	0.102	-110.057	155.53
322	1	322	3.139	2.703	160.5	1	2848	25.953	0.225	NA	0.122	0.243	-29.883	80.174
323	1	323	3.006	2.773	161	1	1617	26.105	0.299	NA	0.151	0.302	152.06	-178.056
324	1	324	2.992	2.875	161.5	1	3709	26.207	0.4	NA	0.102	0.205	97.797	-54.263
325	1	325	3.049	2.817	162	1	2734	26.288	0.334	NA	0.081	0.163	-45.51	-143.307
326	1	326	3.05	2.872	162.5	1	2133	26.344	0.389	NA	0.055	0.11	88.743	134.253
327	1	327	3.068	2.794	163	1	2205	26.424	0.31	NA	0.08	0.16	-76.905	-165.648
328	1	328	3.065	2.858	163.5	1	2370	26.488	0.374	NA	0.064	0.128	92.778	169.683
329	1	329	3.099	2.872	164	1	4091	26.525	0.388	NA	0.037	0.074	21.746	-71.032
330	1	330	3.091	2.792	164.5	1	2176	26.604	0.308	NA	0.08	0.16	-95.87	-117.616
331	1	331	3.074	2.808	165	1	2835	26.628	0.324	NA	0.023	0.047	136.744	-127.386
332	1	332	3.029	3.003	165.5	1	4452	26.827	0.521	NA	0.199	0.399	103.027	-33.717
333	1	333	3.079	2.828	166	1	2807	27.009	0.343	NA	0.182	0.364	-74.065	-177.092
334	1	334	2.97	2.914	166.5	1	4904	27.148	0.443	NA	0.139	0.278	141.75	-144.185
335	1	335	3.048	2.762	167	1	1553	27.319	0.279	NA	0.171	0.341	-62.899	155.351
336	1	336	3.073	2.802	167.5	1	4245	27.367	0.318	NA	0.048	0.096	58.397	121.296
337	1	337	3.019	2.782	168	1	2551	27.424	0.303	NA	0.058	0.115	-158.797	142.805
338	1	338	3.024	2.797	168.5	1	3131	27.441	0.318	NA	0.017	0.033	71.786	-129.417
339	1	339	3.055	2.854	169	1	2472	27.505	0.37	NA	0.064	0.129	61.599	-10.186
340	1	340	3.081	2.787	169.5	1	3306	27.578	0.302	NA	0.072	0.145	-68.537	-130.136
341	1	341	3.107	2.756	170	1	1286	27.617	0.273	NA	0.04	0.08	-49.56	18.976
342	1	342	3.107	2.764	170.5	1	2848	27.625	0.28	NA	0.007	0.015	88.392	137.953
343	1	343	3.07	2.636	171	1	2284	27.757	0.152	NA	0.133	0.265	-106.343	165.264
344	1	344	3.073	2.71	171.5	1	2666	27.831	0.225	NA	0.074	0.147	88.038	-165.619
345	1	345	3.114	2.724	172	1	5435	27.875	0.241	NA	0.044	0.088	18.425	-69.613
346	1	346	3.084	2.73	172.5	1	4063	27.905	0.245	NA	0.031	0.061	168.868	150.443
347	1	347	3.035	2.864	173	1	3242	28.049	0.383	NA	0.144	0.287	110.195	-58.673
348	1	348	3.08	2.749	173.5	1	3231	28.173	0.264	NA	0.124	0.248	-68.405	-178.6
349	1	349	3.08	2.754	174	1	2867	28.178	0.269	NA	0.005	0.009	96.235	164.64
350	1	350	3.026	2.729	174.5	1	1781	28.237	0.251	NA	0.06	0.119	-155.18	108.584
351	1	351	3.06	2.737	175	1	1698	28.273	0.253	NA	0.036	0.071	13.275	168.456
352	1	352	3.088	2.694	175.5	1	1429	28.324	0.209	NA	0.051	0.102	-57.026	-70.302
353	1	353	3.184	2.641	176	1	1984	28.434	0.187	NA	0.11	0.22	-28.928	28.098
354	1	354	3.029	2.679	176.5	1	1998	28.594	0.202	NA	0.16	0.32	166.084	-164.988
355	1	355	3.098	2.685	177	1	1457	28.663	0.201	NA	0.07	0.139	4.315	-161.769
356	1	356	3.133	2.794	177.5	1	3104	28.778	0.314	NA	0.115	0.23	72.569	68.254
357	1	357	3.07	2.719	178	1	1333	28.876	0.235	NA	0.098	0.196	-129.702	157.729
358	1	358	3.071	2.759	178.5	1	2193	28.917	0.275	NA	0.04	0.081	88.78	-141.517
359	1	359	3.033	2.723	179	1	2734	28.97	0.244	NA	0.053	0.106	-136.89	134.329
360	1	360	3.083	2.69	179.5	1	2062	29.03	0.206	NA	0.06	0.12	-33.141	103.75
361	1	361	3.03	2.727	180	1	1397	29.094	0.248	NA	0.064	0.129	145.472	178.612
362	1	362	3.091	2.683	180.5	1	2752	29.17	0.198	NA	0.075	0.151	-35.716	178.812
363	1	363	3.09	2.789	181	1	2734	29.277	0.305	NA	0.107	0.213	90.418	126.134
364	1	364	3.107	2.671	181.5	1	2762	29.396	0.188	NA	0.119	0.239	-82.127	-172.545
365	1	365	3.134	2.686	182	1	1073	29.427	0.208	NA	0.031	0.063	27.467	109.594
366	1	366	3.104	2.831	182.5	1	2783	29.576	0.347	NA	0.149	0.297	101.733	74.266
367	1	367	3.125	2.782	183	1	5053	29.629	0.301	NA	0.053	0.106	-66.803	-168.537
368	1	368	3.078	2.702	183.5	1	5049	29.722	0.217	NA	0.093	0.186	-120.2	-53.397
369	1	369	3.079	2.72	184	1	3965	29.741	0.236	NA	0.019	0.037	86.763	-153.037
370	1	370	3.083	2.758	184.5	1	4509	29.778	0.273	NA	0.037	0.074	84.568	-2.195
371	1	371	3.092	2.73	185	1	3496	29.807	0.245	NA	0.029	0.058	-71.943	-156.51
372	1	372	3.141	2.774	185.5	1	3712	29.873	0.296	NA	0.066	0.133	41.967	113.91
373	1	373	3.084	2.728	186	1	2122	29.947	0.244	NA	0.074	0.147	-141.416	176.617
374	1	374	3.089	2.682	186.5	1	3377	29.993	0.198	NA	0.046	0.093	-83.655	57.761
375	1	375	3.034	2.681	187	1	1546	30.048	0.202	NA	0.054	0.109	-179.188	-95.532
376	1	376	3.108	2.738	187.5	1	2397	30.141	0.255	NA	0.093	0.187	37.544	-143.269
377	1	377	3.059	2.722	188	1	2005	30.194	0.238	NA	0.052	0.105	-161.412	161.044
378	1	378	3.072	2.848	188.5	1	3980	30.32	0.363	NA	0.127	0.254	83.792	-114.795
379	1	379	3.129	2.759	189	1	3150	30.425	0.278	NA	0.105	0.21	-57.67	-141.462
380	1	380	3.067	2.667	189.5	1	1606	30.537	0.183	NA	0.111	0.222	-123.825	-66.155
381	1	381	2.956	2.798	190	1	3808	30.708	0.338	NA	0.172	0.344	130.141	-106.033
382	1	382	3.051	2.731	190.5	1	1378	30.824	0.248	NA	0.116	0.232	-35.213	-165.355
383	1	383	3.116	2.719	191	1	2553	30.89	0.237	NA	0.066	0.132	-10.517	24.697
384	1	384	3.011	2.797	191.5	1	4947	31.021	0.32	NA	0.131	0.261	143.36	153.877
385	1	385	3.029	2.731	192	1	2336	31.089	0.252	NA	0.068	0.136	-74.343	142.297
386	1	386	3.02	2.779	192.5	1	5201	31.138	0.301	NA	0.049	0.097	100.673	175.016
387	1	387	3.07	2.747	193	1	1614	31.197	0.262	NA	0.059	0.119	-33.328	-134.001
388	1	388	3.023	2.739	193.5	1	1277	31.244	0.261	NA	0.047	0.094	-170.581	-137.253
389	1	389	3.043	2.818	194	1	1567	31.326	0.335	NA	0.081	0.163	75.848	-113.572
390	1	390	3.077	2.791	194.5	1	1905	31.369	0.306	NA	0.043	0.086	-38.786	-114.634
391	1	391	3.055	2.763	195	1	2188	31.404	0.28	NA	0.035	0.071	-127.56	-88.774
392	1	392	3.14	2.748	195.5	1	1574	31.49	0.27	NA	0.086	0.172	-9.864	117.696
393	1	393	2.954	2.799	196	1	1510	31.683	0.34	NA	0.193	0.386	164.588	174.452
394	1	394	3.019	2.745	196.5	1	1540	31.768	0.268	NA	0.085	0.169	-40.155	155.257
395	1	395	2.874	2.929	197	1	5559	32.002	0.49	NA	0.234	0.468	128.189	168.345
396	1	396	3.017	2.722	197.5	1	1162	32.253	0.246	NA	0.251	0.502	-55.204	176.607
397	1	397	3.017	2.742	198	1	1493	32.273	0.265	NA	0.02	0.039	90.591	145.795
398	1	398	3.112	2.745	198.5	1	1412	32.367	0.262	NA	0.095	0.19	1.889	-88.701
399	1	399	3.016	2.859	199	1	3524	32.516	0.38	NA	0.148	0.297	129.998	128.109
400	1	400	2.994	2.8	199.5	1	2120	32.579	0.327	NA	0.063	0.127	-110.646	119.356
401	1	401	2.945	2.725	200	1	1397	32.669	0.276	NA	0.089	0.179	-123.19	-12.544
402	1	402	3.069	2.83	200.5	1	2540	32.831	0.346	NA	0.162	0.325	40.542	163.732
403	1	403	3.03	2.822	201	1	2131	32.871	0.341	NA	0.04	0.079	-166.932	152.526
404	1	404	2.969	2.929	201.5	1	4721	32.994	0.458	NA	0.123	0.247	119.72	-73.347
405	1	405	3.103	2.787	202	1	1324	33.189	0.304	NA	0.195	0.39	-46.43	-166.15
406	1	406	3.029	2.814	202.5	1	2513	33.268	0.334	NA	0.079	0.158	160.166	-153.404
407	1	407	3.034	2.947	203	1	2705	33.4	0.465	NA	0.133	0.266	88.028	-72.138
408	1	408	3.07	2.826	203.5	1	2692	33.527	0.342	NA	0.126	0.252	-73.198	-161.226
409	1	409	3.036	2.857	204	1	1446	33.573	0.376	NA	0.046	0.092	137.388	-149.415
410	1	410	3.053	2.938	204.5	1	3803	33.655	0.455	NA	0.083	0.165	77.982	-59.406
411	1	411	3.058	2.778	205	1	2003	33.815	0.295	NA	0.16	0.32	-88.36	-166.342
412	1	412	2.989	2.754	205.5	1	1546	33.888	0.285	NA	0.073	0.146	-160.215	-71.854
413	1	413	3.04	2.667	206	1	2267	33.989	0.187	NA	0.1	0.201	-59.399	100.816
414	1	414	3.018	2.783	206.5	1	2175	34.107	0.305	NA	0.118	0.236	101.012	160.411
415	1	415	2.983	2.818	207	1	1717	34.155	0.347	NA	0.049	0.098	134.759	33.747
416	1	416	2.991	2.805	207.5	1	2442	34.17	0.333	NA	0.015	0.029	-59.726	165.514
417	1	417	3.025	2.656	208	1	1632	34.322	0.181	NA	0.153	0.305	-76.993	-17.267
418	1	418	3.01	2.764	208.5	1	1493	34.431	0.289	NA	0.109	0.218	98.145	175.138
419	1	419	3.013	2.67	209	1	1518	34.525	0.198	NA	0.094	0.188	-88.251	173.604
420	1	420	3.032	2.699	209.5	1	4930	34.56	0.22	NA	0.035	0.07	56.409	144.66
421	1	421	3.01	2.761	210	1	3505	34.626	0.285	NA	0.065	0.131	109.974	53.565
422	1	422	3.002	2.678	210.5	1	2867	34.709	0.209	NA	0.083	0.167	-95.526	154.5
423	1	423	3.04	2.686	211	1	3178	34.748	0.206	NA	0.039	0.078	11.98	107.506
424	1	424	3.035	2.691	211.5	1	3718	34.756	0.212	NA	0.007	0.015	134.534	122.554
425	1	425	3.049	2.613	212	1	3822	34.835	0.133	NA	0.079	0.158	-79.674	145.792
426	1	426	3.028	2.606	212.5	1	3869	34.857	0.132	NA	0.023	0.045	-160.011	-80.337
427	1	427	3.044	2.66	213	1	1286	34.915	0.18	NA	0.057	0.114	73.135	-126.854
428	1	428	2.897	2.667	213.5	1	6005	35.063	0.26	NA	0.148	0.296	177.392	104.257
429	1	429	3.014	2.666	214	1	3904	35.18	0.194	NA	0.118	0.236	-0.419	-177.811
430	1	430	3.019	2.646	214.5	1	3046	35.201	0.173	NA	0.021	0.041	-76.548	-76.129
431	1	431	3.073	2.68	215	1	3978	35.265	0.196	NA	0.064	0.128	32.124	108.672
432	1	432	3.072	2.734	215.5	1	3473	35.319	0.25	NA	0.054	0.109	91.001	58.877
433	1	433	2.916	2.684	216	1	2641	35.484	0.259	NA	0.164	0.329	-162.093	106.906
434	1	434	2.962	2.748	216.5	1	5990	35.562	0.289	NA	0.079	0.158	54.343	-143.564
435	1	435	2.974	2.662	217	1	1826	35.649	0.207	NA	0.087	0.174	-81.873	-136.216
436	1	436	2.997	2.653	217.5	1	1723	35.674	0.188	NA	0.025	0.049	-21.25	60.624
437	1	437	2.913	2.646	218	1	3103	35.758	0.233	NA	0.084	0.168	-175.372	-154.122
438	1	438	2.906	2.798	218.5	1	5030	35.909	0.359	NA	0.152	0.303	92.868	-91.76
439	1	439	2.978	2.733	219	1	4904	36.006	0.269	NA	0.097	0.194	-41.625	-134.494
440	1	440	3.03	2.727	219.5	1	3379	36.059	0.248	NA	0.052	0.105	-6.941	34.684
441	1	441	3.043	2.645	220	1	1809	36.142	0.165	NA	0.083	0.166	-81.374	-74.433
442	1	442	2.959	2.674	220.5	1	3208	36.23	0.226	NA	0.089	0.177	160.782	-117.844
443	1	443	3.011	2.706	221	1	2295	36.291	0.232	NA	0.061	0.121	31.626	-129.156
444	1	444	2.91	2.68	221.5	1	3569	36.395	0.26	NA	0.104	0.208	-165.78	162.594
445	1	445	3.043	2.65	222	1	2564	36.531	0.17	NA	0.136	0.273	-12.816	152.965
446	1	446	2.981	2.718	222.5	1	3419	36.623	0.254	NA	0.092	0.183	132.476	145.291
447	1	447	3.071	2.817	223	1	3927	36.757	0.333	NA	0.134	0.268	47.965	-84.511
448	1	448	3.078	2.801	223.5	1	4552	36.774	0.317	NA	0.018	0.035	-64.921	-112.885
449	1	449	3.046	2.64	224	1	2252	36.939	0.159	NA	0.165	0.33	-101.124	-36.203
450	1	450	3.083	2.651	224.5	1	2737	36.977	0.166	NA	0.038	0.077	16.672	117.796
451	1	451	3.101	2.634	225	1	2263	37.002	0.151	NA	0.024	0.049	-42.442	-59.114
452	1	452	3.12	2.708	225.5	1	4281	37.078	0.227	NA	0.076	0.153	75.792	118.233
453	1	453	3.094	2.68	226	1	2047	37.117	0.196	NA	0.038	0.076	-132.987	151.221
454	1	454	3.145	2.807	226.5	1	4183	37.253	0.328	NA	0.136	0.272	67.871	-159.142
455	1	455	3.1	2.739	227	1	3688	37.334	0.255	NA	0.081	0.163	-123.235	168.894
456	1	456	3.074	2.631	227.5	1	3295	37.445	0.146	NA	0.111	0.222	-103.674	19.561
457	1	457	3.175	2.692	228	1	4256	37.563	0.228	NA	0.118	0.236	31.222	134.896
458	1	458	3.094	2.685	228.5	1	2715	37.645	0.201	NA	0.082	0.163	-175.086	153.692
459	1	459	3.162	2.772	229	1	7601	37.756	0.299	NA	0.111	0.222	51.836	-133.079
460	1	460	3.108	2.703	229.5	1	3648	37.844	0.219	NA	0.089	0.177	-128.041	-179.877
461	1	461	3.106	2.687	230	1	4147	37.86	0.204	NA	0.015	0.031	-97.528	30.514
462	1	462	3.068	2.633	230.5	1	2734	37.925	0.149	NA	0.066	0.131	-124.729	-27.201
463	1	463	3.141	2.729	231	1	3697	38.046	0.252	NA	0.12	0.241	52.91	177.639
464	1	464	3.055	2.748	231.5	1	5205	38.133	0.265	NA	0.088	0.175	167.631	114.721
465	1	465	3.078	2.714	232	1	4586	38.174	0.229	NA	0.041	0.082	-56.827	135.542
466	1	466	3.038	2.74	232.5	1	4994	38.222	0.259	NA	0.048	0.095	146.894	-156.28
467	1	467	3.03	2.759	233	1	4403	38.243	0.279	NA	0.021	0.042	113.444	-33.449
468	1	468	2.984	2.793	233.5	1	7206	38.3	0.323	NA	0.057	0.114	143.782	30.337
469	1	469	2.99	2.809	234	1	5258	38.317	0.337	NA	0.018	0.035	68.04	-75.742
470	1	470	2.972	2.719	234.5	1	2837	38.409	0.259	NA	0.092	0.184	-101.317	-169.357
471	1	471	2.967	2.685	235	1	2378	38.443	0.231	NA	0.034	0.068	-99.671	1.646
472	1	472	2.975	2.705	235.5	1	3014	38.464	0.245	NA	0.021	0.042	66.683	166.354
473	1	473	2.971	2.765	236	1	4445	38.524	0.301	NA	0.06	0.12	93.883	27.2
474	1	474	3.005	2.802	236.5	1	7161	38.575	0.327	NA	0.051	0.102	47.542	-46.341
475	1	475	3.12	2.659	237	1	3451	38.759	0.178	NA	0.184	0.367	-51.457	-98.999
476	1	476	3.111	2.727	237.5	1	4960	38.828	0.244	NA	0.069	0.138	97.433	148.89
477	1	477	3.047	2.736	238	1	4347	38.893	0.253	NA	0.064	0.129	172.456	75.023
478	1	478	3.05	2.77	238.5	1	5591	38.927	0.287	NA	0.034	0.068	85.397	-87.059
479	1	479	3.065	2.791	239	1	5516	38.953	0.307	NA	0.026	0.052	54.409	-30.988
480	1	480	3.035	2.736	239.5	1	4413	39.015	0.256	NA	0.062	0.124	-118.951	-173.36
481	1	481	3.099	2.78	240	1	4401	39.093	0.296	NA	0.078	0.156	34.198	153.149
482	1	482	3.105	2.66	240.5	1	2508	39.213	0.177	NA	0.12	0.24	-87.25	-121.448
483	1	483	3.031	2.732	241	1	3615	39.316	0.253	NA	0.103	0.206	135.895	-136.855
484	1	484	2.998	2.696	241.5	1	4633	39.365	0.228	NA	0.049	0.098	-132.764	91.341
485	1	485	2.966	2.7	242	1	4104	39.397	0.245	NA	0.032	0.064	173.012	-54.225
486	1	486	2.991	2.701	242.5	1	3935	39.422	0.234	NA	0.025	0.051	2.176	-170.835
487	1	487	3.007	2.691	243	1	3099	39.441	0.22	NA	0.019	0.037	-30.592	-32.768
488	1	488	3.063	2.701	243.5	1	2359	39.497	0.217	NA	0.056	0.113	9.257	39.849
489	1	489	3.089	2.711	244	1	1376	39.526	0.227	NA	0.028	0.057	21.725	12.468
490	1	490	3.046	2.73	244.5	1	1678	39.573	0.248	NA	0.047	0.095	156.022	134.297
491	1	491	2.885	2.718	245	1	3108	39.735	0.305	NA	0.162	0.323	-175.477	28.501
492	1	492	2.977	2.715	245.5	1	3660	39.827	0.253	NA	0.093	0.185	-1.615	173.861
493	1	493	3.054	2.648	246	1	1676	39.929	0.165	NA	0.102	0.204	-41.049	-39.434
494	1	494	2.925	2.644	246.5	1	3272	40.059	0.223	NA	0.129	0.259	-178.126	-137.077
495	1	495	3.124	2.583	247	1	1422	40.267	0.107	NA	0.208	0.416	-17.045	161.081
496	1	496	2.953	2.616	247.5	1	3940	40.441	0.184	NA	0.174	0.349	169.035	-173.92
497	1	497	2.991	2.613	248	1	3276	40.48	0.157	NA	0.039	0.077	-4.535	-173.569
498	1	498	2.966	2.696	248.5	1	3257	40.567	0.241	NA	0.087	0.173	107.097	111.632
499	1	499	2.974	2.668	249	1	1738	40.596	0.213	NA	0.029	0.058	-72.959	179.944
500	1	500	3.025	2.68	249.5	1	3276	40.648	0.203	NA	0.053	0.105	13.356	86.315
501	1	501	3.045	2.763	250	1	1751	40.733	0.28	NA	0.085	0.169	76.939	63.583
502	1	502	2.992	2.775	250.5	1	3300	40.787	0.304	NA	0.054	0.108	166.961	90.023
503	1	503	3.047	2.73	251	1	4347	40.858	0.248	NA	0.071	0.143	-38.863	154.176
504	1	504	3	2.628	251.5	1	2464	40.971	0.165	NA	0.113	0.225	-114.775	-75.913
505	1	505	3.02	2.669	252	1	2651	41.016	0.195	NA	0.045	0.091	64.769	179.545
506	1	506	3.039	2.684	252.5	1	2749	41.041	0.204	NA	0.024	0.048	37.512	-27.257
507	1	507	3.087	2.655	253	1	3364	41.097	0.171	NA	0.056	0.112	-30.55	-68.063
508	1	508	3.099	2.724	253.5	1	3808	41.166	0.24	NA	0.069	0.139	80.069	110.62
509	1	509	2.974	2.667	254	1	2690	41.303	0.211	NA	0.137	0.274	-155.535	124.395
510	1	510	3.038	2.77	254.5	1	2577	41.424	0.288	NA	0.121	0.242	58.061	-146.404
511	1	511	3.019	2.72	255	1	4260	41.478	0.244	NA	0.053	0.106	-111.012	-169.073
512	1	512	2.928	2.806	255.5	1	3255	41.603	0.356	NA	0.125	0.251	136.501	-112.487
513	1	513	2.953	2.717	256	1	1770	41.696	0.266	NA	0.093	0.186	-74.715	148.784
514	1	514	3.052	2.678	256.5	1	2193	41.802	0.196	NA	0.106	0.212	-21.244	53.472
515	1	515	3.037	2.793	257	1	2937	41.917	0.312	NA	0.116	0.231	97.398	118.642
516	1	516	2.916	2.751	257.5	1	4970	42.045	0.313	NA	0.127	0.255	-160.738	101.864
517	1	517	3.028	2.778	258	1	5380	42.16	0.298	NA	0.115	0.23	13.49	174.228
518	1	518	3.03	2.736	258.5	1	4842	42.201	0.257	NA	0.041	0.083	-87.519	-101.009
519	1	519	3.028	2.781	259	1	2944	42.246	0.301	NA	0.045	0.089	91.911	179.43
520	1	520	3.013	2.732	259.5	1	1612	42.297	0.257	NA	0.051	0.102	-107.468	160.621
521	1	521	2.89	2.688	260	1	3790	42.428	0.279	NA	0.131	0.262	-160.042	-52.574
522	1	522	3.038	2.671	260.5	1	959	42.576	0.192	NA	0.149	0.297	-6.345	153.697
523	1	523	2.962	2.588	261	1	1896	42.688	0.158	NA	0.112	0.224	-132.182	-125.838
524	1	524	2.977	2.705	261.5	1	3848	42.806	0.244	NA	0.118	0.236	82.679	-145.139
525	1	525	2.944	2.677	262	1	2589	42.849	0.237	NA	0.043	0.086	-140.352	136.969
526	1	526	2.955	2.636	262.5	1	2374	42.893	0.197	NA	0.043	0.086	-75.993	64.359
527	1	527	2.933	2.65	263	1	2368	42.919	0.223	NA	0.027	0.053	146.018	-137.989
528	1	528	3.013	2.668	263.5	1	2528	43.002	0.195	NA	0.083	0.165	12.049	-133.969
529	1	529	2.989	2.621	264	1	2459	43.055	0.165	NA	0.053	0.106	-117.231	-129.28
530	1	530	2.899	2.715	264.5	1	3385	43.185	0.294	NA	0.131	0.261	133.916	-108.853
531	1	531	3.016	2.706	265	1	2144	43.303	0.231	NA	0.118	0.235	-4.079	-137.995
532	1	532	2.935	2.804	265.5	1	4817	43.43	0.351	NA	0.127	0.254	129.821	133.9
533	1	533	2.944	2.631	266	1	2626	43.603	0.201	NA	0.173	0.346	-86.819	143.36
534	1	534	3.052	2.696	266.5	1	1493	43.728	0.214	NA	0.126	0.251	31.235	118.054
535	1	535	2.998	2.658	267	1	2417	43.795	0.192	NA	0.066	0.132	-144.044	-175.279
536	1	536	3.034	2.696	267.5	1	4381	43.847	0.216	NA	0.052	0.104	47.101	-168.855
537	1	537	2.964	2.662	268	1	1329	43.924	0.212	NA	0.077	0.155	-153.928	158.971
538	1	538	3.015	2.691	268.5	1	2421	43.982	0.217	NA	0.058	0.117	29.981	-176.091
539	1	539	3.061	2.644	269	1	1619	44.048	0.161	NA	0.066	0.132	-44.972	-74.953
540	1	540	2.894	2.794	269.5	1	2645	44.273	0.362	NA	0.225	0.45	138.123	-176.905
541	1	541	3.102	2.637	270	1	2120	44.534	0.153	NA	0.261	0.522	-37.207	-175.33
542	1	542	2.998	2.726	270.5	1	2446	44.671	0.255	NA	0.137	0.274	139.48	176.687
543	1	543	3.001	2.669	271	1	2199	44.728	0.202	NA	0.056	0.113	-87.246	133.274
544	1	544	2.968	2.657	271.5	1	1919	44.762	0.207	NA	0.035	0.069	-160.182	-72.936
545	1	545	2.975	2.813	272	1	3101	44.918	0.345	NA	0.156	0.312	87.478	-112.34
546	1	546	3.017	2.755	272.5	1	1915	44.99	0.278	NA	0.072	0.144	-54.479	-141.957
547	1	547	2.954	2.67	273	1	2015	45.096	0.225	NA	0.106	0.212	-126.519	-72.04
548	1	548	3.006	2.798	273.5	1	4776	45.234	0.322	NA	0.138	0.277	67.907	-165.574
549	1	549	2.924	2.737	274	1	2815	45.336	0.297	NA	0.102	0.204	-143.131	148.962
550	1	550	2.95	2.823	274.5	1	5226	45.426	0.363	NA	0.09	0.18	73.238	-143.631
551	1	551	2.948	2.716	275	1	3383	45.532	0.268	NA	0.107	0.213	-91.359	-164.597
552	1	552	2.938	2.712	275.5	1	2911	45.543	0.269	NA	0.011	0.021	-158.669	-67.31
553	1	553	2.941	2.837	276	1	1996	45.668	0.38	NA	0.125	0.25	88.507	-112.824
554	1	554	3.081	2.714	276.5	1	1469	45.854	0.23	NA	0.186	0.373	-41.354	-129.861
555	1	555	2.933	2.732	277	1	1862	46.003	0.289	NA	0.149	0.298	173.023	-145.623
556	1	556	3.002	2.676	277.5	1	1021	46.092	0.207	NA	0.089	0.178	-39.285	147.692
557	1	557	2.96	2.681	278	1	1425	46.135	0.231	NA	0.042	0.085	173.067	-147.648
558	1	558	3.023	2.731	278.5	1	3255	46.215	0.253	NA	0.08	0.16	38.392	-134.675
559	1	559	3.066	2.709	279	1	1126	46.263	0.225	NA	0.048	0.096	-26.248	-64.64
560	1	560	2.921	2.75	279.5	1	3168	46.413	0.31	NA	0.151	0.301	164.292	-169.46
561	1	561	2.994	2.67	280	1	1591	46.522	0.205	NA	0.109	0.218	-47.457	148.251
562	1	562	3.042	2.75	280.5	1	1638	46.615	0.268	NA	0.093	0.186	59.282	106.739
563	1	563	3.051	2.635	281	1	1535	46.73	0.154	NA	0.115	0.23	-85.568	-144.85
564	1	564	2.961	2.693	281.5	1	2265	46.838	0.241	NA	0.107	0.215	147.201	-127.231
565	1	565	2.957	2.749	282	1	2624	46.893	0.292	NA	0.056	0.111	93.872	-53.329
566	1	566	3.057	2.702	282.5	1	1414	47.004	0.219	NA	0.11	0.22	-25.038	-118.909
567	1	567	2.982	2.648	283	1	1122	47.096	0.191	NA	0.093	0.185	-144.13	-119.093
568	1	568	2.933	2.669	283.5	1	1533	47.15	0.237	NA	0.053	0.107	156.672	-59.198
569	1	569	2.983	2.667	284	1	1751	47.2	0.207	NA	0.051	0.101	-2.149	-158.821
570	1	570	3.065	2.697	284.5	1	1333	47.287	0.213	NA	0.087	0.174	19.832	21.98
571	1	571	2.971	2.656	285	1	1791	47.389	0.204	NA	0.102	0.204	-156.563	-176.395
572	1	572	3.019	2.546	285.5	1	1160	47.509	0.088	NA	0.12	0.24	-66.71	89.853
573	1	573	3.09	2.669	286	1	1582	47.652	0.185	NA	0.142	0.285	59.826	126.536
574	1	574	3.075	2.612	286.5	1	1149	47.711	0.127	NA	0.06	0.119	-105.436	-165.262
575	1	575	3.019	2.686	287	1	1501	47.804	0.211	NA	0.092	0.185	126.831	-127.732
576	1	576	3.157	2.527	287.5	1	1762	48.014	0.087	NA	0.211	0.421	-49.019	-175.85
577	1	577	3.019	2.581	288	1	1506	48.163	0.115	NA	0.149	0.297	158.681	-152.3
578	1	578	3.055	2.693	288.5	1	1792	48.28	0.21	NA	0.118	0.235	72.353	-86.328
579	1	579	3.072	2.647	289	1	2225	48.33	0.163	NA	0.049	0.099	-69.119	-141.472
580	1	580	3.014	2.637	289.5	1	1444	48.389	0.167	NA	0.059	0.119	-170.293	-101.174
581	1	581	3.034	2.673	290	1	2449	48.431	0.195	NA	0.042	0.084	60.232	-129.475
582	1	582	3.014	2.732	290.5	1	2717	48.493	0.256	NA	0.062	0.123	108.937	48.705
583	1	583	3.126	2.585	291	1	2318	48.677	0.109	NA	0.184	0.369	-52.878	-161.814
584	1	584	3.121	2.734	291.5	1	2656	48.826	0.252	NA	0.149	0.298	91.806	144.684
585	1	585	3.114	2.762	292	1	2649	48.855	0.279	NA	0.029	0.059	103.67	11.863
586	1	586	3.06	2.673	292.5	1	1856	48.959	0.19	NA	0.104	0.208	-121.496	134.834
587	1	587	3.1	2.695	293	1	2656	49.005	0.211	NA	0.046	0.092	28.053	149.548
588	1	588	3.026	2.595	293.5	1	1979	49.13	0.124	NA	0.124	0.249	-126.714	-154.766
589	1	589	2.99	2.749	294	1	2188	49.287	0.28	NA	0.158	0.316	103.048	-130.238
590	1	590	3.015	2.697	294.5	1	3135	49.345	0.223	NA	0.058	0.115	-64.544	-167.592
591	1	591	3.06	2.621	295	1	2574	49.434	0.138	NA	0.089	0.178	-59.576	4.968
592	1	592	3.069	2.629	295.5	1	2137	49.446	0.145	NA	0.012	0.025	41.839	101.415
593	1	593	3.007	2.728	296	1	2613	49.563	0.254	NA	0.117	0.233	121.893	80.054
594	1	594	3.059	2.611	296.5	1	2099	49.691	0.128	NA	0.128	0.256	-66.155	171.952
595	1	595	3.073	2.637	297	1	1917	49.721	0.153	NA	0.03	0.06	61.849	128.004
596	1	596	3.131	2.693	297.5	1	1843	49.801	0.214	NA	0.08	0.16	43.967	-17.882
597	1	597	3.066	2.726	298	1	1192	49.874	0.242	NA	0.073	0.146	152.413	108.446
598	1	598	3.114	2.607	298.5	1	1587	50.003	0.126	NA	0.129	0.258	-68.304	139.283
599	1	599	3.088	2.697	299	1	1369	50.096	0.212	NA	0.094	0.187	106.144	174.448
600	1	600	3.01	2.619	299.5	1	1531	50.206	0.152	NA	0.11	0.22	-134.881	118.975
