# Supplementary material for: Random sub-diffusion and capture of genes by the nuclear pore reduces dynamics and coordinates inter-chromosomal movement
Source: eLife. 2021 May 18;10:e66238. doi: 10.7554/eLife.66238 (PMC8195609; doi:10.7554/eLife.66238)
Supplement: Figure 5—source data 1. [file elife-66238-fig5-data1.zip › REPOS_DB/DimerCap_WT/200312_DimerCap_WT_Dimer_16a.csv]

Nr	TID	PID	x [micron]	y [micron]	t [sec]	c [idx]	I [val]	Len [micron]	D2S [micron]	D2R [micron]	D2P [micron]	v [micron/sec]	α [deg]	Δα [deg]
1	1	1	2.931	2.985	0	1	4294	0	0	NA	NA	NA	NA	NA
2	1	2	2.801	3.14	0.5	1	2472	0.202	0.202	NA	0.202	0.405	129.863	NA
3	1	3	2.822	3.054	1	1	2171	0.291	0.129	NA	0.088	0.176	-76.336	153.801
4	1	4	2.848	2.959	1.5	1	2754	0.389	0.087	NA	0.098	0.197	-74.846	1.49
5	1	5	2.782	3.065	2	1	3072	0.514	0.169	NA	0.125	0.249	122.048	-163.106
6	1	6	2.838	3.09	2.5	1	3622	0.575	0.14	NA	0.061	0.123	23.56	-98.488
7	1	7	2.687	3.077	3	1	2882	0.726	0.261	NA	0.151	0.303	-175.409	161.031
8	1	8	2.7	3.023	3.5	1	3654	0.782	0.235	NA	0.055	0.111	-76.812	98.598
9	1	9	2.672	2.909	4	1	6924	0.9	0.27	NA	0.118	0.235	-103.553	-26.741
10	1	10	2.679	3.022	4.5	1	3579	1.013	0.255	NA	0.113	0.227	86.779	-169.668
11	1	11	2.604	2.906	5	1	4023	1.151	0.337	NA	0.138	0.277	-122.627	150.594
12	1	12	2.635	3.027	5.5	1	2235	1.277	0.299	NA	0.125	0.251	75.8	-161.573
13	1	13	2.647	2.94	6	1	4450	1.365	0.288	NA	0.088	0.176	-82.104	-157.904
14	1	14	2.612	2.981	6.5	1	4684	1.419	0.319	NA	0.054	0.107	130.816	-147.08
15	1	15	2.73	2.975	7	1	3575	1.537	0.202	NA	0.118	0.236	-2.973	-133.788
16	1	16	2.619	3.081	7.5	1	3185	1.69	0.326	NA	0.153	0.306	136.129	139.102
17	1	17	2.715	3.077	8	1	2047	1.786	0.235	NA	0.096	0.192	-2.228	-138.357
18	1	18	2.701	3	8.5	1	3494	1.864	0.231	NA	0.078	0.156	-100.676	-98.449
19	1	19	2.73	3.092	9	1	3189	1.96	0.228	NA	0.096	0.192	72.135	172.811
20	1	20	2.712	3.086	9.5	1	3129	1.979	0.241	NA	0.019	0.038	-163.904	123.961
21	1	21	2.636	2.97	10	1	2641	2.118	0.295	NA	0.139	0.278	-123.089	40.815
22	1	22	2.574	2.946	10.5	1	3891	2.184	0.359	NA	0.067	0.133	-158.963	-35.874
23	1	23	2.692	2.972	11	1	3244	2.304	0.24	NA	0.12	0.24	12.189	171.152
24	1	24	2.643	3.057	11.5	1	5442	2.402	0.297	NA	0.098	0.196	119.968	107.779
25	1	25	2.687	3.085	12	1	3835	2.455	0.264	NA	0.052	0.105	32.514	-87.453
26	1	26	2.65	3.095	12.5	1	3522	2.493	0.302	NA	0.038	0.076	164.927	132.413
27	1	27	2.554	3.061	13	1	4437	2.595	0.385	NA	0.102	0.204	-160.546	34.527
28	1	28	2.432	3.03	13.5	1	6077	2.72	0.501	NA	0.126	0.251	-165.862	-5.316
29	1	29	2.631	3.158	14	1	2335	2.957	0.347	NA	0.237	0.473	32.782	-161.357
30	1	30	2.659	3.15	14.5	1	2911	2.985	0.319	NA	0.029	0.057	-15.728	-48.51
31	1	31	2.544	3.136	15	1	2931	3.101	0.416	NA	0.116	0.231	-172.64	-156.912
32	1	32	2.619	3.089	15.5	1	2052	3.189	0.329	NA	0.088	0.176	-31.75	140.89
33	1	33	2.702	3.092	16	1	2205	3.272	0.253	NA	0.083	0.166	2.168	33.919
34	1	34	2.668	3.042	16.5	1	2952	3.333	0.27	NA	0.061	0.122	-124.095	-126.264
35	1	35	2.651	3.094	17	1	4294	3.388	0.3	NA	0.054	0.109	107.742	-128.162
36	1	36	2.549	3.036	17.5	1	5668	3.505	0.386	NA	0.118	0.236	-150.715	101.543
37	1	37	2.593	3.027	18	1	4486	3.55	0.341	NA	0.045	0.09	-11.506	139.208
38	1	38	2.686	3.021	18.5	1	3545	3.644	0.248	NA	0.093	0.186	-3.798	7.709
39	1	39	2.675	3.013	19	1	3193	3.656	0.257	NA	0.013	0.025	-143.046	-139.249
40	1	40	2.567	2.889	19.5	1	5267	3.821	0.376	NA	0.165	0.33	-130.923	12.123
41	1	41	2.707	3.012	20	1	4898	4.007	0.226	NA	0.186	0.372	41.471	172.394
42	1	42	2.727	3.051	20.5	1	3581	4.052	0.214	NA	0.045	0.089	62.428	20.958
43	1	43	2.732	3.037	21	1	4328	4.067	0.206	NA	0.015	0.031	-72.579	-135.007
44	1	44	2.829	3.048	21.5	1	4893	4.165	0.12	NA	0.098	0.196	6.334	78.913
45	1	45	2.725	2.933	22	1	2673	4.32	0.213	NA	0.155	0.31	-132.361	-138.695
46	1	46	2.716	3.087	22.5	1	3165	4.474	0.238	NA	0.154	0.307	93.458	-134.181
47	1	47	2.676	3.024	23	1	5045	4.548	0.259	NA	0.075	0.149	-122.458	144.084
48	1	48	2.705	3.039	23.5	1	3865	4.582	0.232	NA	0.034	0.067	27.86	150.318
49	1	49	2.653	3.063	24	1	3552	4.64	0.289	NA	0.058	0.115	155.775	127.916
50	1	50	2.812	3.046	24.5	1	1774	4.8	0.134	NA	0.16	0.32	-6.005	-161.78
51	1	51	2.767	3.159	25	1	2122	4.921	0.24	NA	0.122	0.243	111.925	117.93
52	1	52	2.646	3.017	25.5	1	2545	5.108	0.287	NA	0.186	0.372	-130.335	117.739
53	1	53	2.739	3.101	26	1	2813	5.233	0.224	NA	0.125	0.251	41.903	172.238
54	1	54	2.652	3.054	26.5	1	3052	5.332	0.288	NA	0.099	0.198	-152.051	166.046
55	1	55	2.638	3.041	27	1	1979	5.352	0.299	NA	0.02	0.039	-136.275	15.776
56	1	56	2.742	3.035	27.5	1	2933	5.456	0.196	NA	0.104	0.209	-3.194	133.081
57	1	57	2.745	2.965	28	1	1602	5.526	0.187	NA	0.07	0.14	-87.331	-84.137
58	1	58	2.785	3.035	28.5	1	2700	5.607	0.155	NA	0.081	0.162	60.74	148.071
59	1	59	2.728	3.11	29	1	1969	5.701	0.238	NA	0.093	0.187	127.237	66.498
60	1	60	2.682	3.062	29.5	1	1668	5.766	0.261	NA	0.066	0.132	-134.188	98.575
61	1	61	2.682	3.063	30	1	1745	5.767	0.261	NA	4.331E-4	8.663E-4	113.301	-112.511
62	1	62	2.757	3.105	30.5	1	1670	5.853	0.212	NA	0.086	0.173	29.495	-83.806
63	1	63	2.721	3.061	31	1	2109	5.91	0.224	NA	0.057	0.115	-129.181	-158.676
64	1	64	2.626	3.071	31.5	1	2707	6.006	0.317	NA	0.095	0.191	173.805	-57.014
65	1	65	2.663	3.101	32	1	2380	6.053	0.292	NA	0.048	0.095	39.155	-134.65
66	1	66	2.617	3.042	32.5	1	2498	6.129	0.32	NA	0.076	0.151	-128.177	-167.332
67	1	67	2.708	3.071	33	1	3293	6.225	0.24	NA	0.096	0.192	17.773	145.95
68	1	68	2.675	3.106	33.5	1	2702	6.272	0.283	NA	0.047	0.095	133.145	115.373
69	1	69	2.695	3.064	34	1	2783	6.319	0.249	NA	0.046	0.092	-65.116	161.739
70	1	70	2.762	3.049	34.5	1	4174	6.388	0.181	NA	0.069	0.138	-12.335	52.781
71	1	71	2.703	3.042	35	1	3786	6.447	0.236	NA	0.06	0.12	-173.481	-161.146
72	1	72	2.58	3.034	35.5	1	4930	6.57	0.354	NA	0.123	0.246	-175.969	-2.488
73	1	73	2.634	3.015	36	1	3424	6.628	0.298	NA	0.057	0.115	-19.373	156.596
74	1	74	2.785	2.946	36.5	1	1621	6.793	0.152	NA	0.165	0.331	-24.574	-5.201
75	1	75	2.568	2.932	37	1	5087	7.01	0.367	NA	0.218	0.435	-176.298	-151.724
76	1	76	2.682	3.046	37.5	1	2175	7.172	0.257	NA	0.161	0.322	45.033	-138.669
77	1	77	2.639	2.977	38	1	1544	7.253	0.293	NA	0.081	0.163	-121.833	-166.866
78	1	78	2.577	3.008	38.5	1	2798	7.322	0.355	NA	0.069	0.138	153.389	-84.777
79	1	79	2.557	3.058	39	1	3202	7.376	0.381	NA	0.054	0.109	111.164	-42.226
80	1	80	2.372	2.913	39.5	1	4366	7.612	0.564	NA	0.236	0.472	-141.865	106.971
81	1	81	2.585	2.99	40	1	2342	7.839	0.346	NA	0.227	0.453	19.939	161.804
82	1	82	2.595	3.013	40.5	1	4671	7.864	0.338	NA	0.025	0.05	66.574	46.636
83	1	83	2.506	3.016	41	1	5043	7.952	0.426	NA	0.088	0.177	177.776	111.202
84	1	84	2.57	3.037	41.5	1	6284	8.019	0.365	NA	0.067	0.134	17.997	-159.78
85	1	85	2.595	2.981	42	1	5019	8.08	0.337	NA	0.061	0.122	-66.539	-84.535
86	1	86	2.556	3.03	42.5	1	4230	8.142	0.378	NA	0.062	0.125	128.746	-164.715
87	1	87	2.625	3.017	43	1	2946	8.213	0.308	NA	0.071	0.142	-10.471	-139.217
88	1	88	2.525	2.985	43.5	1	5021	8.318	0.406	NA	0.105	0.211	-162.148	-151.677
89	1	89	2.595	3.104	44	1	5045	8.457	0.357	NA	0.139	0.277	59.547	-138.305
90	1	90	2.676	3.052	44.5	1	4369	8.554	0.264	NA	0.096	0.193	-32.517	-92.064
91	1	91	2.537	3.041	45	1	3628	8.693	0.398	NA	0.14	0.28	-175.508	-142.991
92	1	92	2.546	3.015	45.5	1	3498	8.722	0.386	NA	0.028	0.057	-70.933	104.575
93	1	93	2.558	3.082	46	1	4497	8.79	0.385	NA	0.069	0.137	79.968	150.901
94	1	94	2.554	2.96	46.5	1	4902	8.913	0.378	NA	0.123	0.245	-91.806	-171.775
95	1	95	2.575	2.956	47	1	4740	8.934	0.358	NA	0.021	0.041	-11.338	80.468
96	1	96	2.659	3.005	47.5	1	3517	9.031	0.273	NA	0.097	0.195	30.571	41.909
97	1	97	2.545	3.009	48	1	5205	9.144	0.386	NA	0.113	0.226	178.1	147.529
98	1	98	2.648	3.027	48.5	1	3069	9.248	0.286	NA	0.104	0.208	9.846	-168.254
99	1	99	2.677	3.014	49	1	4908	9.28	0.256	NA	0.032	0.063	-23.601	-33.447
100	1	100	2.734	2.968	49.5	1	6137	9.353	0.198	NA	0.074	0.147	-39.072	-15.471
101	1	101	2.611	3.029	50	1	1887	9.491	0.324	NA	0.138	0.275	153.704	-167.225
102	1	102	2.563	3.05	50.5	1	1516	9.543	0.374	NA	0.052	0.104	156.126	2.422
103	1	103	2.68	2.993	51	1	1245	9.673	0.251	NA	0.13	0.259	-25.684	178.19
104	1	104	2.638	3.055	51.5	1	1181	9.747	0.302	NA	0.075	0.149	124.248	149.933
105	1	105	2.645	3.025	52	1	1582	9.778	0.289	NA	0.031	0.062	-76.628	159.124
106	1	106	2.654	3.004	52.5	1	2013	9.801	0.278	NA	0.022	0.045	-67.314	9.314
107	1	107	2.766	3.045	53	1	2871	9.92	0.176	NA	0.119	0.239	20.075	87.389
108	1	108	2.612	3.074	53.5	1	3157	10.076	0.331	NA	0.156	0.312	169.437	149.362
109	1	109	2.59	3.07	54	1	1681	10.099	0.352	NA	0.023	0.046	-170.352	20.211
110	1	110	2.631	3.01	54.5	1	1890	10.172	0.301	NA	0.073	0.145	-55.313	115.039
111	1	111	2.62	3.029	55	1	2350	10.193	0.314	NA	0.021	0.042	120.786	176.1
112	1	112	2.684	3.023	55.5	1	1734	10.257	0.251	NA	0.064	0.128	-5.041	-125.828
113	1	113	2.701	3.042	56	1	1828	10.282	0.237	NA	0.026	0.052	46.724	51.765
114	1	114	2.698	2.999	56.5	1	4364	10.325	0.234	NA	0.043	0.085	-94.944	-141.668
115	1	115	2.704	3.046	57	1	3944	10.372	0.235	NA	0.047	0.095	82.197	177.141
116	1	116	2.692	2.961	57.5	1	4072	10.459	0.241	NA	0.086	0.172	-98.253	179.55
117	1	117	2.67	3.013	58	1	2662	10.514	0.263	NA	0.056	0.112	112.62	-149.127
118	1	118	2.687	2.861	58.5	1	6043	10.668	0.274	NA	0.153	0.306	-83.693	163.687
119	1	119	2.543	2.986	59	1	1794	10.858	0.388	NA	0.191	0.382	138.838	-137.468
120	1	120	2.584	2.969	59.5	1	2440	10.902	0.348	NA	0.044	0.087	-22.708	-161.546
121	1	121	2.623	2.859	60	1	4499	11.019	0.333	NA	0.117	0.233	-70.35	-47.642
122	1	122	2.58	2.995	60.5	1	1642	11.161	0.352	NA	0.142	0.285	107.606	177.956
123	1	123	2.753	2.91	61	1	4927	11.354	0.194	NA	0.193	0.385	-26.337	-133.942
124	1	124	2.737	2.845	61.5	1	5284	11.42	0.239	NA	0.066	0.133	-103.528	-77.191
125	1	125	2.613	3.028	62	1	4145	11.641	0.321	NA	0.221	0.441	124.103	-132.369
126	1	126	2.694	2.952	62.5	1	4580	11.752	0.239	NA	0.111	0.221	-42.92	-167.023
127	1	127	2.618	3.051	63	1	3274	11.876	0.32	NA	0.124	0.249	127.739	170.659
128	1	128	2.63	3.007	63.5	1	3968	11.921	0.302	NA	0.045	0.09	-75.118	157.143
129	1	129	2.642	2.926	64	1	4622	12.003	0.295	NA	0.082	0.165	-81.111	-5.993
130	1	130	2.681	2.975	64.5	1	1772	12.065	0.251	NA	0.062	0.124	51.581	132.691
131	1	131	2.752	3.009	65	1	4121	12.144	0.181	NA	0.079	0.158	25.948	-25.633
132	1	132	2.684	2.964	65.5	1	1600	12.226	0.248	NA	0.082	0.163	-146.163	-172.111
133	1	133	2.711	2.985	66	1	3918	12.26	0.221	NA	0.034	0.068	39.004	-174.833
134	1	134	2.663	2.962	66.5	1	4104	12.313	0.269	NA	0.053	0.106	-154.589	166.407
135	1	135	2.644	3.035	67	1	3221	12.388	0.291	NA	0.075	0.151	104.145	-101.266
136	1	136	2.717	2.951	67.5	1	5132	12.5	0.217	NA	0.112	0.223	-49.221	-153.366
137	1	137	2.686	3.007	68	1	2764	12.564	0.246	NA	0.064	0.129	118.962	168.183
138	1	138	2.581	3.035	68.5	1	1902	12.673	0.354	NA	0.109	0.218	165.258	46.297
139	1	139	2.575	2.865	69	1	6882	12.843	0.375	NA	0.17	0.341	-91.834	102.908
140	1	140	2.572	2.969	69.5	1	4068	12.948	0.359	NA	0.104	0.209	91.653	-176.513
141	1	141	2.639	3.027	70	1	3831	13.036	0.295	NA	0.088	0.176	40.901	-50.752
142	1	142	2.699	2.874	70.5	1	4416	13.2	0.258	NA	0.165	0.329	-68.651	-109.551
143	1	143	2.579	2.939	71	1	4381	13.337	0.355	NA	0.136	0.273	151.388	-139.962
144	1	144	2.613	2.861	71.5	1	4817	13.421	0.341	NA	0.085	0.17	-66.464	142.148
145	1	145	2.621	2.99	72	1	4599	13.551	0.311	NA	0.129	0.259	86.632	153.096
146	1	146	2.59	3.029	72.5	1	4006	13.6	0.344	NA	0.049	0.099	127.664	41.032
147	1	147	2.569	3.002	73	1	2613	13.635	0.362	NA	0.034	0.069	-127.594	104.742
148	1	148	2.558	3.004	73.5	1	1986	13.646	0.374	NA	0.011	0.023	167.638	-64.768
149	1	149	2.646	2.926	74	1	2602	13.764	0.291	NA	0.118	0.236	-41.779	150.583
150	1	150	2.614	3.048	74.5	1	2378	13.891	0.323	NA	0.127	0.253	104.742	146.52
151	1	151	2.596	2.949	75	1	1843	13.992	0.338	NA	0.101	0.202	-100.519	154.739
152	1	152	2.574	3.062	75.5	1	1751	14.108	0.366	NA	0.116	0.231	100.938	-158.542
153	1	153	2.651	3.041	76	1	1728	14.188	0.286	NA	0.08	0.161	-14.946	-115.884
154	1	154	2.538	2.992	76.5	1	2510	14.312	0.393	NA	0.124	0.247	-156.184	-141.238
155	1	155	2.486	2.935	77	1	2500	14.388	0.448	NA	0.076	0.153	-132.758	23.425
156	1	156	2.557	2.963	77.5	1	2086	14.464	0.375	NA	0.076	0.152	21.519	154.277
157	1	157	2.577	3.001	78	1	1230	14.507	0.355	NA	0.043	0.085	63.088	41.569
158	1	158	2.575	2.875	78.5	1	3325	14.633	0.373	NA	0.126	0.252	-90.85	-153.937
159	1	159	2.542	2.951	79	1	2848	14.714	0.39	NA	0.082	0.163	113.306	-155.845
160	1	160	2.567	2.954	79.5	1	1828	14.739	0.365	NA	0.025	0.05	7.661	-105.645
161	1	161	2.62	2.95	80	1	3780	14.792	0.314	NA	0.052	0.105	-3.744	-11.404
162	1	162	2.615	2.859	80.5	1	3135	14.883	0.34	NA	0.092	0.183	-92.873	-89.129
163	1	163	2.631	2.947	81	1	3944	14.973	0.303	NA	0.089	0.178	79.793	172.666
164	1	164	2.656	2.867	81.5	1	3662	15.056	0.299	NA	0.084	0.167	-72.212	-152.005
165	1	165	2.686	2.975	82	1	2796	15.169	0.245	NA	0.113	0.225	74.561	146.773
166	1	166	2.596	3.01	82.5	1	1627	15.265	0.336	NA	0.096	0.193	159.167	84.605
167	1	167	2.511	2.925	83	1	2478	15.385	0.424	NA	0.12	0.239	-135.212	65.621
168	1	168	2.666	3.023	83.5	1	1386	15.568	0.268	NA	0.183	0.366	32.348	167.561
169	1	169	2.632	3.025	84	1	2152	15.601	0.301	NA	0.033	0.067	176.222	143.874
170	1	170	2.727	3.055	84.5	1	3801	15.7	0.215	NA	0.099	0.199	17.226	-158.996
171	1	171	2.747	3.051	85	1	4552	15.72	0.196	NA	0.02	0.039	-10.049	-27.275
172	1	172	2.593	3.026	85.5	1	2146	15.876	0.341	NA	0.156	0.313	-170.622	-160.573
173	1	173	2.73	3.017	86	1	3524	16.014	0.204	NA	0.138	0.276	-3.494	167.129
174	1	174	2.691	2.983	86.5	1	4194	16.066	0.24	NA	0.052	0.104	-138.423	-134.929
175	1	175	2.649	2.936	87	1	1888	16.13	0.286	NA	0.063	0.127	-131.889	6.533
176	1	176	2.768	2.881	87.5	1	1745	16.261	0.193	NA	0.131	0.262	-24.735	107.154
177	1	177	2.695	2.963	88	1	1728	16.37	0.237	NA	0.11	0.22	131.528	156.263
178	1	178	2.67	2.776	88.5	1	5277	16.559	0.334	NA	0.189	0.377	-97.673	130.799
179	1	179	2.691	2.893	89	1	1917	16.678	0.257	NA	0.119	0.238	79.645	177.319
180	1	180	2.653	2.821	89.5	1	5849	16.76	0.323	NA	0.082	0.164	-118.06	162.295
181	1	181	2.598	2.938	90	1	3761	16.889	0.336	NA	0.129	0.259	114.967	-126.973
182	1	182	2.69	2.985	90.5	1	5838	16.993	0.241	NA	0.103	0.207	27.134	-87.833
183	1	183	2.681	2.973	91	1	2231	17.008	0.251	NA	0.015	0.031	-127.664	-154.798
184	1	184	2.631	3.022	91.5	1	3556	17.078	0.303	NA	0.07	0.14	135.582	-96.754
185	1	185	2.668	2.99	92	1	4708	17.127	0.264	NA	0.049	0.097	-40.756	-176.338
186	1	186	2.579	2.994	92.5	1	2318	17.216	0.352	NA	0.089	0.178	177.524	-141.72
187	1	187	2.578	2.983	93	1	1855	17.227	0.353	NA	0.011	0.022	-94.596	87.88
188	1	188	2.557	2.911	93.5	1	1636	17.302	0.382	NA	0.075	0.151	-106.446	-11.85
189	1	189	2.689	3.014	94	1	3554	17.469	0.244	NA	0.167	0.334	37.853	144.298
190	1	190	2.79	3.055	94.5	1	3285	17.579	0.157	NA	0.11	0.22	22.178	-15.674
191	1	191	2.727	3.054	95	1	3464	17.642	0.216	NA	0.063	0.127	-179.409	158.413
192	1	192	2.616	3.07	95.5	1	2668	17.755	0.326	NA	0.112	0.224	172.097	-8.494
193	1	193	2.654	3.011	96	1	2875	17.824	0.279	NA	0.07	0.139	-57.405	130.498
194	1	194	2.693	3.064	96.5	1	2376	17.89	0.251	NA	0.066	0.131	53.042	110.447
195	1	195	2.65	3.039	97	1	2879	17.94	0.286	NA	0.05	0.1	-149.746	157.212
196	1	196	2.732	3.02	97.5	1	1794	18.024	0.202	NA	0.084	0.168	-12.699	137.047
197	1	197	2.746	2.983	98	1	2208	18.064	0.185	NA	0.04	0.079	-69.34	-56.641
198	1	198	2.673	3.048	98.5	1	1160	18.161	0.265	NA	0.098	0.195	138.076	-152.584
199	1	199	2.765	3.004	99	1	1698	18.264	0.167	NA	0.102	0.204	-25.887	-163.963
200	1	200	2.762	2.974	99.5	1	1877	18.294	0.17	NA	0.03	0.06	-96.21	-70.323
201	1	201	2.808	2.909	100	1	1798	18.373	0.145	NA	0.079	0.158	-54.628	41.582
202	1	202	2.811	2.969	100.5	1	1489	18.433	0.121	NA	0.06	0.12	86.833	141.462
203	1	203	2.757	2.979	101	1	2148	18.488	0.175	NA	0.055	0.111	169.807	82.974
204	1	204	2.627	2.972	101.5	1	1333	18.618	0.305	NA	0.13	0.26	-177.127	13.066
205	1	205	2.711	2.977	102	1	1576	18.703	0.22	NA	0.085	0.169	3.29	-179.582
206	1	206	2.726	3.01	102.5	1	1252	18.738	0.207	NA	0.035	0.071	65.605	62.314
207	1	207	2.667	3.017	103	1	2018	18.798	0.267	NA	0.06	0.119	173.229	107.624
208	1	208	2.739	2.998	103.5	1	1567	18.873	0.193	NA	0.075	0.149	-14.461	172.311
209	1	209	2.761	2.954	104	1	1115	18.921	0.173	NA	0.049	0.097	-63.128	-48.668
210	1	210	2.765	2.995	104.5	1	1309	18.962	0.166	NA	0.04	0.081	83.711	146.84
211	1	211	2.699	2.946	105	1	1585	19.044	0.236	NA	0.082	0.165	-143.663	132.625
212	1	212	2.774	3.034	105.5	1	2929	19.16	0.164	NA	0.116	0.231	49.404	-166.932
213	1	213	2.797	2.96	106	1	1747	19.237	0.137	NA	0.077	0.154	-73.053	-122.457
214	1	214	2.769	2.862	106.5	1	1760	19.338	0.203	NA	0.102	0.204	-105.476	-32.423
215	1	215	2.874	2.925	107	1	4198	19.461	0.083	NA	0.122	0.244	31.348	136.825
216	1	216	2.773	2.903	107.5	1	1546	19.563	0.178	NA	0.103	0.205	-167.486	161.165
217	1	217	2.801	3.041	108	1	2391	19.703	0.142	NA	0.14	0.28	78.634	-113.88
218	1	218	2.815	2.966	108.5	1	2284	19.779	0.118	NA	0.076	0.151	-79.413	-158.047
219	1	219	2.798	3.021	109	1	4373	19.836	0.138	NA	0.057	0.114	107.79	-172.797
220	1	220	2.855	2.945	109.5	1	1826	19.931	0.086	NA	0.095	0.19	-53.079	-160.869
221	1	221	2.895	2.985	110	1	3552	19.987	0.037	NA	0.057	0.113	44.872	97.951
222	1	222	2.845	2.973	110.5	1	1954	20.038	0.087	NA	0.051	0.101	-166.7	148.428
223	1	223	2.909	2.946	111	1	3135	20.108	0.045	NA	0.07	0.139	-22.973	143.726
224	1	224	2.655	2.975	111.5	1	1841	20.364	0.277	NA	0.257	0.513	173.516	-163.511
225	1	225	2.747	3.034	112	1	1695	20.474	0.19	NA	0.11	0.221	32.589	-140.927
226	1	226	2.747	2.93	112.5	1	1015	20.579	0.193	NA	0.104	0.208	-90.443	-123.031
227	1	227	2.842	2.924	113	1	2293	20.674	0.108	NA	0.095	0.19	-3.556	86.887
228	1	228	2.737	3.068	113.5	1	1512	20.852	0.211	NA	0.178	0.356	125.976	129.531
229	1	229	2.752	2.971	114	1	1512	20.95	0.18	NA	0.098	0.197	-81.085	152.939
230	1	230	2.765	2.924	114.5	1	3010	20.999	0.177	NA	0.049	0.098	-74.617	6.468
231	1	231	2.746	3.012	115	1	2698	21.089	0.187	NA	0.09	0.179	102.21	176.827
232	1	232	2.692	2.975	115.5	1	1640	21.154	0.239	NA	0.065	0.131	-145.256	112.534
233	1	233	2.758	2.923	116	1	1670	21.238	0.184	NA	0.084	0.167	-38.228	107.027
234	1	234	2.809	3.01	116.5	1	2728	21.339	0.125	NA	0.101	0.202	59.878	98.107
235	1	235	2.784	2.939	117	1	1399	21.414	0.154	NA	0.075	0.151	-109.331	-169.209
236	1	236	2.77	2.951	117.5	1	1672	21.432	0.165	NA	0.018	0.037	140.074	-110.595
237	1	237	2.773	2.971	118	1	2368	21.453	0.159	NA	0.021	0.041	82.431	-57.643
238	1	238	2.778	2.916	118.5	1	2493	21.509	0.169	NA	0.056	0.112	-84.948	-167.379
239	1	239	2.811	2.965	119	1	2271	21.569	0.122	NA	0.06	0.119	55.799	140.747
240	1	240	2.786	2.959	119.5	1	3528	21.594	0.147	NA	0.026	0.052	-166.006	138.195
241	1	241	2.907	2.899	120	1	3210	21.729	0.089	NA	0.135	0.269	-26.168	139.838
242	1	242	2.826	2.989	120.5	1	3820	21.85	0.105	NA	0.121	0.241	131.855	158.023
243	1	243	2.85	2.92	121	1	3185	21.923	0.105	NA	0.073	0.147	-71.657	156.488
244	1	244	2.849	3.031	121.5	1	2301	22.034	0.094	NA	0.111	0.223	90.054	161.711
245	1	245	2.955	2.929	122	1	1211	22.181	0.06	NA	0.146	0.293	-43.947	-134.001
246	1	246	2.839	2.961	122.5	1	3982	22.301	0.095	NA	0.12	0.241	164.518	-151.535
247	1	247	2.899	3.022	123	1	2094	22.386	0.05	NA	0.085	0.171	45.641	-118.877
248	1	248	2.874	2.923	123.5	1	2468	22.489	0.085	NA	0.103	0.206	-103.859	-149.5
249	1	249	2.911	2.946	124	1	3089	22.533	0.044	NA	0.044	0.087	32.346	136.205
250	1	250	2.834	2.945	124.5	1	2233	22.61	0.105	NA	0.077	0.154	-179.148	148.505
251	1	251	2.934	3.017	125	1	1843	22.734	0.033	NA	0.124	0.247	36.012	-144.84
252	1	252	2.92	2.856	125.5	1	2803	22.895	0.129	NA	0.162	0.324	-94.871	-130.883
253	1	253	2.85	2.879	126	1	1947	22.969	0.133	NA	0.074	0.147	162.053	-103.076
254	1	254	2.84	2.963	126.5	1	1855	23.053	0.094	NA	0.084	0.168	96.933	-65.12
255	1	255	2.896	2.925	127	1	1830	23.121	0.07	NA	0.068	0.135	-33.922	-130.855
256	1	256	2.826	2.95	127.5	1	1986	23.195	0.111	NA	0.075	0.149	160.659	-165.419
257	1	257	2.943	2.894	128	1	2214	23.325	0.092	NA	0.13	0.26	-25.437	173.904
258	1	258	2.933	2.878	128.5	1	2933	23.344	0.107	NA	0.019	0.037	-123.157	-97.72
259	1	259	2.952	2.871	129	1	4262	23.364	0.116	NA	0.02	0.04	-20.963	102.194
260	1	260	2.867	2.834	129.5	1	3498	23.456	0.164	NA	0.092	0.184	-156.33	-135.368
261	1	261	2.822	2.976	130	1	2274	23.605	0.109	NA	0.149	0.297	107.512	-96.158
262	1	262	2.976	3.06	130.5	1	2487	23.78	0.087	NA	0.175	0.35	28.702	-78.81
263	1	263	2.901	3.026	131	1	2190	23.862	0.05	NA	0.082	0.164	-155.323	175.974
264	1	264	2.789	3.056	131.5	1	1480	23.979	0.159	NA	0.117	0.234	164.704	-39.973
265	1	265	2.898	2.93	132	1	1832	24.146	0.065	NA	0.167	0.334	-49.32	145.976
266	1	266	2.845	2.998	132.5	1	2417	24.233	0.087	NA	0.087	0.173	127.682	177.002
267	1	267	2.896	2.964	133	1	3908	24.294	0.041	NA	0.061	0.122	-33.71	-161.392
268	1	268	2.886	3.079	133.5	1	2581	24.409	0.104	NA	0.115	0.23	94.56	128.27
269	1	269	2.928	3.045	134	1	1860	24.462	0.06	NA	0.054	0.107	-39.093	-133.653
270	1	270	2.78	2.981	134.5	1	2630	24.624	0.152	NA	0.162	0.323	-156.806	-117.712
271	1	271	2.787	3.016	135	1	2427	24.659	0.148	NA	0.035	0.071	77.697	-125.497
272	1	272	2.92	3.005	135.5	1	1698	24.793	0.023	NA	0.133	0.266	-4.671	-82.368
273	1	273	2.853	2.91	136	1	2481	24.908	0.108	NA	0.116	0.232	-124.984	-120.313
274	1	274	2.813	2.963	136.5	1	3477	24.975	0.12	NA	0.066	0.133	127.556	-107.46
275	1	275	2.885	2.939	137	1	5433	25.05	0.065	NA	0.076	0.151	-18.106	-145.662
276	1	276	2.841	2.971	137.5	1	1951	25.104	0.091	NA	0.054	0.108	143.645	161.75
277	1	277	2.816	2.979	138	1	5568	25.131	0.115	NA	0.027	0.053	163.278	19.634
278	1	278	2.872	2.959	138.5	1	1802	25.19	0.064	NA	0.06	0.119	-18.923	177.799
279	1	279	2.846	2.944	139	1	3387	25.221	0.095	NA	0.031	0.062	-149.52	-130.597
280	1	280	2.887	3.009	139.5	1	3532	25.298	0.051	NA	0.077	0.154	57.661	-152.82
281	1	281	2.845	2.934	140	1	5043	25.384	0.1	NA	0.085	0.171	-119.001	-176.661
282	1	282	2.838	3.017	140.5	1	2329	25.467	0.098	NA	0.083	0.167	94.782	-146.217
283	1	283	2.813	2.939	141	1	1535	25.549	0.127	NA	0.082	0.165	-108.028	157.19
284	1	284	2.813	2.835	141.5	1	3050	25.654	0.191	NA	0.104	0.209	-90.07	17.958
285	1	285	2.87	2.979	142	1	1527	25.81	0.061	NA	0.156	0.312	68.306	158.376
286	1	286	2.863	2.861	142.5	1	2303	25.928	0.141	NA	0.118	0.236	-93.601	-161.907
287	1	287	2.744	2.857	143	1	4576	26.047	0.227	NA	0.119	0.238	-177.93	-84.329
288	1	288	2.728	2.889	143.5	1	3601	26.082	0.224	NA	0.035	0.071	115.674	-66.396
289	1	289	2.826	2.83	144	1	5077	26.196	0.187	NA	0.114	0.227	-31.236	-146.91
290	1	290	2.766	2.979	144.5	1	4113	26.356	0.165	NA	0.16	0.32	111.696	142.932
291	1	291	2.685	2.863	145	1	3667	26.497	0.274	NA	0.141	0.282	-125.156	123.148
292	1	292	2.732	2.91	145.5	1	3526	26.563	0.212	NA	0.066	0.133	44.843	169.999
293	1	293	2.806	2.968	146	1	3357	26.657	0.126	NA	0.094	0.187	38.064	-6.779
294	1	294	2.744	2.982	146.5	1	3953	26.72	0.187	NA	0.063	0.127	166.672	128.608
295	1	295	2.753	2.946	147	1	5755	26.758	0.182	NA	0.038	0.076	-76.463	116.865
296	1	296	2.756	2.912	147.5	1	4558	26.792	0.189	NA	0.034	0.068	-84.799	-8.336
297	1	297	2.757	2.912	148	1	3295	26.793	0.188	NA	0.001	0.002	10.145	94.943
298	1	298	2.671	2.994	148.5	1	2496	26.912	0.261	NA	0.119	0.238	136.671	126.527
299	1	299	2.707	2.96	149	1	1990	26.961	0.226	NA	0.049	0.098	-43.096	-179.768
300	1	300	2.773	2.981	149.5	1	1809	27.03	0.159	NA	0.069	0.138	17.218	60.315
301	1	301	2.843	2.966	150	1	1713	27.102	0.09	NA	0.072	0.144	-11.805	-29.024
302	1	302	2.839	2.97	150.5	1	1563	27.108	0.094	NA	0.006	0.012	136.008	147.814
303	1	303	2.878	2.966	151	1	1619	27.147	0.056	NA	0.04	0.079	-5.4	-141.409
304	1	304	2.792	2.994	151.5	1	1922	27.238	0.139	NA	0.09	0.181	162.221	167.621
305	1	305	2.903	2.881	152	1	1452	27.396	0.108	NA	0.159	0.317	-45.653	152.126
306	1	306	2.822	2.965	152.5	1	2013	27.513	0.111	NA	0.117	0.234	133.53	179.184
307	1	307	2.687	3.027	153	1	1698	27.662	0.248	NA	0.149	0.298	155.66	22.13
308	1	308	2.719	2.979	153.5	1	2129	27.72	0.213	NA	0.057	0.114	-55.968	148.372
309	1	309	2.757	3.004	154	1	1472	27.765	0.175	NA	0.046	0.091	32.921	88.89
310	1	310	2.662	3.015	154.5	1	1442	27.861	0.271	NA	0.096	0.191	173.247	140.325
311	1	311	2.698	2.959	155	1	1595	27.928	0.235	NA	0.068	0.135	-57.461	129.293
312	1	312	2.786	3.006	155.5	1	1265	28.028	0.147	NA	0.099	0.199	28.514	85.975
313	1	313	2.783	2.927	156	1	1126	28.107	0.159	NA	0.079	0.158	-91.888	-120.402
314	1	314	2.759	2.956	156.5	1	1642	28.144	0.175	NA	0.037	0.075	130.147	-137.964
315	1	315	2.731	3.03	157	1	4366	28.224	0.206	NA	0.08	0.16	110.649	-19.498
316	1	316	2.76	3.092	157.5	1	3138	28.292	0.202	NA	0.068	0.136	64.861	-45.788
317	1	317	2.752	3.02	158	1	2698	28.365	0.182	NA	0.073	0.145	-95.922	-160.784
318	1	318	2.73	2.948	158.5	1	3253	28.44	0.204	NA	0.075	0.15	-107.064	-11.142
319	1	319	2.646	3.002	159	1	2205	28.54	0.286	NA	0.1	0.2	147.477	-105.459
320	1	320	2.718	3.027	159.5	1	2645	28.617	0.217	NA	0.077	0.154	19.066	-128.411
321	1	321	2.693	3.043	160	1	1634	28.647	0.245	NA	0.03	0.061	147.349	128.284
322	1	322	2.624	3.064	160.5	1	1966	28.719	0.318	NA	0.072	0.144	163.359	16.009
323	1	323	2.822	2.968	161	1	2169	28.939	0.111	NA	0.22	0.44	-25.867	170.774
324	1	324	2.656	2.966	161.5	1	2581	29.105	0.276	NA	0.166	0.332	-179.373	-153.506
325	1	325	2.703	3.028	162	1	2914	29.183	0.233	NA	0.078	0.156	52.864	-127.763
326	1	326	2.722	3.051	162.5	1	1896	29.212	0.22	NA	0.029	0.058	49.937	-2.927
327	1	327	2.7	2.955	163	1	2257	29.31	0.233	NA	0.098	0.196	-102.73	-152.667
328	1	328	2.678	3.023	163.5	1	1943	29.381	0.256	NA	0.071	0.143	107.979	-149.291
329	1	329	2.715	2.877	164	1	2099	29.532	0.242	NA	0.15	0.301	-75.784	176.237
330	1	330	2.717	2.941	164.5	1	3029	29.595	0.219	NA	0.064	0.127	88.27	164.054
331	1	331	2.68	3.007	165	1	2118	29.671	0.252	NA	0.075	0.151	119.316	31.045
332	1	332	2.739	3.016	165.5	1	2111	29.731	0.194	NA	0.06	0.12	9.477	-109.838
333	1	333	2.713	2.953	166	1	2995	29.799	0.221	NA	0.068	0.137	-112.69	-122.167
334	1	334	2.755	3.011	166.5	1	2342	29.871	0.178	NA	0.072	0.144	53.663	166.353
335	1	335	2.75	3.005	167	1	2001	29.879	0.183	NA	0.008	0.017	-133.823	172.514
336	1	336	2.691	2.913	167.5	1	4008	29.989	0.251	NA	0.11	0.219	-122.599	11.224
337	1	337	2.668	2.964	168	1	1832	30.045	0.264	NA	0.056	0.112	113.427	-123.974
338	1	338	2.634	2.921	168.5	1	2111	30.1	0.304	NA	0.055	0.11	-129.148	117.425
339	1	339	2.733	2.944	169	1	1888	30.202	0.202	NA	0.102	0.204	12.906	142.054
340	1	340	2.816	2.97	169.5	1	1796	30.289	0.117	NA	0.086	0.173	17.256	4.35
341	1	341	2.632	2.98	170	1	2728	30.473	0.3	NA	0.184	0.368	176.744	159.488
342	1	342	2.672	2.973	170.5	1	1826	30.513	0.26	NA	0.041	0.081	-10.023	173.233
343	1	343	2.677	2.981	171	1	1937	30.523	0.255	NA	0.009	0.019	58.199	68.222
344	1	344	2.723	2.918	171.5	1	2685	30.601	0.218	NA	0.078	0.156	-53.319	-111.518
345	1	345	2.703	2.868	172	1	2276	30.656	0.257	NA	0.055	0.11	-111.981	-58.662
346	1	346	2.672	2.907	172.5	1	3415	30.706	0.271	NA	0.05	0.1	128.724	-119.295
347	1	347	2.714	2.897	173	1	1023	30.749	0.235	NA	0.043	0.086	-13.095	-141.819
348	1	348	2.644	3.032	173.5	1	1851	30.902	0.291	NA	0.153	0.305	117.341	130.437
349	1	349	2.729	2.969	174	1	2208	31.008	0.203	NA	0.107	0.213	-36.65	-153.992
350	1	350	2.691	2.998	174.5	1	1452	31.056	0.241	NA	0.048	0.097	142.548	179.198
351	1	351	2.638	2.848	175	1	2323	31.215	0.324	NA	0.159	0.318	-109.439	108.014
352	1	352	2.642	2.883	175.5	1	4684	31.25	0.307	NA	0.035	0.07	83.4	-167.161
353	1	353	2.674	2.986	176	1	2018	31.358	0.258	NA	0.108	0.216	72.985	-10.415
354	1	354	2.67	3.031	176.5	1	3001	31.403	0.265	NA	0.045	0.091	94.601	21.615
355	1	355	2.681	2.957	177	1	1457	31.479	0.252	NA	0.075	0.15	-81.746	-176.347
356	1	356	2.614	2.921	177.5	1	2920	31.554	0.323	NA	0.076	0.151	-151.49	-69.743
357	1	357	2.63	2.956	178	1	2382	31.593	0.303	NA	0.038	0.077	66.072	-142.439
358	1	358	2.585	2.929	178.5	1	3886	31.645	0.351	NA	0.052	0.105	-149.115	144.813
359	1	359	2.664	2.996	179	1	1043	31.749	0.268	NA	0.104	0.208	40.384	-170.501
360	1	360	2.577	2.933	179.5	1	3799	31.856	0.357	NA	0.107	0.214	-143.867	175.749
361	1	361	2.58	2.977	180	1	1292	31.899	0.352	NA	0.044	0.088	86.942	-129.191
362	1	362	2.589	2.931	180.5	1	3413	31.946	0.347	NA	0.047	0.093	-79.237	-166.178
363	1	363	2.609	2.988	181	1	2271	32.007	0.322	NA	0.06	0.121	70.159	149.396
364	1	364	2.658	2.991	181.5	1	1823	32.056	0.273	NA	0.049	0.099	3.745	-66.414
365	1	365	2.708	3.042	182	1	1405	32.127	0.23	NA	0.071	0.142	45.618	41.873
366	1	366	2.642	2.926	182.5	1	2043	32.26	0.295	NA	0.133	0.266	-119.611	-165.229
367	1	367	2.646	2.931	183	1	2188	32.266	0.29	NA	0.006	0.011	48.422	168.033
368	1	368	2.731	3.042	183.5	1	2786	32.406	0.209	NA	0.14	0.28	52.884	4.462
369	1	369	2.798	3.063	184	1	2318	32.476	0.154	NA	0.07	0.141	16.777	-36.107
370	1	370	2.677	3.012	184.5	1	2265	32.608	0.256	NA	0.132	0.263	-157.429	-174.206
371	1	371	2.61	2.925	185	1	2670	32.718	0.327	NA	0.11	0.22	-127.547	29.882
372	1	372	2.612	2.961	185.5	1	2734	32.754	0.32	NA	0.036	0.073	85.658	-146.795
373	1	373	2.586	2.97	186	1	3238	32.782	0.345	NA	0.027	0.055	161.296	75.638
374	1	374	2.645	2.907	186.5	1	1344	32.868	0.296	NA	0.086	0.172	-46.923	151.781
375	1	375	2.67	2.952	187	1	3368	32.919	0.263	NA	0.052	0.103	60.966	107.889
376	1	376	2.766	2.971	187.5	1	1838	33.016	0.166	NA	0.097	0.194	10.89	-50.076
377	1	377	2.654	2.981	188	1	1412	33.128	0.277	NA	0.112	0.224	174.774	163.884
378	1	378	2.659	3.003	188.5	1	1653	33.151	0.273	NA	0.023	0.045	77.667	-97.107
379	1	379	2.594	2.982	189	1	2427	33.219	0.337	NA	0.068	0.136	-162.5	119.833
380	1	380	2.584	3.012	189.5	1	3157	33.251	0.348	NA	0.032	0.063	108.246	-89.254
381	1	381	2.678	2.975	190	1	2030	33.351	0.254	NA	0.101	0.202	-21.883	-130.129
382	1	382	2.588	2.991	190.5	1	2410	33.443	0.343	NA	0.091	0.183	169.738	-168.379
383	1	383	2.655	2.97	191	1	3008	33.513	0.277	NA	0.07	0.14	-17.67	172.592
384	1	384	2.599	2.939	191.5	1	3016	33.577	0.335	NA	0.064	0.128	-150.865	-133.195
385	1	385	2.565	2.954	192	1	2538	33.614	0.368	NA	0.038	0.075	156.131	-53.004
386	1	386	2.653	2.954	192.5	1	1653	33.703	0.28	NA	0.088	0.177	0.278	-155.853
387	1	387	2.61	2.899	193	1	3413	33.773	0.333	NA	0.071	0.141	-127.896	-128.174
388	1	388	2.684	2.918	193.5	1	2233	33.85	0.256	NA	0.077	0.153	14.343	142.239
389	1	389	2.564	3.022	194	1	3020	34.009	0.369	NA	0.159	0.318	138.915	124.572
390	1	390	2.693	2.945	194.5	1	1856	34.158	0.242	NA	0.15	0.299	-30.756	-169.67
391	1	391	2.689	3.007	195	1	3584	34.22	0.243	NA	0.062	0.123	93.556	124.312
392	1	392	2.643	2.978	195.5	1	2530	34.274	0.288	NA	0.054	0.109	-147.857	118.587
393	1	393	2.499	2.971	196	1	2414	34.419	0.433	NA	0.144	0.289	-177.015	-29.158
394	1	394	2.593	2.958	196.5	1	2427	34.514	0.339	NA	0.095	0.19	-7.335	169.68
395	1	395	2.584	2.993	197	1	2679	34.55	0.347	NA	0.036	0.072	104.349	111.684
396	1	396	2.631	2.937	197.5	1	1828	34.623	0.304	NA	0.073	0.146	-50.398	-154.747
397	1	397	2.632	2.902	198	1	2653	34.657	0.31	NA	0.035	0.07	-87.566	-37.167
398	1	398	2.671	3.03	198.5	1	3208	34.792	0.264	NA	0.134	0.268	73.132	160.698
399	1	399	2.599	3.027	199	1	2412	34.864	0.335	NA	0.072	0.145	-177.056	109.812
400	1	400	2.601	2.976	199.5	1	2278	34.915	0.331	NA	0.051	0.102	-88.361	88.695
401	1	401	2.583	2.995	200	1	2822	34.942	0.349	NA	0.026	0.053	132.999	-138.64
402	1	402	2.506	2.941	200.5	1	4300	35.036	0.428	NA	0.094	0.188	-144.832	82.169
403	1	403	2.634	3.003	201	1	1384	35.179	0.298	NA	0.143	0.286	25.868	170.7
404	1	404	2.545	2.951	201.5	1	2624	35.282	0.387	NA	0.103	0.206	-149.425	-175.293
405	1	405	2.577	2.925	202	1	1898	35.322	0.359	NA	0.04	0.081	-39.111	110.314
406	1	406	2.558	2.936	202.5	1	2858	35.344	0.377	NA	0.022	0.044	150.695	-170.195
407	1	407	2.568	3.022	203	1	1247	35.431	0.365	NA	0.087	0.174	82.971	-67.724
408	1	408	2.551	3.03	203.5	1	1621	35.45	0.383	NA	0.018	0.037	156.193	73.223
409	1	409	2.549	3.009	204	1	1621	35.471	0.383	NA	0.021	0.042	-95.236	108.571
410	1	410	2.502	2.962	204.5	1	2470	35.538	0.43	NA	0.067	0.133	-134.956	-39.72
411	1	411	2.441	2.882	205	1	3084	35.638	0.501	NA	0.1	0.2	-127.647	7.309
412	1	412	2.549	3.019	205.5	1	2626	35.811	0.384	NA	0.174	0.347	51.787	179.434
413	1	413	2.482	2.966	206	1	5399	35.897	0.45	NA	0.085	0.171	-141.72	166.494
414	1	414	2.553	2.971	206.5	1	2003	35.968	0.379	NA	0.071	0.142	4.093	145.812
415	1	415	2.576	3.018	207	1	2538	36.02	0.356	NA	0.052	0.105	63.055	58.963
416	1	416	2.527	3.003	207.5	1	1495	36.072	0.405	NA	0.051	0.103	-163.171	133.773
417	1	417	2.531	2.976	208	1	1760	36.099	0.4	NA	0.027	0.054	-81.061	82.111
418	1	418	2.444	2.981	208.5	1	2144	36.186	0.488	NA	0.088	0.176	176.573	-102.366
419	1	419	2.431	3.01	209	1	2609	36.218	0.5	NA	0.031	0.062	112.977	-63.596
420	1	420	2.535	2.972	209.5	1	1894	36.328	0.396	NA	0.111	0.221	-20.439	-133.416
421	1	421	2.384	3.026	210	1	1429	36.489	0.549	NA	0.161	0.322	160.33	-179.231
422	1	422	2.467	3.06	210.5	1	2229	36.579	0.47	NA	0.09	0.18	22.389	-137.941
423	1	423	2.454	2.986	211	1	2016	36.654	0.477	NA	0.075	0.151	-99.789	-122.177
424	1	424	2.421	3.011	211.5	1	2286	36.696	0.511	NA	0.042	0.084	142.787	-117.425
425	1	425	2.373	3.031	212	1	981	36.748	0.561	NA	0.052	0.104	157.457	14.67
426	1	426	2.282	3.03	212.5	1	2182	36.839	0.651	NA	0.091	0.182	-179.355	23.188
427	1	427	2.348	2.999	213	1	1653	36.912	0.584	NA	0.073	0.146	-25.211	154.144
428	1	428	2.364	3.039	213.5	1	1120	36.955	0.57	NA	0.043	0.086	67.39	92.601
429	1	429	2.432	2.999	214	1	1371	37.034	0.5	NA	0.078	0.157	-30.417	-97.807
430	1	430	2.336	3.048	214.5	1	1629	37.141	0.599	NA	0.108	0.216	153.103	-176.48
431	1	431	2.464	2.978	215	1	2306	37.287	0.467	NA	0.146	0.292	-28.372	178.525
432	1	432	2.385	3.03	215.5	1	2303	37.382	0.549	NA	0.095	0.189	147.023	175.395
433	1	433	2.379	2.946	216	1	2589	37.466	0.554	NA	0.084	0.167	-93.835	119.142
434	1	434	2.366	3.061	216.5	1	2587	37.581	0.57	NA	0.115	0.231	96.501	-169.664
435	1	435	2.33	3.045	217	1	3690	37.62	0.604	NA	0.039	0.078	-155.208	108.291
436	1	436	2.322	2.927	217.5	1	2404	37.737	0.612	NA	0.118	0.235	-94.033	61.175
437	1	437	2.426	2.98	218	1	2141	37.854	0.505	NA	0.117	0.233	27.084	121.117
438	1	438	2.347	3.112	218.5	1	2752	38.007	0.598	NA	0.153	0.306	120.883	93.799
439	1	439	2.313	3.057	219	1	1898	38.072	0.622	NA	0.065	0.129	-121.68	117.437
440	1	440	2.38	3.063	219.5	1	2073	38.139	0.557	NA	0.067	0.134	5.196	126.876
441	1	441	2.371	3.009	220	1	2579	38.194	0.56	NA	0.055	0.11	-99.113	-104.308
442	1	442	2.324	2.941	220.5	1	1898	38.276	0.608	NA	0.082	0.165	-124.79	-25.677
443	1	443	2.35	3.042	221	1	2099	38.38	0.584	NA	0.104	0.207	75.714	-159.496
444	1	444	2.3	2.954	221.5	1	2828	38.48	0.632	NA	0.101	0.202	-119.671	164.615
445	1	445	2.42	3.026	222	1	1817	38.62	0.513	NA	0.14	0.28	31.143	150.813
446	1	446	2.368	2.948	222.5	1	2628	38.714	0.564	NA	0.094	0.188	-123.185	-154.328
447	1	447	2.384	2.987	223	1	1791	38.757	0.547	NA	0.043	0.086	68.102	-168.713
448	1	448	2.312	3.056	223.5	1	2532	38.857	0.623	NA	0.1	0.2	136.291	68.189
449	1	449	2.311	2.991	224	1	1574	38.922	0.62	NA	0.065	0.13	-90.832	132.877
450	1	450	2.31	2.902	224.5	1	1521	39.011	0.627	NA	0.089	0.178	-90.968	-0.136
451	1	451	2.397	2.97	225	1	1988	39.122	0.534	NA	0.111	0.222	37.86	128.829
452	1	452	2.361	2.983	225.5	1	2026	39.161	0.571	NA	0.039	0.078	160.558	122.697
453	1	453	2.385	2.912	226	1	1632	39.236	0.551	NA	0.075	0.151	-70.791	128.651
454	1	454	2.371	2.917	226.5	1	2583	39.251	0.564	NA	0.015	0.03	161.692	-127.517
455	1	455	2.353	2.966	227	1	2150	39.304	0.579	NA	0.053	0.105	110.415	-51.276
456	1	456	2.305	2.823	227.5	1	3059	39.455	0.646	NA	0.151	0.302	-108.338	141.247
457	1	457	2.229	2.894	228	1	1051	39.559	0.708	NA	0.104	0.209	137.136	-114.526
458	1	458	2.301	2.874	228.5	1	2045	39.634	0.64	NA	0.075	0.149	-15.573	-152.709
459	1	459	2.29	2.846	229	1	2692	39.663	0.656	NA	0.029	0.059	-111.196	-95.623
460	1	460	2.322	3.017	229.5	1	1382	39.837	0.611	NA	0.174	0.348	79.668	-169.136
461	1	461	2.287	2.995	230	1	1335	39.879	0.644	NA	0.041	0.082	-147.188	133.144
462	1	462	2.272	2.946	230.5	1	1693	39.93	0.661	NA	0.052	0.103	-107.115	40.073
463	1	463	2.255	2.885	231	1	2481	39.993	0.684	NA	0.063	0.127	-105.496	1.618
464	1	464	2.298	2.834	231.5	1	2333	40.06	0.65	NA	0.067	0.133	-49.121	56.376
465	1	465	2.259	2.982	232	1	1425	40.213	0.672	NA	0.153	0.305	104.774	153.895
466	1	466	2.349	2.932	232.5	1	2722	40.315	0.584	NA	0.103	0.206	-29.011	-133.786
467	1	467	2.217	2.91	233	1	1655	40.449	0.718	NA	0.134	0.268	-170.369	-141.358
468	1	468	2.358	2.978	233.5	1	4635	40.606	0.573	NA	0.156	0.313	25.985	-163.646
469	1	469	2.357	2.985	234	1	2201	40.613	0.574	NA	0.007	0.014	98.662	72.677
470	1	470	2.332	2.88	234.5	1	2775	40.721	0.608	NA	0.108	0.217	-103.431	157.908
471	1	471	2.329	2.93	235	1	2545	40.771	0.604	NA	0.05	0.1	92.95	-163.619
472	1	472	2.266	3.029	235.5	1	3982	40.889	0.667	NA	0.118	0.235	122.741	29.791
473	1	473	2.272	3.019	236	1	3675	40.9	0.66	NA	0.011	0.023	-54.94	-177.681
474	1	474	2.291	3.011	236.5	1	3993	40.921	0.64	NA	0.021	0.042	-22.726	32.214
475	1	475	2.392	2.96	237	1	3287	41.033	0.54	NA	0.112	0.225	-27.121	-4.395
476	1	476	2.296	3.029	237.5	1	3921	41.151	0.637	NA	0.118	0.236	143.943	171.064
477	1	477	2.299	2.979	238	1	5026	41.202	0.633	NA	0.051	0.102	-87.294	128.763
478	1	478	2.375	2.945	238.5	1	2628	41.285	0.558	NA	0.083	0.167	-23.837	63.457
479	1	479	2.403	3.044	239	1	2912	41.389	0.532	NA	0.103	0.206	74.346	98.183
480	1	480	2.294	2.923	239.5	1	2120	41.551	0.64	NA	0.163	0.326	-131.903	153.752
481	1	481	2.298	2.992	240	1	2470	41.621	0.634	NA	0.069	0.139	86.939	-141.158
482	1	482	2.313	2.949	240.5	1	3596	41.667	0.619	NA	0.046	0.092	-70.279	-157.218
483	1	483	2.382	2.963	241	1	3703	41.738	0.549	NA	0.071	0.141	12.111	82.391
484	1	484	2.415	3.011	241.5	1	2024	41.796	0.517	NA	0.058	0.116	55.611	43.5
485	1	485	2.342	2.928	242	1	3761	41.906	0.592	NA	0.11	0.221	-131.085	173.303
486	1	486	2.396	2.979	242.5	1	987	41.98	0.535	NA	0.074	0.147	43.531	174.616
487	1	487	2.343	2.933	243	1	1725	42.049	0.59	NA	0.069	0.138	-139.132	177.337
488	1	488	2.376	3.061	243.5	1	923	42.18	0.56	NA	0.131	0.263	75.573	-145.295
489	1	489	2.497	2.911	244	1	3080	42.373	0.44	NA	0.192	0.385	-51.001	-126.574
490	1	490	2.446	2.965	244.5	1	3925	42.447	0.485	NA	0.074	0.148	133.347	-175.651
491	1	491	2.291	2.951	245	1	2566	42.603	0.642	NA	0.156	0.313	-174.732	51.92
492	1	492	2.217	2.908	245.5	1	1597	42.689	0.719	NA	0.085	0.171	-149.855	24.878
493	1	493	2.477	2.856	246	1	1290	42.954	0.472	NA	0.266	0.531	-11.31	138.544
494	1	494	2.47	3.009	246.5	1	2464	43.107	0.462	NA	0.153	0.307	92.804	104.115
495	1	495	2.447	2.96	247	1	2854	43.161	0.485	NA	0.054	0.108	-115.165	152.031
496	1	496	2.375	2.956	247.5	1	2523	43.233	0.557	NA	0.072	0.143	-176.582	-61.417
497	1	497	2.346	2.828	248	1	2617	43.364	0.606	NA	0.132	0.263	-102.754	73.828
498	1	498	2.375	2.938	248.5	1	2975	43.478	0.559	NA	0.114	0.228	75.681	178.435
499	1	499	2.358	2.886	249	1	3044	43.533	0.581	NA	0.055	0.109	-107.108	177.211
500	1	500	2.496	2.926	249.5	1	2939	43.676	0.439	NA	0.143	0.286	16.252	123.36
501	1	501	2.337	2.877	250	1	3496	43.842	0.604	NA	0.166	0.332	-163.013	-179.265
502	1	502	2.353	2.889	250.5	1	2589	43.862	0.586	NA	0.02	0.04	36.405	-160.582
503	1	503	2.37	2.86	251	1	2242	43.896	0.575	NA	0.034	0.067	-59.964	-96.369
504	1	504	2.461	3.003	251.5	1	3071	44.065	0.471	NA	0.169	0.339	57.582	117.546
505	1	505	2.395	2.959	252	1	1459	44.144	0.537	NA	0.079	0.158	-146.598	155.821
506	1	506	2.373	2.906	252.5	1	2190	44.202	0.564	NA	0.058	0.117	-112.341	34.257
507	1	507	2.339	2.954	253	1	1973	44.261	0.593	NA	0.059	0.119	124.927	-122.732
508	1	508	2.45	2.909	253.5	1	2286	44.381	0.487	NA	0.12	0.24	-22.012	-146.94
509	1	509	2.385	2.968	254	1	1823	44.469	0.547	NA	0.088	0.176	137.916	159.928
510	1	510	2.466	2.924	254.5	1	2030	44.561	0.469	NA	0.092	0.185	-28.756	-166.672
511	1	511	2.494	2.91	255	1	2491	44.593	0.443	NA	0.032	0.064	-26.078	2.678
512	1	512	2.436	2.894	255.5	1	1751	44.654	0.503	NA	0.06	0.121	-164.965	-138.888
513	1	513	2.538	2.904	256	1	1109	44.756	0.401	NA	0.103	0.205	5.706	170.672
514	1	514	2.515	3.03	256.5	1	1260	44.884	0.419	NA	0.128	0.256	100.42	94.714
515	1	515	2.406	2.92	257	1	1715	45.039	0.53	NA	0.155	0.31	-134.956	124.624
516	1	516	2.466	2.874	257.5	1	2564	45.115	0.478	NA	0.076	0.152	-37.303	97.652
517	1	517	2.511	2.888	258	1	2314	45.162	0.432	NA	0.047	0.093	17.168	54.471
518	1	518	2.474	2.922	258.5	1	2216	45.212	0.461	NA	0.05	0.1	136.582	119.414
519	1	519	2.412	2.917	259	1	1885	45.274	0.523	NA	0.062	0.124	-175.532	47.886
520	1	520	2.46	2.94	259.5	1	2984	45.327	0.473	NA	0.053	0.106	25.01	-159.458
521	1	521	2.512	3.021	260	1	1934	45.423	0.42	NA	0.097	0.193	57.298	32.287
522	1	522	2.503	2.929	260.5	1	2304	45.516	0.432	NA	0.093	0.186	-95.82	-153.118
523	1	523	2.491	2.926	261	1	1572	45.529	0.445	NA	0.013	0.025	-170.803	-74.983
524	1	524	2.419	2.937	261.5	1	1550	45.601	0.514	NA	0.072	0.145	171.341	-17.856
525	1	525	2.508	2.95	262	1	2037	45.691	0.425	NA	0.09	0.179	8.367	-162.974
526	1	526	2.549	2.928	262.5	1	2376	45.738	0.386	NA	0.047	0.095	-28.615	-36.982
527	1	527	2.459	2.85	263	1	1102	45.857	0.491	NA	0.119	0.238	-139.378	-110.763
528	1	528	2.355	3.041	263.5	1	1772	46.074	0.578	NA	0.217	0.433	118.508	-102.114
529	1	529	2.434	2.991	264	1	2961	46.167	0.497	NA	0.093	0.187	-32.433	-150.941
530	1	530	2.461	2.851	264.5	1	4590	46.309	0.489	NA	0.142	0.284	-79.108	-46.675
531	1	531	2.459	2.805	265	1	2205	46.355	0.506	NA	0.046	0.092	-92.952	-13.844
532	1	532	2.425	2.911	265.5	1	2242	46.466	0.512	NA	0.111	0.222	107.872	-159.175
533	1	533	2.465	2.955	266	1	2210	46.526	0.468	NA	0.06	0.119	47.91	-59.962
534	1	534	2.441	2.848	266.5	1	1495	46.635	0.509	NA	0.109	0.219	-102.583	-150.493
535	1	535	2.426	2.91	267	1	2606	46.698	0.511	NA	0.063	0.126	103.292	-154.125
536	1	536	2.421	2.936	267.5	1	2047	46.725	0.513	NA	0.027	0.054	101.793	-1.499
537	1	537	2.41	2.918	268	1	2293	46.746	0.526	NA	0.021	0.042	-121.508	136.699
538	1	538	2.443	2.936	268.5	1	1693	46.784	0.491	NA	0.038	0.076	28.622	150.13
539	1	539	2.496	2.847	269	1	994	46.888	0.456	NA	0.104	0.208	-59.267	-87.889
540	1	540	2.488	2.971	269.5	1	2161	47.012	0.443	NA	0.124	0.248	93.648	152.915
541	1	541	2.4	2.961	270	1	2007	47.102	0.532	NA	0.089	0.178	-173.507	92.845
542	1	542	2.404	3.047	270.5	1	2240	47.188	0.531	NA	0.086	0.173	87.298	-99.195
543	1	543	2.416	3.003	271	1	3249	47.234	0.515	NA	0.046	0.093	-73.908	-161.206
544	1	544	2.444	3.021	271.5	1	3385	47.268	0.489	NA	0.033	0.066	34.224	108.133
545	1	545	2.475	2.963	272	1	2237	47.333	0.457	NA	0.066	0.132	-61.777	-96.001
546	1	546	2.42	3.091	272.5	1	2655	47.472	0.523	NA	0.139	0.278	113.475	175.252
547	1	547	2.439	3.159	273	1	1297	47.543	0.522	NA	0.07	0.14	74.231	-39.244
548	1	548	2.363	2.941	273.5	1	2299	47.773	0.57	NA	0.23	0.46	-109.113	176.656
549	1	549	2.348	2.993	274	1	2500	47.826	0.583	NA	0.054	0.107	106.523	-144.363
550	1	550	2.32	2.913	274.5	1	2604	47.91	0.615	NA	0.084	0.168	-109.207	144.27
551	1	551	2.347	2.908	275	1	2399	47.938	0.589	NA	0.027	0.054	-11.787	97.42
552	1	552	2.302	2.932	275.5	1	1243	47.989	0.632	NA	0.051	0.103	152.023	163.81
553	1	553	2.39	2.913	276	1	1834	48.079	0.546	NA	0.09	0.18	-11.882	-163.905
554	1	554	2.376	2.879	276.5	1	2242	48.116	0.565	NA	0.037	0.074	-111.7	-99.818
555	1	555	2.466	2.939	277	1	4245	48.224	0.467	NA	0.109	0.217	33.768	145.468
556	1	556	2.387	2.988	277.5	1	2455	48.317	0.544	NA	0.093	0.186	148.565	114.797
557	1	557	2.364	2.892	278	1	2805	48.416	0.574	NA	0.099	0.198	-103.311	108.123
558	1	558	2.478	2.975	278.5	1	2901	48.556	0.454	NA	0.141	0.281	36.419	139.73
559	1	559	2.436	2.97	279	1	2805	48.598	0.496	NA	0.042	0.084	-173.483	150.098
560	1	560	2.469	2.952	279.5	1	1606	48.636	0.463	NA	0.038	0.076	-28.287	145.196
561	1	561	2.422	2.948	280	1	1305	48.684	0.511	NA	0.047	0.095	-174.733	-146.446
562	1	562	2.441	2.927	280.5	1	2402	48.712	0.494	NA	0.028	0.056	-47.717	127.016
563	1	563	2.432	3.033	281	1	2303	48.818	0.501	NA	0.106	0.212	94.563	142.281
564	1	564	2.45	3.008	281.5	1	1896	48.848	0.482	NA	0.03	0.061	-54.97	-149.533
565	1	565	2.421	2.93	282	1	1309	48.931	0.513	NA	0.083	0.167	-110.138	-55.168
566	1	566	2.429	2.961	282.5	1	2824	48.964	0.503	NA	0.032	0.064	75.485	-174.377
567	1	567	2.428	2.929	283	1	3146	48.996	0.507	NA	0.032	0.064	-92.374	-167.859
568	1	568	2.368	3.001	283.5	1	2523	49.089	0.563	NA	0.093	0.186	129.788	-137.837
569	1	569	2.373	2.969	284	1	1994	49.121	0.558	NA	0.032	0.064	-80.748	149.464
570	1	570	2.438	2.941	284.5	1	1405	49.191	0.495	NA	0.071	0.141	-23.526	57.222
571	1	571	2.404	2.936	285	1	2278	49.226	0.53	NA	0.035	0.07	-172.482	-148.956
572	1	572	2.301	2.964	285.5	1	1437	49.332	0.63	NA	0.106	0.212	164.964	-22.554
573	1	573	2.271	2.958	286	1	2933	49.364	0.661	NA	0.031	0.062	-169.79	25.246
574	1	574	2.389	3.002	286.5	1	1937	49.49	0.542	NA	0.127	0.253	20.225	-169.985
575	1	575	2.305	2.967	287	1	1894	49.581	0.626	NA	0.091	0.182	-157.514	-177.739
576	1	576	2.352	2.772	287.5	1	2107	49.781	0.617	NA	0.2	0.4	-76.69	80.824
577	1	577	2.361	2.919	288	1	1770	49.928	0.574	NA	0.147	0.293	86.39	163.08
578	1	578	2.354	2.812	288.5	1	977	50.035	0.603	NA	0.107	0.213	-93.861	179.749
579	1	579	2.465	2.893	289	1	1751	50.172	0.475	NA	0.138	0.276	35.967	129.827
580	1	580	2.374	3.004	289.5	1	1461	50.316	0.557	NA	0.143	0.286	129.447	93.48
581	1	581	2.337	2.92	290	1	2011	50.407	0.598	NA	0.092	0.183	-113.841	116.712
582	1	582	2.438	2.971	290.5	1	1536	50.52	0.494	NA	0.113	0.226	26.682	140.522
583	1	583	2.387	2.885	291	1	1896	50.62	0.553	NA	0.1	0.199	-120.758	-147.44
584	1	584	2.435	2.975	291.5	1	1952	50.722	0.496	NA	0.102	0.205	61.837	-177.405
585	1	585	2.332	2.989	292	1	1789	50.826	0.599	NA	0.104	0.208	172.68	110.843
586	1	586	2.363	2.943	292.5	1	1337	50.882	0.57	NA	0.055	0.111	-55.87	131.451
587	1	587	2.349	3.032	293	1	1917	50.971	0.584	NA	0.09	0.18	98.793	154.663
588	1	588	2.435	2.994	293.5	1	2201	51.065	0.496	NA	0.093	0.187	-23.483	-122.277
589	1	589	2.446	2.843	294	1	1915	51.217	0.505	NA	0.152	0.305	-85.728	-62.245
590	1	590	2.328	2.903	294.5	1	1512	51.35	0.609	NA	0.133	0.266	152.736	-121.535
591	1	591	2.409	2.976	295	1	2897	51.459	0.522	NA	0.109	0.217	41.647	-111.089
592	1	592	2.353	2.933	295.5	1	3012	51.529	0.58	NA	0.07	0.141	-143.103	175.25
593	1	593	2.407	2.995	296	1	1962	51.611	0.524	NA	0.082	0.164	48.692	-168.205
594	1	594	2.373	2.913	296.5	1	2715	51.7	0.562	NA	0.089	0.177	-112.442	-161.134
595	1	595	2.301	2.941	297	1	2675	51.777	0.632	NA	0.077	0.155	159.115	-88.442
596	1	596	2.472	2.923	297.5	1	1580	51.949	0.464	NA	0.172	0.343	-5.943	-165.058
597	1	597	2.405	2.981	298	1	1728	52.037	0.526	NA	0.088	0.177	139.107	145.05
598	1	598	2.43	2.88	298.5	1	3965	52.141	0.512	NA	0.103	0.207	-76.112	144.782
599	1	599	2.381	2.908	299	1	2370	52.196	0.556	NA	0.056	0.111	150.843	-133.046
600	1	600	2.323	2.917	299.5	1	1109	52.255	0.612	NA	0.059	0.118	170.716	19.873
