# Supplementary material for: Random sub-diffusion and capture of genes by the nuclear pore reduces dynamics and coordinates inter-chromosomal movement
Source: eLife. 2021 May 18;10:e66238. doi: 10.7554/eLife.66238 (PMC8195609; doi:10.7554/eLife.66238)
Supplement: Figure 5—source data 1. [file elife-66238-fig5-data1.zip › REPOS_DB/LUT/ALPHARELEASE_LUT.csv]

filename	cID	cont_num	cont_x	cont_y	cont_frame
191212_AlphaCap_G1_Release_03	G03	1	28.5	15.6	161
191212_AlphaCap_G1_Release_04	G04	1	34	21.5	196
191212_AlphaCap_G1_Release_05	G05	1	18.5	28.8	384
191212_AlphaCap_G1_Release_06	G06	1	11	16.25	146
191212_AlphaCap_G1_Release_07	G07	1	22.25	36.25	192
191212_AlphaCap_G1_Release_08	G08	1	16.2	20.2	242
191212_AlphaCap_G1_Release_09	G09	1	31.1	20.25	280
191212_AlphaCap_G1_Release_10	G10	1	13.8	19.2	121
191212_AlphaCap_G1_Release_12	G12	1	12.5	30.5	440
191212_AlphaCap_G1_Release_14	G14	1	16.1	22.25	186
191212_AlphaCap_G1_Release_15	G15	1	14	19	210
191212_AlphaCap_U3_Release_01a	U01a	1	138	182	184
191212_AlphaCap_U3_Release_01b	U01b	1	276	25	338
191212_AlphaCap_U3_Release_04a	U04a	1	25.8	62.5	116
191212_AlphaCap_U3_Release_04b	U04b	1	128.5	60.5	165
191212_AlphaCap_U3_Release_04c	U04c	1	156.8	93.8	238
191212_AlphaCap_U3_Release_05a	U05a	1	33.8	32.1	210
191212_AlphaCap_U3_Release_05b	U05b	1	126.5	32	164
191212_AlphaCap_U3_Release_07a	U07a	1	31.8	28.5	383
191212_AlphaCap_U3_Release_07b	U07b	1	35.8	85.1	206
191212_AlphaCap_U3_Release_07c	U07c	1	133	97.5	294
191212_AlphaCap_U3_Release_08a	U08a	1	37.5	91.5	104
191212_AlphaCap_U3_Release_08b	U08b	1	112.75	44.75	299
191212_AlphaCap_U3_Release_08c	U08c	1	72.5	62.5	165
191212_AlphaCap_U3_Release_10a	U10a	1	37.8	55.8	61
191219_AlphaCap_G1_Release_01a	G16a	1	50.2	71.8	164
191219_AlphaCap_G1_Release_01b	G16b	1	39.5	29.5	196
191219_AlphaCap_G1_Release_02a	G17a	1	23.5	23.2	464
191219_AlphaCap_G1_Release_03a	G18a	1	91	103	78
191219_AlphaCap_G1_Release_06a	G19a	1	38.5	27.1	207
191219_AlphaCap_G1_Release_07a	G20a	1	33.2	87.5	387
191219_AlphaCap_G1_Release_08a	G21a	1	30.8	66.8	346
191219_AlphaCap_G1_Release_09a	G22a	1	15.25	29.25	476
191219_AlphaCap_G1_Release_10a	G23a	1	20	26.5	305
191219_AlphaCap_G1_Release_11a	G24a	1	15.8	17.2	239
191219_AlphaCap_G1_Release_13a	G25a	1	18.5	16	215
191219_AlphaCap_G1_Release_17a	G26a	1	32.8	18.8	378
191219_AlphaCap_G1_Release_19a	G27a	1	24.2	28.5	90
191219_AlphaCap_G1_Release_20a	G28a	1	11	21.75	160
191219_AlphaCap_G1_Release_21a	G29a	1	21.2	25.8	72
191219_AlphaCap_G1_Release_22a	G30a	1	25.5	16.5	170
191213_AlphaCap_U3_Release_01a	U11a	1	81.5	26	156
191213_AlphaCap_U3_Release_02a	U12a	1	212.5	142.5	263
191213_AlphaCap_U3_Release_02b	U12b	1	255.5	103	394
191213_AlphaCap_U3_Release_03a	U13a	1	92.5	73.5	61
191213_AlphaCap_U3_Release_04a	U14a	1	106.5	63.5	107
191213_AlphaCap_U3_Release_06a	U16a	1	37.5	84.8	363
191213_AlphaCap_U3_Release_07a	U17a	1	38.5	90.5	233
191213_AlphaCap_U3_Release_08a	U18a	1	20.25	27	157
191213_AlphaCap_U3_Release_09a	U19a	1	25.5	28.8	212
191213_AlphaCap_U3_Release_11a	U20a	1	17	22.75	50
191213_AlphaCap_U3_Release_12a	U21a	1	36.75	44	173
191213_AlphaCap_U3_Release_13a	U22a	1	23.25	18.25	254
191213_AlphaCap_U3_Release_14a	U23a	1	31.5	11.5	365
191213_AlphaCap_U3_Release_15a	U24a	1	19	28	248
191213_AlphaCap_U3_Release_16a	U25a	1	28.75	28.5	315
191213_AlphaCap_U3_Release_17a	U26a	1	24.75	23.75	151
200227_DimerCap_WT_Dimer_01a	W01a	1	57.8	27.8	194
200227_DimerCap_WT_Dimer_02a	W02a	1	47.2	38.8	304
200227_DimerCap_WT_Dimer_03a	W03a	1	37.5	29.2	288
200227_DimerCap_WT_Dimer_04a	W04a	1	14.1	24.9	470
200227_DimerCap_WT_Dimer_06a	W05a	1	30.5	49.8	300
200227_DimerCap_WT_Dimer_07a	W06a	1	22.7	35.5	182
200227_DimerCap_WT_Dimer_09a	W07a	1	26	49	126
200227_DimerCap_WT_Dimer_10a	W08a	1	56.5	52.5	290
200227_DimerCap_WT_Dimer_11a	W09a	1	42.25	29	268
200227_DimerCap_WT_Dimer_12a	W10a	1	23.25	50.75	203
200227_DimerCap_MU_Dimer_01a	M01a	1	22.5	42.75	115
200227_DimerCap_MU_Dimer_03a	M02a	1	37.5	47.5	243
200227_DimerCap_MU_Dimer_04a	M03a	1	15.8	36.8	168
200227_DimerCap_MU_Dimer_05a	M04a	1	28.8	38.2	388
200227_DimerCap_MU_Dimer_06a	M05a	1	45.2	39.2	204
200227_DimerCap_MU_Dimer_07a	M06a	1	20.8	48.1	255
200227_DimerCap_MU_Dimer_08a	M07a	1	40.8	21.1	363
200227_DimerCap_MU_Dimer_09a	M08a	1	28.1	29.5	201
200227_DimerCap_MU_Dimer_10a	M09a	1	33.8	29.5	174
200228_DimerCap_MU_Dimer_01a	M10a	1	53.5	38.3	270
200228_DimerCap_MU_Dimer_02a	M11a	1	35	36	364
200228_DimerCap_MU_Dimer_04a	M12a	1	58	39.5	147
200228_DimerCap_MU_Dimer_05a	M13a	1	52.2	50.5	266
200228_DimerCap_MU_Dimer_06a	M14a	1	47.5	58.5	249
200228_DimerCap_WT_Dimer_01a	W11a	1	43.8	33.3	299
200228_DimerCap_WT_Dimer_02a	W12a	1	25.2	47.8	320
200228_DimerCap_WT_Dimer_03a	W13a	1	36	47.5	145
200228_DimerCap_WT_Dimer_04a	W14a	1	36.5	49.5	150
200228_DimerCap_WT_Dimer_05a	W15a	1	45	27.5	351
200228_DimerCap_WT_Dimer_06a	W16a	1	45.8	35	73
200228_DimerCap_WT_Dimer_07a	W17a	1	25.8	49.5	92
200228_DimerCap_WT_Dimer_08a	W18a	1	44	40.5	139
200228_DimerCap_WT_Dimer_10a	W19a	1	34.5	46.5	224
200228_DimerCap_WT_Dimer_11a	W20a	1	24.2	25	143
200228_DimerCap_WT_Dimer_12a	W21a	1	26.25	16.75	387
200228_DimerCap_WT_Dimer_13a	W22a	1	23	33.5	254
200312_DimerCap_MU_Dimer_01a	M15a	1	33.8	32.5	206
200312_DimerCap_MU_Dimer_02a	M16a	1	29	29.25	347
200312_DimerCap_MU_Dimer_03a	M17a	1	23	43.5	124
200312_DimerCap_MU_Dimer_04a	M18a	1	21.25	31.5	154
200312_DimerCap_MU_Dimer_05a	M19a	1	28.4	40.6	294
200312_DimerCap_MU_Dimer_07a	M20a	1	15.8	26.2	373
200312_DimerCap_MU_Dimer_08a	M21a	1	18.7	21	392
200312_DimerCap_MU_Dimer_09a	M22a	1	27.7	25.2	81
200312_DimerCap_MU_Dimer_10a	M23a	1	24.5	29.5	269
200312_DimerCap_MU_Dimer_11a	M24a	1	31.8	21.5	370
200312_DimerCap_MU_Dimer_12a	M25a	1	27	38.25	458
200312_DimerCap_MU_Dimer_13a	M26a	1	12.8	25.25	518
200312_DimerCap_MU_Dimer_14a	M27a	1	11.6	15.1	366
200312_DimerCap_MU_Dimer_15a	M28a	1	21.5	27	247
200312_DimerCap_MU_Dimer_16a	M29a	1	21.3	31.3	183
200312_DimerCap_WT_Dimer_01a	W23a	1	36	45.5	254
200312_DimerCap_WT_Dimer_02a	W24a	1	31	85	85
200312_DimerCap_WT_Dimer_03a	W25a	1	46.8	39.8	177
200312_DimerCap_WT_Dimer_04a	W26a	1	22.2	31.8	96
200312_DimerCap_WT_Dimer_05a	W27a	1	34.5	29.25	400
200312_DimerCap_WT_Dimer_06a	W28a	1	48.6	52	136
200312_DimerCap_WT_Dimer_07a	W29a	1	36.6	30.8	80
200312_DimerCap_WT_Dimer_08a	W30a	1	31.8	58.8	342
200312_DimerCap_WT_Dimer_09a	W31a	1	39.75	28	234
200312_DimerCap_WT_Dimer_10a	W32a	1	30.5	38.5	166
200312_DimerCap_WT_Dimer_11a	W33a	1	42.5	52.75	404
200312_DimerCap_WT_Dimer_12a	W34a	1	32.5	38.25	101
200312_DimerCap_WT_Dimer_14a	W35a	1	33	33.5	175
200312_DimerCap_WT_Dimer_16a	W36a	1	25.25	32.25	426
