# Supplementary material for: Random sub-diffusion and capture of genes by the nuclear pore reduces dynamics and coordinates inter-chromosomal movement
Source: eLife. 2021 May 18;10:e66238. doi: 10.7554/eLife.66238 (PMC8195609; doi:10.7554/eLife.66238)
Supplement: Figure 6—source data 1. [file elife-66238-fig6-data1.zip]

Archive with 1,262 entries (1,262 files):
- CLUST_DB/CLUST_HIS4dip_MinusH/190226_QuickCap_H4dip_MinusH_Pri_15a.csv
- CLUST_DB/CLUST_HIS4dip_MinusH/190226_QuickCap_H4dip_MinusH_Pri_12a.csv
- CLUST_DB/CLUST_HIS4dip_MinusH/190226_QuickCap_H4dip_MinusH_Pri_03a.csv
- CLUST_DB/CLUST_HIS4dip_MinusH/190226_QuickCap_H4dip_MinusH_Pri_07a.csv
- CLUST_DB/CLUST_HIS4dip_MinusH/190226_QuickCap_H4dip_MinusH_Pri_16a.csv
- CLUST_DB/CLUST_HIS4dip_MinusH/190226_QuickCap_H4dip_MinusH_Pri_13a.csv
- CLUST_DB/CLUST_HIS4dip_MinusH/190226_QuickCap_H4dip_MinusH_Pri_08a.csv
- CLUST_DB/CLUST_HIS4dip_MinusH/190226_QuickCap_H4dip_MinusH_Pri_14a.csv
- CLUST_DB/CLUST_HIS4dip_MinusH/190226_QuickCap_H4dip_MinusH_Pri_18a.csv
- CLUST_DB/CLUST_HIS4dip_MinusH/190226_QuickCap_H4dip_MinusH_Pri_19a.csv
- CLUST_DB/CLUST_HIS4dip_MinusH/190226_QuickCap_H4dip_MinusH_Pri_21a.csv
- CLUST_DB/CLUST_HIS4dip_MinusH/190226_QuickCap_H4dip_MinusH_Sec_03b.csv
- CLUST_DB/CLUST_HIS4dip_MinusH/190226_QuickCap_H4dip_MinusH_Sec_07b.csv
- CLUST_DB/CLUST_HIS4dip_MinusH/190226_QuickCap_H4dip_MinusH_Sec_08b.csv
- CLUST_DB/CLUST_HIS4dip_MinusH/190226_QuickCap_H4dip_MinusH_Sec_12b.csv
- CLUST_DB/CLUST_HIS4dip_MinusH/190226_QuickCap_H4dip_MinusH_Sec_13b.csv
- CLUST_DB/CLUST_HIS4dip_MinusH/190226_QuickCap_H4dip_MinusH_Sec_14b.csv
- CLUST_DB/CLUST_HIS4dip_MinusH/190226_QuickCap_H4dip_MinusH_Sec_15b.csv
- CLUST_DB/CLUST_HIS4dip_MinusH/190226_QuickCap_H4dip_MinusH_Sec_16b.csv
- CLUST_DB/CLUST_HIS4dip_MinusH/190226_QuickCap_H4dip_MinusH_Sec_18b.csv
- CLUST_DB/CLUST_HIS4dip_MinusH/190226_QuickCap_H4dip_MinusH_Sec_19b.csv
- CLUST_DB/CLUST_HIS4dip_MinusH/190226_QuickCap_H4dip_MinusH_Sec_21b.csv
- CLUST_DB/CLUST_HIS4dip_MinusH/190328_QuickCap_H4dip_MinusH_Pri_01.csv
- CLUST_DB/CLUST_HIS4dip_MinusH/190328_QuickCap_H4dip_MinusH_Pri_02.csv
- CLUST_DB/CLUST_HIS4dip_MinusH/190328_QuickCap_H4dip_MinusH_Pri_03.csv
- CLUST_DB/CLUST_HIS4dip_MinusH/190328_QuickCap_H4dip_MinusH_Pri_04.csv
- CLUST_DB/CLUST_HIS4dip_MinusH/190328_QuickCap_H4dip_MinusH_Pri_05.csv
- CLUST_DB/CLUST_HIS4dip_MinusH/190328_QuickCap_H4dip_MinusH_Pri_06.csv
- CLUST_DB/CLUST_HIS4dip_MinusH/190328_QuickCap_H4dip_MinusH_Pri_08.csv
- CLUST_DB/CLUST_HIS4dip_MinusH/190328_QuickCap_H4dip_MinusH_Pri_07.csv
- CLUST_DB/CLUST_HIS4dip_MinusH/190328_QuickCap_H4dip_MinusH_Pri_09.csv
- CLUST_DB/CLUST_HIS4dip_MinusH/190328_QuickCap_H4dip_MinusH_Pri_10.csv
- CLUST_DB/CLUST_HIS4dip_MinusH/190328_QuickCap_H4dip_MinusH_Pri_11.csv
- CLUST_DB/CLUST_HIS4dip_MinusH/190328_QuickCap_H4dip_MinusH_Pri_12.csv
- CLUST_DB/CLUST_HIS4dip_MinusH/190328_QuickCap_H4dip_MinusH_Pri_13.csv
- CLUST_DB/CLUST_HIS4dip_MinusH/190328_QuickCap_H4dip_MinusH_Pri_15.csv
- CLUST_DB/CLUST_HIS4dip_MinusH/190328_QuickCap_H4dip_MinusH_Pri_14.csv
- CLUST_DB/CLUST_HIS4dip_MinusH/190328_QuickCap_H4dip_MinusH_Pri_16.csv
- CLUST_DB/CLUST_HIS4dip_MinusH/190328_QuickCap_H4dip_MinusH_Pri_17.csv
- CLUST_DB/CLUST_HIS4dip_MinusH/190328_QuickCap_H4dip_MinusH_Pri_18.csv
- CLUST_DB/CLUST_HIS4dip_MinusH/190328_QuickCap_H4dip_MinusH_Pri_19.csv
- CLUST_DB/CLUST_HIS4dip_MinusH/190328_QuickCap_H4dip_MinusH_Pri_20.csv
- CLUST_DB/CLUST_HIS4dip_MinusH/190328_QuickCap_H4dip_MinusH_Pri_21.csv
- CLUST_DB/CLUST_HIS4dip_MinusH/190328_QuickCap_H4dip_MinusH_Pri_22.csv
- CLUST_DB/CLUST_HIS4dip_MinusH/190328_QuickCap_H4dip_MinusH_Pri_23.csv
- CLUST_DB/CLUST_HIS4dip_MinusH/190328_QuickCap_H4dip_MinusH_Pri_24.csv
- CLUST_DB/CLUST_HIS4dip_MinusH/190328_QuickCap_H4dip_MinusH_Pri_25.csv
- CLUST_DB/CLUST_HIS4dip_MinusH/190328_QuickCap_H4dip_MinusH_Pri_26.csv
- CLUST_DB/CLUST_HIS4dip_MinusH/190328_QuickCap_H4dip_MinusH_Pri_27.csv
- CLUST_DB/CLUST_HIS4dip_MinusH/190328_QuickCap_H4dip_MinusH_Pri_28.csv
- CLUST_DB/CLUST_HIS4dip_MinusH/190328_QuickCap_H4dip_MinusH_Pri_29.csv
- CLUST_DB/CLUST_HIS4dip_MinusH/190328_QuickCap_H4dip_MinusH_Pri_30.csv
- CLUST_DB/CLUST_HIS4dip_MinusH/190328_QuickCap_H4dip_MinusH_Pri_31.csv
- CLUST_DB/CLUST_HIS4dip_MinusH/190328_QuickCap_H4dip_MinusH_Pri_32.csv
- CLUST_DB/CLUST_HIS4dip_MinusH/190328_QuickCap_H4dip_MinusH_Sec_01.csv
- CLUST_DB/CLUST_HIS4dip_MinusH/190328_QuickCap_H4dip_MinusH_Sec_02.csv
- CLUST_DB/CLUST_HIS4dip_MinusH/190328_QuickCap_H4dip_MinusH_Sec_03.csv
- CLUST_DB/CLUST_HIS4dip_MinusH/190328_QuickCap_H4dip_MinusH_Sec_04.csv
- CLUST_DB/CLUST_HIS4dip_MinusH/190328_QuickCap_H4dip_MinusH_Sec_05.csv
- CLUST_DB/CLUST_HIS4dip_MinusH/190328_QuickCap_H4dip_MinusH_Sec_06.csv
- CLUST_DB/CLUST_HIS4dip_MinusH/190328_QuickCap_H4dip_MinusH_Sec_07.csv
- CLUST_DB/CLUST_HIS4dip_MinusH/190328_QuickCap_H4dip_MinusH_Sec_08.csv
- CLUST_DB/CLUST_HIS4dip_MinusH/190328_QuickCap_H4dip_MinusH_Sec_09.csv
- CLUST_DB/CLUST_HIS4dip_MinusH/190328_QuickCap_H4dip_MinusH_Sec_10.csv
- CLUST_DB/CLUST_HIS4dip_MinusH/190328_QuickCap_H4dip_MinusH_Sec_11.csv
- CLUST_DB/CLUST_HIS4dip_MinusH/190328_QuickCap_H4dip_MinusH_Sec_12.csv
- CLUST_DB/CLUST_HIS4dip_MinusH/190328_QuickCap_H4dip_MinusH_Sec_13.csv
- CLUST_DB/CLUST_HIS4dip_MinusH/190328_QuickCap_H4dip_MinusH_Sec_15.csv
- CLUST_DB/CLUST_HIS4dip_MinusH/190328_QuickCap_H4dip_MinusH_Sec_14.csv
- CLUST_DB/CLUST_HIS4dip_MinusH/190328_QuickCap_H4dip_MinusH_Sec_16.csv
- CLUST_DB/CLUST_HIS4dip_MinusH/190328_QuickCap_H4dip_MinusH_Sec_17.csv
- CLUST_DB/CLUST_HIS4dip_MinusH/190328_QuickCap_H4dip_MinusH_Sec_18.csv
- CLUST_DB/CLUST_HIS4dip_MinusH/190328_QuickCap_H4dip_MinusH_Sec_20.csv
- CLUST_DB/CLUST_HIS4dip_MinusH/190328_QuickCap_H4dip_MinusH_Sec_19.csv
- CLUST_DB/CLUST_HIS4dip_MinusH/190328_QuickCap_H4dip_MinusH_Sec_21.csv
- CLUST_DB/CLUST_HIS4dip_MinusH/190328_QuickCap_H4dip_MinusH_Sec_22.csv
- CLUST_DB/CLUST_HIS4dip_MinusH/190328_QuickCap_H4dip_MinusH_Sec_23.csv
- CLUST_DB/CLUST_HIS4dip_MinusH/190328_QuickCap_H4dip_MinusH_Sec_24.csv
- CLUST_DB/CLUST_HIS4dip_MinusH/190328_QuickCap_H4dip_MinusH_Sec_25.csv
- CLUST_DB/CLUST_HIS4dip_MinusH/190328_QuickCap_H4dip_MinusH_Sec_27.csv
- CLUST_DB/CLUST_HIS4dip_MinusH/190328_QuickCap_H4dip_MinusH_Sec_26.csv
- CLUST_DB/CLUST_HIS4dip_MinusH/190328_QuickCap_H4dip_MinusH_Sec_28.csv
- CLUST_DB/CLUST_HIS4dip_MinusH/190328_QuickCap_H4dip_MinusH_Sec_29.csv
- CLUST_DB/CLUST_HIS4dip_MinusH/190328_QuickCap_H4dip_MinusH_Sec_30.csv
- CLUST_DB/CLUST_HIS4dip_MinusH/190328_QuickCap_H4dip_MinusH_Sec_31.csv
- CLUST_DB/CLUST_HIS4dip_MinusH/190328_QuickCap_H4dip_MinusH_Sec_32.csv
- CLUST_DB/CLUST_HIS4dip_MinusH/190814_QuickCap_H4dip_MinusH_Pri_01.csv
- CLUST_DB/CLUST_HIS4dip_MinusH/190814_QuickCap_H4dip_MinusH_Pri_02.csv
- CLUST_DB/CLUST_HIS4dip_MinusH/190814_QuickCap_H4dip_MinusH_Pri_04.csv
- CLUST_DB/CLUST_HIS4dip_MinusH/190814_QuickCap_H4dip_MinusH_Pri_06.csv
- CLUST_DB/CLUST_HIS4dip_MinusH/190814_QuickCap_H4dip_MinusH_Pri_07.csv
- CLUST_DB/CLUST_HIS4dip_MinusH/190814_QuickCap_H4dip_MinusH_Pri_08.csv
- CLUST_DB/CLUST_HIS4dip_MinusH/190814_QuickCap_H4dip_MinusH_Pri_09.csv
- CLUST_DB/CLUST_HIS4dip_MinusH/190814_QuickCap_H4dip_MinusH_Pri_10.csv
- CLUST_DB/CLUST_HIS4dip_MinusH/190814_QuickCap_H4dip_MinusH_Pri_11.csv
- CLUST_DB/CLUST_HIS4dip_MinusH/190814_QuickCap_H4dip_MinusH_Pri_13.csv
- CLUST_DB/CLUST_HIS4dip_MinusH/190814_QuickCap_H4dip_MinusH_Pri_12.csv
- CLUST_DB/CLUST_HIS4dip_MinusH/190814_QuickCap_H4dip_MinusH_Pri_14.csv
- CLUST_DB/CLUST_HIS4dip_MinusH/190814_QuickCap_H4dip_MinusH_Pri_15.csv
- CLUST_DB/CLUST_HIS4dip_MinusH/190814_QuickCap_H4dip_MinusH_Pri_16.csv
- CLUST_DB/CLUST_HIS4dip_MinusH/190814_QuickCap_H4dip_MinusH_Pri_17.csv
- CLUST_DB/CLUST_HIS4dip_MinusH/190814_QuickCap_H4dip_MinusH_Pri_18.csv
- CLUST_DB/CLUST_HIS4dip_MinusH/190814_QuickCap_H4dip_MinusH_Pri_19.csv
- CLUST_DB/CLUST_HIS4dip_MinusH/190814_QuickCap_H4dip_MinusH_Pri_20.csv
- CLUST_DB/CLUST_HIS4dip_MinusH/190814_QuickCap_H4dip_MinusH_Pri_22.csv
- CLUST_DB/CLUST_HIS4dip_MinusH/190814_QuickCap_H4dip_MinusH_Pri_21.csv
- CLUST_DB/CLUST_HIS4dip_MinusH/190814_QuickCap_H4dip_MinusH_Pri_23.csv
- CLUST_DB/CLUST_HIS4dip_MinusH/190814_QuickCap_H4dip_MinusH_Pri_24.csv
- CLUST_DB/CLUST_HIS4dip_MinusH/190814_QuickCap_H4dip_MinusH_Pri_25.csv
- CLUST_DB/CLUST_HIS4dip_MinusH/190814_QuickCap_H4dip_MinusH_Pri_26.csv
- CLUST_DB/CLUST_HIS4dip_MinusH/190814_QuickCap_H4dip_MinusH_Pri_27.csv
- CLUST_DB/CLUST_HIS4dip_MinusH/190814_QuickCap_H4dip_MinusH_Pri_28.csv
- CLUST_DB/CLUST_HIS4dip_MinusH/190814_QuickCap_H4dip_MinusH_Pri_29.csv
- CLUST_DB/CLUST_HIS4dip_MinusH/190814_QuickCap_H4dip_MinusH_Pri_30.csv
- CLUST_DB/CLUST_HIS4dip_MinusH/190814_QuickCap_H4dip_MinusH_Pri_32.csv
- CLUST_DB/CLUST_HIS4dip_MinusH/190814_QuickCap_H4dip_MinusH_Pri_31.csv
- CLUST_DB/CLUST_HIS4dip_MinusH/190814_QuickCap_H4dip_MinusH_Pri_33.csv
- CLUST_DB/CLUST_HIS4dip_MinusH/190814_QuickCap_H4dip_MinusH_Pri_34.csv
- CLUST_DB/CLUST_HIS4dip_MinusH/190814_QuickCap_H4dip_MinusH_Pri_35.csv
- CLUST_DB/CLUST_HIS4dip_MinusH/190814_QuickCap_H4dip_MinusH_Sec_01.csv
- CLUST_DB/CLUST_HIS4dip_MinusH/190814_QuickCap_H4dip_MinusH_Sec_02.csv
- CLUST_DB/CLUST_HIS4dip_MinusH/190814_QuickCap_H4dip_MinusH_Sec_04.csv
- CLUST_DB/CLUST_HIS4dip_MinusH/190814_QuickCap_H4dip_MinusH_Sec_06.csv
- CLUST_DB/CLUST_HIS4dip_MinusH/190814_QuickCap_H4dip_MinusH_Sec_07.csv
- CLUST_DB/CLUST_HIS4dip_MinusH/190814_QuickCap_H4dip_MinusH_Sec_08.csv
- CLUST_DB/CLUST_HIS4dip_MinusH/190814_QuickCap_H4dip_MinusH_Sec_10.csv
- CLUST_DB/CLUST_HIS4dip_MinusH/190814_QuickCap_H4dip_MinusH_Sec_09.csv
- CLUST_DB/CLUST_HIS4dip_MinusH/190814_QuickCap_H4dip_MinusH_Sec_12.csv
- CLUST_DB/CLUST_HIS4dip_MinusH/190814_QuickCap_H4dip_MinusH_Sec_11.csv
- CLUST_DB/CLUST_HIS4dip_MinusH/190814_QuickCap_H4dip_MinusH_Sec_13.csv
- CLUST_DB/CLUST_HIS4dip_MinusH/190814_QuickCap_H4dip_MinusH_Sec_14.csv
- CLUST_DB/CLUST_HIS4dip_MinusH/190814_QuickCap_H4dip_MinusH_Sec_15.csv
- CLUST_DB/CLUST_HIS4dip_MinusH/190814_QuickCap_H4dip_MinusH_Sec_16.csv
- CLUST_DB/CLUST_HIS4dip_MinusH/190814_QuickCap_H4dip_MinusH_Sec_17.csv
- CLUST_DB/CLUST_HIS4dip_MinusH/190814_QuickCap_H4dip_MinusH_Sec_18.csv
- CLUST_DB/CLUST_HIS4dip_MinusH/190814_QuickCap_H4dip_MinusH_Sec_19.csv
- CLUST_DB/CLUST_HIS4dip_MinusH/190814_QuickCap_H4dip_MinusH_Sec_20.csv
- CLUST_DB/CLUST_HIS4dip_MinusH/190814_QuickCap_H4dip_MinusH_Sec_21.csv
- CLUST_DB/CLUST_HIS4dip_MinusH/190814_QuickCap_H4dip_MinusH_Sec_22.csv
- CLUST_DB/CLUST_HIS4dip_MinusH/190814_QuickCap_H4dip_MinusH_Sec_24.csv
- CLUST_DB/CLUST_HIS4dip_MinusH/190814_QuickCap_H4dip_MinusH_Sec_23.csv
- CLUST_DB/CLUST_HIS4dip_MinusH/190814_QuickCap_H4dip_MinusH_Sec_25.csv
- CLUST_DB/CLUST_HIS4dip_MinusH/190814_QuickCap_H4dip_MinusH_Sec_26.csv
- CLUST_DB/CLUST_HIS4dip_MinusH/190814_QuickCap_H4dip_MinusH_Sec_27.csv
- CLUST_DB/CLUST_HIS4dip_MinusH/190814_QuickCap_H4dip_MinusH_Sec_28.csv
- CLUST_DB/CLUST_HIS4dip_MinusH/190814_QuickCap_H4dip_MinusH_Sec_29.csv
- CLUST_DB/CLUST_HIS4dip_MinusH/190814_QuickCap_H4dip_MinusH_Sec_30.csv
- CLUST_DB/CLUST_HIS4dip_MinusH/190814_QuickCap_H4dip_MinusH_Sec_31.csv
- CLUST_DB/CLUST_HIS4dip_MinusH/190814_QuickCap_H4dip_MinusH_Sec_32.csv
- CLUST_DB/CLUST_HIS4dip_MinusH/190814_QuickCap_H4dip_MinusH_Sec_33.csv
- CLUST_DB/CLUST_HIS4dip_MinusH/190814_QuickCap_H4dip_MinusH_Sec_34.csv
- CLUST_DB/CLUST_HIS4dip_MinusH/190814_QuickCap_H4dip_MinusH_Sec_35.csv
- CLUST_DB/CLUST_HIS4dip_MinusH/200206_QuickCap_H4dip_MinusH_Pri_06.csv
- CLUST_DB/CLUST_HIS4dip_MinusH/200206_QuickCap_H4dip_MinusH_Pri_07.csv
- CLUST_DB/CLUST_HIS4dip_MinusH/200206_QuickCap_H4dip_MinusH_Pri_08.csv
- CLUST_DB/CLUST_HIS4dip_MinusH/200206_QuickCap_H4dip_MinusH_Pri_10.csv
- CLUST_DB/CLUST_HIS4dip_MinusH/200206_QuickCap_H4dip_MinusH_Pri_11.csv
- CLUST_DB/CLUST_HIS4dip_MinusH/200206_QuickCap_H4dip_MinusH_Pri_12.csv
- CLUST_DB/CLUST_HIS4dip_MinusH/200206_QuickCap_H4dip_MinusH_Pri_13.csv
- CLUST_DB/CLUST_HIS4dip_MinusH/200206_QuickCap_H4dip_MinusH_Pri_14.csv
- CLUST_DB/CLUST_HIS4dip_MinusH/200206_QuickCap_H4dip_MinusH_Pri_15.csv
- CLUST_DB/CLUST_HIS4dip_MinusH/200206_QuickCap_H4dip_MinusH_Pri_16.csv
- CLUST_DB/CLUST_HIS4dip_MinusH/200206_QuickCap_H4dip_MinusH_Pri_17.csv
- CLUST_DB/CLUST_HIS4dip_MinusH/200206_QuickCap_H4dip_MinusH_Pri_18.csv
- CLUST_DB/CLUST_HIS4dip_MinusH/200206_QuickCap_H4dip_MinusH_Pri_19.csv
- CLUST_DB/CLUST_HIS4dip_MinusH/200206_QuickCap_H4dip_MinusH_Pri_20.csv
- CLUST_DB/CLUST_HIS4dip_MinusH/200206_QuickCap_H4dip_MinusH_Pri_21.csv
- CLUST_DB/CLUST_HIS4dip_MinusH/200206_QuickCap_H4dip_MinusH_Pri_09.csv
- CLUST_DB/CLUST_HIS4dip_MinusH/200206_QuickCap_H4dip_MinusH_Pri_22.csv
- CLUST_DB/CLUST_HIS4dip_MinusH/200206_QuickCap_H4dip_MinusH_Pri_23.csv
- CLUST_DB/CLUST_HIS4dip_MinusH/200206_QuickCap_H4dip_MinusH_Pri_24.csv
- CLUST_DB/CLUST_HIS4dip_MinusH/200206_QuickCap_H4dip_MinusH_Sec_06.csv
- CLUST_DB/CLUST_HIS4dip_MinusH/200206_QuickCap_H4dip_MinusH_Sec_07.csv
- CLUST_DB/CLUST_HIS4dip_MinusH/200206_QuickCap_H4dip_MinusH_Sec_08.csv
- CLUST_DB/CLUST_HIS4dip_MinusH/200206_QuickCap_H4dip_MinusH_Sec_09.csv
- CLUST_DB/CLUST_HIS4dip_MinusH/200206_QuickCap_H4dip_MinusH_Sec_10.csv
- CLUST_DB/CLUST_HIS4dip_MinusH/200206_QuickCap_H4dip_MinusH_Sec_11.csv
- CLUST_DB/CLUST_HIS4dip_MinusH/200206_QuickCap_H4dip_MinusH_Sec_12.csv
- CLUST_DB/CLUST_HIS4dip_MinusH/200206_QuickCap_H4dip_MinusH_Sec_13.csv
- CLUST_DB/CLUST_HIS4dip_MinusH/200206_QuickCap_H4dip_MinusH_Sec_14.csv
- CLUST_DB/CLUST_HIS4dip_MinusH/200206_QuickCap_H4dip_MinusH_Sec_15.csv
- CLUST_DB/CLUST_HIS4dip_MinusH/200206_QuickCap_H4dip_MinusH_Sec_16.csv
- CLUST_DB/CLUST_HIS4dip_MinusH/200206_QuickCap_H4dip_MinusH_Sec_17.csv
- CLUST_DB/CLUST_HIS4dip_MinusH/200206_QuickCap_H4dip_MinusH_Sec_18.csv
- CLUST_DB/CLUST_HIS4dip_MinusH/200206_QuickCap_H4dip_MinusH_Sec_19.csv
- CLUST_DB/CLUST_HIS4dip_MinusH/200206_QuickCap_H4dip_MinusH_Sec_20.csv
- CLUST_DB/CLUST_HIS4dip_MinusH/200206_QuickCap_H4dip_MinusH_Sec_21.csv
- CLUST_DB/CLUST_HIS4dip_MinusH/200206_QuickCap_H4dip_MinusH_Sec_22.csv
- CLUST_DB/CLUST_HIS4dip_MinusH/200206_QuickCap_H4dip_MinusH_Sec_23.csv
- CLUST_DB/CLUST_HIS4dip_MinusH/200206_QuickCap_H4dip_MinusH_Sec_24.csv
- CLUST_DB/CLUST_HIS4dN2dip_MinusH/200103_QuickCap_HIS4dN2dip_MinusH_Pri_01.csv
- CLUST_DB/CLUST_HIS4dN2dip_MinusH/200103_QuickCap_HIS4dN2dip_MinusH_Pri_02.csv
- CLUST_DB/CLUST_HIS4dN2dip_MinusH/200103_QuickCap_HIS4dN2dip_MinusH_Pri_03.csv
- CLUST_DB/CLUST_HIS4dN2dip_MinusH/200103_QuickCap_HIS4dN2dip_MinusH_Pri_05.csv
- CLUST_DB/CLUST_HIS4dN2dip_MinusH/200103_QuickCap_HIS4dN2dip_MinusH_Pri_04.csv
- CLUST_DB/CLUST_HIS4dN2dip_MinusH/200103_QuickCap_HIS4dN2dip_MinusH_Pri_11.csv
- CLUST_DB/CLUST_HIS4dN2dip_MinusH/200103_QuickCap_HIS4dN2dip_MinusH_Pri_10.csv
- CLUST_DB/CLUST_HIS4dN2dip_MinusH/200103_QuickCap_HIS4dN2dip_MinusH_Pri_12.csv
- CLUST_DB/CLUST_HIS4dN2dip_MinusH/200103_QuickCap_HIS4dN2dip_MinusH_Pri_14.csv
- CLUST_DB/CLUST_HIS4dN2dip_MinusH/200103_QuickCap_HIS4dN2dip_MinusH_Pri_16.csv
- CLUST_DB/CLUST_HIS4dN2dip_MinusH/200103_QuickCap_HIS4dN2dip_MinusH_Pri_17.csv
- CLUST_DB/CLUST_HIS4dN2dip_MinusH/200103_QuickCap_HIS4dN2dip_MinusH_Pri_20.csv
- CLUST_DB/CLUST_HIS4dN2dip_MinusH/200103_QuickCap_HIS4dN2dip_MinusH_Pri_21.csv
- CLUST_DB/CLUST_HIS4dN2dip_MinusH/200103_QuickCap_HIS4dN2dip_MinusH_Pri_26.csv
- CLUST_DB/CLUST_HIS4dN2dip_MinusH/200103_QuickCap_HIS4dN2dip_MinusH_Pri_25.csv
- CLUST_DB/CLUST_HIS4dN2dip_MinusH/200103_QuickCap_HIS4dN2dip_MinusH_Pri_28.csv
- CLUST_DB/CLUST_HIS4dN2dip_MinusH/200103_QuickCap_HIS4dN2dip_MinusH_Pri_29.csv
- CLUST_DB/CLUST_HIS4dN2dip_MinusH/200103_QuickCap_HIS4dN2dip_MinusH_Pri_30.csv
- CLUST_DB/CLUST_HIS4dN2dip_MinusH/200103_QuickCap_HIS4dN2dip_MinusH_Pri_31.csv
- CLUST_DB/CLUST_HIS4dN2dip_MinusH/200103_QuickCap_HIS4dN2dip_MinusH_Pri_33.csv
- CLUST_DB/CLUST_HIS4dN2dip_MinusH/200103_QuickCap_HIS4dN2dip_MinusH_Pri_34.csv
- CLUST_DB/CLUST_HIS4dN2dip_MinusH/200103_QuickCap_HIS4dN2dip_MinusH_Pri_39.csv
- CLUST_DB/CLUST_HIS4dN2dip_MinusH/200103_QuickCap_HIS4dN2dip_MinusH_Pri_32.csv
- CLUST_DB/CLUST_HIS4dN2dip_MinusH/200103_QuickCap_HIS4dN2dip_MinusH_Pri_40.csv
- CLUST_DB/CLUST_HIS4dN2dip_MinusH/200103_QuickCap_HIS4dN2dip_MinusH_Sec_01.csv
- CLUST_DB/CLUST_HIS4dN2dip_MinusH/200103_QuickCap_HIS4dN2dip_MinusH_Sec_02.csv
- CLUST_DB/CLUST_HIS4dN2dip_MinusH/200103_QuickCap_HIS4dN2dip_MinusH_Sec_03.csv
- CLUST_DB/CLUST_HIS4dN2dip_MinusH/200103_QuickCap_HIS4dN2dip_MinusH_Sec_04.csv
- CLUST_DB/CLUST_HIS4dN2dip_MinusH/200103_QuickCap_HIS4dN2dip_MinusH_Sec_05.csv
- CLUST_DB/CLUST_HIS4dN2dip_MinusH/200103_QuickCap_HIS4dN2dip_MinusH_Sec_10.csv
- CLUST_DB/CLUST_HIS4dN2dip_MinusH/200103_QuickCap_HIS4dN2dip_MinusH_Sec_11.csv
- CLUST_DB/CLUST_HIS4dN2dip_MinusH/200103_QuickCap_HIS4dN2dip_MinusH_Sec_12.csv
- CLUST_DB/CLUST_HIS4dN2dip_MinusH/200103_QuickCap_HIS4dN2dip_MinusH_Sec_16.csv
- CLUST_DB/CLUST_HIS4dN2dip_MinusH/200103_QuickCap_HIS4dN2dip_MinusH_Sec_14.csv
- CLUST_DB/CLUST_HIS4dN2dip_MinusH/200103_QuickCap_HIS4dN2dip_MinusH_Sec_17.csv
- CLUST_DB/CLUST_HIS4dN2dip_MinusH/200103_QuickCap_HIS4dN2dip_MinusH_Sec_21.csv
- CLUST_DB/CLUST_HIS4dN2dip_MinusH/200103_QuickCap_HIS4dN2dip_MinusH_Sec_20.csv
- CLUST_DB/CLUST_HIS4dN2dip_MinusH/200103_QuickCap_HIS4dN2dip_MinusH_Sec_25.csv
- CLUST_DB/CLUST_HIS4dN2dip_MinusH/200103_QuickCap_HIS4dN2dip_MinusH_Sec_26.csv
- CLUST_DB/CLUST_HIS4dN2dip_MinusH/200103_QuickCap_HIS4dN2dip_MinusH_Sec_28.csv
- CLUST_DB/CLUST_HIS4dN2dip_MinusH/200103_QuickCap_HIS4dN2dip_MinusH_Sec_29.csv
- CLUST_DB/CLUST_HIS4dN2dip_MinusH/200103_QuickCap_HIS4dN2dip_MinusH_Sec_30.csv
- CLUST_DB/CLUST_HIS4dN2dip_MinusH/200103_QuickCap_HIS4dN2dip_MinusH_Sec_31.csv
- CLUST_DB/CLUST_HIS4dN2dip_MinusH/200103_QuickCap_HIS4dN2dip_MinusH_Sec_32.csv
- CLUST_DB/CLUST_HIS4dN2dip_MinusH/200103_QuickCap_HIS4dN2dip_MinusH_Sec_33.csv
- CLUST_DB/CLUST_HIS4dN2dip_MinusH/200103_QuickCap_HIS4dN2dip_MinusH_Sec_34.csv
- CLUST_DB/CLUST_HIS4dN2dip_MinusH/200103_QuickCap_HIS4dN2dip_MinusH_Sec_39.csv
- CLUST_DB/CLUST_HIS4dN2dip_MinusH/200103_QuickCap_HIS4dN2dip_MinusH_Sec_40.csv
- CLUST_DB/CLUST_HIS4dN2dip_MinusH/200108_QuickCap_HIS4dN2dip_MinusH_Pri_01.csv
- CLUST_DB/CLUST_HIS4dN2dip_MinusH/200108_QuickCap_HIS4dN2dip_MinusH_Pri_02.csv
- CLUST_DB/CLUST_HIS4dN2dip_MinusH/200108_QuickCap_HIS4dN2dip_MinusH_Pri_03.csv
- CLUST_DB/CLUST_HIS4dN2dip_MinusH/200108_QuickCap_HIS4dN2dip_MinusH_Pri_06.csv
- CLUST_DB/CLUST_HIS4dN2dip_MinusH/200108_QuickCap_HIS4dN2dip_MinusH_Pri_05.csv
- CLUST_DB/CLUST_HIS4dN2dip_MinusH/200108_QuickCap_HIS4dN2dip_MinusH_Pri_07.csv
- CLUST_DB/CLUST_HIS4dN2dip_MinusH/200108_QuickCap_HIS4dN2dip_MinusH_Pri_04.csv
- CLUST_DB/CLUST_HIS4dN2dip_MinusH/200108_QuickCap_HIS4dN2dip_MinusH_Pri_08.csv
- CLUST_DB/CLUST_HIS4dN2dip_MinusH/200108_QuickCap_HIS4dN2dip_MinusH_Pri_09.csv
- CLUST_DB/CLUST_HIS4dN2dip_MinusH/200108_QuickCap_HIS4dN2dip_MinusH_Pri_10.csv
- CLUST_DB/CLUST_HIS4dN2dip_MinusH/200108_QuickCap_HIS4dN2dip_MinusH_Pri_12.csv
- CLUST_DB/CLUST_HIS4dN2dip_MinusH/200108_QuickCap_HIS4dN2dip_MinusH_Pri_13.csv
- CLUST_DB/CLUST_HIS4dN2dip_MinusH/200108_QuickCap_HIS4dN2dip_MinusH_Pri_14.csv
- CLUST_DB/CLUST_HIS4dN2dip_MinusH/200108_QuickCap_HIS4dN2dip_MinusH_Pri_15.csv
- CLUST_DB/CLUST_HIS4dN2dip_MinusH/200108_QuickCap_HIS4dN2dip_MinusH_Pri_16.csv
- CLUST_DB/CLUST_HIS4dN2dip_MinusH/200108_QuickCap_HIS4dN2dip_MinusH_Pri_17.csv
- CLUST_DB/CLUST_HIS4dN2dip_MinusH/200108_QuickCap_HIS4dN2dip_MinusH_Pri_18.csv
- CLUST_DB/CLUST_HIS4dN2dip_MinusH/200108_QuickCap_HIS4dN2dip_MinusH_Pri_20.csv
- CLUST_DB/CLUST_HIS4dN2dip_MinusH/200108_QuickCap_HIS4dN2dip_MinusH_Pri_19.csv
- CLUST_DB/CLUST_HIS4dN2dip_MinusH/200108_QuickCap_HIS4dN2dip_MinusH_Pri_23.csv
- CLUST_DB/CLUST_HIS4dN2dip_MinusH/200108_QuickCap_HIS4dN2dip_MinusH_Pri_22.csv
- CLUST_DB/CLUST_HIS4dN2dip_MinusH/200108_QuickCap_HIS4dN2dip_MinusH_Pri_25.csv
- CLUST_DB/CLUST_HIS4dN2dip_MinusH/200108_QuickCap_HIS4dN2dip_MinusH_Pri_26.csv
- CLUST_DB/CLUST_HIS4dN2dip_MinusH/200108_QuickCap_HIS4dN2dip_MinusH_Pri_27.csv
- CLUST_DB/CLUST_HIS4dN2dip_MinusH/200108_QuickCap_HIS4dN2dip_MinusH_Pri_28.csv
- CLUST_DB/CLUST_HIS4dN2dip_MinusH/200108_QuickCap_HIS4dN2dip_MinusH_Pri_30.csv
- CLUST_DB/CLUST_HIS4dN2dip_MinusH/200108_QuickCap_HIS4dN2dip_MinusH_Pri_29.csv
- CLUST_DB/CLUST_HIS4dN2dip_MinusH/200108_QuickCap_HIS4dN2dip_MinusH_Pri_31.csv
- CLUST_DB/CLUST_HIS4dN2dip_MinusH/200108_QuickCap_HIS4dN2dip_MinusH_Pri_32.csv
- CLUST_DB/CLUST_HIS4dN2dip_MinusH/200108_QuickCap_HIS4dN2dip_MinusH_Pri_33.csv
- CLUST_DB/CLUST_HIS4dN2dip_MinusH/200108_QuickCap_HIS4dN2dip_MinusH_Pri_34.csv
- CLUST_DB/CLUST_HIS4dN2dip_MinusH/200108_QuickCap_HIS4dN2dip_MinusH_Pri_35.csv
- CLUST_DB/CLUST_HIS4dN2dip_MinusH/200108_QuickCap_HIS4dN2dip_MinusH_Pri_36.csv
- CLUST_DB/CLUST_HIS4dN2dip_MinusH/200108_QuickCap_HIS4dN2dip_MinusH_Pri_37.csv
- CLUST_DB/CLUST_HIS4dN2dip_MinusH/200108_QuickCap_HIS4dN2dip_MinusH_Sec_01.csv
- CLUST_DB/CLUST_HIS4dN2dip_MinusH/200108_QuickCap_HIS4dN2dip_MinusH_Sec_02.csv
- CLUST_DB/CLUST_HIS4dN2dip_MinusH/200108_QuickCap_HIS4dN2dip_MinusH_Sec_03.csv
- CLUST_DB/CLUST_HIS4dN2dip_MinusH/200108_QuickCap_HIS4dN2dip_MinusH_Sec_04.csv
- CLUST_DB/CLUST_HIS4dN2dip_MinusH/200108_QuickCap_HIS4dN2dip_MinusH_Sec_05.csv
- CLUST_DB/CLUST_HIS4dN2dip_MinusH/200108_QuickCap_HIS4dN2dip_MinusH_Sec_06.csv
- CLUST_DB/CLUST_HIS4dN2dip_MinusH/200108_QuickCap_HIS4dN2dip_MinusH_Sec_07.csv
- CLUST_DB/CLUST_HIS4dN2dip_MinusH/200108_QuickCap_HIS4dN2dip_MinusH_Sec_08.csv
- CLUST_DB/CLUST_HIS4dN2dip_MinusH/200108_QuickCap_HIS4dN2dip_MinusH_Sec_09.csv
- CLUST_DB/CLUST_HIS4dN2dip_MinusH/200108_QuickCap_HIS4dN2dip_MinusH_Sec_10.csv
- CLUST_DB/CLUST_HIS4dN2dip_MinusH/200108_QuickCap_HIS4dN2dip_MinusH_Sec_12.csv
- CLUST_DB/CLUST_HIS4dN2dip_MinusH/200108_QuickCap_HIS4dN2dip_MinusH_Sec_13.csv
- CLUST_DB/CLUST_HIS4dN2dip_MinusH/200108_QuickCap_HIS4dN2dip_MinusH_Sec_14.csv
- CLUST_DB/CLUST_HIS4dN2dip_MinusH/200108_QuickCap_HIS4dN2dip_MinusH_Sec_15.csv
- CLUST_DB/CLUST_HIS4dN2dip_MinusH/200108_QuickCap_HIS4dN2dip_MinusH_Sec_16.csv
- CLUST_DB/CLUST_HIS4dN2dip_MinusH/200108_QuickCap_HIS4dN2dip_MinusH_Sec_17.csv
- CLUST_DB/CLUST_HIS4dN2dip_MinusH/200108_QuickCap_HIS4dN2dip_MinusH_Sec_18.csv
- CLUST_DB/CLUST_HIS4dN2dip_MinusH/200108_QuickCap_HIS4dN2dip_MinusH_Sec_19.csv
- CLUST_DB/CLUST_HIS4dN2dip_MinusH/200108_QuickCap_HIS4dN2dip_MinusH_Sec_20.csv
- CLUST_DB/CLUST_HIS4dN2dip_MinusH/200108_QuickCap_HIS4dN2dip_MinusH_Sec_22.csv
- CLUST_DB/CLUST_HIS4dN2dip_MinusH/200108_QuickCap_HIS4dN2dip_MinusH_Sec_23.csv
- CLUST_DB/CLUST_HIS4dN2dip_MinusH/200108_QuickCap_HIS4dN2dip_MinusH_Sec_26.csv
- CLUST_DB/CLUST_HIS4dN2dip_MinusH/200108_QuickCap_HIS4dN2dip_MinusH_Sec_25.csv
- CLUST_DB/CLUST_HIS4dN2dip_MinusH/200108_QuickCap_HIS4dN2dip_MinusH_Sec_28.csv
- CLUST_DB/CLUST_HIS4dN2dip_MinusH/200108_QuickCap_HIS4dN2dip_MinusH_Sec_27.csv
- CLUST_DB/CLUST_HIS4dN2dip_MinusH/200108_QuickCap_HIS4dN2dip_MinusH_Sec_29.csv
- CLUST_DB/CLUST_HIS4dN2dip_MinusH/200108_QuickCap_HIS4dN2dip_MinusH_Sec_31.csv
- CLUST_DB/CLUST_HIS4dN2dip_MinusH/200108_QuickCap_HIS4dN2dip_MinusH_Sec_30.csv
[truncated: 962 more entries]
