# Supplementary material for: Random sub-diffusion and capture of genes by the nuclear pore reduces dynamics and coordinates inter-chromosomal movement
Source: eLife. 2021 May 18;10:e66238. doi: 10.7554/eLife.66238 (PMC8195609; doi:10.7554/eLife.66238)
Supplement: Figure 6—source data 1. [file elife-66238-fig6-data1.zip › CLUST_DB/CLUST_HIS4dip_MinusH/190226_QuickCap_H4dip_MinusH_Pri_15a.csv]

Nr	TID	PID	x [micron]	y [micron]	t [sec]	I [val]	Len [micron]	D2S [micron]	D2R [micron]	D2P [micron]	v [micron/sec]	α [deg]	Δα [deg]
1	1	1	1.654	1.067	0	8383	0	0	NA	NA	NA	NA	NA
2	1	2	1.697	1.09	0.21	12648	0.049	0.049	NA	0.049	0.233	28.134	NA
3	1	3	1.731	1.118	0.42	9591	0.093	0.092	NA	0.044	0.208	39.666	11.532
4	1	4	1.701	1.127	0.63	6894	0.124	0.076	NA	0.032	0.15	163.444	123.778
5	1	5	1.65	1.151	0.84	6976	0.18	0.084	NA	0.056	0.267	154.321	-9.123
6	1	6	1.674	1.103	1.05	8676	0.234	0.041	NA	0.054	0.255	-63.546	142.134
7	1	7	1.686	1.054	1.26	5275	0.284	0.034	NA	0.05	0.238	-76.064	-12.519
8	1	8	1.698	1.049	1.47	2796	0.297	0.047	NA	0.013	0.062	-26.113	49.951
9	1	9	1.769	1.119	1.68	7187	0.397	0.126	NA	0.1	0.477	44.697	70.81
10	1	10	1.657	1.174	1.89	4023	0.522	0.107	NA	0.125	0.593	153.934	109.237
11	1	11	1.794	1.153	2.1	4392	0.66	0.164	NA	0.138	0.658	-8.861	-162.795
12	1	12	1.854	1.065	2.31	4486	0.766	0.2	NA	0.106	0.507	-55.542	-46.682
13	1	13	1.887	1.041	2.52	4610	0.808	0.235	NA	0.041	0.197	-35.806	19.736
14	1	14	1.775	1.076	2.73	13120	0.926	0.121	NA	0.118	0.562	162.563	-161.63
15	1	15	1.717	1.136	2.94	5951	1.009	0.094	NA	0.083	0.396	133.563	-29
16	1	16	1.703	1.187	3.15	8277	1.061	0.13	NA	0.052	0.248	105.705	-27.859
17	1	17	1.703	1.188	3.36	9964	1.063	0.131	NA	0.002	0.009	86.36	-19.344
18	1	18	1.673	1.16	3.57	12298	1.104	0.095	NA	0.042	0.198	-137.142	136.498
19	1	19	1.689	1.111	3.78	12147	1.156	0.056	NA	0.052	0.248	-72.177	64.965
20	1	20	1.658	1.218	3.99	8401	1.268	0.151	NA	0.112	0.532	105.856	178.032
21	1	21	1.632	1.174	4.2	6865	1.319	0.11	NA	0.051	0.243	-121.16	132.984
22	1	22	1.722	1.156	4.41	10402	1.411	0.113	NA	0.092	0.439	-11.33	109.83
23	1	23	1.748	1.156	4.62	9408	1.437	0.13	NA	0.026	0.124	-1.092	10.238
24	1	24	1.732	1.151	4.83	9710	1.455	0.114	NA	0.018	0.083	-163.903	-162.81
25	1	25	1.749	1.184	5.04	10348	1.492	0.151	NA	0.037	0.178	61.953	-134.144
26	1	26	1.673	1.179	5.25	5064	1.568	0.114	NA	0.076	0.363	-176.451	121.596
27	1	27	1.758	1.152	5.46	9113	1.657	0.134	NA	0.089	0.424	-17.651	158.8
28	1	28	1.678	1.166	5.67	10453	1.738	0.102	NA	0.081	0.384	169.828	-172.521
29	1	29	1.725	1.097	5.88	10628	1.822	0.077	NA	0.084	0.398	-56.319	133.853
30	1	30	1.797	1.13	6.09	10651	1.901	0.156	NA	0.08	0.379	24.969	81.289
31	1	31	1.778	1.136	6.3	11931	1.921	0.142	NA	0.019	0.092	162.606	137.637
32	1	32	1.744	1.146	6.51	8132	1.956	0.12	NA	0.035	0.169	163.683	1.077
33	1	33	1.651	1.081	6.72	2308	2.07	0.015	NA	0.114	0.544	-145.219	51.098
34	1	34	1.659	1.111	6.93	8484	2.102	0.045	NA	0.031	0.15	75.431	-139.349
35	1	35	1.668	1.1	7.14	8294	2.116	0.035	NA	0.015	0.071	-53.094	-128.525
36	1	36	1.631	1.115	7.35	9354	2.156	0.053	NA	0.04	0.188	156.805	-150.101
37	1	37	1.614	1.079	7.56	9947	2.196	0.041	NA	0.04	0.191	-114.662	88.533
38	1	38	1.604	0.954	7.77	8588	2.321	0.124	NA	0.125	0.596	-94.905	19.757
39	1	39	1.667	1.024	7.98	9868	2.415	0.045	NA	0.094	0.448	48.032	142.937
40	1	40	1.677	1.028	8.19	6195	2.427	0.046	NA	0.011	0.054	18.964	-29.068
41	1	41	1.694	1.02	8.4	5109	2.445	0.062	NA	0.018	0.088	-23.911	-42.875
42	1	42	1.639	1.06	8.61	9772	2.513	0.017	NA	0.068	0.324	144.418	168.329
43	1	43	1.597	1.109	8.82	11547	2.577	0.071	NA	0.064	0.306	130.474	-13.944
44	1	44	1.591	1.173	9.03	8102	2.642	0.123	NA	0.064	0.306	95.68	-34.794
45	1	45	1.641	1.109	9.24	5826	2.722	0.045	NA	0.081	0.383	-51.728	-147.408
46	1	46	1.654	1.199	9.45	10252	2.812	0.132	NA	0.09	0.429	81.493	133.221
47	1	47	1.621	1.132	9.66	8936	2.887	0.073	NA	0.074	0.355	-116.746	161.761
48	1	48	1.599	1.225	9.87	9960	2.982	0.167	NA	0.095	0.453	103.079	-140.175
49	1	49	1.584	1.189	10.08	12846	3.021	0.141	NA	0.039	0.187	-113.089	143.832
50	1	50	1.644	1.192	10.29	7492	3.082	0.126	NA	0.06	0.288	3.435	116.524
51	1	51	1.69	1.213	10.5	6210	3.132	0.15	NA	0.05	0.239	24.147	20.711
52	1	52	1.598	1.209	10.71	7771	3.224	0.153	NA	0.092	0.439	-177.727	158.127
53	1	53	1.586	1.134	10.92	7872	3.3	0.095	NA	0.076	0.361	-98.56	79.167
54	1	54	1.587	1.156	11.13	4891	3.322	0.112	NA	0.022	0.105	88.479	-172.961
55	1	55	1.68	1.261	11.34	7293	3.462	0.196	NA	0.14	0.666	48.449	-40.03
56	1	56	1.638	1.182	11.55	10109	3.551	0.116	NA	0.089	0.425	-117.774	-166.222
57	1	57	1.592	1.164	11.76	8388	3.6	0.115	NA	0.049	0.234	-159.124	-41.351
58	1	58	1.552	1.043	11.97	4821	3.728	0.105	NA	0.128	0.609	-108.448	50.676
59	1	59	1.611	1.081	12.18	6521	3.799	0.046	NA	0.071	0.337	33.123	141.572
60	1	60	1.532	1.198	12.39	3953	3.94	0.179	NA	0.141	0.67	124.278	91.154
61	1	61	1.574	1.161	12.6	3995	3.995	0.124	NA	0.055	0.264	-40.882	-165.16
62	1	62	1.522	1.24	12.81	5888	4.089	0.218	NA	0.094	0.448	122.94	163.822
63	1	63	1.581	1.214	13.02	3372	4.154	0.164	NA	0.065	0.308	-24.251	-147.191
64	1	64	1.598	1.218	13.23	5888	4.172	0.161	NA	0.017	0.083	12.2	36.451
65	1	65	1.582	1.214	13.44	4576	4.188	0.164	NA	0.017	0.079	-168.006	179.794
66	1	66	1.518	1.22	13.65	5932	4.253	0.205	NA	0.065	0.307	174.56	-17.434
67	1	67	1.517	1.108	13.86	6220	4.365	0.143	NA	0.112	0.534	-90.647	94.793
68	1	68	1.652	1.133	14.07	3615	4.503	0.066	NA	0.138	0.657	10.503	101.15
69	1	69	1.525	1.199	14.28	3944	4.646	0.184	NA	0.143	0.682	152.798	142.295
70	1	70	1.592	1.167	14.49	3929	4.72	0.118	NA	0.074	0.354	-25.001	-177.799
71	1	71	1.592	1.098	14.7	4913	4.79	0.069	NA	0.07	0.331	-90.392	-65.391
72	1	72	1.538	1.188	14.91	3091	4.895	0.168	NA	0.105	0.5	121.142	-148.465
73	1	73	1.567	1.134	15.12	4083	4.956	0.11	NA	0.061	0.293	-61.307	177.55
74	1	74	1.603	1.126	15.33	4017	4.993	0.078	NA	0.037	0.175	-12.838	48.47
75	1	75	1.553	1.136	15.54	3428	5.044	0.122	NA	0.051	0.241	168.129	-179.034
76	1	76	1.539	1.101	15.75	3620	5.082	0.12	NA	0.038	0.181	-111.93	79.942
77	1	77	1.511	0.972	15.96	4571	5.214	0.172	NA	0.132	0.63	-102.461	9.468
78	1	78	1.507	1.098	16.17	5898	5.341	0.15	NA	0.127	0.605	91.553	-165.986
79	1	79	1.534	1.176	16.38	4957	5.423	0.162	NA	0.082	0.391	70.808	-20.745
80	1	80	1.505	1.182	16.59	4091	5.453	0.189	NA	0.03	0.143	168.174	97.366
81	1	81	1.451	1.09	16.8	6003	5.559	0.205	NA	0.106	0.507	-120.531	71.295
82	1	82	1.465	1.181	17.01	8170	5.651	0.221	NA	0.092	0.438	81.081	-158.388
83	1	83	1.516	1.119	17.22	6037	5.732	0.147	NA	0.081	0.385	-50.683	-131.765
84	1	84	1.622	1.125	17.43	6711	5.838	0.066	NA	0.106	0.506	3.248	53.932
85	1	85	1.567	1.175	17.64	4138	5.913	0.139	NA	0.074	0.354	137.65	134.402
86	1	86	1.531	1.122	17.85	8247	5.977	0.135	NA	0.064	0.305	-124.359	97.992
87	1	87	1.518	1.214	18.06	5984	6.07	0.201	NA	0.093	0.442	98.298	-137.344
88	1	88	1.571	1.113	18.27	5113	6.184	0.095	NA	0.114	0.544	-62.364	-160.661
89	1	89	1.581	1.177	18.48	6216	6.249	0.133	NA	0.065	0.311	81.399	143.763
90	1	90	1.503	1.205	18.69	7114	6.332	0.205	NA	0.083	0.394	160.24	78.841
91	1	91	1.563	1.18	18.9	7200	6.398	0.145	NA	0.065	0.312	-22.496	177.264
92	1	92	1.53	1.133	19.11	6969	6.456	0.141	NA	0.058	0.277	-125.395	-102.899
93	1	93	1.533	1.174	19.32	6530	6.497	0.162	NA	0.041	0.197	85.77	-148.835
94	1	94	1.627	1.154	19.53	8059	6.594	0.092	NA	0.097	0.461	-11.698	-97.468
95	1	95	1.646	1.184	19.74	5536	6.629	0.118	NA	0.035	0.167	57.825	69.524
96	1	96	1.657	1.196	19.95	3840	6.645	0.129	NA	0.016	0.075	45.902	-11.923
97	1	97	1.713	1.11	20.16	4938	6.747	0.073	NA	0.102	0.484	-56.999	-102.901
98	1	98	1.68	1.16	20.37	5171	6.807	0.097	NA	0.06	0.285	123.064	-179.937
99	1	99	1.649	1.154	20.58	7313	6.838	0.087	NA	0.031	0.149	-167.633	69.303
100	1	100	1.566	1.187	20.79	7872	6.927	0.149	NA	0.09	0.427	157.992	-34.375
101	1	101	1.562	1.166	21	6303	6.949	0.135	NA	0.022	0.103	-100.372	101.637
102	1	102	1.54	1.191	21.21	4614	6.983	0.169	NA	0.034	0.16	132.178	-127.451
103	1	103	1.547	1.278	21.42	7400	7.07	0.237	NA	0.088	0.417	85.069	-47.108
104	1	104	1.676	1.284	21.63	4985	7.199	0.219	NA	0.128	0.611	2.853	-82.216
105	1	105	1.687	1.31	21.84	8407	7.226	0.245	NA	0.028	0.132	66.565	63.712
106	1	106	1.657	1.306	22.05	7551	7.256	0.24	NA	0.03	0.142	-173.469	119.966
107	1	107	1.581	1.228	22.26	4443	7.365	0.178	NA	0.109	0.519	-134.306	39.163
108	1	108	1.638	1.269	22.47	4691	7.436	0.203	NA	0.071	0.336	35.493	169.8
109	1	109	1.706	1.239	22.68	6478	7.51	0.18	NA	0.074	0.353	-24.185	-59.679
110	1	110	1.697	1.229	22.89	7353	7.523	0.168	NA	0.013	0.062	-131.981	-107.795
111	1	111	1.682	1.24	23.1	5794	7.542	0.176	NA	0.019	0.09	144.261	-83.758
112	1	112	1.686	1.253	23.31	6847	7.555	0.189	NA	0.013	0.062	73.342	-70.92
113	1	113	1.596	1.204	23.52	6158	7.657	0.149	NA	0.102	0.487	-151.186	135.472
114	1	114	1.679	1.256	23.73	5792	7.756	0.191	NA	0.098	0.468	32.243	-176.571
115	1	115	1.641	1.256	23.94	4298	7.794	0.189	NA	0.038	0.182	-179.196	148.562
116	1	116	1.725	1.175	24.15	7182	7.911	0.129	NA	0.117	0.557	-43.838	135.358
117	1	117	1.745	1.197	24.36	3776	7.94	0.158	NA	0.029	0.14	49.039	92.877
118	1	118	1.817	1.124	24.57	5354	8.043	0.173	NA	0.103	0.491	-45.225	-94.264
119	1	119	1.879	1.163	24.78	5023	8.117	0.244	NA	0.073	0.348	32.643	77.868
120	1	120	1.724	1.219	24.99	6284	8.281	0.168	NA	0.165	0.785	160.029	127.386
121	1	121	1.703	1.323	25.2	6041	8.388	0.261	NA	0.106	0.505	101.563	-58.466
122	1	122	1.682	1.276	25.41	6178	8.439	0.211	NA	0.052	0.246	-113.605	144.832
123	1	123	1.715	1.205	25.62	4866	8.518	0.151	NA	0.079	0.374	-65.312	48.293
124	1	124	1.767	1.201	25.83	3278	8.569	0.175	NA	0.052	0.247	-4.239	61.073
125	1	125	1.779	1.234	26.04	6884	8.605	0.209	NA	0.036	0.17	69.833	74.071
126	1	126	1.791	1.227	26.25	7701	8.619	0.211	NA	0.014	0.067	-30.443	-100.276
127	1	127	1.743	1.193	26.46	6289	8.679	0.154	NA	0.059	0.283	-144.313	-113.87
128	1	128	1.68	1.212	26.67	4767	8.744	0.147	NA	0.065	0.311	162.968	-52.72
129	1	129	1.661	1.207	26.88	6862	8.764	0.14	NA	0.019	0.093	-165.092	31.941
130	1	130	1.608	1.281	27.09	7005	8.855	0.219	NA	0.091	0.434	125.826	-69.082
131	1	131	1.595	1.271	27.3	7692	8.871	0.213	NA	0.016	0.077	-144.343	89.831
132	1	132	1.607	1.234	27.51	7423	8.91	0.173	NA	0.039	0.187	-72.562	71.78
133	1	133	1.662	1.341	27.72	10952	9.031	0.275	NA	0.121	0.577	62.711	135.273
134	1	134	1.608	1.311	27.93	9416	9.094	0.249	NA	0.062	0.296	-150.798	146.491
135	1	135	1.715	1.32	28.14	5911	9.2	0.26	NA	0.107	0.509	4.726	155.524
136	1	136	1.719	1.204	28.35	5011	9.317	0.151	NA	0.116	0.553	-88.004	-92.73
137	1	137	1.67	1.263	28.56	5258	9.393	0.197	NA	0.076	0.364	129.417	-142.579
138	1	138	1.746	1.253	28.77	6909	9.47	0.208	NA	0.077	0.365	-7.517	-136.934
139	1	139	1.737	1.239	28.98	5102	9.486	0.192	NA	0.016	0.076	-122.558	-115.041
140	1	140	1.663	1.28	29.19	4652	9.571	0.214	NA	0.085	0.405	151.251	-86.191
141	1	141	1.717	1.288	29.4	3424	9.625	0.23	NA	0.055	0.261	8.31	-142.941
142	1	142	1.731	1.28	29.61	5248	9.641	0.227	NA	0.016	0.076	-31.475	-39.785
143	1	143	1.773	1.341	29.82	4682	9.716	0.299	NA	0.074	0.354	55.104	86.579
144	1	144	1.791	1.327	30.03	4223	9.738	0.294	NA	0.023	0.108	-37.57	-92.674
145	1	145	1.919	1.364	30.24	3833	9.871	0.398	NA	0.133	0.631	16.176	53.746
146	1	146	1.888	1.341	30.45	6784	9.909	0.361	NA	0.038	0.181	-142.76	-158.936
147	1	147	1.683	1.256	30.66	7387	10.131	0.191	NA	0.222	1.059	-157.426	-14.666
148	1	148	1.729	1.248	30.87	6079	10.178	0.196	NA	0.046	0.22	-9.338	148.088
149	1	149	1.698	1.251	31.08	5672	10.208	0.19	NA	0.031	0.145	174.756	-175.907
150	1	150	1.785	1.217	31.29	6207	10.301	0.199	NA	0.093	0.444	-21.75	163.494
151	1	151	1.75	1.194	31.5	5610	10.343	0.16	NA	0.041	0.197	-147.72	-125.97
152	1	152	1.671	1.201	31.71	4906	10.422	0.135	NA	0.079	0.376	175.203	-37.077
153	1	153	1.749	1.233	31.92	5651	10.506	0.191	NA	0.084	0.4	22.202	-153.001
154	1	154	1.752	1.188	32.13	5567	10.551	0.155	NA	0.045	0.215	-86.678	-108.881
155	1	155	1.686	1.236	32.34	2971	10.632	0.172	NA	0.081	0.387	143.494	-129.828
156	1	156	1.8	1.122	32.55	3903	10.793	0.156	NA	0.161	0.767	-45.261	171.245
157	1	157	1.742	1.149	32.76	2165	10.856	0.12	NA	0.063	0.301	154.734	-160.005
158	1	158	1.805	1.16	32.97	2681	10.92	0.178	NA	0.064	0.305	10.736	-143.998
159	1	159	1.825	1.231	33.18	2756	10.993	0.236	NA	0.073	0.346	74.645	63.909
160	1	160	1.777	1.196	33.39	2165	11.052	0.178	NA	0.059	0.282	-143.771	141.585
161	1	161	1.853	1.213	33.6	5053	11.13	0.247	NA	0.078	0.37	13.12	156.891
162	1	162	1.87	1.19	33.81	2880	11.159	0.248	NA	0.029	0.139	-54.144	-67.264
163	1	163	1.834	1.235	34.02	1928	11.217	0.247	NA	0.058	0.275	127.699	-178.157
164	1	164	1.831	1.279	34.23	2357	11.261	0.276	NA	0.044	0.208	93.966	-33.733
165	1	165	1.882	1.113	34.44	4908	11.434	0.233	NA	0.173	0.826	-72.955	-166.92
166	1	166	1.959	1.212	34.65	3837	11.559	0.337	NA	0.125	0.594	52.184	125.138
167	1	167	1.855	1.236	34.86	1273	11.666	0.263	NA	0.106	0.507	166.586	114.402
168	1	168	1.805	1.255	35.07	2553	11.719	0.241	NA	0.054	0.256	159.63	-6.956
169	1	169	1.811	1.333	35.28	3025	11.798	0.309	NA	0.078	0.373	85.149	-74.481
170	1	170	1.745	1.206	35.49	3029	11.942	0.166	NA	0.144	0.685	-117.587	157.263
171	1	171	1.82	1.235	35.7	2056	12.022	0.236	NA	0.081	0.385	21.649	139.236
172	1	172	1.805	1.217	35.91	2248	12.046	0.213	NA	0.024	0.114	-128.146	-149.795
173	1	173	1.845	1.109	36.12	1644	12.161	0.195	NA	0.115	0.547	-69.702	58.444
174	1	174	1.821	1.215	36.33	1668	12.27	0.223	NA	0.109	0.517	102.443	172.145
175	1	175	1.892	1.159	36.54	1638	12.36	0.256	NA	0.09	0.43	-38.06	-140.502
176	1	176	1.84	1.127	36.75	1932	12.421	0.196	NA	0.061	0.291	-148.387	-110.328
177	1	177	1.868	1.137	36.96	2030	12.451	0.225	NA	0.029	0.14	18.926	167.313
178	1	178	1.899	1.205	37.17	1838	12.526	0.281	NA	0.075	0.358	65.663	46.736
179	1	179	1.826	1.199	37.38	2771	12.6	0.217	NA	0.074	0.35	-174.765	119.572
180	1	180	1.902	1.252	37.59	2583	12.693	0.309	NA	0.093	0.442	35.075	-150.16
181	1	181	1.958	1.167	37.8	2675	12.795	0.32	NA	0.102	0.487	-56.537	-91.612
182	1	182	1.819	1.314	38.01	4388	12.998	0.297	NA	0.203	0.969	133.453	-170.01
183	1	183	1.899	1.269	38.22	1638	13.09	0.318	NA	0.092	0.439	-29.081	-162.534
184	1	184	1.888	1.222	38.43	1981	13.139	0.281	NA	0.048	0.23	-102.688	-73.607
185	1	185	1.855	1.227	38.64	3020	13.173	0.257	NA	0.034	0.161	171.299	-86.013
186	1	186	1.852	1.223	38.85	1380	13.178	0.252	NA	0.006	0.027	-118.472	70.229
187	1	187	1.757	1.246	39.06	2747	13.276	0.207	NA	0.098	0.468	166.09	-75.439
188	1	188	1.729	1.245	39.27	2500	13.305	0.194	NA	0.028	0.134	-178.43	15.481
189	1	189	1.705	1.231	39.48	2971	13.332	0.171	NA	0.028	0.132	-147.706	30.724
190	1	190	1.711	1.097	39.69	1657	13.466	0.065	NA	0.133	0.636	-87.441	60.265
191	1	191	1.717	0.986	39.9	3957	13.578	0.103	NA	0.112	0.532	-86.881	0.56
192	1	192	1.742	1.075	40.11	3615	13.671	0.089	NA	0.093	0.444	74.435	161.316
193	1	193	1.747	1.04	40.32	2282	13.707	0.097	NA	0.036	0.172	-82.027	-156.462
194	1	194	1.787	1.025	40.53	977	13.749	0.139	NA	0.042	0.2	-20.22	61.808
195	1	195	1.752	1.048	40.74	1356	13.791	0.099	NA	0.042	0.201	146.553	166.772
196	1	196	1.791	1.025	40.95	1954	13.837	0.143	NA	0.046	0.217	-30.324	-176.877
197	1	197	1.789	1.022	41.16	5911	13.841	0.142	NA	0.004	0.018	-128.917	-98.593
198	1	198	1.752	1.083	41.37	6628	13.912	0.099	NA	0.071	0.337	121.337	-109.746
199	1	199	1.816	1.093	41.58	8164	13.977	0.164	NA	0.065	0.312	9.222	-112.115
200	1	200	1.839	1.124	41.79	10581	14.016	0.194	NA	0.039	0.185	53.385	44.163
