# Supplementary material for: Random sub-diffusion and capture of genes by the nuclear pore reduces dynamics and coordinates inter-chromosomal movement
Source: eLife. 2021 May 18;10:e66238. doi: 10.7554/eLife.66238 (PMC8195609; doi:10.7554/eLife.66238)
Supplement: Figure 6—source data 1. [file elife-66238-fig6-data1.zip › CLUST_DB/CLUST_HIS4dip_MinusH/190226_QuickCap_H4dip_MinusH_Pri_12a.csv]

Nr	TID	PID	x [micron]	y [micron]	t [sec]	I [val]	Len [micron]	D2S [micron]	D2R [micron]	D2P [micron]	v [micron/sec]	α [deg]	Δα [deg]
1	1	1	0.952	1.273	0	12639	0	0	NA	NA	NA	NA	NA
2	1	2	0.952	1.293	0.21	13862	0.02	0.02	NA	0.02	0.094	90.806	NA
3	1	3	0.913	1.29	0.42	12046	0.059	0.043	NA	0.039	0.187	-175.844	93.35
4	1	4	0.941	1.285	0.63	15436	0.087	0.017	NA	0.028	0.134	-9.175	166.669
5	1	5	0.933	1.278	0.84	13885	0.098	0.02	NA	0.011	0.051	-134.081	-124.906
6	1	6	0.943	1.273	1.05	13241	0.109	0.009	NA	0.011	0.052	-24.723	109.358
7	1	7	0.941	1.279	1.26	15763	0.115	0.012	NA	0.006	0.028	104.93	129.653
8	1	8	0.91	1.293	1.47	12561	0.149	0.046	NA	0.034	0.162	155.932	51.003
9	1	9	0.891	1.297	1.68	15688	0.169	0.066	NA	0.02	0.095	167.499	11.567
10	1	10	0.914	1.295	1.89	8059	0.192	0.044	NA	0.023	0.11	-4.9	-172.399
11	1	11	0.901	1.298	2.1	15628	0.205	0.057	NA	0.013	0.064	166.407	171.307
12	1	12	0.92	1.292	2.31	14707	0.225	0.037	NA	0.02	0.096	-17.062	176.53
13	1	13	0.933	1.275	2.52	13070	0.247	0.019	NA	0.022	0.103	-51.517	-34.455
14	1	14	0.947	1.275	2.73	10312	0.26	0.006	NA	0.013	0.062	-2.119	49.398
15	1	15	0.946	1.331	2.94	19159	0.316	0.058	NA	0.056	0.266	90.609	92.729
16	1	16	0.913	1.325	3.15	8782	0.349	0.065	NA	0.034	0.16	-170.579	98.812
17	1	17	0.924	1.337	3.36	13301	0.365	0.07	NA	0.016	0.076	47.4	-142.021
18	1	18	0.904	1.359	3.57	11571	0.395	0.098	NA	0.029	0.14	131.839	84.438
19	1	19	0.895	1.28	3.78	13335	0.475	0.058	NA	0.08	0.38	-96.809	131.353
20	1	20	0.914	1.286	3.99	16262	0.495	0.04	NA	0.02	0.097	18.581	115.389
21	1	21	0.937	1.312	4.2	20736	0.53	0.042	NA	0.035	0.167	48.104	29.524
22	1	22	0.936	1.315	4.41	15635	0.534	0.045	NA	0.003	0.016	108.847	60.743
23	1	23	0.92	1.34	4.62	12153	0.563	0.074	NA	0.03	0.141	124.174	15.327
24	1	24	0.891	1.294	4.83	12874	0.618	0.065	NA	0.054	0.259	-121.898	113.928
25	1	25	0.915	1.301	5.04	10143	0.643	0.047	NA	0.025	0.119	17.319	139.217
26	1	26	0.879	1.338	5.25	11607	0.694	0.097	NA	0.051	0.243	134.227	116.908
27	1	27	0.88	1.344	5.46	12928	0.7	0.101	NA	0.006	0.031	81.509	-52.718
28	1	28	0.848	1.374	5.67	12012	0.743	0.144	NA	0.043	0.206	136.861	55.352
29	1	29	0.803	1.359	5.88	9937	0.791	0.172	NA	0.048	0.23	-162.324	60.814
30	1	30	0.748	1.374	6.09	10515	0.848	0.228	NA	0.057	0.269	164.161	-33.515
31	1	31	0.705	1.341	6.3	8627	0.902	0.256	NA	0.054	0.258	-142.392	53.447
32	1	32	0.703	1.38	6.51	12369	0.941	0.271	NA	0.039	0.185	93.211	-124.397
33	1	33	0.648	1.351	6.72	9376	1.003	0.314	NA	0.062	0.296	-151.971	114.818
34	1	34	0.631	1.314	6.93	9789	1.044	0.324	NA	0.041	0.196	-114.702	37.269
35	1	35	0.609	1.308	7.14	9499	1.067	0.345	NA	0.022	0.107	-166.419	-51.716
36	1	36	0.612	1.275	7.35	6882	1.1	0.34	NA	0.033	0.158	-85.618	80.8
37	1	37	0.54	1.269	7.56	8260	1.172	0.412	NA	0.072	0.342	-175.328	-89.71
38	1	38	0.517	1.228	7.77	10722	1.219	0.437	NA	0.047	0.225	-119.431	55.898
39	1	39	0.441	1.261	7.98	12940	1.301	0.511	NA	0.082	0.392	156.594	-83.975
40	1	40	0.481	1.331	8.19	11667	1.382	0.475	NA	0.08	0.383	60.574	-96.02
41	1	41	0.406	1.218	8.4	11936	1.517	0.549	NA	0.136	0.646	-123.426	176
42	1	42	0.527	1.257	8.61	12765	1.644	0.425	NA	0.127	0.604	17.858	141.284
43	1	43	0.511	1.316	8.82	10423	1.706	0.443	NA	0.061	0.292	104.771	86.914
44	1	44	0.455	1.23	9.03	12588	1.808	0.499	NA	0.103	0.489	-123.371	131.857
45	1	45	0.461	1.269	9.24	7430	1.847	0.491	NA	0.039	0.186	80.727	-155.902
46	1	46	0.484	1.302	9.45	9638	1.888	0.469	NA	0.041	0.195	55.209	-25.518
47	1	47	0.498	1.264	9.66	11355	1.929	0.454	NA	0.041	0.196	-70.187	-125.396
48	1	48	0.492	1.307	9.87	14020	1.974	0.462	NA	0.044	0.21	98.805	168.992
49	1	49	0.483	1.294	10.08	9373	1.99	0.47	NA	0.016	0.076	-124.494	136.701
50	1	50	0.445	1.251	10.29	14304	2.046	0.507	NA	0.057	0.269	-131.139	-6.645
51	1	51	0.402	1.163	10.5	10222	2.145	0.561	NA	0.099	0.469	-115.986	15.153
52	1	52	0.517	1.275	10.71	10344	2.305	0.435	NA	0.161	0.765	44.289	160.275
53	1	53	0.578	1.333	10.92	10912	2.39	0.379	NA	0.084	0.401	43.902	-0.387
54	1	54	0.601	1.333	11.13	11765	2.413	0.356	NA	0.023	0.111	-0.096	-43.998
55	1	55	0.651	1.367	11.34	14860	2.473	0.315	NA	0.06	0.287	33.646	33.742
56	1	56	0.65	1.303	11.55	18532	2.537	0.303	NA	0.064	0.306	-90.918	-124.565
57	1	57	0.644	1.289	11.76	12268	2.552	0.309	NA	0.015	0.07	-115.843	-24.924
58	1	58	0.624	1.329	11.97	16371	2.596	0.333	NA	0.045	0.212	116.377	-127.78
59	1	59	0.638	1.347	12.18	10028	2.619	0.323	NA	0.022	0.107	51.639	-64.738
60	1	60	0.669	1.355	12.39	11488	2.651	0.295	NA	0.032	0.152	15.05	-36.589
61	1	61	0.625	1.333	12.6	13090	2.7	0.332	NA	0.049	0.234	-152.6	-167.65
62	1	62	0.588	1.359	12.81	9612	2.746	0.374	NA	0.046	0.218	144.52	-62.88
63	1	63	0.605	1.338	13.02	7584	2.772	0.354	NA	0.026	0.126	-51.36	164.12
64	1	64	0.634	1.339	13.23	8654	2.801	0.325	NA	0.029	0.139	1.014	52.374
65	1	65	0.628	1.328	13.44	6594	2.814	0.328	NA	0.012	0.058	-115.5	-116.514
66	1	66	0.594	1.326	13.65	6335	2.848	0.362	NA	0.034	0.163	-176.473	-60.973
67	1	67	0.653	1.333	13.86	10067	2.906	0.306	NA	0.059	0.279	7.083	-176.444
68	1	68	0.597	1.353	14.07	8031	2.965	0.363	NA	0.058	0.278	160.474	153.391
69	1	69	0.592	1.35	14.28	10596	2.971	0.369	NA	0.006	0.029	-158.027	41.499
70	1	70	0.572	1.341	14.49	6816	2.993	0.386	NA	0.022	0.104	-155.564	2.464
71	1	71	0.578	1.33	14.7	8650	3.006	0.379	NA	0.013	0.06	-61.294	94.269
72	1	72	0.569	1.289	14.91	8407	3.047	0.383	NA	0.042	0.199	-101.732	-40.438
73	1	73	0.536	1.321	15.12	8704	3.094	0.419	NA	0.046	0.22	136.671	-121.597
74	1	74	0.526	1.315	15.33	6114	3.105	0.428	NA	0.011	0.055	-145.485	77.844
75	1	75	0.53	1.266	15.54	6143	3.154	0.422	NA	0.049	0.233	-85.679	59.806
76	1	76	0.606	1.262	15.75	2769	3.23	0.346	NA	0.076	0.364	-2.916	82.763
77	1	77	0.664	1.238	15.96	2276	3.293	0.29	NA	0.063	0.299	-22.216	-19.3
78	1	78	0.653	1.274	16.17	4465	3.331	0.299	NA	0.038	0.18	106.945	129.162
79	1	79	0.66	1.251	16.38	4825	3.355	0.293	NA	0.024	0.116	-74.797	178.258
80	1	80	0.647	1.315	16.59	5800	3.42	0.308	NA	0.065	0.31	101.694	176.491
81	1	81	0.674	1.27	16.8	3590	3.472	0.278	NA	0.052	0.247	-58.473	-160.167
82	1	82	0.71	1.257	17.01	1979	3.511	0.242	NA	0.039	0.185	-19.392	39.081
83	1	83	0.696	1.205	17.22	1964	3.565	0.265	NA	0.054	0.257	-105.321	-85.929
84	1	84	0.767	1.311	17.43	4970	3.692	0.189	NA	0.127	0.606	55.966	161.287
85	1	85	0.693	1.259	17.64	3008	3.783	0.259	NA	0.091	0.432	-144.926	159.108
86	1	86	0.574	1.201	17.85	2752	3.915	0.384	NA	0.132	0.627	-154.22	-9.295
87	1	87	0.606	1.21	18.06	3701	3.948	0.352	NA	0.033	0.156	15.973	170.194
88	1	88	0.605	1.144	18.27	5589	4.014	0.37	NA	0.067	0.318	-90.53	-106.503
89	1	89	0.672	1.183	18.48	2261	4.092	0.294	NA	0.077	0.368	30.693	121.223
90	1	90	0.655	1.131	18.69	4064	4.146	0.329	NA	0.054	0.259	-107.734	-138.428
91	1	91	0.649	1.22	18.9	3688	4.234	0.308	NA	0.088	0.42	94.065	-158.201
92	1	92	0.7	1.232	19.11	1962	4.287	0.255	NA	0.053	0.252	13.196	-80.869
93	1	93	0.652	1.285	19.32	4727	4.359	0.301	NA	0.072	0.343	132.549	119.353
94	1	94	0.662	1.221	19.53	4539	4.423	0.295	NA	0.064	0.305	-81.026	146.425
95	1	95	0.692	1.273	19.74	3200	4.483	0.26	NA	0.06	0.287	59.508	140.535
96	1	96	0.733	1.319	19.95	4217	4.545	0.224	NA	0.062	0.294	48.349	-11.16
97	1	97	0.674	1.254	20.16	3131	4.633	0.279	NA	0.088	0.42	-132.509	179.143
98	1	98	0.809	1.301	20.37	5239	4.776	0.146	NA	0.143	0.68	19.112	151.621
99	1	99	0.794	1.245	20.58	4081	4.834	0.16	NA	0.058	0.277	-104.144	-123.256
100	1	100	0.778	1.286	20.79	5228	4.879	0.174	NA	0.045	0.213	111.305	-144.551
101	1	101	0.751	1.347	21	4145	4.945	0.214	NA	0.067	0.317	114.043	2.738
102	1	102	0.754	1.319	21.21	4245	4.974	0.204	NA	0.029	0.136	-84.415	161.542
103	1	103	0.722	1.286	21.42	3370	5.019	0.23	NA	0.045	0.216	-133.837	-49.422
104	1	104	0.729	1.322	21.63	4964	5.056	0.229	NA	0.037	0.174	80.249	-145.914
105	1	105	0.789	1.344	21.84	5301	5.12	0.178	NA	0.064	0.304	19.979	-60.27
106	1	106	0.741	1.329	22.05	2400	5.17	0.219	NA	0.05	0.239	-162.744	177.277
107	1	107	0.779	1.37	22.26	10694	5.226	0.198	NA	0.057	0.269	46.798	-150.458
108	1	108	0.647	1.318	22.47	8132	5.369	0.309	NA	0.143	0.68	-158.471	154.731
109	1	109	0.736	1.345	22.68	7643	5.463	0.228	NA	0.093	0.445	17.287	175.757
110	1	110	0.777	1.297	22.89	6250	5.526	0.177	NA	0.064	0.303	-49.51	-66.797
111	1	111	0.731	1.266	23.1	4625	5.581	0.221	NA	0.055	0.263	-146.201	-96.691
112	1	112	0.755	1.342	23.31	6289	5.66	0.208	NA	0.079	0.376	72.138	-141.662
113	1	113	0.79	1.312	23.52	3197	5.706	0.167	NA	0.045	0.217	-39.881	-112.018
114	1	114	0.755	1.287	23.73	2344	5.749	0.198	NA	0.043	0.207	-144.852	-104.971
115	1	115	0.763	1.288	23.94	6265	5.757	0.19	NA	0.008	0.037	4.857	149.708
116	1	116	0.678	1.277	24.15	6135	5.843	0.274	NA	0.085	0.407	-172.675	-177.532
117	1	117	0.728	1.277	24.36	2395	5.893	0.224	NA	0.05	0.24	-0.17	172.505
118	1	118	0.751	1.28	24.57	5344	5.916	0.201	NA	0.023	0.11	7.736	7.906
119	1	119	0.775	1.325	24.78	5493	5.967	0.184	NA	0.051	0.242	61.898	54.162
120	1	120	0.788	1.33	24.99	5587	5.981	0.173	NA	0.014	0.066	18.914	-42.984
121	1	121	0.826	1.326	25.2	6205	6.018	0.137	NA	0.038	0.179	-5.045	-23.959
122	1	122	0.773	1.277	25.41	4864	6.091	0.18	NA	0.072	0.344	-137.494	-132.449
123	1	123	0.705	1.26	25.62	3432	6.161	0.248	NA	0.07	0.334	-165.928	-28.434
124	1	124	0.679	1.264	25.83	6235	6.187	0.274	NA	0.026	0.125	172.782	-21.29
125	1	125	0.67	1.256	26.04	2587	6.199	0.283	NA	0.012	0.057	-138.094	49.124
126	1	126	0.684	1.25	26.25	3854	6.214	0.269	NA	0.015	0.071	-20.765	117.329
127	1	127	0.672	1.221	26.46	4994	6.245	0.285	NA	0.031	0.15	-112.228	-91.463
128	1	128	0.707	1.292	26.67	2587	6.325	0.245	NA	0.079	0.378	63.266	175.494
129	1	129	0.664	1.228	26.88	3839	6.402	0.292	NA	0.077	0.369	-124.024	172.71
130	1	130	0.56	1.237	27.09	5051	6.507	0.394	NA	0.105	0.499	174.837	-61.139
131	1	131	0.558	1.19	27.3	7035	6.554	0.403	NA	0.047	0.223	-92.311	92.852
132	1	132	0.533	1.132	27.51	5924	6.618	0.442	NA	0.064	0.303	-112.385	-20.074
133	1	133	0.534	1.175	27.72	6858	6.661	0.429	NA	0.043	0.206	88.706	-158.909
134	1	134	0.508	1.166	27.93	4663	6.689	0.457	NA	0.028	0.133	-161.147	110.147
135	1	135	0.568	1.164	28.14	7018	6.749	0.399	NA	0.06	0.288	-1.796	159.35
136	1	136	0.576	1.234	28.35	5568	6.82	0.378	NA	0.071	0.337	83.929	85.725
137	1	137	0.491	1.184	28.56	4307	6.918	0.47	NA	0.098	0.469	-149.547	126.525
138	1	138	0.509	1.139	28.77	8021	6.967	0.463	NA	0.048	0.231	-68.511	81.036
139	1	139	0.516	1.188	28.98	9817	7.016	0.444	NA	0.049	0.234	81.226	149.737
140	1	140	0.585	1.339	29.19	7754	7.182	0.373	NA	0.166	0.791	65.407	-15.819
141	1	141	0.571	1.166	29.4	5506	7.356	0.396	NA	0.174	0.829	-94.885	-160.292
142	1	142	0.551	1.232	29.61	6709	7.426	0.403	NA	0.07	0.332	106.349	-158.766
143	1	143	0.524	1.251	29.82	6926	7.458	0.428	NA	0.033	0.155	144.795	38.446
144	1	144	0.474	1.278	30.03	6455	7.516	0.478	NA	0.057	0.273	151.653	6.858
145	1	145	0.458	1.324	30.24	7790	7.564	0.496	NA	0.049	0.231	108.845	-42.808
146	1	146	0.476	1.337	30.45	8684	7.586	0.481	NA	0.022	0.103	36.587	-72.257
147	1	147	0.54	1.234	30.66	9124	7.708	0.414	NA	0.122	0.582	-58.112	-94.7
148	1	148	0.514	1.139	30.87	6752	7.807	0.458	NA	0.098	0.469	-105.411	-47.299
149	1	149	0.508	1.202	31.08	6643	7.871	0.45	NA	0.064	0.305	95.76	-158.829
150	1	150	0.537	1.261	31.29	8415	7.936	0.416	NA	0.066	0.313	63.831	-31.928
151	1	151	0.501	1.131	31.5	7658	8.071	0.473	NA	0.135	0.643	-105.46	-169.291
152	1	152	0.463	1.298	31.71	8486	8.242	0.489	NA	0.171	0.813	102.655	-151.885
153	1	153	0.467	1.216	31.92	6920	8.324	0.488	NA	0.082	0.391	-87.273	170.072
154	1	154	0.468	1.285	32.13	6685	8.393	0.484	NA	0.069	0.329	89.391	176.664
155	1	155	0.481	1.239	32.34	5207	8.441	0.472	NA	0.048	0.229	-74.325	-163.716
156	1	156	0.55	1.281	32.55	6393	8.522	0.402	NA	0.081	0.385	31.544	105.869
157	1	157	0.552	1.299	32.76	10734	8.54	0.401	NA	0.018	0.087	84.174	52.63
158	1	158	0.516	1.247	32.97	9028	8.603	0.437	NA	0.063	0.299	-124.425	151.401
159	1	159	0.485	1.237	33.18	5085	8.636	0.468	NA	0.033	0.155	-161.534	-37.11
160	1	160	0.453	1.233	33.39	8270	8.668	0.501	NA	0.033	0.156	-173.349	-11.815
161	1	161	0.461	1.326	33.6	5920	8.761	0.494	NA	0.093	0.442	84.904	-101.747
162	1	162	0.54	1.354	33.81	6361	8.846	0.42	NA	0.085	0.402	19.639	-65.265
163	1	163	0.529	1.231	34.02	6193	8.969	0.425	NA	0.123	0.588	-95.238	-114.877
164	1	164	0.565	1.294	34.23	7394	9.041	0.388	NA	0.072	0.344	60.122	155.36
165	1	165	0.524	1.293	34.44	7295	9.083	0.429	NA	0.041	0.196	-179.144	120.734
166	1	166	0.658	1.367	34.65	8243	9.236	0.308	NA	0.153	0.73	28.677	-152.179
167	1	167	0.606	1.305	34.86	7210	9.317	0.347	NA	0.081	0.385	-129.961	-158.638
168	1	168	0.554	1.385	35.07	8667	9.413	0.414	NA	0.096	0.457	123.282	-106.758
169	1	169	0.541	1.387	35.28	9798	9.425	0.426	NA	0.013	0.06	169.475	46.193
170	1	170	0.597	1.369	35.49	8629	9.484	0.368	NA	0.058	0.278	-17.723	172.802
171	1	171	0.517	1.309	35.7	8802	9.583	0.436	NA	0.1	0.475	-142.887	-125.164
172	1	172	0.483	1.349	35.91	8857	9.636	0.475	NA	0.052	0.249	131.385	-85.728
173	1	173	0.527	1.308	36.12	10508	9.696	0.426	NA	0.06	0.285	-42.265	-173.65
174	1	174	0.565	1.37	36.33	10105	9.768	0.399	NA	0.073	0.345	58.903	101.168
175	1	175	0.555	1.321	36.54	7673	9.818	0.4	NA	0.05	0.238	-101.165	-160.068
176	1	176	0.531	1.322	36.75	7912	9.842	0.423	NA	0.023	0.112	178.932	-79.903
177	1	177	0.541	1.293	36.96	8844	9.872	0.412	NA	0.031	0.146	-71.883	109.185
178	1	178	0.465	1.333	37.17	10387	9.958	0.491	NA	0.086	0.409	152.211	-135.906
179	1	179	0.44	1.295	37.38	8462	10.004	0.513	NA	0.046	0.217	-123.326	84.463
180	1	180	0.493	1.356	37.59	5548	10.085	0.466	NA	0.081	0.386	48.839	172.165
181	1	181	0.517	1.36	37.8	8648	10.109	0.444	NA	0.024	0.115	10.394	-38.445
182	1	182	0.507	1.366	38.01	5774	10.121	0.455	NA	0.012	0.058	149.517	139.123
183	1	183	0.448	1.334	38.22	6271	10.188	0.508	NA	0.067	0.32	-151.087	59.396
184	1	184	0.441	1.351	38.43	5425	10.207	0.517	NA	0.018	0.088	110.93	-97.983
185	1	185	0.401	1.396	38.64	9149	10.267	0.565	NA	0.061	0.289	131.449	20.52
186	1	186	0.42	1.341	38.85	5056	10.326	0.536	NA	0.059	0.28	-70.991	157.56
187	1	187	0.515	1.261	39.06	4490	10.45	0.438	NA	0.123	0.588	-40.108	30.883
188	1	188	0.471	1.286	39.27	4100	10.5	0.481	NA	0.051	0.241	150.28	-169.612
189	1	189	0.467	1.337	39.48	5068	10.551	0.489	NA	0.051	0.244	93.792	-56.488
190	1	190	0.527	1.338	39.69	6854	10.611	0.43	NA	0.06	0.286	0.968	-92.824
191	1	191	0.528	1.351	39.9	7481	10.624	0.431	NA	0.013	0.062	86.084	85.116
192	1	192	0.475	1.266	40.11	7545	10.725	0.477	NA	0.101	0.481	-121.727	152.189
193	1	193	0.552	1.338	40.32	7443	10.83	0.406	NA	0.105	0.5	43.48	165.207
194	1	194	0.498	1.368	40.53	9382	10.892	0.464	NA	0.062	0.294	150.703	107.223
195	1	195	0.502	1.312	40.74	8405	10.948	0.452	NA	0.056	0.268	-85.566	123.731
196	1	196	0.473	1.3	40.95	5600	10.979	0.479	NA	0.031	0.148	-158.045	-72.479
197	1	197	0.461	1.277	41.16	6713	11.006	0.491	NA	0.027	0.127	-117.14	40.905
198	1	198	0.528	1.347	41.37	7022	11.103	0.43	NA	0.097	0.46	46.334	163.474
199	1	199	0.489	1.279	41.58	5862	11.181	0.463	NA	0.078	0.372	-119.586	-165.921
200	1	200	0.42	1.326	41.79	7780	11.265	0.535	NA	0.084	0.4	146.012	-94.402
