# Supplementary material for: Random sub-diffusion and capture of genes by the nuclear pore reduces dynamics and coordinates inter-chromosomal movement
Source: eLife. 2021 May 18;10:e66238. doi: 10.7554/eLife.66238 (PMC8195609; doi:10.7554/eLife.66238)
Supplement: Figure 6—source data 1. [file elife-66238-fig6-data1.zip › CLUST_DB/CLUST_HIS4dip_MinusH/190226_QuickCap_H4dip_MinusH_Pri_03a.csv]

Nr	TID	PID	x [micron]	y [micron]	t [sec]	I [val]	Len [micron]	D2S [micron]	D2R [micron]	D2P [micron]	v [micron/sec]	α [deg]	Δα [deg]
1	1	1	1.282	1.106	0	9996	0	0	NA	NA	NA	NA	NA
2	1	2	1.254	1.159	0.21	12435	0.06	0.06	NA	0.06	0.285	118.671	NA
3	1	3	1.327	1.215	0.42	11545	0.153	0.118	NA	0.093	0.442	37.547	-81.124
4	1	4	1.337	1.16	0.63	10532	0.209	0.077	NA	0.056	0.268	-79.709	-117.256
5	1	5	1.28	1.198	0.84	8823	0.278	0.092	NA	0.069	0.329	146.63	-133.661
6	1	6	1.365	1.192	1.05	10673	0.363	0.119	NA	0.085	0.405	-3.78	-150.41
7	1	7	1.316	1.216	1.26	15647	0.417	0.114	NA	0.054	0.257	154.262	158.042
8	1	8	1.432	1.125	1.47	10357	0.564	0.151	NA	0.147	0.7	-37.902	167.836
9	1	9	1.445	1.145	1.68	9873	0.587	0.167	NA	0.023	0.109	56.775	94.677
10	1	10	1.421	1.162	1.89	10103	0.616	0.149	NA	0.029	0.138	143.934	87.159
11	1	11	1.376	1.148	2.1	7840	0.663	0.102	NA	0.047	0.225	-162.692	53.374
12	1	12	1.379	1.135	2.31	6048	0.676	0.101	NA	0.013	0.06	-76.49	86.202
13	1	13	1.405	1.156	2.52	4625	0.709	0.132	NA	0.033	0.159	39.361	115.851
14	1	14	1.361	1.178	2.73	4902	0.757	0.106	NA	0.048	0.229	153.992	114.631
15	1	15	1.37	1.117	2.94	7300	0.818	0.088	NA	0.061	0.289	-82.058	123.951
16	1	16	1.387	1.143	3.15	7618	0.848	0.111	NA	0.03	0.145	55.639	137.696
17	1	17	1.429	1.095	3.36	7033	0.912	0.147	NA	0.064	0.304	-48.733	-104.371
18	1	18	1.455	1.12	3.57	6079	0.948	0.173	NA	0.036	0.173	43.534	92.266
19	1	19	1.397	1.168	3.78	6619	1.024	0.13	NA	0.076	0.36	140.143	96.609
20	1	20	1.342	1.28	3.99	9742	1.149	0.183	NA	0.125	0.594	116.329	-23.814
21	1	21	1.341	1.237	4.2	6549	1.191	0.144	NA	0.042	0.202	-91.34	152.331
22	1	22	1.409	1.184	4.41	5222	1.278	0.148	NA	0.087	0.414	-38.351	52.989
23	1	23	1.432	1.105	4.62	5036	1.36	0.15	NA	0.082	0.389	-73.705	-35.353
24	1	24	1.401	1.091	4.83	3603	1.394	0.119	NA	0.034	0.164	-155.825	-82.12
25	1	25	1.375	1.166	5.04	5066	1.474	0.11	NA	0.079	0.378	109.301	-94.874
26	1	26	1.411	1.176	5.25	5066	1.511	0.146	NA	0.038	0.18	15.664	-93.638
27	1	27	1.415	1.148	5.46	6472	1.539	0.139	NA	0.028	0.133	-81.319	-96.983
28	1	28	1.372	1.212	5.67	9491	1.616	0.139	NA	0.077	0.366	123.748	-154.932
29	1	29	1.318	1.191	5.88	5329	1.675	0.092	NA	0.058	0.278	-158.087	78.165
30	1	30	1.323	1.185	6.09	7191	1.682	0.088	NA	0.008	0.037	-49.476	108.611
31	1	31	1.437	1.095	6.3	3586	1.827	0.155	NA	0.145	0.689	-38.485	10.991
32	1	32	1.504	1.088	6.51	2805	1.895	0.222	NA	0.067	0.321	-5.535	32.951
33	1	33	1.52	1.074	6.72	4138	1.916	0.24	NA	0.021	0.101	-39.864	-34.329
34	1	34	1.432	1.053	6.93	2615	2.006	0.159	NA	0.09	0.43	-166.295	-126.431
35	1	35	1.557	0.981	7.14	1890	2.15	0.302	NA	0.144	0.684	-29.91	136.385
36	1	36	1.435	0.971	7.35	2318	2.272	0.203	NA	0.123	0.583	-175.345	-145.435
37	1	37	1.47	1.037	7.56	2372	2.347	0.2	NA	0.075	0.356	61.641	-123.014
38	1	38	1.575	0.947	7.77	2510	2.485	0.333	NA	0.138	0.656	-40.928	-102.569
39	1	39	1.54	0.953	7.98	1600	2.52	0.3	NA	0.035	0.165	170.957	-148.115
40	1	40	1.462	1.091	8.19	2178	2.679	0.18	NA	0.159	0.759	119.519	-51.438
41	1	41	1.444	1.18	8.4	6536	2.769	0.178	NA	0.09	0.431	101.361	-18.158
42	1	42	1.545	1.164	8.61	7114	2.872	0.269	NA	0.102	0.486	-8.823	-110.184
43	1	43	1.459	1.023	8.82	9011	3.037	0.195	NA	0.165	0.787	-121.29	-112.467
44	1	44	1.328	1.095	9.03	3643	3.186	0.047	NA	0.15	0.713	151.021	-87.689
45	1	45	1.459	1.057	9.24	2022	3.323	0.183	NA	0.136	0.65	-16.196	-167.217
46	1	46	1.436	1.032	9.45	3219	3.357	0.171	NA	0.034	0.161	-132.207	-116.011
47	1	47	1.398	1.122	9.66	2099	3.454	0.117	NA	0.097	0.463	113.244	-114.55
48	1	48	1.433	1.063	9.87	2975	3.522	0.156	NA	0.068	0.325	-59.522	-172.766
49	1	49	1.42	1.081	10.08	3837	3.545	0.14	NA	0.022	0.107	124.838	-175.64
50	1	50	1.508	1.102	10.29	6598	3.635	0.226	NA	0.091	0.432	13.145	-111.692
51	1	51	1.467	1.162	10.5	4644	3.708	0.193	NA	0.073	0.348	124.023	110.878
52	1	52	1.465	1.1	10.71	6167	3.771	0.183	NA	0.063	0.299	-92.071	143.906
53	1	53	1.494	1.124	10.92	8192	3.809	0.213	NA	0.038	0.181	39.758	131.829
54	1	54	1.444	1.116	11.13	2743	3.86	0.162	NA	0.051	0.243	-171.033	149.209
55	1	55	1.404	1.147	11.34	3253	3.911	0.128	NA	0.05	0.239	142.065	-46.902
56	1	56	1.456	1.123	11.55	5309	3.968	0.174	NA	0.057	0.272	-24.48	-166.545
57	1	57	1.449	1.139	11.76	5454	3.985	0.17	NA	0.017	0.083	114.52	138.999
58	1	58	1.441	1.241	11.97	5013	4.087	0.208	NA	0.102	0.487	94.373	-20.146
59	1	59	1.52	1.242	12.18	6304	4.166	0.273	NA	0.078	0.373	0.575	-93.799
60	1	60	1.52	1.137	12.39	7396	4.27	0.239	NA	0.105	0.498	-89.86	-90.435
61	1	61	1.51	1.126	12.6	7577	4.285	0.229	NA	0.014	0.069	-130.924	-41.064
62	1	62	1.449	1.19	12.81	5326	4.373	0.186	NA	0.088	0.419	134.08	-94.995
63	1	63	1.534	1.116	13.02	7048	4.485	0.252	NA	0.112	0.535	-40.822	-174.903
64	1	64	1.527	1.131	13.23	8142	4.501	0.246	NA	0.016	0.078	114.973	155.795
65	1	65	1.505	1.121	13.44	7539	4.526	0.223	NA	0.025	0.118	-155.53	89.497
66	1	66	1.426	1.102	13.65	10212	4.607	0.143	NA	0.081	0.386	-166.825	-11.295
67	1	67	1.395	1.111	13.86	8680	4.639	0.113	NA	0.032	0.152	163.614	-29.561
68	1	68	1.423	1.111	14.07	11622	4.667	0.14	NA	0.028	0.132	-0.839	-164.453
69	1	69	1.492	1.056	14.28	13905	4.755	0.216	NA	0.088	0.419	-38.134	-37.296
70	1	70	1.517	1.016	14.49	12266	4.803	0.252	NA	0.048	0.228	-58.122	-19.988
71	1	71	1.573	1.054	14.7	12723	4.871	0.296	NA	0.068	0.323	34.049	92.171
72	1	72	1.652	1.048	14.91	16038	4.949	0.374	NA	0.078	0.373	-3.828	-37.877
73	1	73	1.538	1.036	15.12	10022	5.064	0.265	NA	0.115	0.545	-173.977	-170.149
74	1	74	1.534	1.023	15.33	8893	5.078	0.265	NA	0.014	0.067	-107.6	66.378
75	1	75	1.518	1.093	15.54	10180	5.149	0.236	NA	0.072	0.341	102.624	-149.777
76	1	76	1.573	1.149	15.75	6472	5.228	0.294	NA	0.079	0.374	45.269	-57.354
77	1	77	1.602	1.091	15.96	9444	5.293	0.32	NA	0.065	0.309	-63.276	-108.545
78	1	78	1.624	1.026	16.17	9350	5.361	0.351	NA	0.068	0.324	-71.15	-7.874
79	1	79	1.648	1.066	16.38	8586	5.407	0.367	NA	0.046	0.22	59.8	130.95
80	1	80	1.583	1.045	16.59	7522	5.475	0.306	NA	0.068	0.325	-162.347	137.853
81	1	81	1.591	0.971	16.8	9361	5.55	0.337	NA	0.075	0.356	-83.405	78.942
82	1	82	1.654	0.947	17.01	5629	5.617	0.404	NA	0.067	0.321	-20.947	62.458
83	1	83	1.635	0.939	17.22	6536	5.638	0.391	NA	0.02	0.097	-156.162	-135.215
84	1	84	1.632	0.925	17.43	6459	5.652	0.394	NA	0.015	0.069	-101.801	54.361
85	1	85	1.652	0.953	17.64	7093	5.687	0.4	NA	0.035	0.165	56.042	157.843
86	1	86	1.652	1.019	17.85	7455	5.753	0.38	NA	0.066	0.313	89.806	33.764
87	1	87	1.543	0.977	18.06	5597	5.869	0.291	NA	0.117	0.556	-159.075	111.12
88	1	88	1.598	1	18.27	7155	5.929	0.333	NA	0.059	0.283	22.393	-178.532
89	1	89	1.589	0.945	18.48	7616	5.985	0.346	NA	0.056	0.267	-99.272	-121.665
90	1	90	1.554	0.969	18.69	6606	6.027	0.305	NA	0.042	0.201	145.497	-115.231
91	1	91	1.564	0.998	18.9	6250	6.058	0.302	NA	0.031	0.149	71.365	-74.133
92	1	92	1.518	1.016	19.11	4292	6.107	0.253	NA	0.049	0.233	158.769	87.405
93	1	93	1.591	1.028	19.32	7261	6.181	0.319	NA	0.074	0.353	9.704	-149.065
94	1	94	1.59	0.982	19.53	6502	6.228	0.331	NA	0.046	0.22	-91.94	-101.644
95	1	95	1.604	0.969	19.74	7411	6.247	0.349	NA	0.019	0.09	-42.799	49.141
96	1	96	1.69	0.943	19.95	9890	6.337	0.439	NA	0.09	0.431	-17.151	25.648
97	1	97	1.662	0.956	20.16	6284	6.369	0.408	NA	0.031	0.15	155.599	172.75
98	1	98	1.725	0.866	20.37	8170	6.479	0.504	NA	0.11	0.524	-55.008	149.394
99	1	99	1.704	0.859	20.58	8832	6.501	0.488	NA	0.022	0.105	-164.084	-109.077
100	1	100	1.759	0.806	20.79	9992	6.577	0.563	NA	0.077	0.366	-43.683	120.401
101	1	101	1.738	0.902	21	8147	6.676	0.499	NA	0.098	0.467	102.735	146.419
102	1	102	1.74	0.863	21.21	8825	6.715	0.518	NA	0.039	0.187	-87.007	170.257
103	1	103	1.647	0.925	21.42	7042	6.827	0.407	NA	0.112	0.533	146.163	-126.83
104	1	104	1.623	1.035	21.63	8938	6.938	0.348	NA	0.112	0.532	102.233	-43.929
105	1	105	1.569	1.038	21.84	8620	6.993	0.294	NA	0.054	0.259	176.368	74.134
106	1	106	1.619	1.035	22.05	9597	7.043	0.344	NA	0.051	0.242	-2.908	-179.276
107	1	107	1.587	1.04	22.26	12633	7.076	0.312	NA	0.032	0.154	171.782	174.69
108	1	108	1.679	1.049	22.47	8571	7.168	0.401	NA	0.092	0.44	5.843	-165.938
109	1	109	1.67	1	22.68	9230	7.218	0.401	NA	0.05	0.238	-101.2	-107.043
110	1	110	1.748	1.071	22.89	11662	7.324	0.467	NA	0.106	0.503	41.886	143.086
111	1	111	1.752	1.064	23.1	9563	7.332	0.471	NA	0.008	0.037	-62.074	-103.96
112	1	112	1.721	1.078	23.31	9866	7.365	0.439	NA	0.034	0.16	156.127	-141.799
113	1	113	1.735	1.018	23.52	7566	7.426	0.461	NA	0.061	0.29	-77.048	126.825
114	1	114	1.732	0.998	23.73	10126	7.446	0.462	NA	0.02	0.095	-98.048	-21
115	1	115	1.709	1.021	23.94	9096	7.478	0.435	NA	0.032	0.151	134.678	-127.274
116	1	116	1.697	1.013	24.15	12044	7.493	0.425	NA	0.015	0.072	-147.891	77.432
117	1	117	1.622	1.063	24.36	8160	7.582	0.342	NA	0.09	0.426	146.461	-65.649
118	1	118	1.62	1.004	24.57	9399	7.641	0.352	NA	0.059	0.281	-92.456	121.084
119	1	119	1.654	1.029	24.78	7101	7.684	0.379	NA	0.043	0.204	36.939	129.395
120	1	120	1.614	1.03	24.99	8697	7.723	0.341	NA	0.039	0.187	179.123	142.184
121	1	121	1.674	1.031	25.2	11569	7.783	0.399	NA	0.059	0.283	1.077	-178.046
122	1	122	1.705	1.007	25.41	4797	7.822	0.434	NA	0.039	0.187	-38.343	-39.42
123	1	123	1.689	1.087	25.62	8861	7.904	0.407	NA	0.082	0.391	100.821	139.164
124	1	124	1.68	0.992	25.83	9181	7.999	0.413	NA	0.095	0.454	-95.702	163.477
125	1	125	1.676	0.994	26.04	8601	8.004	0.409	NA	0.005	0.022	155.665	-108.634
126	1	126	1.698	0.922	26.25	6235	8.08	0.455	NA	0.076	0.362	-72.707	131.628
127	1	127	1.654	0.975	26.46	4243	8.148	0.395	NA	0.068	0.326	129.594	-157.699
128	1	128	1.578	0.96	26.67	3281	8.226	0.33	NA	0.077	0.369	-168.855	61.552
129	1	129	1.528	1.102	26.88	4637	8.377	0.246	NA	0.151	0.721	109.299	-81.846
130	1	130	1.584	1.01	27.09	4006	8.485	0.317	NA	0.108	0.515	-58.71	-168.009
131	1	131	1.664	0.936	27.3	6423	8.594	0.418	NA	0.109	0.518	-42.861	15.849
132	1	132	1.648	0.978	27.51	5706	8.639	0.388	NA	0.045	0.213	110.528	153.389
133	1	133	1.604	0.934	27.72	7421	8.701	0.365	NA	0.063	0.299	-135.177	114.294
134	1	134	1.673	0.996	27.93	7097	8.795	0.406	NA	0.093	0.445	42.157	177.335
135	1	135	1.644	0.98	28.14	8691	8.828	0.383	NA	0.033	0.157	-150.948	166.895
136	1	136	1.64	1.086	28.35	7724	8.934	0.358	NA	0.106	0.505	92.255	-116.797
137	1	137	1.744	1.021	28.56	8157	9.057	0.469	NA	0.123	0.585	-32.33	-124.585
138	1	138	1.685	1.059	28.77	7272	9.127	0.405	NA	0.07	0.335	147.279	179.609
139	1	139	1.603	1.098	28.98	4379	9.218	0.321	NA	0.091	0.432	154.3	7.021
140	1	140	1.601	1.051	29.19	6363	9.265	0.324	NA	0.047	0.224	-92.107	113.592
141	1	141	1.595	1.055	29.4	6176	9.272	0.317	NA	0.007	0.034	147.744	-120.148
142	1	142	1.599	0.995	29.61	6675	9.332	0.335	NA	0.06	0.286	-86.879	125.377
143	1	143	1.606	1.01	29.82	7722	9.348	0.337	NA	0.016	0.078	64.694	151.573
144	1	144	1.614	1.015	30.03	6442	9.358	0.344	NA	0.01	0.047	33.033	-31.661
145	1	145	1.58	1.063	30.24	6779	9.416	0.301	NA	0.058	0.277	125.203	92.17
146	1	146	1.668	1.042	30.45	3946	9.507	0.391	NA	0.09	0.431	-13.143	-138.346
147	1	147	1.743	1.032	30.66	3801	9.582	0.466	NA	0.075	0.358	-7.939	5.205
148	1	148	1.694	1.074	30.87	3379	9.647	0.413	NA	0.065	0.309	139.187	147.126
149	1	149	1.713	1.045	31.08	3093	9.681	0.434	NA	0.035	0.164	-57.111	163.702
150	1	150	1.628	1.074	31.29	3946	9.771	0.347	NA	0.09	0.426	161.462	-141.427
151	1	151	1.609	1.006	31.5	2933	9.841	0.341	NA	0.07	0.334	-105.689	92.849
152	1	152	1.584	1.106	31.71	3970	9.944	0.301	NA	0.103	0.492	103.957	-150.355
153	1	153	1.603	1.078	31.92	4356	9.978	0.321	NA	0.034	0.162	-56.704	-160.661
154	1	154	1.551	1.155	32.13	6412	10.071	0.273	NA	0.093	0.441	123.82	-179.475
155	1	155	1.549	0.972	32.34	3291	10.254	0.298	NA	0.183	0.874	-90.665	145.515
156	1	156	1.605	1.054	32.55	4742	10.354	0.327	NA	0.099	0.473	55.727	146.392
157	1	157	1.574	1.094	32.76	4046	10.405	0.292	NA	0.051	0.243	127.191	71.464
158	1	158	1.596	1.03	32.97	3153	10.472	0.323	NA	0.068	0.322	-70.858	161.951
159	1	159	1.593	1.113	33.18	4795	10.555	0.31	NA	0.083	0.396	92.279	163.137
160	1	160	1.607	1.154	33.39	4930	10.598	0.328	NA	0.043	0.204	69.911	-22.368
161	1	161	1.635	1.093	33.6	9194	10.665	0.353	NA	0.067	0.317	-65.199	-135.11
162	1	162	1.57	1.163	33.81	4416	10.76	0.293	NA	0.096	0.455	133.44	-161.36
163	1	163	1.5	1.169	34.02	4985	10.83	0.226	NA	0.07	0.332	174.764	41.324
164	1	164	1.485	1.176	34.23	6237	10.847	0.215	NA	0.016	0.078	153.443	-21.321
165	1	165	1.532	1.169	34.44	5230	10.893	0.257	NA	0.047	0.223	-9.473	-162.916
166	1	166	1.577	1.161	34.65	5941	10.939	0.3	NA	0.046	0.219	-9.142	0.331
167	1	167	1.54	1.158	34.86	8490	10.976	0.263	NA	0.037	0.176	-174.715	-165.572
168	1	168	1.592	1.211	35.07	6173	11.05	0.326	NA	0.074	0.351	45.74	-139.545
169	1	169	1.607	1.204	35.28	5241	11.066	0.338	NA	0.017	0.079	-25.52	-71.26
170	1	170	1.577	1.263	35.49	4716	11.133	0.333	NA	0.067	0.318	116.708	142.228
171	1	171	1.555	1.317	35.7	4332	11.191	0.345	NA	0.057	0.274	111.487	-5.221
172	1	172	1.613	1.232	35.91	4731	11.293	0.354	NA	0.103	0.489	-55.757	-167.244
173	1	173	1.646	1.263	36.12	6318	11.338	0.395	NA	0.045	0.213	43.793	99.55
174	1	174	1.569	1.242	36.33	8098	11.418	0.317	NA	0.079	0.378	-164.792	151.415
175	1	175	1.56	1.249	36.54	7118	11.429	0.312	NA	0.012	0.056	141.046	-54.161
176	1	176	1.48	1.326	36.75	3470	11.54	0.296	NA	0.111	0.527	135.97	-5.076
177	1	177	1.412	1.311	36.96	4191	11.61	0.242	NA	0.07	0.334	-167.295	56.734
178	1	178	1.483	1.301	37.17	5747	11.682	0.28	NA	0.072	0.342	-7.704	159.592
179	1	179	1.477	1.331	37.38	5147	11.713	0.297	NA	0.031	0.146	101.31	109.014
180	1	180	1.48	1.324	37.59	3327	11.72	0.294	NA	0.008	0.037	-66.243	-167.553
181	1	181	1.397	1.312	37.8	4915	11.804	0.235	NA	0.084	0.4	-171.552	-105.31
182	1	182	1.427	1.276	38.01	3532	11.851	0.223	NA	0.047	0.223	-49.467	122.085
183	1	183	1.531	1.248	38.22	3496	11.959	0.286	NA	0.108	0.513	-15.035	34.433
184	1	184	1.503	1.239	38.43	5614	11.989	0.257	NA	0.03	0.143	-161.853	-146.818
185	1	185	1.506	1.186	38.64	2549	12.042	0.237	NA	0.053	0.251	-86.905	74.948
186	1	186	1.49	1.313	38.85	4191	12.169	0.293	NA	0.128	0.607	96.822	-176.273
187	1	187	1.484	1.297	39.06	7598	12.186	0.278	NA	0.017	0.082	-110.735	152.442
188	1	188	1.332	1.346	39.27	5452	12.347	0.244	NA	0.16	0.763	162.26	-87.004
189	1	189	1.325	1.355	39.48	6148	12.358	0.252	NA	0.011	0.054	128.798	-33.462
190	1	190	1.353	1.331	39.69	8320	12.394	0.236	NA	0.037	0.174	-39.413	-168.211
191	1	191	1.454	1.264	39.9	5335	12.516	0.234	NA	0.122	0.58	-33.41	6.002
192	1	192	1.487	1.164	40.11	8411	12.622	0.213	NA	0.106	0.504	-71.926	-38.516
193	1	193	1.498	1.222	40.32	8351	12.682	0.245	NA	0.06	0.284	79.873	151.799
194	1	194	1.545	1.277	40.53	6958	12.754	0.313	NA	0.072	0.341	49.313	-30.56
195	1	195	1.568	1.255	40.74	6643	12.785	0.322	NA	0.032	0.152	-42.945	-92.259
196	1	196	1.536	1.291	40.95	8351	12.833	0.314	NA	0.048	0.227	131.605	174.55
197	1	197	1.507	1.29	41.16	10739	12.862	0.291	NA	0.029	0.137	-179.084	49.312
198	1	198	1.576	1.283	41.37	8108	12.931	0.342	NA	0.069	0.327	-5.865	173.219
199	1	199	1.545	1.305	41.58	5631	12.968	0.329	NA	0.038	0.179	144.575	150.44
200	1	200	1.536	1.338	41.79	9055	13.003	0.343	NA	0.034	0.163	106.102	-38.474
