# Supplementary material for: Random sub-diffusion and capture of genes by the nuclear pore reduces dynamics and coordinates inter-chromosomal movement
Source: eLife. 2021 May 18;10:e66238. doi: 10.7554/eLife.66238 (PMC8195609; doi:10.7554/eLife.66238)
Supplement: Figure 6—source data 1. [file elife-66238-fig6-data1.zip › CLUST_DB/CLUST_HIS4dip_MinusH/190226_QuickCap_H4dip_MinusH_Pri_07a.csv]

Nr	TID	PID	x [micron]	y [micron]	t [sec]	I [val]	Len [micron]	D2S [micron]	D2R [micron]	D2P [micron]	v [micron/sec]	α [deg]	Δα [deg]
1	1	1	1.189	1.308	0	13256	0	0	NA	NA	NA	NA	NA
2	1	2	1.143	1.355	0.21	19296	0.066	0.066	NA	0.066	0.313	134.515	NA
3	1	3	1.027	1.435	0.42	14969	0.207	0.206	NA	0.141	0.671	145.413	10.899
4	1	4	1.01	1.422	0.63	11944	0.229	0.213	NA	0.022	0.107	-143.167	71.42
5	1	5	1.076	1.398	0.84	12987	0.3	0.144	NA	0.071	0.337	-19.674	123.492
6	1	6	1.001	1.409	1.05	13817	0.376	0.214	NA	0.076	0.363	171.887	-168.438
7	1	7	0.984	1.402	1.26	17075	0.394	0.226	NA	0.018	0.087	-158.155	29.958
8	1	8	0.994	1.376	1.47	14805	0.422	0.207	NA	0.028	0.133	-67.322	90.833
9	1	9	1.003	1.389	1.68	16130	0.438	0.203	NA	0.015	0.073	55.389	122.711
10	1	10	0.977	1.352	1.89	19558	0.482	0.217	NA	0.045	0.212	-125.09	179.521
11	1	11	0.961	1.398	2.1	23110	0.532	0.246	NA	0.049	0.235	110.03	-124.881
12	1	12	0.962	1.377	2.31	20996	0.553	0.238	NA	0.022	0.104	-85.958	164.012
13	1	13	0.936	1.41	2.52	21495	0.596	0.274	NA	0.043	0.203	128.389	-145.653
14	1	14	0.937	1.42	2.73	21493	0.606	0.276	NA	0.01	0.05	80.824	-47.565
15	1	15	0.947	1.415	2.94	19684	0.617	0.265	NA	0.011	0.051	-29.107	-109.931
16	1	16	0.982	1.42	3.15	15468	0.653	0.236	NA	0.036	0.17	7.135	36.242
17	1	17	0.989	1.431	3.36	21952	0.666	0.235	NA	0.014	0.064	59.633	52.498
18	1	18	0.984	1.466	3.57	21636	0.701	0.259	NA	0.035	0.167	98.088	38.455
19	1	19	0.971	1.424	3.78	26764	0.745	0.247	NA	0.044	0.208	-106.806	155.106
20	1	20	0.959	1.406	3.99	27688	0.767	0.25	NA	0.022	0.106	-123.729	-16.923
21	1	21	0.877	1.424	4.2	26779	0.852	0.334	NA	0.084	0.401	167.094	-69.176
22	1	22	0.936	1.438	4.41	23447	0.912	0.285	NA	0.06	0.288	12.551	-154.543
23	1	23	0.927	1.393	4.62	20416	0.957	0.276	NA	0.045	0.216	-101.321	-113.872
24	1	24	0.907	1.416	4.83	24565	0.987	0.302	NA	0.03	0.143	129.854	-128.825
25	1	25	0.935	1.449	5.04	22210	1.03	0.291	NA	0.042	0.202	50.175	-79.679
26	1	26	0.888	1.563	5.25	24401	1.153	0.395	NA	0.124	0.588	112.003	61.828
27	1	27	0.958	1.503	5.46	28324	1.246	0.302	NA	0.092	0.439	-40.939	-152.942
28	1	28	1.073	1.418	5.67	25051	1.388	0.16	NA	0.143	0.68	-36.261	4.678
29	1	29	1.099	1.446	5.88	24435	1.427	0.165	NA	0.038	0.182	46.516	82.776
30	1	30	1.115	1.446	6.09	22530	1.443	0.157	NA	0.016	0.076	1.286	-45.23
31	1	31	1.12	1.435	6.3	24074	1.455	0.145	NA	0.012	0.058	-66.361	-67.646
32	1	32	1.124	1.445	6.51	25128	1.466	0.152	NA	0.011	0.051	71.06	137.421
33	1	33	1.07	1.448	6.72	25096	1.52	0.184	NA	0.054	0.257	177.214	106.153
34	1	34	1.007	1.406	6.93	25894	1.596	0.207	NA	0.076	0.362	-146.306	36.48
35	1	35	0.995	1.416	7.14	23253	1.611	0.222	NA	0.015	0.073	139.32	-74.374
36	1	36	1.016	1.417	7.35	21405	1.632	0.205	NA	0.021	0.099	1.82	-137.5
37	1	37	1.005	1.407	7.56	19430	1.646	0.209	NA	0.014	0.067	-139.074	-140.895
38	1	38	0.983	1.424	7.77	18109	1.673	0.237	NA	0.028	0.132	142.077	-78.849
39	1	39	0.98	1.467	7.98	25343	1.716	0.262	NA	0.042	0.201	93.782	-48.295
40	1	40	0.962	1.502	8.19	19818	1.756	0.299	NA	0.04	0.191	118.034	24.252
41	1	41	0.972	1.445	8.4	20206	1.814	0.257	NA	0.058	0.278	-79.683	162.283
42	1	42	0.9	1.543	8.61	14760	1.937	0.373	NA	0.122	0.582	126.067	-154.25
43	1	43	0.908	1.491	8.82	18141	1.989	0.336	NA	0.053	0.252	-81.607	152.326
44	1	44	0.933	1.515	9.03	17621	2.024	0.33	NA	0.035	0.167	44.218	125.825
45	1	45	0.9	1.5	9.24	12635	2.061	0.347	NA	0.037	0.174	-155.114	160.669
46	1	46	0.962	1.459	9.45	13198	2.135	0.273	NA	0.074	0.355	-33.542	121.571
47	1	47	0.91	1.559	9.66	13137	2.248	0.375	NA	0.113	0.537	117.195	150.737
48	1	48	0.894	1.55	9.87	13732	2.267	0.382	NA	0.019	0.09	-152.383	90.422
49	1	49	0.91	1.591	10.08	13561	2.311	0.397	NA	0.043	0.207	67.566	-140.051
50	1	50	0.962	1.5	10.29	15323	2.414	0.298	NA	0.104	0.495	-60.278	-127.844
51	1	51	0.955	1.518	10.5	20110	2.433	0.315	NA	0.019	0.09	109.994	170.272
52	1	52	0.972	1.532	10.71	12384	2.455	0.312	NA	0.022	0.103	40.745	-69.249
53	1	53	0.969	1.547	10.92	15153	2.47	0.325	NA	0.015	0.07	98.881	58.136
54	1	54	0.934	1.579	11.13	17393	2.518	0.373	NA	0.048	0.23	137.751	38.87
55	1	55	0.927	1.554	11.34	12443	2.544	0.359	NA	0.026	0.123	-104.078	118.171
56	1	56	0.935	1.552	11.55	15236	2.552	0.352	NA	0.008	0.037	-18.466	85.612
57	1	57	0.952	1.608	11.76	13813	2.61	0.382	NA	0.058	0.278	73.165	91.632
58	1	58	0.996	1.57	11.97	11744	2.668	0.325	NA	0.058	0.278	-40.52	-113.686
59	1	59	0.989	1.568	12.18	10523	2.675	0.328	NA	0.007	0.032	-168.008	-127.488
60	1	60	0.992	1.599	12.39	10035	2.706	0.352	NA	0.031	0.149	84.549	-107.442
61	1	61	1.001	1.629	12.6	11665	2.737	0.373	NA	0.031	0.148	74.426	-10.123
62	1	62	1.004	1.64	12.81	10641	2.748	0.38	NA	0.011	0.052	71.149	-3.277
63	1	63	1.015	1.604	13.02	9956	2.786	0.343	NA	0.037	0.178	-73.43	-144.579
64	1	64	1.031	1.572	13.23	15967	2.821	0.308	NA	0.035	0.169	-63.103	10.327
65	1	65	1.036	1.55	13.44	15718	2.844	0.286	NA	0.023	0.11	-77.894	-14.792
66	1	66	1.009	1.472	13.65	12447	2.927	0.244	NA	0.083	0.394	-109.283	-31.389
67	1	67	1.041	1.59	13.86	12494	3.05	0.319	NA	0.123	0.586	74.813	-175.904
68	1	68	0.96	1.622	14.07	12968	3.137	0.389	NA	0.087	0.415	158.517	83.704
69	1	69	0.91	1.608	14.28	13587	3.189	0.41	NA	0.051	0.245	-163.991	37.492
70	1	70	0.858	1.614	14.49	14257	3.241	0.45	NA	0.052	0.248	173.626	-22.383
71	1	71	0.82	1.582	14.7	13998	3.291	0.46	NA	0.05	0.24	-140.596	45.778
72	1	72	0.682	1.637	14.91	13706	3.439	0.604	NA	0.148	0.704	158.223	-61.181
73	1	73	0.659	1.584	15.12	8667	3.496	0.598	NA	0.058	0.274	-113.645	88.132
74	1	74	0.601	1.622	15.33	6824	3.566	0.667	NA	0.07	0.332	146.711	-99.644
75	1	75	0.641	1.532	15.54	6638	3.665	0.592	NA	0.099	0.469	-65.97	147.319
76	1	76	0.613	1.548	15.75	9843	3.697	0.624	NA	0.032	0.154	151.356	-142.674
77	1	77	0.656	1.518	15.96	8565	3.75	0.573	NA	0.053	0.251	-34.514	174.131
78	1	78	0.669	1.544	16.17	9311	3.779	0.572	NA	0.029	0.139	65.028	99.542
79	1	79	0.638	1.538	16.38	11246	3.81	0.597	NA	0.031	0.149	-167.724	127.248
80	1	80	0.624	1.544	16.59	10434	3.826	0.613	NA	0.016	0.075	156.604	-35.672
81	1	81	0.636	1.508	16.8	8366	3.864	0.588	NA	0.038	0.182	-70.372	133.023
82	1	82	0.642	1.566	17.01	8394	3.922	0.605	NA	0.058	0.277	83.997	154.37
83	1	83	0.577	1.561	17.22	9237	3.988	0.662	NA	0.065	0.312	-175.524	100.478
84	1	84	0.581	1.554	17.43	7688	3.995	0.656	NA	0.008	0.036	-58.423	117.101
85	1	85	0.607	1.593	17.64	11283	4.042	0.648	NA	0.047	0.224	56.179	114.602
86	1	86	0.641	1.558	17.85	11464	4.091	0.602	NA	0.049	0.233	-46.054	-102.233
87	1	87	0.662	1.553	18.06	11432	4.113	0.581	NA	0.021	0.102	-13.071	32.983
88	1	88	0.697	1.564	18.27	10079	4.149	0.555	NA	0.036	0.173	17.742	30.813
89	1	89	0.683	1.518	18.48	7946	4.197	0.548	NA	0.048	0.229	-106.93	-124.672
90	1	90	0.744	1.548	18.69	8565	4.265	0.506	NA	0.068	0.325	26.231	133.161
91	1	91	0.743	1.515	18.9	11054	4.299	0.492	NA	0.034	0.16	-91.349	-117.58
92	1	92	0.842	1.476	19.11	16319	4.404	0.386	NA	0.105	0.502	-21.474	69.875
93	1	93	0.869	1.522	19.32	11150	4.458	0.385	NA	0.054	0.257	58.997	80.471
94	1	94	0.805	1.523	19.53	10653	4.522	0.44	NA	0.064	0.304	179.16	120.162
95	1	95	0.828	1.513	19.74	10886	4.547	0.415	NA	0.025	0.119	-25.863	154.977
96	1	96	0.839	1.534	19.95	14446	4.571	0.417	NA	0.024	0.115	62.06	87.923
97	1	97	0.839	1.553	20.16	14065	4.59	0.427	NA	0.019	0.092	90.016	27.956
98	1	98	0.83	1.539	20.37	13495	4.607	0.427	NA	0.017	0.08	-121.41	148.573
99	1	99	0.805	1.561	20.58	15767	4.641	0.46	NA	0.034	0.161	139.152	-99.438
100	1	100	0.794	1.522	20.79	16147	4.682	0.45	NA	0.041	0.195	-105.654	115.194
101	1	101	0.78	1.497	21	12889	4.71	0.451	NA	0.028	0.135	-120.186	-14.532
102	1	102	0.788	1.485	21.21	12356	4.726	0.438	NA	0.015	0.073	-55.707	64.479
103	1	103	0.776	1.565	21.42	9147	4.807	0.487	NA	0.081	0.386	98.928	154.635
104	1	104	0.799	1.599	21.63	10299	4.849	0.487	NA	0.042	0.2	56.268	-42.66
105	1	105	0.852	1.617	21.84	7509	4.904	0.458	NA	0.056	0.266	18.411	-37.857
106	1	106	0.832	1.699	22.05	8029	4.988	0.53	NA	0.084	0.399	103.922	85.511
107	1	107	0.811	1.631	22.26	8465	5.059	0.497	NA	0.071	0.336	-106.718	149.36
108	1	108	0.847	1.598	22.47	10694	5.107	0.449	NA	0.049	0.231	-42.292	64.426
109	1	109	0.811	1.661	22.68	7505	5.18	0.518	NA	0.073	0.346	120.127	162.419
110	1	110	0.782	1.607	22.89	9309	5.242	0.505	NA	0.061	0.292	-117.56	122.312
111	1	111	0.781	1.618	23.1	7923	5.252	0.512	NA	0.011	0.052	95.968	-146.471
112	1	112	0.793	1.665	23.31	9115	5.302	0.534	NA	0.049	0.234	76.325	-19.644
113	1	113	0.773	1.648	23.52	8932	5.328	0.537	NA	0.026	0.123	-138.19	145.485
114	1	114	0.756	1.656	23.73	9120	5.346	0.555	NA	0.019	0.089	155.045	-66.765
115	1	115	0.8	1.606	23.94	8567	5.412	0.49	NA	0.066	0.315	-48.568	156.387
116	1	116	0.812	1.574	24.15	9467	5.447	0.461	NA	0.035	0.166	-70.341	-21.773
117	1	117	0.777	1.556	24.36	7936	5.487	0.481	NA	0.039	0.187	-153.421	-83.08
118	1	118	0.773	1.567	24.57	9186	5.499	0.491	NA	0.012	0.057	109.189	-97.39
119	1	119	0.771	1.539	24.78	10818	5.527	0.478	NA	0.029	0.136	-93.765	157.046
120	1	120	0.752	1.561	24.99	11776	5.557	0.505	NA	0.029	0.14	130.802	-135.433
121	1	121	0.771	1.55	25.2	10406	5.579	0.483	NA	0.022	0.105	-31.56	-162.362
122	1	122	0.794	1.57	25.41	13915	5.61	0.474	NA	0.031	0.15	40.736	72.296
123	1	123	0.832	1.576	25.62	6944	5.648	0.447	NA	0.038	0.181	9.102	-31.635
124	1	124	0.793	1.547	25.83	11406	5.696	0.463	NA	0.048	0.229	-143.477	-152.579
125	1	125	0.819	1.58	26.04	10551	5.738	0.459	NA	0.042	0.2	51.671	-164.852
126	1	126	0.836	1.554	26.25	12718	5.77	0.431	NA	0.031	0.149	-58.176	-109.847
127	1	127	0.795	1.57	26.46	13472	5.814	0.474	NA	0.044	0.21	157.746	-144.077
128	1	128	0.798	1.544	26.67	11933	5.84	0.457	NA	0.026	0.126	-82.762	119.491
129	1	129	0.784	1.613	26.88	13717	5.91	0.508	NA	0.07	0.334	102.143	-175.095
130	1	130	0.775	1.598	27.09	14410	5.928	0.506	NA	0.018	0.084	-120.463	137.394
131	1	131	0.744	1.619	27.3	13053	5.965	0.543	NA	0.037	0.175	144.78	-94.757
132	1	132	0.793	1.595	27.51	9858	6.019	0.49	NA	0.054	0.257	-25.862	-170.642
133	1	133	0.727	1.62	27.72	12484	6.089	0.558	NA	0.07	0.334	159.218	-174.92
134	1	134	0.724	1.548	27.93	10583	6.161	0.524	NA	0.072	0.343	-93.064	107.717
135	1	135	0.616	1.542	28.14	10591	6.269	0.619	NA	0.108	0.514	-176.39	-83.326
136	1	136	0.664	1.565	28.35	4268	6.322	0.584	NA	0.054	0.255	25.445	-158.164
137	1	137	0.643	1.599	28.56	4767	6.362	0.619	NA	0.04	0.19	121.784	96.338
138	1	138	0.595	1.559	28.77	5352	6.425	0.645	NA	0.063	0.301	-140.581	97.636
139	1	139	0.622	1.554	28.98	7394	6.453	0.618	NA	0.028	0.132	-9.882	130.699
140	1	140	0.723	1.541	29.19	5988	6.555	0.521	NA	0.102	0.486	-6.942	2.939
141	1	141	0.64	1.551	29.4	6933	6.639	0.601	NA	0.084	0.4	173.379	-179.679
142	1	142	0.711	1.508	29.61	10184	6.723	0.519	NA	0.083	0.396	-31.473	155.148
143	1	143	0.758	1.428	29.82	8940	6.816	0.447	NA	0.093	0.443	-59.155	-27.682
144	1	144	0.707	1.4	30.03	10502	6.875	0.492	NA	0.059	0.281	-151.627	-92.472
145	1	145	0.752	1.456	30.24	8029	6.947	0.462	NA	0.073	0.347	51.001	-157.371
146	1	146	0.765	1.411	30.45	8770	6.994	0.437	NA	0.047	0.222	-74.274	-125.275
147	1	147	0.772	1.405	30.66	9260	7.003	0.429	NA	0.009	0.044	-41.032	33.243
148	1	148	0.788	1.357	30.87	11551	7.055	0.405	NA	0.051	0.243	-72.323	-31.291
149	1	149	0.802	1.371	31.08	12326	7.075	0.393	NA	0.021	0.098	45.772	118.095
150	1	150	0.778	1.364	31.29	12104	7.1	0.415	NA	0.025	0.119	-162.612	151.617
151	1	151	0.766	1.372	31.5	15116	7.115	0.429	NA	0.015	0.071	147.248	-50.141
152	1	152	0.802	1.378	31.71	14658	7.152	0.394	NA	0.037	0.176	9.161	-138.087
153	1	153	0.78	1.353	31.92	14683	7.185	0.412	NA	0.033	0.156	-131.596	-140.757
154	1	154	0.806	1.366	32.13	14670	7.214	0.388	NA	0.029	0.138	26.308	157.904
155	1	155	0.736	1.361	32.34	14615	7.284	0.456	NA	0.07	0.334	-175.677	158.016
156	1	156	0.715	1.332	32.55	17179	7.319	0.475	NA	0.036	0.169	-126.79	48.886
157	1	157	0.701	1.355	32.76	13719	7.346	0.491	NA	0.026	0.126	121.945	-111.265
158	1	158	0.747	1.39	32.97	13589	7.403	0.45	NA	0.058	0.274	37.128	-84.817
159	1	159	0.752	1.387	33.18	13585	7.409	0.445	NA	0.006	0.026	-22.585	-59.713
160	1	160	0.776	1.369	33.39	14882	7.439	0.418	NA	0.03	0.143	-36.731	-14.146
161	1	161	0.691	1.438	33.6	14011	7.548	0.515	NA	0.109	0.519	141.198	177.928
162	1	162	0.7	1.456	33.81	8253	7.568	0.511	NA	0.02	0.095	63.714	-77.483
163	1	163	0.734	1.411	34.02	8821	7.624	0.467	NA	0.056	0.267	-52.488	-116.203
164	1	164	0.78	1.376	34.23	8364	7.682	0.415	NA	0.058	0.275	-37.4	15.089
165	1	165	0.842	1.381	34.44	6538	7.743	0.355	NA	0.062	0.294	4.14	41.54
166	1	166	0.841	1.38	34.65	7573	7.744	0.355	NA	7.983E-4	0.004	-109.273	-113.414
167	1	167	0.828	1.396	34.86	6662	7.765	0.372	NA	0.021	0.098	128.624	-122.102
168	1	168	0.816	1.36	35.07	9471	7.803	0.377	NA	0.038	0.181	-108.858	122.518
169	1	169	0.799	1.435	35.28	5542	7.879	0.41	NA	0.077	0.365	102.79	-148.353
170	1	170	0.818	1.428	35.49	8806	7.899	0.391	NA	0.02	0.093	-19.37	-122.159
171	1	171	0.854	1.474	35.7	8110	7.957	0.374	NA	0.059	0.28	51.672	71.041
172	1	172	0.8	1.45	35.91	7242	8.016	0.414	NA	0.059	0.28	-155.9	152.429
173	1	173	0.785	1.425	36.12	6265	8.046	0.421	NA	0.03	0.142	-121.818	34.082
174	1	174	0.745	1.4	36.33	5401	8.093	0.454	NA	0.047	0.225	-147.972	-26.154
175	1	175	0.797	1.502	36.54	3662	8.208	0.438	NA	0.115	0.546	62.744	-149.284
176	1	176	0.81	1.521	36.75	2711	8.232	0.435	NA	0.024	0.112	55.597	-7.147
177	1	177	0.861	1.497	36.96	2502	8.288	0.379	NA	0.056	0.267	-25.732	-81.329
178	1	178	0.864	1.487	37.17	4723	8.298	0.371	NA	0.011	0.05	-72.006	-46.274
179	1	179	0.907	1.503	37.38	3697	8.344	0.343	NA	0.046	0.218	20.417	92.423
180	1	180	0.883	1.506	37.59	4411	8.369	0.365	NA	0.025	0.117	173.716	153.299
181	1	181	0.841	1.48	37.8	4217	8.417	0.388	NA	0.048	0.231	-148.595	37.69
182	1	182	0.834	1.392	38.01	5425	8.506	0.365	NA	0.089	0.422	-94.801	53.794
183	1	183	0.862	1.427	38.22	5738	8.55	0.349	NA	0.044	0.211	51.235	146.036
184	1	184	0.79	1.462	38.43	4558	8.63	0.428	NA	0.08	0.381	153.766	102.531
185	1	185	0.809	1.437	38.64	5762	8.662	0.402	NA	0.031	0.15	-52.517	153.717
186	1	186	0.833	1.485	38.85	4740	8.715	0.398	NA	0.053	0.253	63.249	115.766
187	1	187	0.87	1.444	39.06	3935	8.77	0.347	NA	0.055	0.263	-47.642	-110.892
188	1	188	0.879	1.554	39.27	2790	8.881	0.396	NA	0.111	0.529	85.339	132.981
189	1	189	0.88	1.56	39.48	3212	8.887	0.399	NA	0.006	0.028	79.538	-5.801
190	1	190	0.857	1.576	39.69	3040	8.915	0.427	NA	0.028	0.135	145.223	65.684
191	1	191	0.895	1.608	39.9	2092	8.965	0.42	NA	0.05	0.239	39.638	-105.585
192	1	192	0.846	1.651	40.11	2103	9.03	0.485	NA	0.065	0.308	139.318	99.68
193	1	193	0.844	1.582	40.32	3441	9.099	0.44	NA	0.069	0.328	-91.703	128.979
194	1	194	0.847	1.649	40.53	4832	9.167	0.483	NA	0.068	0.322	87.84	179.543
195	1	195	0.771	1.618	40.74	6681	9.249	0.521	NA	0.083	0.393	-157.466	114.693
196	1	196	0.841	1.663	40.95	3308	9.333	0.497	NA	0.084	0.399	32.769	-169.764
197	1	197	0.744	1.585	41.16	8477	9.458	0.524	NA	0.125	0.594	-141.078	-173.847
198	1	198	0.74	1.549	41.37	6826	9.493	0.51	NA	0.036	0.169	-96.48	44.597
199	1	199	0.693	1.514	41.58	8296	9.553	0.538	NA	0.059	0.283	-143.24	-46.759
200	1	200	0.694	1.522	41.79	9032	9.561	0.54	NA	0.009	0.042	78.96	-137.8
