# Supplementary material for: Random sub-diffusion and capture of genes by the nuclear pore reduces dynamics and coordinates inter-chromosomal movement
Source: eLife. 2021 May 18;10:e66238. doi: 10.7554/eLife.66238 (PMC8195609; doi:10.7554/eLife.66238)
Supplement: Figure 6—source data 1. [file elife-66238-fig6-data1.zip › CLUST_DB/CLUST_HIS4dip_MinusH/190226_QuickCap_H4dip_MinusH_Pri_16a.csv]

Nr	TID	PID	x [micron]	y [micron]	t [sec]	I [val]	Len [micron]	D2S [micron]	D2R [micron]	D2P [micron]	v [micron/sec]	α [deg]	Δα [deg]
1	1	1	0.998	1.396	0	5885	0	0	NA	NA	NA	NA	NA
2	1	2	0.991	1.245	0.21	8970	0.151	0.151	NA	0.151	0.72	-92.534	NA
3	1	3	1.025	1.273	0.42	8104	0.195	0.126	NA	0.044	0.21	39.272	131.806
4	1	4	0.98	1.392	0.63	9006	0.322	0.018	NA	0.127	0.603	110.933	71.661
5	1	5	0.958	1.32	0.84	5521	0.397	0.086	NA	0.075	0.355	-106.875	142.192
6	1	6	0.969	1.428	1.05	8379	0.505	0.043	NA	0.109	0.517	84.293	-168.832
7	1	7	0.993	1.406	1.26	8166	0.538	0.011	NA	0.033	0.156	-42.346	-126.638
8	1	8	0.975	1.342	1.47	6705	0.604	0.059	NA	0.067	0.317	-106.251	-63.905
9	1	9	0.968	1.268	1.68	6201	0.679	0.131	NA	0.074	0.353	-95.144	11.107
10	1	10	0.993	1.371	1.89	7306	0.784	0.026	NA	0.106	0.504	76.565	171.709
11	1	11	0.983	1.353	2.1	8021	0.805	0.046	NA	0.021	0.099	-118.21	165.225
12	1	12	0.943	1.304	2.31	6922	0.868	0.107	NA	0.063	0.301	-129.78	-11.57
13	1	13	0.981	1.393	2.52	4482	0.965	0.017	NA	0.097	0.461	66.699	-163.521
14	1	14	1.016	1.331	2.73	8279	1.037	0.068	NA	0.071	0.34	-60.582	-127.281
15	1	15	1.004	1.336	2.94	7010	1.05	0.06	NA	0.013	0.062	155.624	-143.794
16	1	16	1.005	1.252	3.15	8369	1.134	0.144	NA	0.084	0.402	-89.781	114.594
17	1	17	0.994	1.241	3.36	9623	1.149	0.156	NA	0.015	0.074	-133.767	-43.985
18	1	18	0.966	1.251	3.57	6370	1.18	0.149	NA	0.03	0.143	160.567	-65.666
19	1	19	0.966	1.264	3.78	8868	1.193	0.136	NA	0.014	0.065	89.781	-70.786
20	1	20	0.948	1.333	3.99	7082	1.264	0.081	NA	0.07	0.335	104.434	14.653
21	1	21	0.975	1.267	4.2	7519	1.335	0.132	NA	0.071	0.34	-67.68	-172.113
22	1	22	1.026	1.231	4.41	8548	1.397	0.168	NA	0.062	0.295	-35.435	32.244
23	1	23	1.022	1.224	4.62	10404	1.405	0.174	NA	0.008	0.037	-119.652	-84.217
24	1	24	0.979	1.259	4.83	9431	1.46	0.139	NA	0.055	0.262	140.256	-100.092
25	1	25	0.967	1.243	5.04	9098	1.48	0.156	NA	0.02	0.096	-129.135	90.609
26	1	26	1.003	1.163	5.25	8081	1.569	0.234	NA	0.088	0.421	-65.544	63.591
27	1	27	0.954	1.167	5.46	7989	1.618	0.234	NA	0.05	0.237	175.356	-119.1
28	1	28	0.971	1.135	5.67	8049	1.654	0.263	NA	0.036	0.173	-61.027	123.617
29	1	29	0.981	1.143	5.88	8896	1.667	0.253	NA	0.013	0.06	41.073	102.101
30	1	30	0.967	1.15	6.09	8514	1.682	0.248	NA	0.015	0.073	152.881	111.808
31	1	31	0.952	1.224	6.3	8556	1.758	0.178	NA	0.075	0.359	101.508	-51.372
32	1	32	0.963	1.168	6.51	6963	1.815	0.231	NA	0.057	0.272	-79.29	179.202
33	1	33	0.923	1.28	6.72	7370	1.934	0.138	NA	0.119	0.566	109.537	-171.173
34	1	34	0.957	1.215	6.93	6421	2.007	0.186	NA	0.073	0.35	-62.451	-171.988
35	1	35	0.92	1.237	7.14	8157	2.05	0.178	NA	0.043	0.206	150.171	-147.378
36	1	36	0.948	1.169	7.35	6348	2.124	0.233	NA	0.074	0.351	-67.185	142.644
37	1	37	0.94	1.269	7.56	4949	2.225	0.139	NA	0.101	0.481	94.498	161.683
38	1	38	0.944	1.302	7.77	6958	2.258	0.109	NA	0.033	0.156	83.421	-11.077
39	1	39	0.956	1.19	7.98	6171	2.37	0.211	NA	0.113	0.537	-83.676	-167.097
40	1	40	0.946	1.241	8.19	5962	2.423	0.163	NA	0.053	0.251	101.635	-174.689
41	1	41	0.931	1.27	8.4	7131	2.455	0.143	NA	0.032	0.15	116.971	15.336
42	1	42	0.969	1.252	8.61	7528	2.496	0.147	NA	0.041	0.196	-25.266	-142.237
43	1	43	1.008	1.275	8.82	6562	2.542	0.121	NA	0.046	0.219	30.703	55.969
44	1	44	1.027	1.268	9.03	7223	2.562	0.132	NA	0.02	0.094	-23.053	-53.756
45	1	45	1.016	1.29	9.24	5877	2.586	0.108	NA	0.025	0.117	116.24	139.293
46	1	46	1.001	1.284	9.45	8164	2.602	0.113	NA	0.016	0.075	-156.828	86.932
47	1	47	0.94	1.17	9.66	4422	2.731	0.233	NA	0.129	0.612	-118.345	38.482
48	1	48	0.965	1.161	9.87	5427	2.757	0.237	NA	0.026	0.124	-20.373	97.972
49	1	49	0.999	1.191	10.08	4849	2.802	0.206	NA	0.045	0.216	40.159	60.532
50	1	50	1.003	1.078	10.29	6687	2.915	0.319	NA	0.113	0.539	-88.254	-128.413
51	1	51	1.019	1.034	10.5	3782	2.962	0.363	NA	0.047	0.223	-68.948	19.306
52	1	52	1.03	1.1	10.71	6538	3.029	0.298	NA	0.067	0.319	81.333	150.281
53	1	53	1.01	1.094	10.92	7351	3.049	0.303	NA	0.02	0.096	-162.116	116.551
54	1	54	1.075	1.035	11.13	9700	3.136	0.369	NA	0.087	0.414	-42.204	119.912
55	1	55	1.105	0.985	11.34	8505	3.195	0.425	NA	0.058	0.278	-58.716	-16.512
56	1	56	1.092	0.98	11.55	6572	3.209	0.426	NA	0.015	0.07	-159.555	-100.839
57	1	57	1.132	0.938	11.76	5975	3.268	0.477	NA	0.059	0.279	-46.159	113.397
58	1	58	1.082	1.037	11.97	8960	3.379	0.369	NA	0.111	0.527	116.708	162.867
59	1	59	1.08	1.057	12.18	6747	3.399	0.349	NA	0.021	0.098	97.452	-19.256
60	1	60	1.097	0.979	12.39	7340	3.479	0.429	NA	0.08	0.381	-77.577	-175.029
61	1	61	1.03	1.105	12.6	5836	3.622	0.293	NA	0.142	0.678	118.003	-164.42
62	1	62	0.995	1.133	12.81	6852	3.666	0.264	NA	0.044	0.212	141.603	23.6
63	1	63	1.084	1.145	13.02	10075	3.755	0.266	NA	0.089	0.425	7.753	-133.85
64	1	64	1.042	1.146	13.23	8055	3.797	0.254	NA	0.042	0.199	177.441	169.688
65	1	65	1.018	1.271	13.44	7153	3.924	0.127	NA	0.127	0.605	100.773	-76.669
66	1	66	1.008	1.198	13.65	6353	3.998	0.198	NA	0.074	0.351	-97.879	161.348
67	1	67	1.053	1.16	13.86	5945	4.057	0.243	NA	0.059	0.283	-40.315	57.564
68	1	68	1.02	1.128	14.07	7831	4.104	0.27	NA	0.047	0.222	-136.28	-95.965
69	1	69	0.985	1.239	14.28	6464	4.22	0.158	NA	0.116	0.555	107.386	-116.334
70	1	70	1.021	1.169	14.49	7039	4.299	0.228	NA	0.078	0.373	-62.739	-170.124
71	1	71	1.001	1.222	14.7	5625	4.355	0.175	NA	0.056	0.267	111.067	173.806
72	1	72	0.963	1.291	14.91	7720	4.433	0.111	NA	0.079	0.374	118.381	7.314
73	1	73	1.021	1.24	15.12	6261	4.51	0.158	NA	0.077	0.366	-40.878	-159.259
74	1	74	1.014	1.265	15.33	6124	4.536	0.132	NA	0.026	0.124	107.596	148.474
75	1	75	1.055	1.235	15.54	5597	4.588	0.171	NA	0.051	0.244	-35.511	-143.108
76	1	76	1.059	1.208	15.75	8366	4.615	0.198	NA	0.028	0.131	-82.43	-46.918
77	1	77	1.05	1.231	15.96	7257	4.639	0.173	NA	0.024	0.116	111.85	-165.72
78	1	78	1.052	1.252	16.17	7187	4.66	0.154	NA	0.021	0.099	84.678	-27.172
79	1	79	0.998	1.357	16.38	9028	4.778	0.04	NA	0.118	0.563	117.258	32.58
80	1	80	1.007	1.352	16.59	5945	4.789	0.045	NA	0.011	0.051	-25.658	-142.917
81	1	81	1.013	1.224	16.8	7097	4.917	0.173	NA	0.128	0.611	-87.298	-61.639
82	1	82	1.071	1.114	17.01	6536	5.042	0.292	NA	0.124	0.592	-62.235	25.063
83	1	83	1.114	1.002	17.22	6395	5.161	0.411	NA	0.12	0.57	-69.218	-6.983
84	1	84	1.067	1.023	17.43	6214	5.212	0.38	NA	0.051	0.241	156.035	-134.747
85	1	85	1.063	1.087	17.64	10180	5.277	0.316	NA	0.065	0.308	93.765	-62.27
86	1	86	1.085	1.102	17.85	6291	5.303	0.307	NA	0.027	0.127	33.482	-60.282
87	1	87	1.104	1.021	18.06	7355	5.386	0.39	NA	0.083	0.395	-77.303	-110.785
88	1	88	1.15	0.93	18.27	6427	5.488	0.49	NA	0.102	0.485	-62.774	14.529
89	1	89	1.177	0.923	18.48	6079	5.516	0.506	NA	0.027	0.131	-15.646	47.128
90	1	90	1.216	0.894	18.69	7379	5.565	0.548	NA	0.049	0.235	-36.306	-20.66
91	1	91	1.212	0.93	18.9	5476	5.601	0.513	NA	0.036	0.173	97.256	133.562
92	1	92	1.175	1.011	19.11	5425	5.691	0.424	NA	0.089	0.425	114.343	17.087
93	1	93	1.104	1.079	19.32	7072	5.789	0.335	NA	0.098	0.467	136.548	22.205
94	1	94	1.158	1.004	19.53	3240	5.881	0.424	NA	0.092	0.44	-53.934	169.518
95	1	95	1.222	0.974	19.74	4789	5.952	0.479	NA	0.071	0.339	-25.206	28.728
96	1	96	1.221	1.002	19.95	4264	5.981	0.453	NA	0.029	0.136	93.59	118.796
97	1	97	1.185	1.024	20.16	5053	6.023	0.417	NA	0.042	0.199	148.395	54.805
98	1	98	1.231	1.011	20.37	2250	6.07	0.45	NA	0.048	0.227	-16.298	-164.693
99	1	99	1.16	1.016	20.58	4825	6.141	0.414	NA	0.071	0.337	175.958	-167.744
100	1	100	1.165	1.052	20.79	3022	6.177	0.383	NA	0.036	0.172	82.594	-93.364
101	1	101	1.203	1.075	21	3776	6.222	0.381	NA	0.044	0.211	30.983	-51.611
102	1	102	1.239	0.965	21.21	4123	6.338	0.495	NA	0.116	0.552	-71.71	-102.693
103	1	103	1.218	1.053	21.42	3037	6.428	0.408	NA	0.091	0.431	103.682	175.392
104	1	104	1.157	1.105	21.63	3901	6.508	0.332	NA	0.08	0.38	139.204	35.521
105	1	105	1.073	1.208	21.84	4311	6.641	0.203	NA	0.133	0.634	129.456	-9.747
106	1	106	1.043	1.21	22.05	5369	6.67	0.192	NA	0.029	0.14	175.194	45.737
107	1	107	1.148	1.073	22.26	4002	6.842	0.356	NA	0.172	0.818	-52.622	132.184
108	1	108	1.185	1.063	22.47	4578	6.881	0.383	NA	0.039	0.186	-16.269	36.353
109	1	109	1.14	1.175	22.68	4684	7.002	0.263	NA	0.121	0.576	111.913	128.182
110	1	110	1.121	1.049	22.89	2920	7.13	0.369	NA	0.128	0.607	-98.469	149.618
111	1	111	1.13	1.053	23.1	2220	7.139	0.368	NA	0.009	0.045	27.234	125.703
112	1	112	1.12	1.088	23.31	3846	7.175	0.332	NA	0.036	0.172	105.504	78.271
113	1	113	1.073	1.137	23.52	4439	7.244	0.27	NA	0.068	0.325	133.396	27.892
114	1	114	1.082	1.077	23.73	8034	7.304	0.33	NA	0.061	0.289	-81.198	145.406
115	1	115	1.024	1.159	23.94	6250	7.404	0.239	NA	0.1	0.477	125.717	-153.086
116	1	116	1.013	1.212	24.15	5220	7.459	0.185	NA	0.055	0.26	101.701	-24.015
117	1	117	1.042	1.186	24.36	5041	7.497	0.215	NA	0.039	0.184	-41.813	-143.514
118	1	118	1.072	1.175	24.57	8157	7.53	0.233	NA	0.032	0.152	-20.808	21.005
119	1	119	1.096	1.192	24.78	6636	7.559	0.227	NA	0.03	0.142	34.523	55.331
120	1	120	1.126	1.138	24.99	5708	7.621	0.288	NA	0.061	0.292	-60.838	-95.361
121	1	121	1.093	1.162	25.2	3488	7.661	0.253	NA	0.041	0.195	144.631	-154.532
122	1	122	1.115	1.14	25.41	5885	7.693	0.282	NA	0.031	0.149	-45.377	169.993
123	1	123	1.128	1.07	25.62	3652	7.764	0.351	NA	0.071	0.339	-78.857	-33.48
124	1	124	1.107	0.994	25.83	3940	7.843	0.417	NA	0.08	0.379	-105.889	-27.032
125	1	125	1.098	0.994	26.04	3818	7.852	0.415	NA	0.009	0.043	177.414	-76.697
126	1	126	1.102	1.084	26.25	2897	7.942	0.33	NA	0.09	0.427	87.41	-90.004
127	1	127	1.104	1.112	26.46	4384	7.97	0.304	NA	0.028	0.134	85.674	-1.736
128	1	128	1.04	1.07	26.67	7080	8.046	0.329	NA	0.076	0.362	-147.212	127.114
129	1	129	1.096	0.994	26.88	4846	8.141	0.414	NA	0.095	0.453	-53.727	93.485
130	1	130	1.099	0.992	27.09	6150	8.145	0.417	NA	0.003	0.015	-29.091	24.636
131	1	131	1.131	0.996	27.3	7871	8.177	0.422	NA	0.032	0.153	7.325	36.417
132	1	132	1.083	1.022	27.51	3630	8.23	0.384	NA	0.054	0.256	151.616	144.29
133	1	133	1.084	1.025	27.72	3097	8.234	0.381	NA	0.004	0.018	87.644	-63.971
134	1	134	1.201	0.939	27.93	3131	8.38	0.501	NA	0.146	0.694	-36.54	-124.184
135	1	135	1.148	0.915	28.14	3628	8.438	0.504	NA	0.058	0.277	-156.367	-119.828
136	1	136	1.216	0.868	28.35	4942	8.521	0.571	NA	0.083	0.395	-34.784	121.583
137	1	137	1.232	0.868	28.56	2745	8.538	0.578	NA	0.017	0.079	0.281	35.065
138	1	138	1.205	0.856	28.77	4206	8.568	0.579	NA	0.03	0.144	-156.181	-156.462
139	1	139	1.179	0.911	28.98	6555	8.629	0.518	NA	0.061	0.291	115.303	-88.515
140	1	140	1.104	1.053	29.19	5917	8.79	0.359	NA	0.161	0.765	117.73	2.427
141	1	141	1.104	0.965	29.4	7123	8.878	0.444	NA	0.088	0.42	-89.571	152.699
142	1	142	1.164	0.936	29.61	4940	8.944	0.489	NA	0.066	0.315	-26.325	63.246
143	1	143	1.118	1.016	29.82	5151	9.036	0.399	NA	0.092	0.438	119.52	145.845
144	1	144	1.123	1.028	30.03	4748	9.049	0.389	NA	0.013	0.062	70.604	-48.916
145	1	145	1.138	1.016	30.24	8520	9.069	0.405	NA	0.02	0.093	-36.889	-107.493
146	1	146	1.129	0.986	30.45	5358	9.1	0.43	NA	0.032	0.151	-107.866	-70.977
147	1	147	1.164	1.091	30.66	3456	9.211	0.348	NA	0.11	0.526	71.061	178.927
148	1	148	1.144	1.077	30.87	4189	9.236	0.351	NA	0.025	0.119	-145.866	143.073
149	1	149	1.122	1.066	31.08	2973	9.26	0.352	NA	0.024	0.114	-154.563	-8.698
150	1	150	1.087	1.066	31.29	6963	9.295	0.342	NA	0.035	0.166	-179.355	-24.791
151	1	151	1.008	1.088	31.5	5166	9.377	0.309	NA	0.082	0.39	164.708	-15.937
152	1	152	1.075	1.071	31.71	3539	9.445	0.334	NA	0.069	0.327	-14.113	-178.821
153	1	153	1.007	1.085	31.92	7607	9.515	0.311	NA	0.069	0.33	168.084	-177.803
154	1	154	1.051	1.165	32.13	7524	9.606	0.237	NA	0.091	0.434	60.965	-107.119
155	1	155	1.046	1.242	32.34	7577	9.683	0.161	NA	0.078	0.369	93.927	32.962
156	1	156	1.025	1.146	32.55	3933	9.782	0.252	NA	0.098	0.469	-101.949	164.124
157	1	157	1.05	1.214	32.76	4667	9.854	0.189	NA	0.073	0.346	70.071	172.02
158	1	158	1.024	1.238	32.97	4684	9.89	0.16	NA	0.035	0.169	137.144	67.072
159	1	159	1.002	1.202	33.18	4012	9.932	0.194	NA	0.042	0.202	-120.836	102.02
160	1	160	0.967	1.153	33.39	7317	9.992	0.245	NA	0.06	0.285	-125.635	-4.799
161	1	161	0.993	1.199	33.6	3490	10.044	0.197	NA	0.053	0.25	61.309	-173.056
162	1	162	1.104	1.125	33.81	3620	10.178	0.291	NA	0.134	0.637	-33.678	-94.987
163	1	163	1.078	1.172	34.02	2542	10.232	0.238	NA	0.054	0.257	118.831	152.509
164	1	164	1.134	1.052	34.23	2756	10.365	0.371	NA	0.133	0.635	-64.942	176.227
165	1	165	1.083	1.166	34.44	2116	10.491	0.245	NA	0.126	0.599	114.242	179.184
166	1	166	1.048	1.105	34.65	4130	10.561	0.296	NA	0.07	0.334	-119.325	126.433
167	1	167	1.024	0.973	34.86	5962	10.696	0.424	NA	0.135	0.641	-100.34	18.985
168	1	168	1.007	0.948	35.07	4910	10.726	0.449	NA	0.03	0.145	-124.842	-24.502
169	1	169	1.026	0.861	35.28	4710	10.815	0.536	NA	0.089	0.423	-77.231	47.611
170	1	170	0.983	0.972	35.49	4957	10.934	0.425	NA	0.119	0.567	111.499	-171.27
171	1	171	0.957	1.006	35.7	5710	10.976	0.393	NA	0.043	0.202	127.028	15.529
172	1	172	0.95	1.014	35.91	6551	10.987	0.385	NA	0.011	0.052	129.764	2.737
173	1	173	0.926	0.938	36.12	7089	11.067	0.464	NA	0.08	0.38	-107.746	122.49
174	1	174	0.885	0.94	36.33	4951	11.108	0.47	NA	0.041	0.197	177.934	-74.32
175	1	175	0.868	0.842	36.54	8714	11.208	0.57	NA	0.099	0.473	-99.614	82.452
176	1	176	0.815	0.949	36.75	6163	11.327	0.484	NA	0.12	0.57	116.548	-143.837
177	1	177	0.809	1.066	36.96	5749	11.445	0.38	NA	0.118	0.56	92.544	-24.004
178	1	178	0.827	1.053	37.17	8130	11.468	0.384	NA	0.022	0.107	-37.75	-130.295
179	1	179	0.81	1.027	37.38	5203	11.499	0.414	NA	0.031	0.147	-122.576	-84.826
180	1	180	0.803	1.059	37.59	7923	11.532	0.389	NA	0.033	0.159	102.465	-134.959
181	1	181	0.851	1.229	37.8	5664	11.708	0.222	NA	0.176	0.84	74.162	-28.302
182	1	182	0.907	1.25	38.01	6069	11.768	0.172	NA	0.06	0.285	20.457	-53.706
183	1	183	0.85	1.196	38.22	6427	11.847	0.249	NA	0.079	0.374	-136.457	-156.913
184	1	184	0.868	1.17	38.43	7067	11.877	0.261	NA	0.031	0.146	-55.098	81.359
185	1	185	0.887	1.158	38.64	7929	11.901	0.263	NA	0.023	0.111	-33.565	21.533
186	1	186	0.886	1.221	38.85	5017	11.964	0.208	NA	0.064	0.302	90.863	124.428
187	1	187	0.928	1.295	39.06	4772	12.049	0.123	NA	0.085	0.404	60.676	-30.188
188	1	188	0.905	1.307	39.27	3362	12.075	0.129	NA	0.026	0.123	153.021	92.345
189	1	189	0.911	1.22	39.48	4791	12.162	0.197	NA	0.087	0.414	-86.246	120.733
190	1	190	0.929	1.309	39.69	5160	12.252	0.111	NA	0.091	0.433	78.233	164.479
191	1	191	0.899	1.31	39.9	7944	12.283	0.131	NA	0.03	0.144	177.872	99.638
192	1	192	0.923	1.201	40.11	6476	12.394	0.209	NA	0.111	0.53	-77.563	104.565
193	1	193	0.928	1.272	40.32	7289	12.464	0.143	NA	0.07	0.335	86.069	163.633
194	1	194	0.929	1.299	40.53	7935	12.492	0.119	NA	0.028	0.132	87.438	1.369
195	1	195	0.91	1.372	40.74	7967	12.567	0.091	NA	0.076	0.36	104.272	16.834
196	1	196	0.892	1.283	40.95	9678	12.659	0.155	NA	0.091	0.435	-101.609	154.118
197	1	197	0.822	1.181	41.16	9333	12.782	0.277	NA	0.123	0.586	-124.365	-22.756
198	1	198	0.821	1.187	41.37	7906	12.788	0.274	NA	0.006	0.027	100.404	-135.23
199	1	199	0.834	1.135	41.58	7095	12.841	0.309	NA	0.054	0.256	-76.724	-177.128
200	1	200	0.865	1.03	41.79	9043	12.95	0.389	NA	0.109	0.518	-73.228	3.496
