# Supplementary material for: Random sub-diffusion and capture of genes by the nuclear pore reduces dynamics and coordinates inter-chromosomal movement
Source: eLife. 2021 May 18;10:e66238. doi: 10.7554/eLife.66238 (PMC8195609; doi:10.7554/eLife.66238)
Supplement: Figure 6—source data 1. [file elife-66238-fig6-data1.zip › CLUST_DB/CLUST_HIS4dip_MinusH/190226_QuickCap_H4dip_MinusH_Pri_13a.csv]

Nr	TID	PID	x [micron]	y [micron]	t [sec]	I [val]	Len [micron]	D2S [micron]	D2R [micron]	D2P [micron]	v [micron/sec]	α [deg]	Δα [deg]
1	1	1	1.439	0.863	0	12383	0	0	NA	NA	NA	NA	NA
2	1	2	1.399	0.812	0.21	16864	0.065	0.065	NA	0.065	0.308	-128.069	NA
3	1	3	1.291	0.779	0.42	13638	0.178	0.17	NA	0.113	0.539	-162.879	-34.81
4	1	4	1.364	0.821	0.63	14073	0.263	0.085	NA	0.085	0.405	30.178	-166.943
5	1	5	1.313	0.771	0.84	11108	0.335	0.156	NA	0.072	0.342	-135.485	-165.664
6	1	6	1.275	0.736	1.05	7643	0.386	0.207	NA	0.051	0.245	-137.6	-2.114
7	1	7	1.308	0.741	1.26	11306	0.42	0.179	NA	0.033	0.159	8.115	145.714
8	1	8	1.342	0.79	1.47	12326	0.479	0.121	NA	0.06	0.285	55.705	47.59
9	1	9	1.365	0.767	1.68	8531	0.512	0.121	NA	0.033	0.157	-46.45	-102.155
10	1	10	1.348	0.779	1.89	10649	0.533	0.124	NA	0.02	0.097	144.138	-169.412
11	1	11	1.363	0.8	2.1	13002	0.559	0.098	NA	0.026	0.126	55.264	-88.874
12	1	12	1.448	0.794	2.31	11784	0.644	0.069	NA	0.085	0.404	-4.227	-59.491
13	1	13	1.423	0.79	2.52	11067	0.669	0.075	NA	0.025	0.119	-169.952	-165.726
14	1	14	1.451	0.822	2.73	8550	0.712	0.042	NA	0.043	0.203	49.214	-140.833
15	1	15	1.486	0.806	2.94	9416	0.75	0.074	NA	0.038	0.182	-25.029	-74.243
16	1	16	1.511	0.824	3.15	11620	0.781	0.082	NA	0.031	0.148	36.206	61.235
17	1	17	1.456	0.838	3.36	7711	0.838	0.03	NA	0.057	0.269	165.605	129.399
18	1	18	1.473	0.834	3.57	9819	0.856	0.045	NA	0.018	0.086	-15	179.394
19	1	19	1.479	0.822	3.78	12198	0.868	0.057	NA	0.013	0.06	-61.648	-46.648
20	1	20	1.541	0.822	3.99	11300	0.93	0.11	NA	0.062	0.293	0.025	61.673
21	1	21	1.489	0.798	4.2	14144	0.988	0.082	NA	0.058	0.274	-154.433	-154.458
22	1	22	1.531	0.781	4.41	7916	1.033	0.123	NA	0.045	0.214	-21.526	132.907
23	1	23	1.536	0.777	4.62	13486	1.04	0.13	NA	0.007	0.033	-36.171	-14.645
24	1	24	1.513	0.753	4.83	11202	1.073	0.132	NA	0.033	0.158	-134.216	-98.045
25	1	25	1.563	0.761	5.04	15270	1.123	0.161	NA	0.051	0.241	8.553	142.769
26	1	26	1.604	0.808	5.25	17371	1.186	0.175	NA	0.062	0.297	48.987	40.434
27	1	27	1.595	0.802	5.46	15447	1.197	0.167	NA	0.011	0.054	-150.979	160.034
28	1	28	1.556	0.852	5.67	13862	1.26	0.118	NA	0.062	0.297	128.074	-80.947
29	1	29	1.553	0.81	5.88	10033	1.301	0.126	NA	0.041	0.198	-94.151	137.774
30	1	30	1.547	0.806	6.09	17213	1.309	0.122	NA	0.008	0.036	-149.031	-54.879
31	1	31	1.508	0.724	6.3	15921	1.399	0.155	NA	0.091	0.433	-115.366	33.664
32	1	32	1.436	0.692	6.51	15948	1.478	0.171	NA	0.079	0.374	-155.536	-40.17
33	1	33	1.462	0.719	6.72	13211	1.516	0.146	NA	0.038	0.181	46.198	-158.265
34	1	34	1.475	0.733	6.93	14892	1.535	0.135	NA	0.019	0.091	47.058	0.859
35	1	35	1.507	0.751	7.14	15707	1.572	0.131	NA	0.037	0.174	29.594	-17.464
36	1	36	1.434	0.713	7.35	11827	1.654	0.15	NA	0.082	0.391	-152.315	178.091
37	1	37	1.471	0.778	7.56	12256	1.729	0.091	NA	0.075	0.356	60.251	-147.434
38	1	38	1.541	0.803	7.77	14363	1.803	0.119	NA	0.074	0.353	19.519	-40.731
39	1	39	1.493	0.781	7.98	15016	1.855	0.098	NA	0.052	0.25	-155.855	-175.375
40	1	40	1.417	0.779	8.19	14984	1.932	0.087	NA	0.077	0.365	-178.482	-22.626
41	1	41	1.445	0.757	8.4	11763	1.968	0.106	NA	0.036	0.171	-37.362	141.119
42	1	42	1.506	0.768	8.61	14190	2.029	0.117	NA	0.062	0.294	9.616	46.978
43	1	43	1.466	0.763	8.82	11950	2.07	0.103	NA	0.041	0.194	-173.91	176.474
44	1	44	1.427	0.682	9.03	11818	2.161	0.182	NA	0.09	0.431	-115.441	58.469
45	1	45	1.47	0.754	9.24	12614	2.245	0.113	NA	0.085	0.403	59.472	174.913
46	1	46	1.511	0.782	9.45	13134	2.295	0.109	NA	0.05	0.236	33.236	-26.236
47	1	47	1.517	0.788	9.66	13499	2.303	0.108	NA	0.008	0.038	48	14.764
48	1	48	1.482	0.77	9.87	10013	2.342	0.102	NA	0.039	0.184	-153.224	158.776
49	1	49	1.478	0.765	10.08	11564	2.348	0.105	NA	0.006	0.03	-128.611	24.613
50	1	50	1.387	0.692	10.29	16194	2.465	0.179	NA	0.117	0.557	-141.137	-12.526
51	1	51	1.348	0.696	10.5	17194	2.504	0.19	NA	0.039	0.187	174.509	-44.354
52	1	52	1.233	0.687	10.71	13297	2.619	0.27	NA	0.115	0.546	-175.724	9.767
53	1	53	1.278	0.679	10.92	12369	2.664	0.244	NA	0.045	0.216	-10.63	165.095
54	1	54	1.339	0.737	11.13	18139	2.749	0.161	NA	0.084	0.401	43.314	53.944
55	1	55	1.291	0.742	11.34	13333	2.797	0.191	NA	0.048	0.23	173.605	130.291
56	1	56	1.292	0.706	11.55	13806	2.833	0.215	NA	0.036	0.171	-89.172	97.223
57	1	57	1.348	0.744	11.76	12490	2.901	0.149	NA	0.068	0.326	34.009	123.181
58	1	58	1.346	0.734	11.97	19238	2.912	0.159	NA	0.011	0.051	-103.629	-137.638
59	1	59	1.35	0.748	12.18	15050	2.926	0.145	NA	0.014	0.068	74.34	177.969
60	1	60	1.366	0.779	12.39	12665	2.961	0.111	NA	0.035	0.166	62.398	-11.942
61	1	61	1.299	0.74	12.6	13273	3.038	0.186	NA	0.078	0.369	-149.761	147.841
62	1	62	1.291	0.705	12.81	14165	3.074	0.216	NA	0.035	0.168	-103.163	46.598
63	1	63	1.285	0.716	13.02	16241	3.086	0.212	NA	0.013	0.06	118.118	-138.719
64	1	64	1.358	0.734	13.23	13542	3.161	0.152	NA	0.075	0.356	13.926	-104.192
65	1	65	1.332	0.765	13.44	10698	3.201	0.144	NA	0.04	0.191	129.382	115.456
66	1	66	1.361	0.73	13.65	14502	3.246	0.153	NA	0.045	0.214	-50.326	-179.708
67	1	67	1.374	0.712	13.86	12712	3.269	0.164	NA	0.023	0.109	-53.278	-2.952
68	1	68	1.303	0.67	14.07	14335	3.352	0.235	NA	0.083	0.394	-149.443	-96.165
69	1	69	1.337	0.675	14.28	14120	3.385	0.214	NA	0.034	0.161	7.949	157.392
70	1	70	1.333	0.721	14.49	13450	3.432	0.177	NA	0.046	0.22	95.13	87.181
71	1	71	1.371	0.736	14.7	10822	3.473	0.143	NA	0.041	0.196	22.203	-72.926
72	1	72	1.378	0.736	14.91	11417	3.48	0.141	NA	0.007	0.034	-3.176	-25.379
73	1	73	1.424	0.757	15.12	10737	3.53	0.107	NA	0.05	0.24	24.73	27.906
74	1	74	1.433	0.749	15.33	13655	3.542	0.114	NA	0.012	0.057	-41.582	-66.312
75	1	75	1.403	0.723	15.54	11368	3.582	0.144	NA	0.04	0.189	-138.311	-96.729
76	1	76	1.359	0.675	15.75	9019	3.647	0.204	NA	0.065	0.311	-132.529	5.782
77	1	77	1.397	0.714	15.96	12616	3.702	0.154	NA	0.055	0.262	46.149	178.678
78	1	78	1.352	0.72	16.17	11353	3.748	0.167	NA	0.046	0.219	172.485	126.336
79	1	79	1.27	0.709	16.38	11703	3.831	0.228	NA	0.082	0.392	-172.208	15.306
80	1	80	1.27	0.701	16.59	14220	3.839	0.234	NA	0.008	0.038	-91.998	80.21
81	1	81	1.31	0.701	16.8	15456	3.879	0.207	NA	0.04	0.191	0.098	92.096
82	1	82	1.311	0.707	17.01	13915	3.885	0.201	NA	0.006	0.028	76.42	76.322
83	1	83	1.334	0.692	17.22	11229	3.912	0.201	NA	0.027	0.131	-34.146	-110.566
84	1	84	1.334	0.703	17.43	13651	3.923	0.191	NA	0.011	0.053	88.425	122.571
85	1	85	1.319	0.683	17.64	10926	3.948	0.216	NA	0.025	0.119	-126.895	144.681
86	1	86	1.365	0.706	17.85	17032	3.999	0.173	NA	0.051	0.243	27.06	153.954
87	1	87	1.384	0.706	18.06	9120	4.019	0.166	NA	0.02	0.094	0.438	-26.622
88	1	88	1.329	0.736	18.27	11835	4.082	0.167	NA	0.063	0.301	151.196	150.758
89	1	89	1.263	0.725	18.48	13943	4.149	0.223	NA	0.067	0.32	-170.566	38.239
90	1	90	1.245	0.695	18.69	12258	4.185	0.256	NA	0.036	0.169	-119.792	50.774
91	1	91	1.276	0.684	18.9	11854	4.218	0.242	NA	0.033	0.158	-19.478	100.315
92	1	92	1.23	0.67	19.11	9111	4.266	0.284	NA	0.048	0.228	-163.704	-144.226
93	1	93	1.274	0.698	19.32	7430	4.318	0.232	NA	0.052	0.249	32.731	-163.566
94	1	94	1.282	0.713	19.53	5457	4.336	0.216	NA	0.017	0.081	61.49	28.76
95	1	95	1.316	0.703	19.74	5695	4.371	0.201	NA	0.035	0.167	-16.764	-78.255
96	1	96	1.299	0.732	19.95	5216	4.404	0.192	NA	0.033	0.159	121.341	138.106
97	1	97	1.407	0.709	20.16	13416	4.515	0.157	NA	0.111	0.527	-11.831	-133.172
98	1	98	1.374	0.694	20.37	10815	4.551	0.181	NA	0.037	0.175	-155.367	-143.536
99	1	99	1.424	0.729	20.58	14521	4.613	0.135	NA	0.062	0.294	34.694	-169.939
100	1	100	1.377	0.74	20.79	7910	4.661	0.137	NA	0.048	0.23	166.279	131.585
101	1	101	1.411	0.785	21	9134	4.717	0.082	NA	0.056	0.267	53.278	-113.001
102	1	102	1.389	0.707	21.21	7607	4.798	0.163	NA	0.081	0.385	-105.427	-158.705
103	1	103	1.386	0.669	21.42	9764	4.837	0.201	NA	0.039	0.185	-95.775	9.652
104	1	104	1.31	0.698	21.63	12046	4.918	0.209	NA	0.081	0.385	158.684	-105.541
105	1	105	1.319	0.683	21.84	13655	4.936	0.216	NA	0.018	0.084	-59.766	141.551
106	1	106	1.337	0.64	22.05	13388	4.982	0.245	NA	0.046	0.221	-67.329	-7.564
107	1	107	1.459	0.68	22.26	14592	5.11	0.184	NA	0.128	0.612	17.974	85.303
108	1	108	1.468	0.712	22.47	12610	5.144	0.154	NA	0.033	0.158	73.919	55.945
109	1	109	1.393	0.685	22.68	10397	5.224	0.183	NA	0.08	0.382	-160.778	125.304
110	1	110	1.448	0.744	22.89	11825	5.304	0.119	NA	0.081	0.384	46.379	-152.843
111	1	111	1.426	0.736	23.1	14988	5.328	0.128	NA	0.023	0.112	-159.967	153.654
112	1	112	1.422	0.732	23.31	15492	5.334	0.132	NA	0.006	0.029	-137.741	22.226
113	1	113	1.435	0.768	23.52	13640	5.373	0.095	NA	0.039	0.185	69.684	-152.575
114	1	114	1.441	0.771	23.73	13230	5.379	0.091	NA	0.006	0.03	31.066	-38.618
115	1	115	1.439	0.78	23.94	14566	5.388	0.082	NA	0.009	0.043	96.875	65.809
116	1	116	1.464	0.748	24.15	12597	5.429	0.118	NA	0.041	0.195	-52.342	-149.217
117	1	117	1.523	0.745	24.36	12384	5.488	0.145	NA	0.058	0.278	-2.87	49.471
118	1	118	1.532	0.713	24.57	9678	5.521	0.177	NA	0.034	0.16	-74.469	-71.599
119	1	119	1.52	0.717	24.78	12674	5.534	0.167	NA	0.012	0.059	160.091	-125.44
120	1	120	1.546	0.758	24.99	14015	5.582	0.15	NA	0.048	0.23	58.231	-101.86
121	1	121	1.514	0.736	25.2	12213	5.62	0.148	NA	0.038	0.182	-144.998	156.771
122	1	122	1.5	0.771	25.41	12435	5.658	0.11	NA	0.038	0.181	112.193	-102.808
123	1	123	1.578	0.777	25.62	13960	5.736	0.164	NA	0.078	0.372	4.093	-108.101
124	1	124	1.552	0.805	25.83	10338	5.775	0.127	NA	0.039	0.184	132.494	128.401
125	1	125	1.521	0.754	26.04	10848	5.834	0.136	NA	0.06	0.284	-121.345	106.161
126	1	126	1.539	0.807	26.25	10649	5.89	0.115	NA	0.055	0.264	70.486	-168.169
127	1	127	1.522	0.793	26.46	13740	5.912	0.109	NA	0.022	0.106	-141.935	147.579
128	1	128	1.544	0.785	26.67	14833	5.936	0.131	NA	0.024	0.113	-18.495	123.44
129	1	129	1.507	0.816	26.88	11353	5.984	0.083	NA	0.048	0.228	140.454	158.949
130	1	130	1.495	0.811	27.09	14856	5.997	0.077	NA	0.013	0.062	-156.481	63.065
131	1	131	1.513	0.804	27.3	15185	6.016	0.095	NA	0.019	0.091	-21.333	135.148
132	1	132	1.506	0.795	27.51	15980	6.026	0.096	NA	0.011	0.051	-128.162	-106.829
133	1	133	1.502	0.759	27.72	15332	6.063	0.121	NA	0.036	0.174	-97.529	30.633
134	1	134	1.576	0.808	27.93	15259	6.152	0.148	NA	0.089	0.425	33.274	130.803
135	1	135	1.504	0.797	28.14	12064	6.225	0.093	NA	0.073	0.349	-171.147	155.58
136	1	136	1.517	0.785	28.35	8887	6.243	0.11	NA	0.018	0.084	-43.078	128.069
137	1	137	1.496	0.756	28.56	9843	6.279	0.121	NA	0.036	0.172	-125.986	-82.908
138	1	138	1.523	0.761	28.77	10592	6.307	0.132	NA	0.028	0.133	11.433	137.419
139	1	139	1.575	0.754	28.98	8861	6.359	0.174	NA	0.052	0.249	-8.02	-19.454
140	1	140	1.561	0.738	29.19	9512	6.381	0.175	NA	0.021	0.102	-129.838	-121.818
141	1	141	1.578	0.696	29.4	13740	6.425	0.217	NA	0.044	0.211	-68.155	61.683
142	1	142	1.592	0.706	29.61	12384	6.442	0.219	NA	0.017	0.081	33.788	101.944
143	1	143	1.626	0.737	29.82	10237	6.489	0.226	NA	0.047	0.223	42.16	8.372
144	1	144	1.543	0.739	30.03	9646	6.573	0.162	NA	0.084	0.399	179.18	137.02
145	1	145	1.534	0.774	30.24	12445	6.609	0.13	NA	0.036	0.173	103.866	-75.314
146	1	146	1.527	0.755	30.45	7957	6.629	0.139	NA	0.02	0.095	-110.676	145.457
147	1	147	1.548	0.765	30.66	13913	6.652	0.146	NA	0.023	0.11	25.402	136.078
148	1	148	1.413	0.766	30.87	6225	6.787	0.1	NA	0.134	0.64	179.454	154.053
149	1	149	1.429	0.763	31.08	9791	6.802	0.1	NA	0.015	0.074	-12.561	167.985
150	1	150	1.391	0.751	31.29	3633	6.842	0.122	NA	0.04	0.188	-162.068	-149.508
151	1	151	1.419	0.796	31.5	5614	6.895	0.069	NA	0.053	0.254	57.672	-140.259
152	1	152	1.421	0.746	31.71	9478	6.945	0.118	NA	0.05	0.237	-88.675	-146.347
153	1	153	1.471	0.802	31.92	8576	7.02	0.069	NA	0.076	0.36	47.756	136.432
154	1	154	1.534	0.823	32.13	7660	7.086	0.103	NA	0.066	0.315	18.741	-29.015
155	1	155	1.577	0.807	32.34	13077	7.133	0.149	NA	0.046	0.221	-20.36	-39.101
156	1	156	1.572	0.834	32.55	7812	7.16	0.136	NA	0.028	0.132	101.437	121.798
157	1	157	1.608	0.849	32.76	7667	7.199	0.17	NA	0.039	0.185	22.277	-79.16
158	1	158	1.593	0.838	32.97	9233	7.218	0.156	NA	0.018	0.088	-145.072	-167.35
159	1	159	1.598	0.837	33.18	9855	7.223	0.161	NA	0.005	0.024	-12.635	132.438
160	1	160	1.566	0.805	33.39	7645	7.268	0.139	NA	0.045	0.216	-135.272	-122.637
161	1	161	1.579	0.826	33.6	5753	7.293	0.145	NA	0.024	0.116	57.349	-167.379
162	1	162	1.502	0.795	33.81	10133	7.376	0.092	NA	0.083	0.396	-158.203	144.448
163	1	163	1.549	0.793	34.02	8795	7.423	0.13	NA	0.047	0.225	-3.044	155.159
164	1	164	1.49	0.805	34.23	11878	7.483	0.077	NA	0.06	0.284	167.863	170.907
165	1	165	1.591	0.82	34.44	7807	7.584	0.159	NA	0.102	0.485	8.384	-159.479
166	1	166	1.628	0.8	34.65	9036	7.627	0.2	NA	0.042	0.201	-28.447	-36.831
167	1	167	1.572	0.732	34.86	14254	7.714	0.187	NA	0.088	0.418	-129.665	-101.217
168	1	168	1.604	0.797	35.07	11018	7.786	0.179	NA	0.072	0.342	63.446	-166.89
169	1	169	1.601	0.807	35.28	11686	7.798	0.171	NA	0.011	0.054	108.073	44.627
170	1	170	1.568	0.791	35.49	10709	7.835	0.147	NA	0.037	0.177	-153.915	98.012
171	1	171	1.522	0.794	35.7	11155	7.881	0.108	NA	0.046	0.218	175.77	-30.315
172	1	172	1.522	0.721	35.91	16352	7.953	0.164	NA	0.073	0.347	-90.056	94.175
173	1	173	1.439	0.727	36.12	12735	8.036	0.136	NA	0.083	0.394	176.475	-93.469
174	1	174	1.39	0.638	36.33	8556	8.137	0.23	NA	0.101	0.483	-118.985	64.54
175	1	175	1.37	0.627	36.54	9113	8.16	0.245	NA	0.023	0.107	-152.258	-33.273
176	1	176	1.333	0.66	36.75	8277	8.209	0.229	NA	0.049	0.233	138.855	-68.886
177	1	177	1.337	0.655	36.96	11914	8.215	0.232	NA	0.006	0.029	-55.204	165.941
178	1	178	1.397	0.663	37.17	10773	8.276	0.204	NA	0.061	0.291	8.033	63.237
179	1	179	1.382	0.705	37.38	7475	8.321	0.168	NA	0.045	0.213	110.481	102.447
180	1	180	1.418	0.696	37.59	9736	8.358	0.168	NA	0.037	0.178	-13.837	-124.318
181	1	181	1.412	0.695	37.8	11436	8.364	0.17	NA	0.006	0.028	-164.47	-150.632
182	1	182	1.415	0.692	38.01	9578	8.368	0.172	NA	0.004	0.019	-39.54	124.93
183	1	183	1.43	0.69	38.22	11733	8.383	0.173	NA	0.014	0.069	-7.606	31.934
184	1	184	1.382	0.676	38.43	11916	8.432	0.195	NA	0.049	0.234	-163.707	-156.101
185	1	185	1.334	0.668	38.64	7276	8.481	0.221	NA	0.049	0.235	-170.389	-6.682
186	1	186	1.354	0.642	38.85	8962	8.515	0.237	NA	0.034	0.16	-52.303	118.087
187	1	187	1.433	0.643	39.06	8505	8.593	0.22	NA	0.079	0.374	1.094	53.397
188	1	188	1.465	0.707	39.27	8290	8.665	0.158	NA	0.071	0.339	63.225	62.131
189	1	189	1.427	0.709	39.48	8827	8.702	0.154	NA	0.037	0.178	175.727	112.502
190	1	190	1.372	0.689	39.69	6852	8.761	0.186	NA	0.059	0.283	-160.047	24.227
191	1	191	1.378	0.667	39.9	6327	8.785	0.205	NA	0.024	0.112	-74.365	85.681
192	1	192	1.441	0.643	40.11	6688	8.852	0.219	NA	0.067	0.32	-20.232	54.134
193	1	193	1.5	0.666	40.32	7607	8.915	0.206	NA	0.063	0.301	20.826	41.057
194	1	194	1.532	0.68	40.53	7071	8.95	0.205	NA	0.035	0.166	24.089	3.263
195	1	195	1.5	0.645	40.74	9297	8.997	0.226	NA	0.047	0.223	-132.25	-156.339
196	1	196	1.554	0.659	40.95	8799	9.052	0.235	NA	0.055	0.264	13.798	146.048
197	1	197	1.54	0.705	41.16	4546	9.101	0.188	NA	0.048	0.229	107.024	93.226
198	1	198	1.521	0.689	41.37	6841	9.125	0.192	NA	0.025	0.117	-140.639	112.337
199	1	199	1.553	0.707	41.58	8827	9.162	0.193	NA	0.037	0.176	29.123	169.762
200	1	200	1.497	0.721	41.79	5890	9.22	0.153	NA	0.058	0.278	165.915	136.792
