# Supplementary material for: Random sub-diffusion and capture of genes by the nuclear pore reduces dynamics and coordinates inter-chromosomal movement
Source: eLife. 2021 May 18;10:e66238. doi: 10.7554/eLife.66238 (PMC8195609; doi:10.7554/eLife.66238)
Supplement: Figure 6—source data 1. [file elife-66238-fig6-data1.zip › CLUST_DB/CLUST_HIS4dip_MinusH/190226_QuickCap_H4dip_MinusH_Pri_08a.csv]

Nr	TID	PID	x [micron]	y [micron]	t [sec]	I [val]	Len [micron]	D2S [micron]	D2R [micron]	D2P [micron]	v [micron/sec]	α [deg]	Δα [deg]
1	1	1	1.51	1.72	0	13053	0	0	NA	NA	NA	NA	NA
2	1	2	1.553	1.74	0.21	12716	0.047	0.047	NA	0.047	0.225	24.992	NA
3	1	3	1.592	1.773	0.42	12383	0.098	0.098	NA	0.051	0.244	40.137	15.144
4	1	4	1.622	1.756	0.63	13538	0.132	0.118	NA	0.034	0.162	-28.643	-68.78
5	1	5	1.625	1.863	0.84	12906	0.239	0.183	NA	0.107	0.507	88.399	117.043
6	1	6	1.669	1.897	1.05	10675	0.294	0.238	NA	0.055	0.263	37.931	-50.468
7	1	7	1.678	1.867	1.26	9580	0.326	0.223	NA	0.032	0.151	-72.694	-110.625
8	1	8	1.58	1.879	1.47	9459	0.425	0.174	NA	0.099	0.471	172.948	-114.358
9	1	9	1.584	1.819	1.68	11197	0.485	0.123	NA	0.06	0.285	-86.634	100.419
10	1	10	1.607	1.775	1.89	7844	0.534	0.111	NA	0.05	0.237	-62.014	24.62
11	1	11	1.599	1.716	2.1	10272	0.594	0.088	NA	0.06	0.287	-97.861	-35.848
12	1	12	1.522	1.712	2.31	11507	0.671	0.014	NA	0.077	0.365	-177.264	-79.403
13	1	13	1.508	1.832	2.52	6472	0.792	0.112	NA	0.121	0.575	96.843	-85.893
14	1	14	1.493	1.819	2.73	8819	0.811	0.101	NA	0.02	0.094	-140.628	122.529
15	1	15	1.482	1.76	2.94	9768	0.872	0.049	NA	0.06	0.286	-99.901	40.727
16	1	16	1.459	1.719	3.15	9550	0.919	0.052	NA	0.048	0.227	-119.388	-19.487
17	1	17	1.453	1.619	3.36	9772	1.019	0.116	NA	0.1	0.474	-93.374	26.014
18	1	18	1.552	1.664	3.57	11283	1.128	0.07	NA	0.109	0.518	24.335	117.709
19	1	19	1.511	1.617	3.78	9649	1.19	0.103	NA	0.063	0.3	-131.049	-155.384
20	1	20	1.405	1.666	3.99	8637	1.307	0.118	NA	0.117	0.556	154.973	-73.978
21	1	21	1.438	1.687	4.2	11157	1.347	0.079	NA	0.039	0.188	32.887	-122.085
22	1	22	1.393	1.593	4.41	12164	1.451	0.173	NA	0.104	0.497	-115.76	-148.648
23	1	23	1.349	1.584	4.62	13218	1.496	0.211	NA	0.045	0.215	-168.384	-52.624
24	1	24	1.325	1.571	4.83	12283	1.523	0.237	NA	0.027	0.126	-151.284	17.1
25	1	25	1.354	1.601	5.04	16430	1.564	0.196	NA	0.041	0.196	46.325	-162.391
26	1	26	1.4	1.589	5.25	12266	1.612	0.171	NA	0.048	0.23	-15.04	-61.365
27	1	27	1.448	1.506	5.46	10929	1.708	0.223	NA	0.095	0.454	-59.974	-44.934
28	1	28	1.453	1.518	5.67	12676	1.721	0.209	NA	0.013	0.063	70.016	129.99
29	1	29	1.504	1.49	5.88	15771	1.779	0.23	NA	0.059	0.28	-29.135	-99.151
30	1	30	1.471	1.479	6.09	13186	1.814	0.244	NA	0.035	0.165	-162.134	-132.999
31	1	31	1.455	1.447	6.3	16637	1.85	0.278	NA	0.036	0.171	-117.137	44.997
32	1	32	1.488	1.538	6.51	12288	1.947	0.183	NA	0.097	0.46	70.016	-172.847
33	1	33	1.485	1.49	6.72	10020	1.995	0.231	NA	0.048	0.23	-93.254	-163.27
34	1	34	1.511	1.563	6.93	9681	2.073	0.156	NA	0.078	0.373	70.178	163.432
35	1	35	1.527	1.503	7.14	7020	2.135	0.217	NA	0.062	0.297	-75.604	-145.781
36	1	36	1.54	1.487	7.35	9787	2.156	0.235	NA	0.021	0.1	-51.317	24.287
37	1	37	1.535	1.517	7.56	8657	2.187	0.204	NA	0.03	0.145	98.774	150.091
38	1	38	1.525	1.533	7.77	7270	2.206	0.187	NA	0.019	0.093	122.135	23.361
39	1	39	1.597	1.485	7.98	9736	2.293	0.25	NA	0.087	0.414	-33.771	-155.906
40	1	40	1.57	1.455	8.19	5928	2.334	0.271	NA	0.04	0.192	-133.07	-99.298
41	1	41	1.48	1.42	8.4	7074	2.43	0.301	NA	0.097	0.461	-158.661	-25.591
42	1	42	1.519	1.487	8.61	2901	2.508	0.233	NA	0.077	0.368	59.873	-141.466
43	1	43	1.526	1.385	8.82	4928	2.61	0.335	NA	0.102	0.487	-85.7	-145.573
44	1	44	1.466	1.437	9.03	5077	2.69	0.286	NA	0.08	0.379	139.364	-134.936
45	1	45	1.476	1.442	9.24	5610	2.701	0.28	NA	0.011	0.054	23.999	-115.364
46	1	46	1.467	1.523	9.45	11161	2.783	0.201	NA	0.082	0.392	96.653	72.653
47	1	47	1.554	1.581	9.66	13947	2.888	0.146	NA	0.105	0.499	33.058	-63.595
48	1	48	1.52	1.544	9.87	11626	2.938	0.176	NA	0.05	0.238	-133.189	-166.247
49	1	49	1.459	1.526	10.08	16405	3.002	0.201	NA	0.064	0.303	-163.22	-30.031
50	1	50	1.542	1.473	10.29	12281	3.1	0.248	NA	0.098	0.465	-32.416	130.805
51	1	51	1.582	1.508	10.5	14762	3.153	0.223	NA	0.054	0.255	40.869	73.284
52	1	52	1.54	1.555	10.71	12601	3.215	0.167	NA	0.062	0.298	131.743	90.874
53	1	53	1.544	1.567	10.92	11204	3.228	0.156	NA	0.013	0.06	74.258	-57.485
54	1	54	1.613	1.713	11.13	12128	3.39	0.103	NA	0.162	0.772	64.597	-9.661
55	1	55	1.548	1.818	11.34	8723	3.513	0.105	NA	0.123	0.587	122.296	57.699
56	1	56	1.488	1.737	11.55	10500	3.614	0.028	NA	0.101	0.479	-126.52	111.184
57	1	57	1.456	1.768	11.76	10483	3.658	0.072	NA	0.044	0.21	135.417	-98.063
58	1	58	1.542	1.751	11.97	8262	3.746	0.044	NA	0.088	0.418	-11.356	-146.774
59	1	59	1.467	1.758	12.18	9939	3.822	0.058	NA	0.076	0.363	174.494	-174.15
60	1	60	1.553	1.71	12.39	7020	3.921	0.044	NA	0.099	0.473	-29.013	156.493
61	1	61	1.433	1.735	12.6	9983	4.044	0.079	NA	0.123	0.585	168.159	-162.828
62	1	62	1.463	1.749	12.81	5606	4.077	0.055	NA	0.033	0.157	24.525	-143.635
63	1	63	1.43	1.713	13.02	5489	4.126	0.08	NA	0.049	0.232	-132.412	-156.937
64	1	64	1.405	1.739	13.23	4396	4.163	0.107	NA	0.037	0.175	133.99	-93.598
65	1	65	1.314	1.73	13.44	4881	4.254	0.197	NA	0.092	0.436	-174.518	51.492
66	1	66	1.335	1.682	13.65	8479	4.308	0.179	NA	0.053	0.254	-66.188	108.329
67	1	67	1.336	1.601	13.86	8825	4.388	0.211	NA	0.081	0.384	-89.692	-23.503
68	1	68	1.356	1.721	14.07	5853	4.51	0.154	NA	0.122	0.579	80.234	169.926
69	1	69	1.391	1.633	14.28	3808	4.604	0.147	NA	0.094	0.448	-68.279	-148.513
70	1	70	1.353	1.668	14.49	4341	4.655	0.166	NA	0.051	0.244	138.097	-153.625
71	1	71	1.408	1.699	14.7	6911	4.718	0.105	NA	0.063	0.3	29.756	-108.341
72	1	72	1.402	1.73	14.91	7310	4.75	0.109	NA	0.032	0.152	100.361	70.605
73	1	73	1.426	1.661	15.12	8864	4.823	0.103	NA	0.073	0.349	-71.263	-171.624
74	1	74	1.44	1.676	15.33	10707	4.844	0.083	NA	0.021	0.099	46.642	117.905
75	1	75	1.402	1.689	15.54	10274	4.884	0.113	NA	0.04	0.19	160.942	114.301
76	1	76	1.421	1.728	15.75	9239	4.928	0.09	NA	0.044	0.209	64.166	-96.777
77	1	77	1.415	1.674	15.96	11993	4.982	0.106	NA	0.055	0.26	-96.61	-160.776
78	1	78	1.409	1.653	16.17	10227	5.005	0.122	NA	0.022	0.107	-106.455	-9.845
79	1	79	1.443	1.657	16.38	12145	5.04	0.092	NA	0.035	0.166	6.419	112.874
80	1	80	1.375	1.702	16.59	15114	5.122	0.137	NA	0.082	0.393	146.446	140.027
81	1	81	1.367	1.683	16.8	9147	5.143	0.148	NA	0.021	0.1	-111.519	102.035
82	1	82	1.423	1.641	17.01	10470	5.214	0.117	NA	0.07	0.335	-36.197	75.321
83	1	83	1.377	1.737	17.22	9154	5.32	0.134	NA	0.106	0.506	115.782	151.979
84	1	84	1.369	1.802	17.43	7840	5.386	0.164	NA	0.066	0.315	97.428	-18.354
85	1	85	1.445	1.811	17.64	8416	5.463	0.112	NA	0.077	0.367	6.568	-90.859
86	1	86	1.418	1.764	17.85	7822	5.518	0.102	NA	0.055	0.262	-119.908	-126.476
87	1	87	1.458	1.734	18.06	8375	5.568	0.054	NA	0.05	0.237	-35.857	84.05
88	1	88	1.422	1.795	18.27	5550	5.639	0.116	NA	0.071	0.338	121.15	157.008
89	1	89	1.447	1.8	18.48	8531	5.664	0.102	NA	0.026	0.123	10.114	-111.036
90	1	90	1.378	1.783	18.69	5710	5.735	0.147	NA	0.07	0.336	-166.77	-176.884
91	1	91	1.447	1.825	18.9	4962	5.816	0.123	NA	0.081	0.384	31.223	-162.007
92	1	92	1.439	1.866	19.11	5966	5.857	0.163	NA	0.042	0.2	101.817	70.594
93	1	93	1.426	1.8	19.32	3328	5.925	0.117	NA	0.067	0.32	-101.038	157.145
94	1	94	1.465	1.727	19.53	5028	6.007	0.046	NA	0.083	0.394	-61.849	39.189
95	1	95	1.408	1.733	19.74	5380	6.064	0.103	NA	0.057	0.27	173.888	-124.264
96	1	96	1.444	1.78	19.95	8665	6.123	0.09	NA	0.059	0.279	53.007	-120.881
97	1	97	1.431	1.844	20.16	9000	6.187	0.147	NA	0.065	0.308	100.956	47.95
98	1	98	1.334	1.823	20.37	6743	6.286	0.204	NA	0.099	0.472	-167.755	91.289
99	1	99	1.443	1.848	20.58	8153	6.398	0.145	NA	0.111	0.529	13.334	-178.911
100	1	100	1.416	1.85	20.79	10058	6.425	0.161	NA	0.027	0.128	175.702	162.368
101	1	101	1.395	1.838	21	9574	6.449	0.165	NA	0.024	0.116	-148.858	35.44
102	1	102	1.358	1.819	21.21	8415	6.49	0.182	NA	0.041	0.197	-153.983	-5.125
103	1	103	1.378	1.832	21.42	5495	6.515	0.173	NA	0.024	0.116	30.888	-175.129
104	1	104	1.346	1.774	21.63	9024	6.581	0.173	NA	0.066	0.315	-119.101	-149.989
105	1	105	1.318	1.76	21.84	10788	6.612	0.197	NA	0.032	0.151	-153.944	-34.843
106	1	106	1.468	1.813	22.05	8441	6.772	0.103	NA	0.159	0.758	19.391	173.336
107	1	107	1.503	1.824	22.26	9725	6.808	0.105	NA	0.036	0.173	17.892	-1.5
108	1	108	1.463	1.761	22.47	12078	6.883	0.063	NA	0.075	0.356	-122.284	-140.176
109	1	109	1.504	1.721	22.68	13192	6.941	0.006	NA	0.058	0.276	-44.409	77.876
110	1	110	1.54	1.822	22.89	12413	7.049	0.107	NA	0.108	0.514	70.704	115.113
111	1	111	1.597	1.815	23.1	12580	7.106	0.129	NA	0.057	0.273	-7.494	-78.198
112	1	112	1.531	1.828	23.31	10235	7.173	0.11	NA	0.067	0.318	168.641	176.135
113	1	113	1.517	1.873	23.52	8411	7.22	0.154	NA	0.047	0.225	107.106	-61.535
114	1	114	1.475	1.931	23.73	6519	7.292	0.214	NA	0.072	0.342	126.425	19.32
115	1	115	1.606	1.927	23.94	9041	7.424	0.228	NA	0.132	0.626	-1.851	-128.276
116	1	116	1.586	1.951	24.15	7987	7.455	0.243	NA	0.031	0.148	129.414	131.265
117	1	117	1.525	1.962	24.36	8204	7.517	0.243	NA	0.062	0.297	169.763	40.349
118	1	118	1.528	1.896	24.57	9299	7.583	0.177	NA	0.066	0.315	-87.391	102.846
119	1	119	1.634	1.907	24.78	10598	7.69	0.225	NA	0.107	0.508	6.198	93.589
120	1	120	1.547	1.974	24.99	8938	7.799	0.257	NA	0.11	0.522	142.656	136.458
121	1	121	1.447	1.941	25.2	8817	7.905	0.23	NA	0.105	0.501	-161.574	55.77
122	1	122	1.527	1.889	25.41	10291	8	0.17	NA	0.095	0.454	-32.689	128.885
123	1	123	1.491	1.825	25.62	7549	8.074	0.107	NA	0.074	0.352	-119.297	-86.608
124	1	124	1.578	1.841	25.83	10630	8.162	0.139	NA	0.088	0.421	10.809	130.106
125	1	125	1.47	1.842	26.04	11033	8.27	0.129	NA	0.108	0.512	179.686	168.877
126	1	126	1.437	1.92	26.25	9209	8.355	0.213	NA	0.085	0.405	112.708	-66.977
127	1	127	1.443	1.902	26.46	9926	8.374	0.195	NA	0.019	0.09	-74.177	173.115
128	1	128	1.389	1.887	26.67	6641	8.429	0.206	NA	0.055	0.264	-163.783	-89.607
129	1	129	1.39	1.905	26.88	10835	8.447	0.221	NA	0.018	0.086	88.051	-108.165
130	1	130	1.373	1.904	27.09	9429	8.464	0.23	NA	0.017	0.08	-176.866	95.083
131	1	131	1.346	1.9	27.3	6662	8.491	0.244	NA	0.027	0.129	-172.027	4.839
132	1	132	1.297	1.817	27.51	6830	8.588	0.234	NA	0.096	0.459	-120.604	51.423
133	1	133	1.342	1.902	27.72	6822	8.683	0.248	NA	0.095	0.454	62.165	-177.232
134	1	134	1.403	1.844	27.93	5894	8.767	0.164	NA	0.084	0.399	-43.654	-105.819
135	1	135	1.395	1.849	28.14	7481	8.776	0.173	NA	0.009	0.044	141.849	-174.497
136	1	136	1.388	1.773	28.35	8473	8.852	0.133	NA	0.076	0.363	-95.171	122.98
137	1	137	1.458	1.827	28.56	8046	8.94	0.119	NA	0.087	0.416	37.633	132.805
138	1	138	1.372	1.797	28.77	6577	9.03	0.159	NA	0.091	0.431	-160.969	161.397
139	1	139	1.363	1.843	28.98	6873	9.077	0.193	NA	0.047	0.223	101.525	-97.506
140	1	140	1.367	1.785	29.19	4759	9.136	0.157	NA	0.059	0.279	-85.341	173.134
141	1	141	1.402	1.783	29.4	7718	9.171	0.125	NA	0.035	0.166	-3.794	81.547
142	1	142	1.441	1.787	29.61	6519	9.21	0.097	NA	0.039	0.187	7.085	10.879
143	1	143	1.465	1.781	29.82	5344	9.235	0.076	NA	0.025	0.118	-15.619	-22.704
144	1	144	1.506	1.772	30.03	9536	9.277	0.052	NA	0.042	0.2	-12.283	3.335
145	1	145	1.463	1.702	30.24	8332	9.359	0.051	NA	0.082	0.391	-121.648	-109.365
146	1	146	1.489	1.757	30.45	13215	9.419	0.043	NA	0.061	0.289	65.029	-173.323
147	1	147	1.524	1.731	30.66	10361	9.464	0.018	NA	0.044	0.211	-36.479	-101.508
148	1	148	1.446	1.725	30.87	10739	9.543	0.065	NA	0.079	0.376	-175.882	-139.403
149	1	149	1.478	1.712	31.08	11345	9.577	0.034	NA	0.034	0.164	-22.688	153.194
150	1	150	1.428	1.757	31.29	10466	9.644	0.09	NA	0.067	0.317	137.669	160.357
151	1	151	1.419	1.791	31.5	7285	9.68	0.116	NA	0.036	0.171	104.68	-32.989
152	1	152	1.469	1.728	31.71	9710	9.76	0.043	NA	0.081	0.384	-52.199	-156.879
153	1	153	1.482	1.793	31.92	11455	9.827	0.079	NA	0.067	0.319	78.228	130.427
154	1	154	1.413	1.771	32.13	8548	9.9	0.11	NA	0.073	0.347	-161.986	119.785
155	1	155	1.426	1.783	32.34	9941	9.919	0.105	NA	0.019	0.088	43.558	-154.455
156	1	156	1.341	1.777	32.55	8320	10.004	0.179	NA	0.086	0.408	-175.773	140.668
157	1	157	1.302	1.682	32.76	4219	10.108	0.212	NA	0.103	0.492	-112.396	63.377
158	1	158	1.296	1.756	32.97	4864	10.182	0.217	NA	0.075	0.356	94.097	-153.507
159	1	159	1.34	1.773	33.18	4098	10.229	0.179	NA	0.046	0.221	20.712	-73.384
160	1	160	1.295	1.742	33.39	5026	10.283	0.217	NA	0.054	0.258	-145.816	-166.528
161	1	161	1.308	1.655	33.6	5787	10.371	0.212	NA	0.088	0.418	-81.389	64.427
162	1	162	1.338	1.686	33.81	4277	10.413	0.176	NA	0.043	0.203	46.191	127.58
163	1	163	1.371	1.714	34.02	6879	10.457	0.139	NA	0.044	0.209	39.838	-6.353
164	1	164	1.309	1.764	34.23	4657	10.537	0.206	NA	0.08	0.38	141.52	101.682
165	1	165	1.321	1.734	34.44	11238	10.569	0.19	NA	0.032	0.152	-68.051	150.429
166	1	166	1.336	1.726	34.65	6304	10.586	0.175	NA	0.017	0.083	-28.41	39.641
167	1	167	1.376	1.742	34.86	6073	10.629	0.136	NA	0.043	0.204	21.681	50.091
168	1	168	1.404	1.763	35.07	8300	10.664	0.115	NA	0.035	0.167	37.296	15.615
169	1	169	1.417	1.775	35.28	8812	10.682	0.108	NA	0.018	0.087	40.87	3.574
170	1	170	1.376	1.769	35.49	9154	10.724	0.143	NA	0.042	0.198	-170.994	148.137
171	1	171	1.355	1.79	35.7	10318	10.754	0.17	NA	0.03	0.143	134.216	-54.79
172	1	172	1.405	1.819	35.91	8407	10.811	0.145	NA	0.058	0.274	30.287	-103.929
173	1	173	1.387	1.82	36.12	7345	10.83	0.159	NA	0.018	0.087	177.866	147.578
174	1	174	1.461	1.86	36.33	7266	10.914	0.149	NA	0.084	0.402	28.653	-149.213
175	1	175	1.424	1.785	36.54	8791	10.998	0.108	NA	0.084	0.398	-116.028	-144.68
176	1	176	1.466	1.82	36.75	4674	11.052	0.11	NA	0.054	0.259	40.387	156.415
177	1	177	1.328	1.745	36.96	6865	11.209	0.184	NA	0.157	0.747	-151.132	168.48
178	1	178	1.36	1.759	37.17	6276	11.244	0.156	NA	0.035	0.165	23.955	175.088
179	1	179	1.336	1.728	37.38	7362	11.283	0.175	NA	0.039	0.187	-127.47	-151.425
180	1	180	1.353	1.753	37.59	9920	11.314	0.161	NA	0.031	0.145	56.621	-175.91
181	1	181	1.362	1.774	37.8	9691	11.337	0.158	NA	0.023	0.109	65.573	8.953
182	1	182	1.331	1.809	38.01	9322	11.383	0.2	NA	0.047	0.223	131.2	65.626
183	1	183	1.307	1.747	38.22	5186	11.45	0.205	NA	0.066	0.317	-111.457	117.344
184	1	184	1.296	1.845	38.43	8420	11.549	0.248	NA	0.099	0.47	96.262	-152.281
185	1	185	1.386	1.78	38.64	8166	11.659	0.139	NA	0.111	0.526	-35.896	-132.158
186	1	186	1.356	1.805	38.85	5587	11.698	0.176	NA	0.039	0.184	141.123	177.019
187	1	187	1.402	1.824	39.06	7581	11.748	0.15	NA	0.05	0.239	22.613	-118.51
188	1	188	1.389	1.904	39.27	5685	11.828	0.22	NA	0.081	0.384	99.18	76.568
189	1	189	1.359	1.901	39.48	5766	11.859	0.236	NA	0.03	0.144	-175.944	84.876
190	1	190	1.415	1.817	39.69	9740	11.96	0.136	NA	0.101	0.482	-56.629	119.315
191	1	191	1.407	1.806	39.9	6359	11.974	0.134	NA	0.014	0.066	-124.534	-67.905
192	1	192	1.351	1.873	40.11	7758	12.062	0.222	NA	0.088	0.42	129.567	-105.899
193	1	193	1.288	1.909	40.32	5819	12.133	0.292	NA	0.072	0.341	150.554	20.987
194	1	194	1.286	1.966	40.53	4198	12.191	0.333	NA	0.057	0.272	91.913	-58.641
195	1	195	1.325	1.892	40.74	6719	12.275	0.253	NA	0.084	0.399	-62.356	-154.269
196	1	196	1.3	1.919	40.95	4740	12.312	0.29	NA	0.038	0.18	132.924	-164.72
197	1	197	1.266	1.972	41.16	4932	12.375	0.352	NA	0.063	0.3	122.338	-10.586
198	1	198	1.278	1.901	41.37	3867	12.447	0.295	NA	0.072	0.343	-80.697	156.966
199	1	199	1.344	1.914	41.58	5853	12.514	0.256	NA	0.067	0.32	11.073	91.769
200	1	200	1.37	1.885	41.79	3997	12.554	0.217	NA	0.039	0.188	-48.111	-59.184
