# Supplementary material for: Random sub-diffusion and capture of genes by the nuclear pore reduces dynamics and coordinates inter-chromosomal movement
Source: eLife. 2021 May 18;10:e66238. doi: 10.7554/eLife.66238 (PMC8195609; doi:10.7554/eLife.66238)
Supplement: Figure 6—source data 1. [file elife-66238-fig6-data1.zip › CLUST_DB/CLUST_HIS4dip_MinusH/190226_QuickCap_H4dip_MinusH_Pri_14a.csv]

Nr	TID	PID	x [micron]	y [micron]	t [sec]	I [val]	Len [micron]	D2S [micron]	D2R [micron]	D2P [micron]	v [micron/sec]	α [deg]	Δα [deg]
1	1	1	1.264	1.197	0	27684	0	0	NA	NA	NA	NA	NA
2	1	2	1.267	1.251	0.21	25386	0.053	0.053	NA	0.053	0.254	86.222	NA
3	1	3	1.229	1.246	0.42	34103	0.092	0.06	NA	0.039	0.184	-173.753	100.025
4	1	4	1.278	1.225	0.63	29604	0.145	0.031	NA	0.053	0.253	-23.759	149.994
5	1	5	1.217	1.263	0.84	33388	0.216	0.08	NA	0.071	0.34	148.052	171.811
6	1	6	1.267	1.252	1.05	33120	0.268	0.055	NA	0.051	0.244	-12.194	-160.246
7	1	7	1.174	1.247	1.26	33853	0.362	0.103	NA	0.094	0.446	-176.78	-164.586
8	1	8	1.155	1.246	1.47	32787	0.38	0.119	NA	0.018	0.087	-177.648	-0.868
9	1	9	1.156	1.224	1.68	33557	0.402	0.111	NA	0.022	0.104	-89.48	88.168
10	1	10	1.215	1.197	1.89	33845	0.467	0.048	NA	0.066	0.312	-24.354	65.126
11	1	11	1.185	1.209	2.1	33416	0.5	0.08	NA	0.033	0.156	159.018	-176.628
12	1	12	1.209	1.218	2.31	31679	0.526	0.058	NA	0.026	0.125	20.431	-138.587
13	1	13	1.179	1.263	2.52	33171	0.58	0.107	NA	0.054	0.256	123.93	103.5
14	1	14	1.228	1.259	2.73	34301	0.629	0.071	NA	0.049	0.232	-4.594	-128.524
15	1	15	1.286	1.243	2.94	33732	0.689	0.051	NA	0.06	0.285	-14.616	-10.022
16	1	16	1.277	1.27	3.15	33599	0.716	0.073	NA	0.028	0.131	108.726	123.342
17	1	17	1.286	1.252	3.36	34376	0.735	0.059	NA	0.019	0.091	-63.105	-171.83
18	1	18	1.205	1.175	3.57	30331	0.847	0.063	NA	0.112	0.534	-136.208	-73.103
19	1	19	1.208	1.161	3.78	33224	0.861	0.066	NA	0.014	0.067	-74.391	61.817
20	1	20	1.253	1.177	3.99	26500	0.909	0.023	NA	0.047	0.225	19.186	93.577
21	1	21	1.233	1.175	4.2	34193	0.929	0.038	NA	0.021	0.098	-174.352	166.462
22	1	22	1.208	1.194	4.41	34201	0.96	0.055	NA	0.031	0.146	141.848	-43.8
23	1	23	1.253	1.189	4.62	33809	1.005	0.014	NA	0.045	0.213	-6.736	-148.584
24	1	24	1.186	1.198	4.83	33474	1.072	0.078	NA	0.068	0.323	171.92	178.656
25	1	25	1.265	1.219	5.04	32800	1.154	0.021	NA	0.082	0.389	14.615	-157.305
26	1	26	1.296	1.251	5.25	34122	1.199	0.062	NA	0.045	0.213	45.478	30.864
27	1	27	1.304	1.253	5.46	34077	1.207	0.068	NA	0.008	0.04	14.431	-31.048
28	1	28	1.305	1.219	5.67	34246	1.241	0.046	NA	0.034	0.163	-88.84	-103.271
29	1	29	1.275	1.244	5.88	33623	1.281	0.048	NA	0.04	0.188	139.206	-131.954
30	1	30	1.335	1.22	6.09	33642	1.346	0.075	NA	0.065	0.308	-21.954	-161.16
31	1	31	1.348	1.221	6.3	33710	1.359	0.088	NA	0.013	0.063	5.292	27.246
32	1	32	1.325	1.179	6.51	33853	1.407	0.064	NA	0.048	0.229	-118.512	-123.804
33	1	33	1.292	1.215	6.72	34178	1.456	0.033	NA	0.049	0.233	133.014	-108.474
34	1	34	1.315	1.196	6.93	33681	1.486	0.051	NA	0.03	0.142	-38.696	-171.709
35	1	35	1.297	1.19	7.14	31321	1.505	0.034	NA	0.019	0.091	-159.943	-121.247
36	1	36	1.348	1.126	7.35	33740	1.587	0.11	NA	0.082	0.389	-51.826	108.116
37	1	37	1.286	1.145	7.56	34013	1.651	0.056	NA	0.065	0.309	162.124	-146.049
38	1	38	1.234	1.137	7.77	33783	1.704	0.068	NA	0.053	0.252	-170.565	27.31
39	1	39	1.198	1.078	7.98	34459	1.773	0.136	NA	0.069	0.328	-120.954	49.612
40	1	40	1.233	1.139	8.19	34248	1.844	0.066	NA	0.071	0.336	60.249	-178.798
41	1	41	1.198	1.171	8.4	34348	1.892	0.071	NA	0.048	0.23	137.885	77.636
42	1	42	1.207	1.152	8.61	33977	1.913	0.073	NA	0.021	0.101	-64.663	157.452
43	1	43	1.212	1.173	8.82	34374	1.935	0.057	NA	0.022	0.104	75.215	139.879
44	1	44	1.146	1.22	9.03	31067	2.016	0.12	NA	0.081	0.387	145.042	69.826
45	1	45	1.179	1.216	9.24	32960	2.05	0.087	NA	0.034	0.161	-6.63	-151.671
46	1	46	1.174	1.19	9.45	33175	2.076	0.09	NA	0.026	0.124	-100.554	-93.924
47	1	47	1.164	1.21	9.66	33813	2.098	0.1	NA	0.022	0.106	117.459	-141.987
48	1	48	1.112	1.121	9.87	34306	2.201	0.169	NA	0.103	0.49	-120.205	122.336
49	1	49	1.079	1.089	10.08	33448	2.248	0.214	NA	0.046	0.221	-136.332	-16.128
50	1	50	1.056	1.068	10.29	33740	2.279	0.245	NA	0.032	0.151	-137.077	-0.745
51	1	51	1.103	1.102	10.5	27829	2.338	0.187	NA	0.059	0.279	36.429	173.507
52	1	52	1.184	1.136	10.71	33640	2.426	0.101	NA	0.088	0.419	22.207	-14.222
53	1	53	1.191	1.174	10.92	32582	2.465	0.076	NA	0.039	0.185	79.387	57.18
54	1	54	1.199	1.151	11.13	31065	2.488	0.08	NA	0.024	0.112	-72.25	-151.637
55	1	55	1.164	1.138	11.34	33766	2.526	0.116	NA	0.037	0.178	-159.622	-87.372
56	1	56	1.155	1.082	11.55	33450	2.583	0.158	NA	0.057	0.271	-98.511	61.111
57	1	57	1.212	1.113	11.76	28738	2.647	0.099	NA	0.065	0.309	28.41	126.921
58	1	58	1.247	1.106	11.97	33651	2.683	0.093	NA	0.036	0.17	-11.865	-40.275
59	1	59	1.154	1.106	12.18	33870	2.776	0.143	NA	0.093	0.443	179.846	-168.289
60	1	60	1.102	1.069	12.39	34235	2.84	0.207	NA	0.064	0.304	-144.319	35.835
61	1	61	1.153	1.079	12.6	33655	2.892	0.162	NA	0.052	0.247	12.009	156.328
62	1	62	1.19	1.076	12.81	34382	2.929	0.142	NA	0.038	0.18	-5.442	-17.451
63	1	63	1.185	1.093	13.02	33203	2.947	0.131	NA	0.018	0.085	108.294	113.736
64	1	64	1.255	1.092	13.23	33768	3.017	0.106	NA	0.07	0.332	-0.776	-109.069
65	1	65	1.224	1.086	13.44	33832	3.048	0.118	NA	0.031	0.146	-169.77	-168.994
66	1	66	1.224	1.101	13.65	33390	3.063	0.104	NA	0.015	0.071	93.289	-96.942
67	1	67	1.165	1.114	13.86	33723	3.122	0.129	NA	0.06	0.284	168.054	74.765
68	1	68	1.114	1.102	14.07	34018	3.175	0.178	NA	0.053	0.252	-166.746	25.2
69	1	69	1.082	1.116	14.28	33845	3.21	0.199	NA	0.035	0.165	155.909	-37.344
70	1	70	1.117	1.127	14.49	33994	3.247	0.163	NA	0.037	0.175	18.394	-137.515
71	1	71	1.177	1.091	14.7	33026	3.317	0.137	NA	0.071	0.337	-31.282	-49.676
72	1	72	1.165	1.141	14.91	33538	3.369	0.114	NA	0.052	0.248	103.653	134.935
73	1	73	1.201	1.162	15.12	34438	3.411	0.072	NA	0.042	0.198	30.695	-72.959
74	1	74	1.213	1.179	15.33	33678	3.432	0.054	NA	0.021	0.099	54.103	23.408
75	1	75	1.229	1.238	15.54	32569	3.493	0.054	NA	0.061	0.293	74.735	20.633
76	1	76	1.237	1.226	15.75	32650	3.507	0.039	NA	0.014	0.068	-56.737	-131.473
77	1	77	1.198	1.229	15.96	22662	3.547	0.073	NA	0.039	0.187	175.424	-127.839
78	1	78	1.171	1.216	16.17	20785	3.577	0.095	NA	0.03	0.144	-153.708	30.868
79	1	79	1.183	1.211	16.38	24855	3.59	0.082	NA	0.013	0.063	-24.38	129.328
80	1	80	1.164	1.257	16.59	21459	3.641	0.116	NA	0.05	0.24	111.955	136.335
81	1	81	1.225	1.238	16.8	17002	3.704	0.056	NA	0.064	0.304	-17.487	-129.442
82	1	82	1.184	1.267	17.01	29610	3.755	0.106	NA	0.05	0.239	145.349	162.836
83	1	83	1.202	1.245	17.22	34557	3.783	0.078	NA	0.028	0.135	-50.326	164.325
84	1	84	1.196	1.241	17.43	34572	3.79	0.08	NA	0.007	0.033	-144.583	-94.257
85	1	85	1.187	1.199	17.64	33824	3.833	0.077	NA	0.043	0.203	-103.044	41.539
86	1	86	1.15	1.184	17.85	33672	3.872	0.114	NA	0.039	0.188	-157.684	-54.64
87	1	87	1.14	1.25	18.06	33728	3.938	0.134	NA	0.066	0.314	98.474	-103.842
88	1	88	1.195	1.209	18.27	34739	4.006	0.07	NA	0.068	0.324	-37.037	-135.511
89	1	89	1.271	1.243	18.48	33068	4.09	0.046	NA	0.084	0.4	23.872	60.909
90	1	90	1.225	1.239	18.69	34186	4.136	0.057	NA	0.046	0.221	-175.199	160.929
91	1	91	1.192	1.193	18.9	30542	4.193	0.071	NA	0.056	0.268	-125.506	49.693
92	1	92	1.207	1.209	19.11	33580	4.214	0.058	NA	0.022	0.103	48.489	173.995
93	1	93	1.19	1.244	19.32	33975	4.253	0.087	NA	0.038	0.183	115.986	67.496
94	1	94	1.189	1.25	19.53	31603	4.259	0.091	NA	0.006	0.03	98.702	-17.283
95	1	95	1.231	1.255	19.74	33919	4.301	0.066	NA	0.042	0.202	7.157	-91.545
96	1	96	1.193	1.219	19.95	30178	4.354	0.074	NA	0.052	0.25	-136.307	-143.465
97	1	97	1.271	1.219	20.16	33894	4.431	0.023	NA	0.077	0.369	0.191	136.498
98	1	98	1.212	1.218	20.37	34336	4.49	0.056	NA	0.059	0.282	-179.1	-179.29
99	1	99	1.269	1.208	20.58	32908	4.549	0.012	NA	0.058	0.278	-10.077	169.023
100	1	100	1.262	1.256	20.79	33559	4.597	0.059	NA	0.048	0.231	98.064	108.141
101	1	101	1.23	1.228	21	34026	4.639	0.046	NA	0.042	0.202	-139.341	122.595
102	1	102	1.292	1.246	21.21	34400	4.704	0.056	NA	0.064	0.305	16.085	155.426
103	1	103	1.269	1.263	21.42	30988	4.732	0.066	NA	0.029	0.136	142.654	126.569
104	1	104	1.226	1.288	21.63	25422	4.781	0.098	NA	0.049	0.233	150.073	7.419
105	1	105	1.248	1.301	21.84	33361	4.806	0.104	NA	0.025	0.121	30.086	-119.986
106	1	106	1.277	1.299	22.05	31820	4.835	0.102	NA	0.029	0.138	-3.312	-33.399
107	1	107	1.272	1.293	22.26	33077	4.843	0.096	NA	0.007	0.035	-132.648	-129.336
108	1	108	1.241	1.292	22.47	34131	4.875	0.098	NA	0.032	0.151	-177.661	-45.013
109	1	109	1.265	1.286	22.68	32192	4.9	0.089	NA	0.025	0.12	-13.804	163.857
110	1	110	1.182	1.286	22.89	34355	4.983	0.121	NA	0.083	0.396	179.889	-166.306
111	1	111	1.25	1.273	23.1	25352	5.052	0.077	NA	0.069	0.33	-11.229	168.882
112	1	112	1.242	1.288	23.31	24479	5.07	0.093	NA	0.017	0.082	118.38	129.609
113	1	113	1.259	1.284	23.52	18722	5.087	0.087	NA	0.018	0.085	-12.537	-130.917
114	1	114	1.299	1.301	23.73	25252	5.131	0.11	NA	0.043	0.207	23.348	35.885
115	1	115	1.343	1.298	23.94	27904	5.175	0.128	NA	0.044	0.212	-4.19	-27.538
116	1	116	1.303	1.301	24.15	31569	5.215	0.11	NA	0.04	0.191	176.477	-179.333
117	1	117	1.331	1.295	24.36	27741	5.244	0.118	NA	0.029	0.137	-11.784	171.74
118	1	118	1.327	1.302	24.57	23155	5.252	0.122	NA	0.008	0.039	118.379	130.163
119	1	119	1.36	1.348	24.78	22156	5.309	0.179	NA	0.056	0.269	54.738	-63.641
120	1	120	1.345	1.371	24.99	32829	5.336	0.192	NA	0.027	0.131	122.819	68.08
121	1	121	1.294	1.366	25.2	32234	5.388	0.171	NA	0.051	0.244	-174.089	63.092
122	1	122	1.3	1.362	25.41	31603	5.395	0.169	NA	0.007	0.034	-34.085	140.004
123	1	123	1.298	1.364	25.62	21849	5.398	0.171	NA	0.003	0.014	121.899	155.984
124	1	124	1.291	1.397	25.83	34769	5.431	0.201	NA	0.033	0.157	103.343	-18.556
125	1	125	1.309	1.398	26.04	34464	5.449	0.206	NA	0.018	0.088	5.75	-97.593
126	1	126	1.385	1.386	26.25	34547	5.525	0.224	NA	0.076	0.363	-9.04	-14.79
127	1	127	1.32	1.365	26.46	28635	5.593	0.177	NA	0.068	0.324	-161.526	-152.486
128	1	128	1.299	1.38	26.67	34301	5.619	0.186	NA	0.026	0.122	143.819	-54.655
129	1	129	1.308	1.374	26.88	33416	5.63	0.182	NA	0.011	0.05	-32.407	-176.226
130	1	130	1.337	1.374	27.09	33713	5.658	0.191	NA	0.028	0.135	-0.757	31.65
131	1	131	1.372	1.359	27.3	34425	5.696	0.195	NA	0.038	0.183	-22.538	-21.781
132	1	132	1.361	1.387	27.51	33248	5.726	0.213	NA	0.029	0.14	112.12	134.658
133	1	133	1.386	1.416	27.72	33653	5.764	0.25	NA	0.039	0.184	48.937	-63.183
134	1	134	1.448	1.411	27.93	33344	5.826	0.282	NA	0.062	0.293	-4.229	-53.166
135	1	135	1.45	1.39	28.14	33358	5.847	0.268	NA	0.021	0.1	-82.997	-78.768
136	1	136	1.46	1.378	28.35	34195	5.862	0.267	NA	0.015	0.072	-51.272	31.725
137	1	137	1.422	1.389	28.56	33747	5.901	0.249	NA	0.039	0.185	164.137	-144.591
138	1	138	1.418	1.32	28.77	34030	5.97	0.197	NA	0.069	0.33	-93.897	101.967
139	1	139	1.428	1.318	28.98	33757	5.981	0.204	NA	0.011	0.052	-12.193	81.704
140	1	140	1.467	1.346	29.19	34673	6.029	0.252	NA	0.048	0.229	36.562	48.755
141	1	141	1.481	1.42	29.4	34073	6.105	0.311	NA	0.075	0.358	79.02	42.458
142	1	142	1.454	1.368	29.61	34470	6.163	0.256	NA	0.058	0.279	-118.11	162.869
143	1	143	1.444	1.423	29.82	33804	6.219	0.289	NA	0.056	0.266	99.731	-142.159
144	1	144	1.443	1.428	30.03	33346	6.224	0.292	NA	0.005	0.022	103.199	3.468
145	1	145	1.455	1.43	30.24	34235	6.235	0.301	NA	0.011	0.055	9.24	-93.959
146	1	146	1.426	1.433	30.45	33969	6.264	0.286	NA	0.029	0.136	173.225	163.984
147	1	147	1.371	1.422	30.66	34468	6.32	0.249	NA	0.056	0.268	-168.343	18.433
148	1	148	1.376	1.374	30.87	32682	6.368	0.209	NA	0.048	0.23	-84.385	83.957
149	1	149	1.332	1.415	31.08	33986	6.428	0.228	NA	0.06	0.287	137.314	-138.301
150	1	150	1.337	1.398	31.29	33557	6.445	0.214	NA	0.017	0.08	-72.984	149.702
151	1	151	1.304	1.403	31.5	34007	6.478	0.21	NA	0.033	0.155	171.394	-115.621
152	1	152	1.327	1.465	31.71	33318	6.543	0.275	NA	0.065	0.311	69.802	-101.592
153	1	153	1.346	1.463	31.92	33275	6.562	0.278	NA	0.019	0.09	-5.497	-75.299
154	1	154	1.436	1.453	32.13	26278	6.653	0.308	NA	0.091	0.434	-6.531	-1.034
155	1	155	1.357	1.421	32.34	31266	6.739	0.242	NA	0.085	0.407	-158.569	-152.038
156	1	156	1.41	1.422	32.55	34212	6.792	0.268	NA	0.054	0.256	0.361	158.929
157	1	157	1.368	1.436	32.76	30124	6.837	0.261	NA	0.044	0.212	160.607	160.247
158	1	158	1.339	1.462	32.97	33623	6.876	0.275	NA	0.039	0.185	139.678	-20.929
159	1	159	1.352	1.464	33.18	31936	6.889	0.281	NA	0.013	0.064	10.74	-128.938
160	1	160	1.364	1.44	33.39	32539	6.916	0.263	NA	0.027	0.127	-62.619	-73.36
161	1	161	1.364	1.438	33.6	33303	6.919	0.26	NA	0.003	0.013	-103.246	-40.627
162	1	162	1.365	1.396	33.81	33100	6.96	0.223	NA	0.042	0.199	-88.48	14.766
163	1	163	1.359	1.38	34.02	33420	6.977	0.206	NA	0.017	0.08	-112.483	-24.003
164	1	164	1.361	1.38	34.23	33482	6.979	0.207	NA	0.002	0.01	-3.805	108.678
165	1	165	1.314	1.379	34.44	33996	7.025	0.189	NA	0.046	0.221	-178.841	-175.036
166	1	166	1.327	1.356	34.65	33580	7.052	0.171	NA	0.026	0.126	-61.102	117.74
167	1	167	1.379	1.332	34.86	34182	7.11	0.177	NA	0.058	0.275	-24.878	36.224
168	1	168	1.343	1.362	35.07	33181	7.157	0.183	NA	0.047	0.225	140.022	164.9
169	1	169	1.367	1.387	35.28	34624	7.191	0.216	NA	0.034	0.163	46.699	-93.324
170	1	170	1.375	1.396	35.49	34103	7.203	0.228	NA	0.012	0.057	47.522	0.824
171	1	171	1.406	1.356	35.7	34003	7.254	0.213	NA	0.051	0.245	-51.885	-99.407
172	1	172	1.447	1.433	35.91	33960	7.342	0.299	NA	0.088	0.417	62.186	114.071
173	1	173	1.403	1.432	36.12	34225	7.386	0.273	NA	0.044	0.211	-178.637	119.177
174	1	174	1.405	1.378	36.33	33945	7.44	0.229	NA	0.054	0.257	-88.122	90.515
175	1	175	1.422	1.433	36.54	33772	7.498	0.284	NA	0.058	0.274	72.142	160.265
176	1	176	1.414	1.384	36.75	33608	7.548	0.239	NA	0.05	0.238	-99.185	-171.327
177	1	177	1.403	1.356	36.96	33973	7.578	0.211	NA	0.03	0.143	-112.409	-13.225
178	1	178	1.317	1.391	37.17	33866	7.67	0.201	NA	0.093	0.442	157.431	-90.159
179	1	179	1.282	1.395	37.38	31886	7.706	0.199	NA	0.035	0.168	174.087	16.655
180	1	180	1.23	1.365	37.59	34167	7.766	0.171	NA	0.061	0.288	-150.494	35.419
181	1	181	1.281	1.373	37.8	34745	7.818	0.176	NA	0.052	0.248	8.496	158.99
182	1	182	1.331	1.416	38.01	33567	7.884	0.229	NA	0.066	0.314	41.06	32.564
183	1	183	1.29	1.429	38.22	34549	7.927	0.233	NA	0.043	0.203	163.054	121.993
184	1	184	1.27	1.395	38.43	33299	7.966	0.197	NA	0.039	0.187	-120.29	76.657
185	1	185	1.28	1.426	38.64	33892	7.998	0.229	NA	0.033	0.155	72.029	-167.682
186	1	186	1.274	1.431	38.85	33459	8.006	0.234	NA	0.008	0.037	139.838	67.81
187	1	187	1.33	1.414	39.06	33484	8.064	0.226	NA	0.058	0.276	-16.933	-156.771
188	1	188	1.293	1.398	39.27	34048	8.104	0.203	NA	0.04	0.192	-157.266	-140.333
189	1	189	1.268	1.315	39.48	32998	8.191	0.118	NA	0.087	0.412	-106.894	50.371
190	1	190	1.316	1.392	39.69	34050	8.282	0.202	NA	0.091	0.432	57.415	164.309
191	1	191	1.251	1.321	39.9	33576	8.378	0.125	NA	0.096	0.459	-132.964	169.62
192	1	192	1.31	1.287	40.11	34312	8.447	0.101	NA	0.069	0.327	-29.865	103.099
193	1	193	1.236	1.401	40.32	34133	8.582	0.205	NA	0.135	0.645	123.131	152.997
194	1	194	1.291	1.424	40.53	34242	8.642	0.228	NA	0.06	0.285	22.838	-100.294
195	1	195	1.317	1.428	40.74	32974	8.668	0.237	NA	0.026	0.123	9.134	-13.704
196	1	196	1.383	1.42	40.95	33909	8.735	0.253	NA	0.067	0.319	-6.609	-15.743
197	1	197	1.339	1.407	41.16	33540	8.781	0.223	NA	0.046	0.221	-163.271	-156.662
198	1	198	1.349	1.449	41.37	33719	8.825	0.266	NA	0.043	0.207	76.853	-119.876
199	1	199	1.334	1.437	41.58	31025	8.844	0.25	NA	0.019	0.091	-139.739	143.407
200	1	200	1.357	1.444	41.79	33536	8.868	0.264	NA	0.024	0.116	17.369	157.109
