# Supplementary material for: Random sub-diffusion and capture of genes by the nuclear pore reduces dynamics and coordinates inter-chromosomal movement
Source: eLife. 2021 May 18;10:e66238. doi: 10.7554/eLife.66238 (PMC8195609; doi:10.7554/eLife.66238)
Supplement: Figure 6—source data 1. [file elife-66238-fig6-data1.zip › CLUST_DB/CLUST_HIS4dip_MinusH/190226_QuickCap_H4dip_MinusH_Pri_18a.csv]

Nr	TID	PID	x [micron]	y [micron]	t [sec]	I [val]	Len [micron]	D2S [micron]	D2R [micron]	D2P [micron]	v [micron/sec]	α [deg]	Δα [deg]
1	1	1	1.13	1.223	0	5471	0	0	NA	NA	NA	NA	NA
2	1	2	1.079	1.204	0.21	6387	0.055	0.055	NA	0.055	0.262	-159.542	NA
3	1	3	0.988	1.132	0.42	3338	0.17	0.169	NA	0.115	0.55	-141.913	17.629
4	1	4	0.923	1.067	0.63	4192	0.263	0.26	NA	0.092	0.44	-134.73	7.184
5	1	5	0.9	1.054	0.84	4117	0.289	0.286	NA	0.027	0.126	-150.771	-16.041
6	1	6	0.945	1.122	1.05	3144	0.372	0.211	NA	0.082	0.392	56.594	-152.635
7	1	7	0.91	1.161	1.26	2099	0.424	0.229	NA	0.052	0.247	132.667	76.072
8	1	8	0.917	1.177	1.47	1851	0.442	0.218	NA	0.018	0.087	66.571	-66.096
9	1	9	0.948	1.137	1.68	4377	0.493	0.202	NA	0.051	0.243	-53.012	-119.582
10	1	10	0.884	1.092	1.89	5454	0.571	0.28	NA	0.079	0.374	-145.023	-92.011
11	1	11	0.982	1.193	2.1	2662	0.713	0.151	NA	0.141	0.673	45.707	-169.27
12	1	12	0.951	1.122	2.31	3242	0.79	0.206	NA	0.077	0.367	-114.274	-159.981
13	1	13	0.945	1.261	2.52	3605	0.928	0.189	NA	0.138	0.659	92.348	-153.378
14	1	14	0.974	1.174	2.73	4307	1.019	0.164	NA	0.091	0.434	-71.554	-163.902
15	1	15	0.904	1.194	2.94	3733	1.092	0.228	NA	0.072	0.345	164.352	-124.093
16	1	16	0.906	1.222	3.15	4106	1.12	0.225	NA	0.028	0.135	86.383	-77.97
17	1	17	0.963	1.205	3.36	3965	1.18	0.168	NA	0.06	0.285	-16.885	-103.268
18	1	18	0.999	1.216	3.57	4185	1.218	0.132	NA	0.038	0.18	17.464	34.35
19	1	19	1.01	1.251	3.78	5132	1.254	0.124	NA	0.037	0.174	73.046	55.582
20	1	20	0.972	1.165	3.99	5254	1.348	0.168	NA	0.094	0.447	-113.277	173.677
21	1	21	0.897	1.137	4.2	2769	1.428	0.249	NA	0.08	0.382	-159.948	-46.671
22	1	22	0.906	1.128	4.41	4889	1.441	0.244	NA	0.012	0.058	-46.69	113.258
23	1	23	1.004	1.146	4.62	5418	1.541	0.148	NA	0.1	0.478	10.049	56.74
24	1	24	0.939	1.104	4.83	3987	1.618	0.225	NA	0.077	0.367	-147.478	-157.528
25	1	25	0.922	1.114	5.04	4908	1.638	0.235	NA	0.02	0.094	149.502	-63.02
26	1	26	1.003	1.172	5.25	3391	1.737	0.137	NA	0.099	0.472	35.841	-113.661
27	1	27	0.994	1.186	5.46	5749	1.753	0.142	NA	0.016	0.078	123.253	87.412
28	1	28	1.001	1.174	5.67	4522	1.767	0.138	NA	0.014	0.067	-59.018	177.729
29	1	29	1.03	1.192	5.88	4981	1.801	0.105	NA	0.034	0.161	31.806	90.824
30	1	30	1.12	1.319	6.09	4612	1.957	0.097	NA	0.156	0.741	54.689	22.883
31	1	31	1.084	1.332	6.3	4362	1.994	0.119	NA	0.038	0.18	159.62	104.931
32	1	32	1.044	1.406	6.51	5439	2.078	0.202	NA	0.084	0.4	118.483	-41.138
33	1	33	1.044	1.401	6.72	3673	2.084	0.198	NA	0.005	0.024	-92.041	149.477
34	1	34	1.114	1.405	6.93	5440	2.153	0.183	NA	0.07	0.332	3.906	95.946
35	1	35	1.128	1.504	7.14	5032	2.253	0.281	NA	0.099	0.473	81.419	77.513
36	1	36	1.131	1.433	7.35	5540	2.324	0.21	NA	0.071	0.338	-88.107	-169.526
37	1	37	1.119	1.366	7.56	5339	2.391	0.144	NA	0.068	0.323	-99.826	-11.719
38	1	38	1.037	1.27	7.77	4234	2.518	0.105	NA	0.126	0.601	-130.582	-30.756
39	1	39	1.098	1.28	7.98	4806	2.58	0.066	NA	0.062	0.295	9.197	139.778
40	1	40	1.095	1.281	8.19	5305	2.583	0.068	NA	0.003	0.015	151.94	142.744
41	1	41	1.039	1.295	8.4	6321	2.641	0.117	NA	0.058	0.278	166.946	15.006
42	1	42	0.987	1.284	8.61	4974	2.694	0.156	NA	0.053	0.252	-168.299	24.754
43	1	43	0.947	1.442	8.82	3283	2.857	0.286	NA	0.163	0.777	103.973	-87.727
44	1	44	1.041	1.375	9.03	3801	2.973	0.176	NA	0.116	0.551	-35.723	-139.696
45	1	45	1.017	1.342	9.24	3705	3.014	0.165	NA	0.041	0.196	-126.798	-91.075
46	1	46	0.971	1.386	9.45	3042	3.077	0.228	NA	0.063	0.301	135.636	-97.566
47	1	47	0.849	1.259	9.66	2175	3.254	0.284	NA	0.177	0.841	-133.986	90.378
48	1	48	0.912	1.17	9.87	4219	3.363	0.224	NA	0.11	0.522	-54.518	79.468
49	1	49	1.011	1.183	10.08	3679	3.463	0.126	NA	0.1	0.474	7.837	62.355
50	1	50	1.025	1.29	10.29	3842	3.57	0.125	NA	0.107	0.51	82.376	74.539
51	1	51	1.016	1.312	10.5	5081	3.594	0.145	NA	0.024	0.114	112.773	30.396
52	1	52	0.993	1.137	10.71	7197	3.771	0.162	NA	0.177	0.841	-97.442	149.785
53	1	53	1.025	1.219	10.92	5597	3.859	0.106	NA	0.089	0.422	68.897	166.339
54	1	54	1.107	1.167	11.13	5056	3.956	0.061	NA	0.097	0.461	-32.498	-101.395
55	1	55	1.087	1.207	11.34	6508	4	0.047	NA	0.044	0.21	116.868	149.366
56	1	56	1.127	1.257	11.55	10097	4.065	0.035	NA	0.065	0.31	51.416	-65.452
57	1	57	1.121	1.279	11.76	4928	4.087	0.057	NA	0.022	0.106	105.624	54.207
58	1	58	1.074	1.311	11.97	5019	4.145	0.104	NA	0.057	0.272	146.255	40.631
59	1	59	1.094	1.366	12.18	3673	4.203	0.148	NA	0.059	0.281	69.998	-76.258
60	1	60	1.146	1.334	12.39	6510	4.264	0.113	NA	0.061	0.29	-31.225	-101.222
61	1	61	1.12	1.34	12.6	5405	4.291	0.118	NA	0.026	0.126	167.176	-161.599
62	1	62	1.118	1.33	12.81	5937	4.301	0.108	NA	0.01	0.048	-104.441	88.383
63	1	63	1.121	1.33	13.02	4872	4.304	0.108	NA	0.004	0.017	-0.667	103.774
64	1	64	0.995	1.228	13.23	3669	4.467	0.136	NA	0.163	0.774	-141.05	-140.383
65	1	65	1.021	1.298	13.44	5339	4.541	0.133	NA	0.074	0.353	69.678	-149.271
66	1	66	1.132	1.298	13.65	4629	4.652	0.076	NA	0.111	0.53	0.43	-69.248
67	1	67	1.162	1.325	13.86	4780	4.693	0.107	NA	0.04	0.191	40.83	40.4
68	1	68	1.162	1.285	14.07	6751	4.733	0.069	NA	0.04	0.191	-90.487	-131.316
69	1	69	1.109	1.274	14.28	3967	4.787	0.055	NA	0.054	0.257	-168.202	-77.716
70	1	70	1.068	1.318	14.49	5154	4.847	0.113	NA	0.06	0.286	132.772	-59.026
71	1	71	1.1	1.287	14.7	6276	4.891	0.071	NA	0.044	0.21	-44.17	-176.942
72	1	72	1.117	1.237	14.91	5100	4.944	0.02	NA	0.053	0.253	-71.737	-27.567
73	1	73	1.142	1.217	15.12	4806	4.976	0.013	NA	0.032	0.153	-36.744	34.993
74	1	74	1.107	1.216	15.33	5838	5.012	0.025	NA	0.036	0.17	-178.281	-141.537
75	1	75	1.137	1.325	15.54	3897	5.124	0.102	NA	0.113	0.536	74.635	-107.084
76	1	76	1.128	1.237	15.75	5137	5.213	0.014	NA	0.088	0.421	-95.671	-170.306
77	1	77	1.125	1.155	15.96	5307	5.295	0.068	NA	0.082	0.39	-92.132	3.54
78	1	78	1.116	1.193	16.17	7204	5.333	0.033	NA	0.039	0.185	102.655	-165.213
79	1	79	1.153	1.277	16.38	6807	5.425	0.058	NA	0.091	0.435	66.541	-36.114
80	1	80	1.16	1.208	16.59	3752	5.494	0.033	NA	0.069	0.329	-84.306	-150.847
81	1	81	1.126	1.16	16.8	7456	5.553	0.063	NA	0.059	0.281	-124.47	-40.163
82	1	82	1.153	1.161	17.01	4494	5.579	0.065	NA	0.026	0.126	4.04	128.51
83	1	83	1.147	1.152	17.22	7526	5.59	0.073	NA	0.011	0.053	-121.849	-125.89
84	1	84	1.147	1.164	17.43	6741	5.602	0.061	NA	0.012	0.057	87.87	-150.281
85	1	85	1.126	1.181	17.64	6310	5.63	0.042	NA	0.028	0.131	140.914	53.044
86	1	86	1.089	1.14	17.85	4405	5.686	0.093	NA	0.056	0.266	-131.657	87.429
87	1	87	1.098	1.112	18.06	3718	5.715	0.115	NA	0.029	0.137	-71.65	60.007
88	1	88	1.081	1.14	18.27	6434	5.747	0.097	NA	0.032	0.153	121.173	-167.177
89	1	89	1.048	1.082	18.48	4475	5.813	0.163	NA	0.066	0.316	-119.544	119.283
90	1	90	1.102	1.124	18.69	4644	5.881	0.103	NA	0.068	0.326	37.844	157.388
91	1	91	1.099	1.105	18.9	3462	5.901	0.122	NA	0.019	0.092	-100.85	-138.694
92	1	92	1.063	1.083	19.11	3327	5.942	0.155	NA	0.041	0.197	-148.659	-47.81
93	1	93	1.068	1.134	19.32	4153	5.993	0.109	NA	0.051	0.244	85.352	-125.989
94	1	94	1.088	1.136	19.53	4671	6.014	0.097	NA	0.021	0.098	4.08	-81.271
95	1	95	1.073	1.124	19.74	4727	6.033	0.114	NA	0.019	0.091	-142.923	-147.003
96	1	96	1.134	1.216	19.95	5713	6.143	0.008	NA	0.11	0.525	56.173	-160.903
97	1	97	1.112	1.194	20.16	3025	6.175	0.034	NA	0.031	0.149	-135.685	168.142
98	1	98	1.085	1.197	20.37	3334	6.201	0.052	NA	0.027	0.127	174.018	-50.297
99	1	99	1.114	1.317	20.58	5156	6.324	0.095	NA	0.123	0.586	76.632	-97.387
100	1	100	1.131	1.266	20.79	4772	6.378	0.043	NA	0.053	0.254	-71.74	-148.372
101	1	101	1.112	1.207	21	3633	6.44	0.025	NA	0.062	0.296	-107.77	-36.03
102	1	102	1.158	1.24	21.21	4134	6.497	0.033	NA	0.057	0.273	35.873	143.642
103	1	103	1.153	1.267	21.42	3377	6.525	0.05	NA	0.028	0.132	101.06	65.188
104	1	104	1.153	1.271	21.63	3737	6.529	0.053	NA	0.004	0.018	90.554	-10.507
105	1	105	1.119	1.272	21.84	4300	6.563	0.051	NA	0.034	0.161	178.313	87.759
106	1	106	1.159	1.298	22.05	5124	6.61	0.08	NA	0.048	0.227	32.603	-145.71
107	1	107	1.172	1.365	22.26	5425	6.679	0.148	NA	0.069	0.327	79.027	46.423
108	1	108	1.168	1.318	22.47	5813	6.726	0.103	NA	0.047	0.223	-94.661	-173.688
109	1	109	1.161	1.322	22.68	4590	6.734	0.104	NA	0.008	0.039	154.715	-110.624
110	1	110	1.149	1.281	22.89	4174	6.777	0.061	NA	0.042	0.202	-106.393	98.892
111	1	111	1.141	1.33	23.1	5762	6.826	0.108	NA	0.05	0.237	99.522	-154.084
112	1	112	1.146	1.371	23.31	3953	6.867	0.149	NA	0.041	0.193	81.711	-17.812
113	1	113	1.114	1.359	23.52	4970	6.902	0.137	NA	0.035	0.166	-161.026	117.263
114	1	114	1.104	1.224	23.73	4580	7.038	0.026	NA	0.136	0.646	-94.015	67.012
115	1	115	1.092	1.222	23.94	4290	7.05	0.039	NA	0.012	0.059	-173.762	-79.748
116	1	116	1.035	1.204	24.15	2156	7.109	0.097	NA	0.06	0.284	-162.198	11.564
117	1	117	1.028	1.255	24.36	3773	7.161	0.107	NA	0.051	0.243	98.119	-99.683
118	1	118	1.032	1.246	24.57	4206	7.17	0.102	NA	0.009	0.044	-65.469	-163.589
119	1	119	1.071	1.282	24.78	3532	7.223	0.084	NA	0.053	0.254	41.858	107.328
120	1	120	1.032	1.204	24.99	3488	7.311	0.1	NA	0.088	0.418	-116.662	-158.52
121	1	121	1.046	1.271	25.2	3607	7.38	0.097	NA	0.069	0.329	78.022	-165.316
122	1	122	1.112	1.248	25.41	4610	7.449	0.031	NA	0.069	0.33	-19.369	-97.391
123	1	123	1.108	1.239	25.62	3972	7.46	0.028	NA	0.01	0.049	-113.376	-94.006
124	1	124	1.116	1.293	25.83	4505	7.515	0.071	NA	0.055	0.261	80.827	-165.797
125	1	125	1.097	1.342	26.04	2719	7.568	0.124	NA	0.053	0.254	111.746	30.919
126	1	126	1.118	1.283	26.25	2374	7.631	0.061	NA	0.063	0.3	-70.599	177.655
127	1	127	1.145	1.334	26.46	4863	7.688	0.112	NA	0.058	0.274	61.719	132.318
128	1	128	1.118	1.38	26.67	2882	7.742	0.157	NA	0.053	0.253	120.053	58.334
129	1	129	1.083	1.397	26.88	7210	7.78	0.18	NA	0.039	0.184	153.938	33.885
130	1	130	1.156	1.418	27.09	5068	7.856	0.197	NA	0.076	0.362	16.572	-137.366
131	1	131	1.14	1.355	27.3	5066	7.921	0.133	NA	0.065	0.31	-104.441	-121.013
132	1	132	1.099	1.346	27.51	5173	7.963	0.127	NA	0.042	0.199	-166.907	-62.466
133	1	133	1.099	1.353	27.72	2624	7.97	0.134	NA	0.007	0.033	96.64	-96.453
134	1	134	1.083	1.294	27.93	5580	8.03	0.086	NA	0.06	0.288	-105.199	158.161
135	1	135	1.033	1.34	28.14	4821	8.098	0.152	NA	0.067	0.321	137.118	-117.683
136	1	136	1.06	1.294	28.35	6325	8.152	0.1	NA	0.054	0.257	-60.27	162.612
137	1	137	1.046	1.373	28.56	4526	8.232	0.172	NA	0.081	0.385	99.714	159.984
138	1	138	1.046	1.379	28.77	4968	8.238	0.177	NA	0.006	0.027	93.672	-6.042
139	1	139	0.967	1.416	28.98	3968	8.325	0.253	NA	0.087	0.414	154.651	60.979
140	1	140	0.934	1.378	29.19	3360	8.376	0.251	NA	0.051	0.242	-131.708	73.64
141	1	141	0.917	1.506	29.4	3718	8.505	0.355	NA	0.129	0.614	97.433	-130.859
142	1	142	0.923	1.496	29.61	3688	8.516	0.343	NA	0.012	0.055	-57.17	-154.603
143	1	143	0.927	1.533	29.82	4531	8.554	0.371	NA	0.037	0.178	84.235	141.405
144	1	144	0.992	1.547	30.03	4881	8.62	0.352	NA	0.066	0.316	11.627	-72.608
145	1	145	0.981	1.537	30.24	6666	8.635	0.348	NA	0.015	0.071	-139.347	-150.974
146	1	146	1.013	1.512	30.45	4582	8.676	0.313	NA	0.04	0.192	-37.657	101.69
147	1	147	0.992	1.511	30.66	3398	8.696	0.32	NA	0.02	0.097	-177.117	-139.46
148	1	148	0.988	1.492	30.87	5154	8.716	0.304	NA	0.02	0.096	-102.268	74.848
149	1	149	1.009	1.468	31.08	5469	8.748	0.274	NA	0.031	0.149	-47.99	54.278
150	1	150	0.998	1.432	31.29	3679	8.785	0.248	NA	0.038	0.181	-106.929	-58.939
151	1	151	0.977	1.321	31.5	3556	8.898	0.182	NA	0.113	0.537	-100.707	6.222
152	1	152	0.952	1.193	31.71	4194	9.029	0.181	NA	0.13	0.621	-100.88	-0.174
153	1	153	0.948	1.221	31.92	4324	9.057	0.182	NA	0.028	0.133	98.458	-160.662
154	1	154	0.973	1.315	32.13	3929	9.154	0.182	NA	0.097	0.463	75.178	-23.281
155	1	155	0.752	1.311	32.34	4025	9.375	0.388	NA	0.221	1.053	-178.999	105.824
156	1	156	0.736	1.317	32.55	4806	9.393	0.406	NA	0.018	0.084	159.694	-21.307
157	1	157	0.574	1.393	32.76	4605	9.571	0.582	NA	0.179	0.85	154.787	-4.907
158	1	158	0.518	1.284	32.97	5107	9.694	0.616	NA	0.122	0.583	-117.301	87.912
159	1	159	0.666	1.322	33.18	5032	9.846	0.475	NA	0.152	0.726	14.253	131.555
160	1	160	0.653	1.299	33.39	4456	9.872	0.484	NA	0.026	0.126	-119.723	-133.976
161	1	161	0.487	1.298	33.6	2519	10.038	0.647	NA	0.165	0.787	-179.59	-59.868
162	1	162	0.456	1.125	33.81	3833	10.213	0.682	NA	0.175	0.835	-100.346	79.244
163	1	163	0.647	1.312	34.02	2592	10.481	0.491	NA	0.268	1.275	44.33	144.676
164	1	164	0.752	1.328	34.23	4829	10.586	0.393	NA	0.105	0.502	8.889	-35.441
165	1	165	0.854	1.268	34.44	4834	10.705	0.281	NA	0.119	0.564	-30.609	-39.498
166	1	166	0.809	1.209	34.65	4401	10.779	0.321	NA	0.074	0.352	-126.725	-96.116
167	1	167	0.686	1.079	34.86	5192	10.958	0.467	NA	0.179	0.853	-133.672	-6.947
168	1	168	0.696	1.079	35.07	6784	10.968	0.458	NA	0.01	0.05	-3.323	130.349
169	1	169	0.697	1.087	35.28	4989	10.977	0.454	NA	0.008	0.04	81.627	84.95
170	1	170	0.847	1.152	35.49	4546	11.14	0.292	NA	0.164	0.779	23.468	-58.159
171	1	171	0.879	1.187	35.7	5433	11.187	0.254	NA	0.046	0.221	47.764	24.296
172	1	172	0.884	1.115	35.91	6400	11.259	0.27	NA	0.072	0.344	-85.973	-133.738
173	1	173	0.823	1.044	36.12	4415	11.352	0.356	NA	0.093	0.445	-130.764	-44.791
174	1	174	0.784	1.03	36.33	4243	11.393	0.397	NA	0.041	0.196	-159.922	-29.157
175	1	175	0.776	1.092	36.54	5309	11.456	0.378	NA	0.063	0.3	97.583	-102.495
176	1	176	0.786	1.005	36.75	3483	11.544	0.407	NA	0.087	0.416	-83.133	179.284
177	1	177	0.856	1.133	36.96	4889	11.689	0.289	NA	0.145	0.692	61.155	144.288
178	1	178	0.9	1.154	37.17	4226	11.737	0.241	NA	0.048	0.23	26.372	-34.784
179	1	179	0.887	1.143	37.38	5510	11.755	0.256	NA	0.017	0.082	-138.112	-164.484
180	1	180	0.957	1.282	37.59	4804	11.91	0.184	NA	0.156	0.743	63.46	-158.428
181	1	181	0.924	1.227	37.8	4983	11.974	0.207	NA	0.064	0.305	-120.875	175.666
182	1	182	0.983	1.268	38.01	3724	12.046	0.155	NA	0.071	0.34	34.379	155.254
183	1	183	0.947	1.206	38.22	4426	12.118	0.185	NA	0.072	0.341	-119.984	-154.363
184	1	184	1.024	1.287	38.43	5638	12.23	0.124	NA	0.112	0.535	46.518	166.502
185	1	185	1.022	1.274	38.64	5403	12.243	0.12	NA	0.013	0.063	-99.983	-146.501
186	1	186	0.952	1.204	38.85	6538	12.342	0.179	NA	0.099	0.47	-134.889	-34.906
187	1	187	1.008	1.241	39.06	6690	12.409	0.124	NA	0.067	0.318	33.138	168.027
188	1	188	1	1.268	39.27	5625	12.437	0.138	NA	0.028	0.135	105.5	72.363
189	1	189	0.958	1.192	39.48	5149	12.524	0.175	NA	0.087	0.413	-119.478	135.022
190	1	190	1.009	1.236	39.69	4539	12.592	0.122	NA	0.068	0.323	40.443	159.92
191	1	191	0.962	1.206	39.9	3069	12.648	0.169	NA	0.057	0.27	-147.019	172.538
192	1	192	0.938	1.145	40.11	6653	12.714	0.208	NA	0.065	0.311	-111.683	35.337
193	1	193	0.967	1.092	40.32	4586	12.774	0.209	NA	0.061	0.288	-60.947	50.736
194	1	194	1.007	1.117	40.53	6461	12.821	0.163	NA	0.047	0.225	31.323	92.27
195	1	195	0.956	1.164	40.74	5465	12.891	0.184	NA	0.07	0.331	137.191	105.867
196	1	196	0.861	1.064	40.95	7037	13.029	0.313	NA	0.138	0.658	-133.643	89.166
197	1	197	0.882	1.001	41.16	5873	13.096	0.333	NA	0.067	0.317	-71.536	62.107
198	1	198	0.909	1.054	41.37	5747	13.155	0.278	NA	0.06	0.285	63.499	135.035
199	1	199	0.93	1.135	41.58	5354	13.239	0.219	NA	0.083	0.396	75.135	11.636
200	1	200	0.946	1.156	41.79	3317	13.265	0.196	NA	0.026	0.125	52.678	-22.457
