# Supplementary material for: Random sub-diffusion and capture of genes by the nuclear pore reduces dynamics and coordinates inter-chromosomal movement
Source: eLife. 2021 May 18;10:e66238. doi: 10.7554/eLife.66238 (PMC8195609; doi:10.7554/eLife.66238)
Supplement: Figure 6—source data 1. [file elife-66238-fig6-data1.zip › CLUST_DB/CLUST_HIS4dip_MinusH/190226_QuickCap_H4dip_MinusH_Pri_19a.csv]

Nr	TID	PID	x [micron]	y [micron]	t [sec]	I [val]	Len [micron]	D2S [micron]	D2R [micron]	D2P [micron]	v [micron/sec]	α [deg]	Δα [deg]
1	1	1	1.35	0.783	0	9026	0	0	NA	NA	NA	NA	NA
2	1	2	1.404	0.885	0.21	6901	0.115	0.115	NA	0.115	0.55	61.94	NA
3	1	3	1.384	0.868	0.42	9233	0.141	0.092	NA	0.026	0.124	-140.639	157.421
4	1	4	1.327	0.805	0.63	10003	0.227	0.031	NA	0.085	0.406	-131.719	8.92
5	1	5	1.423	0.801	0.84	13126	0.323	0.076	NA	0.096	0.457	-2.122	129.598
6	1	6	1.336	0.81	1.05	10508	0.41	0.03	NA	0.087	0.416	174.341	176.463
7	1	7	1.344	0.786	1.26	6623	0.435	0.006	NA	0.025	0.118	-70.668	114.991
8	1	8	1.302	0.787	1.47	6658	0.477	0.048	NA	0.042	0.2	179.096	-110.236
9	1	9	1.301	0.735	1.68	7008	0.529	0.068	NA	0.052	0.247	-91.611	89.293
10	1	10	1.251	0.699	1.89	6293	0.59	0.13	NA	0.062	0.294	-143.697	-52.086
11	1	11	1.235	0.766	2.1	7097	0.66	0.116	NA	0.07	0.332	103.428	-112.876
12	1	12	1.266	0.739	2.31	5855	0.702	0.094	NA	0.042	0.198	-41.223	-144.651
13	1	13	1.289	0.7	2.52	7818	0.747	0.103	NA	0.045	0.215	-59.884	-18.661
14	1	14	1.229	0.663	2.73	9604	0.817	0.17	NA	0.07	0.333	-148.489	-88.605
15	1	15	1.278	0.694	2.94	7387	0.874	0.114	NA	0.057	0.272	32.483	-179.028
16	1	16	1.258	0.652	3.15	6229	0.92	0.159	NA	0.046	0.219	-114.627	-147.109
17	1	17	1.264	0.63	3.36	9060	0.943	0.176	NA	0.023	0.11	-76.888	37.739
18	1	18	1.274	0.595	3.57	7912	0.979	0.202	NA	0.036	0.171	-73.748	3.141
19	1	19	1.297	0.613	3.78	10504	1.008	0.178	NA	0.029	0.138	38.127	111.874
20	1	20	1.314	0.645	3.99	8072	1.044	0.143	NA	0.036	0.173	60.903	22.776
21	1	21	1.357	0.627	4.2	9452	1.09	0.156	NA	0.046	0.219	-22.934	-83.837
22	1	22	1.333	0.609	4.41	8390	1.12	0.175	NA	0.03	0.141	-141.797	-118.863
23	1	23	1.305	0.595	4.62	9318	1.151	0.193	NA	0.031	0.148	-154.639	-12.842
24	1	24	1.31	0.658	4.83	10380	1.214	0.131	NA	0.063	0.302	85.389	-119.973
25	1	25	1.378	0.632	5.04	7426	1.287	0.154	NA	0.073	0.347	-21.264	-106.652
26	1	26	1.34	0.666	5.25	9504	1.338	0.117	NA	0.051	0.242	138.24	159.504
27	1	27	1.372	0.634	5.46	6856	1.383	0.15	NA	0.045	0.215	-44.338	177.421
28	1	28	1.432	0.63	5.67	9034	1.442	0.173	NA	0.059	0.282	-4.009	40.33
29	1	29	1.376	0.574	5.88	13081	1.521	0.21	NA	0.079	0.376	-134.899	-130.89
30	1	30	1.375	0.617	6.09	9734	1.565	0.167	NA	0.043	0.207	90.573	-134.528
31	1	31	1.386	0.636	6.3	8964	1.587	0.151	NA	0.022	0.103	59.326	-31.246
32	1	32	1.363	0.631	6.51	10111	1.611	0.153	NA	0.024	0.115	-166.931	133.743
33	1	33	1.337	0.583	6.72	11300	1.665	0.2	NA	0.054	0.258	-119.14	47.791
34	1	34	1.34	0.502	6.93	9004	1.746	0.281	NA	0.082	0.388	-87.453	31.687
35	1	35	1.357	0.557	7.14	9303	1.804	0.225	NA	0.058	0.276	72.906	160.359
36	1	36	1.39	0.601	7.35	10248	1.859	0.186	NA	0.055	0.261	52.608	-20.297
37	1	37	1.38	0.573	7.56	10101	1.888	0.212	NA	0.029	0.139	-110.176	-162.784
38	1	38	1.321	0.574	7.77	9028	1.948	0.211	NA	0.06	0.285	179.936	-69.889
39	1	39	1.294	0.631	7.98	8360	2.011	0.161	NA	0.063	0.302	114.319	-65.617
40	1	40	1.331	0.684	8.19	8450	2.076	0.1	NA	0.064	0.307	55.101	-59.218
41	1	41	1.325	0.654	8.4	8785	2.106	0.131	NA	0.031	0.146	-101.224	-156.324
42	1	42	1.257	0.619	8.61	9868	2.183	0.188	NA	0.077	0.366	-152.665	-51.442
43	1	43	1.287	0.558	8.82	6815	2.251	0.234	NA	0.068	0.323	-63.958	88.708
44	1	44	1.304	0.529	9.03	6739	2.284	0.258	NA	0.033	0.159	-58.883	5.074
45	1	45	1.233	0.526	9.24	8046	2.356	0.282	NA	0.071	0.34	-177.201	-118.318
46	1	46	1.258	0.547	9.45	6715	2.388	0.253	NA	0.033	0.155	40.294	-142.505
47	1	47	1.273	0.579	9.66	7769	2.424	0.218	NA	0.036	0.171	64.254	23.96
48	1	48	1.24	0.612	9.87	8313	2.471	0.203	NA	0.047	0.225	135.092	70.838
49	1	49	1.221	0.729	10.08	9973	2.589	0.14	NA	0.118	0.562	99.337	-35.755
50	1	50	1.237	0.65	10.29	7795	2.67	0.174	NA	0.08	0.383	-78.13	-177.468
51	1	51	1.247	0.687	10.5	7793	2.708	0.141	NA	0.038	0.182	75.611	153.741
52	1	52	1.236	0.697	10.71	8744	2.723	0.143	NA	0.015	0.072	136.764	61.153
53	1	53	1.291	0.696	10.92	5196	2.779	0.105	NA	0.056	0.265	-1.719	-138.483
54	1	54	1.296	0.645	11.13	8053	2.829	0.148	NA	0.051	0.241	-84.49	-82.772
55	1	55	1.298	0.665	11.34	8433	2.849	0.128	NA	0.02	0.095	83.124	167.614
56	1	56	1.268	0.672	11.55	8027	2.881	0.138	NA	0.032	0.151	167.073	83.949
57	1	57	1.211	0.644	11.76	8825	2.944	0.196	NA	0.063	0.301	-153.524	39.403
58	1	58	1.215	0.621	11.97	6551	2.968	0.21	NA	0.024	0.113	-79.396	74.128
59	1	59	1.241	0.701	12.18	6257	3.052	0.136	NA	0.084	0.4	71.963	151.359
60	1	60	1.223	0.72	12.39	6463	3.079	0.141	NA	0.027	0.127	134.03	62.067
61	1	61	1.264	0.721	12.6	7686	3.12	0.105	NA	0.041	0.196	1.798	-132.232
62	1	62	1.218	0.712	12.81	8646	3.167	0.149	NA	0.047	0.222	-168.457	-170.255
63	1	63	1.27	0.694	13.02	5393	3.221	0.119	NA	0.054	0.259	-19.033	149.424
64	1	64	1.241	0.685	13.23	7490	3.251	0.146	NA	0.03	0.142	-162.209	-143.176
65	1	65	1.294	0.671	13.44	6180	3.305	0.125	NA	0.054	0.259	-14.424	147.785
66	1	66	1.322	0.7	13.65	4859	3.346	0.087	NA	0.04	0.192	44.97	59.394
67	1	67	1.361	0.649	13.86	10176	3.409	0.134	NA	0.064	0.303	-52.718	-97.688
68	1	68	1.31	0.694	14.07	10551	3.477	0.097	NA	0.067	0.321	138.717	-168.565
69	1	69	1.332	0.663	14.28	9527	3.515	0.121	NA	0.038	0.181	-54.662	166.621
70	1	70	1.31	0.623	14.49	10596	3.56	0.165	NA	0.046	0.217	-119.092	-64.43
71	1	71	1.314	0.678	14.7	6231	3.615	0.111	NA	0.055	0.262	85.596	-155.311
72	1	72	1.294	0.703	14.91	5966	3.648	0.098	NA	0.032	0.154	129.959	44.362
73	1	73	1.33	0.7	15.12	8714	3.684	0.085	NA	0.037	0.175	-4.459	-134.418
74	1	74	1.353	0.677	15.33	5646	3.716	0.106	NA	0.032	0.151	-45.254	-40.795
75	1	75	1.326	0.671	15.54	5986	3.744	0.114	NA	0.028	0.132	-167.104	-121.85
76	1	76	1.313	0.644	15.75	7564	3.774	0.144	NA	0.03	0.143	-115.315	51.788
77	1	77	1.274	0.638	15.96	5503	3.813	0.163	NA	0.039	0.188	-171.47	-56.154
78	1	78	1.31	0.636	16.17	6907	3.85	0.152	NA	0.037	0.174	-3.121	168.349
79	1	79	1.316	0.665	16.38	6227	3.88	0.122	NA	0.03	0.142	78.497	81.618
80	1	80	1.322	0.66	16.59	5941	3.887	0.126	NA	0.007	0.035	-41.565	-120.062
81	1	81	1.312	0.64	16.8	6711	3.91	0.148	NA	0.023	0.108	-116.102	-74.537
82	1	82	1.281	0.72	17.01	4209	3.995	0.094	NA	0.085	0.406	111.337	-132.561
83	1	83	1.268	0.715	17.22	7148	4.009	0.106	NA	0.014	0.066	-160.27	88.393
84	1	84	1.356	0.731	17.43	8652	4.098	0.052	NA	0.09	0.427	10.265	170.535
85	1	85	1.341	0.688	17.64	5881	4.143	0.095	NA	0.045	0.215	-109.868	-120.133
86	1	86	1.342	0.71	17.85	4488	4.165	0.073	NA	0.022	0.104	87.614	-162.517
87	1	87	1.382	0.642	18.06	8181	4.245	0.145	NA	0.08	0.379	-59.711	-147.325
88	1	88	1.336	0.663	18.27	7204	4.296	0.12	NA	0.051	0.242	154.862	-145.427
89	1	89	1.325	0.621	18.48	8639	4.339	0.164	NA	0.044	0.207	-104.391	100.747
90	1	90	1.378	0.601	18.69	10487	4.396	0.184	NA	0.057	0.27	-20.376	84.015
91	1	91	1.412	0.629	18.9	7046	4.44	0.166	NA	0.044	0.209	39.188	59.564
92	1	92	1.381	0.608	19.11	7118	4.477	0.177	NA	0.037	0.179	-146.793	174.019
93	1	93	1.389	0.62	19.32	9845	4.491	0.168	NA	0.014	0.068	51.99	-161.217
94	1	94	1.362	0.668	19.53	4142	4.547	0.116	NA	0.055	0.263	119.633	67.643
95	1	95	1.392	0.605	19.74	9053	4.617	0.183	NA	0.07	0.334	-64.291	176.076
96	1	96	1.431	0.622	19.95	8160	4.659	0.18	NA	0.042	0.201	24.289	88.58
97	1	97	1.373	0.579	20.16	6203	4.731	0.205	NA	0.072	0.343	-143.526	-167.815
98	1	98	1.456	0.58	20.37	5152	4.814	0.229	NA	0.083	0.395	0.59	144.116
99	1	99	1.452	0.586	20.58	6082	4.821	0.222	NA	0.007	0.032	122.759	122.17
100	1	100	1.46	0.555	20.79	9337	4.852	0.253	NA	0.031	0.149	-74.9	162.341
101	1	101	1.486	0.576	21	9597	4.884	0.248	NA	0.032	0.154	38.62	113.52
102	1	102	1.448	0.541	21.21	9279	4.936	0.261	NA	0.051	0.244	-137.538	-176.158
103	1	103	1.443	0.575	21.42	7613	4.97	0.227	NA	0.035	0.165	98.486	-123.976
104	1	104	1.426	0.613	21.63	8994	5.011	0.187	NA	0.041	0.194	113.856	15.37
105	1	105	1.436	0.739	21.84	9883	5.137	0.097	NA	0.126	0.602	85.75	-28.105
106	1	106	1.434	0.725	22.05	6965	5.151	0.102	NA	0.013	0.063	-95.85	178.4
107	1	107	1.421	0.757	22.26	7061	5.185	0.076	NA	0.034	0.163	112.28	-151.87
108	1	108	1.405	0.69	22.47	8416	5.254	0.108	NA	0.069	0.327	-103.868	143.852
109	1	109	1.394	0.673	22.68	8435	5.274	0.119	NA	0.02	0.097	-121.342	-17.474
110	1	110	1.446	0.644	22.89	8772	5.333	0.169	NA	0.059	0.281	-29.157	92.185
111	1	111	1.428	0.587	23.1	10391	5.393	0.211	NA	0.06	0.286	-107.653	-78.496
112	1	112	1.359	0.602	23.31	8441	5.463	0.181	NA	0.07	0.333	167.163	-85.184
113	1	113	1.405	0.608	23.52	6425	5.509	0.184	NA	0.046	0.219	6.252	-160.911
114	1	114	1.391	0.557	23.73	6035	5.561	0.229	NA	0.052	0.247	-105.262	-111.514
115	1	115	1.403	0.565	23.94	8665	5.575	0.224	NA	0.014	0.067	35.188	140.45
116	1	116	1.382	0.586	24.15	9427	5.604	0.199	NA	0.029	0.139	135.034	99.847
117	1	117	1.378	0.547	24.36	10724	5.643	0.237	NA	0.039	0.185	-96.646	128.32
118	1	118	1.381	0.572	24.57	7946	5.668	0.213	NA	0.025	0.12	82.785	179.431
119	1	119	1.363	0.575	24.78	7731	5.686	0.208	NA	0.018	0.085	170.598	87.813
120	1	120	1.348	0.533	24.99	5824	5.731	0.25	NA	0.045	0.215	-110.22	79.183
121	1	121	1.324	0.612	25.2	10161	5.814	0.172	NA	0.083	0.396	106.846	-142.934
122	1	122	1.354	0.674	25.41	8949	5.883	0.109	NA	0.069	0.328	63.576	-43.27
123	1	123	1.339	0.705	25.62	7283	5.917	0.079	NA	0.034	0.161	115.982	52.406
124	1	124	1.294	0.662	25.83	6726	5.979	0.133	NA	0.062	0.297	-136.976	107.042
125	1	125	1.33	0.609	26.04	10099	6.044	0.175	NA	0.065	0.308	-55.697	81.278
126	1	126	1.311	0.571	26.25	8256	6.086	0.215	NA	0.042	0.199	-117.317	-61.62
127	1	127	1.309	0.587	26.46	7999	6.101	0.2	NA	0.016	0.074	96.147	-146.535
128	1	128	1.263	0.613	26.67	8817	6.155	0.191	NA	0.054	0.255	150.6	54.453
129	1	129	1.285	0.649	26.88	10039	6.197	0.149	NA	0.042	0.201	58.508	-92.092
130	1	130	1.291	0.669	27.09	5990	6.218	0.128	NA	0.021	0.1	71.836	13.329
131	1	131	1.269	0.775	27.3	10047	6.327	0.081	NA	0.109	0.517	101.866	30.03
132	1	132	1.261	0.779	27.51	8253	6.336	0.089	NA	0.009	0.045	152.883	51.016
133	1	133	1.261	0.723	27.72	8204	6.392	0.107	NA	0.056	0.269	-89.463	117.654
134	1	134	1.282	0.774	27.93	6280	6.448	0.068	NA	0.055	0.263	67.182	156.645
135	1	135	1.274	0.781	28.14	9587	6.459	0.075	NA	0.011	0.052	138.915	71.734
136	1	136	1.293	0.747	28.35	8418	6.497	0.067	NA	0.039	0.185	-60.285	160.8
137	1	137	1.288	0.799	28.56	7584	6.549	0.064	NA	0.052	0.248	96.448	156.732
138	1	138	1.349	0.816	28.77	5559	6.613	0.033	NA	0.064	0.303	15.462	-80.985
139	1	139	1.346	0.799	28.98	8970	6.631	0.016	NA	0.018	0.084	-100.164	-115.626
140	1	140	1.299	0.827	29.19	9215	6.685	0.067	NA	0.055	0.26	148.256	-111.58
141	1	141	1.316	0.715	29.4	6907	6.799	0.076	NA	0.114	0.542	-81.439	130.305
142	1	142	1.264	0.758	29.61	8928	6.867	0.089	NA	0.068	0.325	140.256	-138.304
143	1	143	1.279	0.779	29.82	7402	6.893	0.071	NA	0.026	0.123	54.544	-85.712
144	1	144	1.297	0.88	30.03	10724	6.996	0.111	NA	0.102	0.488	79.762	25.218
145	1	145	1.263	0.849	30.24	6357	7.042	0.109	NA	0.046	0.218	-137.81	142.427
146	1	146	1.239	0.883	30.45	6903	7.083	0.149	NA	0.042	0.198	125.855	-96.335
147	1	147	1.234	0.9	30.66	7103	7.1	0.165	NA	0.017	0.082	107.692	-18.163
148	1	148	1.302	0.858	30.87	9838	7.18	0.089	NA	0.08	0.379	-31.447	-139.139
149	1	149	1.297	0.886	31.08	6860	7.208	0.116	NA	0.028	0.135	98.517	129.964
150	1	150	1.323	0.879	31.29	10638	7.235	0.1	NA	0.027	0.127	-15.903	-114.42
151	1	151	1.295	0.92	31.5	6990	7.285	0.148	NA	0.05	0.238	124.679	140.582
152	1	152	1.232	0.912	31.71	5740	7.348	0.175	NA	0.063	0.302	-172.817	62.505
153	1	153	1.312	0.922	31.92	6600	7.429	0.144	NA	0.081	0.385	7.284	-179.899
154	1	154	1.278	0.904	32.13	6839	7.467	0.141	NA	0.038	0.18	-151.56	-158.844
155	1	155	1.202	0.922	32.34	7219	7.545	0.203	NA	0.078	0.372	166.7	-41.74
156	1	156	1.214	0.926	32.55	8942	7.557	0.197	NA	0.012	0.056	18.333	-148.367
157	1	157	1.257	0.932	32.76	9004	7.6	0.176	NA	0.044	0.208	8.475	-9.858
158	1	158	1.181	0.836	32.97	8128	7.722	0.177	NA	0.122	0.582	-128.4	-136.875
159	1	159	1.183	0.867	33.18	5975	7.753	0.186	NA	0.031	0.146	85.36	-146.24
160	1	160	1.175	0.86	33.39	4057	7.764	0.191	NA	0.011	0.052	-140.46	134.179
161	1	161	1.19	0.904	33.6	7846	7.81	0.2	NA	0.046	0.22	70.592	-148.947
162	1	162	1.184	0.926	33.81	7136	7.834	0.22	NA	0.024	0.114	106.212	35.62
163	1	163	1.241	0.922	34.02	6278	7.891	0.177	NA	0.057	0.273	-4.59	-110.802
164	1	164	1.293	0.923	34.23	5482	7.944	0.151	NA	0.052	0.249	0.704	5.294
165	1	165	1.24	0.902	34.44	6581	8.001	0.162	NA	0.057	0.271	-159.071	-159.775
166	1	166	1.301	0.8	34.65	6581	8.12	0.052	NA	0.119	0.567	-59.097	99.974
167	1	167	1.304	0.788	34.86	6521	8.132	0.046	NA	0.013	0.061	-77.314	-18.217
168	1	168	1.284	0.852	35.07	7229	8.2	0.095	NA	0.067	0.32	107.164	-175.522
169	1	169	1.292	0.833	35.28	6869	8.22	0.076	NA	0.02	0.097	-65.681	-172.845
170	1	170	1.245	0.856	35.49	6013	8.272	0.128	NA	0.053	0.251	155.081	-139.238
171	1	171	1.342	0.756	35.7	6112	8.412	0.027	NA	0.139	0.663	-45.344	159.575
172	1	172	1.271	0.82	35.91	4671	8.508	0.088	NA	0.096	0.459	138.335	-176.321
173	1	173	1.255	0.829	36.12	8230	8.526	0.105	NA	0.018	0.084	150.905	12.57
174	1	174	1.317	0.865	36.33	8181	8.598	0.089	NA	0.072	0.342	30.159	-120.746
175	1	175	1.372	0.802	36.54	3601	8.681	0.029	NA	0.084	0.398	-49.348	-79.507
176	1	176	1.327	0.875	36.75	7731	8.767	0.095	NA	0.086	0.407	121.628	170.976
177	1	177	1.34	0.883	36.96	7409	8.782	0.1	NA	0.015	0.073	32.359	-89.268
178	1	178	1.332	0.904	37.17	5326	8.804	0.122	NA	0.022	0.107	109.23	76.871
179	1	179	1.34	0.906	37.38	7451	8.813	0.124	NA	0.009	0.041	17.272	-91.958
180	1	180	1.267	0.921	37.59	4599	8.888	0.161	NA	0.075	0.357	168.894	151.622
181	1	181	1.302	0.925	37.8	10506	8.924	0.15	NA	0.036	0.171	7.053	-161.84
182	1	182	1.248	0.897	38.01	5902	8.985	0.153	NA	0.061	0.292	-153.017	-160.071
183	1	183	1.275	0.878	38.22	8087	9.018	0.121	NA	0.033	0.158	-35.984	117.034
184	1	184	1.292	0.922	38.43	6722	9.066	0.151	NA	0.047	0.226	68.555	104.539
185	1	185	1.27	0.883	38.64	6240	9.111	0.128	NA	0.045	0.214	-119.273	172.172
186	1	186	1.233	0.893	38.85	8620	9.15	0.161	NA	0.039	0.185	164.357	-76.37
187	1	187	1.194	0.843	39.06	8025	9.213	0.167	NA	0.063	0.302	-127.554	68.089
188	1	188	1.19	0.745	39.27	5932	9.311	0.164	NA	0.098	0.469	-92.365	35.189
189	1	189	1.157	0.859	39.48	7946	9.43	0.207	NA	0.119	0.567	105.825	-161.809
190	1	190	1.175	0.75	39.69	5523	9.541	0.177	NA	0.111	0.527	-80.664	173.511
191	1	191	1.231	0.717	39.9	4343	9.606	0.136	NA	0.065	0.309	-30.775	49.889
192	1	192	1.24	0.749	40.11	6120	9.639	0.115	NA	0.033	0.157	74.278	105.053
193	1	193	1.281	0.724	40.32	6114	9.687	0.091	NA	0.048	0.227	-31.337	-105.615
194	1	194	1.25	0.75	40.53	4900	9.727	0.105	NA	0.04	0.191	139.783	171.12
195	1	195	1.24	0.745	40.74	4462	9.738	0.116	NA	0.011	0.054	-153.234	66.983
196	1	196	1.252	0.738	40.95	5794	9.752	0.107	NA	0.014	0.065	-28.215	125.019
197	1	197	1.246	0.679	41.16	3840	9.812	0.147	NA	0.06	0.285	-96.24	-68.024
198	1	198	1.235	0.678	41.37	4373	9.823	0.155	NA	0.011	0.053	-179.073	-82.833
199	1	199	1.272	0.723	41.58	4330	9.882	0.098	NA	0.058	0.279	50.251	-130.677
200	1	200	1.287	0.778	41.79	3925	9.939	0.063	NA	0.057	0.272	74.809	24.558
