# Supplementary material for: Random sub-diffusion and capture of genes by the nuclear pore reduces dynamics and coordinates inter-chromosomal movement
Source: eLife. 2021 May 18;10:e66238. doi: 10.7554/eLife.66238 (PMC8195609; doi:10.7554/eLife.66238)
Supplement: Figure 6—source data 1. [file elife-66238-fig6-data1.zip › CLUST_DB/CLUST_HIS4dip_MinusH/190226_QuickCap_H4dip_MinusH_Pri_21a.csv]

Nr	TID	PID	x [micron]	y [micron]	t [sec]	I [val]	Len [micron]	D2S [micron]	D2R [micron]	D2P [micron]	v [micron/sec]	α [deg]	Δα [deg]
1	1	3	0.852	1.481	0	5294	0	0	NA	NA	NA	NA	NA
2	1	4	0.955	1.447	0.21	3025	0.108	0.108	NA	0.108	0.517	-18.177	NA
3	1	5	0.903	1.394	0.42	5073	0.182	0.1	NA	0.074	0.35	-134.692	-116.515
4	1	6	0.918	1.423	0.63	2969	0.214	0.088	NA	0.032	0.154	62.751	-162.557
5	1	7	0.988	1.412	0.84	4942	0.285	0.152	NA	0.071	0.337	-8.962	-71.713
6	1	8	0.957	1.447	1.05	5038	0.331	0.111	NA	0.046	0.22	132.003	140.966
7	1	9	0.962	1.504	1.26	5055	0.389	0.113	NA	0.058	0.277	84.712	-47.291
8	1	10	0.786	1.441	1.47	7136	0.576	0.076	NA	0.187	0.89	-160.226	115.062
9	1	11	0.82	1.567	1.68	3995	0.707	0.092	NA	0.13	0.62	75.192	-124.582
10	1	12	0.882	1.534	1.89	2496	0.777	0.061	NA	0.07	0.335	-27.811	-103.003
11	1	13	0.874	1.348	2.1	6835	0.963	0.134	NA	0.186	0.887	-92.442	-64.631
12	1	14	0.802	1.469	2.31	3577	1.104	0.051	NA	0.141	0.672	120.802	-146.756
13	1	15	0.77	1.586	2.52	3863	1.224	0.133	NA	0.12	0.573	105.105	-15.697
14	1	16	0.799	1.428	2.73	5651	1.384	0.074	NA	0.16	0.761	-79.711	175.185
15	1	17	0.796	1.381	2.94	4537	1.432	0.114	NA	0.048	0.227	-93.37	-13.659
16	1	18	0.859	1.431	3.15	3040	1.513	0.051	NA	0.081	0.384	38.239	131.609
17	1	19	0.74	1.334	3.36	4607	1.666	0.185	NA	0.154	0.732	-140.955	-179.194
18	1	20	0.79	1.371	3.57	2986	1.729	0.126	NA	0.062	0.296	36.913	177.869
19	1	21	0.824	1.301	3.78	4181	1.807	0.182	NA	0.078	0.372	-63.47	-100.383
20	1	22	0.934	1.294	3.99	4106	1.916	0.204	NA	0.11	0.523	-3.74	59.73
21	1	23	0.956	1.275	4.2	4708	1.946	0.231	NA	0.03	0.141	-40.791	-37.051
22	1	24	0.966	1.248	4.41	3814	1.975	0.259	NA	0.028	0.136	-69.759	-28.968
23	1	25	1.013	1.31	4.62	2865	2.052	0.234	NA	0.078	0.37	53.452	123.211
24	1	26	0.92	1.272	4.83	2681	2.153	0.219	NA	0.1	0.478	-157.702	148.846
25	1	27	0.964	1.27	5.04	1864	2.198	0.239	NA	0.045	0.213	-3.137	154.565
26	1	28	0.964	1.358	5.25	3995	2.286	0.166	NA	0.089	0.422	90.274	93.411
27	1	29	0.94	1.301	5.46	3451	2.348	0.2	NA	0.062	0.297	-112.848	156.878
28	1	30	1.025	1.232	5.67	3242	2.458	0.303	NA	0.11	0.523	-38.875	73.973
29	1	31	1.102	1.253	5.88	3656	2.538	0.338	NA	0.079	0.378	15.248	54.123
30	1	32	1.15	1.238	6.09	4000	2.588	0.385	NA	0.05	0.239	-17.496	-32.744
31	1	33	1.068	1.274	6.3	4064	2.678	0.299	NA	0.09	0.427	156.376	173.872
32	1	34	0.998	1.323	6.51	5209	2.763	0.215	NA	0.085	0.406	144.546	-11.83
33	1	35	1.008	1.413	6.72	5376	2.853	0.17	NA	0.09	0.431	83.981	-60.565
34	1	36	1.132	1.349	6.93	5201	2.993	0.31	NA	0.14	0.666	-27.407	-111.388
35	1	37	1.078	1.291	7.14	2679	3.072	0.295	NA	0.079	0.376	-133.023	-105.616
36	1	38	1.038	1.256	7.35	3138	3.125	0.292	NA	0.053	0.255	-138.943	-5.919
37	1	39	0.906	1.285	7.56	3982	3.26	0.203	NA	0.135	0.642	167.603	-53.455
38	1	40	0.883	1.382	7.77	5171	3.36	0.103	NA	0.1	0.476	103.279	-64.324
39	1	41	0.859	1.41	7.98	5824	3.397	0.071	NA	0.036	0.174	130.61	27.331
40	1	42	0.848	1.462	8.19	4576	3.45	0.019	NA	0.053	0.253	102.598	-28.012
41	1	43	0.832	1.367	8.4	5316	3.546	0.116	NA	0.096	0.457	-99.164	158.238
42	1	44	0.868	1.4	8.61	5971	3.594	0.082	NA	0.048	0.23	43.169	142.333
43	1	45	0.851	1.321	8.82	3338	3.674	0.16	NA	0.08	0.383	-101.655	-144.824
44	1	46	0.863	1.332	9.03	5169	3.69	0.15	NA	0.016	0.076	41.669	143.324
45	1	47	1.002	1.273	9.24	2495	3.841	0.256	NA	0.151	0.717	-22.916	-64.586
46	1	48	0.759	1.368	9.45	1678	4.102	0.146	NA	0.261	1.244	158.613	-178.471
47	1	49	0.846	1.307	9.66	4157	4.209	0.174	NA	0.107	0.511	-35.081	166.306
48	1	50	0.841	1.299	9.87	3249	4.219	0.182	NA	0.009	0.045	-126.828	-91.747
49	1	51	0.812	1.401	10.08	4174	4.325	0.088	NA	0.106	0.506	105.551	-127.621
50	1	52	0.699	1.412	10.29	4541	4.439	0.167	NA	0.114	0.541	174.755	69.204
51	1	53	0.95	1.357	10.5	2365	4.696	0.158	NA	0.257	1.225	-12.385	172.86
52	1	54	0.867	1.337	10.71	3711	4.782	0.144	NA	0.086	0.41	-166.782	-154.396
53	1	55	1.065	1.356	10.92	4108	4.982	0.247	NA	0.2	0.951	5.517	172.299
54	1	56	0.736	1.397	11.13	2186	5.314	0.143	NA	0.332	1.583	173	167.482
55	1	57	0.69	1.37	11.34	1998	5.366	0.195	NA	0.052	0.248	-149.871	37.13
56	1	58	0.806	1.33	11.55	2225	5.489	0.157	NA	0.122	0.582	-19.275	130.596
57	1	59	0.746	1.337	11.76	1102	5.548	0.178	NA	0.06	0.286	173.334	-167.391
58	1	60	0.893	1.288	11.97	3039	5.703	0.197	NA	0.155	0.736	-18.439	168.227
59	1	61	0.996	1.248	12.18	3942	5.814	0.274	NA	0.111	0.53	-21.406	-2.967
60	1	62	0.929	1.273	12.39	4736	5.886	0.221	NA	0.072	0.343	159.084	-179.51
61	1	63	1.039	1.202	12.6	3835	6.017	0.336	NA	0.131	0.624	-33.157	167.759
62	1	64	0.994	1.276	12.81	3748	6.104	0.249	NA	0.087	0.414	120.913	154.071
63	1	65	0.964	1.269	13.02	5343	6.135	0.24	NA	0.031	0.149	-166.321	72.766
64	1	66	0.929	1.27	13.23	4006	6.17	0.224	NA	0.034	0.164	178.085	-15.594
65	1	67	0.998	1.271	13.44	2626	6.238	0.256	NA	0.069	0.327	0.593	-177.492
66	1	68	0.982	1.305	13.65	3876	6.277	0.218	NA	0.038	0.182	115.303	114.71
67	1	69	0.976	1.357	13.86	2858	6.329	0.175	NA	0.052	0.248	96.829	-18.474
68	1	70	0.897	1.333	14.07	3016	6.41	0.154	NA	0.082	0.389	-163.204	99.967
69	1	71	1.009	1.337	14.28	4066	6.522	0.213	NA	0.111	0.531	1.697	164.901
70	1	72	1.036	1.429	14.49	5122	6.619	0.191	NA	0.097	0.46	73.558	71.86
71	1	73	0.953	1.315	14.7	4996	6.76	0.194	NA	0.141	0.673	-125.864	160.578
72	1	74	0.887	1.304	14.91	6316	6.827	0.18	NA	0.067	0.319	-170.443	-44.578
73	1	75	0.967	1.338	15.12	4780	6.913	0.183	NA	0.086	0.412	23.556	-166.002
74	1	76	0.94	1.318	15.33	4981	6.947	0.185	NA	0.034	0.162	-142.612	-166.168
75	1	77	1.034	1.311	15.54	3748	7.042	0.249	NA	0.095	0.45	-4.014	138.598
76	1	78	1.085	1.332	15.75	5689	7.097	0.276	NA	0.055	0.262	22.562	26.576
77	1	79	1.008	1.268	15.96	4266	7.196	0.264	NA	0.1	0.474	-139.969	-162.53
78	1	80	1.058	1.272	16.17	4213	7.246	0.293	NA	0.049	0.236	4.489	144.458
79	1	81	0.927	1.235	16.38	6540	7.382	0.256	NA	0.136	0.648	-164.389	-168.878
80	1	82	1.111	1.303	16.59	4987	7.578	0.314	NA	0.196	0.935	20.165	-175.446
81	1	83	1.118	1.4	16.8	3281	7.675	0.278	NA	0.097	0.463	86.119	65.954
82	1	84	1.013	1.429	17.01	3494	7.784	0.169	NA	0.109	0.518	164.804	78.686
83	1	85	0.96	1.379	17.22	3136	7.856	0.149	NA	0.072	0.344	-136.7	58.495
84	1	86	0.918	1.411	17.43	4516	7.909	0.096	NA	0.053	0.251	142.805	-80.494
85	1	87	0.892	1.238	17.64	3423	8.084	0.246	NA	0.175	0.831	-98.583	118.612
86	1	88	1.103	1.281	17.85	3022	8.299	0.321	NA	0.215	1.025	11.37	109.952
87	1	89	1.089	1.265	18.06	1344	8.32	0.321	NA	0.021	0.1	-131.735	-143.105
88	1	90	1.11	1.245	18.27	2892	8.349	0.35	NA	0.029	0.138	-43.29	88.445
89	1	91	1.154	1.264	18.48	4627	8.397	0.372	NA	0.048	0.227	22.741	66.03
90	1	92	1.041	1.32	18.69	4832	8.523	0.248	NA	0.126	0.601	153.385	130.645
91	1	93	0.997	1.383	18.9	2903	8.6	0.175	NA	0.077	0.367	124.807	-28.579
92	1	94	1.025	1.322	19.11	3965	8.667	0.235	NA	0.067	0.32	-65.957	169.237
93	1	95	0.966	1.385	19.32	3844	8.753	0.149	NA	0.086	0.41	133.001	-161.042
94	1	96	0.856	1.346	19.53	3671	8.87	0.135	NA	0.117	0.557	-160.274	66.724
95	1	97	0.868	1.343	19.74	7202	8.882	0.139	NA	0.012	0.057	-14.813	145.462
96	1	98	0.864	1.356	19.95	4023	8.896	0.125	NA	0.014	0.067	104.6	119.413
97	1	99	0.961	1.385	20.16	3515	8.998	0.145	NA	0.101	0.483	16.576	-88.025
98	1	100	0.916	1.346	20.37	5384	9.057	0.15	NA	0.06	0.284	-138.618	-155.193
99	1	101	0.921	1.388	20.58	5090	9.1	0.115	NA	0.043	0.203	84.201	-137.182
100	1	102	0.839	1.371	20.79	4040	9.183	0.11	NA	0.083	0.397	-168.138	107.662
101	1	103	0.83	1.338	21	4072	9.218	0.144	NA	0.034	0.164	-105.524	62.614
102	1	104	0.875	1.311	21.21	5154	9.27	0.171	NA	0.052	0.248	-30.64	74.883
103	1	105	0.897	1.307	21.42	3490	9.293	0.18	NA	0.023	0.108	-11.662	18.978
104	1	106	0.778	1.403	21.63	4415	9.446	0.107	NA	0.153	0.731	141.113	152.776
105	1	107	0.884	1.365	21.84	3466	9.559	0.12	NA	0.113	0.54	-19.589	-160.702
106	1	108	0.881	1.343	22.05	4315	9.582	0.141	NA	0.022	0.107	-99.869	-80.281
107	1	109	1.065	1.313	22.26	3712	9.768	0.271	NA	0.186	0.888	-9.247	90.623
108	1	110	0.984	1.31	22.47	3857	9.849	0.216	NA	0.081	0.385	-178.094	-168.847
109	1	111	1.028	1.328	22.68	3300	9.897	0.233	NA	0.048	0.227	21.715	-160.192
110	1	112	0.954	1.405	22.89	3735	10.004	0.127	NA	0.107	0.509	133.744	112.029
111	1	113	0.982	1.504	23.1	6944	10.107	0.133	NA	0.103	0.491	74.099	-59.644
112	1	114	0.882	1.452	23.31	5312	10.22	0.042	NA	0.113	0.539	-152.295	133.606
113	1	115	0.899	1.451	23.52	6252	10.237	0.056	NA	0.017	0.08	-2.621	149.674
114	1	116	0.944	1.475	23.73	5504	10.287	0.092	NA	0.05	0.24	28.128	30.749
115	1	117	0.802	1.517	23.94	4339	10.435	0.062	NA	0.148	0.704	163.198	135.07
116	1	118	0.775	1.575	24.15	5192	10.499	0.122	NA	0.064	0.303	114.9	-48.298
117	1	119	0.897	1.502	24.36	5973	10.641	0.05	NA	0.142	0.678	-31.002	-145.902
118	1	120	0.827	1.462	24.57	4437	10.722	0.031	NA	0.081	0.385	-150.499	-119.497
119	1	121	0.886	1.581	24.78	4183	10.855	0.106	NA	0.133	0.632	63.434	-146.067
120	1	122	0.795	1.487	24.99	3630	10.985	0.057	NA	0.131	0.624	-134.21	162.356
121	1	123	0.872	1.342	25.2	5672	11.15	0.14	NA	0.164	0.782	-61.859	72.35
122	1	124	0.882	1.33	25.41	5320	11.165	0.153	NA	0.015	0.072	-51.102	10.757
123	1	125	0.873	1.424	25.62	4064	11.259	0.061	NA	0.094	0.447	95.054	146.156
124	1	126	0.876	1.482	25.83	4010	11.317	0.025	NA	0.059	0.279	87.087	-7.967
125	1	127	0.85	1.29	26.04	4019	11.511	0.19	NA	0.194	0.924	-97.891	175.022
126	1	128	0.817	1.321	26.25	5006	11.556	0.163	NA	0.045	0.215	136.825	-125.284
127	1	129	0.882	1.44	26.46	4669	11.692	0.051	NA	0.136	0.647	61.255	-75.571
128	1	130	1.002	1.429	26.67	5196	11.813	0.159	NA	0.12	0.573	-5.158	-66.413
129	1	131	0.977	1.497	26.88	5418	11.885	0.127	NA	0.072	0.344	110.144	115.303
130	1	132	1.035	1.512	27.09	3603	11.945	0.186	NA	0.06	0.285	13.908	-96.237
131	1	133	0.992	1.519	27.3	3588	11.989	0.145	NA	0.044	0.211	170.015	156.107
132	1	134	0.974	1.593	27.51	4774	12.065	0.166	NA	0.076	0.362	103.962	-66.053
133	1	135	0.906	1.513	27.72	3955	12.17	0.064	NA	0.105	0.498	-129.992	126.046
134	1	136	0.974	1.576	27.93	4381	12.262	0.155	NA	0.092	0.44	43.114	173.106
135	1	137	1.016	1.569	28.14	4778	12.304	0.186	NA	0.042	0.202	-10.037	-53.151
136	1	138	0.934	1.562	28.35	4142	12.386	0.116	NA	0.081	0.388	-175.258	-165.221
137	1	139	0.91	1.602	28.56	4644	12.433	0.134	NA	0.047	0.223	121.964	-62.779
138	1	140	0.895	1.64	28.77	5139	12.473	0.165	NA	0.041	0.194	110.645	-11.318
139	1	141	0.886	1.607	28.98	4814	12.507	0.131	NA	0.034	0.161	-106.341	143.013
140	1	142	0.848	1.545	29.19	4851	12.58	0.064	NA	0.073	0.349	-121.125	-14.784
141	1	143	0.918	1.611	29.4	4452	12.677	0.147	NA	0.097	0.461	43.67	164.795
142	1	144	0.917	1.611	29.61	3353	12.678	0.146	NA	8.62E-4	0.004	-121.34	-165.011
143	1	145	0.977	1.597	29.82	3897	12.739	0.171	NA	0.061	0.291	-13.395	107.945
144	1	146	1.001	1.552	30.03	3398	12.79	0.166	NA	0.051	0.244	-61.315	-47.919
145	1	147	0.981	1.557	30.24	3383	12.812	0.15	NA	0.021	0.101	165.766	-132.919
146	1	148	0.913	1.616	30.45	3577	12.902	0.149	NA	0.09	0.429	138.728	-27.038
147	1	149	0.884	1.533	30.66	5119	12.99	0.061	NA	0.089	0.422	-109.366	111.906
148	1	150	0.924	1.585	30.87	1858	13.056	0.127	NA	0.066	0.315	52.843	162.209
149	1	151	0.981	1.735	31.08	4332	13.216	0.285	NA	0.16	0.761	69.055	16.212
150	1	152	0.933	1.661	31.29	3359	13.304	0.197	NA	0.088	0.42	-122.991	167.954
151	1	153	0.849	1.621	31.5	4447	13.396	0.141	NA	0.092	0.439	-154.708	-31.717
152	1	154	0.975	1.549	31.71	3950	13.541	0.141	NA	0.145	0.689	-30.094	124.614
153	1	155	0.93	1.407	31.92	2675	13.69	0.108	NA	0.148	0.707	-107.361	-77.267
154	1	156	0.94	1.342	32.13	4352	13.755	0.164	NA	0.065	0.311	-81.755	25.607
155	1	157	0.883	1.249	32.34	4447	13.865	0.234	NA	0.11	0.523	-121.224	-39.469
156	1	158	0.895	1.286	32.55	4703	13.904	0.199	NA	0.04	0.188	71.778	-166.998
157	1	159	0.89	1.4	32.76	5156	14.018	0.089	NA	0.114	0.543	92.552	20.774
158	1	160	0.815	1.369	32.97	2675	14.1	0.117	NA	0.082	0.389	-157.854	109.594
159	1	161	0.757	1.333	33.18	4578	14.168	0.175	NA	0.068	0.324	-148.098	9.756
160	1	162	0.688	1.391	33.39	3615	14.257	0.186	NA	0.09	0.427	139.859	-72.043
161	1	163	0.749	1.346	33.6	4817	14.333	0.169	NA	0.075	0.358	-36.547	-176.406
162	1	164	0.912	1.285	33.81	3861	14.507	0.204	NA	0.174	0.829	-20.582	15.965
163	1	165	0.655	1.433	34.02	4832	14.803	0.203	NA	0.296	1.412	150.178	170.76
164	1	166	0.714	1.357	34.23	4300	14.9	0.185	NA	0.097	0.46	-51.664	158.157
165	1	167	0.708	1.391	34.44	6280	14.935	0.169	NA	0.035	0.167	101.173	152.837
166	1	168	0.837	1.35	34.65	3889	15.071	0.131	NA	0.136	0.647	-17.714	-118.887
167	1	169	0.75	1.354	34.86	1941	15.158	0.162	NA	0.087	0.416	177.248	-165.038
168	1	170	0.824	1.312	35.07	4209	15.244	0.17	NA	0.086	0.407	-29.236	153.516
169	1	171	0.829	1.298	35.28	3848	15.259	0.184	NA	0.015	0.07	-71.366	-42.13
170	1	172	0.96	1.327	35.49	4155	15.392	0.188	NA	0.134	0.637	12.274	83.64
171	1	173	0.996	1.38	35.7	3891	15.457	0.176	NA	0.065	0.308	55.841	43.568
172	1	174	0.908	1.321	35.91	5420	15.563	0.169	NA	0.106	0.506	-146.11	158.049
173	1	175	0.816	1.338	36.12	2481	15.656	0.147	NA	0.093	0.445	169.373	-44.517
174	1	176	0.857	1.346	36.33	3415	15.698	0.134	NA	0.042	0.198	11.279	-158.094
175	1	177	0.924	1.359	36.54	3347	15.767	0.141	NA	0.068	0.326	10.83	-0.449
176	1	178	0.935	1.315	36.75	4068	15.813	0.186	NA	0.046	0.22	-75.902	-86.732
177	1	179	0.93	1.3	36.96	3199	15.828	0.197	NA	0.016	0.074	-111.848	-35.946
178	1	180	1.045	1.316	37.17	5235	15.945	0.254	NA	0.117	0.556	7.91	119.758
179	1	181	0.867	1.341	37.38	3372	16.125	0.14	NA	0.18	0.856	172.01	164.1
180	1	182	0.806	1.384	37.59	3871	16.199	0.107	NA	0.074	0.354	144.832	-27.178
181	1	183	0.848	1.39	37.8	2596	16.241	0.091	NA	0.042	0.199	7.801	-137.031
182	1	184	0.884	1.381	38.01	4396	16.278	0.105	NA	0.037	0.178	-13.238	-21.039
183	1	185	0.882	1.366	38.22	6457	16.294	0.118	NA	0.015	0.073	-99.493	-86.256
184	1	186	0.784	1.359	38.43	3726	16.391	0.139	NA	0.098	0.466	-175.834	-76.34
185	1	187	0.801	1.361	38.64	4151	16.409	0.13	NA	0.017	0.083	5.706	-178.461
186	1	188	0.743	1.352	38.85	4522	16.468	0.169	NA	0.059	0.283	-171.707	-177.412
187	1	189	0.991	1.326	39.06	4096	16.718	0.208	NA	0.25	1.19	-6.02	165.687
188	1	190	0.852	1.468	39.27	3968	16.917	0.012	NA	0.199	0.948	134.294	140.314
189	1	191	0.911	1.422	39.48	3519	16.992	0.083	NA	0.075	0.356	-38.468	-172.761
190	1	192	0.856	1.427	39.69	3718	17.047	0.054	NA	0.055	0.263	174.57	-146.963
191	1	193	0.841	1.406	39.9	3413	17.073	0.075	NA	0.026	0.123	-125.073	60.358
192	1	194	0.843	1.459	40.11	4132	17.126	0.024	NA	0.053	0.251	87.296	-147.632
193	1	195	0.799	1.451	40.32	3443	17.17	0.06	NA	0.045	0.212	-170.48	102.224
194	1	196	0.837	1.533	40.53	4962	17.261	0.055	NA	0.091	0.431	65.168	-124.352
195	1	197	0.83	1.453	40.74	5395	17.341	0.035	NA	0.08	0.383	-95.25	-160.418
196	1	198	0.738	1.439	40.95	2967	17.434	0.121	NA	0.093	0.442	-171.374	-76.123
197	1	199	0.799	1.4	41.16	4744	17.507	0.096	NA	0.072	0.344	-32.562	138.812
198	1	200	0.861	1.363	41.37	3283	17.58	0.118	NA	0.073	0.348	-31.311	1.251
199	1	201	0.825	1.336	41.58	5256	17.624	0.147	NA	0.045	0.214	-144.199	-112.888
200	1	202	0.908	1.446	41.79	4947	17.762	0.066	NA	0.137	0.653	53.009	-162.791
