# Supplementary material for: Random sub-diffusion and capture of genes by the nuclear pore reduces dynamics and coordinates inter-chromosomal movement
Source: eLife. 2021 May 18;10:e66238. doi: 10.7554/eLife.66238 (PMC8195609; doi:10.7554/eLife.66238)
Supplement: Figure 6—source data 1. [file elife-66238-fig6-data1.zip › CLUST_DB/CLUST_HIS4dip_MinusH/190226_QuickCap_H4dip_MinusH_Sec_03b.csv]

Nr	TID	PID	x [micron]	y [micron]	t [sec]	I [val]	Len [micron]	D2S [micron]	D2R [micron]	D2P [micron]	v [micron/sec]	α [deg]	Δα [deg]
1	1	1	1.022	1.404	0	6120	0	0	NA	NA	NA	NA	NA
2	1	2	1.053	1.345	0.21	2818	0.067	0.067	NA	0.067	0.317	-62.029	NA
3	1	3	1.058	1.435	0.42	2816	0.157	0.048	NA	0.091	0.432	86.92	148.949
4	1	4	1.019	1.461	0.63	3135	0.204	0.058	NA	0.047	0.224	146.38	59.461
5	1	5	0.983	1.399	0.84	4657	0.276	0.039	NA	0.072	0.343	-119.552	94.068
6	1	6	0.959	1.426	1.05	3906	0.312	0.066	NA	0.036	0.172	131.168	-109.281
7	1	7	1.016	1.395	1.26	2495	0.377	0.011	NA	0.064	0.306	-28.937	-160.104
8	1	8	0.964	1.476	1.47	2291	0.473	0.092	NA	0.096	0.458	122.322	151.259
9	1	9	0.942	1.483	1.68	1580	0.496	0.113	NA	0.024	0.112	163.44	41.118
10	1	10	0.926	1.576	1.89	2820	0.59	0.197	NA	0.094	0.448	99.354	-64.086
11	1	11	0.932	1.525	2.1	3605	0.642	0.151	NA	0.051	0.244	-83.421	177.225
12	1	12	0.99	1.634	2.31	3854	0.766	0.233	NA	0.124	0.591	61.977	145.398
13	1	13	0.984	1.677	2.52	6190	0.809	0.276	NA	0.043	0.206	98.68	36.703
14	1	14	0.898	1.499	2.73	3598	1.007	0.156	NA	0.197	0.94	-115.746	145.574
15	1	15	0.96	1.456	2.94	3027	1.082	0.081	NA	0.075	0.358	-35.005	80.741
16	1	16	1.017	1.494	3.15	4292	1.151	0.091	NA	0.069	0.328	33.646	68.651
17	1	17	0.941	1.496	3.36	3605	1.227	0.122	NA	0.076	0.362	179.074	145.428
18	1	18	1.026	1.571	3.57	2216	1.34	0.167	NA	0.113	0.538	41.631	-137.443
19	1	19	1.028	1.5	3.78	3460	1.41	0.097	NA	0.07	0.335	-87.654	-129.285
20	1	20	1.005	1.501	3.99	3805	1.433	0.099	NA	0.023	0.111	178.34	-94.006
21	1	21	0.967	1.529	4.2	5305	1.48	0.137	NA	0.047	0.224	143.684	-34.657
22	1	22	0.935	1.556	4.41	6141	1.523	0.176	NA	0.043	0.203	139.734	-3.949
23	1	23	0.907	1.55	4.62	4622	1.551	0.186	NA	0.028	0.135	-167.661	52.605
24	1	24	0.914	1.542	4.83	7039	1.562	0.175	NA	0.011	0.053	-50.649	117.012
25	1	25	0.803	1.552	5.04	6434	1.674	0.264	NA	0.112	0.531	174.664	-134.687
26	1	26	0.804	1.527	5.25	3601	1.699	0.251	NA	0.025	0.118	-87.933	97.403
27	1	27	0.836	1.527	5.46	6327	1.73	0.223	NA	0.032	0.151	-0.369	87.565
28	1	28	0.955	1.42	5.67	3605	1.891	0.068	NA	0.161	0.766	-41.951	-41.583
29	1	29	0.973	1.413	5.88	5188	1.91	0.05	NA	0.019	0.089	-19.437	22.514
30	1	30	0.942	1.565	6.09	4782	2.065	0.18	NA	0.155	0.738	101.386	120.823
31	1	31	0.929	1.652	6.3	4640	2.152	0.265	NA	0.087	0.416	98.352	-3.034
32	1	32	0.949	1.681	6.51	7754	2.187	0.286	NA	0.035	0.166	55.865	-42.487
33	1	33	0.9	1.663	6.72	6786	2.239	0.287	NA	0.052	0.247	-160.625	143.51
34	1	34	0.873	1.624	6.93	6449	2.287	0.265	NA	0.048	0.229	-124.075	36.55
35	1	35	0.86	1.65	7.14	6660	2.316	0.294	NA	0.029	0.14	116.505	-119.42
36	1	36	0.871	1.62	7.35	9320	2.348	0.264	NA	0.031	0.15	-69.05	174.444
37	1	37	0.983	1.683	7.56	9186	2.476	0.282	NA	0.128	0.609	29.263	98.313
38	1	38	1.013	1.714	7.77	11840	2.519	0.311	NA	0.044	0.209	45.841	16.578
39	1	39	0.943	1.67	7.98	9710	2.602	0.278	NA	0.083	0.394	-147.963	166.196
40	1	40	0.985	1.56	8.19	4315	2.72	0.161	NA	0.118	0.562	-69.119	78.844
41	1	41	1.037	1.427	8.4	2903	2.863	0.027	NA	0.143	0.682	-68.859	0.26
42	1	42	1.039	1.42	8.61	1237	2.871	0.023	NA	0.007	0.034	-73.39	-4.531
43	1	43	1.015	1.42	8.82	2690	2.894	0.018	NA	0.024	0.113	178.209	-108.4
44	1	44	1.046	1.461	9.03	4298	2.945	0.062	NA	0.051	0.241	52.789	-125.42
45	1	45	1.035	1.647	9.24	8096	3.132	0.244	NA	0.187	0.891	93.181	40.392
46	1	46	0.993	1.716	9.45	7528	3.212	0.313	NA	0.08	0.382	121.829	28.648
47	1	47	1.029	1.595	9.66	7153	3.338	0.191	NA	0.126	0.6	-73.515	164.655
48	1	48	0.994	1.735	9.87	9201	3.483	0.332	NA	0.144	0.688	103.781	177.296
49	1	49	1.007	1.637	10.08	7686	3.582	0.234	NA	0.099	0.471	-82.975	173.243
50	1	50	0.967	1.596	10.29	4435	3.639	0.2	NA	0.057	0.273	-134.149	-51.174
51	1	51	1.072	1.471	10.5	5600	3.802	0.084	NA	0.163	0.776	-49.775	84.375
52	1	52	1.091	1.533	10.71	4279	3.867	0.147	NA	0.065	0.311	72.475	122.25
53	1	53	1.13	1.62	10.92	4189	3.962	0.242	NA	0.095	0.451	65.776	-6.7
54	1	54	1.108	1.609	11.13	2760	3.987	0.223	NA	0.025	0.118	-153.994	140.231
55	1	55	1.092	1.557	11.34	5591	4.041	0.169	NA	0.054	0.259	-107.099	46.894
56	1	56	1.131	1.561	11.55	6186	4.08	0.191	NA	0.039	0.185	5.591	112.691
57	1	57	1.128	1.554	11.76	3639	4.087	0.184	NA	0.007	0.035	-114.519	-120.111
58	1	58	1.06	1.658	11.97	5260	4.211	0.257	NA	0.124	0.59	123.236	-122.244
59	1	59	0.974	1.687	12.18	4569	4.301	0.287	NA	0.09	0.43	161.169	37.932
60	1	60	1.077	1.731	12.39	7187	4.413	0.332	NA	0.112	0.532	23.075	-138.093
61	1	61	1.002	1.664	12.6	5674	4.513	0.261	NA	0.1	0.477	-138.565	-161.641
62	1	62	1.079	1.735	12.81	6114	4.618	0.336	NA	0.104	0.498	42.579	-178.855
63	1	63	1.116	1.642	13.02	6784	4.718	0.256	NA	0.1	0.475	-68.391	-110.97
64	1	64	1.053	1.627	13.23	5476	4.783	0.225	NA	0.065	0.31	-166.317	-97.926
65	1	65	1.009	1.631	13.44	6099	4.826	0.228	NA	0.044	0.208	174.367	-19.316
66	1	66	0.976	1.619	13.65	6030	4.862	0.22	NA	0.035	0.168	-159.386	26.247
67	1	67	1.079	1.6	13.86	5343	4.967	0.205	NA	0.105	0.5	-10.026	149.359
68	1	68	0.979	1.578	14.07	4494	5.069	0.18	NA	0.102	0.487	-167.545	-157.518
69	1	69	0.979	1.546	14.28	4281	5.102	0.148	NA	0.033	0.155	-90.711	76.833
70	1	70	0.966	1.569	14.49	4633	5.129	0.175	NA	0.027	0.129	118.991	-150.298
71	1	71	1.1	1.649	14.7	6961	5.284	0.257	NA	0.156	0.741	30.591	-88.4
72	1	72	1.171	1.682	14.91	4192	5.363	0.316	NA	0.078	0.373	25.419	-5.172
73	1	73	1.117	1.613	15.12	6574	5.45	0.23	NA	0.087	0.415	-127.721	-153.14
74	1	74	0.9	1.552	15.33	4556	5.676	0.192	NA	0.226	1.077	-164.188	-36.467
75	1	75	0.959	1.564	15.54	2890	5.736	0.172	NA	0.06	0.287	11.721	175.909
76	1	76	0.898	1.634	15.75	4383	5.829	0.261	NA	0.093	0.442	131.135	119.414
77	1	77	0.899	1.638	15.96	4465	5.833	0.265	NA	0.004	0.021	74.879	-56.255
78	1	78	0.853	1.617	16.17	3168	5.884	0.272	NA	0.051	0.241	-155.112	130.008
79	1	79	0.833	1.617	16.38	2894	5.904	0.284	NA	0.02	0.094	-179.591	-24.478
80	1	80	0.849	1.574	16.59	4599	5.949	0.242	NA	0.046	0.217	-69.646	109.944
81	1	81	0.887	1.603	16.8	5382	5.997	0.24	NA	0.048	0.227	37.261	106.907
82	1	82	0.925	1.536	17.01	3187	6.074	0.164	NA	0.077	0.366	-60.28	-97.541
83	1	83	0.892	1.64	17.22	3212	6.183	0.27	NA	0.11	0.522	107.869	168.149
84	1	84	0.838	1.629	17.43	5100	6.238	0.291	NA	0.055	0.26	-168.164	83.968
85	1	85	0.829	1.685	17.64	4704	6.295	0.342	NA	0.057	0.272	99.396	-92.441
86	1	86	0.842	1.675	17.85	3654	6.312	0.325	NA	0.017	0.081	-37.717	-137.113
87	1	87	0.867	1.705	18.06	3709	6.351	0.339	NA	0.039	0.185	51.034	88.751
88	1	88	0.854	1.663	18.27	4177	6.395	0.309	NA	0.044	0.208	-106.191	-157.226
89	1	89	0.812	1.783	18.48	6888	6.521	0.433	NA	0.126	0.602	109.386	-144.423
90	1	90	0.838	1.634	18.69	2884	6.672	0.295	NA	0.151	0.718	-80.23	170.385
91	1	91	0.879	1.719	18.9	5572	6.767	0.346	NA	0.095	0.451	64.151	144.381
92	1	92	0.91	1.663	19.11	5226	6.831	0.282	NA	0.064	0.305	-61.051	-125.201
93	1	93	0.918	1.642	19.32	2719	6.854	0.259	NA	0.023	0.11	-69.3	-8.249
94	1	94	0.947	1.596	19.53	3630	6.907	0.207	NA	0.054	0.255	-57.492	11.807
95	1	95	0.858	1.602	19.74	2843	6.997	0.258	NA	0.09	0.428	176.151	-126.357
96	1	96	0.974	1.556	19.95	2854	7.122	0.159	NA	0.125	0.596	-21.905	161.944
97	1	97	1.012	1.526	20.16	3771	7.171	0.122	NA	0.049	0.232	-38.232	-16.327
98	1	98	0.911	1.475	20.37	3443	7.284	0.131	NA	0.113	0.539	-153.165	-114.933
99	1	99	1.03	1.562	20.58	4110	7.432	0.159	NA	0.147	0.702	36.558	-170.277
100	1	100	1.01	1.513	20.79	3831	7.485	0.11	NA	0.053	0.253	-111.482	-148.041
101	1	101	1.016	1.484	21	3703	7.515	0.08	NA	0.03	0.142	-78.619	32.863
102	1	102	0.931	1.499	21.21	4823	7.601	0.132	NA	0.087	0.413	169.806	-111.575
103	1	103	0.959	1.576	21.42	7276	7.683	0.183	NA	0.082	0.389	69.476	-100.33
104	1	104	0.872	1.556	21.63	6421	7.772	0.214	NA	0.089	0.425	-167.39	123.134
105	1	105	0.848	1.611	21.84	7773	7.832	0.27	NA	0.06	0.285	114.145	-78.465
106	1	106	0.857	1.623	22.05	3249	7.848	0.274	NA	0.016	0.076	52.191	-61.954
107	1	107	0.91	1.559	22.26	5149	7.932	0.191	NA	0.083	0.397	-50.859	-103.051
108	1	108	0.961	1.523	22.47	6720	7.994	0.134	NA	0.063	0.298	-34.895	15.964
109	1	109	0.988	1.518	22.68	5248	8.021	0.119	NA	0.027	0.129	-9.892	25.003
110	1	110	0.985	1.497	22.89	7560	8.042	0.101	NA	0.021	0.1	-98.658	-88.766
111	1	111	0.943	1.546	23.1	8501	8.107	0.163	NA	0.064	0.307	130.279	-131.063
112	1	112	1.026	1.414	23.31	8456	8.263	0.011	NA	0.156	0.745	-57.89	171.831
113	1	113	0.955	1.455	23.52	8893	8.346	0.084	NA	0.082	0.393	150.249	-151.861
114	1	114	1.019	1.506	23.73	6734	8.428	0.103	NA	0.082	0.392	38.67	-111.58
115	1	115	1.012	1.454	23.94	8172	8.48	0.052	NA	0.052	0.249	-97.29	-135.96
116	1	116	1.125	1.457	24.15	5143	8.593	0.116	NA	0.113	0.539	1.108	98.398
117	1	117	1.082	1.401	24.36	5290	8.663	0.061	NA	0.07	0.335	-127.93	-129.037
118	1	118	1.024	1.512	24.57	8650	8.789	0.108	NA	0.125	0.597	117.832	-114.239
119	1	119	0.969	1.468	24.78	12049	8.859	0.083	NA	0.07	0.334	-141.201	100.968
120	1	120	1.024	1.428	24.99	6058	8.927	0.025	NA	0.068	0.324	-35.991	105.21
121	1	121	0.998	1.526	25.2	5314	9.028	0.125	NA	0.101	0.483	104.855	140.846
122	1	122	0.979	1.575	25.41	8307	9.081	0.177	NA	0.053	0.252	111.705	6.85
123	1	123	1.002	1.536	25.62	9792	9.127	0.134	NA	0.046	0.218	-59.932	-171.638
124	1	124	0.98	1.446	25.83	10086	9.22	0.059	NA	0.093	0.441	-103.38	-43.448
125	1	125	1.018	1.435	26.04	9969	9.259	0.032	NA	0.039	0.186	-15.026	88.354
126	1	126	0.969	1.386	26.25	10845	9.329	0.056	NA	0.07	0.332	-134.975	-119.949
127	1	127	0.965	1.382	26.46	8951	9.334	0.06	NA	0.005	0.026	-124.269	10.706
128	1	128	0.922	1.373	26.67	10623	9.379	0.105	NA	0.045	0.213	-168.748	-44.479
129	1	129	1.041	1.384	26.88	10216	9.499	0.028	NA	0.12	0.571	5.26	174.008
130	1	130	1.051	1.316	27.09	8384	9.567	0.092	NA	0.069	0.327	-81.701	-86.961
131	1	131	1.045	1.344	27.3	9437	9.596	0.064	NA	0.028	0.135	101.207	-177.092
132	1	132	1.043	1.378	27.51	8919	9.63	0.034	NA	0.034	0.162	93.768	-7.439
133	1	133	1.026	1.426	27.72	10944	9.681	0.022	NA	0.051	0.242	109.733	15.965
134	1	134	1.021	1.383	27.93	8823	9.724	0.021	NA	0.043	0.206	-96.872	153.395
135	1	135	1.054	1.354	28.14	11421	9.767	0.059	NA	0.044	0.208	-41.055	55.816
136	1	136	1.038	1.379	28.35	9373	9.797	0.03	NA	0.029	0.139	123.143	164.198
137	1	137	1.009	1.411	28.56	7720	9.84	0.015	NA	0.043	0.206	132.193	9.05
138	1	138	0.989	1.383	28.77	8051	9.875	0.039	NA	0.035	0.164	-125.851	101.957
139	1	139	1.018	1.433	28.98	8418	9.933	0.03	NA	0.058	0.278	60.131	-174.018
140	1	140	0.962	1.401	29.19	10178	9.998	0.06	NA	0.065	0.308	-150.087	149.782
141	1	141	0.892	1.447	29.4	9693	10.081	0.137	NA	0.084	0.399	146.541	-63.372
142	1	142	0.94	1.366	29.61	7364	10.176	0.089	NA	0.094	0.45	-58.987	154.472
143	1	143	0.979	1.367	29.82	6318	10.214	0.056	NA	0.039	0.184	0.877	59.864
144	1	144	0.948	1.393	30.03	8554	10.255	0.074	NA	0.041	0.193	139.441	138.564
145	1	145	1.046	1.344	30.24	7500	10.364	0.064	NA	0.109	0.521	-26.557	-165.999
146	1	146	0.978	1.342	30.45	8492	10.432	0.076	NA	0.068	0.323	-177.707	-151.15
147	1	147	0.967	1.35	30.66	6892	10.446	0.076	NA	0.014	0.066	143.13	-39.163
148	1	148	0.974	1.342	30.87	8072	10.457	0.078	NA	0.011	0.052	-49.349	167.52
149	1	149	0.985	1.358	31.08	9177	10.477	0.058	NA	0.02	0.094	55.811	105.16
150	1	150	1.012	1.338	31.29	6841	10.51	0.066	NA	0.033	0.156	-37.123	-92.934
151	1	151	0.936	1.388	31.5	7891	10.6	0.087	NA	0.09	0.43	146.929	-175.948
152	1	152	0.918	1.387	31.71	10323	10.618	0.105	NA	0.018	0.086	-177.168	35.903
153	1	153	0.941	1.335	31.92	11016	10.675	0.106	NA	0.057	0.271	-66.468	110.7
154	1	154	0.928	1.267	32.13	10207	10.744	0.166	NA	0.069	0.329	-100.341	-33.874
155	1	155	0.886	1.383	32.34	10493	10.867	0.137	NA	0.123	0.588	110.033	-149.625
156	1	156	0.913	1.369	32.55	10235	10.898	0.114	NA	0.031	0.147	-27.5	-137.533
157	1	157	0.905	1.418	32.76	8480	10.948	0.117	NA	0.05	0.236	99.025	126.525
158	1	158	0.842	1.445	32.97	6668	11.017	0.185	NA	0.069	0.33	156.598	57.572
159	1	159	0.811	1.44	33.18	6306	11.048	0.214	NA	0.031	0.148	-169.818	33.584
160	1	160	0.798	1.419	33.39	5346	11.072	0.224	NA	0.024	0.116	-121.806	48.011
161	1	161	0.783	1.441	33.6	5337	11.1	0.242	NA	0.027	0.13	125.388	-112.806
162	1	162	0.85	1.387	33.81	5536	11.186	0.173	NA	0.087	0.412	-39.084	-164.472
163	1	163	0.846	1.467	34.02	9971	11.267	0.187	NA	0.081	0.385	92.41	131.494
164	1	164	0.94	1.38	34.23	2984	11.396	0.085	NA	0.128	0.612	-43.029	-135.439
165	1	165	0.864	1.333	34.44	5610	11.485	0.173	NA	0.09	0.427	-148.564	-105.535
166	1	166	0.842	1.387	34.65	5373	11.544	0.181	NA	0.058	0.278	111.777	-99.659
167	1	167	0.889	1.352	34.86	4134	11.603	0.142	NA	0.059	0.281	-36.748	-148.524
168	1	168	0.975	1.391	35.07	5841	11.697	0.049	NA	0.094	0.449	24.513	61.26
169	1	169	0.947	1.409	35.28	5593	11.731	0.075	NA	0.034	0.16	146.541	122.028
170	1	170	0.943	1.399	35.49	5937	11.742	0.079	NA	0.011	0.053	-108.522	104.937
171	1	171	0.929	1.362	35.7	2463	11.781	0.102	NA	0.04	0.189	-111.885	-3.363
172	1	172	0.951	1.302	35.91	2715	11.846	0.124	NA	0.065	0.307	-69.607	42.278
173	1	173	0.996	1.359	36.12	4100	11.918	0.052	NA	0.072	0.345	52.084	121.691
174	1	174	0.978	1.383	36.33	4268	11.948	0.048	NA	0.03	0.143	126.082	73.999
175	1	175	0.901	1.347	36.54	4989	12.033	0.133	NA	0.085	0.404	-154.716	79.201
176	1	176	0.957	1.351	36.75	4006	12.089	0.084	NA	0.056	0.266	4.345	159.061
177	1	177	0.947	1.44	36.96	3684	12.179	0.083	NA	0.09	0.427	96.411	92.066
178	1	178	0.795	1.455	37.17	6088	12.331	0.233	NA	0.153	0.726	174.242	77.831
179	1	179	0.861	1.399	37.38	4172	12.418	0.161	NA	0.087	0.413	-40.681	145.076
180	1	180	0.897	1.455	37.59	7008	12.485	0.135	NA	0.067	0.321	56.875	97.557
181	1	181	0.959	1.373	37.8	2914	12.588	0.07	NA	0.103	0.489	-53.514	-110.389
182	1	182	0.872	1.481	38.01	5152	12.726	0.168	NA	0.138	0.659	128.794	-177.692
183	1	183	0.886	1.35	38.22	4209	12.857	0.146	NA	0.131	0.624	-83.78	147.426
184	1	184	0.857	1.501	38.43	5540	13.01	0.191	NA	0.153	0.729	100.978	-175.241
185	1	185	0.917	1.401	38.64	2862	13.126	0.105	NA	0.116	0.552	-58.881	-159.859
186	1	186	0.941	1.401	38.85	4968	13.15	0.081	NA	0.024	0.114	0.47	59.351
187	1	187	0.853	1.4	39.06	4162	13.238	0.169	NA	0.088	0.419	-179.078	-179.548
188	1	188	0.805	1.395	39.27	7703	13.286	0.217	NA	0.048	0.229	-174.314	4.764
189	1	189	0.73	1.375	39.48	4736	13.364	0.293	NA	0.078	0.37	-165.222	9.092
190	1	190	0.796	1.432	39.69	7586	13.452	0.227	NA	0.087	0.416	40.385	-154.393
191	1	191	0.73	1.509	39.9	8563	13.554	0.31	NA	0.102	0.486	130.772	90.388
192	1	192	0.684	1.464	40.11	10408	13.618	0.343	NA	0.064	0.307	-135.214	94.014
193	1	193	0.688	1.467	40.32	8605	13.623	0.339	NA	0.005	0.024	34.577	169.791
194	1	194	0.719	1.517	40.53	8027	13.681	0.323	NA	0.058	0.278	58.394	23.817
195	1	195	0.783	1.542	40.74	10557	13.75	0.276	NA	0.069	0.328	21.957	-36.436
196	1	196	0.79	1.561	40.95	11046	13.77	0.28	NA	0.02	0.095	68.985	47.028
197	1	197	0.701	1.524	41.16	7283	13.867	0.343	NA	0.096	0.459	-157.796	133.218
198	1	198	0.746	1.516	41.37	6400	13.913	0.297	NA	0.047	0.222	-10.441	147.355
199	1	199	0.744	1.531	41.58	9646	13.928	0.306	NA	0.015	0.071	100.321	110.763
200	1	200	0.808	1.45	41.79	7647	14.032	0.218	NA	0.103	0.492	-51.275	-151.596
