# Supplementary material for: Random sub-diffusion and capture of genes by the nuclear pore reduces dynamics and coordinates inter-chromosomal movement
Source: eLife. 2021 May 18;10:e66238. doi: 10.7554/eLife.66238 (PMC8195609; doi:10.7554/eLife.66238)
Supplement: Figure 6—source data 1. [file elife-66238-fig6-data1.zip › CLUST_DB/CLUST_HIS4dip_MinusH/190226_QuickCap_H4dip_MinusH_Sec_07b.csv]

Nr	TID	PID	x [micron]	y [micron]	t [sec]	I [val]	Len [micron]	D2S [micron]	D2R [micron]	D2P [micron]	v [micron/sec]	α [deg]	Δα [deg]
1	1	1	1.189	1.352	0	21087	0	0	NA	NA	NA	NA	NA
2	1	2	1.148	1.385	0.21	15810	0.053	0.053	NA	0.053	0.251	140.242	NA
3	1	3	1.03	1.445	0.42	14969	0.185	0.184	NA	0.133	0.632	153.389	13.146
4	1	4	1.011	1.429	0.63	11944	0.209	0.194	NA	0.024	0.114	-140.472	66.14
5	1	5	1.078	1.41	0.84	12987	0.279	0.125	NA	0.07	0.332	-16.244	124.227
6	1	6	1.002	1.417	1.05	13817	0.356	0.198	NA	0.077	0.365	174.603	-169.153
7	1	7	0.986	1.415	1.26	17075	0.372	0.212	NA	0.016	0.075	-172.128	13.269
8	1	8	0.993	1.389	1.47	14805	0.398	0.199	NA	0.027	0.127	-74.495	97.633
9	1	9	1.006	1.4	1.68	16130	0.414	0.19	NA	0.016	0.076	40.405	114.899
10	1	10	0.975	1.382	1.89	17582	0.45	0.216	NA	0.036	0.17	-149.609	169.986
11	1	11	0.96	1.404	2.1	23110	0.477	0.235	NA	0.027	0.129	123.084	-87.307
12	1	12	0.961	1.392	2.31	20996	0.489	0.232	NA	0.012	0.057	-86.978	149.938
13	1	13	0.936	1.41	2.52	21495	0.519	0.26	NA	0.031	0.146	144.64	-128.382
14	1	14	0.937	1.42	2.73	21493	0.53	0.261	NA	0.01	0.049	80.701	-63.939
15	1	15	0.947	1.415	2.94	19684	0.541	0.25	NA	0.011	0.053	-27.318	-108.019
16	1	16	0.983	1.42	3.15	15468	0.577	0.217	NA	0.036	0.17	7.79	35.108
17	1	17	0.989	1.431	3.36	21952	0.589	0.215	NA	0.013	0.062	61.266	53.477
18	1	18	0.984	1.466	3.57	21636	0.625	0.235	NA	0.035	0.167	98.076	36.81
19	1	19	0.971	1.426	3.78	26764	0.667	0.23	NA	0.042	0.201	-107.39	154.534
20	1	20	0.959	1.406	3.99	27688	0.69	0.236	NA	0.024	0.112	-121.716	-14.326
21	1	21	0.877	1.424	4.2	26779	0.775	0.321	NA	0.084	0.401	167.101	-71.183
22	1	22	0.936	1.437	4.41	23447	0.835	0.267	NA	0.061	0.288	12.409	-154.692
23	1	23	0.925	1.401	4.62	28142	0.873	0.269	NA	0.038	0.182	-106.783	-119.191
24	1	24	0.907	1.416	4.83	24565	0.896	0.289	NA	0.023	0.11	138.397	-114.82
25	1	25	0.935	1.449	5.04	22210	0.939	0.272	NA	0.042	0.202	50.179	-88.218
26	1	26	0.888	1.563	5.25	24401	1.062	0.368	NA	0.123	0.588	112.061	61.882
27	1	27	0.958	1.503	5.46	28324	1.154	0.276	NA	0.092	0.439	-40.836	-152.898
28	1	28	1.073	1.418	5.67	25051	1.297	0.134	NA	0.143	0.68	-36.257	4.579
29	1	29	1.1	1.447	5.88	24435	1.336	0.131	NA	0.039	0.184	46.99	83.247
30	1	30	1.115	1.446	6.09	22530	1.352	0.12	NA	0.016	0.075	-1.328	-48.318
31	1	31	1.118	1.437	6.3	24074	1.362	0.111	NA	0.01	0.046	-71.594	-70.266
32	1	32	1.123	1.447	6.51	25128	1.373	0.116	NA	0.011	0.054	65.825	137.419
33	1	33	1.07	1.448	6.72	25096	1.426	0.153	NA	0.053	0.253	179.372	113.547
34	1	34	1.007	1.406	6.93	25894	1.501	0.19	NA	0.075	0.358	-146.277	34.351
35	1	35	0.994	1.418	7.14	23253	1.519	0.206	NA	0.017	0.083	138.116	-75.608
36	1	36	1.015	1.429	7.35	21405	1.542	0.19	NA	0.023	0.111	27.358	-110.758
37	1	37	1.005	1.416	7.56	19430	1.558	0.195	NA	0.016	0.078	-128.106	-155.464
38	1	38	0.986	1.428	7.77	18109	1.581	0.217	NA	0.023	0.108	148.589	-83.305
39	1	39	0.98	1.467	7.98	25343	1.62	0.238	NA	0.039	0.188	97.595	-50.994
40	1	40	0.962	1.502	8.19	19818	1.661	0.273	NA	0.04	0.191	118.034	20.439
41	1	41	0.97	1.446	8.4	20206	1.717	0.239	NA	0.056	0.268	-81.549	160.417
42	1	42	0.9	1.543	8.61	14760	1.836	0.347	NA	0.119	0.568	125.686	-152.765
43	1	43	0.911	1.491	8.82	18141	1.89	0.311	NA	0.053	0.253	-78.836	155.478
44	1	44	0.933	1.516	9.03	17621	1.923	0.304	NA	0.034	0.162	48.138	126.974
45	1	45	0.9	1.514	9.24	12635	1.957	0.332	NA	0.034	0.161	-175.211	136.651
46	1	46	0.962	1.46	9.45	13198	2.04	0.251	NA	0.082	0.392	-40.516	134.694
47	1	47	0.91	1.559	9.66	13137	2.151	0.347	NA	0.112	0.532	117.608	158.124
48	1	48	0.894	1.56	9.87	13732	2.168	0.361	NA	0.016	0.078	176.029	58.421
49	1	49	0.91	1.591	10.08	13561	2.202	0.367	NA	0.034	0.163	61.895	-114.134
50	1	50	0.962	1.505	10.29	15323	2.302	0.274	NA	0.1	0.475	-59.032	-120.927
51	1	51	0.955	1.518	10.5	20110	2.316	0.287	NA	0.015	0.069	114.896	173.928
52	1	52	0.972	1.532	10.71	12384	2.338	0.283	NA	0.021	0.102	40.785	-74.111
53	1	53	0.969	1.547	10.92	15153	2.353	0.294	NA	0.015	0.07	98.881	58.096
54	1	54	0.934	1.579	11.13	17393	2.401	0.342	NA	0.048	0.23	137.751	38.87
55	1	55	0.927	1.554	11.34	12443	2.427	0.331	NA	0.026	0.123	-104.078	118.171
56	1	56	0.935	1.552	11.55	15236	2.434	0.324	NA	0.008	0.037	-18.579	85.499
57	1	57	0.952	1.608	11.76	13813	2.494	0.349	NA	0.059	0.282	73.058	91.637
58	1	58	0.996	1.57	11.97	11744	2.552	0.291	NA	0.059	0.279	-41.308	-114.367
59	1	59	0.996	1.587	12.18	10523	2.569	0.305	NA	0.017	0.082	91.616	132.925
60	1	60	0.992	1.599	12.39	10035	2.582	0.316	NA	0.013	0.061	104.32	12.703
61	1	61	1.001	1.628	12.6	11665	2.612	0.334	NA	0.03	0.142	72.553	-31.767
62	1	62	1.003	1.639	12.81	10641	2.624	0.342	NA	0.012	0.055	79.564	7.011
63	1	63	1.015	1.604	13.02	9956	2.661	0.306	NA	0.037	0.177	-71.896	-151.461
64	1	64	1.031	1.572	13.23	15967	2.696	0.271	NA	0.036	0.169	-63.216	8.68
65	1	65	1.036	1.55	13.44	15718	2.72	0.25	NA	0.023	0.11	-77.812	-14.596
66	1	66	1.012	1.487	13.65	12447	2.786	0.223	NA	0.067	0.317	-110.613	-32.801
67	1	67	1.041	1.59	13.86	12494	2.893	0.281	NA	0.107	0.508	74.602	-174.785
68	1	68	0.96	1.622	14.07	12968	2.98	0.355	NA	0.087	0.415	158.517	83.915
69	1	69	0.91	1.608	14.28	13587	3.031	0.379	NA	0.051	0.245	-163.991	37.492
70	1	70	0.858	1.614	14.49	14257	3.084	0.422	NA	0.052	0.248	173.626	-22.383
71	1	71	0.819	1.581	14.7	13998	3.134	0.435	NA	0.051	0.242	-140.096	46.278
72	1	72	0.682	1.637	14.91	13706	3.282	0.581	NA	0.148	0.704	157.956	-61.949
73	1	73	0.659	1.584	15.12	8667	3.34	0.578	NA	0.058	0.274	-113.762	88.283
74	1	74	0.597	1.624	15.33	6824	3.414	0.651	NA	0.074	0.352	146.739	-99.499
75	1	75	0.637	1.545	15.54	6269	3.503	0.585	NA	0.089	0.425	-63.492	149.769
76	1	76	0.612	1.548	15.75	9843	3.528	0.61	NA	0.025	0.121	171.282	-125.226
77	1	77	0.656	1.521	15.96	8565	3.58	0.56	NA	0.052	0.246	-32.597	156.121
78	1	78	0.669	1.544	16.17	9311	3.607	0.555	NA	0.027	0.129	60.974	93.571
79	1	79	0.638	1.538	16.38	11246	3.639	0.581	NA	0.031	0.15	-167.309	131.717
80	1	80	0.622	1.563	16.59	10434	3.669	0.605	NA	0.03	0.143	121.819	-70.872
81	1	81	0.64	1.543	16.8	8345	3.696	0.581	NA	0.027	0.129	-48.631	-170.45
82	1	82	0.639	1.585	17.01	8394	3.738	0.598	NA	0.042	0.201	91.836	140.467
83	1	83	0.56	1.579	17.22	10163	3.817	0.669	NA	0.079	0.378	-176.018	92.146
84	1	84	0.579	1.571	17.43	7688	3.838	0.649	NA	0.021	0.099	-23.135	152.883
85	1	85	0.607	1.599	17.64	11283	3.878	0.632	NA	0.04	0.19	43.77	66.905
86	1	86	0.644	1.575	17.85	11464	3.922	0.589	NA	0.044	0.209	-33.669	-77.439
87	1	87	0.656	1.585	18.06	11310	3.938	0.582	NA	0.016	0.078	41.802	75.471
88	1	88	0.688	1.589	18.27	10079	3.97	0.555	NA	0.032	0.152	6.526	-35.276
89	1	89	0.675	1.547	18.48	9574	4.014	0.55	NA	0.044	0.21	-107.216	-113.742
90	1	90	0.75	1.571	18.69	8136	4.093	0.491	NA	0.079	0.376	17.499	124.715
91	1	91	0.746	1.555	18.9	10080	4.109	0.488	NA	0.017	0.079	-105.618	-123.116
92	1	92	0.854	1.518	19.11	16319	4.224	0.374	NA	0.114	0.544	-18.788	86.83
93	1	93	0.876	1.556	19.32	9813	4.268	0.374	NA	0.044	0.21	59.807	78.595
94	1	94	0.807	1.553	19.53	12511	4.337	0.432	NA	0.069	0.329	-177.437	122.756
95	1	95	0.841	1.548	19.74	8977	4.371	0.4	NA	0.034	0.163	-9.31	168.127
96	1	96	0.833	1.556	19.95	9333	4.382	0.41	NA	0.011	0.053	133.518	142.828
97	1	97	0.837	1.563	20.16	14065	4.391	0.411	NA	0.009	0.043	61.701	-71.817
98	1	98	0.835	1.548	20.37	12307	4.407	0.405	NA	0.015	0.073	-97.139	-158.84
99	1	99	0.801	1.575	20.58	15767	4.45	0.448	NA	0.044	0.209	141.871	-120.991
100	1	100	0.793	1.547	20.79	10837	4.48	0.441	NA	0.029	0.138	-104.569	113.56
101	1	101	0.778	1.543	21	7364	4.496	0.453	NA	0.016	0.077	-164.091	-59.522
102	1	102	0.797	1.532	21.21	12356	4.518	0.431	NA	0.022	0.106	-30.149	133.942
103	1	103	0.777	1.568	21.42	9147	4.559	0.465	NA	0.041	0.196	119.283	149.432
104	1	104	0.798	1.602	21.63	10299	4.6	0.464	NA	0.041	0.193	58.142	-61.141
105	1	105	0.85	1.616	21.84	7509	4.653	0.429	NA	0.054	0.255	14.618	-43.523
106	1	106	0.832	1.699	22.05	8029	4.739	0.498	NA	0.085	0.407	102.197	87.578
107	1	107	0.811	1.64	22.26	8465	4.801	0.476	NA	0.063	0.299	-110.025	147.778
108	1	108	0.846	1.602	22.47	10694	4.854	0.424	NA	0.052	0.248	-46.581	63.444
109	1	109	0.799	1.658	22.68	7505	4.927	0.496	NA	0.074	0.35	130.131	176.712
110	1	110	0.78	1.614	22.89	9309	4.975	0.486	NA	0.048	0.228	-113.197	116.672
111	1	111	0.78	1.619	23.1	7923	4.98	0.489	NA	0.005	0.024	88.34	-158.463
112	1	112	0.793	1.665	23.31	9115	5.027	0.506	NA	0.048	0.226	75.026	-13.315
113	1	113	0.773	1.648	23.52	8932	5.053	0.51	NA	0.026	0.123	-138.021	146.953
114	1	114	0.757	1.66	23.73	9120	5.073	0.531	NA	0.02	0.096	143.943	-78.035
115	1	115	0.799	1.617	23.94	8567	5.133	0.472	NA	0.06	0.286	-46.076	169.981
116	1	116	0.809	1.582	24.15	9467	5.17	0.444	NA	0.036	0.173	-73.911	-27.835
117	1	117	0.771	1.572	24.36	7936	5.209	0.473	NA	0.04	0.189	-165.371	-91.46
118	1	118	0.774	1.576	24.57	9186	5.215	0.472	NA	0.005	0.025	50.561	-144.068
119	1	119	0.764	1.564	24.78	8740	5.23	0.476	NA	0.015	0.073	-132.036	177.402
120	1	120	0.753	1.566	24.99	11776	5.241	0.486	NA	0.011	0.051	172.893	-55.071
121	1	121	0.771	1.563	25.2	10406	5.259	0.468	NA	0.018	0.086	-8.432	178.676
122	1	122	0.79	1.611	25.41	13915	5.31	0.476	NA	0.051	0.244	68.163	76.594
123	1	123	0.831	1.624	25.62	6944	5.353	0.45	NA	0.044	0.208	18.199	-49.964
124	1	124	0.806	1.611	25.83	11406	5.383	0.463	NA	0.029	0.139	-152.128	-170.327
125	1	125	0.831	1.63	26.04	10551	5.415	0.453	NA	0.032	0.153	36.397	-171.474
126	1	126	0.832	1.623	26.25	12718	5.422	0.448	NA	0.007	0.034	-84.273	-120.671
127	1	127	0.782	1.614	26.46	13472	5.473	0.484	NA	0.051	0.244	-169.88	-85.607
128	1	128	0.798	1.561	26.67	11933	5.528	0.444	NA	0.055	0.263	-73.044	96.836
129	1	129	0.782	1.614	26.88	13717	5.583	0.484	NA	0.055	0.262	106.87	179.914
130	1	130	0.774	1.603	27.09	14410	5.597	0.485	NA	0.013	0.064	-125.267	127.863
131	1	131	0.744	1.619	27.3	13053	5.631	0.519	NA	0.034	0.161	151.051	-83.682
132	1	132	0.794	1.597	27.51	9858	5.685	0.465	NA	0.054	0.258	-24.21	-175.261
133	1	133	0.725	1.646	27.72	10175	5.77	0.55	NA	0.085	0.404	144.548	168.758
134	1	134	0.722	1.62	27.93	10583	5.796	0.538	NA	0.026	0.126	-95.339	120.114
135	1	135	0.592	1.606	28.14	10043	5.927	0.649	NA	0.131	0.625	-173.984	-78.646
136	1	136	0.614	1.664	28.35	4160	5.989	0.654	NA	0.062	0.295	69.054	-116.961
137	1	137	0.729	1.734	28.56	3165	6.124	0.598	NA	0.135	0.644	31.416	-37.638
138	1	138	0.675	1.707	28.77	3059	6.185	0.625	NA	0.061	0.29	-153.319	175.266
139	1	139	0.652	1.606	28.98	7394	6.288	0.594	NA	0.103	0.491	-102.72	50.599
140	1	140	0.761	1.713	29.19	3946	6.441	0.56	NA	0.153	0.726	44.315	147.035
141	1	141	0.6	1.622	29.4	6933	6.626	0.648	NA	0.185	0.881	-150.726	164.959
142	1	142	0.732	1.627	29.61	8108	6.759	0.533	NA	0.133	0.631	2.154	152.881
143	1	143	0.885	1.725	29.82	1331	6.94	0.481	NA	0.181	0.864	32.59	30.435
144	1	144	0.872	1.835	30.03	1783	7.051	0.578	NA	0.111	0.527	96.594	64.005
145	1	145	0.786	1.538	30.24	8029	7.36	0.443	NA	0.309	1.474	-106.114	157.292
146	1	146	0.777	1.527	30.45	8187	7.374	0.448	NA	0.014	0.068	-132.229	-26.115
147	1	147	0.799	1.527	30.66	7244	7.396	0.428	NA	0.022	0.105	-0.534	131.695
148	1	148	0.828	1.565	30.87	4309	7.445	0.419	NA	0.048	0.229	52.175	52.71
149	1	149	0.856	1.498	31.08	9463	7.517	0.363	NA	0.073	0.346	-67.204	-119.379
150	1	150	0.753	1.541	31.29	7191	7.629	0.475	NA	0.112	0.533	157.429	-135.368
151	1	151	0.768	1.511	31.5	10656	7.662	0.45	NA	0.033	0.158	-62.699	139.872
152	1	152	0.804	1.445	31.71	14658	7.737	0.396	NA	0.075	0.358	-61.237	1.462
153	1	153	0.782	1.434	31.92	10498	7.763	0.415	NA	0.025	0.12	-153.494	-92.258
154	1	154	0.812	1.443	32.13	14670	7.794	0.388	NA	0.032	0.151	16.727	170.221
155	1	155	0.745	1.439	32.34	13301	7.861	0.452	NA	0.067	0.319	-175.958	167.315
156	1	156	0.733	1.423	32.55	16305	7.881	0.461	NA	0.02	0.094	-128.919	47.039
157	1	157	0.716	1.433	32.76	12708	7.901	0.48	NA	0.02	0.093	149.806	-81.275
158	1	158	0.751	1.447	32.97	16302	7.938	0.448	NA	0.037	0.178	21.746	-128.06
159	1	159	0.769	1.442	33.18	13585	7.957	0.429	NA	0.019	0.089	-13.662	-35.408
160	1	160	0.781	1.433	33.39	14882	7.972	0.416	NA	0.016	0.074	-38.632	-24.97
161	1	161	0.693	1.457	33.6	10999	8.064	0.507	NA	0.092	0.436	164.839	-156.529
162	1	162	0.7	1.481	33.81	8253	8.089	0.506	NA	0.025	0.119	72.942	-91.898
163	1	163	0.748	1.473	34.02	7940	8.137	0.457	NA	0.048	0.23	-8.861	-81.803
164	1	164	0.784	1.453	34.23	8364	8.179	0.417	NA	0.041	0.196	-28.929	-20.067
165	1	165	0.844	1.462	34.44	6368	8.239	0.362	NA	0.06	0.287	7.934	36.862
166	1	166	0.855	1.454	34.65	7573	8.253	0.349	NA	0.013	0.064	-35.944	-43.878
167	1	167	0.846	1.489	34.86	4736	8.289	0.37	NA	0.036	0.173	104.198	140.142
168	1	168	0.834	1.448	35.07	9171	8.331	0.368	NA	0.042	0.201	-106.747	149.054
169	1	169	0.806	1.508	35.28	6022	8.397	0.414	NA	0.066	0.315	114.77	-138.483
170	1	170	0.824	1.457	35.49	6207	8.451	0.38	NA	0.054	0.258	-70.438	174.792
171	1	171	0.846	1.502	35.7	8110	8.501	0.375	NA	0.05	0.236	63.943	134.382
172	1	172	0.823	1.52	35.91	6745	8.53	0.403	NA	0.029	0.139	141.728	77.784
173	1	173	0.796	1.492	36.12	5742	8.569	0.417	NA	0.038	0.183	-133.634	84.638
174	1	174	0.792	1.564	36.33	2079	8.64	0.45	NA	0.072	0.342	93.439	-132.927
175	1	175	0.787	1.565	36.54	3705	8.646	0.455	NA	0.006	0.026	167.118	73.679
176	1	176	0.807	1.626	36.75	3520	8.71	0.471	NA	0.065	0.307	71.995	-95.123
177	1	177	0.837	1.732	36.96	1971	8.82	0.518	NA	0.109	0.521	73.874	1.879
178	1	178	0.825	1.675	37.17	1518	8.878	0.486	NA	0.058	0.275	-101.494	-175.368
179	1	179	0.858	1.605	37.38	3007	8.955	0.417	NA	0.077	0.367	-65.068	36.425
180	1	180	0.865	1.575	37.59	2171	8.985	0.394	NA	0.03	0.145	-76.704	-11.636
181	1	181	0.822	1.523	37.8	6103	9.053	0.405	NA	0.068	0.322	-129.057	-52.353
182	1	182	0.866	1.556	38.01	3562	9.108	0.382	NA	0.055	0.264	37.324	166.38
183	1	183	0.872	1.551	38.22	3914	9.117	0.374	NA	0.008	0.039	-45.513	-82.836
184	1	184	0.821	1.607	38.43	3468	9.193	0.448	NA	0.076	0.362	132.127	177.64
185	1	185	0.834	1.485	38.64	5514	9.315	0.379	NA	0.123	0.583	-83.852	144.02
186	1	186	0.827	1.574	38.85	3423	9.405	0.425	NA	0.09	0.427	94.929	178.782
187	1	187	0.887	1.67	39.06	2581	9.517	0.439	NA	0.112	0.535	57.759	-37.17
188	1	188	0.844	1.69	39.27	2335	9.564	0.483	NA	0.047	0.225	154.057	96.298
189	1	189	0.819	1.658	39.48	2963	9.605	0.48	NA	0.041	0.193	-127.921	78.022
190	1	190	0.791	1.661	39.69	1798	9.634	0.505	NA	0.029	0.137	173.41	-58.669
191	1	191	0.856	1.642	39.9	3658	9.702	0.442	NA	0.068	0.325	-16.644	169.946
192	1	192	0.829	1.673	40.11	4078	9.744	0.483	NA	0.042	0.198	130.632	147.276
193	1	193	0.839	1.697	40.32	2769	9.769	0.492	NA	0.026	0.122	67.804	-62.829
194	1	194	0.827	1.659	40.53	3673	9.809	0.475	NA	0.04	0.19	-106.826	-174.629
195	1	195	0.754	1.635	40.74	6645	9.886	0.519	NA	0.077	0.366	-161.968	-55.142
196	1	196	0.803	1.671	40.95	4038	9.947	0.501	NA	0.061	0.29	36.452	-161.58
197	1	197	0.744	1.585	41.16	8477	10.051	0.502	NA	0.104	0.496	-124.172	-160.624
198	1	198	0.74	1.552	41.37	6826	10.085	0.492	NA	0.033	0.159	-98.137	26.035
199	1	199	0.69	1.521	41.58	8296	10.143	0.527	NA	0.059	0.279	-147.47	-49.332
200	1	200	0.695	1.522	41.79	9032	10.148	0.523	NA	0.005	0.022	14.684	162.154
