# Supplementary material for: Random sub-diffusion and capture of genes by the nuclear pore reduces dynamics and coordinates inter-chromosomal movement
Source: eLife. 2021 May 18;10:e66238. doi: 10.7554/eLife.66238 (PMC8195609; doi:10.7554/eLife.66238)
Supplement: Figure 6—source data 1. [file elife-66238-fig6-data1.zip › CLUST_DB/CLUST_HIS4dip_MinusH/190226_QuickCap_H4dip_MinusH_Sec_08b.csv]

Nr	TID	PID	x [micron]	y [micron]	t [sec]	I [val]	Len [micron]	D2S [micron]	D2R [micron]	D2P [micron]	v [micron/sec]	α [deg]	Δα [deg]
1	1	1	0.854	0.813	0	6481	0	0	NA	NA	NA	NA	NA
2	1	2	0.849	0.823	0.21	3720	0.011	0.011	NA	0.011	0.053	117.071	NA
3	1	3	0.861	0.789	0.42	3325	0.047	0.025	NA	0.036	0.171	-70.33	172.598
4	1	4	0.883	0.843	0.63	3372	0.105	0.041	NA	0.058	0.276	68.231	138.561
5	1	5	0.88	0.968	0.84	3837	0.23	0.157	NA	0.125	0.597	91.315	23.084
6	1	6	1.031	0.963	1.05	6830	0.382	0.232	NA	0.151	0.721	-1.967	-93.281
7	1	7	1.132	0.957	1.26	5211	0.483	0.313	NA	0.101	0.48	-3.02	-1.053
8	1	8	1.071	0.949	1.47	5764	0.543	0.257	NA	0.061	0.29	-172.34	-169.32
9	1	9	1.021	0.952	1.68	7054	0.594	0.217	NA	0.05	0.239	177.299	-10.361
10	1	10	1.03	0.93	1.89	8091	0.617	0.211	NA	0.024	0.112	-68.545	114.155
11	1	11	1.035	0.907	2.1	9201	0.64	0.204	NA	0.023	0.11	-76.707	-8.162
12	1	12	0.995	0.944	2.31	7005	0.694	0.192	NA	0.054	0.258	138.123	-145.17
13	1	13	1.085	0.905	2.52	5881	0.792	0.249	NA	0.098	0.465	-22.971	-161.094
14	1	14	1.003	0.914	2.73	7037	0.874	0.18	NA	0.082	0.391	173.693	-163.337
15	1	15	0.963	0.862	2.94	5397	0.94	0.12	NA	0.066	0.312	-127.169	59.138
16	1	16	0.968	0.871	3.15	5465	0.95	0.128	NA	0.01	0.047	65.186	-167.644
17	1	17	0.988	0.814	3.36	4334	1.01	0.134	NA	0.061	0.29	-70.254	-135.44
18	1	18	1.016	0.875	3.57	4548	1.078	0.173	NA	0.067	0.321	65.735	135.989
19	1	19	1.038	0.882	3.78	6180	1.101	0.196	NA	0.023	0.11	15.98	-49.755
20	1	20	0.949	0.917	3.99	5800	1.196	0.141	NA	0.096	0.455	158.603	142.624
21	1	21	0.99	0.887	4.2	4804	1.247	0.154	NA	0.05	0.24	-36.314	165.083
22	1	22	0.891	0.876	4.41	6289	1.346	0.074	NA	0.099	0.472	-174.059	-137.745
23	1	23	0.806	0.863	4.62	5657	1.432	0.07	NA	0.086	0.411	-171.114	2.945
24	1	24	0.777	0.798	4.83	7304	1.504	0.079	NA	0.071	0.34	-113.881	57.232
25	1	25	0.813	0.831	5.04	5000	1.553	0.045	NA	0.049	0.235	42.08	155.962
26	1	26	0.917	0.779	5.25	5134	1.669	0.071	NA	0.116	0.552	-26.36	-68.44
27	1	27	0.907	0.86	5.46	3891	1.75	0.071	NA	0.082	0.389	96.913	123.273
28	1	28	0.84	0.787	5.67	5751	1.85	0.03	NA	0.1	0.476	-132.418	130.669
29	1	29	0.765	0.809	5.88	5201	1.929	0.09	NA	0.079	0.374	163.457	-64.124
30	1	30	0.799	0.9	6.09	4910	2.026	0.103	NA	0.097	0.462	69.415	-94.042
31	1	31	0.806	0.917	6.3	4930	2.044	0.115	NA	0.019	0.088	66.458	-2.958
32	1	32	0.751	0.839	6.51	4635	2.14	0.107	NA	0.096	0.455	-125.489	168.054
33	1	33	0.782	0.884	6.72	5646	2.196	0.101	NA	0.056	0.265	55.07	-179.441
34	1	34	0.728	0.825	6.93	5794	2.276	0.126	NA	0.08	0.381	-132.45	172.48
35	1	35	0.728	0.887	7.14	3882	2.337	0.147	NA	0.062	0.294	90.48	-137.071
36	1	36	0.781	1.01	7.35	4992	2.472	0.211	NA	0.134	0.64	66.529	-23.951
37	1	37	0.786	0.976	7.56	4864	2.506	0.177	NA	0.034	0.163	-82.672	-149.201
38	1	38	0.765	1.003	7.77	4388	2.54	0.21	NA	0.034	0.161	128.777	-148.551
39	1	39	0.78	0.967	7.98	2429	2.579	0.171	NA	0.039	0.185	-67.132	164.091
40	1	40	0.899	0.937	8.19	1717	2.702	0.132	NA	0.123	0.588	-14.039	53.094
41	1	41	0.814	0.95	8.4	1770	2.788	0.143	NA	0.086	0.409	171.567	-174.395
42	1	42	0.827	0.954	8.61	2527	2.801	0.144	NA	0.014	0.065	19.19	-152.377
43	1	43	0.832	0.883	8.82	1380	2.872	0.074	NA	0.071	0.337	-85.806	-104.996
44	1	44	0.864	0.915	9.03	2073	2.917	0.103	NA	0.045	0.214	45.196	131.002
45	1	45	0.859	0.916	9.24	1495	2.922	0.103	NA	0.005	0.025	176.606	131.41
46	1	46	0.889	0.992	9.45	1947	3.004	0.183	NA	0.082	0.391	68.225	-108.381
47	1	47	0.829	0.876	9.66	2054	3.135	0.068	NA	0.13	0.621	-117.389	174.386
48	1	48	0.736	0.886	9.87	4799	3.228	0.139	NA	0.094	0.446	174.294	-68.316
49	1	49	0.763	0.872	10.08	4465	3.258	0.109	NA	0.03	0.142	-26.453	159.252
50	1	50	0.809	0.845	10.29	5762	3.311	0.056	NA	0.053	0.253	-30.678	-4.224
51	1	51	0.789	0.842	10.5	5343	3.332	0.072	NA	0.02	0.096	-169.909	-139.232
52	1	52	0.787	0.825	10.71	4445	3.348	0.068	NA	0.017	0.081	-94.911	74.998
53	1	53	0.861	0.853	10.92	5457	3.427	0.041	NA	0.078	0.374	20.868	115.779
54	1	54	0.949	0.852	11.13	4723	3.515	0.103	NA	0.088	0.42	-0.396	-21.264
55	1	55	0.918	0.843	11.34	2382	3.547	0.071	NA	0.032	0.153	-163.635	-163.239
56	1	56	0.983	0.9	11.55	5986	3.634	0.156	NA	0.087	0.412	41.245	-155.119
57	1	57	0.928	0.956	11.76	9734	3.712	0.161	NA	0.078	0.371	134.825	93.579
58	1	58	0.937	0.955	11.97	8241	3.721	0.164	NA	0.009	0.041	-5.33	-140.155
59	1	59	0.945	1.026	12.18	5019	3.792	0.232	NA	0.072	0.342	83.661	88.992
60	1	60	0.906	1.042	12.39	7200	3.835	0.236	NA	0.042	0.201	157.305	73.644
61	1	61	0.95	1.003	12.6	6355	3.894	0.213	NA	0.059	0.282	-42.201	160.494
62	1	62	0.966	0.987	12.81	8785	3.917	0.207	NA	0.023	0.109	-44.195	-1.994
63	1	63	0.939	0.946	13.02	7283	3.966	0.158	NA	0.049	0.234	-123.238	-79.043
64	1	64	0.917	0.992	13.23	4829	4.018	0.19	NA	0.052	0.247	115.684	-121.078
65	1	65	0.86	1.005	13.44	6039	4.076	0.192	NA	0.058	0.277	167.613	51.929
66	1	66	0.883	0.852	13.65	5087	4.231	0.049	NA	0.155	0.737	-81.262	111.125
67	1	67	0.872	0.979	13.86	6771	4.358	0.167	NA	0.127	0.606	94.983	176.245
68	1	68	0.848	0.969	14.07	6143	4.384	0.156	NA	0.026	0.125	-158.202	106.814
69	1	69	0.84	0.881	14.28	8420	4.472	0.07	NA	0.088	0.419	-95.098	63.105
70	1	70	0.906	0.931	14.49	8140	4.554	0.129	NA	0.082	0.392	37.064	132.161
71	1	71	0.848	0.946	14.7	8089	4.615	0.133	NA	0.06	0.287	165.782	128.719
72	1	72	0.819	0.95	14.91	7842	4.644	0.142	NA	0.029	0.138	172.082	6.299
73	1	73	0.819	0.904	15.12	5472	4.689	0.098	NA	0.046	0.217	-89.387	98.531
74	1	74	0.792	0.942	15.33	7161	4.736	0.143	NA	0.047	0.221	126.443	-144.17
75	1	75	0.815	0.943	15.54	7569	4.759	0.136	NA	0.024	0.113	3.562	-122.881
76	1	76	0.811	0.979	15.75	7643	4.796	0.172	NA	0.036	0.173	96.185	92.623
77	1	77	0.796	0.977	15.96	8147	4.811	0.174	NA	0.016	0.074	-171.791	92.024
78	1	78	0.753	0.911	16.17	5823	4.89	0.141	NA	0.079	0.376	-122.791	49
79	1	79	0.754	0.943	16.38	4364	4.923	0.165	NA	0.033	0.156	88.493	-148.716
80	1	80	0.712	0.959	16.59	5576	4.967	0.203	NA	0.044	0.211	159.951	71.459
81	1	81	0.708	1.002	16.8	5390	5.011	0.239	NA	0.044	0.209	95.467	-64.484
82	1	82	0.722	1.014	17.01	10481	5.029	0.241	NA	0.018	0.085	41.178	-54.289
83	1	83	0.787	0.955	17.22	8520	5.117	0.158	NA	0.088	0.418	-41.942	-83.12
84	1	84	0.782	1.005	17.43	7586	5.167	0.206	NA	0.05	0.238	95.798	137.74
85	1	85	0.873	1.027	17.64	6355	5.261	0.215	NA	0.094	0.447	13.452	-82.346
86	1	86	0.977	1.005	17.85	9134	5.367	0.228	NA	0.106	0.506	-11.953	-25.405
87	1	87	1.03	0.996	18.06	6888	5.421	0.254	NA	0.054	0.257	-9.828	2.124
88	1	88	0.997	0.985	18.27	4595	5.456	0.223	NA	0.036	0.169	-161.431	-151.603
89	1	89	1.012	1.016	18.48	7057	5.491	0.257	NA	0.035	0.166	63.913	-134.656
90	1	90	0.995	0.987	18.69	5920	5.524	0.224	NA	0.033	0.158	-121.475	174.612
91	1	91	0.943	1.038	18.9	7780	5.597	0.242	NA	0.072	0.344	135.506	-103.019
92	1	92	0.952	0.99	19.11	3912	5.646	0.202	NA	0.049	0.234	-79.91	144.584
93	1	93	0.99	1.011	19.32	4938	5.689	0.24	NA	0.044	0.208	29.262	109.172
94	1	94	0.869	0.981	19.53	7415	5.813	0.169	NA	0.124	0.591	-166.077	164.661
95	1	95	0.915	0.974	19.74	4693	5.86	0.173	NA	0.046	0.22	-8.733	157.344
96	1	96	0.878	0.984	19.95	5779	5.898	0.173	NA	0.039	0.184	165.407	174.14
97	1	97	0.905	0.966	20.16	9237	5.931	0.161	NA	0.033	0.157	-33.66	160.933
98	1	98	0.89	0.981	20.37	7487	5.953	0.172	NA	0.021	0.102	134.257	167.916
99	1	99	0.953	1.01	20.58	8068	6.022	0.221	NA	0.069	0.331	24.168	-110.088
100	1	100	0.917	0.953	20.79	6372	6.089	0.154	NA	0.067	0.317	-122.465	-146.633
101	1	101	0.908	0.958	21	6220	6.099	0.155	NA	0.011	0.05	152.316	-85.219
102	1	102	0.948	0.969	21.21	6805	6.141	0.182	NA	0.041	0.198	14.892	-137.424
103	1	103	0.942	0.903	21.42	6129	6.207	0.126	NA	0.066	0.316	-95.784	-110.676
104	1	104	0.958	0.985	21.63	6600	6.291	0.201	NA	0.084	0.4	79.018	174.802
105	1	105	0.966	0.946	21.84	6879	6.331	0.174	NA	0.04	0.192	-78.413	-157.431
106	1	106	0.959	0.945	22.05	5267	6.339	0.169	NA	0.007	0.034	-176.222	-97.809
107	1	107	0.913	0.986	22.26	5958	6.4	0.183	NA	0.061	0.292	137.956	-45.822
108	1	108	0.911	1.046	22.47	8396	6.459	0.24	NA	0.059	0.282	91.931	-46.025
109	1	109	0.885	0.897	22.68	8966	6.61	0.09	NA	0.151	0.719	-99.874	168.195
110	1	110	0.91	0.972	22.89	4371	6.689	0.169	NA	0.079	0.376	71.921	171.796
111	1	111	0.92	0.962	23.1	5911	6.703	0.163	NA	0.014	0.065	-43.588	-115.51
112	1	112	0.985	0.935	23.31	6126	6.773	0.179	NA	0.071	0.337	-22.747	20.842
113	1	113	0.965	0.949	23.52	5567	6.798	0.176	NA	0.025	0.117	145.004	167.75
114	1	114	0.93	0.989	23.73	5284	6.851	0.192	NA	0.053	0.252	130.582	-14.422
115	1	115	0.94	1.027	23.94	5634	6.89	0.231	NA	0.039	0.185	74.927	-55.655
116	1	116	0.993	0.934	24.15	5158	6.997	0.184	NA	0.107	0.51	-60.358	-135.285
117	1	117	0.971	1.023	24.36	4034	7.089	0.241	NA	0.093	0.441	104.13	164.488
118	1	118	0.934	0.954	24.57	6003	7.168	0.163	NA	0.078	0.373	-118.031	137.839
119	1	119	0.939	0.989	24.78	3650	7.202	0.195	NA	0.035	0.165	82.183	-159.787
120	1	120	0.889	0.969	24.99	7985	7.256	0.16	NA	0.053	0.254	-157.865	119.952
121	1	121	0.93	1.011	25.2	4930	7.314	0.212	NA	0.058	0.278	45.944	-156.191
122	1	122	0.893	0.981	25.41	6060	7.361	0.172	NA	0.047	0.225	-140.89	173.166
123	1	123	0.882	0.985	25.62	7936	7.373	0.175	NA	0.012	0.055	156.777	-62.333
124	1	124	0.842	1.042	25.83	6579	7.443	0.23	NA	0.069	0.331	125.16	-31.616
125	1	125	0.907	1.014	26.04	4960	7.513	0.208	NA	0.071	0.337	-23.654	-148.814
126	1	126	0.929	1.029	26.25	3342	7.54	0.229	NA	0.027	0.128	33.398	57.052
127	1	127	0.968	1.111	26.46	5506	7.631	0.32	NA	0.091	0.435	65.169	31.771
128	1	128	0.937	1.091	26.67	5919	7.669	0.29	NA	0.038	0.179	-146.253	148.577
129	1	129	0.901	1.056	26.88	4885	7.718	0.248	NA	0.049	0.235	-135.902	10.351
130	1	130	0.751	1.065	27.09	4635	7.869	0.273	NA	0.151	0.717	176.607	-47.49
131	1	131	0.735	1.033	27.3	4994	7.905	0.25	NA	0.036	0.173	-116.562	66.83
132	1	132	0.723	1.092	27.51	3935	7.966	0.308	NA	0.06	0.287	101.326	-142.112
133	1	133	0.69	1.081	27.72	3735	8	0.314	NA	0.034	0.164	-161.703	96.972
134	1	134	0.685	1.128	27.93	3588	8.047	0.358	NA	0.047	0.224	96.351	-101.946
135	1	135	0.657	1.137	28.14	4266	8.077	0.38	NA	0.03	0.142	160.913	64.561
136	1	136	0.703	1.109	28.35	3607	8.131	0.333	NA	0.054	0.258	-31.2	167.888
137	1	137	0.746	1.097	28.56	6572	8.176	0.304	NA	0.045	0.214	-15.911	15.289
138	1	138	0.684	1.079	28.77	3125	8.241	0.316	NA	0.065	0.31	-163.729	-147.818
139	1	139	0.786	1.066	28.98	3136	8.344	0.262	NA	0.103	0.489	-7.231	156.498
140	1	140	0.768	1.057	29.19	3517	8.363	0.259	NA	0.019	0.093	-151.508	-144.277
141	1	141	0.763	1.078	29.4	3724	8.385	0.281	NA	0.022	0.105	105.431	-103.061
142	1	142	0.807	1.013	29.61	3236	8.464	0.206	NA	0.078	0.374	-55.538	-160.969
143	1	143	0.735	1.135	29.82	5920	8.606	0.344	NA	0.142	0.675	120.663	176.201
144	1	144	0.77	1.093	30.03	5847	8.661	0.293	NA	0.055	0.263	-49.711	-170.374
145	1	145	0.754	1.021	30.24	5444	8.734	0.232	NA	0.074	0.35	-103.124	-53.413
146	1	146	0.784	1.015	30.45	4778	8.765	0.214	NA	0.031	0.146	-12.502	90.622
147	1	147	0.768	1.02	30.66	6186	8.782	0.225	NA	0.017	0.082	160.745	173.247
148	1	148	0.76	1.001	30.87	7208	8.803	0.211	NA	0.02	0.097	-111.231	88.024
149	1	149	0.792	0.999	31.08	6391	8.834	0.196	NA	0.031	0.15	-4.478	106.753
150	1	150	0.824	0.981	31.29	7688	8.871	0.171	NA	0.037	0.175	-29.16	-24.682
151	1	151	0.793	1.02	31.5	7005	8.921	0.216	NA	0.05	0.236	128.192	157.352
152	1	152	0.762	1	31.71	6796	8.958	0.209	NA	0.037	0.177	-147.709	84.099
153	1	153	0.708	1.035	31.92	5809	9.022	0.266	NA	0.064	0.304	146.62	-65.671
154	1	154	0.752	1.018	32.13	5358	9.069	0.23	NA	0.047	0.225	-20.727	-167.347
155	1	155	0.685	1.039	32.34	4793	9.139	0.282	NA	0.07	0.334	163.087	-176.186
156	1	156	0.673	0.967	32.55	6566	9.211	0.238	NA	0.072	0.345	-99.452	97.461
157	1	157	0.734	0.947	32.76	3630	9.275	0.18	NA	0.064	0.304	-19.003	80.449
158	1	158	0.716	1.009	32.97	4642	9.34	0.24	NA	0.065	0.31	105.761	124.764
159	1	159	0.666	0.89	33.18	6754	9.47	0.203	NA	0.129	0.615	-112.688	141.552
160	1	160	0.641	0.928	33.39	3323	9.515	0.242	NA	0.045	0.216	123.097	-124.216
161	1	161	0.64	0.97	33.6	5687	9.557	0.266	NA	0.042	0.201	92.292	-30.805
162	1	162	0.627	0.95	33.81	9085	9.582	0.265	NA	0.025	0.117	-121.905	145.803
163	1	163	0.661	0.955	34.02	3671	9.617	0.239	NA	0.035	0.166	8.197	130.102
164	1	164	0.664	0.985	34.23	3558	9.647	0.257	NA	0.03	0.145	85.799	77.602
165	1	165	0.713	0.965	34.44	6879	9.7	0.208	NA	0.053	0.252	-21.743	-107.541
166	1	166	0.648	0.938	34.65	5860	9.77	0.242	NA	0.07	0.334	-157.581	-135.839
167	1	167	0.714	0.929	34.86	6372	9.837	0.182	NA	0.067	0.318	-8.222	149.359
168	1	168	0.715	0.95	35.07	5956	9.858	0.195	NA	0.021	0.1	86.379	94.601
169	1	169	0.679	0.952	35.28	6022	9.894	0.223	NA	0.036	0.172	176.712	90.334
170	1	170	0.597	0.971	35.49	6649	9.979	0.302	NA	0.085	0.403	166.817	-9.895
171	1	171	0.644	1.016	35.7	6939	10.044	0.292	NA	0.065	0.312	43.8	-123.017
172	1	172	0.656	1.016	35.91	4908	10.056	0.284	NA	0.012	0.056	-0.719	-44.52
173	1	173	0.668	1.077	36.12	4793	10.118	0.324	NA	0.062	0.296	79.134	79.853
174	1	174	0.622	1.058	36.33	7082	10.167	0.338	NA	0.049	0.234	-157.08	123.787
175	1	175	0.608	1.007	36.54	7278	10.22	0.314	NA	0.053	0.251	-106.037	51.043
176	1	176	0.7	1.047	36.75	8036	10.32	0.281	NA	0.1	0.476	23.236	129.273
177	1	177	0.701	1.005	36.96	6879	10.362	0.245	NA	0.042	0.202	-87.862	-111.098
178	1	178	0.667	0.97	37.17	5245	10.411	0.244	NA	0.049	0.233	-134.639	-46.777
179	1	179	0.668	1.078	37.38	5416	10.519	0.324	NA	0.109	0.517	89.559	-135.802
180	1	180	0.643	1.024	37.59	4010	10.579	0.299	NA	0.06	0.284	-114.472	155.969
181	1	181	0.658	1.013	37.8	5211	10.598	0.28	NA	0.019	0.089	-34.689	79.783
182	1	182	0.587	0.998	38.01	5442	10.67	0.325	NA	0.072	0.345	-167.908	-133.219
183	1	183	0.59	1.149	38.22	4895	10.821	0.427	NA	0.151	0.718	88.951	-103.141
184	1	184	0.563	1.161	38.43	4479	10.851	0.454	NA	0.03	0.143	154.853	65.902
185	1	185	0.583	1.244	38.64	3168	10.936	0.509	NA	0.085	0.405	76.136	-78.717
186	1	186	0.615	1.164	38.85	3165	11.022	0.425	NA	0.086	0.411	-68.595	-144.731
187	1	187	0.587	1.121	39.06	3255	11.073	0.408	NA	0.05	0.239	-123.238	-54.644
188	1	188	0.593	1.187	39.27	5120	11.138	0.456	NA	0.065	0.311	84.743	-152.019
189	1	189	0.566	1.144	39.48	4185	11.189	0.439	NA	0.051	0.243	-122.777	152.48
190	1	190	0.561	1.16	39.69	3200	11.206	0.454	NA	0.017	0.08	104.075	-133.148
191	1	191	0.523	1.251	39.9	4486	11.305	0.55	NA	0.099	0.473	112.8	8.726
192	1	192	0.512	1.235	40.11	4846	11.325	0.544	NA	0.019	0.093	-124.849	122.35
193	1	193	0.562	1.198	40.32	4313	11.387	0.484	NA	0.062	0.296	-36.632	88.217
194	1	194	0.554	1.24	40.53	3074	11.43	0.522	NA	0.043	0.203	99.981	136.613
195	1	195	0.698	1.287	40.74	1243	11.581	0.5	NA	0.151	0.719	18.105	-81.876
196	1	196	0.497	1.328	40.95	4093	11.786	0.627	NA	0.205	0.976	168.451	150.346
197	1	197	0.56	1.253	41.16	3840	11.884	0.53	NA	0.098	0.466	-50.103	141.446
198	1	198	0.656	1.248	41.37	2312	11.98	0.479	NA	0.096	0.456	-2.954	47.149
199	1	199	0.545	1.245	41.58	3494	12.09	0.532	NA	0.111	0.528	-178.448	-175.493
200	1	200	0.674	1.247	41.79	2220	12.219	0.471	NA	0.129	0.614	0.89	179.338
