# Supplementary material for: Random sub-diffusion and capture of genes by the nuclear pore reduces dynamics and coordinates inter-chromosomal movement
Source: eLife. 2021 May 18;10:e66238. doi: 10.7554/eLife.66238 (PMC8195609; doi:10.7554/eLife.66238)
Supplement: Figure 6—source data 1. [file elife-66238-fig6-data1.zip › CLUST_DB/CLUST_HIS4dip_MinusH/190226_QuickCap_H4dip_MinusH_Sec_12b.csv]

Nr	TID	PID	x [micron]	y [micron]	t [sec]	I [val]	Len [micron]	D2S [micron]	D2R [micron]	D2P [micron]	v [micron/sec]	α [deg]	Δα [deg]
1	1	1	1.044	1.372	0	14474	0	0	NA	NA	NA	NA	NA
2	1	2	1.04	1.381	0.21	14109	0.01	0.01	NA	0.01	0.047	113.598	NA
3	1	3	0.975	1.393	0.42	14169	0.075	0.072	NA	0.065	0.312	169.493	55.895
4	1	4	1.019	1.375	0.63	12716	0.123	0.025	NA	0.047	0.224	-21.9	168.606
5	1	5	1.001	1.385	0.84	12445	0.143	0.045	NA	0.02	0.098	151.377	173.278
6	1	6	1.01	1.388	1.05	13550	0.152	0.038	NA	0.009	0.042	17.68	-133.698
7	1	7	1.01	1.353	1.26	15763	0.186	0.039	NA	0.034	0.163	-89.458	-107.138
8	1	8	0.995	1.397	1.47	14282	0.232	0.055	NA	0.046	0.221	108.915	-161.628
9	1	9	0.91	1.38	1.68	12228	0.319	0.134	NA	0.087	0.412	-168.234	82.851
10	1	10	0.962	1.394	1.89	12268	0.373	0.085	NA	0.054	0.256	15.666	-176.1
11	1	11	0.945	1.39	2.1	14464	0.391	0.101	NA	0.018	0.085	-165.234	179.1
12	1	12	0.954	1.358	2.31	15914	0.424	0.091	NA	0.033	0.159	-73.41	91.823
13	1	13	0.988	1.375	2.52	12206	0.463	0.056	NA	0.039	0.185	27.574	100.984
14	1	14	1.009	1.385	2.73	11848	0.486	0.037	NA	0.023	0.108	24.567	-3.006
15	1	15	0.974	1.36	2.94	19159	0.529	0.071	NA	0.043	0.204	-144.813	-169.38
16	1	16	0.982	1.392	3.15	11803	0.561	0.065	NA	0.032	0.154	76.639	-138.548
17	1	17	0.978	1.396	3.36	13422	0.567	0.07	NA	0.006	0.027	126.376	49.737
18	1	18	0.94	1.399	3.57	13922	0.605	0.107	NA	0.038	0.182	175.508	49.133
19	1	19	0.937	1.349	3.78	13800	0.655	0.11	NA	0.05	0.239	-94.049	90.443
20	1	20	0.946	1.354	3.99	13512	0.666	0.099	NA	0.011	0.05	25.629	119.678
21	1	21	0.965	1.356	4.2	20736	0.684	0.081	NA	0.019	0.089	5.575	-20.054
22	1	22	1.001	1.373	4.41	12836	0.724	0.043	NA	0.04	0.191	26.16	20.585
23	1	23	0.992	1.395	4.62	11144	0.748	0.057	NA	0.023	0.111	112.814	86.653
24	1	24	0.981	1.37	4.83	6965	0.774	0.063	NA	0.027	0.128	-112.839	134.347
25	1	25	0.983	1.388	5.04	8661	0.792	0.063	NA	0.018	0.085	83.978	-163.183
26	1	26	0.958	1.428	5.25	11611	0.84	0.103	NA	0.048	0.226	122.482	38.503
27	1	27	0.939	1.423	5.46	8904	0.858	0.116	NA	0.019	0.089	-165.194	72.325
28	1	28	0.894	1.462	5.67	8541	0.918	0.175	NA	0.06	0.285	138.774	-56.033
29	1	29	0.832	1.443	5.88	13589	0.984	0.224	NA	0.066	0.313	-162.749	58.477
30	1	30	0.783	1.463	6.09	15479	1.037	0.276	NA	0.052	0.25	157.627	-39.624
31	1	31	0.717	1.516	6.3	11871	1.121	0.357	NA	0.084	0.402	141.028	-16.598
32	1	32	0.719	1.481	6.51	14065	1.156	0.343	NA	0.035	0.165	-87.365	131.607
33	1	33	0.691	1.478	6.72	12373	1.184	0.369	NA	0.029	0.137	-173.079	-85.714
34	1	34	0.764	1.499	6.93	8416	1.261	0.308	NA	0.076	0.363	16.001	-170.921
35	1	35	0.752	1.514	7.14	6988	1.28	0.325	NA	0.019	0.091	128.75	112.749
36	1	36	0.806	1.541	7.35	5070	1.34	0.292	NA	0.061	0.288	26.45	-102.3
37	1	37	0.745	1.587	7.56	3848	1.417	0.368	NA	0.077	0.365	142.638	116.188
38	1	38	0.794	1.581	7.77	5486	1.466	0.326	NA	0.049	0.232	-7.583	-150.221
39	1	39	0.672	1.561	7.98	4558	1.589	0.417	NA	0.124	0.588	-170.507	-162.924
40	1	40	0.596	1.513	8.19	5979	1.679	0.47	NA	0.09	0.427	-148.218	22.289
41	1	41	0.725	1.577	8.4	8610	1.823	0.379	NA	0.144	0.688	26.268	174.486
42	1	42	0.694	1.515	8.61	7204	1.893	0.378	NA	0.07	0.334	-116.721	-142.989
43	1	43	0.583	1.458	8.82	10506	2.017	0.469	NA	0.124	0.592	-152.925	-36.203
44	1	44	0.694	1.485	9.03	7417	2.132	0.367	NA	0.115	0.546	13.323	166.248
45	1	45	0.658	1.5	9.24	3786	2.172	0.406	NA	0.039	0.188	156.953	143.629
46	1	46	0.618	1.492	9.45	5405	2.212	0.442	NA	0.041	0.194	-168.677	34.37
47	1	47	0.636	1.508	9.66	6912	2.236	0.431	NA	0.024	0.114	43.519	-147.803
48	1	48	0.611	1.507	9.87	6037	2.261	0.454	NA	0.025	0.119	-176.636	139.845
49	1	49	0.574	1.474	10.08	5798	2.311	0.481	NA	0.049	0.235	-137.623	39.013
50	1	50	0.566	1.504	10.29	3829	2.342	0.495	NA	0.031	0.148	105.038	-117.34
51	1	51	0.556	1.527	10.5	5418	2.367	0.512	NA	0.025	0.12	113.764	8.726
52	1	52	0.565	1.524	10.71	8255	2.376	0.502	NA	0.01	0.045	-19.659	-133.422
53	1	53	0.588	1.455	10.92	12482	2.449	0.463	NA	0.073	0.346	-71.735	-52.077
54	1	54	0.601	1.464	11.13	11453	2.465	0.452	NA	0.016	0.078	35.016	106.752
55	1	55	0.652	1.47	11.34	15396	2.516	0.404	NA	0.051	0.243	7.174	-27.843
56	1	56	0.639	1.499	11.55	6993	2.547	0.424	NA	0.031	0.147	113.952	106.778
57	1	57	0.628	1.51	11.76	7249	2.563	0.438	NA	0.016	0.075	133.4	19.448
58	1	58	0.619	1.518	11.97	8917	2.575	0.449	NA	0.012	0.059	138.515	5.116
59	1	59	0.627	1.544	12.18	6858	2.602	0.451	NA	0.027	0.129	72.24	-66.275
60	1	60	0.653	1.491	12.39	9514	2.661	0.409	NA	0.059	0.281	-64.431	-136.671
61	1	61	0.596	1.513	12.6	11189	2.722	0.469	NA	0.061	0.29	158.359	-137.21
62	1	62	0.583	1.527	12.81	11680	2.741	0.486	NA	0.019	0.092	132.944	-25.415
63	1	63	0.624	1.563	13.02	8968	2.796	0.462	NA	0.054	0.258	41.473	-91.471
64	1	64	0.659	1.568	13.23	6944	2.832	0.432	NA	0.036	0.171	7.091	-34.383
65	1	65	0.642	1.524	13.44	7997	2.879	0.43	NA	0.047	0.225	-111.922	-119.012
66	1	66	0.668	1.553	13.65	9798	2.918	0.417	NA	0.039	0.187	47.379	159.3
67	1	67	0.704	1.556	13.86	8864	2.954	0.386	NA	0.036	0.171	4.869	-42.51
68	1	68	0.723	1.571	14.07	10359	2.979	0.378	NA	0.024	0.116	39.891	35.022
69	1	69	0.651	1.543	14.28	8936	3.056	0.429	NA	0.078	0.369	-158.195	161.914
70	1	70	0.672	1.571	14.49	11502	3.092	0.422	NA	0.036	0.17	53.687	-148.118
71	1	71	0.719	1.598	14.7	10367	3.146	0.396	NA	0.054	0.256	29.073	-24.614
72	1	72	0.711	1.612	14.91	11722	3.162	0.411	NA	0.016	0.078	120.123	91.05
73	1	73	0.724	1.547	15.12	11268	3.228	0.365	NA	0.066	0.316	-78.721	161.156
74	1	74	0.74	1.55	15.33	6515	3.245	0.353	NA	0.016	0.079	13.727	92.448
75	1	75	0.724	1.567	15.54	10969	3.268	0.375	NA	0.023	0.111	133.181	119.454
76	1	76	0.787	1.504	15.75	15281	3.357	0.289	NA	0.089	0.424	-45.199	-178.38
77	1	77	0.863	1.524	15.96	11417	3.436	0.236	NA	0.079	0.377	14.363	59.562
78	1	78	0.862	1.506	16.17	11515	3.454	0.226	NA	0.018	0.086	-95.551	-109.914
79	1	79	0.87	1.499	16.38	11423	3.465	0.215	NA	0.011	0.052	-39.934	55.617
80	1	80	0.867	1.55	16.59	11639	3.516	0.251	NA	0.051	0.242	93.594	133.528
81	1	81	0.928	1.526	16.8	11788	3.582	0.193	NA	0.066	0.312	-21.118	-114.712
82	1	82	0.925	1.52	17.01	10178	3.588	0.19	NA	0.007	0.031	-113.432	-92.314
83	1	83	0.922	1.519	17.22	11869	3.592	0.191	NA	0.003	0.016	-158.469	-45.038
84	1	84	0.886	1.48	17.43	8027	3.645	0.192	NA	0.053	0.253	-133.398	25.072
85	1	85	0.915	1.495	17.64	8115	3.678	0.178	NA	0.033	0.157	26.894	160.292
86	1	86	0.964	1.522	17.85	7259	3.733	0.17	NA	0.055	0.263	28.594	1.7
87	1	87	0.998	1.511	18.06	7445	3.769	0.146	NA	0.036	0.172	-17.672	-46.266
88	1	88	0.959	1.564	18.27	9023	3.835	0.211	NA	0.066	0.316	125.7	143.371
89	1	89	0.913	1.498	18.48	8458	3.916	0.182	NA	0.081	0.386	-124.64	109.66
90	1	90	0.954	1.503	18.69	8012	3.958	0.159	NA	0.041	0.197	7.219	131.859
91	1	91	0.925	1.489	18.9	6655	3.991	0.167	NA	0.033	0.156	-154.926	-162.145
92	1	92	0.965	1.481	19.11	8789	4.032	0.134	NA	0.042	0.198	-11.484	143.442
93	1	93	0.975	1.491	19.32	9672	4.047	0.138	NA	0.014	0.068	45.961	57.445
94	1	94	1.007	1.499	19.53	10156	4.079	0.132	NA	0.032	0.154	13.209	-32.753
95	1	95	0.995	1.523	19.74	10150	4.106	0.159	NA	0.027	0.129	115.994	102.785
96	1	96	0.933	1.514	19.95	10239	4.169	0.181	NA	0.063	0.3	-172.171	71.835
97	1	97	0.968	1.524	20.16	7421	4.205	0.17	NA	0.036	0.173	15.379	-172.451
98	1	98	0.94	1.451	20.37	9540	4.284	0.131	NA	0.078	0.373	-110.8	-126.179
99	1	99	0.94	1.462	20.58	5704	4.295	0.138	NA	0.012	0.056	86.915	-162.285
100	1	100	0.949	1.483	20.79	11545	4.317	0.146	NA	0.022	0.103	67.55	-19.366
101	1	101	0.928	1.511	21	9589	4.352	0.181	NA	0.035	0.167	124.988	57.438
102	1	102	0.904	1.515	21.21	11985	4.377	0.2	NA	0.025	0.119	172.234	47.246
103	1	103	0.876	1.516	21.42	14696	4.405	0.222	NA	0.028	0.131	176.261	4.027
104	1	104	0.926	1.507	21.63	10801	4.456	0.179	NA	0.051	0.243	-10.773	172.966
105	1	105	0.904	1.501	21.84	12138	4.479	0.191	NA	0.023	0.111	-164.969	-154.196
106	1	106	0.905	1.494	22.05	11402	4.487	0.185	NA	0.007	0.034	-78.851	86.118
107	1	107	0.869	1.472	22.26	10380	4.529	0.202	NA	0.043	0.203	-148.919	-70.068
108	1	108	0.859	1.559	22.47	11972	4.617	0.263	NA	0.088	0.418	96.138	-114.942
109	1	109	0.865	1.498	22.68	10690	4.678	0.219	NA	0.061	0.292	-84.426	179.435
110	1	110	0.859	1.503	22.89	14097	4.686	0.227	NA	0.008	0.037	142.378	-133.196
111	1	111	0.982	1.505	23.1	12607	4.809	0.147	NA	0.123	0.584	1.056	-141.322
112	1	112	0.945	1.465	23.31	11323	4.863	0.136	NA	0.054	0.256	-132.327	-133.384
113	1	113	0.996	1.481	23.52	12977	4.916	0.119	NA	0.053	0.253	17.301	149.629
114	1	114	1.008	1.475	23.73	9297	4.93	0.109	NA	0.014	0.065	-27.756	-45.057
115	1	115	0.943	1.496	23.94	13587	4.998	0.16	NA	0.068	0.326	161.741	-170.503
116	1	116	0.904	1.507	24.15	10297	5.039	0.195	NA	0.041	0.196	164.22	2.48
117	1	117	0.887	1.532	24.36	7929	5.069	0.224	NA	0.03	0.142	123.601	-40.62
118	1	118	0.897	1.473	24.57	8657	5.129	0.178	NA	0.06	0.286	-80.269	156.13
119	1	119	0.94	1.478	24.78	10792	5.172	0.149	NA	0.043	0.204	6.83	87.099
120	1	120	0.941	1.504	24.99	10293	5.198	0.167	NA	0.026	0.124	86.892	80.062
121	1	121	0.974	1.472	25.2	10274	5.244	0.122	NA	0.046	0.218	-44.604	-131.496
122	1	122	0.945	1.476	25.41	10956	5.273	0.144	NA	0.029	0.139	171.666	-143.73
123	1	123	0.948	1.489	25.62	11031	5.286	0.151	NA	0.013	0.063	74.871	-96.795
124	1	124	0.979	1.518	25.83	14933	5.329	0.16	NA	0.043	0.203	43.805	-31.066
125	1	125	0.985	1.528	26.04	11259	5.34	0.167	NA	0.011	0.054	58.983	15.178
126	1	126	1.002	1.509	26.25	10402	5.366	0.144	NA	0.026	0.122	-47.569	-106.552
127	1	127	0.968	1.552	26.46	12727	5.421	0.196	NA	0.055	0.262	129.229	176.798
128	1	128	0.922	1.509	26.67	12334	5.484	0.184	NA	0.063	0.298	-137.05	93.721
129	1	129	0.873	1.542	26.88	11231	5.542	0.241	NA	0.059	0.279	146.179	-76.771
130	1	130	0.856	1.619	27.09	8932	5.621	0.311	NA	0.079	0.378	102.259	-43.92
131	1	131	0.926	1.66	27.3	12659	5.702	0.312	NA	0.081	0.385	30.287	-71.972
132	1	132	0.87	1.63	27.51	12369	5.766	0.311	NA	0.064	0.304	-151.586	178.127
133	1	133	0.862	1.617	27.72	8661	5.781	0.305	NA	0.015	0.07	-120.543	31.043
134	1	134	0.843	1.609	27.93	11620	5.802	0.311	NA	0.021	0.1	-156.827	-36.284
135	1	135	0.751	1.606	28.14	10911	5.894	0.375	NA	0.092	0.439	-177.929	-21.103
136	1	136	0.749	1.555	28.35	8900	5.944	0.347	NA	0.051	0.241	-92.11	85.819
137	1	137	0.812	1.639	28.56	9343	6.049	0.353	NA	0.105	0.5	52.917	145.027
138	1	138	0.734	1.604	28.77	12676	6.135	0.387	NA	0.085	0.406	-156.266	150.817
139	1	139	0.796	1.58	28.98	10630	6.201	0.324	NA	0.066	0.316	-22.02	134.246
140	1	140	0.718	1.55	29.19	9649	6.284	0.371	NA	0.083	0.395	-159.07	-137.05
141	1	141	0.792	1.59	29.4	10280	6.368	0.333	NA	0.084	0.4	28.653	-172.277
142	1	142	0.753	1.578	29.61	9448	6.409	0.356	NA	0.041	0.195	-162.105	169.242
143	1	143	0.758	1.641	29.82	7884	6.473	0.393	NA	0.064	0.303	85.527	-112.368
144	1	144	0.836	1.659	30.03	9407	6.553	0.355	NA	0.08	0.381	13.351	-72.176
145	1	145	0.808	1.639	30.24	8902	6.588	0.357	NA	0.035	0.166	-144.51	-157.862
146	1	146	0.774	1.636	30.45	10869	6.622	0.378	NA	0.034	0.161	-175.52	-31.01
147	1	147	0.783	1.741	30.66	8972	6.727	0.452	NA	0.105	0.501	84.729	-99.75
148	1	148	0.892	1.715	30.87	11389	6.838	0.376	NA	0.112	0.532	-13.368	-98.097
149	1	149	0.819	1.658	31.08	13109	6.931	0.364	NA	0.093	0.441	-141.862	-128.495
150	1	150	0.807	1.707	31.29	10624	6.981	0.41	NA	0.05	0.239	104.2	-113.937
151	1	151	0.859	1.727	31.5	10299	7.037	0.401	NA	0.056	0.265	21.208	-82.992
152	1	152	0.757	1.703	31.71	9847	7.142	0.439	NA	0.105	0.5	-166.954	171.837
153	1	153	0.785	1.76	31.92	10720	7.205	0.467	NA	0.063	0.302	63.726	-129.32
154	1	154	0.787	1.793	32.13	8706	7.238	0.494	NA	0.033	0.156	86.767	23.041
155	1	155	0.787	1.742	32.34	13068	7.289	0.451	NA	0.051	0.243	-90.02	-176.787
156	1	156	0.834	1.717	32.55	9322	7.342	0.404	NA	0.053	0.253	-27.955	62.065
157	1	157	0.837	1.722	32.76	9228	7.348	0.407	NA	0.006	0.027	56.568	84.523
158	1	158	0.779	1.703	32.97	12921	7.409	0.425	NA	0.061	0.289	-162.565	140.867
159	1	159	0.821	1.703	33.18	10188	7.451	0.399	NA	0.042	0.202	-0.99	161.575
160	1	160	0.819	1.686	33.39	11193	7.468	0.386	NA	0.017	0.082	-98.286	-97.296
161	1	161	0.714	1.724	33.6	11227	7.58	0.483	NA	0.111	0.531	159.786	-101.928
162	1	162	0.697	1.675	33.81	9198	7.632	0.461	NA	0.052	0.247	-109.423	90.791
163	1	163	0.729	1.761	34.02	12640	7.723	0.501	NA	0.091	0.435	69.527	178.95
164	1	164	0.741	1.72	34.23	10440	7.766	0.461	NA	0.043	0.205	-73.337	-142.865
165	1	165	0.72	1.674	34.44	11210	7.816	0.444	NA	0.05	0.238	-115.463	-42.126
166	1	166	0.756	1.594	34.65	9525	7.904	0.364	NA	0.088	0.42	-65.833	49.631
167	1	167	0.794	1.711	34.86	8264	8.028	0.422	NA	0.123	0.588	72.096	137.929
168	1	168	0.718	1.637	35.07	8317	8.133	0.42	NA	0.106	0.504	-135.669	152.235
169	1	169	0.68	1.582	35.28	8725	8.201	0.42	NA	0.067	0.321	-124.48	11.189
170	1	170	0.708	1.618	35.49	6771	8.246	0.417	NA	0.046	0.217	52.117	176.597
171	1	171	0.678	1.582	35.7	10438	8.293	0.422	NA	0.047	0.223	-129.626	178.257
172	1	172	0.675	1.63	35.91	7133	8.341	0.45	NA	0.048	0.229	93.702	-136.673
173	1	173	0.723	1.636	36.12	9169	8.39	0.415	NA	0.049	0.232	7.414	-86.288
174	1	174	0.698	1.574	36.33	7347	8.457	0.401	NA	0.067	0.319	-112.672	-120.086
175	1	175	0.738	1.609	36.54	6086	8.51	0.387	NA	0.053	0.251	40.582	153.254
176	1	176	0.714	1.606	36.75	5510	8.534	0.405	NA	0.024	0.114	-174.643	144.775
177	1	177	0.731	1.618	36.96	4938	8.554	0.398	NA	0.021	0.1	34.671	-150.686
178	1	178	0.757	1.676	37.17	9073	8.618	0.418	NA	0.064	0.303	65.538	30.867
179	1	179	0.744	1.704	37.38	7010	8.649	0.448	NA	0.031	0.149	115.147	49.609
180	1	180	0.73	1.623	37.59	5124	8.732	0.402	NA	0.083	0.393	-99.556	145.297
181	1	181	0.67	1.607	37.8	6566	8.795	0.442	NA	0.063	0.299	-165.037	-65.481
182	1	182	0.702	1.654	38.01	9909	8.852	0.444	NA	0.057	0.272	56.068	-138.895
183	1	183	0.724	1.69	38.22	6658	8.894	0.451	NA	0.042	0.2	58.4	2.332
184	1	184	0.698	1.704	38.43	8128	8.923	0.479	NA	0.029	0.137	151.185	92.785
185	1	185	0.638	1.671	38.64	4652	8.991	0.504	NA	0.068	0.326	-151.304	57.511
186	1	186	0.704	1.693	38.85	7020	9.06	0.468	NA	0.069	0.329	18.455	169.759
187	1	187	0.781	1.748	39.06	8223	9.155	0.459	NA	0.095	0.45	35.42	16.964
188	1	188	0.706	1.728	39.27	9130	9.232	0.491	NA	0.078	0.369	-165.36	159.22
189	1	189	0.626	1.74	39.48	8793	9.313	0.556	NA	0.08	0.383	171.903	-22.737
190	1	190	0.651	1.738	39.69	8736	9.337	0.537	NA	0.025	0.118	-4.115	-176.018
191	1	191	0.598	1.719	39.9	10314	9.394	0.565	NA	0.057	0.271	-160.337	-156.221
192	1	192	0.722	1.694	40.11	11340	9.521	0.455	NA	0.127	0.606	-11.128	149.208
193	1	193	0.658	1.672	40.32	4746	9.589	0.488	NA	0.068	0.323	-160.617	-149.489
194	1	194	0.629	1.636	40.53	5312	9.636	0.492	NA	0.046	0.22	-128.969	31.648
195	1	195	0.711	1.731	40.74	7754	9.761	0.49	NA	0.125	0.597	49.549	178.518
196	1	196	0.678	1.694	40.95	10350	9.811	0.487	NA	0.049	0.236	-130.898	179.553
197	1	197	0.664	1.74	41.16	12130	9.859	0.529	NA	0.048	0.229	106.968	-122.134
198	1	198	0.643	1.685	41.37	9164	9.918	0.509	NA	0.059	0.28	-111.067	141.965
199	1	199	0.653	1.727	41.58	11005	9.961	0.529	NA	0.044	0.208	77.118	-171.815
200	1	200	0.648	1.678	41.79	5981	10.011	0.501	NA	0.049	0.235	-95.277	-172.395
