# Supplementary material for: Random sub-diffusion and capture of genes by the nuclear pore reduces dynamics and coordinates inter-chromosomal movement
Source: eLife. 2021 May 18;10:e66238. doi: 10.7554/eLife.66238 (PMC8195609; doi:10.7554/eLife.66238)
Supplement: Figure 6—source data 1. [file elife-66238-fig6-data1.zip › CLUST_DB/CLUST_HIS4dip_MinusH/190226_QuickCap_H4dip_MinusH_Sec_13b.csv]

Nr	TID	PID	x [micron]	y [micron]	t [sec]	I [val]	Len [micron]	D2S [micron]	D2R [micron]	D2P [micron]	v [micron/sec]	α [deg]	Δα [deg]
1	1	1	1.438	0.865	0	12383	0	0	NA	NA	NA	NA	NA
2	1	2	1.402	0.812	0.21	16864	0.064	0.064	NA	0.064	0.306	-124.094	NA
3	1	3	1.298	0.785	0.42	13638	0.172	0.161	NA	0.107	0.511	-165.162	-41.068
4	1	4	1.364	0.821	0.63	14073	0.247	0.086	NA	0.075	0.358	29.141	-165.697
5	1	5	1.322	0.77	0.84	11108	0.314	0.151	NA	0.067	0.317	-129.482	-158.622
6	1	6	1.298	0.736	1.05	7436	0.355	0.191	NA	0.041	0.197	-124.827	4.655
7	1	7	1.315	0.741	1.26	11306	0.373	0.175	NA	0.018	0.084	15.989	140.816
8	1	8	1.35	0.789	1.47	12326	0.432	0.116	NA	0.06	0.284	54.023	38.035
9	1	9	1.364	0.767	1.68	8531	0.459	0.123	NA	0.027	0.127	-58.106	-112.129
10	1	10	1.348	0.779	1.89	10649	0.479	0.125	NA	0.02	0.098	143.717	-158.177
11	1	11	1.362	0.809	2.1	13002	0.513	0.095	NA	0.034	0.16	65.189	-78.528
12	1	12	1.469	0.798	2.31	16454	0.621	0.074	NA	0.107	0.511	-5.963	-71.152
13	1	13	1.443	0.786	2.52	11067	0.649	0.079	NA	0.029	0.138	-155.766	-149.803
14	1	14	1.447	0.827	2.73	8550	0.691	0.039	NA	0.041	0.197	83.712	-120.522
15	1	15	1.499	0.818	2.94	9416	0.743	0.077	NA	0.053	0.251	-9.768	-93.48
16	1	16	1.506	0.844	3.15	10417	0.77	0.071	NA	0.027	0.128	74.382	84.151
17	1	17	1.459	0.874	3.36	7711	0.826	0.022	NA	0.056	0.265	148.17	73.788
18	1	18	1.479	0.848	3.57	14813	0.858	0.044	NA	0.032	0.152	-51.894	159.936
19	1	19	1.482	0.831	3.78	12198	0.876	0.055	NA	0.018	0.083	-79.768	-27.874
20	1	20	1.541	0.822	3.99	11300	0.936	0.111	NA	0.06	0.285	-8.421	71.348
21	1	21	1.51	0.796	4.2	14144	0.976	0.1	NA	0.041	0.194	-139.279	-130.859
22	1	22	1.587	0.783	4.41	12236	1.054	0.17	NA	0.078	0.371	-9.203	130.076
23	1	23	1.577	0.777	4.62	10803	1.067	0.164	NA	0.012	0.059	-149.482	-140.279
24	1	24	1.523	0.756	4.83	11202	1.124	0.139	NA	0.058	0.274	-158.082	-8.6
25	1	25	1.635	0.789	5.04	14382	1.241	0.212	NA	0.117	0.557	16.344	174.426
26	1	26	1.614	0.81	5.25	17371	1.272	0.184	NA	0.031	0.146	135.329	118.985
27	1	27	1.611	0.806	5.46	15447	1.277	0.183	NA	0.005	0.025	-122.018	102.652
28	1	28	1.556	0.852	5.67	13862	1.348	0.119	NA	0.072	0.341	139.893	-98.088
29	1	29	1.554	0.811	5.88	10033	1.39	0.128	NA	0.041	0.196	-92.881	127.225
30	1	30	1.553	0.81	6.09	17213	1.391	0.127	NA	0.001	0.005	-169.424	-76.542
31	1	31	1.508	0.725	6.3	15921	1.487	0.157	NA	0.097	0.46	-117.546	51.878
32	1	32	1.436	0.692	6.51	15948	1.567	0.174	NA	0.079	0.377	-155.524	-37.977
33	1	33	1.462	0.719	6.72	13211	1.604	0.148	NA	0.038	0.179	46.225	-158.252
34	1	34	1.476	0.734	6.93	14892	1.625	0.137	NA	0.02	0.097	47.913	1.688
35	1	35	1.508	0.751	7.14	15707	1.661	0.134	NA	0.036	0.173	28.361	-19.552
36	1	36	1.437	0.711	7.35	11827	1.743	0.154	NA	0.082	0.39	-150.713	-179.074
37	1	37	1.471	0.778	7.56	12256	1.818	0.094	NA	0.075	0.358	62.269	-147.018
38	1	38	1.541	0.803	7.77	14363	1.892	0.12	NA	0.074	0.352	19.804	-42.465
39	1	39	1.493	0.781	7.98	15016	1.944	0.101	NA	0.052	0.25	-155.534	-175.338
40	1	40	1.417	0.779	8.19	14984	2.021	0.089	NA	0.077	0.365	-178.416	-22.882
41	1	41	1.449	0.76	8.4	11763	2.059	0.106	NA	0.038	0.18	-30.972	147.444
42	1	42	1.506	0.768	8.61	14190	2.116	0.119	NA	0.058	0.274	7.981	38.953
43	1	43	1.466	0.763	8.82	11950	2.157	0.106	NA	0.041	0.194	-173.898	178.121
44	1	44	1.439	0.684	9.03	11818	2.241	0.181	NA	0.083	0.397	-108.892	65.006
45	1	45	1.47	0.754	9.24	12614	2.317	0.116	NA	0.076	0.363	66.079	174.971
46	1	46	1.511	0.782	9.45	13134	2.367	0.111	NA	0.05	0.238	33.412	-32.667
47	1	47	1.517	0.788	9.66	13499	2.375	0.11	NA	0.008	0.039	48.856	15.445
48	1	48	1.482	0.77	9.87	10013	2.414	0.105	NA	0.039	0.184	-153.125	158.019
49	1	49	1.48	0.772	10.08	11564	2.416	0.103	NA	0.002	0.011	145.133	-61.742
50	1	50	1.407	0.699	10.29	16194	2.519	0.169	NA	0.103	0.491	-135.294	79.573
51	1	51	1.38	0.697	10.5	13442	2.546	0.178	NA	0.027	0.13	-175.707	-40.413
52	1	52	1.334	0.705	10.71	10240	2.593	0.192	NA	0.046	0.22	170.448	-13.845
53	1	53	1.352	0.697	10.92	12369	2.613	0.189	NA	0.02	0.095	-22.409	167.144
54	1	54	1.341	0.736	11.13	18139	2.653	0.162	NA	0.04	0.192	105.654	128.062
55	1	55	1.315	0.749	11.34	14901	2.682	0.169	NA	0.029	0.14	153.305	47.651
56	1	56	1.303	0.706	11.55	13806	2.728	0.209	NA	0.045	0.215	-105.785	100.91
57	1	57	1.348	0.744	11.76	12490	2.788	0.151	NA	0.06	0.285	40.424	146.209
58	1	58	1.346	0.734	11.97	19238	2.798	0.161	NA	0.011	0.051	-103.672	-144.096
59	1	59	1.353	0.746	12.18	15050	2.812	0.147	NA	0.014	0.066	58.441	162.112
60	1	60	1.365	0.783	12.39	13154	2.851	0.11	NA	0.039	0.185	72.178	13.738
61	1	61	1.3	0.738	12.6	13273	2.93	0.188	NA	0.079	0.375	-145.543	142.278
62	1	62	1.291	0.703	12.81	14165	2.966	0.219	NA	0.036	0.172	-105.419	40.125
63	1	63	1.285	0.716	13.02	16241	2.98	0.214	NA	0.014	0.066	113.845	-140.737
64	1	64	1.358	0.734	13.23	13542	3.054	0.154	NA	0.075	0.356	13.928	-99.916
65	1	65	1.332	0.765	13.44	10698	3.095	0.146	NA	0.04	0.191	129.811	115.883
66	1	66	1.361	0.731	13.65	14502	3.139	0.156	NA	0.045	0.214	-49.926	-179.737
67	1	67	1.378	0.712	13.86	12712	3.165	0.165	NA	0.025	0.121	-47.589	2.337
68	1	68	1.303	0.69	14.07	14335	3.243	0.221	NA	0.078	0.372	-163.994	-116.405
69	1	69	1.341	0.684	14.28	14120	3.281	0.206	NA	0.038	0.182	-8.812	155.182
70	1	70	1.334	0.723	14.49	13450	3.321	0.176	NA	0.039	0.188	99.903	108.715
71	1	71	1.371	0.737	14.7	10822	3.361	0.145	NA	0.04	0.19	20.3	-79.603
72	1	72	1.378	0.736	14.91	11417	3.367	0.143	NA	0.007	0.032	-9.499	-29.799
73	1	73	1.426	0.763	15.12	10737	3.423	0.103	NA	0.056	0.265	29.407	38.906
74	1	74	1.433	0.749	15.33	13655	3.438	0.116	NA	0.015	0.074	-65.51	-94.917
75	1	75	1.403	0.723	15.54	11368	3.478	0.147	NA	0.04	0.189	-138.288	-72.778
76	1	76	1.362	0.685	15.75	9019	3.534	0.196	NA	0.056	0.267	-137.271	1.017
77	1	77	1.402	0.717	15.96	12616	3.585	0.153	NA	0.051	0.244	38.926	176.197
78	1	78	1.351	0.72	16.17	11353	3.637	0.169	NA	0.051	0.243	176.039	137.113
79	1	79	1.277	0.709	16.38	11703	3.712	0.225	NA	0.075	0.358	-171.476	12.486
80	1	80	1.269	0.702	16.59	14220	3.722	0.235	NA	0.01	0.048	-135.083	36.393
81	1	81	1.312	0.703	16.8	15456	3.764	0.206	NA	0.042	0.202	1.492	136.575
82	1	82	1.311	0.708	17.01	13915	3.769	0.203	NA	0.005	0.022	99.346	97.854
83	1	83	1.334	0.694	17.22	11229	3.796	0.201	NA	0.027	0.128	-31.627	-130.973
84	1	84	1.334	0.703	17.43	13651	3.805	0.193	NA	0.009	0.043	88.551	120.178
85	1	85	1.319	0.688	17.64	10926	3.826	0.214	NA	0.021	0.101	-135.184	136.265
86	1	86	1.365	0.706	17.85	17032	3.875	0.176	NA	0.049	0.233	21.763	156.947
87	1	87	1.385	0.708	18.06	9120	3.896	0.166	NA	0.02	0.097	5.263	-16.5
88	1	88	1.329	0.736	18.27	11835	3.958	0.169	NA	0.063	0.299	153.063	147.8
89	1	89	1.263	0.718	18.48	13943	4.027	0.229	NA	0.069	0.328	-164.715	42.222
90	1	90	1.259	0.699	18.69	12258	4.047	0.245	NA	0.02	0.094	-99.822	64.893
91	1	91	1.278	0.689	18.9	10912	4.068	0.238	NA	0.021	0.1	-26.286	73.536
92	1	92	1.245	0.689	19.11	9111	4.102	0.262	NA	0.033	0.159	-178.991	-152.705
93	1	93	1.278	0.7	19.32	7903	4.137	0.23	NA	0.035	0.169	18.307	-162.702
94	1	94	1.28	0.726	19.53	5457	4.164	0.211	NA	0.027	0.126	86.821	68.514
95	1	95	1.319	0.722	19.74	5695	4.203	0.187	NA	0.039	0.187	-6.911	-93.732
96	1	96	1.295	0.744	19.95	5216	4.235	0.187	NA	0.033	0.156	135.63	142.541
97	1	97	1.407	0.711	20.16	13416	4.352	0.157	NA	0.116	0.555	-16.57	-152.2
98	1	98	1.374	0.694	20.37	10815	4.389	0.183	NA	0.038	0.179	-152.226	-135.656
99	1	99	1.427	0.739	20.58	14521	4.46	0.126	NA	0.07	0.336	40.431	-167.342
100	1	100	1.37	0.766	20.79	8836	4.524	0.121	NA	0.064	0.303	155.315	114.883
101	1	101	1.411	0.786	21	9134	4.57	0.084	NA	0.046	0.22	25.543	-129.772
102	1	102	1.39	0.712	21.21	7607	4.646	0.161	NA	0.077	0.366	-106.223	-131.765
103	1	103	1.384	0.676	21.42	9764	4.683	0.197	NA	0.037	0.174	-98.351	7.872
104	1	104	1.31	0.7	21.63	12046	4.761	0.21	NA	0.078	0.371	162.347	-99.302
105	1	105	1.319	0.686	21.84	13655	4.777	0.216	NA	0.016	0.078	-56.901	140.752
106	1	106	1.341	0.664	22.05	13442	4.808	0.224	NA	0.031	0.148	-44.928	11.973
107	1	107	1.46	0.683	22.26	14592	4.929	0.184	NA	0.12	0.573	8.995	53.923
108	1	108	1.47	0.716	22.47	12610	4.964	0.153	NA	0.035	0.166	73.865	64.87
109	1	109	1.393	0.69	22.68	10397	5.044	0.181	NA	0.081	0.384	-161.414	124.721
110	1	110	1.448	0.744	22.89	11825	5.121	0.122	NA	0.076	0.364	44.18	-154.406
111	1	111	1.43	0.735	23.1	14988	5.14	0.131	NA	0.02	0.093	-153.73	162.09
112	1	112	1.422	0.732	23.31	15492	5.15	0.135	NA	0.01	0.045	-158.786	-5.056
113	1	113	1.435	0.768	23.52	13640	5.189	0.097	NA	0.039	0.185	69.784	-131.431
114	1	114	1.441	0.773	23.73	13230	5.196	0.093	NA	0.007	0.035	37.965	-31.819
115	1	115	1.439	0.783	23.94	14566	5.207	0.083	NA	0.01	0.05	99.897	61.932
116	1	116	1.464	0.748	24.15	12597	5.25	0.12	NA	0.043	0.205	-53.976	-153.873
117	1	117	1.522	0.745	24.36	12384	5.308	0.147	NA	0.058	0.276	-2.985	50.991
118	1	118	1.538	0.713	24.57	9678	5.343	0.182	NA	0.036	0.169	-62.966	-59.981
119	1	119	1.52	0.717	24.78	12674	5.362	0.169	NA	0.019	0.09	169.165	-127.869
120	1	120	1.546	0.758	24.99	14015	5.41	0.152	NA	0.048	0.23	57.748	-111.417
121	1	121	1.514	0.736	25.2	12213	5.449	0.15	NA	0.038	0.182	-145.038	157.214
122	1	122	1.5	0.771	25.41	12435	5.487	0.113	NA	0.038	0.18	112.016	-102.946
123	1	123	1.593	0.78	25.62	13960	5.58	0.177	NA	0.094	0.445	5.311	-106.705
124	1	124	1.562	0.825	25.83	10338	5.635	0.131	NA	0.054	0.259	124.487	119.176
125	1	125	1.524	0.752	26.04	10848	5.717	0.142	NA	0.082	0.393	-117.841	117.672
126	1	126	1.545	0.814	26.25	14069	5.782	0.118	NA	0.065	0.311	71.533	-170.627
127	1	127	1.521	0.792	26.46	13740	5.814	0.111	NA	0.032	0.15	-137.685	150.782
128	1	128	1.545	0.792	26.67	14833	5.838	0.13	NA	0.024	0.115	-0.346	137.339
129	1	129	1.519	0.843	26.88	11982	5.895	0.084	NA	0.057	0.273	117.289	117.635
130	1	130	1.5	0.82	27.09	14856	5.925	0.076	NA	0.03	0.144	-130.314	112.397
131	1	131	1.515	0.816	27.3	15185	5.941	0.091	NA	0.016	0.075	-15.855	114.459
132	1	132	1.506	0.799	27.51	15980	5.96	0.095	NA	0.019	0.09	-116.556	-100.701
133	1	133	1.496	0.759	27.72	15332	6.001	0.121	NA	0.041	0.197	-104.853	11.703
134	1	134	1.577	0.812	27.93	15259	6.098	0.148	NA	0.097	0.462	33.324	138.177
135	1	135	1.504	0.799	28.14	12064	6.172	0.094	NA	0.074	0.351	-169.181	157.494
136	1	136	1.516	0.784	28.35	8887	6.191	0.113	NA	0.019	0.089	-49.77	119.412
137	1	137	1.493	0.765	28.56	9843	6.221	0.114	NA	0.031	0.146	-140.755	-90.986
138	1	138	1.523	0.765	28.77	10592	6.252	0.131	NA	0.031	0.146	1.111	141.867
139	1	139	1.58	0.755	28.98	8861	6.309	0.179	NA	0.057	0.273	-10.224	-11.336
140	1	140	1.563	0.738	29.19	9512	6.333	0.178	NA	0.024	0.113	-133.919	-123.695
141	1	141	1.581	0.697	29.4	13740	6.378	0.221	NA	0.045	0.214	-66.209	67.71
142	1	142	1.593	0.706	29.61	12384	6.393	0.222	NA	0.015	0.069	38.132	104.341
143	1	143	1.66	0.741	29.82	11044	6.468	0.254	NA	0.075	0.359	27.328	-10.804
144	1	144	1.543	0.739	30.03	9646	6.585	0.164	NA	0.117	0.557	-178.95	153.722
145	1	145	1.532	0.779	30.24	12445	6.627	0.128	NA	0.042	0.198	105.221	-75.829
146	1	146	1.524	0.756	30.45	7957	6.65	0.139	NA	0.024	0.113	-109.828	144.952
147	1	147	1.55	0.762	30.66	13913	6.677	0.152	NA	0.027	0.126	12.257	122.084
148	1	148	1.412	0.77	30.87	6225	6.815	0.099	NA	0.138	0.658	176.756	164.499
149	1	149	1.428	0.762	31.08	9791	6.833	0.104	NA	0.018	0.087	-26.774	156.47
150	1	150	1.393	0.764	31.29	3633	6.868	0.112	NA	0.035	0.167	177.02	-156.206
151	1	151	1.416	0.812	31.5	5614	6.922	0.058	NA	0.054	0.257	64.745	-112.275
152	1	152	1.42	0.746	31.71	9478	6.989	0.12	NA	0.066	0.315	-86.532	-151.277
153	1	153	1.472	0.802	31.92	8576	7.065	0.072	NA	0.076	0.362	47.186	133.718
154	1	154	1.54	0.849	32.13	8701	7.147	0.103	NA	0.083	0.394	34.497	-12.689
155	1	155	1.578	0.825	32.34	13077	7.193	0.146	NA	0.045	0.215	-31.558	-66.056
156	1	156	1.59	0.848	32.55	9542	7.218	0.153	NA	0.025	0.12	63.001	94.559
157	1	157	1.622	0.893	32.76	7667	7.273	0.186	NA	0.056	0.264	54.231	-8.77
158	1	158	1.608	0.886	32.97	9233	7.289	0.171	NA	0.016	0.075	-154.225	151.543
159	1	159	1.607	0.891	33.18	9855	7.294	0.171	NA	0.005	0.025	103.404	-102.371
160	1	160	1.574	0.82	33.39	7645	7.372	0.143	NA	0.078	0.371	-114.763	141.833
161	1	161	1.594	0.869	33.6	6208	7.425	0.155	NA	0.052	0.248	68.14	-177.098
162	1	162	1.501	0.796	33.81	10133	7.542	0.093	NA	0.117	0.559	-141.895	149.965
163	1	163	1.549	0.794	34.02	8795	7.59	0.132	NA	0.048	0.227	-3.261	138.634
164	1	164	1.49	0.819	34.23	11878	7.653	0.07	NA	0.064	0.304	156.525	159.786
165	1	165	1.591	0.842	34.44	8352	7.757	0.155	NA	0.103	0.491	12.574	-143.951
166	1	166	1.648	0.803	34.65	9346	7.825	0.219	NA	0.069	0.327	-34.004	-46.578
167	1	167	1.58	0.735	34.86	14254	7.922	0.193	NA	0.096	0.458	-134.807	-100.803
168	1	168	1.608	0.799	35.07	11018	7.991	0.182	NA	0.07	0.333	67.049	-158.144
169	1	169	1.622	0.831	35.28	11686	8.027	0.187	NA	0.035	0.168	65.656	-1.392
170	1	170	1.581	0.794	35.49	10709	8.082	0.16	NA	0.056	0.265	-137.648	156.696
171	1	171	1.523	0.797	35.7	11155	8.141	0.109	NA	0.058	0.278	176.953	-45.399
172	1	172	1.522	0.721	35.91	16352	8.216	0.166	NA	0.075	0.359	-90.766	92.281
173	1	173	1.44	0.727	36.12	12735	8.298	0.138	NA	0.082	0.392	175.958	-93.276
174	1	174	1.391	0.661	36.33	8206	8.381	0.21	NA	0.082	0.392	-126.352	57.69
175	1	175	1.373	0.657	36.54	9113	8.399	0.219	NA	0.018	0.087	-166.374	-40.021
176	1	176	1.336	0.674	36.75	7494	8.44	0.217	NA	0.041	0.193	155.452	-38.174
177	1	177	1.335	0.675	36.96	11172	8.441	0.217	NA	0.002	0.008	126.831	-28.621
178	1	178	1.403	0.674	37.17	10773	8.509	0.195	NA	0.068	0.325	-0.937	-127.768
179	1	179	1.383	0.711	37.38	7475	8.552	0.164	NA	0.043	0.204	118.32	119.257
180	1	180	1.418	0.701	37.59	9736	8.589	0.166	NA	0.037	0.175	-16.83	-135.149
181	1	181	1.412	0.694	37.8	11436	8.598	0.173	NA	0.009	0.041	-133.43	-116.601
182	1	182	1.409	0.689	38.01	9578	8.604	0.178	NA	0.006	0.029	-123.884	9.546
183	1	183	1.437	0.695	38.22	11733	8.632	0.17	NA	0.029	0.136	11.515	135.399
184	1	184	1.381	0.689	38.43	11916	8.689	0.186	NA	0.056	0.269	-173.542	174.944
185	1	185	1.332	0.686	38.64	7276	8.738	0.209	NA	0.049	0.235	-176.183	-2.641
186	1	186	1.344	0.658	38.85	8962	8.768	0.228	NA	0.03	0.144	-65.944	110.239
187	1	187	1.438	0.664	39.06	7921	8.863	0.202	NA	0.094	0.45	3.504	69.447
188	1	188	1.464	0.713	39.27	8290	8.918	0.155	NA	0.055	0.263	62.529	59.025
189	1	189	1.428	0.722	39.48	8827	8.955	0.144	NA	0.037	0.176	165.997	103.468
190	1	190	1.372	0.689	39.69	6852	9.02	0.188	NA	0.065	0.309	-149.984	44.019
191	1	191	1.379	0.677	39.9	6327	9.034	0.198	NA	0.014	0.067	-59.417	90.567
192	1	192	1.437	0.668	40.11	6308	9.093	0.197	NA	0.059	0.283	-8.765	50.653
193	1	193	1.5	0.666	40.32	7607	9.155	0.209	NA	0.062	0.297	-2.313	6.451
194	1	194	1.527	0.693	40.53	7071	9.194	0.194	NA	0.039	0.184	45.423	47.736
195	1	195	1.495	0.665	40.74	5819	9.236	0.208	NA	0.042	0.2	-138.609	175.968
196	1	196	1.559	0.679	40.95	7007	9.301	0.222	NA	0.065	0.312	11.979	150.588
197	1	197	1.54	0.703	41.16	4546	9.332	0.192	NA	0.031	0.148	129.036	117.057
198	1	198	1.517	0.705	41.37	6841	9.355	0.178	NA	0.023	0.107	173.728	44.692
199	1	199	1.564	0.711	41.58	8827	9.402	0.199	NA	0.047	0.222	7.234	-166.494
200	1	200	1.497	0.721	41.79	5890	9.469	0.156	NA	0.067	0.321	171.62	164.386
