# Supplementary material for: Random sub-diffusion and capture of genes by the nuclear pore reduces dynamics and coordinates inter-chromosomal movement
Source: eLife. 2021 May 18;10:e66238. doi: 10.7554/eLife.66238 (PMC8195609; doi:10.7554/eLife.66238)
Supplement: Figure 6—source data 1. [file elife-66238-fig6-data1.zip › CLUST_DB/CLUST_HIS4dip_MinusH/190226_QuickCap_H4dip_MinusH_Sec_14b.csv]

Nr	TID	PID	x [micron]	y [micron]	t [sec]	I [val]	Len [micron]	D2S [micron]	D2R [micron]	D2P [micron]	v [micron/sec]	α [deg]	Δα [deg]
1	1	1	1.26	1.212	0	27684	0	0	NA	NA	NA	NA	NA
2	1	2	1.267	1.258	0.21	25386	0.047	0.047	NA	0.047	0.222	81.72	NA
3	1	3	1.227	1.254	0.42	34103	0.087	0.054	NA	0.041	0.193	-174.461	103.819
4	1	4	1.278	1.261	0.63	29604	0.138	0.052	NA	0.051	0.244	7.975	-177.564
5	1	5	1.216	1.28	0.84	29924	0.203	0.081	NA	0.064	0.307	163.088	155.113
6	1	6	1.265	1.282	1.05	27675	0.252	0.071	NA	0.049	0.234	3.119	-159.969
7	1	7	1.172	1.28	1.26	28160	0.345	0.112	NA	0.093	0.444	-178.879	178.002
8	1	8	1.153	1.282	1.47	33386	0.364	0.129	NA	0.019	0.091	176.552	-4.569
9	1	9	1.164	1.268	1.68	33557	0.382	0.112	NA	0.017	0.082	-50.768	132.68
10	1	10	1.215	1.258	1.89	33845	0.434	0.065	NA	0.052	0.248	-11.132	39.637
11	1	11	1.181	1.29	2.1	33318	0.48	0.112	NA	0.047	0.222	136.537	147.669
12	1	12	1.208	1.316	2.31	34483	0.517	0.117	NA	0.037	0.177	44.218	-92.319
13	1	13	1.178	1.295	2.52	33751	0.554	0.117	NA	0.037	0.175	-144.328	171.453
14	1	14	1.238	1.284	2.73	34176	0.616	0.076	NA	0.062	0.293	-9.838	134.49
15	1	15	1.297	1.28	2.94	31150	0.674	0.078	NA	0.059	0.279	-3.867	5.971
16	1	16	1.279	1.293	3.15	33826	0.696	0.084	NA	0.022	0.105	143.851	147.718
17	1	17	1.29	1.279	3.36	34429	0.714	0.074	NA	0.017	0.083	-51.827	164.322
18	1	18	1.203	1.247	3.57	31101	0.806	0.068	NA	0.093	0.442	-159.879	-108.053
19	1	19	1.205	1.244	3.78	32757	0.81	0.064	NA	0.004	0.019	-49.297	110.582
20	1	20	1.248	1.257	3.99	27270	0.855	0.047	NA	0.045	0.212	15.834	65.132
21	1	21	1.238	1.254	4.2	30231	0.866	0.048	NA	0.011	0.052	-165.209	178.957
22	1	22	1.196	1.257	4.41	34201	0.907	0.078	NA	0.041	0.197	176.117	-18.674
23	1	23	1.256	1.259	4.62	34009	0.967	0.048	NA	0.06	0.284	2.659	-173.458
24	1	24	1.19	1.265	4.83	33930	1.033	0.089	NA	0.066	0.316	174.79	172.132
25	1	25	1.265	1.265	5.04	32800	1.108	0.054	NA	0.075	0.358	-0.371	-175.162
26	1	26	1.293	1.29	5.25	34696	1.146	0.085	NA	0.037	0.178	41.587	41.959
27	1	27	1.312	1.299	5.46	33998	1.167	0.101	NA	0.021	0.101	25.213	-16.375
28	1	28	1.302	1.275	5.67	34246	1.193	0.076	NA	0.026	0.124	-112.648	-137.861
29	1	29	1.279	1.292	5.88	34879	1.222	0.083	NA	0.029	0.137	142.2	-105.151
30	1	30	1.336	1.268	6.09	33642	1.284	0.095	NA	0.062	0.294	-22.916	-165.116
31	1	31	1.348	1.276	6.3	33710	1.298	0.109	NA	0.014	0.069	32.593	55.509
32	1	32	1.328	1.258	6.51	34016	1.325	0.082	NA	0.027	0.13	-137.981	-170.574
33	1	33	1.302	1.264	6.72	34178	1.352	0.067	NA	0.027	0.127	165.292	-56.727
34	1	34	1.311	1.258	6.93	33681	1.363	0.069	NA	0.011	0.052	-34.489	160.219
35	1	35	1.309	1.266	7.14	31321	1.371	0.073	NA	0.008	0.037	108.841	143.329
36	1	36	1.355	1.254	7.35	26926	1.418	0.103	NA	0.047	0.225	-14.076	-122.917
37	1	37	1.284	1.244	7.56	34709	1.489	0.041	NA	0.071	0.337	-171.951	-157.875
38	1	38	1.228	1.25	7.77	28878	1.546	0.05	NA	0.057	0.271	174.596	-13.453
39	1	39	1.192	1.242	7.98	17544	1.582	0.075	NA	0.037	0.174	-167.372	18.032
40	1	40	1.243	1.254	8.19	26144	1.635	0.046	NA	0.052	0.249	14.037	-178.591
41	1	41	1.19	1.255	8.4	34965	1.687	0.083	NA	0.053	0.251	178.779	164.743
42	1	42	1.204	1.246	8.61	24219	1.704	0.066	NA	0.017	0.08	-34.86	146.361
43	1	43	1.196	1.251	8.82	31308	1.713	0.076	NA	0.009	0.045	147.496	-177.644
44	1	44	1.147	1.265	9.03	31067	1.765	0.126	NA	0.051	0.244	164.389	16.893
45	1	45	1.174	1.268	9.24	32960	1.792	0.103	NA	0.027	0.13	6.848	-157.541
46	1	46	1.183	1.254	9.45	33175	1.808	0.089	NA	0.016	0.078	-56.151	-63
47	1	47	1.173	1.268	9.66	33813	1.825	0.104	NA	0.017	0.081	123.232	179.384
48	1	48	1.115	1.248	9.87	27310	1.887	0.15	NA	0.062	0.294	-161.009	75.758
49	1	49	1.113	1.247	10.08	18284	1.89	0.152	NA	0.003	0.013	-138.456	22.554
50	1	50	1.088	1.254	10.29	18161	1.916	0.177	NA	0.026	0.123	163.262	-58.282
51	1	51	1.114	1.24	10.5	21873	1.945	0.149	NA	0.03	0.141	-28.539	168.199
52	1	52	1.175	1.25	10.71	27005	2.007	0.094	NA	0.062	0.295	9.797	38.336
53	1	53	1.186	1.252	10.92	30495	2.018	0.084	NA	0.011	0.052	6.432	-3.365
54	1	54	1.192	1.247	11.13	23927	2.026	0.077	NA	0.008	0.037	-34.711	-41.143
55	1	55	1.166	1.25	11.34	30931	2.052	0.102	NA	0.026	0.126	173.464	-151.825
56	1	56	1.166	1.245	11.55	15886	2.058	0.1	NA	0.005	0.026	-91.701	94.835
57	1	57	1.213	1.233	11.76	24706	2.106	0.053	NA	0.048	0.228	-13.534	78.167
58	1	58	1.274	1.247	11.97	23195	2.169	0.038	NA	0.063	0.301	12.685	26.219
59	1	59	1.169	1.246	12.18	25757	2.274	0.098	NA	0.105	0.501	-179.369	167.946
60	1	60	1.149	1.254	12.39	15059	2.295	0.119	NA	0.021	0.102	159.709	-20.921
61	1	61	1.169	1.242	12.6	18222	2.319	0.096	NA	0.023	0.111	-29.138	171.153
62	1	62	1.191	1.252	12.81	16038	2.342	0.081	NA	0.024	0.112	24.881	54.019
63	1	63	1.18	1.25	13.02	21698	2.353	0.089	NA	0.011	0.053	-168.117	167.002
64	1	64	1.215	1.233	13.23	19522	2.392	0.051	NA	0.039	0.184	-25.108	143.008
65	1	65	1.222	1.233	13.44	17467	2.399	0.044	NA	0.007	0.035	0	25.108
66	1	66	1.227	1.253	13.65	19313	2.42	0.053	NA	0.021	0.098	75.915	75.915
67	1	67	1.161	1.241	13.86	25166	2.487	0.103	NA	0.067	0.319	-169.15	114.935
68	1	68	1.124	1.251	14.07	21216	2.526	0.142	NA	0.039	0.185	164.835	-26.015
69	1	69	1.12	1.244	14.28	18218	2.534	0.144	NA	0.008	0.04	-118.175	76.99
70	1	70	1.142	1.25	14.49	26037	2.558	0.124	NA	0.023	0.111	16.685	134.86
71	1	71	1.186	1.233	14.7	18408	2.605	0.077	NA	0.047	0.224	-20.89	-37.575
72	1	72	1.18	1.246	14.91	26007	2.619	0.088	NA	0.014	0.067	116.799	137.689
73	1	73	1.203	1.253	15.12	34623	2.643	0.071	NA	0.024	0.115	17.591	-99.208
74	1	74	1.219	1.259	15.33	33998	2.66	0.063	NA	0.017	0.08	18.365	0.774
75	1	75	1.238	1.285	15.54	28014	2.692	0.076	NA	0.033	0.156	53.249	34.884
76	1	76	1.246	1.285	15.75	26169	2.7	0.075	NA	0.008	0.037	-0.683	-53.933
77	1	77	1.217	1.297	15.96	20629	2.732	0.096	NA	0.031	0.15	157.339	158.023
78	1	78	1.214	1.294	16.17	23025	2.736	0.095	NA	0.004	0.021	-139.041	63.619
79	1	79	1.207	1.278	16.38	22197	2.754	0.085	NA	0.018	0.085	-113.646	25.395
80	1	80	1.218	1.326	16.59	28034	2.803	0.122	NA	0.049	0.235	76.56	-169.794
81	1	81	1.257	1.319	16.8	17685	2.842	0.107	NA	0.039	0.188	-9.705	-86.265
82	1	82	1.19	1.301	17.01	32793	2.912	0.114	NA	0.069	0.33	-164.958	-155.253
83	1	83	1.211	1.294	17.22	34572	2.934	0.096	NA	0.022	0.107	-18.347	146.61
84	1	84	1.202	1.275	17.43	34572	2.955	0.086	NA	0.021	0.099	-115.775	-97.427
85	1	85	1.178	1.271	17.64	33824	2.98	0.102	NA	0.025	0.118	-170.094	-54.319
86	1	86	1.152	1.255	17.85	33770	3.01	0.117	NA	0.031	0.145	-148.557	21.537
87	1	87	1.142	1.279	18.06	34434	3.037	0.136	NA	0.026	0.125	111.677	-99.766
88	1	88	1.195	1.266	18.27	34739	3.091	0.086	NA	0.054	0.257	-14.018	-125.695
89	1	89	1.273	1.287	18.48	33367	3.171	0.076	NA	0.081	0.385	14.839	28.857
90	1	90	1.223	1.294	18.69	31353	3.221	0.09	NA	0.05	0.238	171.857	157.017
91	1	91	1.197	1.263	18.9	30542	3.262	0.081	NA	0.041	0.195	-129.933	58.21
92	1	92	1.208	1.269	19.11	33580	3.276	0.078	NA	0.013	0.063	30.964	160.898
93	1	93	1.188	1.279	19.32	31210	3.298	0.099	NA	0.022	0.107	154.381	123.417
94	1	94	1.189	1.281	19.53	29536	3.3	0.1	NA	0.002	0.012	61.536	-92.846
95	1	95	1.233	1.306	19.74	34348	3.351	0.098	NA	0.05	0.24	29.038	-32.498
96	1	96	1.197	1.284	19.95	24268	3.393	0.097	NA	0.042	0.201	-149.558	-178.596
97	1	97	1.272	1.273	20.16	33894	3.469	0.063	NA	0.076	0.361	-8.555	141.003
98	1	98	1.215	1.273	20.37	34336	3.525	0.076	NA	0.057	0.271	-179.611	-171.056
99	1	99	1.274	1.268	20.58	32908	3.585	0.058	NA	0.059	0.282	-4.402	175.209
100	1	100	1.269	1.306	20.79	33482	3.623	0.095	NA	0.038	0.183	96.838	101.24
101	1	101	1.238	1.28	21	30417	3.665	0.072	NA	0.042	0.198	-140.047	123.114
102	1	102	1.294	1.296	21.21	33209	3.723	0.09	NA	0.058	0.278	15.867	155.914
103	1	103	1.269	1.327	21.42	33096	3.763	0.115	NA	0.04	0.19	128.901	113.034
104	1	104	1.225	1.376	21.63	34368	3.828	0.168	NA	0.065	0.311	131.393	2.493
105	1	105	1.262	1.36	21.84	33361	3.868	0.149	NA	0.039	0.187	-22.917	-154.311
106	1	106	1.289	1.367	22.05	34075	3.896	0.158	NA	0.028	0.135	12.875	35.792
107	1	107	1.272	1.343	22.26	33077	3.925	0.132	NA	0.029	0.139	-125.849	-138.724
108	1	108	1.232	1.358	22.47	34131	3.968	0.149	NA	0.043	0.205	159.323	-74.828
109	1	109	1.259	1.381	22.68	30922	4.004	0.169	NA	0.035	0.169	39.806	-119.517
110	1	110	1.184	1.346	22.89	34355	4.087	0.155	NA	0.083	0.396	-155.113	165.08
111	1	111	1.256	1.315	23.1	31093	4.165	0.103	NA	0.078	0.373	-23.462	131.651
112	1	112	1.237	1.384	23.31	30073	4.237	0.174	NA	0.072	0.343	104.96	128.423
113	1	113	1.262	1.386	23.52	31114	4.262	0.175	NA	0.025	0.12	4.937	-100.023
114	1	114	1.292	1.388	23.73	34376	4.292	0.18	NA	0.03	0.144	3.489	-1.448
115	1	115	1.331	1.396	23.94	34161	4.332	0.198	NA	0.039	0.188	11.581	8.092
116	1	116	1.304	1.39	24.15	32328	4.36	0.184	NA	0.028	0.132	-167.252	-178.833
117	1	117	1.33	1.415	24.36	33924	4.396	0.215	NA	0.036	0.171	42.955	-149.792
118	1	118	1.329	1.427	24.57	32834	4.408	0.226	NA	0.013	0.06	97.325	54.369
119	1	119	1.359	1.383	24.78	27010	4.461	0.198	NA	0.053	0.252	-55.24	-152.564
120	1	120	1.345	1.421	24.99	32829	4.501	0.226	NA	0.04	0.192	110.372	165.612
121	1	121	1.288	1.407	25.2	32234	4.56	0.197	NA	0.058	0.277	-165.683	83.945
122	1	122	1.301	1.387	25.41	34559	4.583	0.18	NA	0.024	0.113	-57.882	107.8
123	1	123	1.31	1.44	25.62	33311	4.638	0.234	NA	0.054	0.258	80.146	138.029
124	1	124	1.297	1.495	25.83	33700	4.694	0.286	NA	0.056	0.268	104.014	23.867
125	1	125	1.308	1.47	26.04	34039	4.721	0.263	NA	0.027	0.129	-64.429	-168.442
126	1	126	1.379	1.47	26.25	34336	4.792	0.284	NA	0.071	0.338	-0.483	63.946
127	1	127	1.321	1.412	26.46	33179	4.874	0.209	NA	0.082	0.391	-135.083	-134.6
128	1	128	1.293	1.432	26.67	34301	4.909	0.223	NA	0.035	0.165	143.524	-81.393
129	1	129	1.308	1.374	26.88	33416	4.969	0.17	NA	0.06	0.285	-75.512	140.964
130	1	130	1.337	1.374	27.09	33713	4.997	0.179	NA	0.028	0.135	-0.717	74.795
131	1	131	1.372	1.359	27.3	34425	5.035	0.185	NA	0.038	0.183	-22.555	-21.838
132	1	132	1.361	1.387	27.51	33248	5.065	0.202	NA	0.03	0.141	112.606	135.161
133	1	133	1.383	1.429	27.72	33653	5.113	0.249	NA	0.048	0.227	61.897	-50.709
134	1	134	1.448	1.422	27.93	33344	5.178	0.282	NA	0.065	0.311	-5.585	-67.482
135	1	135	1.451	1.393	28.14	33358	5.207	0.263	NA	0.029	0.139	-84.117	-78.532
136	1	136	1.461	1.378	28.35	34195	5.225	0.26	NA	0.018	0.087	-58.663	25.455
137	1	137	1.422	1.389	28.56	33747	5.265	0.24	NA	0.04	0.189	163.364	-137.974
138	1	138	1.418	1.324	28.77	34030	5.331	0.194	NA	0.066	0.312	-93.637	102.999
139	1	139	1.425	1.324	28.98	33757	5.338	0.2	NA	0.007	0.033	4.894	98.531
140	1	140	1.469	1.355	29.19	34673	5.391	0.253	NA	0.054	0.256	35.63	30.736
141	1	141	1.483	1.441	29.4	34073	5.478	0.319	NA	0.086	0.411	80.796	45.166
142	1	142	1.453	1.372	29.61	33124	5.553	0.251	NA	0.075	0.357	-113.124	166.08
143	1	143	1.445	1.436	29.82	33804	5.617	0.291	NA	0.064	0.307	97.013	-149.863
144	1	144	1.445	1.443	30.03	33346	5.625	0.296	NA	0.008	0.037	95.049	-1.964
145	1	145	1.45	1.444	30.24	33049	5.631	0.301	NA	0.006	0.028	10.041	-85.008
146	1	146	1.424	1.446	30.45	33969	5.657	0.286	NA	0.026	0.125	176.299	166.258
147	1	147	1.371	1.437	30.66	34468	5.712	0.251	NA	0.055	0.26	-170.135	13.566
148	1	148	1.376	1.374	30.87	32682	5.775	0.199	NA	0.063	0.301	-85.129	85.006
149	1	149	1.332	1.42	31.08	33986	5.839	0.221	NA	0.064	0.305	133.263	-141.609
150	1	150	1.337	1.398	31.29	33557	5.861	0.202	NA	0.022	0.106	-78.32	148.417
151	1	151	1.306	1.405	31.5	34007	5.892	0.199	NA	0.031	0.148	167.971	-113.709
152	1	152	1.327	1.498	31.71	33318	5.987	0.294	NA	0.095	0.452	77.584	-90.387
153	1	153	1.35	1.5	31.92	33275	6.011	0.302	NA	0.023	0.111	6.596	-70.988
154	1	154	1.434	1.483	32.13	32964	6.096	0.322	NA	0.086	0.408	-11.524	-18.12
155	1	155	1.356	1.424	32.34	31266	6.194	0.233	NA	0.097	0.464	-142.683	-131.159
156	1	156	1.412	1.432	32.55	34212	6.25	0.268	NA	0.056	0.269	8.107	150.79
157	1	157	1.371	1.455	32.76	27379	6.297	0.267	NA	0.047	0.224	151.254	143.148
158	1	158	1.335	1.493	32.97	33623	6.35	0.291	NA	0.053	0.253	133.132	-18.122
159	1	159	1.349	1.496	33.18	31936	6.365	0.298	NA	0.015	0.071	9.539	-123.593
160	1	160	1.367	1.46	33.39	31871	6.405	0.271	NA	0.04	0.188	-63.864	-73.403
161	1	161	1.367	1.454	33.6	34449	6.412	0.264	NA	0.007	0.033	-89.429	-25.565
162	1	162	1.364	1.4	33.81	33100	6.465	0.215	NA	0.054	0.256	-93.07	-3.641
163	1	163	1.359	1.38	34.02	33420	6.486	0.195	NA	0.021	0.098	-105.557	-12.487
164	1	164	1.361	1.38	34.23	33482	6.488	0.196	NA	0.002	0.01	7.619	113.176
165	1	165	1.314	1.379	34.44	33996	6.534	0.176	NA	0.046	0.221	-178.922	173.459
166	1	166	1.327	1.356	34.65	33580	6.561	0.159	NA	0.027	0.126	-61.32	117.602
167	1	167	1.38	1.335	34.86	34182	6.618	0.172	NA	0.057	0.271	-21.47	39.851
168	1	168	1.343	1.362	35.07	33181	6.663	0.172	NA	0.046	0.218	143.863	165.332
169	1	169	1.367	1.387	35.28	34624	6.698	0.205	NA	0.034	0.163	46.694	-97.168
170	1	170	1.375	1.398	35.49	34103	6.712	0.219	NA	0.014	0.067	51.894	5.2
171	1	171	1.407	1.356	35.7	34003	6.764	0.206	NA	0.053	0.251	-53.264	-105.158
172	1	172	1.448	1.447	35.91	33960	6.864	0.301	NA	0.1	0.475	65.508	118.771
173	1	173	1.401	1.451	36.12	34225	6.911	0.278	NA	0.047	0.225	174.74	109.232
174	1	174	1.405	1.378	36.33	33945	6.985	0.22	NA	0.073	0.349	-87.064	98.197
175	1	175	1.427	1.443	36.54	33772	7.054	0.286	NA	0.069	0.329	71.146	158.21
176	1	176	1.414	1.384	36.75	33608	7.115	0.231	NA	0.061	0.291	-101.939	-173.085
177	1	177	1.403	1.356	36.96	33973	7.145	0.203	NA	0.03	0.143	-112.467	-10.528
178	1	178	1.317	1.391	37.17	33866	7.238	0.189	NA	0.093	0.442	157.365	-90.168
179	1	179	1.283	1.396	37.38	31886	7.273	0.186	NA	0.035	0.166	172.19	14.825
180	1	180	1.23	1.365	37.59	34167	7.334	0.157	NA	0.062	0.293	-149.813	37.997
181	1	181	1.281	1.373	37.8	34745	7.386	0.163	NA	0.052	0.248	8.494	158.307
182	1	182	1.33	1.425	38.01	33567	7.457	0.224	NA	0.071	0.34	46.609	38.115
183	1	183	1.289	1.439	38.22	34549	7.501	0.229	NA	0.044	0.208	160.906	114.297
184	1	184	1.27	1.395	38.43	33299	7.549	0.183	NA	0.048	0.229	-112.739	86.355
185	1	185	1.281	1.435	38.64	33892	7.591	0.224	NA	0.041	0.196	75.502	-171.759
186	1	186	1.278	1.451	38.85	34504	7.608	0.241	NA	0.017	0.081	98.294	22.792
187	1	187	1.329	1.414	39.06	33484	7.671	0.214	NA	0.063	0.302	-36.105	-134.4
188	1	188	1.293	1.4	39.27	34048	7.71	0.192	NA	0.039	0.185	-159.307	-123.202
189	1	189	1.268	1.316	39.48	32998	7.798	0.105	NA	0.088	0.418	-106.291	53.016
190	1	190	1.318	1.395	39.69	34050	7.89	0.192	NA	0.093	0.442	57.997	164.289
191	1	191	1.249	1.328	39.9	33576	7.986	0.117	NA	0.096	0.455	-135.559	166.444
192	1	192	1.313	1.301	40.11	34312	8.055	0.104	NA	0.069	0.33	-22.877	112.682
193	1	193	1.237	1.41	40.32	34133	8.188	0.2	NA	0.133	0.632	124.906	147.782
194	1	194	1.291	1.435	40.53	34242	8.247	0.225	NA	0.059	0.282	24.992	-99.914
195	1	195	1.317	1.434	40.74	32974	8.273	0.23	NA	0.026	0.125	-1.004	-25.996
196	1	196	1.384	1.435	40.95	33909	8.34	0.256	NA	0.067	0.318	1.028	2.032
197	1	197	1.342	1.415	41.16	33540	8.387	0.219	NA	0.047	0.224	-153.638	-154.666
198	1	198	1.346	1.48	41.37	33363	8.452	0.281	NA	0.065	0.31	85.828	-120.534
199	1	199	1.337	1.466	41.58	33279	8.469	0.266	NA	0.016	0.077	-125.685	148.488
200	1	200	1.356	1.47	41.79	33041	8.488	0.275	NA	0.019	0.09	10.229	135.913
