# Supplementary material for: Random sub-diffusion and capture of genes by the nuclear pore reduces dynamics and coordinates inter-chromosomal movement
Source: eLife. 2021 May 18;10:e66238. doi: 10.7554/eLife.66238 (PMC8195609; doi:10.7554/eLife.66238)
Supplement: Figure 6—source data 1. [file elife-66238-fig6-data1.zip › CLUST_DB/CLUST_HIS4dip_MinusH/190226_QuickCap_H4dip_MinusH_Sec_15b.csv]

Nr	TID	PID	x [micron]	y [micron]	t [sec]	I [val]	Len [micron]	D2S [micron]	D2R [micron]	D2P [micron]	v [micron/sec]	α [deg]	Δα [deg]
1	1	1	1.657	1.118	0	8181	0	0	NA	NA	NA	NA	NA
2	1	2	1.698	1.112	0.21	8718	0.041	0.041	NA	0.041	0.196	-8.097	NA
3	1	3	1.732	1.122	0.42	9591	0.076	0.075	NA	0.035	0.167	15.898	23.995
4	1	4	1.703	1.147	0.63	6894	0.114	0.054	NA	0.038	0.181	139.537	123.64
5	1	5	1.647	1.16	0.84	6976	0.171	0.043	NA	0.057	0.272	166.068	26.53
6	1	6	1.658	1.138	1.05	8676	0.197	0.019	NA	0.025	0.12	-65.225	128.707
7	1	7	1.64	1.116	1.26	5956	0.225	0.018	NA	0.028	0.135	-129.556	-64.33
8	1	8	1.631	1.128	1.47	4398	0.24	0.028	NA	0.015	0.073	125.948	-104.496
9	1	9	1.757	1.135	1.68	7187	0.367	0.101	NA	0.127	0.603	3.058	-122.891
10	1	10	1.661	1.187	1.89	4023	0.476	0.068	NA	0.11	0.522	151.905	148.848
11	1	11	1.808	1.191	2.1	5495	0.623	0.167	NA	0.147	0.7	1.64	-150.265
12	1	12	1.767	1.122	2.31	6596	0.703	0.11	NA	0.08	0.38	-120.493	-122.133
13	1	13	1.77	1.121	2.52	6374	0.707	0.113	NA	0.003	0.016	-18.331	102.161
14	1	14	1.78	1.102	2.73	9557	0.728	0.124	NA	0.021	0.101	-62.85	-44.518
15	1	15	1.715	1.153	2.94	5951	0.81	0.067	NA	0.083	0.393	141.977	-155.173
16	1	16	1.703	1.194	3.15	6312	0.853	0.089	NA	0.043	0.204	105.707	-36.27
17	1	17	1.703	1.188	3.36	9964	0.859	0.084	NA	0.006	0.027	-88.709	165.583
18	1	18	1.673	1.16	3.57	12298	0.9	0.045	NA	0.042	0.198	-137.173	-48.464
19	1	19	1.699	1.14	3.78	12147	0.933	0.047	NA	0.033	0.155	-38.174	99
20	1	20	1.657	1.219	3.99	8401	1.022	0.101	NA	0.089	0.424	117.633	155.807
21	1	21	1.632	1.174	4.2	6865	1.073	0.062	NA	0.051	0.244	-119.497	122.87
22	1	22	1.722	1.156	4.41	10402	1.165	0.075	NA	0.092	0.438	-11.384	108.113
23	1	23	1.748	1.156	4.62	9408	1.191	0.098	NA	0.026	0.123	-1.002	10.383
24	1	24	1.732	1.151	4.83	9710	1.209	0.081	NA	0.017	0.083	-163.714	-162.712
25	1	25	1.749	1.184	5.04	10348	1.246	0.113	NA	0.037	0.178	61.856	-134.43
26	1	26	1.671	1.179	5.25	5064	1.324	0.062	NA	0.078	0.371	-176.305	121.839
27	1	27	1.754	1.15	5.46	9113	1.412	0.102	NA	0.088	0.418	-19.058	157.247
28	1	28	1.678	1.166	5.67	10453	1.489	0.052	NA	0.078	0.37	167.922	-173.02
29	1	29	1.725	1.097	5.88	10628	1.573	0.071	NA	0.083	0.397	-55.945	136.133
30	1	30	1.797	1.13	6.09	10651	1.652	0.14	NA	0.079	0.377	24.827	80.772
31	1	31	1.778	1.136	6.3	11931	1.671	0.122	NA	0.019	0.092	162.609	137.782
32	1	32	1.743	1.141	6.51	8132	1.707	0.088	NA	0.036	0.171	172.408	9.799
33	1	33	1.632	1.09	6.72	2308	1.829	0.038	NA	0.122	0.583	-155.229	32.363
34	1	34	1.654	1.122	6.93	8484	1.869	0.006	NA	0.039	0.188	56.004	-148.767
35	1	35	1.666	1.103	7.14	10694	1.892	0.018	NA	0.023	0.11	-57.896	-113.9
36	1	36	1.631	1.115	7.35	9354	1.929	0.026	NA	0.037	0.176	160.394	-141.71
37	1	37	1.616	1.083	7.56	9947	1.964	0.055	NA	0.036	0.17	-115.552	84.054
38	1	38	1.612	1.017	7.77	5728	2.031	0.111	NA	0.066	0.316	-93.257	22.294
39	1	39	1.672	1.055	7.98	9868	2.102	0.065	NA	0.071	0.34	32.562	125.819
40	1	40	1.664	1.07	8.19	6195	2.119	0.049	NA	0.017	0.08	119.387	86.825
41	1	41	1.665	1.11	8.4	5482	2.159	0.011	NA	0.041	0.193	88.853	-30.534
42	1	42	1.638	1.078	8.61	9772	2.202	0.045	NA	0.042	0.201	-129.35	141.797
43	1	43	1.597	1.109	8.82	11547	2.253	0.061	NA	0.051	0.243	142.694	-87.956
44	1	44	1.591	1.173	9.03	8102	2.317	0.086	NA	0.064	0.306	95.686	-47.008
45	1	45	1.64	1.111	9.24	5826	2.396	0.018	NA	0.079	0.375	-51.054	-146.74
46	1	46	1.654	1.199	9.45	10252	2.484	0.08	NA	0.088	0.42	81.045	132.099
47	1	47	1.621	1.132	9.66	8936	2.559	0.039	NA	0.075	0.355	-116.734	162.222
48	1	48	1.599	1.225	9.87	9960	2.654	0.122	NA	0.095	0.453	103.07	-140.196
49	1	49	1.584	1.189	10.08	12846	2.693	0.102	NA	0.039	0.187	-113.093	143.837
50	1	50	1.644	1.221	10.29	7492	2.761	0.104	NA	0.068	0.325	28.616	141.709
51	1	51	1.688	1.218	10.5	6210	2.806	0.104	NA	0.044	0.211	-4.241	-32.857
52	1	52	1.595	1.214	10.71	7771	2.898	0.114	NA	0.092	0.439	-177.537	-173.296
53	1	53	1.583	1.169	10.92	7872	2.944	0.09	NA	0.046	0.22	-105.208	72.329
54	1	54	1.587	1.157	11.13	4891	2.957	0.081	NA	0.013	0.06	-74.173	31.035
55	1	55	1.68	1.261	11.34	7293	3.096	0.144	NA	0.139	0.662	48.081	122.254
56	1	56	1.638	1.182	11.55	10109	3.185	0.066	NA	0.089	0.425	-117.798	-165.879
57	1	57	1.592	1.164	11.76	8388	3.234	0.08	NA	0.049	0.234	-159.264	-41.466
58	1	58	1.554	1.144	11.97	3221	3.278	0.107	NA	0.043	0.206	-152.553	6.711
59	1	59	1.615	1.098	12.18	6521	3.354	0.047	NA	0.077	0.366	-37.39	115.163
60	1	60	1.531	1.206	12.39	3953	3.491	0.153	NA	0.136	0.649	127.694	165.084
61	1	61	1.562	1.192	12.6	4714	3.524	0.121	NA	0.033	0.158	-23.431	-151.125
62	1	62	1.524	1.259	12.81	5888	3.601	0.194	NA	0.077	0.366	119.722	143.152
63	1	63	1.577	1.215	13.02	3372	3.67	0.126	NA	0.069	0.33	-39.408	-159.13
64	1	64	1.597	1.233	13.23	5888	3.697	0.129	NA	0.027	0.128	40.925	80.334
65	1	65	1.56	1.261	13.44	4576	3.744	0.173	NA	0.047	0.224	142.628	101.703
66	1	66	1.518	1.22	13.65	5932	3.803	0.173	NA	0.059	0.282	-135.744	81.628
67	1	67	1.523	1.121	13.86	6220	3.903	0.135	NA	0.099	0.473	-87.076	48.668
68	1	68	1.643	1.161	14.07	3615	4.03	0.045	NA	0.127	0.605	18.575	105.651
69	1	69	1.523	1.211	14.28	3944	4.16	0.163	NA	0.13	0.619	157.608	139.033
70	1	70	1.59	1.218	14.49	4351	4.227	0.12	NA	0.068	0.322	6.061	-151.547
71	1	71	1.582	1.139	14.7	2958	4.307	0.079	NA	0.08	0.381	-96.319	-102.381
72	1	72	1.537	1.196	14.91	4806	4.38	0.144	NA	0.073	0.348	127.854	-135.827
73	1	73	1.56	1.169	15.12	4083	4.416	0.11	NA	0.036	0.171	-48.728	-176.582
74	1	74	1.586	1.168	15.33	4017	4.442	0.087	NA	0.026	0.124	-2.51	46.218
75	1	75	1.554	1.185	15.54	3428	4.479	0.124	NA	0.037	0.175	152.716	155.226
76	1	76	1.543	1.176	15.75	2632	4.493	0.129	NA	0.014	0.067	-141.486	65.798
77	1	77	1.52	1.028	15.96	4678	4.643	0.165	NA	0.15	0.715	-98.669	42.817
78	1	78	1.51	1.113	16.17	4490	4.729	0.148	NA	0.086	0.41	96.886	-164.445
79	1	79	1.533	1.183	16.38	4957	4.803	0.14	NA	0.073	0.35	71.571	-25.314
80	1	80	1.505	1.182	16.59	4091	4.831	0.165	NA	0.028	0.133	-178.409	110.02
81	1	81	1.444	1.139	16.8	3223	4.905	0.215	NA	0.074	0.354	-145.013	33.396
82	1	82	1.465	1.181	17.01	8170	4.952	0.203	NA	0.047	0.223	63.184	-151.803
83	1	83	1.516	1.135	17.22	6037	5.021	0.143	NA	0.069	0.327	-42.148	-105.333
84	1	84	1.623	1.132	17.43	6711	5.128	0.037	NA	0.108	0.512	-1.96	40.188
85	1	85	1.569	1.185	17.64	4138	5.204	0.11	NA	0.076	0.361	135.528	137.488
86	1	86	1.533	1.125	17.85	8247	5.274	0.125	NA	0.07	0.334	-121.466	103.006
87	1	87	1.518	1.214	18.06	5984	5.364	0.169	NA	0.09	0.43	99.47	-139.064
88	1	88	1.571	1.113	18.27	5113	5.479	0.087	NA	0.114	0.544	-62.373	-161.842
89	1	89	1.58	1.177	18.48	6216	5.544	0.097	NA	0.065	0.31	81.476	143.849
90	1	90	1.502	1.205	18.69	7114	5.627	0.178	NA	0.083	0.395	160.086	78.61
91	1	91	1.563	1.18	18.9	7200	5.693	0.113	NA	0.066	0.313	-22.465	177.449
92	1	92	1.53	1.133	19.11	6969	5.751	0.129	NA	0.058	0.277	-125.248	-102.783
93	1	93	1.533	1.174	19.32	6530	5.792	0.137	NA	0.041	0.197	86.003	-148.749
94	1	94	1.627	1.155	19.53	8059	5.889	0.047	NA	0.097	0.46	-11.685	-97.688
95	1	95	1.646	1.185	19.74	5536	5.924	0.067	NA	0.035	0.168	58.01	69.695
96	1	96	1.657	1.196	19.95	3840	5.94	0.077	NA	0.016	0.074	44.426	-13.584
97	1	97	1.712	1.112	20.16	4938	6.04	0.055	NA	0.1	0.478	-56.551	-100.977
98	1	98	1.68	1.16	20.37	5171	6.099	0.048	NA	0.059	0.279	123.766	-179.683
99	1	99	1.648	1.154	20.58	7313	6.131	0.037	NA	0.033	0.155	-169.32	66.913
100	1	100	1.564	1.187	20.79	7872	6.221	0.116	NA	0.09	0.428	158.477	-32.202
101	1	101	1.562	1.166	21	6303	6.243	0.106	NA	0.022	0.103	-94.556	106.966
102	1	102	1.54	1.191	21.21	4614	6.277	0.138	NA	0.034	0.161	132.285	-133.159
103	1	103	1.548	1.294	21.42	7400	6.38	0.207	NA	0.103	0.491	85.507	-46.778
104	1	104	1.671	1.29	21.63	4985	6.503	0.172	NA	0.123	0.584	-1.662	-87.169
105	1	105	1.682	1.319	21.84	8407	6.534	0.203	NA	0.031	0.15	69.196	70.858
106	1	106	1.653	1.318	22.05	7551	6.563	0.199	NA	0.029	0.138	-176.285	114.52
107	1	107	1.579	1.254	22.26	4443	6.66	0.157	NA	0.097	0.464	-139.53	36.755
108	1	108	1.633	1.278	22.47	4902	6.72	0.161	NA	0.059	0.282	23.067	162.597
109	1	109	1.704	1.266	22.68	6478	6.791	0.155	NA	0.072	0.341	-9.318	-32.385
110	1	110	1.694	1.239	22.89	7353	6.82	0.126	NA	0.029	0.138	-109.188	-99.87
111	1	111	1.682	1.24	23.1	5794	6.832	0.124	NA	0.012	0.057	175.736	-75.076
112	1	112	1.685	1.255	23.31	6847	6.848	0.139	NA	0.015	0.073	79.152	-96.585
113	1	113	1.596	1.204	23.52	6158	6.951	0.105	NA	0.103	0.49	-150.251	130.598
114	1	114	1.675	1.275	23.73	5792	7.057	0.157	NA	0.106	0.504	42.033	-167.716
115	1	115	1.628	1.271	23.94	5431	7.103	0.156	NA	0.046	0.221	-175.909	142.058
116	1	116	1.717	1.204	24.15	5036	7.214	0.105	NA	0.111	0.527	-37.126	138.783
117	1	117	1.744	1.197	24.36	3776	7.242	0.117	NA	0.029	0.136	-15.818	21.308
118	1	118	1.806	1.116	24.57	5354	7.345	0.149	NA	0.102	0.487	-52.545	-36.727
119	1	119	1.846	1.164	24.78	5023	7.407	0.194	NA	0.063	0.299	51.262	103.807
120	1	120	1.718	1.231	24.99	6284	7.551	0.128	NA	0.144	0.684	152.535	101.274
121	1	121	1.703	1.349	25.2	6041	7.67	0.235	NA	0.119	0.567	97.373	-55.162
122	1	122	1.678	1.318	25.41	5734	7.709	0.201	NA	0.039	0.187	-129.661	132.966
123	1	123	1.704	1.242	25.62	4866	7.79	0.132	NA	0.081	0.383	-71.15	58.511
124	1	124	1.719	1.268	25.83	3278	7.82	0.162	NA	0.03	0.144	58.734	129.884
125	1	125	1.779	1.234	26.04	6884	7.888	0.167	NA	0.068	0.326	-30.236	-88.97
126	1	126	1.779	1.24	26.25	7701	7.895	0.172	NA	0.007	0.031	83.32	113.556
127	1	127	1.742	1.192	26.46	6289	7.956	0.112	NA	0.061	0.289	-128.319	148.361
128	1	128	1.678	1.216	26.67	4767	8.023	0.1	NA	0.068	0.323	159.853	-71.827
129	1	129	1.658	1.233	26.88	6862	8.05	0.115	NA	0.026	0.125	139.704	-20.149
130	1	130	1.607	1.302	27.09	7005	8.135	0.19	NA	0.086	0.409	126.682	-13.022
131	1	131	1.595	1.286	27.3	5755	8.155	0.179	NA	0.02	0.093	-127.331	105.987
132	1	132	1.606	1.243	27.51	7423	8.199	0.135	NA	0.044	0.211	-75.234	52.097
133	1	133	1.66	1.358	27.72	10952	8.326	0.24	NA	0.127	0.605	64.858	140.092
134	1	134	1.607	1.32	27.93	9416	8.392	0.208	NA	0.066	0.312	-143.852	151.29
135	1	135	1.677	1.386	28.14	3790	8.488	0.269	NA	0.096	0.459	43.843	-172.305
136	1	136	1.691	1.28	28.35	3460	8.596	0.165	NA	0.108	0.513	-82.692	-126.535
137	1	137	1.655	1.284	28.56	3895	8.631	0.166	NA	0.036	0.169	172.278	-105.03
138	1	138	1.744	1.259	28.77	6909	8.723	0.165	NA	0.092	0.437	-16.137	171.585
139	1	139	1.724	1.253	28.98	5102	8.744	0.15	NA	0.021	0.1	-162.991	-146.855
140	1	140	1.654	1.351	29.19	4652	8.865	0.233	NA	0.12	0.574	125.177	-71.832
141	1	141	1.664	1.434	29.4	4714	8.948	0.316	NA	0.084	0.399	83.591	-41.587
142	1	142	1.699	1.36	29.61	4778	9.031	0.245	NA	0.083	0.395	-64.399	-147.99
143	1	143	1.722	1.485	29.82	2274	9.159	0.373	NA	0.127	0.607	79.921	144.32
144	1	144	1.725	1.53	30.03	4330	9.204	0.417	NA	0.045	0.213	85.575	5.654
145	1	145	1.744	1.521	30.24	2020	9.225	0.412	NA	0.021	0.101	-25.396	-110.971
146	1	146	1.774	1.449	30.45	3857	9.302	0.351	NA	0.077	0.368	-67.24	-41.845
147	1	147	1.647	1.346	30.66	4637	9.467	0.228	NA	0.164	0.783	-140.843	-73.603
148	1	148	1.717	1.262	30.87	4605	9.576	0.155	NA	0.11	0.522	-50.016	90.827
149	1	149	1.654	1.308	31.08	4364	9.654	0.19	NA	0.078	0.373	143.662	-166.322
150	1	150	1.735	1.296	31.29	5248	9.736	0.194	NA	0.081	0.387	-8.605	-152.266
151	1	151	1.731	1.228	31.5	5610	9.804	0.132	NA	0.068	0.325	-92.929	-84.324
152	1	152	1.638	1.289	31.71	4575	9.915	0.172	NA	0.111	0.53	146.713	-120.358
153	1	153	1.71	1.302	31.92	4644	9.988	0.191	NA	0.073	0.347	10.353	-136.36
154	1	154	1.705	1.327	32.13	3347	10.014	0.214	NA	0.026	0.122	100.827	90.473
155	1	155	1.607	1.559	32.34	4236	10.266	0.444	NA	0.252	1.199	112.755	11.928
156	1	156	1.687	1.451	32.55	1316	10.4	0.334	NA	0.135	0.641	-53.613	-166.368
157	1	157	1.621	1.491	32.76	2803	10.478	0.375	NA	0.077	0.368	148.653	-157.734
158	1	158	1.634	1.48	32.97	3242	10.495	0.362	NA	0.017	0.081	-41.842	169.505
159	1	159	1.683	1.457	33.18	4264	10.548	0.34	NA	0.054	0.256	-24.502	17.34
160	1	160	1.711	1.261	33.39	1710	10.747	0.153	NA	0.198	0.944	-81.745	-57.243
161	1	161	1.824	1.286	33.6	2527	10.862	0.237	NA	0.116	0.551	12.558	94.303
162	1	162	1.843	1.235	33.81	2880	10.917	0.22	NA	0.054	0.258	-69.642	-82.201
163	1	163	1.796	1.339	34.02	3334	11.031	0.261	NA	0.114	0.542	114.38	-175.978
164	1	164	1.8	1.332	34.23	3104	11.038	0.257	NA	0.008	0.037	-64.858	-179.237
165	1	165	1.846	1.183	34.44	4908	11.194	0.2	NA	0.156	0.742	-72.592	-7.735
166	1	166	1.779	1.374	34.65	2737	11.396	0.283	NA	0.202	0.961	109.578	-177.83
167	1	167	1.648	1.485	34.86	2513	11.568	0.367	NA	0.172	0.817	139.566	29.988
168	1	168	1.679	1.413	35.07	2975	11.646	0.296	NA	0.078	0.372	-66.395	154.04
169	1	169	1.665	1.537	35.28	3202	11.77	0.419	NA	0.124	0.592	96.434	162.828
170	1	170	1.663	1.425	35.49	2114	11.882	0.306	NA	0.112	0.535	-91.017	172.55
171	1	171	1.739	1.364	35.7	1847	11.979	0.259	NA	0.097	0.462	-38.896	52.12
172	1	172	1.697	1.397	35.91	2316	12.032	0.282	NA	0.053	0.253	141.243	-179.86
173	1	173	1.758	1.548	36.12	2167	12.196	0.442	NA	0.163	0.777	68.09	-73.154
174	1	174	1.785	1.394	36.33	1704	12.352	0.304	NA	0.156	0.744	-80.244	-148.334
175	1	175	1.724	1.434	36.54	1674	12.424	0.322	NA	0.072	0.344	147.251	-132.505
176	1	176	1.794	1.394	36.75	885	12.504	0.308	NA	0.08	0.382	-29.529	-176.78
177	1	177	1.764	1.345	36.96	1367	12.562	0.25	NA	0.058	0.275	-121.388	-91.86
178	1	178	1.838	1.401	37.17	2756	12.655	0.335	NA	0.093	0.444	37.205	158.594
179	1	179	1.819	1.295	37.38	1734	12.763	0.239	NA	0.108	0.513	-100.005	-137.211
180	1	180	1.877	1.275	37.59	3238	12.824	0.27	NA	0.061	0.289	-18.66	81.346
181	1	181	1.87	1.264	37.8	2916	12.837	0.258	NA	0.013	0.064	-119.139	-100.479
182	1	182	1.802	1.352	38.01	3769	12.949	0.275	NA	0.112	0.531	127.821	-113.04
183	1	183	1.833	1.359	38.22	1992	12.981	0.298	NA	0.032	0.153	12.841	-114.98
184	1	184	1.842	1.401	38.43	5250	13.024	0.338	NA	0.043	0.206	77.571	64.73
185	1	185	1.768	1.384	38.64	2485	13.1	0.288	NA	0.076	0.361	-166.791	115.638
186	1	186	1.778	1.366	38.85	2630	13.12	0.276	NA	0.02	0.098	-60.935	105.857
187	1	187	1.703	1.304	39.06	2781	13.218	0.191	NA	0.098	0.465	-140.54	-79.606
188	1	188	1.716	1.278	39.27	2321	13.247	0.17	NA	0.029	0.138	-63.992	76.548
189	1	189	1.697	1.286	39.48	2402	13.267	0.173	NA	0.02	0.095	156.667	-139.341
190	1	190	1.711	1.155	39.69	1796	13.399	0.065	NA	0.132	0.629	-84.033	119.3
191	1	191	1.705	1.136	39.9	2506	13.418	0.051	NA	0.019	0.092	-109.523	-25.49
192	1	192	1.727	1.123	40.11	1582	13.444	0.07	NA	0.026	0.123	-31.158	78.365
193	1	193	1.705	1.164	40.32	2084	13.491	0.066	NA	0.047	0.223	117.942	149.1
194	1	194	1.658	1.205	40.53	1943	13.553	0.087	NA	0.062	0.295	139.069	21.127
195	1	195	1.662	1.156	40.74	1386	13.601	0.038	NA	0.049	0.232	-85.564	135.367
196	1	196	1.759	1.115	40.95	2532	13.706	0.101	NA	0.105	0.5	-22.942	62.622
197	1	197	1.791	1.028	41.16	5911	13.799	0.161	NA	0.093	0.442	-69.578	-46.636
198	1	198	1.752	1.083	41.37	6628	13.866	0.101	NA	0.067	0.319	125.86	-164.562
199	1	199	1.819	1.091	41.58	8164	13.934	0.164	NA	0.068	0.324	6.726	-119.135
200	1	200	1.839	1.124	41.79	10581	13.973	0.182	NA	0.039	0.187	58.954	52.229
