# Supplementary material for: Random sub-diffusion and capture of genes by the nuclear pore reduces dynamics and coordinates inter-chromosomal movement
Source: eLife. 2021 May 18;10:e66238. doi: 10.7554/eLife.66238 (PMC8195609; doi:10.7554/eLife.66238)
Supplement: Figure 6—source data 1. [file elife-66238-fig6-data1.zip › CLUST_DB/CLUST_HIS4dip_MinusH/190226_QuickCap_H4dip_MinusH_Sec_16b.csv]

Nr	TID	PID	x [micron]	y [micron]	t [sec]	I [val]	Len [micron]	D2S [micron]	D2R [micron]	D2P [micron]	v [micron/sec]	α [deg]	Δα [deg]
1	1	1	1.409	0.793	0	5307	0	0	NA	NA	NA	NA	NA
2	1	2	1.352	0.797	0.21	3848	0.058	0.058	NA	0.058	0.276	175.683	NA
3	1	3	1.356	0.807	0.42	4608	0.069	0.055	NA	0.011	0.051	65.685	-109.999
4	1	4	1.428	0.773	0.63	7432	0.148	0.027	NA	0.08	0.379	-25.414	-91.099
5	1	5	1.438	0.745	0.84	6175	0.178	0.055	NA	0.029	0.139	-70.3	-44.886
6	1	6	1.386	0.712	1.05	4287	0.239	0.083	NA	0.061	0.291	-147.638	-77.338
7	1	7	1.429	0.752	1.26	5676	0.297	0.045	NA	0.059	0.28	42.713	-169.65
8	1	8	1.599	0.73	1.47	4652	0.469	0.2	NA	0.171	0.815	-7.468	-50.181
9	1	9	1.668	0.698	1.68	4181	0.545	0.276	NA	0.076	0.364	-24.93	-17.462
10	1	10	1.555	0.73	1.89	4315	0.663	0.159	NA	0.118	0.56	164.067	-171.003
11	1	11	1.395	0.816	2.1	4674	0.844	0.027	NA	0.182	0.865	151.91	-12.157
12	1	12	1.572	0.787	2.31	3857	1.023	0.162	NA	0.179	0.851	-9.189	-161.099
13	1	13	1.575	0.745	2.52	6267	1.065	0.172	NA	0.042	0.2	-85.601	-76.411
14	1	14	1.634	0.715	2.73	5352	1.131	0.238	NA	0.066	0.316	-27.03	58.57
15	1	15	1.52	0.731	2.94	7033	1.247	0.126	NA	0.116	0.551	172.077	-160.893
16	1	16	1.612	0.724	3.15	3095	1.339	0.214	NA	0.093	0.441	-4.296	-176.373
17	1	17	1.545	0.775	3.36	5962	1.423	0.137	NA	0.084	0.399	142.471	146.767
18	1	18	1.433	0.853	3.57	4288	1.56	0.064	NA	0.137	0.653	145.427	2.957
19	1	19	1.48	0.76	3.78	3438	1.664	0.078	NA	0.104	0.496	-63.048	151.525
20	1	20	1.412	0.87	3.99	4320	1.794	0.077	NA	0.129	0.616	121.516	-175.436
21	1	21	1.548	0.837	4.2	2920	1.934	0.146	NA	0.14	0.668	-13.76	-135.276
22	1	22	1.48	0.812	4.41	3249	2.007	0.073	NA	0.073	0.347	-160.313	-146.552
23	1	23	1.488	0.735	4.62	2732	2.084	0.098	NA	0.077	0.368	-83.633	76.68
24	1	24	1.443	0.788	4.83	6101	2.154	0.034	NA	0.07	0.332	130.826	-145.541
25	1	25	1.52	0.789	5.04	3729	2.231	0.111	NA	0.078	0.369	0.406	-130.42
26	1	26	1.412	0.814	5.25	4497	2.342	0.022	NA	0.111	0.529	166.616	166.209
27	1	27	1.353	0.843	5.46	3707	2.408	0.075	NA	0.066	0.312	154.227	-12.389
28	1	28	1.383	0.81	5.67	4149	2.452	0.032	NA	0.044	0.21	-47.489	158.284
29	1	29	1.303	0.827	5.88	4537	2.533	0.111	NA	0.081	0.387	168.555	-143.956
30	1	30	1.356	0.794	6.09	3739	2.595	0.053	NA	0.062	0.295	-31.224	160.221
31	1	31	1.357	0.856	6.3	5335	2.657	0.082	NA	0.062	0.294	89.178	120.402
32	1	32	1.341	0.872	6.51	4204	2.679	0.105	NA	0.023	0.107	136.495	47.317
33	1	33	1.285	0.925	6.72	2837	2.757	0.182	NA	0.077	0.369	136.597	0.102
34	1	34	1.378	0.809	6.93	4074	2.906	0.036	NA	0.149	0.709	-51.336	172.067
35	1	35	1.463	0.687	7.14	7210	3.054	0.118	NA	0.149	0.708	-54.744	-3.407
36	1	36	1.567	0.692	7.35	6291	3.159	0.188	NA	0.104	0.496	2.476	57.219
37	1	37	1.36	0.683	7.56	4352	3.366	0.12	NA	0.207	0.988	-177.494	-179.97
38	1	38	1.384	0.668	7.77	4593	3.394	0.127	NA	0.028	0.135	-31.983	145.511
39	1	39	1.431	0.685	7.98	4736	3.444	0.11	NA	0.05	0.239	20.454	52.437
40	1	40	1.455	0.723	8.19	3046	3.489	0.083	NA	0.045	0.214	57.824	37.369
41	1	41	1.384	0.796	8.4	4780	3.591	0.025	NA	0.102	0.484	134.269	76.446
42	1	42	1.353	0.82	8.61	4277	3.631	0.063	NA	0.04	0.189	142.757	8.488
43	1	43	1.399	0.839	8.82	4565	3.681	0.047	NA	0.05	0.24	21.957	-120.8
44	1	44	1.462	0.792	9.03	4149	3.758	0.052	NA	0.078	0.37	-36.72	-58.678
45	1	45	1.469	0.754	9.24	6365	3.798	0.071	NA	0.039	0.186	-79.316	-42.596
46	1	46	1.372	0.756	9.45	3264	3.895	0.052	NA	0.097	0.464	178.583	-102.101
47	1	47	1.431	0.779	9.66	5011	3.959	0.026	NA	0.064	0.305	20.699	-157.883
48	1	48	1.385	0.748	9.87	5218	4.015	0.051	NA	0.056	0.266	-146.376	-167.075
49	1	49	1.314	0.757	10.08	4490	4.086	0.102	NA	0.072	0.341	172.74	-40.884
50	1	50	1.293	0.721	10.29	4296	4.128	0.136	NA	0.041	0.197	-119.367	67.893
51	1	51	1.389	0.787	10.5	5506	4.244	0.021	NA	0.117	0.555	34.634	154.001
52	1	52	1.455	0.748	10.71	4375	4.321	0.064	NA	0.076	0.363	-30.638	-65.272
53	1	53	1.336	0.784	10.92	4571	4.445	0.074	NA	0.125	0.593	163.183	-166.179
54	1	54	1.293	0.784	11.13	5222	4.488	0.117	NA	0.043	0.203	-179.365	17.452
55	1	55	1.188	0.861	11.34	9471	4.618	0.231	NA	0.13	0.619	143.663	-36.972
56	1	56	1.216	0.885	11.55	6444	4.655	0.214	NA	0.037	0.176	41.109	-102.555
57	1	57	1.249	0.863	11.76	5674	4.694	0.175	NA	0.039	0.187	-34.02	-75.128
58	1	58	1.259	0.892	11.97	3818	4.724	0.18	NA	0.03	0.145	70.449	104.469
59	1	59	1.218	0.913	12.18	3295	4.77	0.226	NA	0.046	0.219	153.223	82.774
60	1	60	1.262	0.893	12.39	5774	4.818	0.178	NA	0.048	0.229	-23.943	-177.167
61	1	61	1.443	0.884	12.6	2771	5	0.097	NA	0.182	0.866	-2.966	20.977
62	1	62	1.379	0.889	12.81	4187	5.065	0.101	NA	0.065	0.308	175.63	178.596
63	1	63	1.367	0.81	13.02	3833	5.144	0.046	NA	0.079	0.377	-98.505	85.865
64	1	64	1.494	0.812	13.23	5700	5.271	0.086	NA	0.127	0.602	0.513	99.018
65	1	65	1.495	0.848	13.44	4556	5.307	0.102	NA	0.037	0.175	88.21	87.697
66	1	66	1.479	0.836	13.65	2688	5.327	0.082	NA	0.02	0.094	-141.958	129.832
67	1	67	1.434	0.864	13.86	3616	5.38	0.075	NA	0.053	0.252	148.827	-69.214
68	1	68	1.363	0.853	14.07	3400	5.452	0.076	NA	0.072	0.342	-171.356	39.817
69	1	69	1.354	0.833	14.28	4136	5.473	0.069	NA	0.022	0.103	-115.456	55.9
70	1	70	1.432	0.867	14.49	3010	5.558	0.078	NA	0.085	0.405	23.42	138.876
71	1	71	1.614	0.773	14.7	2139	5.764	0.206	NA	0.205	0.977	-27.237	-50.657
72	1	72	1.581	0.72	14.91	3074	5.826	0.186	NA	0.062	0.296	-121.921	-94.684
73	1	73	1.657	0.727	15.12	2135	5.902	0.257	NA	0.077	0.364	4.931	126.852
74	1	74	1.591	0.68	15.33	4522	5.984	0.214	NA	0.082	0.389	-144.88	-149.812
75	1	75	1.698	0.635	15.54	5228	6.1	0.329	NA	0.116	0.553	-22.776	122.105
76	1	76	1.648	0.663	15.75	4014	6.157	0.271	NA	0.057	0.272	150.555	173.33
77	1	77	1.629	0.605	15.96	6005	6.218	0.289	NA	0.061	0.291	-108.068	101.378
78	1	78	1.59	0.716	16.17	3709	6.336	0.196	NA	0.118	0.56	109.211	-142.721
79	1	79	1.477	0.765	16.38	3967	6.459	0.073	NA	0.123	0.587	156.376	47.165
80	1	80	1.518	0.797	16.59	2914	6.511	0.109	NA	0.051	0.245	37.115	-119.262
81	1	81	1.507	0.769	16.8	2683	6.54	0.101	NA	0.03	0.141	-112.013	-149.127
82	1	82	1.373	0.803	17.01	2792	6.679	0.038	NA	0.139	0.66	166.052	-81.935
83	1	83	1.297	0.843	17.22	3059	6.765	0.123	NA	0.086	0.409	151.775	-14.277
84	1	84	1.404	0.811	17.43	2668	6.877	0.019	NA	0.112	0.533	-16.617	-168.392
85	1	85	1.344	0.864	17.64	2734	6.957	0.097	NA	0.08	0.383	139.112	155.729
86	1	86	1.423	0.84	17.85	1902	7.04	0.05	NA	0.083	0.396	-16.363	-155.475
87	1	87	1.323	0.889	18.06	2944	7.152	0.129	NA	0.112	0.531	154.38	170.743
88	1	88	1.3	0.831	18.27	5318	7.214	0.116	NA	0.062	0.296	-111.499	94.121
89	1	89	1.252	0.913	18.48	7976	7.309	0.198	NA	0.095	0.453	120.491	-128.01
90	1	90	1.284	0.846	18.69	5041	7.384	0.136	NA	0.074	0.354	-64.507	175.002
91	1	91	1.295	0.866	18.9	2995	7.407	0.136	NA	0.023	0.111	61.624	126.131
92	1	92	1.367	0.847	19.11	2656	7.482	0.069	NA	0.075	0.356	-15.073	-76.697
93	1	93	1.407	0.789	19.32	2423	7.552	0.004	NA	0.07	0.334	-55.332	-40.258
94	1	94	1.355	0.793	19.53	3647	7.603	0.054	NA	0.051	0.245	175.83	-128.839
95	1	95	1.359	0.835	19.74	3417	7.646	0.066	NA	0.043	0.203	85.413	-90.417
96	1	96	1.415	0.784	19.95	4228	7.722	0.011	NA	0.076	0.363	-42.158	-127.571
97	1	97	1.367	0.803	20.16	3007	7.774	0.043	NA	0.052	0.246	158.548	-159.294
98	1	98	1.402	0.796	20.37	5100	7.809	0.008	NA	0.035	0.167	-12.148	-170.696
99	1	99	1.347	0.726	20.58	3637	7.897	0.091	NA	0.088	0.42	-128.322	-116.174
100	1	100	1.312	0.724	20.79	4927	7.932	0.119	NA	0.035	0.165	-176.568	-48.246
101	1	101	1.369	0.703	21	4151	7.992	0.099	NA	0.06	0.288	-21.09	155.478
102	1	102	1.374	0.74	21.21	2436	8.03	0.064	NA	0.037	0.178	81.566	102.656
103	1	103	1.48	0.613	21.42	7566	8.195	0.193	NA	0.165	0.787	-49.968	-131.534
104	1	104	1.458	0.648	21.63	4691	8.237	0.152	NA	0.042	0.199	121.864	171.832
105	1	105	1.475	0.65	21.84	4091	8.253	0.157	NA	0.017	0.08	6.607	-115.257
106	1	106	1.463	0.642	22.05	3991	8.268	0.16	NA	0.015	0.07	-145.514	-152.121
107	1	107	1.392	0.706	22.26	5512	8.364	0.088	NA	0.096	0.456	137.706	-76.78
108	1	108	1.331	0.682	22.47	6803	8.43	0.136	NA	0.066	0.313	-158.073	64.221
109	1	109	1.39	0.626	22.68	5211	8.511	0.168	NA	0.081	0.387	-43.31	114.763
110	1	110	1.363	0.688	22.89	3415	8.578	0.114	NA	0.067	0.321	113.287	156.597
111	1	111	1.402	0.672	23.1	4068	8.621	0.121	NA	0.042	0.201	-22.266	-135.554
112	1	112	1.464	0.675	23.31	4573	8.683	0.13	NA	0.062	0.295	2.913	25.179
113	1	113	1.37	0.728	23.52	3955	8.791	0.076	NA	0.108	0.514	150.798	147.885
114	1	114	1.492	0.689	23.73	2937	8.919	0.133	NA	0.128	0.61	-17.816	-168.613
115	1	115	1.489	0.638	23.94	6065	8.969	0.174	NA	0.051	0.242	-93.464	-75.648
116	1	116	1.49	0.622	24.15	4416	8.986	0.189	NA	0.016	0.077	-85.753	7.71
117	1	117	1.484	0.666	24.36	5640	9.03	0.147	NA	0.044	0.211	97.529	-176.717
118	1	118	1.418	0.654	24.57	4128	9.097	0.139	NA	0.067	0.32	-170.244	92.227
119	1	119	1.503	0.587	24.78	3718	9.205	0.226	NA	0.108	0.515	-38.655	131.589
120	1	120	1.461	0.582	24.99	4981	9.247	0.217	NA	0.042	0.2	-173.834	-135.18
121	1	121	1.469	0.675	25.2	5706	9.34	0.132	NA	0.093	0.442	84.805	-101.36
122	1	122	1.486	0.662	25.41	4354	9.361	0.152	NA	0.021	0.102	-35.986	-120.791
123	1	123	1.446	0.652	25.62	4793	9.403	0.146	NA	0.041	0.197	-165.448	-129.463
124	1	124	1.446	0.677	25.83	3671	9.427	0.122	NA	0.025	0.118	91.018	-103.534
125	1	125	1.477	0.63	26.04	4742	9.483	0.176	NA	0.056	0.265	-55.675	-146.693
126	1	126	1.417	0.666	26.25	5518	9.553	0.127	NA	0.07	0.335	149.581	-154.744
127	1	127	1.446	0.719	26.46	5032	9.614	0.082	NA	0.061	0.289	61.568	-88.013
128	1	128	1.441	0.709	26.67	6276	9.626	0.089	NA	0.011	0.054	-115.85	-177.418
129	1	129	1.395	0.696	26.88	5363	9.673	0.097	NA	0.047	0.225	-164.329	-48.48
130	1	130	1.38	0.708	27.09	3908	9.692	0.09	NA	0.019	0.092	142.883	-52.788
131	1	131	1.48	0.703	27.3	4703	9.793	0.115	NA	0.101	0.481	-3.123	-146.006
132	1	132	1.502	0.718	27.51	4232	9.82	0.119	NA	0.027	0.126	36.749	39.872
133	1	133	1.526	0.719	27.72	2304	9.844	0.138	NA	0.025	0.117	1.858	-34.89
134	1	134	1.509	0.672	27.93	5508	9.895	0.157	NA	0.051	0.241	-109.856	-111.715
135	1	135	1.436	0.661	28.14	2756	9.968	0.135	NA	0.074	0.351	-171.628	-61.771
136	1	136	1.615	0.638	28.35	2438	10.149	0.258	NA	0.181	0.86	-7.264	164.363
137	1	137	1.589	0.635	28.56	4674	10.176	0.239	NA	0.027	0.127	-172.432	-165.168
138	1	138	1.546	0.724	28.77	3530	10.275	0.153	NA	0.1	0.474	115.804	-71.764
139	1	139	1.564	0.715	28.98	3084	10.295	0.173	NA	0.02	0.095	-26.321	-142.126
140	1	140	1.786	0.655	29.19	4552	10.526	0.401	NA	0.231	1.098	-15.051	11.27
141	1	141	1.834	0.632	29.4	2175	10.579	0.454	NA	0.054	0.255	-25.717	-10.666
142	1	142	1.814	0.656	29.61	4695	10.611	0.427	NA	0.032	0.151	130.926	156.642
143	1	143	1.636	0.688	29.82	4842	10.791	0.25	NA	0.18	0.858	169.891	38.965
144	1	144	1.687	0.624	30.03	4710	10.873	0.325	NA	0.081	0.388	-51.428	138.681
145	1	145	1.688	0.702	30.24	2801	10.951	0.293	NA	0.078	0.372	89.588	141.016
146	1	146	1.617	0.648	30.45	4360	11.04	0.253	NA	0.089	0.425	-142.554	127.858
147	1	147	1.67	0.638	30.66	4100	11.094	0.303	NA	0.054	0.256	-10.536	132.018
148	1	148	1.659	0.608	30.87	4772	11.126	0.311	NA	0.032	0.152	-108.628	-98.092
149	1	149	1.702	0.64	31.08	4068	11.18	0.33	NA	0.054	0.257	37.009	145.638
150	1	150	1.598	0.642	31.29	4746	11.285	0.241	NA	0.105	0.499	178.731	141.722
151	1	151	1.573	0.661	31.5	4584	11.315	0.21	NA	0.031	0.146	143.469	-35.262
152	1	152	1.555	0.65	31.71	4157	11.337	0.204	NA	0.021	0.101	-148.574	67.957
153	1	153	1.565	0.618	31.92	6178	11.37	0.234	NA	0.033	0.159	-71.353	77.221
154	1	154	1.613	0.574	32.13	4439	11.435	0.299	NA	0.065	0.31	-42.684	28.67
155	1	155	1.59	0.623	32.34	2830	11.489	0.248	NA	0.054	0.257	115.123	157.807
156	1	156	1.53	0.596	32.55	4972	11.554	0.231	NA	0.066	0.312	-156.369	88.508
157	1	157	1.733	0.608	32.76	5544	11.757	0.373	NA	0.203	0.966	3.289	159.657
158	1	158	1.633	0.61	32.97	3037	11.858	0.288	NA	0.101	0.479	178.707	175.419
159	1	159	1.638	0.633	33.18	2506	11.882	0.279	NA	0.024	0.113	76.104	-102.603
160	1	160	1.517	0.62	33.39	4076	12.004	0.204	NA	0.122	0.581	-173.58	110.316
161	1	161	1.463	0.7	33.6	3948	12.1	0.107	NA	0.097	0.461	123.98	-62.441
162	1	162	1.388	0.718	33.81	4488	12.178	0.078	NA	0.077	0.369	166.411	42.431
163	1	163	1.386	0.691	34.02	4253	12.205	0.104	NA	0.027	0.129	-93.317	100.272
164	1	164	1.326	0.732	34.23	4215	12.278	0.103	NA	0.073	0.347	146.129	-120.554
165	1	165	1.432	0.669	34.44	5339	12.401	0.126	NA	0.124	0.589	-30.39	-176.519
166	1	166	1.563	0.62	34.65	4010	12.541	0.231	NA	0.14	0.666	-20.538	9.852
167	1	167	1.628	0.675	34.86	2982	12.626	0.249	NA	0.085	0.404	40.071	60.609
168	1	168	1.55	0.68	35.07	3889	12.705	0.18	NA	0.079	0.375	176.025	135.954
169	1	169	1.659	0.699	35.28	3603	12.816	0.267	NA	0.111	0.527	9.761	-166.264
170	1	170	1.664	0.721	35.49	2643	12.838	0.264	NA	0.023	0.108	77.988	68.227
171	1	171	1.672	0.664	35.7	3214	12.896	0.293	NA	0.058	0.277	-81.46	-159.448
172	1	172	1.686	0.667	35.91	2056	12.911	0.304	NA	0.014	0.069	13.904	95.364
173	1	173	1.751	0.649	36.12	3967	12.978	0.371	NA	0.067	0.32	-15.26	-29.164
174	1	174	1.647	0.652	36.33	3281	13.082	0.276	NA	0.104	0.496	178.347	-166.393
175	1	175	1.628	0.66	36.54	3091	13.103	0.255	NA	0.021	0.1	157.874	-20.473
176	1	176	1.548	0.649	36.75	5717	13.184	0.2	NA	0.081	0.384	-171.689	30.436
177	1	177	1.565	0.678	36.96	2235	13.218	0.193	NA	0.034	0.163	59.796	-128.514
178	1	178	1.605	0.652	37.17	3630	13.266	0.241	NA	0.048	0.228	-32.886	-92.683
179	1	179	1.612	0.728	37.38	3409	13.341	0.213	NA	0.076	0.361	85.075	117.961
180	1	180	1.702	0.713	37.59	2963	13.433	0.304	NA	0.092	0.437	-9.264	-94.338
181	1	181	1.554	0.766	37.8	2250	13.59	0.148	NA	0.157	0.747	160.341	169.605
182	1	182	1.634	0.744	38.01	1823	13.672	0.23	NA	0.082	0.392	-15.578	-175.919
183	1	183	1.658	0.769	38.22	2382	13.708	0.25	NA	0.036	0.169	45.702	61.28
184	1	184	1.559	0.768	38.43	2600	13.807	0.152	NA	0.099	0.473	-179.61	134.688
185	1	185	1.547	0.68	38.64	1777	13.897	0.178	NA	0.09	0.426	-97.684	81.926
186	1	186	1.622	0.718	38.85	1728	13.981	0.226	NA	0.084	0.401	27.088	124.772
187	1	187	1.48	0.733	39.06	3417	14.124	0.092	NA	0.143	0.681	173.836	146.748
188	1	188	1.419	0.699	39.27	1465	14.194	0.094	NA	0.07	0.334	-150.83	35.333
189	1	189	1.4	0.775	39.48	3519	14.273	0.02	NA	0.079	0.374	103.786	-105.383
190	1	190	1.373	0.814	39.69	2602	14.32	0.042	NA	0.047	0.224	124.433	20.647
191	1	191	1.336	0.839	39.9	2425	14.365	0.087	NA	0.045	0.215	146.369	21.936
192	1	192	1.453	0.786	40.11	3127	14.493	0.044	NA	0.129	0.613	-24.668	-171.037
193	1	193	1.489	0.799	40.32	2954	14.532	0.079	NA	0.038	0.182	20.119	44.787
194	1	194	1.455	0.837	40.53	2257	14.582	0.064	NA	0.051	0.241	131.011	110.892
195	1	195	1.492	0.815	40.74	4302	14.624	0.085	NA	0.042	0.201	-31.288	-162.299
196	1	196	1.486	0.739	40.95	1887	14.701	0.094	NA	0.076	0.362	-94.011	-62.723
197	1	197	1.451	0.787	41.16	2466	14.76	0.042	NA	0.06	0.284	126.351	-139.639
198	1	198	1.348	0.771	41.37	3556	14.864	0.065	NA	0.104	0.496	-171.325	62.324
199	1	199	1.266	0.761	41.58	2587	14.947	0.147	NA	0.082	0.392	-173.123	-1.798
200	1	200	1.322	0.816	41.79	2833	15.025	0.09	NA	0.078	0.373	44.443	-142.434
