# Supplementary material for: Random sub-diffusion and capture of genes by the nuclear pore reduces dynamics and coordinates inter-chromosomal movement
Source: eLife. 2021 May 18;10:e66238. doi: 10.7554/eLife.66238 (PMC8195609; doi:10.7554/eLife.66238)
Supplement: Figure 6—source data 1. [file elife-66238-fig6-data1.zip › CLUST_DB/CLUST_HIS4dip_MinusH/190226_QuickCap_H4dip_MinusH_Sec_18b.csv]

Nr	TID	PID	x [micron]	y [micron]	t [sec]	I [val]	Len [micron]	D2S [micron]	D2R [micron]	D2P [micron]	v [micron/sec]	α [deg]	Δα [deg]
1	1	1	1.162	2.193	0	2184	0	0	NA	NA	NA	NA	NA
2	1	2	1.116	2.129	0.21	1902	0.078	0.078	NA	0.078	0.371	-125.926	NA
3	1	3	1.168	2.208	0.42	4968	0.172	0.017	NA	0.094	0.448	56.523	-177.551
4	1	4	1.258	2.169	0.63	2124	0.27	0.099	NA	0.098	0.467	-23.579	-80.102
5	1	5	1.174	2.247	0.84	3679	0.385	0.056	NA	0.115	0.548	137.216	160.796
6	1	6	1.228	2.125	1.05	4627	0.518	0.094	NA	0.133	0.634	-66.134	156.65
7	1	7	1.135	2.135	1.26	1595	0.612	0.064	NA	0.093	0.445	174.179	-119.687
8	1	8	1.236	2.079	1.47	2822	0.728	0.136	NA	0.116	0.553	-28.792	157.029
9	1	9	1.161	2.162	1.68	3020	0.839	0.031	NA	0.112	0.532	132.193	160.985
10	1	10	1.268	2.089	1.89	1962	0.968	0.148	NA	0.129	0.614	-34.402	-166.595
11	1	11	1.201	2.133	2.1	3347	1.048	0.071	NA	0.08	0.38	146.518	-179.08
12	1	12	1.157	2.179	2.31	1407	1.112	0.015	NA	0.064	0.303	133.904	-12.614
13	1	13	1.136	2.193	2.52	1540	1.137	0.026	NA	0.025	0.119	146.189	12.285
14	1	14	1.082	2.169	2.73	1239	1.196	0.084	NA	0.059	0.283	-156.374	57.437
15	1	15	1.118	2.219	2.94	2088	1.259	0.051	NA	0.062	0.297	54.014	-149.612
16	1	16	0.978	2.134	3.15	1226	1.423	0.194	NA	0.164	0.783	-148.872	157.114
17	1	17	1.108	2.141	3.36	2969	1.554	0.075	NA	0.13	0.621	3.141	152.013
18	1	18	1.231	2.141	3.57	4356	1.677	0.086	NA	0.123	0.586	-0.011	-3.152
19	1	19	1.205	2.181	3.78	3315	1.724	0.044	NA	0.047	0.224	123.044	123.055
20	1	20	1.2	2.122	3.99	4004	1.782	0.08	NA	0.059	0.279	-94.576	142.379
21	1	21	1.042	2.24	4.2	1350	1.979	0.129	NA	0.197	0.939	143.412	-122.011
22	1	22	1.158	2.132	4.41	2449	2.138	0.061	NA	0.159	0.755	-43.086	173.502
23	1	23	1.196	2.082	4.62	3067	2.2	0.115	NA	0.062	0.296	-52.324	-9.238
24	1	24	1.161	2.109	4.83	2751	2.244	0.083	NA	0.044	0.21	142.148	-165.528
25	1	25	1.029	2.203	5.04	1036	2.406	0.134	NA	0.162	0.771	144.92	2.772
26	1	26	1.065	2.18	5.25	1435	2.449	0.098	NA	0.043	0.203	-31.512	-176.431
27	1	27	1.089	2.19	5.46	1341	2.475	0.073	NA	0.026	0.124	20.965	52.476
28	1	28	1.004	2.201	5.67	1314	2.561	0.158	NA	0.086	0.409	172.471	151.506
29	1	29	1.104	2.228	5.88	2583	2.665	0.068	NA	0.104	0.494	15.078	-157.393
30	1	30	1.109	2.143	6.09	2560	2.749	0.072	NA	0.085	0.403	-86.422	-101.5
31	1	31	0.995	2.155	6.3	1779	2.864	0.171	NA	0.115	0.547	174.27	-99.309
32	1	32	1.074	2.086	6.51	3423	2.969	0.138	NA	0.105	0.499	-41.052	144.678
33	1	33	1.056	2.089	6.72	2523	2.987	0.149	NA	0.019	0.089	172.278	-146.67
34	1	34	1.068	2.102	6.93	1892	3.006	0.131	NA	0.018	0.087	47.105	-125.173
35	1	35	1.089	2.048	7.14	2941	3.064	0.162	NA	0.058	0.276	-68.437	-115.542
36	1	36	1.123	2.099	7.35	3016	3.125	0.101	NA	0.062	0.294	56.509	124.946
37	1	37	1.132	2.069	7.56	3076	3.157	0.127	NA	0.032	0.152	-73.632	-130.14
38	1	38	1.117	2.156	7.77	2380	3.245	0.059	NA	0.088	0.419	100.205	173.837
39	1	39	1.101	2.231	7.98	1640	3.322	0.072	NA	0.077	0.366	101.625	1.42
40	1	40	1.066	2.169	8.19	3379	3.394	0.099	NA	0.072	0.341	-119.616	138.759
41	1	41	1.124	2.008	8.4	3780	3.565	0.189	NA	0.171	0.816	-70.047	49.569
42	1	42	1.159	2.024	8.61	4153	3.604	0.169	NA	0.038	0.183	24.967	95.014
43	1	43	1.142	2.064	8.82	4170	3.647	0.13	NA	0.044	0.209	112.881	87.913
44	1	44	1.104	2.066	9.03	3014	3.686	0.139	NA	0.038	0.183	177.139	64.258
45	1	45	1.109	1.971	9.24	5100	3.781	0.228	NA	0.095	0.453	-86.97	95.892
46	1	46	1.069	1.964	9.45	4543	3.821	0.247	NA	0.04	0.192	-169.745	-82.776
47	1	47	1.09	1.955	9.66	3349	3.844	0.248	NA	0.023	0.107	-23.452	146.293
48	1	48	1.067	2.005	9.87	3850	3.899	0.21	NA	0.055	0.26	114.131	137.582
49	1	49	1.033	1.935	10.08	4153	3.976	0.288	NA	0.078	0.369	-116.528	129.341
50	1	50	1.051	1.973	10.29	4260	4.018	0.246	NA	0.042	0.2	63.737	-179.735
51	1	51	1.054	2.005	10.5	3630	4.05	0.216	NA	0.032	0.154	85.57	21.833
52	1	52	1.047	1.982	10.71	4430	4.074	0.24	NA	0.024	0.114	-106.146	168.284
53	1	53	1.078	2.071	10.92	4514	4.168	0.148	NA	0.094	0.446	71.029	177.175
54	1	54	1.049	2.022	11.13	3586	4.225	0.205	NA	0.057	0.271	-120.791	168.179
55	1	55	1.056	1.966	11.34	3694	4.281	0.25	NA	0.056	0.268	-82.23	38.561
56	1	56	1.093	1.995	11.55	3586	4.327	0.209	NA	0.046	0.221	38.235	120.466
57	1	57	1.078	2.07	11.76	2487	4.403	0.149	NA	0.076	0.362	101.095	62.86
58	1	58	1.135	2.041	11.97	3040	4.467	0.155	NA	0.064	0.304	-27.27	-128.364
59	1	59	1.112	1.946	12.18	3758	4.564	0.252	NA	0.097	0.463	-103.657	-76.388
60	1	60	1.054	1.997	12.39	2525	4.641	0.223	NA	0.077	0.366	138.488	-117.855
61	1	61	1.093	2.089	12.6	3144	4.741	0.125	NA	0.1	0.474	66.881	-71.607
62	1	62	1.048	2.086	12.81	2314	4.786	0.156	NA	0.046	0.217	-176.819	116.3
63	1	63	1.004	2.061	13.02	2257	4.837	0.206	NA	0.051	0.241	-150.426	26.393
64	1	64	1.004	2.16	13.23	1902	4.935	0.161	NA	0.098	0.469	89.679	-119.895
65	1	65	1.021	2.003	13.44	3729	5.093	0.237	NA	0.158	0.751	-84.017	-173.696
66	1	66	1.031	2.06	13.65	2903	5.152	0.186	NA	0.059	0.279	79.993	164.01
67	1	67	1.028	2.074	13.86	5770	5.166	0.179	NA	0.014	0.067	103.891	23.898
68	1	68	1.051	1.989	14.07	6045	5.254	0.232	NA	0.088	0.418	-74.785	-178.676
69	1	69	1.026	2.015	14.28	3295	5.289	0.224	NA	0.035	0.168	134.168	-151.047
70	1	70	1.074	1.931	14.49	2647	5.385	0.276	NA	0.096	0.459	-60.261	165.571
71	1	71	1.035	1.931	14.7	4863	5.424	0.291	NA	0.039	0.187	-179.393	-119.132
72	1	72	0.954	1.875	14.91	3765	5.522	0.379	NA	0.098	0.466	-145.624	33.77
73	1	73	1.022	1.947	15.12	4910	5.621	0.283	NA	0.099	0.47	46.802	-167.575
74	1	74	0.976	1.93	15.33	5986	5.67	0.322	NA	0.049	0.232	-158.64	154.558
75	1	75	0.956	1.917	15.54	5975	5.693	0.344	NA	0.024	0.112	-148.047	10.594
76	1	76	0.945	1.936	15.75	4836	5.715	0.336	NA	0.022	0.105	119.736	-92.218
77	1	77	0.972	1.975	15.96	3801	5.762	0.289	NA	0.047	0.223	54.904	-64.831
78	1	78	0.95	2.043	16.17	4224	5.834	0.259	NA	0.072	0.342	107.808	52.904
79	1	79	0.995	2.018	16.38	4002	5.885	0.242	NA	0.051	0.243	-28.951	-136.759
80	1	80	0.97	2.035	16.59	4535	5.915	0.248	NA	0.03	0.142	145.162	174.113
81	1	81	0.996	2.061	16.8	2822	5.951	0.212	NA	0.037	0.174	44.703	-100.459
82	1	82	1.045	2.024	17.01	4407	6.013	0.205	NA	0.062	0.294	-37.13	-81.833
83	1	83	1.017	2.007	17.22	2184	6.046	0.235	NA	0.033	0.157	-149.276	-112.146
84	1	84	1.022	2.023	17.43	3810	6.062	0.22	NA	0.016	0.078	74.037	-136.686
85	1	85	0.939	2.11	17.64	3142	6.182	0.238	NA	0.12	0.57	133.536	59.499
86	1	86	1.005	2.029	17.85	6344	6.286	0.226	NA	0.104	0.494	-50.595	175.869
87	1	87	0.995	2.086	18.06	3039	6.343	0.199	NA	0.057	0.272	100.694	151.289
88	1	88	1.002	2.093	18.27	4102	6.353	0.189	NA	0.01	0.047	44.535	-56.158
89	1	89	0.945	2.117	18.48	3584	6.415	0.23	NA	0.062	0.294	156.603	112.068
90	1	90	0.958	2.177	18.69	2692	6.476	0.205	NA	0.062	0.294	78.003	-78.6
91	1	91	1	2.085	18.9	3071	6.578	0.195	NA	0.101	0.483	-65.375	-143.378
92	1	92	0.943	2.169	19.11	4324	6.679	0.221	NA	0.101	0.481	124.449	-170.176
93	1	93	0.855	2.103	19.32	3601	6.788	0.32	NA	0.11	0.522	-143.504	92.047
94	1	94	0.904	2.04	19.53	2720	6.869	0.3	NA	0.081	0.386	-52.092	91.412
95	1	95	0.912	1.968	19.74	3020	6.941	0.336	NA	0.072	0.341	-83.79	-31.698
96	1	96	0.872	2.032	19.95	4241	7.016	0.331	NA	0.075	0.358	122.047	-154.163
97	1	97	0.96	1.983	20.16	3701	7.117	0.291	NA	0.101	0.48	-28.887	-150.935
98	1	98	0.945	2.014	20.37	2547	7.151	0.281	NA	0.034	0.162	116.632	145.519
99	1	99	0.893	2.007	20.58	1983	7.204	0.327	NA	0.053	0.251	-172.468	70.9
100	1	100	0.966	1.968	20.79	3618	7.286	0.299	NA	0.083	0.393	-28.371	144.096
101	1	101	0.939	2.015	21	3157	7.341	0.285	NA	0.055	0.26	119.482	147.853
102	1	102	0.938	1.985	21.21	2948	7.371	0.306	NA	0.03	0.143	-91.862	148.656
103	1	103	0.972	1.987	21.42	3423	7.405	0.28	NA	0.035	0.165	4.01	95.873
104	1	104	1.061	1.882	21.63	2472	7.543	0.326	NA	0.138	0.657	-49.782	-53.792
105	1	105	1.07	1.958	21.84	3889	7.619	0.253	NA	0.076	0.362	83.509	133.291
106	1	106	1.006	1.96	22.05	2152	7.684	0.281	NA	0.064	0.306	178.174	94.665
107	1	107	1.053	1.947	22.26	4742	7.732	0.269	NA	0.049	0.232	-15.165	166.661
108	1	108	1.051	1.93	22.47	3197	7.749	0.285	NA	0.017	0.079	-95.343	-80.179
109	1	109	1.03	1.977	22.68	3827	7.8	0.253	NA	0.051	0.242	114.664	-149.993
110	1	110	0.977	1.999	22.89	3884	7.857	0.268	NA	0.057	0.273	157.028	42.364
111	1	111	0.972	1.925	23.1	6246	7.931	0.328	NA	0.074	0.352	-94.277	108.694
112	1	112	0.968	1.986	23.31	2720	7.992	0.284	NA	0.061	0.29	93.707	-172.016
113	1	113	1.038	1.941	23.52	4049	8.076	0.281	NA	0.084	0.4	-32.751	-126.458
114	1	114	1.035	1.929	23.73	4121	8.088	0.292	NA	0.012	0.056	-106.414	-73.664
115	1	115	1.076	1.989	23.94	3334	8.16	0.221	NA	0.072	0.344	55.441	161.855
116	1	116	1.014	1.94	24.15	2820	8.239	0.293	NA	0.079	0.377	-141.582	162.977
117	1	117	1.035	1.936	24.36	3146	8.261	0.287	NA	0.022	0.103	-10.524	131.059
118	1	118	0.981	1.978	24.57	4296	8.33	0.281	NA	0.069	0.33	141.896	152.419
119	1	119	0.905	2.046	24.78	4174	8.432	0.296	NA	0.102	0.486	138.242	-3.653
120	1	120	0.884	2.098	24.99	3733	8.488	0.294	NA	0.056	0.264	112.229	-26.014
121	1	121	0.881	2.222	25.2	5184	8.612	0.283	NA	0.124	0.59	91.328	-20.901
122	1	122	0.958	2.081	25.41	5343	8.772	0.232	NA	0.16	0.763	-61.119	-152.446
123	1	123	0.917	2.013	25.62	4140	8.852	0.304	NA	0.08	0.382	-120.874	-59.755
124	1	124	0.895	2.068	25.83	6705	8.912	0.295	NA	0.06	0.286	111.698	-127.429
125	1	125	0.972	2.027	26.04	3379	9.001	0.252	NA	0.088	0.42	-28.269	-139.966
126	1	126	0.945	2.072	26.25	4034	9.053	0.249	NA	0.053	0.251	121.278	149.546
127	1	127	0.982	2.094	26.46	3820	9.097	0.205	NA	0.043	0.206	30.538	-90.74
128	1	128	0.936	2.063	26.67	2995	9.152	0.261	NA	0.056	0.265	-146.394	-176.932
129	1	129	0.881	2.033	26.88	3249	9.215	0.323	NA	0.062	0.297	-151.543	-5.149
130	1	130	0.891	2.007	27.09	4904	9.243	0.329	NA	0.028	0.135	-68.839	82.705
131	1	131	0.874	2.012	27.3	6150	9.261	0.34	NA	0.018	0.086	163.255	-127.906
132	1	132	0.843	2.045	27.51	4552	9.306	0.351	NA	0.045	0.216	132.683	-30.572
133	1	133	0.815	2.062	27.72	3647	9.339	0.371	NA	0.032	0.155	149.823	17.14
134	1	134	0.838	2.056	27.93	3308	9.362	0.352	NA	0.023	0.111	-13.226	-163.049
135	1	135	0.858	2.03	28.14	5068	9.395	0.345	NA	0.033	0.158	-53.033	-39.807
136	1	136	0.862	2.028	28.35	4460	9.4	0.342	NA	0.004	0.02	-21.35	31.683
137	1	137	0.876	2.047	28.56	3302	9.423	0.322	NA	0.023	0.11	52.982	74.332
138	1	138	0.833	1.996	28.77	2109	9.489	0.383	NA	0.066	0.314	-130.422	176.596
139	1	139	0.804	2.053	28.98	2551	9.552	0.385	NA	0.064	0.304	117.421	-112.157
140	1	140	0.783	1.981	29.19	3014	9.627	0.434	NA	0.074	0.355	-105.976	136.603
141	1	141	0.732	2.013	29.4	4311	9.687	0.466	NA	0.06	0.286	148.347	-105.677
142	1	142	0.72	2.029	29.61	3814	9.707	0.472	NA	0.02	0.097	127.61	-20.737
143	1	143	0.761	1.913	29.82	2370	9.83	0.489	NA	0.123	0.584	-70.309	162.081
144	1	144	0.85	1.908	30.03	4895	9.92	0.422	NA	0.09	0.427	-3.39	66.919
145	1	145	0.824	1.904	30.24	2280	9.947	0.445	NA	0.027	0.129	-170.61	-167.219
146	1	146	0.763	1.933	30.45	2318	10.014	0.476	NA	0.067	0.319	153.745	-35.645
147	1	147	0.782	1.99	30.66	2611	10.073	0.431	NA	0.059	0.282	71.753	-81.992
148	1	148	0.771	1.993	30.87	2289	10.084	0.439	NA	0.011	0.053	164.135	92.383
149	1	149	0.801	2.017	31.08	3846	10.122	0.402	NA	0.038	0.181	39.332	-124.803
150	1	150	0.777	2.06	31.29	3052	10.172	0.407	NA	0.049	0.235	118.909	79.577
151	1	151	0.747	2.129	31.5	4253	10.247	0.42	NA	0.075	0.359	113.609	-5.3
152	1	152	0.766	2.138	31.71	3046	10.268	0.4	NA	0.021	0.099	23.958	-89.651
153	1	153	0.797	2.148	31.92	4667	10.301	0.368	NA	0.033	0.156	18.576	-5.382
154	1	154	0.775	2.117	32.13	2346	10.339	0.394	NA	0.038	0.181	-124.116	-142.692
155	1	155	0.77	2.157	32.34	3345	10.379	0.394	NA	0.041	0.194	97.629	-138.255
156	1	156	0.785	2.144	32.55	2788	10.399	0.38	NA	0.02	0.095	-39.704	-137.333
157	1	157	0.771	2.108	32.76	2956	10.438	0.4	NA	0.039	0.186	-111.895	-72.191
158	1	158	0.769	2.187	32.97	2965	10.518	0.393	NA	0.079	0.377	90.991	-157.114
159	1	159	0.762	2.233	33.18	2820	10.564	0.402	NA	0.047	0.222	98.853	7.862
160	1	160	0.743	2.265	33.39	2905	10.601	0.426	NA	0.037	0.177	121.53	22.678
161	1	161	0.744	2.308	33.6	3193	10.645	0.433	NA	0.044	0.207	87.857	-33.674
162	1	162	0.781	2.229	33.81	3914	10.733	0.383	NA	0.088	0.417	-65.373	-153.229
163	1	163	0.808	2.253	34.02	3364	10.769	0.359	NA	0.036	0.173	42.23	107.602
164	1	164	0.843	2.177	34.23	2015	10.853	0.319	NA	0.084	0.4	-65.068	-107.298
165	1	165	0.809	2.171	34.44	3485	10.888	0.354	NA	0.035	0.165	-169.468	-104.4
166	1	166	0.85	2.22	34.65	5403	10.952	0.314	NA	0.064	0.304	50.957	-139.575
167	1	167	0.829	2.143	34.86	4428	11.031	0.337	NA	0.08	0.38	-104.916	-155.872
168	1	168	0.838	2.143	35.07	4575	11.04	0.328	NA	0.009	0.042	-2.302	102.614
169	1	169	0.833	2.096	35.28	4053	11.088	0.344	NA	0.048	0.227	-96.455	-94.153
170	1	170	0.815	2.093	35.49	2837	11.106	0.361	NA	0.018	0.086	-173.187	-76.733
171	1	171	0.822	2.078	35.7	3234	11.123	0.359	NA	0.017	0.08	-62.77	110.417
172	1	172	0.864	2.091	35.91	4782	11.166	0.315	NA	0.044	0.209	16.944	79.714
173	1	173	0.818	2.072	36.12	3007	11.216	0.364	NA	0.049	0.236	-157.512	-174.456
174	1	174	0.829	2.079	36.33	4748	11.228	0.352	NA	0.013	0.06	30.26	-172.228
175	1	175	0.745	2.159	36.54	4381	11.345	0.418	NA	0.116	0.554	136.177	105.917
176	1	176	0.789	2.146	36.75	6271	11.39	0.377	NA	0.045	0.215	-16.923	-153.1
177	1	177	0.813	2.111	36.96	3342	11.432	0.359	NA	0.042	0.202	-55.478	-38.555
178	1	178	0.797	2.144	37.17	3366	11.469	0.368	NA	0.036	0.173	114.518	169.996
179	1	179	0.832	2.183	37.38	4625	11.52	0.331	NA	0.051	0.244	48.354	-66.165
180	1	180	0.839	2.257	37.59	2897	11.594	0.329	NA	0.074	0.354	84.192	35.838
181	1	181	0.878	2.194	37.8	4693	11.668	0.284	NA	0.073	0.349	-57.771	-141.963
182	1	182	0.824	2.182	38.01	5373	11.724	0.339	NA	0.056	0.267	-166.838	-109.067
183	1	183	0.901	2.143	38.22	4974	11.81	0.266	NA	0.087	0.413	-26.446	140.392
184	1	184	0.947	2.159	38.43	4573	11.859	0.218	NA	0.048	0.23	19.734	46.18
185	1	185	0.972	2.089	38.64	3936	11.934	0.217	NA	0.075	0.357	-70.536	-90.27
186	1	186	0.942	2.192	38.85	5228	12.041	0.22	NA	0.107	0.51	106.097	176.633
187	1	187	0.902	2.157	39.06	3426	12.093	0.262	NA	0.053	0.25	-139.058	114.845
188	1	188	0.896	2.214	39.27	4473	12.15	0.267	NA	0.057	0.271	96.761	-124.18
189	1	189	0.923	2.125	39.48	3374	12.243	0.248	NA	0.093	0.444	-72.727	-169.488
190	1	190	0.867	2.149	39.69	4661	12.304	0.298	NA	0.061	0.292	156.281	-130.992
191	1	191	0.848	2.091	39.9	4307	12.366	0.33	NA	0.061	0.292	-108.508	95.211
192	1	192	0.834	2.075	40.11	3434	12.387	0.348	NA	0.021	0.099	-130.626	-22.118
193	1	193	0.815	2.143	40.32	5015	12.457	0.35	NA	0.07	0.334	105.502	-123.872
194	1	194	0.806	2.093	40.53	4142	12.507	0.369	NA	0.05	0.24	-100.192	154.306
195	1	195	0.775	2.178	40.74	3116	12.598	0.388	NA	0.091	0.431	110.411	-149.397
196	1	196	0.812	2.195	40.95	3944	12.638	0.35	NA	0.04	0.192	23.987	-86.423
197	1	197	0.766	2.253	41.16	3234	12.712	0.401	NA	0.074	0.353	128.181	104.194
198	1	198	0.724	2.276	41.37	3042	12.76	0.446	NA	0.048	0.228	150.535	22.354
199	1	199	0.732	2.183	41.58	3607	12.854	0.43	NA	0.093	0.445	-85.236	124.229
200	1	200	0.718	2.169	41.79	3295	12.873	0.445	NA	0.02	0.094	-133.684	-48.447
