# Supplementary material for: Random sub-diffusion and capture of genes by the nuclear pore reduces dynamics and coordinates inter-chromosomal movement
Source: eLife. 2021 May 18;10:e66238. doi: 10.7554/eLife.66238 (PMC8195609; doi:10.7554/eLife.66238)
Supplement: Figure 6—source data 1. [file elife-66238-fig6-data1.zip › CLUST_DB/CLUST_HIS4dip_MinusH/190226_QuickCap_H4dip_MinusH_Sec_19b.csv]

Nr	TID	PID	x [micron]	y [micron]	t [sec]	I [val]	Len [micron]	D2S [micron]	D2R [micron]	D2P [micron]	v [micron/sec]	α [deg]	Δα [deg]
1	1	1	1.35	0.783	0	9026	0	0	NA	NA	NA	NA	NA
2	1	2	1.404	0.885	0.21	6901	0.115	0.115	NA	0.115	0.55	61.965	NA
3	1	3	1.384	0.868	0.42	9233	0.141	0.092	NA	0.026	0.123	-140.581	157.454
4	1	4	1.327	0.805	0.63	10003	0.227	0.031	NA	0.086	0.407	-131.74	8.841
5	1	5	1.423	0.801	0.84	13126	0.323	0.076	NA	0.096	0.457	-2.123	129.617
6	1	6	1.336	0.81	1.05	10508	0.41	0.03	NA	0.087	0.416	174.34	176.463
7	1	7	1.345	0.787	1.26	6623	0.434	0.007	NA	0.024	0.114	-69.621	116.039
8	1	8	1.302	0.787	1.47	6658	0.476	0.047	NA	0.042	0.201	-179.74	-110.118
9	1	9	1.3	0.735	1.68	7008	0.528	0.069	NA	0.052	0.247	-92.744	86.995
10	1	10	1.252	0.703	1.89	6293	0.586	0.126	NA	0.058	0.275	-146.781	-54.037
11	1	11	1.233	0.764	2.1	7097	0.65	0.118	NA	0.064	0.304	107.152	-106.066
12	1	12	1.266	0.74	2.31	5855	0.691	0.094	NA	0.042	0.199	-36.636	-143.788
13	1	13	1.295	0.707	2.52	7818	0.735	0.093	NA	0.044	0.208	-48.335	-11.699
14	1	14	1.234	0.668	2.73	9604	0.808	0.163	NA	0.073	0.346	-147.777	-99.443
15	1	15	1.277	0.694	2.94	7323	0.858	0.115	NA	0.05	0.24	31.065	178.842
16	1	16	1.255	0.684	3.15	7387	0.882	0.137	NA	0.024	0.115	-154.919	174.016
17	1	17	1.266	0.671	3.36	6412	0.899	0.14	NA	0.016	0.078	-50.973	103.946
18	1	18	1.262	0.658	3.57	7912	0.912	0.152	NA	0.013	0.064	-105.365	-54.392
19	1	19	1.302	0.64	3.78	10504	0.956	0.151	NA	0.044	0.208	-24.778	80.587
20	1	20	1.315	0.672	3.99	7065	0.991	0.116	NA	0.035	0.167	68.212	92.989
21	1	21	1.346	0.657	4.2	9452	1.026	0.126	NA	0.035	0.167	-26.097	-94.309
22	1	22	1.334	0.652	4.41	8390	1.039	0.132	NA	0.013	0.062	-158.362	-132.265
23	1	23	1.293	0.629	4.62	9318	1.086	0.164	NA	0.047	0.222	-150.33	8.032
24	1	24	1.306	0.667	4.83	10150	1.126	0.124	NA	0.04	0.191	71.751	-137.92
25	1	25	1.376	0.663	5.04	8467	1.196	0.123	NA	0.07	0.336	-3.466	-75.216
26	1	26	1.34	0.675	5.25	9504	1.235	0.109	NA	0.038	0.182	161.99	165.456
27	1	27	1.383	0.659	5.46	6856	1.28	0.128	NA	0.046	0.217	-19.962	178.048
28	1	28	1.432	0.658	5.67	9034	1.329	0.149	NA	0.049	0.234	-1.274	18.688
29	1	29	1.381	0.617	5.88	13081	1.395	0.169	NA	0.066	0.312	-140.915	-139.641
30	1	30	1.392	0.65	6.09	9734	1.43	0.14	NA	0.035	0.165	71.856	-147.229
31	1	31	1.385	0.677	6.3	7336	1.458	0.111	NA	0.028	0.135	103.123	31.267
32	1	32	1.373	0.653	6.51	11551	1.485	0.132	NA	0.027	0.13	-116.306	140.572
33	1	33	1.353	0.636	6.72	11300	1.511	0.147	NA	0.026	0.124	-140.878	-24.572
34	1	34	1.333	0.626	6.93	6478	1.534	0.158	NA	0.022	0.106	-152.504	-11.626
35	1	35	1.356	0.64	7.14	8908	1.561	0.143	NA	0.027	0.129	31.479	-176.017
36	1	36	1.389	0.61	7.35	10248	1.605	0.177	NA	0.045	0.213	-42.577	-74.056
37	1	37	1.385	0.604	7.56	10101	1.612	0.182	NA	0.007	0.033	-128.585	-86.009
38	1	38	1.322	0.596	7.77	9028	1.675	0.189	NA	0.063	0.301	-172.259	-43.673
39	1	39	1.297	0.638	7.98	8360	1.725	0.154	NA	0.049	0.235	121.493	-66.248
40	1	40	1.331	0.684	8.19	8450	1.783	0.1	NA	0.058	0.275	53.072	-68.421
41	1	41	1.325	0.654	8.4	8785	1.813	0.131	NA	0.031	0.146	-101.266	-154.338
42	1	42	1.256	0.622	8.61	9868	1.89	0.186	NA	0.076	0.364	-155.378	-54.111
43	1	43	1.284	0.583	8.82	8439	1.938	0.21	NA	0.048	0.23	-53.877	101.501
44	1	44	1.302	0.565	9.03	6739	1.963	0.223	NA	0.025	0.12	-45.31	8.567
45	1	45	1.218	0.584	9.24	7110	2.049	0.239	NA	0.086	0.41	167.668	-147.022
46	1	46	1.258	0.582	9.45	7295	2.089	0.221	NA	0.04	0.191	-2.503	-170.171
47	1	47	1.277	0.586	9.66	7769	2.109	0.21	NA	0.019	0.091	12.672	15.175
48	1	48	1.24	0.612	9.87	8313	2.154	0.203	NA	0.045	0.216	144.643	131.971
49	1	49	1.221	0.729	10.08	9973	2.272	0.14	NA	0.118	0.562	99.333	-45.31
50	1	50	1.237	0.654	10.29	7795	2.349	0.171	NA	0.077	0.366	-77.53	-176.863
51	1	51	1.247	0.687	10.5	7793	2.384	0.141	NA	0.035	0.165	74.226	151.755
52	1	52	1.236	0.697	10.71	8744	2.399	0.142	NA	0.015	0.072	136.562	62.336
53	1	53	1.291	0.696	10.92	5196	2.454	0.105	NA	0.056	0.265	-1.805	-138.367
54	1	54	1.296	0.645	11.13	8053	2.505	0.147	NA	0.051	0.241	-84.409	-82.603
55	1	55	1.299	0.665	11.34	8433	2.525	0.128	NA	0.02	0.095	82.713	167.122
56	1	56	1.268	0.672	11.55	8027	2.557	0.138	NA	0.032	0.152	166.946	84.232
57	1	57	1.211	0.644	11.76	8825	2.62	0.196	NA	0.063	0.301	-153.543	39.511
58	1	58	1.215	0.621	11.97	6551	2.644	0.21	NA	0.024	0.113	-79.584	73.959
59	1	59	1.241	0.701	12.18	6257	2.728	0.136	NA	0.084	0.4	72.249	151.833
60	1	60	1.223	0.72	12.39	6463	2.754	0.141	NA	0.026	0.125	133.198	60.949
61	1	61	1.264	0.721	12.6	7686	2.795	0.105	NA	0.041	0.196	1.709	-131.489
62	1	62	1.22	0.716	12.81	8646	2.84	0.146	NA	0.045	0.213	-173.747	-175.457
63	1	63	1.271	0.705	13.02	5393	2.892	0.111	NA	0.053	0.251	-12.828	160.919
64	1	64	1.241	0.685	13.23	7490	2.928	0.146	NA	0.036	0.17	-146.656	-133.828
65	1	65	1.294	0.671	13.44	6180	2.983	0.124	NA	0.055	0.261	-14.359	132.297
66	1	66	1.322	0.7	13.65	4859	3.023	0.087	NA	0.04	0.191	45.509	59.869
67	1	67	1.362	0.655	13.86	10176	3.083	0.129	NA	0.06	0.287	-48.991	-94.5
68	1	68	1.31	0.694	14.07	10551	3.148	0.097	NA	0.065	0.309	142.681	-168.328
69	1	69	1.332	0.663	14.28	9527	3.186	0.121	NA	0.038	0.182	-54.734	162.585
70	1	70	1.31	0.623	14.49	10596	3.232	0.164	NA	0.045	0.216	-119.247	-64.513
71	1	71	1.315	0.678	14.7	6231	3.287	0.111	NA	0.055	0.261	85.44	-155.313
72	1	72	1.294	0.703	14.91	5966	3.319	0.098	NA	0.032	0.154	130.339	44.899
73	1	73	1.33	0.7	15.12	8714	3.356	0.085	NA	0.037	0.175	-4.445	-134.784
74	1	74	1.353	0.679	15.33	5646	3.386	0.104	NA	0.031	0.146	-42.188	-37.743
75	1	75	1.326	0.671	15.54	5986	3.415	0.114	NA	0.029	0.136	-163.761	-121.573
76	1	76	1.304	0.674	15.75	5416	3.436	0.118	NA	0.022	0.103	173.695	-22.544
77	1	77	1.265	0.683	15.96	4962	3.477	0.131	NA	0.04	0.191	166.245	-7.45
78	1	78	1.306	0.693	16.17	5152	3.518	0.101	NA	0.042	0.198	13.029	-153.216
79	1	79	1.306	0.697	16.38	6227	3.523	0.096	NA	0.005	0.023	88.518	75.489
80	1	80	1.314	0.711	16.59	5457	3.539	0.08	NA	0.016	0.076	58.524	-29.994
81	1	81	1.296	0.664	16.8	6626	3.589	0.13	NA	0.05	0.238	-111.188	-169.713
82	1	82	1.272	0.742	17.01	6329	3.67	0.088	NA	0.081	0.385	106.841	-141.971
83	1	83	1.268	0.729	17.22	7148	3.683	0.098	NA	0.014	0.065	-110.218	142.941
84	1	84	1.357	0.729	17.43	8652	3.773	0.054	NA	0.09	0.427	0.375	110.593
85	1	85	1.336	0.722	17.64	5881	3.795	0.062	NA	0.023	0.107	-160.281	-160.656
86	1	86	1.342	0.759	17.85	6766	3.833	0.025	NA	0.037	0.178	81.163	-118.555
87	1	87	1.387	0.681	18.06	7955	3.923	0.109	NA	0.09	0.429	-60.306	-141.469
88	1	88	1.336	0.69	18.27	7204	3.974	0.093	NA	0.052	0.246	168.993	-130.701
89	1	89	1.323	0.658	18.48	8639	4.009	0.127	NA	0.035	0.165	-112.105	78.902
90	1	90	1.394	0.658	18.69	10487	4.081	0.133	NA	0.072	0.341	-0.562	111.543
91	1	91	1.417	0.636	18.9	7046	4.112	0.161	NA	0.031	0.147	-43.73	-43.168
92	1	92	1.384	0.622	19.11	7118	4.147	0.165	NA	0.036	0.17	-156.238	-112.508
93	1	93	1.391	0.635	19.32	9845	4.162	0.154	NA	0.015	0.07	60.586	-143.175
94	1	94	1.359	0.672	19.53	4142	4.211	0.112	NA	0.049	0.232	130.76	70.174
95	1	95	1.392	0.619	19.74	9053	4.273	0.169	NA	0.062	0.295	-57.636	171.605
96	1	96	1.431	0.628	19.95	8160	4.312	0.175	NA	0.039	0.188	12.393	70.028
97	1	97	1.372	0.598	20.16	6203	4.378	0.186	NA	0.066	0.315	-153.54	-165.933
98	1	98	1.455	0.618	20.37	5152	4.464	0.196	NA	0.086	0.408	13.414	166.954
99	1	99	1.467	0.622	20.58	7063	4.476	0.199	NA	0.012	0.059	17.028	3.615
100	1	100	1.471	0.593	20.79	5550	4.505	0.225	NA	0.029	0.138	-81.954	-98.982
101	1	101	1.492	0.592	21	9597	4.527	0.239	NA	0.022	0.102	-4.129	77.825
102	1	102	1.464	0.585	21.21	6521	4.556	0.229	NA	0.029	0.14	-166.169	-162.04
103	1	103	1.442	0.592	21.42	7613	4.579	0.212	NA	0.023	0.11	160.654	-33.177
104	1	104	1.426	0.613	21.63	8994	4.605	0.187	NA	0.026	0.123	128.016	-32.638
105	1	105	1.435	0.739	21.84	9883	4.732	0.097	NA	0.126	0.602	85.784	-42.232
106	1	106	1.434	0.725	22.05	6965	4.745	0.102	NA	0.013	0.062	-95.454	178.762
107	1	107	1.421	0.757	22.26	7061	4.779	0.076	NA	0.034	0.162	112.514	-152.032
108	1	108	1.404	0.69	22.47	8416	4.848	0.108	NA	0.069	0.329	-104.315	143.171
109	1	109	1.394	0.673	22.68	8435	4.868	0.118	NA	0.02	0.094	-120.365	-16.049
110	1	110	1.446	0.644	22.89	8772	4.927	0.169	NA	0.059	0.281	-29.217	91.148
111	1	111	1.434	0.599	23.1	10391	4.974	0.202	NA	0.047	0.224	-105.017	-75.8
112	1	112	1.36	0.61	23.31	8441	5.048	0.173	NA	0.074	0.353	171.011	-83.972
113	1	113	1.407	0.612	23.52	6425	5.095	0.18	NA	0.047	0.223	1.982	-169.029
114	1	114	1.393	0.585	23.73	6769	5.125	0.203	NA	0.031	0.147	-118.08	-120.062
115	1	115	1.403	0.581	23.94	7737	5.136	0.209	NA	0.011	0.051	-20.99	97.09
116	1	116	1.381	0.599	24.15	9427	5.165	0.186	NA	0.028	0.135	140.411	161.401
117	1	117	1.379	0.572	24.36	10724	5.192	0.213	NA	0.028	0.131	-95.017	124.572
118	1	118	1.381	0.586	24.57	10118	5.207	0.199	NA	0.015	0.07	80.942	175.959
119	1	119	1.361	0.582	24.78	7731	5.227	0.201	NA	0.02	0.097	-167.81	111.248
120	1	120	1.33	0.586	24.99	5102	5.258	0.197	NA	0.031	0.149	171.555	-20.635
121	1	121	1.324	0.617	25.2	10161	5.29	0.167	NA	0.032	0.151	102.17	-69.385
122	1	122	1.354	0.674	25.41	8949	5.355	0.109	NA	0.064	0.307	61.688	-40.482
123	1	123	1.339	0.704	25.62	7283	5.388	0.079	NA	0.034	0.16	115.963	54.275
124	1	124	1.294	0.662	25.83	6726	5.451	0.133	NA	0.062	0.297	-137.092	106.945
125	1	125	1.328	0.615	26.04	10099	5.509	0.17	NA	0.059	0.279	-53.944	83.148
126	1	126	1.308	0.584	26.25	8479	5.546	0.203	NA	0.037	0.175	-122.643	-68.699
127	1	127	1.312	0.588	26.46	7999	5.551	0.199	NA	0.005	0.024	50.592	173.236
128	1	128	1.264	0.619	26.67	8817	5.608	0.185	NA	0.057	0.273	146.966	96.374
129	1	129	1.285	0.649	26.88	10039	5.645	0.149	NA	0.037	0.176	55.133	-91.833
130	1	130	1.29	0.677	27.09	5990	5.673	0.122	NA	0.028	0.135	78.807	23.674
131	1	131	1.269	0.775	27.3	10047	5.774	0.081	NA	0.101	0.479	102.205	23.398
132	1	132	1.261	0.779	27.51	8253	5.783	0.089	NA	0.009	0.044	153.113	50.908
133	1	133	1.259	0.722	27.72	8204	5.84	0.109	NA	0.057	0.271	-91.405	115.482
134	1	134	1.283	0.774	27.93	6280	5.897	0.068	NA	0.056	0.269	65.545	156.95
135	1	135	1.274	0.781	28.14	9587	5.908	0.076	NA	0.011	0.052	139.342	73.796
136	1	136	1.293	0.746	28.35	8418	5.947	0.068	NA	0.039	0.186	-61.89	158.769
137	1	137	1.288	0.799	28.56	7584	5.999	0.064	NA	0.053	0.251	95.547	157.437
138	1	138	1.349	0.816	28.77	5559	6.063	0.033	NA	0.064	0.304	15.62	-79.927
139	1	139	1.346	0.799	28.98	8970	6.081	0.016	NA	0.018	0.084	-100.524	-116.144
140	1	140	1.299	0.827	29.19	9215	6.135	0.067	NA	0.054	0.259	148.181	-111.295
141	1	141	1.317	0.715	29.4	6907	6.249	0.076	NA	0.114	0.542	-81.346	130.473
142	1	142	1.264	0.758	29.61	8928	6.318	0.089	NA	0.068	0.326	140.412	-138.242
143	1	143	1.279	0.779	29.82	7402	6.344	0.071	NA	0.026	0.123	54.434	-85.978
144	1	144	1.297	0.881	30.03	10724	6.447	0.111	NA	0.103	0.491	79.986	25.553
145	1	145	1.263	0.849	30.24	6357	6.493	0.109	NA	0.046	0.219	-137.028	142.985
146	1	146	1.242	0.885	30.45	6903	6.534	0.149	NA	0.042	0.199	120.883	-102.088
147	1	147	1.234	0.9	30.66	7103	6.551	0.165	NA	0.016	0.078	119.525	-1.359
148	1	148	1.301	0.859	30.87	9838	6.629	0.091	NA	0.078	0.374	-31.081	-150.606
149	1	149	1.298	0.887	31.08	6860	6.657	0.116	NA	0.028	0.135	95.957	127.038
150	1	150	1.326	0.884	31.29	10638	6.685	0.104	NA	0.028	0.133	-5.57	-101.527
151	1	151	1.289	0.977	31.5	6190	6.785	0.203	NA	0.099	0.473	111.614	117.184
152	1	152	1.246	0.98	31.71	6391	6.828	0.223	NA	0.044	0.207	176.167	64.554
153	1	153	1.318	0.941	31.92	6651	6.91	0.162	NA	0.082	0.392	-27.698	156.134
154	1	154	1.272	0.934	32.13	5815	6.957	0.17	NA	0.047	0.223	-170.728	-143.03
155	1	155	1.207	0.968	32.34	7197	7.031	0.234	NA	0.074	0.35	151.984	-37.288
156	1	156	1.22	1.002	32.55	8942	7.066	0.254	NA	0.035	0.168	69.304	-82.68
157	1	157	1.255	0.976	32.76	9004	7.11	0.215	NA	0.043	0.207	-36.399	-105.703
158	1	158	1.181	0.837	32.97	8128	7.267	0.177	NA	0.158	0.751	-117.997	-81.598
159	1	159	1.184	0.867	33.18	5975	7.298	0.186	NA	0.03	0.145	84.593	-157.41
160	1	160	1.181	0.876	33.39	4057	7.308	0.193	NA	0.01	0.047	106.275	21.682
161	1	161	1.191	0.912	33.6	7846	7.345	0.204	NA	0.037	0.176	74.004	-32.27
162	1	162	1.183	0.968	33.81	7136	7.401	0.249	NA	0.057	0.27	98.537	24.533
163	1	163	1.244	0.97	34.02	6397	7.463	0.215	NA	0.061	0.293	2.289	-96.248
164	1	164	1.29	0.96	34.23	8938	7.509	0.187	NA	0.047	0.223	-12.119	-14.408
165	1	165	1.237	0.929	34.44	6306	7.57	0.184	NA	0.061	0.29	-149.293	-137.174
166	1	166	1.3	0.8	34.65	6581	7.714	0.052	NA	0.144	0.684	-63.986	85.307
167	1	167	1.304	0.794	34.86	6521	7.721	0.047	NA	0.007	0.034	-57.908	6.078
168	1	168	1.284	0.858	35.07	7229	7.788	0.099	NA	0.067	0.318	107.298	165.206
169	1	169	1.292	0.834	35.28	6869	7.813	0.077	NA	0.025	0.118	-71.47	-178.768
170	1	170	1.254	0.879	35.49	6013	7.871	0.135	NA	0.058	0.277	130.479	-158.05
171	1	171	1.346	0.776	35.7	6112	8.008	0.008	NA	0.137	0.654	-48.44	-178.919
172	1	172	1.271	0.828	35.91	4671	8.1	0.091	NA	0.092	0.436	144.909	-166.651
173	1	173	1.265	0.861	36.12	5600	8.133	0.115	NA	0.033	0.158	99.084	-45.825
174	1	174	1.322	0.884	36.33	8181	8.194	0.105	NA	0.061	0.292	21.55	-77.534
175	1	175	1.371	0.822	36.54	3601	8.272	0.045	NA	0.079	0.374	-51.629	-73.18
176	1	176	1.328	0.884	36.75	7731	8.348	0.104	NA	0.076	0.36	124.965	176.594
177	1	177	1.338	0.896	36.96	7409	8.364	0.113	NA	0.016	0.074	48.104	-76.862
178	1	178	1.337	0.928	37.17	6257	8.396	0.146	NA	0.032	0.153	92.375	44.272
179	1	179	1.337	0.929	37.38	7430	8.397	0.146	NA	9.85E-4	0.005	54.755	-37.621
180	1	180	1.26	0.945	37.59	5740	8.476	0.185	NA	0.079	0.378	168.303	113.548
181	1	181	1.301	0.93	37.8	10506	8.52	0.155	NA	0.044	0.207	-19.595	172.102
182	1	182	1.249	0.937	38.01	5454	8.572	0.184	NA	0.052	0.248	172.713	-167.691
183	1	183	1.28	0.885	38.22	6562	8.632	0.124	NA	0.06	0.288	-59.414	127.873
184	1	184	1.287	0.963	38.43	6387	8.711	0.191	NA	0.079	0.376	84.417	143.831
185	1	185	1.267	0.887	38.64	6240	8.791	0.133	NA	0.079	0.377	-105.078	170.505
186	1	186	1.231	0.925	38.85	8620	8.843	0.185	NA	0.052	0.249	133.305	-121.617
187	1	187	1.194	0.843	39.06	8025	8.933	0.167	NA	0.09	0.428	-114.26	112.435
188	1	188	1.19	0.745	39.27	5932	9.031	0.164	NA	0.099	0.47	-92.397	21.863
189	1	189	1.157	0.859	39.48	7946	9.15	0.207	NA	0.119	0.567	105.878	-161.725
190	1	190	1.175	0.749	39.69	5523	9.262	0.178	NA	0.111	0.53	-80.919	173.203
191	1	191	1.231	0.717	39.9	4343	9.327	0.136	NA	0.065	0.309	-30.093	50.826
192	1	192	1.24	0.749	40.11	6120	9.36	0.115	NA	0.033	0.157	74.278	104.371
193	1	193	1.281	0.724	40.32	6114	9.407	0.091	NA	0.048	0.227	-31.344	-105.622
194	1	194	1.251	0.747	40.53	3959	9.445	0.105	NA	0.038	0.18	142.058	173.402
195	1	195	1.242	0.756	40.74	4302	9.458	0.111	NA	0.013	0.061	137.235	-4.823
196	1	196	1.252	0.738	40.95	5794	9.479	0.107	NA	0.021	0.099	-59.04	163.726
197	1	197	1.22	0.713	41.16	3840	9.52	0.148	NA	0.041	0.196	-142.485	-83.445
198	1	198	1.235	0.678	41.37	4373	9.557	0.155	NA	0.038	0.179	-66.461	76.024
199	1	199	1.272	0.723	41.58	4330	9.616	0.098	NA	0.058	0.278	50.317	116.778
200	1	200	1.284	0.781	41.79	3925	9.674	0.066	NA	0.059	0.279	78.074	27.757
