# Supplementary material for: Random sub-diffusion and capture of genes by the nuclear pore reduces dynamics and coordinates inter-chromosomal movement
Source: eLife. 2021 May 18;10:e66238. doi: 10.7554/eLife.66238 (PMC8195609; doi:10.7554/eLife.66238)
Supplement: Figure 6—source data 1. [file elife-66238-fig6-data1.zip › CLUST_DB/CLUST_HIS4dip_MinusH/190226_QuickCap_H4dip_MinusH_Sec_21b.csv]

Nr	TID	PID	x [micron]	y [micron]	t [sec]	I [val]	Len [micron]	D2S [micron]	D2R [micron]	D2P [micron]	v [micron/sec]	α [deg]	Δα [deg]
1	1	1	1.214	2.043	0	3434	0	0	NA	NA	NA	NA	NA
2	1	2	1.318	1.956	0.21	2976	0.135	0.135	NA	0.135	0.644	-39.689	NA
3	1	3	1.233	1.935	0.42	2848	0.223	0.109	NA	0.087	0.416	-165.903	-126.214
4	1	4	1.184	1.864	0.63	4927	0.309	0.182	NA	0.087	0.413	-124.691	41.212
5	1	5	1.125	1.965	0.84	4657	0.427	0.118	NA	0.117	0.559	120.192	-115.117
6	1	6	1.085	1.93	1.05	4087	0.479	0.171	NA	0.053	0.25	-138.769	101.039
7	1	7	1.104	1.901	1.26	4224	0.514	0.179	NA	0.034	0.163	-57.919	80.85
8	1	8	1.214	1.912	1.47	7176	0.624	0.131	NA	0.111	0.527	5.522	63.441
9	1	9	1.192	1.853	1.68	6325	0.688	0.191	NA	0.063	0.301	-109.989	-115.512
10	1	10	1.291	1.917	1.89	7044	0.806	0.147	NA	0.119	0.565	33.212	143.201
11	1	11	1.351	1.805	2.1	8134	0.934	0.275	NA	0.128	0.609	-61.976	-95.188
12	1	12	1.365	1.837	2.31	6105	0.969	0.255	NA	0.035	0.168	67.257	129.233
13	1	13	1.389	1.816	2.52	7381	1.001	0.286	NA	0.032	0.152	-41.707	-108.965
14	1	14	1.468	1.853	2.73	5728	1.089	0.317	NA	0.088	0.418	25.056	66.763
15	1	15	1.489	1.813	2.94	7424	1.134	0.358	NA	0.045	0.215	-62.915	-87.971
16	1	16	1.492	1.832	3.15	4733	1.154	0.349	NA	0.02	0.093	80.221	143.136
17	1	17	1.357	1.844	3.36	6028	1.289	0.245	NA	0.136	0.646	175.007	94.786
18	1	18	1.367	1.896	3.57	5448	1.342	0.212	NA	0.053	0.252	79.025	-95.982
19	1	19	1.446	1.822	3.78	6306	1.45	0.32	NA	0.108	0.515	-43.035	-122.06
20	1	20	1.438	1.854	3.99	6235	1.484	0.293	NA	0.033	0.159	104.18	147.215
21	1	21	1.535	1.935	4.2	6807	1.61	0.339	NA	0.126	0.6	39.651	-64.528
22	1	22	1.591	1.865	4.41	8851	1.699	0.416	NA	0.089	0.425	-51.451	-91.103
23	1	23	1.435	1.849	4.62	4644	1.855	0.294	NA	0.157	0.746	-174.223	-122.772
24	1	24	1.446	1.842	4.83	8108	1.868	0.306	NA	0.013	0.062	-33.353	140.87
25	1	25	1.46	1.895	5.04	4021	1.923	0.287	NA	0.055	0.26	74.484	107.837
26	1	26	1.492	1.857	5.25	6845	1.973	0.335	NA	0.05	0.237	-50.099	-124.583
27	1	27	1.477	1.849	5.46	7716	1.989	0.327	NA	0.017	0.08	-153.563	-103.463
28	1	28	1.456	1.883	5.67	6180	2.029	0.29	NA	0.04	0.189	122.292	-84.146
29	1	29	1.449	1.817	5.88	6527	2.095	0.326	NA	0.066	0.314	-96.254	141.454
30	1	30	1.498	1.921	6.09	5169	2.21	0.309	NA	0.115	0.549	64.5	160.755
31	1	31	1.552	1.944	6.3	5190	2.268	0.352	NA	0.058	0.275	22.869	-41.632
32	1	32	1.559	1.982	6.51	7148	2.307	0.35	NA	0.039	0.185	79.495	56.627
33	1	33	1.516	1.941	6.72	7374	2.366	0.318	NA	0.059	0.283	-136.657	143.848
34	1	34	1.547	1.949	6.93	4806	2.399	0.346	NA	0.033	0.155	14.549	151.206
35	1	35	1.534	2.023	7.14	4128	2.474	0.321	NA	0.075	0.356	99.738	85.189
36	1	36	1.522	2.113	7.35	3997	2.565	0.316	NA	0.091	0.433	97.858	-1.88
37	1	37	1.547	2.064	7.56	5452	2.62	0.334	NA	0.055	0.263	-63.179	-161.036
38	1	38	1.581	2.021	7.77	3603	2.674	0.368	NA	0.054	0.259	-50.803	12.376
39	1	39	1.599	1.985	7.98	4181	2.715	0.39	NA	0.04	0.192	-63.394	-12.591
40	1	40	1.55	2.049	8.19	6564	2.795	0.336	NA	0.081	0.384	127.707	-168.899
41	1	41	1.539	2.023	8.4	6124	2.823	0.326	NA	0.028	0.133	-112.468	119.825
42	1	42	1.564	2.113	8.61	5602	2.916	0.357	NA	0.093	0.442	74.417	-173.115
43	1	43	1.557	2.214	8.82	6653	3.017	0.383	NA	0.101	0.481	94.328	19.911
44	1	44	1.533	2.198	9.03	4844	3.046	0.355	NA	0.028	0.135	-145.472	120.201
45	1	45	1.538	2.106	9.24	4392	3.137	0.33	NA	0.091	0.434	-86.896	58.576
46	1	46	1.606	2.05	9.45	4569	3.225	0.392	NA	0.088	0.42	-39.342	47.554
47	1	47	1.606	1.992	9.66	8142	3.284	0.395	NA	0.059	0.281	-90.293	-50.952
48	1	48	1.591	2.052	9.87	8552	3.346	0.377	NA	0.062	0.296	104.374	-165.332
49	1	49	1.57	1.947	10.08	5237	3.454	0.369	NA	0.107	0.51	-100.973	154.652
50	1	50	1.523	1.918	10.29	4765	3.509	0.333	NA	0.055	0.262	-149.117	-48.144
51	1	51	1.595	1.923	10.5	3679	3.581	0.399	NA	0.072	0.343	4.048	153.165
52	1	52	1.519	1.999	10.71	8597	3.688	0.308	NA	0.107	0.51	134.819	130.771
53	1	53	1.377	1.935	10.92	4970	3.844	0.195	NA	0.157	0.745	-155.728	69.453
54	1	54	1.457	2.042	11.13	5341	3.978	0.243	NA	0.134	0.636	52.889	-151.383
55	1	55	1.552	1.986	11.34	6109	4.088	0.343	NA	0.11	0.526	-30.456	-83.345
56	1	56	1.47	2.006	11.55	6141	4.173	0.259	NA	0.085	0.404	166.036	-163.508
57	1	57	1.489	2.069	11.76	8000	4.239	0.276	NA	0.066	0.312	73.168	-92.868
58	1	58	1.48	2.037	11.97	8130	4.271	0.266	NA	0.033	0.157	-105.767	-178.935
59	1	59	1.401	2.111	12.18	6914	4.38	0.199	NA	0.109	0.517	137.093	-117.14
60	1	60	1.377	2.13	12.39	5757	4.41	0.185	NA	0.03	0.145	141.513	4.42
61	1	61	1.285	2.164	12.6	6591	4.508	0.141	NA	0.098	0.465	159.4	17.887
62	1	62	1.165	2.192	12.81	4917	4.632	0.157	NA	0.124	0.589	167.164	7.764
63	1	63	1.199	2.142	13.02	8537	4.693	0.1	NA	0.061	0.29	-55.745	137.09
64	1	64	1.297	2.106	13.23	5346	4.797	0.104	NA	0.104	0.496	-20.239	35.506
65	1	65	1.283	2.129	13.44	3846	4.824	0.111	NA	0.027	0.13	119.361	139.601
66	1	66	1.288	2.177	13.65	9152	4.872	0.154	NA	0.048	0.23	83.782	-35.579
67	1	67	1.212	2.1	13.86	5326	4.982	0.057	NA	0.109	0.52	-134.739	141.479
68	1	68	1.29	2.102	14.07	5713	5.06	0.096	NA	0.078	0.371	1.345	136.084
69	1	69	1.259	2.135	14.28	6436	5.105	0.103	NA	0.045	0.216	132.646	131.301
70	1	70	1.316	2.114	14.49	2801	5.166	0.124	NA	0.061	0.289	-20.472	-153.118
71	1	71	1.292	2.143	14.7	4285	5.203	0.127	NA	0.037	0.176	128.743	149.215
72	1	72	1.229	2.221	14.91	2758	5.304	0.179	NA	0.101	0.48	129.352	0.609
73	1	73	1.31	2.122	15.12	3931	5.431	0.125	NA	0.128	0.607	-50.51	-179.862
74	1	74	1.303	2.152	15.33	5719	5.462	0.141	NA	0.03	0.145	102.017	152.528
75	1	75	1.29	2.095	15.54	6423	5.52	0.093	NA	0.058	0.277	-103.054	154.929
76	1	76	1.273	2.158	15.75	4947	5.585	0.13	NA	0.065	0.312	105.306	-151.64
77	1	77	1.314	2.158	15.96	4520	5.627	0.153	NA	0.041	0.197	-0.161	-105.468
78	1	78	1.395	2.222	16.17	5781	5.729	0.255	NA	0.103	0.488	38.421	38.582
79	1	79	1.374	2.131	16.38	3684	5.823	0.183	NA	0.093	0.444	-102.626	-141.046
80	1	80	1.439	2.118	16.59	5636	5.889	0.238	NA	0.066	0.315	-11.009	91.617
81	1	81	1.405	2.122	16.8	4533	5.923	0.207	NA	0.035	0.165	173.79	-175.201
82	1	82	1.373	2.132	17.01	5480	5.956	0.183	NA	0.033	0.156	162.724	-11.066
83	1	83	1.389	2.095	17.22	4347	5.996	0.183	NA	0.04	0.191	-66.839	130.436
84	1	84	1.362	2.079	17.43	5378	6.028	0.152	NA	0.032	0.151	-148.721	-81.882
85	1	85	1.49	2.153	17.64	5113	6.175	0.297	NA	0.148	0.703	30.299	179.02
86	1	86	1.567	2.144	17.85	5926	6.253	0.367	NA	0.078	0.369	-6.345	-36.644
87	1	87	1.539	2.053	18.06	4640	6.349	0.325	NA	0.096	0.457	-106.984	-100.639
88	1	88	1.462	2.105	18.27	5314	6.442	0.255	NA	0.093	0.443	145.816	-107.201
89	1	89	1.494	2.014	18.48	3731	6.538	0.282	NA	0.096	0.458	-70.236	143.948
90	1	90	1.566	2.052	18.69	5753	6.62	0.352	NA	0.081	0.387	27.893	98.13
91	1	91	1.487	2.101	18.9	5587	6.712	0.279	NA	0.093	0.441	148.62	120.727
92	1	92	1.6	2.035	19.11	7933	6.843	0.386	NA	0.13	0.621	-30.357	-178.978
93	1	93	1.554	2.102	19.32	5190	6.924	0.345	NA	0.081	0.388	124.285	154.642
94	1	94	1.579	2.064	19.53	7095	6.97	0.366	NA	0.046	0.218	-56.556	179.159
95	1	95	1.634	2.07	19.74	7101	7.025	0.421	NA	0.055	0.263	5.909	62.465
96	1	96	1.61	2.062	19.95	7886	7.05	0.397	NA	0.025	0.117	-161.907	-167.816
97	1	97	1.62	2.141	20.16	3972	7.129	0.418	NA	0.08	0.379	83.094	-114.998
98	1	98	1.605	2.102	20.37	6378	7.171	0.395	NA	0.042	0.199	-111.703	165.203
99	1	99	1.58	2.094	20.58	6929	7.197	0.37	NA	0.026	0.124	-161.556	-49.853
100	1	100	1.517	1.968	20.79	5843	7.338	0.313	NA	0.14	0.668	-116.417	45.138
101	1	101	1.584	1.947	21	8697	7.408	0.382	NA	0.07	0.333	-17.435	98.982
102	1	102	1.587	1.938	21.21	8571	7.417	0.387	NA	0.009	0.044	-75.315	-57.879
103	1	103	1.636	1.958	21.42	6528	7.471	0.431	NA	0.054	0.256	21.715	97.03
104	1	104	1.618	2.068	21.63	6105	7.582	0.405	NA	0.111	0.529	99.71	77.995
105	1	105	1.579	2.085	21.84	6728	7.624	0.368	NA	0.042	0.2	155.321	55.611
106	1	106	1.525	2.153	22.05	6318	7.711	0.33	NA	0.087	0.413	129.174	-26.147
107	1	107	1.522	2.237	22.26	5736	7.795	0.364	NA	0.084	0.402	92.057	-37.117
108	1	108	1.517	2.183	22.47	8800	7.849	0.334	NA	0.054	0.255	-94.879	173.063
109	1	109	1.441	2.144	22.68	5996	7.935	0.248	NA	0.086	0.409	-152.66	-57.78
110	1	110	1.505	2.214	22.89	4183	8.03	0.338	NA	0.095	0.453	47.674	-159.666
111	1	111	1.446	2.245	23.1	8682	8.096	0.308	NA	0.066	0.314	152.245	104.571
112	1	112	1.467	2.268	23.31	6137	8.127	0.339	NA	0.031	0.148	47.935	-104.31
113	1	113	1.505	2.177	23.52	8160	8.225	0.32	NA	0.098	0.468	-67.606	-115.541
114	1	114	1.577	2.145	23.73	4539	8.305	0.377	NA	0.08	0.379	-24.231	43.375
115	1	115	1.448	2.122	23.94	4917	8.436	0.247	NA	0.131	0.625	-169.894	-145.662
116	1	116	1.466	2.101	24.15	9166	8.464	0.259	NA	0.028	0.131	-48.079	121.815
117	1	117	1.459	2.055	24.36	5732	8.511	0.245	NA	0.047	0.224	-99.012	-50.933
118	1	118	1.47	2.047	24.57	7571	8.524	0.256	NA	0.013	0.064	-36.351	62.661
119	1	119	1.458	2.094	24.78	7266	8.573	0.249	NA	0.049	0.231	104.261	140.612
120	1	120	1.377	2.057	24.99	5885	8.661	0.164	NA	0.089	0.422	-155.829	99.91
121	1	121	1.498	2.002	25.2	6374	8.795	0.287	NA	0.134	0.636	-24.607	131.223
122	1	122	1.541	2.043	25.41	8428	8.855	0.327	NA	0.06	0.284	44.249	68.856
123	1	123	1.526	2.002	25.62	7566	8.899	0.315	NA	0.044	0.208	-110.104	-154.353
124	1	124	1.459	2.067	25.83	7003	8.991	0.247	NA	0.093	0.441	136.076	-113.82
125	1	125	1.427	2.111	26.04	7583	9.046	0.224	NA	0.055	0.26	126.293	-9.783
126	1	126	1.557	2.048	26.25	9316	9.19	0.343	NA	0.144	0.687	-25.73	-152.023
127	1	127	1.613	1.93	26.46	6873	9.32	0.414	NA	0.13	0.621	-64.779	-39.049
128	1	128	1.592	2.009	26.67	8085	9.402	0.38	NA	0.082	0.389	104.578	169.357
129	1	129	1.587	2.015	26.88	8981	9.41	0.374	NA	0.008	0.037	126.454	21.876
130	1	130	1.625	2.039	27.09	5604	9.455	0.411	NA	0.045	0.214	32.357	-94.097
131	1	131	1.56	2.12	27.3	6498	9.559	0.354	NA	0.104	0.494	129.348	96.991
132	1	132	1.528	2.044	27.51	6860	9.64	0.314	NA	0.082	0.39	-112.58	118.071
133	1	133	1.603	2.04	27.72	9636	9.715	0.389	NA	0.075	0.357	-2.97	109.61
134	1	134	1.585	2.1	27.93	7432	9.778	0.376	NA	0.063	0.299	106.445	109.415
135	1	135	1.558	2.012	28.14	4375	9.87	0.345	NA	0.092	0.439	-107.166	146.39
136	1	136	1.526	2.014	28.35	7861	9.903	0.313	NA	0.032	0.154	177.498	-75.336
137	1	137	1.485	2.062	28.56	5484	9.966	0.272	NA	0.063	0.3	130.272	-47.226
138	1	138	1.602	2.087	28.77	10464	10.085	0.39	NA	0.119	0.569	12.121	-118.15
139	1	139	1.571	2.056	28.98	6060	10.129	0.358	NA	0.043	0.206	-134.576	-146.698
140	1	140	1.491	2.111	29.19	5981	10.225	0.286	NA	0.097	0.461	145.672	-79.752
141	1	141	1.452	2.087	29.4	5875	10.271	0.242	NA	0.046	0.217	-149.029	65.3
142	1	142	1.552	2.184	29.61	9017	10.41	0.367	NA	0.139	0.662	44.013	-166.958
143	1	143	1.519	2.118	29.82	5960	10.484	0.314	NA	0.074	0.352	-116.568	-160.581
144	1	144	1.55	2.08	30.03	6815	10.533	0.338	NA	0.049	0.233	-51.057	65.512
145	1	145	1.574	2.041	30.24	11556	10.578	0.36	NA	0.045	0.216	-58.627	-7.57
146	1	146	1.57	2.103	30.45	6626	10.64	0.361	NA	0.062	0.296	93.204	151.831
147	1	147	1.56	2.153	30.66	8672	10.691	0.363	NA	0.051	0.242	101.97	8.765
148	1	148	1.588	2.112	30.87	10943	10.741	0.381	NA	0.05	0.237	-55.112	-157.082
149	1	149	1.52	2.055	31.08	6489	10.83	0.306	NA	0.089	0.424	-140.087	-84.975
150	1	150	1.559	2.071	31.29	5486	10.873	0.347	NA	0.043	0.203	21.844	161.93
151	1	151	1.558	2.137	31.5	9920	10.939	0.357	NA	0.066	0.315	90.986	69.142
152	1	152	1.542	2.02	31.71	7217	11.057	0.329	NA	0.118	0.563	-97.71	171.304
153	1	153	1.57	1.949	31.92	7566	11.134	0.368	NA	0.076	0.363	-68.722	28.988
154	1	154	1.537	2.003	32.13	4081	11.198	0.325	NA	0.064	0.306	121.536	-169.742
155	1	155	1.509	2.12	32.34	5371	11.317	0.305	NA	0.12	0.569	103.405	-18.131
156	1	156	1.506	2.071	32.55	5376	11.366	0.293	NA	0.048	0.23	-93.834	162.761
157	1	157	1.467	2.098	32.76	4089	11.412	0.259	NA	0.047	0.222	144.89	-121.276
158	1	158	1.482	2.096	32.97	4537	11.427	0.273	NA	0.015	0.071	-7.662	-152.552
159	1	159	1.524	2.058	33.18	5457	11.484	0.31	NA	0.057	0.27	-42.881	-35.219
160	1	160	1.528	2.049	33.39	9269	11.493	0.314	NA	0.009	0.045	-61.903	-19.023
161	1	161	1.464	2.01	33.6	6304	11.569	0.252	NA	0.075	0.358	-148.013	-86.11
162	1	162	1.503	1.983	33.81	6357	11.615	0.295	NA	0.047	0.223	-34.174	113.839
163	1	163	1.522	2.064	34.02	5038	11.698	0.308	NA	0.083	0.393	76.945	111.119
164	1	164	1.457	2.045	34.23	5823	11.765	0.243	NA	0.067	0.32	-163.365	119.69
165	1	165	1.501	2.073	34.44	4275	11.817	0.288	NA	0.052	0.247	33.239	-163.396
166	1	166	1.478	2.042	34.65	7982	11.856	0.264	NA	0.039	0.185	-126.404	-159.643
167	1	167	1.393	2.115	34.86	5661	11.968	0.193	NA	0.112	0.534	139.082	-94.514
168	1	168	1.492	2.066	35.07	5597	12.079	0.279	NA	0.111	0.527	-26.35	-165.431
169	1	169	1.499	2.065	35.28	3808	12.086	0.286	NA	0.007	0.035	-10.965	15.384
170	1	170	1.443	2.09	35.49	5702	12.147	0.234	NA	0.061	0.291	156.04	167.005
171	1	171	1.483	2.098	35.7	5582	12.188	0.275	NA	0.041	0.193	12.418	-143.621
172	1	172	1.515	2.072	35.91	4541	12.229	0.303	NA	0.041	0.197	-38.963	-51.382
173	1	173	1.539	2.021	36.12	5666	12.286	0.326	NA	0.056	0.268	-65.367	-26.404
174	1	174	1.507	2.047	36.33	6026	12.326	0.293	NA	0.041	0.194	141.222	-153.411
175	1	175	1.504	2.015	36.54	5297	12.358	0.292	NA	0.032	0.152	-94.616	124.162
176	1	176	1.465	2.096	36.75	5514	12.449	0.256	NA	0.09	0.431	116.155	-149.229
177	1	177	1.517	2.058	36.96	5207	12.514	0.304	NA	0.065	0.31	-35.614	-151.769
178	1	178	1.478	2.028	37.17	4279	12.564	0.264	NA	0.05	0.236	-142.762	-107.148
179	1	179	1.472	2.055	37.38	6577	12.591	0.258	NA	0.028	0.133	102.124	-115.113
180	1	180	1.423	2.032	37.59	4893	12.646	0.209	NA	0.055	0.26	-154.951	102.925
181	1	181	1.421	2.019	37.8	3522	12.659	0.209	NA	0.013	0.062	-96.127	58.823
182	1	182	1.463	1.976	38.01	4322	12.719	0.257	NA	0.06	0.285	-46.207	49.92
183	1	183	1.393	2.024	38.22	2052	12.804	0.18	NA	0.085	0.405	145.613	-168.18
184	1	184	1.417	2	38.43	2604	12.838	0.207	NA	0.034	0.162	-43.903	170.484
185	1	185	1.398	1.884	38.64	4940	12.956	0.243	NA	0.118	0.562	-99.44	-55.537
186	1	186	1.432	1.966	38.85	3707	13.045	0.231	NA	0.089	0.423	67.363	166.803
187	1	187	1.459	1.983	39.06	3780	13.077	0.252	NA	0.032	0.154	31.697	-35.666
188	1	188	1.315	2.058	39.27	5356	13.24	0.102	NA	0.163	0.776	152.453	120.756
189	1	189	1.394	2.186	39.48	3421	13.39	0.23	NA	0.15	0.715	58.24	-94.213
190	1	190	1.408	2.225	39.69	6052	13.432	0.267	NA	0.042	0.198	69.386	11.147
191	1	191	1.41	2.171	39.9	5309	13.485	0.234	NA	0.054	0.256	-88.309	-157.696
192	1	192	1.467	2.206	40.11	4140	13.552	0.301	NA	0.067	0.319	31.855	120.165
193	1	193	1.506	2.236	40.32	7108	13.602	0.35	NA	0.049	0.234	36.97	5.114
194	1	194	1.466	2.197	40.53	4808	13.658	0.295	NA	0.056	0.269	-135.51	-172.48
195	1	195	1.466	2.215	40.74	6446	13.676	0.305	NA	0.018	0.086	89.873	-134.616
196	1	196	1.534	2.097	40.95	6589	13.812	0.324	NA	0.136	0.648	-60.137	-150.01
197	1	197	1.495	2.097	41.16	5484	13.851	0.286	NA	0.039	0.186	179.477	-120.386
198	1	198	1.457	2.134	41.37	7084	13.904	0.259	NA	0.053	0.252	135.946	-43.531
199	1	199	1.482	2.174	41.58	5531	13.951	0.299	NA	0.047	0.226	57.354	-78.592
200	1	200	1.458	2.16	41.79	6276	13.979	0.271	NA	0.028	0.133	-150.295	152.351
