# Supplementary material for: Random sub-diffusion and capture of genes by the nuclear pore reduces dynamics and coordinates inter-chromosomal movement
Source: eLife. 2021 May 18;10:e66238. doi: 10.7554/eLife.66238 (PMC8195609; doi:10.7554/eLife.66238)
Supplement: Figure 6—source data 1. [file elife-66238-fig6-data1.zip › CLUST_DB/CLUST_HIS4dip_MinusH/190328_QuickCap_H4dip_MinusH_Pri_01.csv]

Nr	TID	PID	x [micron]	y [micron]	t [sec]	I [val]	Len [micron]	D2S [micron]	D2R [micron]	D2P [micron]	v [micron/sec]	α [deg]	Δα [deg]
1	1	6	1.615	1.499	0	6079	0	0	NA	NA	NA	NA	NA
2	1	7	1.584	1.596	0.21	4441	0.101	0.101	NA	0.101	0.483	107.885	NA
3	1	8	1.563	1.585	0.42	2186	0.125	0.101	NA	0.023	0.111	-154.4	97.715
4	1	9	1.608	1.638	0.63	4953	0.194	0.14	NA	0.069	0.33	49.811	-155.79
5	1	10	1.629	1.503	0.84	5881	0.332	0.014	NA	0.137	0.654	-80.981	-130.792
6	1	11	1.597	1.589	1.05	3253	0.424	0.092	NA	0.092	0.44	110.277	-168.742
7	1	12	1.624	1.63	1.26	5184	0.473	0.132	NA	0.049	0.233	57.152	-53.125
8	1	13	1.644	1.624	1.47	4044	0.495	0.128	NA	0.022	0.103	-18.098	-75.251
9	1	14	1.59	1.647	1.68	5126	0.554	0.15	NA	0.059	0.282	156.631	174.73
10	1	15	1.562	1.476	1.89	1218	0.728	0.058	NA	0.174	0.827	-99.187	104.182
11	1	16	1.564	1.548	2.1	3522	0.8	0.071	NA	0.072	0.344	88.75	-172.064
12	1	17	1.465	1.652	2.31	4354	0.943	0.214	NA	0.143	0.683	133.48	44.731
13	1	18	1.461	1.613	2.52	3238	0.982	0.192	NA	0.039	0.187	-95.758	130.762
14	1	19	1.541	1.444	2.73	936	1.169	0.093	NA	0.186	0.887	-64.796	30.962
15	1	20	1.409	1.601	2.94	3253	1.373	0.23	NA	0.204	0.972	130.017	-165.187
16	1	21	1.495	1.507	3.15	1779	1.499	0.121	NA	0.127	0.603	-47.612	-177.629
17	1	22	1.439	1.629	3.36	2583	1.633	0.219	NA	0.133	0.635	114.702	162.314
18	1	23	1.51	1.426	3.57	1079	1.847	0.129	NA	0.215	1.022	-70.765	174.533
19	1	24	1.384	1.542	3.78	2291	2.019	0.236	NA	0.171	0.816	137.226	-152.01
20	1	25	1.424	1.563	3.99	4435	2.064	0.201	NA	0.046	0.217	26.662	-110.564
21	1	26	1.393	1.626	4.2	4119	2.135	0.256	NA	0.071	0.337	116.198	89.536
22	1	27	1.366	1.584	4.41	3332	2.186	0.263	NA	0.051	0.241	-122.404	121.398
23	1	28	1.45	1.598	4.62	4383	2.271	0.192	NA	0.086	0.407	9.562	131.966
24	1	29	1.468	1.673	4.83	5233	2.349	0.228	NA	0.077	0.368	76.686	67.124
25	1	30	1.437	1.676	5.04	4576	2.38	0.251	NA	0.031	0.149	174.133	97.447
26	1	31	1.369	1.643	5.25	5164	2.456	0.286	NA	0.076	0.363	-153.971	31.895
27	1	32	1.349	1.694	5.46	4132	2.511	0.33	NA	0.055	0.262	110.725	-95.304
28	1	33	1.341	1.717	5.67	4369	2.535	0.35	NA	0.024	0.115	108.546	-2.179
29	1	34	1.364	1.745	5.88	5431	2.571	0.351	NA	0.036	0.17	50.378	-58.168
30	1	35	1.318	1.754	6.09	4238	2.618	0.392	NA	0.047	0.225	169.108	118.73
31	1	36	1.41	1.741	6.3	3744	2.711	0.317	NA	0.093	0.443	-8.045	-177.153
32	1	37	1.393	1.764	6.51	4196	2.74	0.346	NA	0.029	0.136	125.989	134.035
33	1	38	1.411	1.769	6.72	6653	2.759	0.338	NA	0.019	0.09	15.062	-110.927
34	1	39	1.443	1.749	6.93	3799	2.797	0.303	NA	0.038	0.18	-31.704	-46.766
35	1	40	1.34	1.691	7.14	2796	2.915	0.335	NA	0.118	0.564	-150.727	-119.023
36	1	41	1.395	1.697	7.35	5977	2.97	0.296	NA	0.055	0.263	6.121	156.848
37	1	42	1.412	1.623	7.56	2274	3.046	0.238	NA	0.076	0.363	-77.136	-83.257
38	1	43	1.372	1.634	7.77	2208	3.087	0.278	NA	0.041	0.196	164.076	-118.789
39	1	44	1.289	1.619	7.98	2559	3.172	0.348	NA	0.085	0.404	-170.163	25.761
40	1	45	1.273	1.524	8.19	2675	3.269	0.343	NA	0.097	0.462	-99.576	70.586
41	1	46	1.255	1.522	8.4	3342	3.287	0.361	NA	0.018	0.086	-173.273	-73.696
42	1	47	1.197	1.473	8.61	3103	3.363	0.419	NA	0.075	0.359	-140.416	32.856
43	1	48	1.184	1.461	8.82	3078	3.381	0.433	NA	0.018	0.086	-135.093	5.324
44	1	49	1.098	1.538	9.03	3417	3.497	0.519	NA	0.116	0.551	137.99	-86.918
45	1	50	1.24	1.694	9.24	2764	3.707	0.423	NA	0.211	1.004	47.68	-90.31
46	1	51	1.131	1.693	9.45	3882	3.816	0.521	NA	0.108	0.516	-179.468	132.852
47	1	52	1.148	1.564	9.66	3822	3.946	0.471	NA	0.131	0.622	-82.493	96.975
48	1	53	1.146	1.615	9.87	2429	3.998	0.484	NA	0.052	0.247	93.084	175.577
49	1	54	1.167	1.541	10.08	2982	4.075	0.45	NA	0.077	0.368	-73.738	-166.822
50	1	55	1.164	1.483	10.29	2252	4.134	0.451	NA	0.058	0.277	-92.875	-19.137
51	1	56	1.102	1.407	10.5	2203	4.232	0.521	NA	0.098	0.466	-129.437	-36.562
52	1	57	1.183	1.488	10.71	3231	4.346	0.433	NA	0.114	0.544	45.058	174.494
53	1	58	1.174	1.708	10.92	2414	4.566	0.488	NA	0.22	1.047	92.315	47.257
54	1	59	1.165	1.769	11.13	1373	4.627	0.525	NA	0.061	0.292	98.932	6.617
55	1	60	1.357	1.646	11.34	1237	4.855	0.298	NA	0.228	1.085	-32.552	-131.484
56	1	61	1.377	1.741	11.55	1830	4.952	0.34	NA	0.097	0.464	78.056	110.608
57	1	62	1.287	1.757	11.76	1873	5.043	0.418	NA	0.091	0.434	169.767	91.712
58	1	63	1.293	1.615	11.97	992	5.186	0.343	NA	0.143	0.679	-87.58	102.652
59	1	64	1.305	1.556	12.18	1427	5.246	0.315	NA	0.06	0.286	-78.161	9.419
60	1	65	1.327	1.614	12.39	1710	5.307	0.31	NA	0.061	0.292	69.447	147.608
61	1	66	1.286	1.651	12.6	2282	5.362	0.362	NA	0.055	0.262	137.386	67.939
62	1	67	1.234	1.592	12.81	1670	5.441	0.392	NA	0.078	0.372	-131.58	91.033
63	1	68	1.302	1.665	13.02	1126	5.54	0.355	NA	0.099	0.474	47.139	178.72
64	1	69	1.182	1.685	13.23	1420	5.662	0.472	NA	0.122	0.581	170.522	123.383
65	1	70	1.21	1.628	13.44	1218	5.726	0.425	NA	0.064	0.304	-63.267	126.211
66	1	71	1.261	1.542	13.65	802	5.826	0.357	NA	0.1	0.477	-59.532	3.735
67	1	72	1.218	1.709	13.86	925	5.998	0.449	NA	0.172	0.821	104.45	163.982
68	1	73	1.099	1.824	14.07	2615	6.164	0.61	NA	0.166	0.79	135.972	31.522
69	1	74	1.198	1.742	14.28	2208	6.293	0.483	NA	0.129	0.614	-39.78	-175.751
70	1	75	1.281	1.624	14.49	3351	6.437	0.357	NA	0.144	0.686	-54.881	-15.101
71	1	76	1.226	1.685	14.7	3897	6.519	0.431	NA	0.082	0.389	131.751	-173.368
72	1	77	1.253	1.513	14.91	2724	6.693	0.362	NA	0.174	0.829	-81.075	147.174
73	1	78	1.187	1.604	15.12	1450	6.806	0.441	NA	0.113	0.537	126.123	-152.802
74	1	79	1.139	1.68	15.33	2321	6.896	0.51	NA	0.09	0.429	122.364	-3.759
75	1	80	1.059	1.599	15.54	1676	7.01	0.566	NA	0.114	0.542	-134.693	102.943
76	1	81	1.024	1.608	15.75	2673	7.046	0.601	NA	0.036	0.17	166.317	-58.99
77	1	82	1.055	1.847	15.96	2990	7.287	0.659	NA	0.241	1.149	82.523	-83.794
78	1	83	1.017	1.768	16.17	2805	7.374	0.656	NA	0.088	0.417	-115.706	161.771
79	1	84	1.04	1.76	16.38	2754	7.398	0.632	NA	0.024	0.113	-19.641	96.066
80	1	85	1.058	1.795	16.59	3010	7.438	0.631	NA	0.04	0.188	62.71	82.35
81	1	86	1.059	1.783	16.8	2423	7.45	0.625	NA	0.013	0.06	-85.711	-148.421
82	1	87	1.139	1.695	17.01	1971	7.569	0.515	NA	0.119	0.568	-47.584	38.127
83	1	88	1.1	1.842	17.22	3865	7.722	0.619	NA	0.153	0.727	104.898	152.482
84	1	89	1.092	1.738	17.43	2756	7.826	0.575	NA	0.104	0.496	-94.328	160.775
85	1	90	1.078	1.745	17.64	2965	7.842	0.591	NA	0.016	0.075	155.766	-109.906
86	1	91	1.157	1.813	17.85	3456	7.947	0.555	NA	0.105	0.5	40.546	-115.22
87	1	92	1.012	1.813	18.06	1996	8.092	0.68	NA	0.145	0.692	179.985	139.439
88	1	93	1.113	1.774	18.27	1612	8.201	0.572	NA	0.109	0.517	-21.3	158.714
89	1	94	1.05	1.775	18.48	1887	8.264	0.629	NA	0.063	0.302	178.762	-159.937
90	1	95	1.16	1.687	18.69	1883	8.405	0.493	NA	0.141	0.671	-38.57	142.668
91	1	96	0.966	1.718	18.9	1083	8.601	0.685	NA	0.196	0.933	170.843	-150.587
92	1	97	1.068	1.744	19.11	1454	8.706	0.6	NA	0.104	0.496	14.081	-156.762
93	1	98	0.961	1.665	19.32	1288	8.838	0.675	NA	0.132	0.63	-143.61	-157.691
94	1	99	1.038	1.646	19.53	1649	8.917	0.596	NA	0.079	0.377	-13.927	129.683
95	1	100	1.028	1.783	19.74	1926	9.054	0.652	NA	0.137	0.652	94.118	108.046
96	1	101	0.86	1.907	19.95	4014	9.263	0.858	NA	0.209	0.993	143.528	49.409
97	1	102	1.064	1.772	20.16	1770	9.506	0.616	NA	0.244	1.16	-33.475	-177.002
98	1	103	1.043	1.732	20.37	2248	9.552	0.618	NA	0.046	0.218	-117.336	-83.862
99	1	104	1.142	1.725	20.58	2395	9.652	0.524	NA	0.1	0.474	-3.703	113.633
100	1	105	1.186	1.738	20.79	2564	9.697	0.492	NA	0.046	0.217	16.715	20.418
101	1	106	1.224	1.682	21	2764	9.765	0.432	NA	0.068	0.322	-55.493	-72.209
102	1	107	1.149	1.731	21.21	2833	9.854	0.521	NA	0.089	0.426	147.238	-157.268
103	1	108	1.18	1.733	21.42	2500	9.885	0.495	NA	0.031	0.147	4.571	-142.667
104	1	109	1.185	1.712	21.63	2449	9.907	0.48	NA	0.022	0.103	-74.64	-79.211
105	1	110	1.255	1.691	21.84	3317	9.98	0.408	NA	0.073	0.349	-17.415	57.226
106	1	111	1.187	1.789	22.05	2673	10.099	0.517	NA	0.119	0.568	124.661	142.076
107	1	112	1.222	1.655	22.26	3082	10.237	0.424	NA	0.138	0.655	-75.514	159.825
108	1	113	1.251	1.708	22.47	5143	10.297	0.42	NA	0.06	0.288	61.133	136.647
109	1	114	1.124	1.699	22.68	4373	10.425	0.53	NA	0.127	0.606	-175.602	123.265
110	1	115	1.092	1.721	22.89	2570	10.463	0.568	NA	0.038	0.183	145.141	-39.257
111	1	116	1.151	1.666	23.1	3353	10.544	0.493	NA	0.081	0.384	-42.975	171.884
112	1	117	1.048	1.682	23.31	3688	10.649	0.597	NA	0.105	0.501	170.811	-146.214
113	1	118	1.063	1.645	23.52	2905	10.689	0.571	NA	0.04	0.192	-67.633	121.555
114	1	119	0.977	1.559	23.73	4063	10.811	0.641	NA	0.121	0.578	-134.749	-67.116
115	1	120	0.968	1.557	23.94	1986	10.82	0.65	NA	0.009	0.044	-169.346	-34.598
116	1	121	0.839	1.52	24.15	3221	10.954	0.776	NA	0.134	0.64	-163.797	5.549
117	1	122	0.834	1.576	24.36	4123	11.01	0.785	NA	0.056	0.268	95.424	-100.779
118	1	123	0.792	1.526	24.57	1557	11.076	0.824	NA	0.065	0.311	-130.551	134.026
119	1	124	0.843	1.615	24.78	1367	11.178	0.781	NA	0.102	0.487	60.055	-169.394
120	1	125	0.744	1.653	24.99	2530	11.284	0.885	NA	0.106	0.503	158.768	98.713
121	1	126	0.839	1.628	25.2	2028	11.382	0.787	NA	0.098	0.469	-15.129	-173.897
122	1	127	0.82	1.624	25.41	2357	11.402	0.805	NA	0.019	0.091	-169.512	-154.384
123	1	128	0.747	1.751	25.62	2752	11.548	0.904	NA	0.147	0.698	120.127	-70.36
124	1	129	0.756	1.77	25.83	3468	11.57	0.901	NA	0.022	0.104	63.865	-56.262
125	1	130	0.873	1.583	26.04	3020	11.791	0.747	NA	0.221	1.051	-58.045	-121.911
126	1	131	0.858	1.561	26.25	2193	11.818	0.76	NA	0.027	0.129	-123.71	-65.665
127	1	132	0.847	1.664	26.46	3686	11.922	0.786	NA	0.104	0.495	96.21	-140.08
128	1	133	0.851	1.645	26.67	2656	11.941	0.778	NA	0.019	0.091	-78.155	-174.365
129	1	134	0.786	1.661	26.88	5194	12.008	0.845	NA	0.067	0.317	166.568	-115.277
130	1	135	0.901	1.565	27.09	4172	12.157	0.717	NA	0.15	0.713	-39.971	153.461
131	1	136	0.833	1.654	27.3	5087	12.269	0.798	NA	0.112	0.533	127.437	167.409
132	1	137	0.936	1.715	27.51	3539	12.39	0.713	NA	0.12	0.574	30.842	-96.595
133	1	138	0.962	1.551	27.72	2843	12.556	0.655	NA	0.166	0.79	-81.088	-111.93
134	1	139	1.022	1.571	27.93	4462	12.619	0.598	NA	0.064	0.303	18.397	99.485
135	1	140	1.028	1.508	28.14	2376	12.683	0.588	NA	0.064	0.305	-85.165	-103.562
136	1	141	1.063	1.434	28.35	3359	12.765	0.556	NA	0.081	0.387	-64.472	20.693
137	1	142	1.003	1.417	28.56	2466	12.826	0.617	NA	0.062	0.294	-163.648	-99.176
138	1	143	1.066	1.424	28.77	3360	12.89	0.554	NA	0.063	0.301	6.859	170.507
139	1	144	1.078	1.413	28.98	3820	12.906	0.544	NA	0.016	0.076	-43.324	-50.183
140	1	145	1.028	1.387	29.19	2636	12.962	0.598	NA	0.056	0.266	-152.172	-108.848
141	1	146	0.854	1.39	29.4	2414	13.135	0.769	NA	0.174	0.828	178.969	-28.859
142	1	147	0.745	1.356	29.61	3731	13.25	0.882	NA	0.114	0.545	-162.358	18.673
143	1	148	0.953	1.359	29.82	3438	13.458	0.676	NA	0.208	0.991	0.992	163.35
144	1	149	1.004	1.394	30.03	3445	13.52	0.62	NA	0.062	0.294	34.536	33.545
145	1	150	0.935	1.428	30.24	3214	13.597	0.684	NA	0.077	0.365	154.152	119.616
146	1	151	0.754	1.321	30.45	5804	13.807	0.88	NA	0.21	1.001	-149.625	56.223
147	1	152	0.814	1.38	30.66	2613	13.891	0.81	NA	0.084	0.399	44.287	-166.088
148	1	153	0.779	1.456	30.87	2617	13.974	0.837	NA	0.084	0.398	114.535	70.248
149	1	154	0.876	1.445	31.08	2929	14.071	0.742	NA	0.097	0.463	-6.746	-121.281
150	1	155	0.797	1.42	31.29	2442	14.154	0.822	NA	0.082	0.392	-162.718	-155.972
151	1	156	0.85	1.308	31.5	2169	14.277	0.789	NA	0.124	0.588	-64.714	98.004
152	1	157	0.89	1.311	31.71	2967	14.318	0.749	NA	0.041	0.193	4.116	68.83
153	1	158	0.936	1.372	31.92	2103	14.394	0.691	NA	0.076	0.362	52.805	48.69
154	1	159	1.007	1.358	32.13	1382	14.466	0.624	NA	0.072	0.343	-11.037	-63.842
155	1	160	0.805	1.334	32.34	3556	14.669	0.827	NA	0.203	0.967	-173.142	-162.105
156	1	161	0.882	1.384	32.55	2372	14.76	0.743	NA	0.091	0.435	33.283	-153.575
157	1	162	1.073	1.403	32.76	4686	14.953	0.551	NA	0.192	0.916	5.658	-27.625
158	1	163	0.939	1.468	32.97	4345	15.102	0.677	NA	0.149	0.712	154.036	148.378
159	1	164	0.778	1.42	33.18	3093	15.271	0.842	NA	0.169	0.803	-163.289	42.675
160	1	165	0.663	1.33	33.39	3786	15.417	0.967	NA	0.146	0.694	-141.674	21.615
161	1	166	0.607	1.328	33.6	4096	15.473	1.023	NA	0.056	0.267	-178.909	-37.235
162	1	167	0.667	1.335	33.81	3967	15.533	0.963	NA	0.06	0.285	6.181	-174.91
163	1	168	0.639	1.325	34.02	1446	15.562	0.992	NA	0.029	0.14	-159.897	-166.079
164	1	169	0.76	1.311	34.23	2020	15.683	0.876	NA	0.122	0.579	-6.49	153.408
165	1	170	0.78	1.312	34.44	1329	15.704	0.856	NA	0.02	0.097	2.184	8.674
166	1	171	0.654	1.246	34.65	1896	15.846	0.994	NA	0.142	0.678	-152.301	-154.485
167	1	172	0.537	1.175	34.86	1764	15.983	1.126	NA	0.137	0.653	-149.006	3.295
168	1	173	0.821	1.291	35.07	1646	16.291	0.821	NA	0.307	1.464	22.142	171.148
169	1	174	0.582	1.243	35.28	1294	16.535	1.065	NA	0.244	1.164	-168.779	169.079
170	1	175	0.705	1.263	35.49	1600	16.661	0.94	NA	0.125	0.597	9.083	177.862
171	1	176	0.626	1.289	35.7	881	16.744	1.011	NA	0.084	0.398	161.908	152.825
172	1	177	0.577	1.267	35.91	1792	16.798	1.064	NA	0.054	0.258	-156.044	42.048
173	1	178	0.741	1.318	36.12	1280	16.97	0.893	NA	0.172	0.819	17.302	173.346
174	1	179	0.694	1.265	36.33	1055	17.041	0.951	NA	0.071	0.336	-131.382	-148.685
175	1	180	0.566	1.219	36.54	2250	17.177	1.086	NA	0.136	0.646	-160.066	-28.684
176	1	181	0.739	1.32	36.75	1160	17.377	0.894	NA	0.2	0.954	30.268	-169.666
177	1	182	0.528	1.179	36.96	4661	17.631	1.133	NA	0.254	1.209	-146.208	-176.476
178	1	183	0.719	1.337	37.17	930	17.878	0.911	NA	0.247	1.178	39.775	-174.017
179	1	184	0.709	1.353	37.38	964	17.897	0.918	NA	0.018	0.088	121.63	81.855
180	1	185	0.623	1.231	37.59	1365	18.046	1.028	NA	0.149	0.711	-125.212	113.159
181	1	186	0.544	1.129	37.8	2833	18.175	1.134	NA	0.129	0.615	-127.782	-2.57
182	1	187	0.509	1.212	38.01	4155	18.265	1.143	NA	0.09	0.427	112.784	-119.434
183	1	188	0.491	1.165	38.22	3046	18.314	1.173	NA	0.05	0.236	-111.408	135.808
184	1	189	0.447	1.152	38.43	3895	18.361	1.219	NA	0.046	0.22	-162.853	-51.445
185	1	190	0.393	1.234	38.64	5983	18.459	1.251	NA	0.098	0.468	123.408	-73.739
186	1	191	0.555	1.117	38.85	2897	18.659	1.127	NA	0.2	0.953	-35.628	-159.037
187	1	192	0.651	1.17	39.06	2649	18.768	1.019	NA	0.109	0.519	29.119	64.747
188	1	193	0.598	1.188	39.27	1497	18.824	1.064	NA	0.056	0.265	161.414	132.295
189	1	194	0.691	1.231	39.48	1444	18.926	0.963	NA	0.103	0.489	25.053	-136.361
190	1	195	0.676	1.134	39.69	1568	19.024	1.007	NA	0.098	0.467	-98.462	-123.516
191	1	196	0.758	1.278	39.9	1356	19.19	0.886	NA	0.165	0.787	60.531	158.994
192	1	197	0.6	1.067	40.11	3797	19.453	1.103	NA	0.264	1.255	-126.69	172.779
193	1	198	0.558	1.164	40.32	3362	19.559	1.109	NA	0.106	0.505	113.534	-119.776
194	1	199	0.505	1.291	40.53	3545	19.696	1.129	NA	0.137	0.654	112.488	-1.046
195	1	200	0.505	1.304	40.74	3571	19.709	1.128	NA	0.013	0.061	92.837	-19.651
196	1	201	0.581	1.319	40.95	2700	19.787	1.05	NA	0.078	0.372	11	-81.837
197	1	202	0.578	1.267	41.16	2909	19.84	1.063	NA	0.052	0.248	-93.584	-104.584
198	1	203	0.489	1.189	41.37	3972	19.957	1.168	NA	0.118	0.56	-139.012	-45.428
199	1	204	0.616	1.204	41.58	2835	20.085	1.042	NA	0.128	0.609	6.324	145.336
200	1	205	0.613	1.253	41.79	2929	20.135	1.032	NA	0.05	0.237	94.27	87.947
