# Supplementary material for: Random sub-diffusion and capture of genes by the nuclear pore reduces dynamics and coordinates inter-chromosomal movement
Source: eLife. 2021 May 18;10:e66238. doi: 10.7554/eLife.66238 (PMC8195609; doi:10.7554/eLife.66238)
Supplement: Figure 6—source data 1. [file elife-66238-fig6-data1.zip › CLUST_DB/CLUST_HIS4dip_MinusH/190328_QuickCap_H4dip_MinusH_Pri_02.csv]

Nr	TID	PID	x [micron]	y [micron]	t [sec]	I [val]	Len [micron]	D2S [micron]	D2R [micron]	D2P [micron]	v [micron/sec]	α [deg]	Δα [deg]
1	1	6	3.614	1.806	0	5501	0	0	NA	NA	NA	NA	NA
2	1	7	3.574	1.869	0.21	4644	0.074	0.074	NA	0.074	0.354	123.009	NA
3	1	8	3.606	2.138	0.42	5868	0.346	0.332	NA	0.271	1.292	83.154	-39.855
4	1	9	3.642	2.053	0.63	4614	0.438	0.248	NA	0.092	0.44	-66.911	-150.065
5	1	10	3.488	2.043	0.84	4552	0.593	0.269	NA	0.155	0.739	-176.403	-109.492
6	1	11	3.581	2.073	1.05	6314	0.691	0.269	NA	0.098	0.466	18.002	-165.595
7	1	12	3.602	2.183	1.26	8430	0.802	0.377	NA	0.111	0.53	78.901	60.899
8	1	13	3.566	2.078	1.47	4578	0.913	0.276	NA	0.11	0.526	-108.818	172.281
9	1	14	3.601	2.183	1.68	4211	1.023	0.377	NA	0.11	0.526	71.419	-179.763
10	1	15	3.655	2.113	1.89	2813	1.111	0.31	NA	0.087	0.416	-52.506	-123.925
11	1	16	3.561	2.073	2.1	3722	1.213	0.272	NA	0.102	0.486	-156.817	-104.311
12	1	17	3.56	2.104	2.31	5604	1.244	0.303	NA	0.031	0.147	91.886	-111.297
13	1	18	3.532	2.159	2.52	6690	1.305	0.362	NA	0.061	0.291	116.81	24.924
14	1	19	3.47	1.955	2.73	4891	1.517	0.207	NA	0.213	1.013	-106.933	136.257
15	1	20	3.468	1.966	2.94	2634	1.528	0.216	NA	0.011	0.052	100.887	-152.18
16	1	21	3.574	2.02	3.15	3750	1.647	0.218	NA	0.118	0.564	27.335	-73.552
17	1	22	3.499	2.029	3.36	2890	1.721	0.25	NA	0.075	0.355	173.498	146.163
18	1	23	3.563	1.979	3.57	2527	1.802	0.18	NA	0.081	0.383	-38.001	148.501
19	1	24	3.783	2.038	3.78	3014	2.029	0.286	NA	0.228	1.085	14.881	52.882
20	1	25	3.648	2.064	3.99	5371	2.168	0.26	NA	0.138	0.657	169.022	154.142
21	1	26	3.64	2.068	4.2	2547	2.176	0.263	NA	0.009	0.041	154.751	-14.272
22	1	27	3.521	2.065	4.41	4529	2.295	0.275	NA	0.118	0.564	-178.808	26.441
23	1	28	3.706	2.069	4.62	4386	2.479	0.279	NA	0.185	0.88	1.346	-179.846
24	1	29	3.628	2.021	4.83	3596	2.571	0.215	NA	0.092	0.437	-148.158	-149.503
25	1	30	3.604	2.091	5.04	4680	2.645	0.285	NA	0.074	0.352	108.797	-103.045
26	1	31	3.5	2.115	5.25	1975	2.752	0.33	NA	0.107	0.509	166.764	57.966
27	1	32	3.591	2.099	5.46	5055	2.844	0.294	NA	0.092	0.44	-10.276	-177.039
28	1	33	3.611	1.969	5.67	3059	2.976	0.162	NA	0.132	0.628	-81.193	-70.918
29	1	34	3.663	2.057	5.88	5536	3.078	0.255	NA	0.102	0.488	59.649	140.842
30	1	35	3.623	1.951	6.09	3989	3.192	0.145	NA	0.113	0.539	-110.521	-170.17
31	1	36	3.634	1.942	6.3	4068	3.206	0.137	NA	0.014	0.067	-39.405	71.117
32	1	37	3.561	2.064	6.51	5034	3.348	0.264	NA	0.143	0.679	120.824	160.228
33	1	38	3.702	2.094	6.72	7825	3.493	0.301	NA	0.144	0.687	11.657	-109.166
34	1	39	3.84	2.032	6.93	4906	3.643	0.319	NA	0.151	0.718	-24.199	-35.856
35	1	40	3.663	1.913	7.14	4313	3.857	0.117	NA	0.213	1.015	-146.184	-121.985
36	1	41	3.753	1.89	7.35	5685	3.95	0.162	NA	0.093	0.444	-14.353	131.831
37	1	42	3.8	1.807	7.56	5371	4.046	0.186	NA	0.096	0.456	-60.472	-46.119
38	1	43	3.704	1.857	7.77	4194	4.154	0.103	NA	0.108	0.516	152.551	-146.977
39	1	44	3.723	1.815	7.98	5269	4.199	0.109	NA	0.045	0.215	-65.529	141.92
40	1	45	3.632	1.798	8.19	4098	4.292	0.019	NA	0.092	0.44	-169.309	-103.78
41	1	46	3.66	2.039	8.4	4349	4.534	0.237	NA	0.242	1.154	83.469	-107.222
42	1	47	3.552	2.075	8.61	4665	4.648	0.276	NA	0.114	0.541	161.515	78.046
43	1	48	3.685	1.986	8.82	3400	4.807	0.193	NA	0.16	0.761	-33.828	164.657
44	1	49	3.724	1.935	9.03	4593	4.872	0.169	NA	0.064	0.306	-52.319	-18.491
45	1	50	3.565	2.011	9.24	5198	5.048	0.21	NA	0.176	0.838	154.727	-152.954
46	1	51	3.744	2.02	9.45	4106	5.227	0.25	NA	0.18	0.856	2.99	-151.737
47	1	52	3.683	1.872	9.66	6237	5.388	0.095	NA	0.16	0.763	-112.354	-115.343
48	1	53	3.729	2.005	9.87	4345	5.528	0.229	NA	0.141	0.669	70.855	-176.792
49	1	54	3.744	1.951	10.08	3820	5.584	0.194	NA	0.056	0.266	-75.056	-145.91
50	1	55	3.677	1.964	10.29	3729	5.652	0.169	NA	0.068	0.324	168.958	-115.986
51	1	56	3.731	2.137	10.5	2743	5.833	0.351	NA	0.182	0.865	72.619	-96.339
52	1	57	3.591	1.972	10.71	2432	6.05	0.168	NA	0.216	1.03	-130.529	156.852
53	1	58	3.62	1.968	10.92	3044	6.08	0.162	NA	0.03	0.141	-7.984	122.544
54	1	59	3.578	1.947	11.13	3027	6.127	0.146	NA	0.047	0.226	-153.373	-145.389
55	1	60	3.663	2.054	11.34	3456	6.264	0.253	NA	0.137	0.653	51.594	-155.033
56	1	61	3.544	2.152	11.55	5331	6.418	0.353	NA	0.154	0.733	140.482	88.888
57	1	62	3.662	2.131	11.76	3131	6.538	0.328	NA	0.12	0.571	-10.337	-150.819
58	1	63	3.678	2.135	11.97	3110	6.554	0.335	NA	0.017	0.079	15.091	25.427
59	1	64	3.804	2.21	12.18	1979	6.701	0.446	NA	0.146	0.696	30.975	15.885
60	1	65	3.72	2.086	12.39	2935	6.851	0.299	NA	0.15	0.715	-123.718	-154.694
61	1	66	3.775	2.141	12.6	2978	6.928	0.371	NA	0.077	0.369	45.603	169.321
62	1	67	3.834	2.153	12.81	2999	6.989	0.41	NA	0.061	0.29	11.336	-34.267
63	1	68	3.72	2.078	13.02	898	7.125	0.292	NA	0.136	0.649	-146.818	-158.153
64	1	69	3.698	2.173	13.23	2828	7.223	0.376	NA	0.097	0.463	103.368	-109.815
65	1	70	3.683	2.06	13.44	2131	7.336	0.263	NA	0.114	0.542	-97.32	159.312
66	1	71	3.731	2.281	13.65	3155	7.563	0.489	NA	0.226	1.077	77.723	175.044
67	1	72	3.748	2.229	13.86	3850	7.618	0.443	NA	0.055	0.261	-72.212	-149.935
68	1	73	3.657	2.169	14.07	2186	7.727	0.365	NA	0.109	0.521	-146.737	-74.525
69	1	74	3.727	2.183	14.28	2355	7.799	0.393	NA	0.072	0.343	11.167	157.903
70	1	75	3.711	2.119	14.49	2054	7.865	0.327	NA	0.066	0.315	-104.546	-115.713
71	1	76	3.696	2.175	14.7	1312	7.923	0.377	NA	0.058	0.274	104.521	-150.933
72	1	77	3.671	2.156	14.91	1407	7.954	0.354	NA	0.031	0.15	-143.437	112.042
73	1	78	3.774	2.107	15.12	2348	8.068	0.34	NA	0.114	0.542	-25.428	118.009
74	1	79	3.73	2.1	15.33	2423	8.112	0.316	NA	0.044	0.21	-171.083	-145.654
75	1	80	3.9	2.069	15.54	1659	8.285	0.389	NA	0.173	0.824	-10.263	160.819
76	1	81	3.875	2.215	15.75	2794	8.433	0.485	NA	0.148	0.705	100.033	110.297
77	1	82	3.667	2.121	15.96	2329	8.661	0.319	NA	0.228	1.086	-155.615	104.351
78	1	83	3.663	2.2	16.17	2728	8.741	0.397	NA	0.079	0.378	92.519	-111.865
79	1	84	3.733	2.063	16.38	3357	8.894	0.283	NA	0.154	0.732	-63.245	-155.764
80	1	85	3.756	2.025	16.59	1708	8.939	0.261	NA	0.045	0.215	-58.27	4.975
81	1	86	3.729	2.183	16.8	2239	9.1	0.394	NA	0.161	0.765	99.904	158.174
82	1	87	3.719	2.086	17.01	2220	9.197	0.299	NA	0.097	0.464	-95.902	164.195
83	1	88	3.727	2.045	17.22	2592	9.239	0.264	NA	0.042	0.2	-79.081	16.821
84	1	89	3.692	2.081	17.43	1952	9.289	0.286	NA	0.05	0.237	133.546	-147.373
85	1	90	3.738	2.19	17.64	1109	9.408	0.404	NA	0.119	0.565	67.236	-66.31
86	1	91	3.687	2.059	17.85	979	9.549	0.263	NA	0.141	0.671	-111.358	-178.594
87	1	92	3.694	2.179	18.06	1785	9.669	0.381	NA	0.12	0.571	86.396	-162.246
88	1	93	3.637	2.158	18.27	1335	9.73	0.353	NA	0.061	0.291	-160.45	113.154
89	1	94	3.727	2.113	18.48	1439	9.831	0.327	NA	0.101	0.482	-26.556	133.894
90	1	95	3.735	2.135	18.69	904	9.855	0.351	NA	0.024	0.113	70.386	96.942
91	1	96	3.693	2.098	18.9	1260	9.911	0.302	NA	0.057	0.27	-138.986	150.628
92	1	97	3.792	2.038	19.11	1215	10.028	0.292	NA	0.117	0.556	-31.282	107.704
93	1	98	3.734	2.285	19.32	1450	10.282	0.493	NA	0.254	1.208	103.207	134.489
94	1	99	3.687	2.222	19.53	3236	10.36	0.422	NA	0.079	0.374	-127.608	129.185
95	1	100	3.742	2.301	19.74	5198	10.456	0.511	NA	0.096	0.457	54.652	-177.74
96	1	101	4.019	2.335	19.95	3349	10.735	0.665	NA	0.279	1.327	7.011	-47.641
97	1	102	4.043	2.287	20.16	4196	10.788	0.644	NA	0.053	0.253	-62.943	-69.954
98	1	103	3.911	2.344	20.37	4494	10.932	0.614	NA	0.144	0.685	156.859	-140.199
99	1	104	3.782	2.313	20.58	3178	11.064	0.534	NA	0.132	0.63	-166.699	36.443
100	1	105	3.828	2.334	20.79	2655	11.115	0.569	NA	0.05	0.24	23.979	-169.322
101	1	106	3.804	2.262	21	3159	11.19	0.494	NA	0.076	0.36	-108.591	-132.57
102	1	107	3.743	2.219	21.21	2820	11.265	0.432	NA	0.074	0.355	-144.342	-35.751
103	1	108	3.794	2.12	21.42	4044	11.376	0.361	NA	0.111	0.528	-62.973	81.369
104	1	109	3.776	2.068	21.63	4529	11.43	0.308	NA	0.055	0.26	-108.81	-45.837
105	1	110	3.773	1.954	21.84	8315	11.544	0.217	NA	0.114	0.543	-91.412	17.399
106	1	111	3.828	1.999	22.05	5476	11.615	0.287	NA	0.07	0.334	39.432	130.844
107	1	112	3.741	1.992	22.26	4529	11.702	0.225	NA	0.087	0.415	-175.379	145.189
108	1	113	3.73	1.926	22.47	5727	11.769	0.166	NA	0.067	0.319	-99.148	76.231
109	1	114	3.859	1.967	22.68	6218	11.904	0.293	NA	0.135	0.645	17.508	116.657
110	1	115	3.835	2.071	22.89	3686	12.011	0.344	NA	0.107	0.508	103.04	85.531
111	1	116	3.706	2.143	23.1	6466	12.159	0.349	NA	0.148	0.707	150.687	47.647
112	1	117	3.739	2.154	23.31	5531	12.194	0.369	NA	0.035	0.168	17.42	-133.267
113	1	118	3.72	2.109	23.52	7842	12.243	0.321	NA	0.049	0.232	-113.023	-130.443
114	1	119	3.827	2.076	23.73	5966	12.355	0.344	NA	0.111	0.531	-16.936	96.087
115	1	120	3.813	2.182	23.94	4635	12.462	0.425	NA	0.107	0.509	97.587	114.523
116	1	121	3.843	2.305	24.15	7867	12.588	0.549	NA	0.127	0.603	76.158	-21.429
117	1	122	3.733	2.33	24.36	3974	12.701	0.537	NA	0.113	0.536	167.47	91.312
118	1	123	3.736	2.327	24.57	4516	12.705	0.535	NA	0.004	0.019	-39.042	153.488
119	1	124	3.798	2.272	24.78	3884	12.787	0.501	NA	0.083	0.393	-42.022	-2.98
120	1	125	3.8	2.301	24.99	3272	12.817	0.529	NA	0.029	0.14	85.883	127.905
121	1	126	3.842	2.257	25.2	3121	12.878	0.505	NA	0.061	0.29	-46.257	-132.14
122	1	127	3.775	2.244	25.41	2432	12.945	0.467	NA	0.068	0.322	-168.969	-122.711
123	1	128	3.698	2.283	25.62	3080	13.032	0.484	NA	0.087	0.413	153.609	-37.423
124	1	129	3.709	2.241	25.83	3274	13.075	0.445	NA	0.043	0.207	-74.767	131.624
125	1	130	3.717	2.05	26.04	4371	13.266	0.265	NA	0.191	0.909	-87.601	-12.834
126	1	131	3.619	2.073	26.25	3182	13.368	0.267	NA	0.101	0.483	166.831	-105.568
127	1	132	3.677	2.228	26.46	3620	13.533	0.427	NA	0.166	0.789	69.142	-97.689
128	1	133	3.719	2.144	26.67	3718	13.627	0.354	NA	0.093	0.445	-63.435	-132.577
129	1	134	3.623	2.202	26.88	4706	13.739	0.396	NA	0.112	0.533	148.965	-147.6
130	1	135	3.598	2.27	27.09	2656	13.811	0.464	NA	0.072	0.345	110.604	-38.361
131	1	136	3.731	2.174	27.3	3116	13.975	0.385	NA	0.164	0.782	-35.968	-146.572
132	1	137	3.813	2.147	27.51	3641	14.062	0.394	NA	0.086	0.411	-17.877	18.091
133	1	138	3.778	2.153	27.72	4211	14.097	0.383	NA	0.035	0.168	171.06	-171.063
134	1	139	3.743	2.249	27.93	3989	14.199	0.461	NA	0.102	0.487	109.761	-61.299
135	1	140	3.749	2.306	28.14	5252	14.257	0.518	NA	0.058	0.274	84.405	-25.356
136	1	141	3.609	2.285	28.35	4983	14.398	0.479	NA	0.141	0.673	-171.435	104.16
137	1	142	3.755	2.076	28.56	5141	14.653	0.304	NA	0.255	1.215	-55.108	116.327
138	1	143	3.78	2.047	28.77	4806	14.692	0.292	NA	0.038	0.181	-50.213	4.895
139	1	144	3.919	2.132	28.98	7586	14.855	0.446	NA	0.164	0.78	31.427	81.64
140	1	145	3.876	2.144	29.19	5243	14.901	0.427	NA	0.045	0.215	164.216	132.79
141	1	146	3.98	2.141	29.4	4522	15.005	0.496	NA	0.104	0.496	-1.883	-166.099
142	1	147	3.822	2.173	29.61	3797	15.165	0.421	NA	0.161	0.765	168.534	170.417
143	1	148	3.856	2.228	29.82	5504	15.23	0.486	NA	0.065	0.309	59.135	-109.399
144	1	149	3.883	2.173	30.03	4885	15.292	0.455	NA	0.062	0.293	-63.721	-122.856
145	1	150	3.847	2.128	30.24	5649	15.349	0.398	NA	0.057	0.273	-128.322	-64.601
146	1	151	3.854	2.332	30.45	4145	15.552	0.578	NA	0.203	0.968	88.032	-143.646
147	1	152	3.723	2.419	30.66	4631	15.71	0.622	NA	0.157	0.75	146.284	58.253
148	1	153	3.764	2.381	30.87	5055	15.766	0.593	NA	0.056	0.265	-43.611	170.105
149	1	154	3.773	2.288	31.08	5028	15.858	0.507	NA	0.093	0.442	-84.475	-40.864
150	1	155	3.834	2.226	31.29	4893	15.946	0.473	NA	0.087	0.417	-45.748	38.727
151	1	156	3.993	2.303	31.5	5066	16.123	0.625	NA	0.178	0.845	26.008	71.756
152	1	157	3.761	2.131	31.71	4221	16.412	0.357	NA	0.289	1.376	-143.453	-169.462
153	1	158	3.734	2.261	31.92	3639	16.544	0.47	NA	0.132	0.629	101.873	-114.673
154	1	159	3.631	2.102	32.13	3827	16.733	0.297	NA	0.189	0.898	-122.971	135.156
155	1	160	3.863	2.198	32.34	7174	16.984	0.464	NA	0.251	1.196	22.336	145.307
156	1	161	3.836	2.102	32.55	5239	17.084	0.369	NA	0.1	0.476	-105.767	-128.103
157	1	162	3.842	2.246	32.76	3185	17.229	0.495	NA	0.145	0.689	87.851	-166.381
158	1	163	3.79	2.244	32.97	5687	17.28	0.472	NA	0.052	0.245	-178.03	94.119
159	1	164	3.766	2.265	33.18	5917	17.312	0.484	NA	0.032	0.152	138.863	-43.107
160	1	165	3.789	2.208	33.39	4509	17.374	0.438	NA	0.062	0.294	-68.005	153.132
161	1	166	3.91	2.094	33.6	3596	17.54	0.412	NA	0.166	0.793	-43.502	24.503
162	1	167	3.907	2.087	33.81	2734	17.547	0.406	NA	0.007	0.034	-111.694	-68.192
163	1	168	4.005	1.989	34.02	3650	17.686	0.432	NA	0.138	0.659	-44.872	66.822
164	1	169	4.015	1.901	34.23	5243	17.775	0.412	NA	0.089	0.425	-83.612	-38.739
165	1	170	3.887	1.974	34.44	4266	17.923	0.32	NA	0.148	0.705	150.44	-125.948
166	1	171	3.955	1.995	34.65	4373	17.995	0.39	NA	0.072	0.342	17.265	-133.175
167	1	172	3.814	2.109	34.86	3259	18.176	0.362	NA	0.181	0.864	141.229	123.964
168	1	173	3.77	2.093	35.07	4076	18.223	0.326	NA	0.046	0.221	-159.831	58.94
169	1	174	3.77	2.086	35.28	3430	18.229	0.32	NA	0.007	0.033	-92.325	67.506
170	1	175	3.78	2.087	35.49	1429	18.239	0.326	NA	0.01	0.048	9.091	101.416
171	1	176	3.899	1.981	35.7	3424	18.399	0.333	NA	0.16	0.76	-41.906	-50.998
172	1	177	3.81	2.042	35.91	3148	18.507	0.307	NA	0.108	0.515	145.188	-172.905
173	1	178	3.814	1.874	36.12	5563	18.676	0.211	NA	0.169	0.804	-88.614	126.198
174	1	179	3.871	1.934	36.33	4433	18.759	0.286	NA	0.083	0.395	46.785	135.399
175	1	180	3.788	2.018	36.54	3735	18.877	0.274	NA	0.117	0.559	134.596	87.811
176	1	181	3.895	1.955	36.75	4797	19.001	0.318	NA	0.124	0.591	-30.392	-164.989
177	1	182	3.855	1.919	36.96	3193	19.055	0.266	NA	0.054	0.257	-138.765	-108.372
178	1	183	3.887	1.945	37.17	3940	19.096	0.306	NA	0.041	0.195	38.429	177.194
179	1	184	3.868	1.973	37.38	3131	19.129	0.304	NA	0.034	0.161	123.664	85.234
180	1	185	3.884	1.936	37.59	1098	19.169	0.299	NA	0.04	0.19	-66.391	169.945
181	1	186	3.771	2.094	37.8	910	19.364	0.328	NA	0.195	0.926	125.699	-167.91
182	1	187	3.853	2.021	38.01	2461	19.474	0.321	NA	0.11	0.525	-41.675	-167.374
183	1	188	3.942	2.092	38.22	2122	19.588	0.435	NA	0.114	0.542	38.758	80.433
184	1	189	3.919	1.893	38.43	3724	19.789	0.316	NA	0.201	0.957	-96.576	-135.334
185	1	190	3.786	2.15	38.64	2233	20.078	0.385	NA	0.29	1.379	117.215	-146.209
186	1	191	3.831	1.905	38.85	4614	20.328	0.238	NA	0.249	1.187	-79.713	163.072
187	1	192	3.781	2.109	39.06	6272	20.538	0.346	NA	0.21	1	103.675	-176.612
188	1	193	3.86	1.968	39.27	5414	20.699	0.294	NA	0.161	0.768	-60.682	-164.357
189	1	194	3.845	1.856	39.48	6690	20.813	0.236	NA	0.114	0.541	-97.782	-37.101
190	1	195	3.733	1.933	39.69	3492	20.948	0.174	NA	0.135	0.643	145.383	-116.835
191	1	196	3.841	1.803	39.9	4723	21.115	0.226	NA	0.168	0.799	-50.334	164.283
192	1	197	3.839	1.903	40.11	4723	21.215	0.245	NA	0.1	0.474	90.896	141.23
193	1	198	3.902	1.883	40.32	4270	21.281	0.297	NA	0.066	0.313	-17.68	-108.576
194	1	199	3.857	1.838	40.53	4955	21.344	0.245	NA	0.063	0.301	-134.413	-116.733
195	1	200	3.785	1.84	40.74	3908	21.417	0.174	NA	0.073	0.346	178.083	-47.504
196	1	201	3.908	1.887	40.95	3078	21.548	0.305	NA	0.132	0.628	20.492	-157.59
197	1	202	3.865	1.85	41.16	6329	21.605	0.254	NA	0.057	0.269	-140.347	-160.839
198	1	203	3.903	1.886	41.37	5457	21.657	0.299	NA	0.052	0.248	42.716	-176.937
199	1	204	3.917	1.832	41.58	5747	21.713	0.304	NA	0.055	0.264	-75.149	-117.865
200	1	205	3.924	1.929	41.79	5838	21.809	0.333	NA	0.096	0.459	85.97	161.119
