# Supplementary material for: Random sub-diffusion and capture of genes by the nuclear pore reduces dynamics and coordinates inter-chromosomal movement
Source: eLife. 2021 May 18;10:e66238. doi: 10.7554/eLife.66238 (PMC8195609; doi:10.7554/eLife.66238)
Supplement: Figure 6—source data 1. [file elife-66238-fig6-data1.zip › CLUST_DB/CLUST_HIS4dip_MinusH/190328_QuickCap_H4dip_MinusH_Pri_03.csv]

Nr	TID	PID	x [micron]	y [micron]	t [sec]	I [val]	Len [micron]	D2S [micron]	D2R [micron]	D2P [micron]	v [micron/sec]	α [deg]	Δα [deg]
1	1	6	1.553	1.952	0	3731	0	0	NA	NA	NA	NA	NA
2	1	7	1.576	1.956	0.21	4942	0.023	0.023	NA	0.023	0.112	11.276	NA
3	1	8	1.606	1.971	0.42	4192	0.057	0.056	NA	0.033	0.159	26.492	15.216
4	1	9	1.642	1.983	0.63	5873	0.095	0.094	NA	0.038	0.181	18.135	-8.357
5	1	10	1.662	1.858	0.84	3163	0.222	0.144	NA	0.127	0.605	-80.664	-98.799
6	1	11	1.66	1.855	1.05	2048	0.225	0.144	NA	0.003	0.016	-135.246	-54.582
7	1	12	1.717	1.891	1.26	1836	0.293	0.176	NA	0.067	0.321	31.737	166.984
8	1	13	1.623	1.855	1.47	1472	0.394	0.12	NA	0.101	0.483	-159.154	169.109
9	1	14	1.699	1.955	1.68	2911	0.52	0.147	NA	0.126	0.6	52.555	-148.291
10	1	15	1.689	1.955	1.89	3264	0.531	0.136	NA	0.011	0.05	-179.68	127.765
11	1	16	1.707	1.955	2.1	3306	0.549	0.154	NA	0.018	0.087	-0.26	179.42
12	1	17	1.66	1.894	2.31	4029	0.625	0.122	NA	0.076	0.364	-127.721	-127.461
13	1	18	1.691	1.947	2.52	3419	0.686	0.138	NA	0.061	0.29	59.772	-172.507
14	1	19	1.793	1.943	2.73	3758	0.788	0.241	NA	0.102	0.487	-2.256	-62.028
15	1	20	1.82	2.082	2.94	5207	0.93	0.298	NA	0.142	0.677	79.107	81.363
16	1	21	1.865	1.911	3.15	4093	1.107	0.315	NA	0.177	0.842	-75.367	-154.475
17	1	22	1.81	1.964	3.36	3360	1.184	0.257	NA	0.076	0.364	136.098	-148.534
18	1	23	1.853	1.921	3.57	4627	1.245	0.302	NA	0.061	0.291	-44.827	179.075
19	1	24	1.855	1.965	3.78	4076	1.289	0.302	NA	0.044	0.211	87.575	132.402
20	1	25	1.648	1.96	3.99	6052	1.496	0.095	NA	0.207	0.986	-178.46	93.965
21	1	26	1.624	1.965	4.2	3351	1.521	0.072	NA	0.024	0.117	167.681	-13.86
22	1	27	1.515	1.865	4.41	4507	1.669	0.095	NA	0.148	0.706	-137.381	54.939
23	1	28	1.439	1.902	4.62	5875	1.753	0.124	NA	0.084	0.402	153.851	-68.768
24	1	29	1.461	1.871	4.83	3052	1.791	0.122	NA	0.038	0.181	-54.772	151.377
25	1	30	1.475	1.874	5.04	4497	1.806	0.109	NA	0.015	0.07	13.358	68.13
26	1	31	1.492	1.887	5.25	3671	1.827	0.088	NA	0.021	0.102	37.067	23.709
27	1	32	1.469	1.89	5.46	3302	1.851	0.104	NA	0.023	0.11	173.971	136.904
28	1	33	1.488	1.857	5.67	3901	1.888	0.115	NA	0.037	0.178	-60.477	125.552
29	1	34	1.559	1.901	5.88	3692	1.972	0.051	NA	0.084	0.398	31.447	91.924
30	1	35	1.464	1.902	6.09	2235	2.067	0.102	NA	0.095	0.453	179.533	148.085
31	1	36	1.43	1.874	6.3	4723	2.11	0.145	NA	0.044	0.208	-140.13	40.338
32	1	37	1.402	1.84	6.51	6321	2.154	0.188	NA	0.044	0.21	-129.605	10.525
33	1	38	1.256	1.785	6.72	3648	2.311	0.341	NA	0.156	0.745	-159.617	-30.012
34	1	39	1.306	1.794	6.93	2978	2.362	0.293	NA	0.052	0.245	9.457	169.074
35	1	40	1.257	1.783	7.14	2602	2.413	0.34	NA	0.05	0.24	-167.67	-177.127
36	1	41	1.361	1.87	7.35	2922	2.548	0.209	NA	0.135	0.645	40.049	-152.281
37	1	42	1.3	1.786	7.56	1258	2.652	0.302	NA	0.104	0.494	-125.784	-165.833
38	1	43	1.282	1.774	7.77	3914	2.674	0.324	NA	0.022	0.103	-146.729	-20.945
39	1	44	1.377	1.792	7.98	4187	2.77	0.238	NA	0.096	0.459	10.579	157.308
40	1	45	1.349	1.797	8.19	3590	2.799	0.256	NA	0.029	0.136	169.87	159.291
41	1	46	1.391	1.8	8.4	2399	2.841	0.222	NA	0.043	0.203	4.635	-165.235
42	1	47	1.422	1.863	8.61	5286	2.911	0.158	NA	0.07	0.334	63.741	59.106
43	1	48	1.343	1.846	8.82	3871	2.992	0.235	NA	0.081	0.386	-168.15	128.109
44	1	49	1.31	1.82	9.03	7328	3.035	0.276	NA	0.042	0.201	-141.462	26.688
45	1	50	1.418	1.88	9.24	4181	3.158	0.152	NA	0.124	0.59	29.092	170.554
46	1	51	1.385	1.843	9.45	2905	3.207	0.199	NA	0.049	0.234	-131.471	-160.562
47	1	52	1.27	1.795	9.66	4629	3.333	0.324	NA	0.126	0.599	-157.213	-25.743
48	1	53	1.382	1.755	9.87	3031	3.452	0.26	NA	0.119	0.568	-19.5	137.714
49	1	54	1.307	1.763	10.08	3643	3.528	0.31	NA	0.076	0.36	174.044	-166.457
50	1	55	1.371	1.771	10.29	2664	3.593	0.256	NA	0.065	0.31	7.125	-166.919
51	1	56	1.388	1.81	10.5	3464	3.636	0.217	NA	0.042	0.202	66.899	59.774
52	1	57	1.278	1.755	10.71	2673	3.759	0.338	NA	0.123	0.586	-153.597	139.504
53	1	58	1.217	1.762	10.92	4509	3.82	0.385	NA	0.061	0.29	173.286	-33.116
54	1	59	1.208	1.717	11.13	2395	3.865	0.416	NA	0.046	0.217	-101.047	85.666
55	1	60	1.428	1.804	11.34	2513	4.102	0.193	NA	0.236	1.126	21.551	122.598
56	1	61	1.289	1.724	11.55	4332	4.262	0.348	NA	0.161	0.765	-149.888	-171.438
57	1	62	1.472	1.673	11.76	5653	4.452	0.29	NA	0.189	0.902	-15.48	134.408
58	1	63	1.564	1.796	11.97	3903	4.605	0.156	NA	0.153	0.729	53.217	68.697
59	1	64	1.544	1.761	12.18	2751	4.645	0.191	NA	0.04	0.191	-120.036	-173.254
60	1	65	1.617	1.718	12.39	2265	4.73	0.243	NA	0.085	0.405	-30.707	89.33
61	1	66	1.7	1.718	12.6	3133	4.813	0.276	NA	0.083	0.396	0.218	30.925
62	1	67	1.554	1.702	12.81	3157	4.96	0.25	NA	0.146	0.697	-173.645	-173.863
63	1	68	1.541	1.716	13.02	2225	4.979	0.236	NA	0.019	0.092	135.402	-50.953
64	1	69	1.631	1.816	13.23	2020	5.114	0.157	NA	0.135	0.644	47.938	-87.464
65	1	70	1.627	1.847	13.44	3635	5.146	0.128	NA	0.032	0.15	98.218	50.279
66	1	71	1.698	1.92	13.65	2692	5.248	0.148	NA	0.102	0.485	45.837	-52.38
67	1	72	1.637	1.908	13.86	5841	5.309	0.095	NA	0.062	0.293	-168.893	145.27
68	1	73	1.639	1.838	14.07	5028	5.379	0.143	NA	0.07	0.334	-88.161	80.733
69	1	74	1.598	1.769	14.28	3921	5.46	0.188	NA	0.081	0.386	-120.983	-32.823
70	1	75	1.493	1.697	14.49	4706	5.587	0.262	NA	0.127	0.605	-145.442	-24.459
71	1	76	1.561	1.736	14.7	2963	5.666	0.215	NA	0.079	0.376	30.29	175.732
72	1	77	1.598	1.761	14.91	3426	5.711	0.196	NA	0.044	0.21	33.921	3.631
73	1	78	1.528	1.752	15.12	4251	5.782	0.202	NA	0.071	0.338	-172.287	153.792
74	1	79	1.594	1.783	15.33	4008	5.855	0.173	NA	0.073	0.348	25.766	-161.946
75	1	80	1.571	1.727	15.54	4034	5.915	0.225	NA	0.061	0.29	-112.184	-137.95
76	1	81	1.591	1.691	15.75	2975	5.957	0.263	NA	0.041	0.196	-60.136	52.048
77	1	82	1.559	1.711	15.96	3434	5.995	0.241	NA	0.038	0.181	148.27	-151.594
78	1	83	1.641	1.702	16.17	3144	6.078	0.265	NA	0.083	0.396	-6.655	-154.925
79	1	84	1.639	1.812	16.38	4063	6.188	0.164	NA	0.111	0.527	91.275	97.931
80	1	85	1.594	1.802	16.59	2455	6.235	0.155	NA	0.046	0.221	-167.013	101.712
81	1	86	1.581	1.78	16.8	5162	6.259	0.174	NA	0.025	0.118	-119.92	47.093
82	1	87	1.665	1.792	17.01	4533	6.344	0.195	NA	0.085	0.404	8.087	128.007
83	1	88	1.485	1.808	17.22	3078	6.525	0.158	NA	0.181	0.861	174.875	166.788
84	1	89	1.635	1.714	17.43	3415	6.702	0.252	NA	0.177	0.843	-32.355	152.77
85	1	90	1.504	1.794	17.64	3368	6.856	0.165	NA	0.154	0.733	148.287	-179.357
86	1	91	1.563	1.752	17.85	3775	6.928	0.2	NA	0.072	0.345	-35.97	175.743
87	1	92	1.518	1.863	18.06	3236	7.048	0.095	NA	0.12	0.57	112.007	147.977
88	1	93	1.596	1.896	18.27	3833	7.133	0.071	NA	0.085	0.405	22.799	-89.208
89	1	94	1.601	1.925	18.48	3249	7.162	0.056	NA	0.029	0.14	79.562	56.763
90	1	95	1.668	1.941	18.69	3400	7.231	0.115	NA	0.068	0.324	13.558	-66.004
91	1	96	1.601	1.928	18.9	2873	7.299	0.053	NA	0.068	0.325	-169.236	177.206
92	1	97	1.537	1.897	19.11	3780	7.37	0.057	NA	0.071	0.339	-154.319	14.917
93	1	98	1.572	1.881	19.32	3763	7.409	0.074	NA	0.039	0.188	-24.793	129.526
94	1	99	1.406	1.863	19.53	2783	7.576	0.171	NA	0.167	0.795	-173.99	-149.197
95	1	100	1.356	1.785	19.74	3611	7.669	0.258	NA	0.093	0.444	-123.048	50.942
96	1	101	1.467	1.652	19.95	3406	7.843	0.312	NA	0.174	0.826	-50.173	72.875
97	1	102	1.457	1.664	20.16	4334	7.858	0.303	NA	0.015	0.071	127.959	178.132
98	1	103	1.409	1.736	20.37	4797	7.945	0.259	NA	0.087	0.415	123.495	-4.464
99	1	104	1.355	1.709	20.58	4159	8.006	0.313	NA	0.061	0.292	-153.197	83.308
100	1	105	1.292	1.768	20.79	3323	8.093	0.318	NA	0.086	0.411	136.328	-70.474
101	1	106	1.301	1.818	21	4025	8.143	0.285	NA	0.051	0.242	79.753	-56.575
102	1	107	1.284	1.766	21.21	2222	8.198	0.327	NA	0.055	0.262	-108.584	171.663
103	1	108	1.231	1.79	21.42	3748	8.256	0.36	NA	0.058	0.276	155.449	-95.967
104	1	109	1.332	1.813	21.63	3825	8.36	0.261	NA	0.103	0.491	12.629	-142.82
105	1	110	1.319	1.741	21.84	3795	8.432	0.315	NA	0.073	0.346	-100.362	-112.992
106	1	111	1.436	1.685	22.05	4422	8.563	0.291	NA	0.13	0.62	-25.382	74.981
107	1	112	1.359	1.725	22.26	2517	8.649	0.298	NA	0.087	0.413	152.993	178.374
108	1	113	1.321	1.642	22.47	3197	8.741	0.387	NA	0.091	0.435	-114.657	92.35
109	1	114	1.231	1.784	22.68	3453	8.909	0.363	NA	0.168	0.802	122.235	-123.108
110	1	115	1.373	1.807	22.89	3142	9.053	0.231	NA	0.144	0.684	9.079	-113.156
111	1	116	1.496	1.695	23.1	4405	9.219	0.263	NA	0.166	0.792	-42.358	-51.436
112	1	117	1.472	1.62	23.31	3035	9.297	0.341	NA	0.078	0.372	-108.021	-65.663
113	1	118	1.491	1.616	23.52	4108	9.317	0.341	NA	0.02	0.094	-11.696	96.325
114	1	119	1.517	1.692	23.73	3534	9.397	0.263	NA	0.08	0.379	71.175	82.871
115	1	120	1.482	1.584	23.94	4526	9.509	0.374	NA	0.113	0.536	-107.742	-178.917
116	1	121	1.43	1.727	24.15	1755	9.661	0.256	NA	0.152	0.723	110.218	-142.04
117	1	122	1.551	1.75	24.36	4042	9.784	0.202	NA	0.123	0.586	10.752	-99.466
118	1	123	1.742	1.778	24.57	3647	9.977	0.257	NA	0.193	0.92	8.352	-2.401
119	1	124	1.721	1.894	24.78	4125	10.096	0.177	NA	0.118	0.563	100.434	92.083
120	1	125	1.571	1.822	24.99	2406	10.262	0.131	NA	0.166	0.79	-154.145	105.421
121	1	126	1.572	1.729	25.2	1582	10.355	0.224	NA	0.093	0.443	-89.466	64.679
122	1	127	1.607	1.914	25.41	3340	10.543	0.067	NA	0.188	0.896	79.197	168.663
123	1	128	1.553	1.919	25.62	3187	10.597	0.033	NA	0.055	0.26	174.588	95.391
124	1	129	1.561	1.832	25.83	4977	10.685	0.12	NA	0.087	0.416	-84.719	100.694
125	1	130	1.528	1.742	26.04	2018	10.78	0.211	NA	0.096	0.455	-110.17	-25.452
126	1	131	1.493	1.82	26.25	3409	10.865	0.145	NA	0.085	0.405	114.557	-135.273
127	1	132	1.609	1.81	26.46	5990	10.982	0.153	NA	0.116	0.554	-4.911	-119.468
128	1	133	1.695	1.933	26.67	4283	11.132	0.143	NA	0.15	0.714	54.949	59.86
129	1	134	1.636	1.906	26.88	3547	11.196	0.095	NA	0.065	0.307	-155.448	149.602
130	1	135	1.58	1.887	27.09	1704	11.255	0.07	NA	0.059	0.28	-161.705	-6.256
131	1	136	1.585	1.814	27.3	1691	11.329	0.142	NA	0.074	0.352	-86.429	75.275
132	1	137	1.558	1.868	27.51	1380	11.39	0.084	NA	0.061	0.29	116.069	-157.502
133	1	138	1.43	1.719	27.72	1256	11.587	0.263	NA	0.197	0.937	-130.774	113.157
134	1	139	1.405	1.699	27.93	1224	11.618	0.293	NA	0.032	0.152	-140.937	-10.163
135	1	140	1.438	1.756	28.14	1845	11.684	0.227	NA	0.066	0.313	59.413	-159.65
136	1	141	1.575	1.837	28.35	1203	11.843	0.117	NA	0.159	0.756	30.731	-28.682
137	1	142	1.658	1.94	28.56	3163	11.976	0.106	NA	0.132	0.631	51.074	20.343
138	1	143	1.571	1.904	28.77	3381	12.07	0.051	NA	0.094	0.449	-157.34	151.586
139	1	144	1.578	1.879	28.98	4492	12.096	0.077	NA	0.026	0.124	-73.797	83.542
140	1	145	1.454	1.902	29.19	3761	12.222	0.11	NA	0.126	0.602	169.243	-116.96
141	1	146	1.556	1.844	29.4	3010	12.34	0.108	NA	0.117	0.559	-29.741	161.016
142	1	147	1.667	1.913	29.61	5060	12.471	0.121	NA	0.131	0.625	31.748	61.489
143	1	148	1.498	1.868	29.82	2314	12.646	0.1	NA	0.175	0.834	-164.895	163.358
144	1	149	1.581	1.86	30.03	4407	12.729	0.096	NA	0.083	0.395	-5.096	159.799
145	1	150	1.468	1.795	30.24	2971	12.86	0.178	NA	0.131	0.623	-150.272	-145.176
146	1	151	1.324	1.751	30.45	2788	13.01	0.304	NA	0.15	0.715	-162.795	-12.523
147	1	152	1.423	1.856	30.66	2975	13.155	0.161	NA	0.145	0.689	46.794	-150.411
148	1	153	1.4	1.828	30.87	2824	13.191	0.196	NA	0.036	0.172	-129.289	-176.082
149	1	154	1.386	1.809	31.08	4857	13.215	0.219	NA	0.024	0.114	-125.45	3.838
150	1	155	1.281	1.718	31.29	3539	13.354	0.358	NA	0.139	0.662	-139.248	-13.797
151	1	156	1.272	1.816	31.5	2677	13.452	0.312	NA	0.098	0.467	95.313	-125.439
152	1	157	1.262	1.813	31.71	3268	13.462	0.322	NA	0.011	0.05	-163.987	100.7
153	1	158	1.33	1.846	31.92	2781	13.539	0.246	NA	0.076	0.364	26.075	-169.939
154	1	159	1.401	1.876	32.13	4469	13.615	0.17	NA	0.076	0.362	22.728	-3.347
155	1	160	1.313	1.841	32.34	4127	13.709	0.264	NA	0.094	0.447	-158.586	178.686
156	1	161	1.416	1.882	32.55	4072	13.819	0.154	NA	0.11	0.526	21.588	-179.826
157	1	162	1.395	1.823	32.76	4290	13.881	0.203	NA	0.062	0.296	-109.145	-130.732
158	1	163	1.506	1.838	32.97	4648	13.992	0.123	NA	0.111	0.529	7.805	116.95
159	1	164	1.255	1.786	33.18	2382	14.249	0.341	NA	0.256	1.221	-168.12	-175.925
160	1	165	1.415	1.655	33.39	4281	14.455	0.327	NA	0.206	0.983	-39.091	129.029
161	1	166	1.414	1.775	33.6	3520	14.575	0.225	NA	0.119	0.569	90.562	129.654
162	1	167	1.48	1.863	33.81	3496	14.685	0.115	NA	0.11	0.524	53.153	-37.409
163	1	168	1.371	1.808	34.02	4390	14.806	0.231	NA	0.122	0.579	-153.27	153.577
164	1	169	1.38	1.742	34.23	4817	14.873	0.272	NA	0.067	0.32	-82.542	70.728
165	1	170	1.335	1.624	34.44	3167	14.999	0.394	NA	0.126	0.6	-110.967	-28.425
166	1	171	1.34	1.752	34.65	2681	15.127	0.292	NA	0.128	0.609	87.566	-161.467
167	1	172	1.296	1.715	34.86	3417	15.185	0.35	NA	0.058	0.276	-140.09	132.343
168	1	173	1.332	1.763	35.07	4791	15.245	0.291	NA	0.06	0.286	53.391	-166.519
169	1	174	1.262	1.767	35.28	4049	15.315	0.345	NA	0.07	0.332	176.928	123.537
170	1	175	1.472	1.809	35.49	3485	15.53	0.164	NA	0.214	1.021	11.441	-165.487
171	1	176	1.391	1.746	35.7	2329	15.633	0.262	NA	0.103	0.491	-141.855	-153.295
172	1	177	1.382	1.727	35.91	2698	15.653	0.282	NA	0.021	0.099	-115.126	26.729
173	1	178	1.383	1.749	36.12	4445	15.676	0.264	NA	0.022	0.107	87.495	-157.379
174	1	179	1.484	1.687	36.33	2378	15.794	0.274	NA	0.118	0.563	-31.955	-119.45
175	1	180	1.516	1.779	36.54	3357	15.892	0.177	NA	0.098	0.465	70.849	102.803
176	1	181	1.604	1.76	36.75	2271	15.982	0.198	NA	0.09	0.429	-12.104	-82.953
177	1	182	1.583	1.776	36.96	3114	16.008	0.178	NA	0.026	0.123	141.63	153.734
178	1	183	1.668	1.887	37.17	3212	16.148	0.133	NA	0.14	0.666	52.523	-89.107
179	1	184	1.599	1.82	37.38	4531	16.244	0.14	NA	0.097	0.461	-136.005	171.472
180	1	185	1.56	1.819	37.59	3827	16.283	0.133	NA	0.039	0.186	-178.716	-42.711
181	1	186	1.611	1.859	37.8	4164	16.349	0.109	NA	0.065	0.31	38.141	-143.144
182	1	187	1.53	1.887	38.01	3008	16.435	0.068	NA	0.086	0.41	160.828	122.688
183	1	188	1.585	1.767	38.22	4300	16.566	0.187	NA	0.132	0.628	-65.283	133.889
184	1	189	1.542	1.839	38.43	2446	16.65	0.113	NA	0.083	0.397	120.637	-174.08
185	1	190	1.617	1.829	38.64	2536	16.725	0.138	NA	0.075	0.357	-7.775	-128.412
186	1	191	1.567	1.699	38.85	1875	16.864	0.253	NA	0.139	0.663	-110.786	-103.011
187	1	192	1.604	1.678	39.06	1785	16.906	0.278	NA	0.042	0.199	-29.379	81.407
188	1	193	1.548	1.684	39.27	4125	16.962	0.268	NA	0.056	0.266	174.134	-156.487
189	1	194	1.588	1.604	39.48	4383	17.051	0.35	NA	0.09	0.427	-63.261	122.605
190	1	195	1.555	1.674	39.69	3496	17.129	0.278	NA	0.077	0.368	115.325	178.586
191	1	196	1.561	1.712	39.9	4119	17.167	0.24	NA	0.039	0.184	81.625	-33.7
192	1	197	1.577	1.744	40.11	1934	17.203	0.21	NA	0.035	0.169	63.321	-18.304
193	1	198	1.505	1.713	40.32	1815	17.281	0.244	NA	0.079	0.374	-156.94	139.738
194	1	199	1.41	1.666	40.53	3957	17.387	0.319	NA	0.105	0.502	-153.885	3.056
195	1	200	1.588	1.711	40.74	4503	17.57	0.243	NA	0.183	0.872	14.219	168.104
196	1	201	1.345	1.678	40.95	3131	17.815	0.344	NA	0.245	1.168	-172.179	173.602
197	1	202	1.35	1.537	41.16	3353	17.956	0.461	NA	0.141	0.67	-87.691	84.488
198	1	203	1.362	1.616	41.37	2830	18.035	0.386	NA	0.079	0.378	81.808	169.499
199	1	204	1.324	1.602	41.58	2807	18.075	0.418	NA	0.04	0.192	-159.753	118.439
200	1	205	1.22	1.709	41.79	2939	18.224	0.412	NA	0.149	0.709	134.021	-66.226
