# Supplementary material for: Random sub-diffusion and capture of genes by the nuclear pore reduces dynamics and coordinates inter-chromosomal movement
Source: eLife. 2021 May 18;10:e66238. doi: 10.7554/eLife.66238 (PMC8195609; doi:10.7554/eLife.66238)
Supplement: Figure 6—source data 1. [file elife-66238-fig6-data1.zip › CLUST_DB/CLUST_HIS4dip_MinusH/190328_QuickCap_H4dip_MinusH_Pri_04.csv]

Nr	TID	PID	x [micron]	y [micron]	t [sec]	I [val]	Len [micron]	D2S [micron]	D2R [micron]	D2P [micron]	v [micron/sec]	α [deg]	Δα [deg]
1	1	6	1.995	1.694	0	5570	0	0	NA	NA	NA	NA	NA
2	1	7	1.988	1.724	0.21	5920	0.031	0.031	NA	0.031	0.147	102.718	NA
3	1	8	1.94	1.681	0.42	6986	0.096	0.057	NA	0.065	0.308	-138.036	119.246
4	1	9	1.945	1.724	0.63	5344	0.139	0.058	NA	0.044	0.208	82.384	-139.581
5	1	10	2.026	1.65	0.84	7560	0.248	0.054	NA	0.109	0.519	-42.622	-125.005
6	1	11	2.034	1.681	1.05	3662	0.28	0.042	NA	0.032	0.152	74.039	116.661
7	1	12	1.981	1.637	1.26	3046	0.349	0.058	NA	0.069	0.327	-140.493	145.468
8	1	13	1.955	1.694	1.47	6259	0.412	0.04	NA	0.063	0.299	115.039	-104.467
9	1	14	1.994	1.544	1.68	3530	0.567	0.151	NA	0.156	0.741	-75.33	169.63
10	1	15	1.941	1.549	1.89	2988	0.621	0.155	NA	0.054	0.257	174.446	-110.224
11	1	16	1.97	1.466	2.1	2461	0.709	0.23	NA	0.088	0.419	-70.76	114.794
12	1	17	2.03	1.494	2.31	2105	0.776	0.204	NA	0.067	0.318	24.655	95.415
13	1	18	1.922	1.56	2.52	3293	0.902	0.153	NA	0.127	0.603	148.514	123.86
14	1	19	2.087	1.4	2.73	2598	1.132	0.308	NA	0.229	1.093	-43.998	167.488
15	1	20	2.029	1.482	2.94	1958	1.232	0.216	NA	0.1	0.475	125.555	169.553
16	1	21	2.008	1.404	3.15	2758	1.312	0.29	NA	0.08	0.38	-105.393	129.051
17	1	22	1.989	1.472	3.36	2440	1.382	0.222	NA	0.07	0.335	106.268	-148.339
18	1	23	2.019	1.481	3.57	1427	1.413	0.215	NA	0.031	0.15	16.161	-90.107
19	1	24	1.981	1.405	3.78	3268	1.498	0.289	NA	0.084	0.4	-116.349	-132.509
20	1	25	2.096	1.409	3.99	1828	1.612	0.303	NA	0.115	0.547	1.903	118.252
21	1	26	2.064	1.31	4.2	2035	1.716	0.39	NA	0.104	0.495	-108.309	-110.212
22	1	27	2.113	1.45	4.41	1719	1.864	0.272	NA	0.148	0.703	70.474	178.782
23	1	28	2.098	1.421	4.62	1297	1.896	0.292	NA	0.032	0.154	-118.009	171.517
24	1	29	2.106	1.379	4.83	2679	1.939	0.334	NA	0.043	0.203	-79.086	38.923
25	1	30	2.025	1.419	5.04	2045	2.029	0.277	NA	0.09	0.43	153.856	-127.058
26	1	31	2.079	1.465	5.25	1922	2.1	0.245	NA	0.071	0.337	40.248	-113.608
27	1	32	2.033	1.398	5.46	1986	2.181	0.299	NA	0.081	0.386	-124.73	-164.978
28	1	33	1.988	1.413	5.67	2519	2.228	0.281	NA	0.047	0.222	161.501	-73.77
29	1	34	1.992	1.394	5.88	1523	2.247	0.3	NA	0.019	0.09	-78.61	119.889
30	1	35	2.083	1.319	6.09	1497	2.365	0.386	NA	0.118	0.564	-39.574	39.036
31	1	36	2.017	1.447	6.3	2060	2.51	0.248	NA	0.145	0.69	117.483	157.057
32	1	37	2.014	1.459	6.51	1911	2.522	0.236	NA	0.012	0.057	104.48	-13.003
33	1	38	2.042	1.432	6.72	1640	2.561	0.266	NA	0.039	0.188	-43.304	-147.784
34	1	39	2.03	1.364	6.93	2400	2.631	0.332	NA	0.07	0.331	-100.251	-56.948
35	1	40	2.081	1.438	7.14	1405	2.721	0.271	NA	0.09	0.428	55.36	155.612
36	1	41	2.06	1.441	7.35	2297	2.742	0.262	NA	0.021	0.099	171.958	116.597
37	1	42	1.932	1.38	7.56	1975	2.884	0.32	NA	0.142	0.676	-154.767	33.275
38	1	43	2.009	1.434	7.77	947	2.978	0.26	NA	0.094	0.447	35.313	-169.92
39	1	44	2.209	1.49	7.98	1621	3.185	0.296	NA	0.208	0.99	15.473	-19.84
40	1	45	2.124	1.366	8.19	1732	3.335	0.353	NA	0.15	0.713	-124.509	-139.983
41	1	46	2.209	1.374	8.4	1175	3.42	0.385	NA	0.085	0.403	4.99	129.499
42	1	47	2.037	1.436	8.61	1508	3.602	0.262	NA	0.182	0.869	160.149	155.16
43	1	48	2.001	1.363	8.82	1913	3.683	0.331	NA	0.081	0.385	-116.475	83.375
44	1	49	1.93	1.489	9.03	1911	3.827	0.215	NA	0.144	0.685	119.351	-124.173
45	1	50	1.934	1.439	9.24	2333	3.877	0.263	NA	0.05	0.239	-86.306	154.343
46	1	51	1.846	1.581	9.45	2011	4.045	0.187	NA	0.168	0.798	121.582	-152.112
47	1	52	1.879	1.599	9.66	3232	4.082	0.15	NA	0.037	0.177	27.661	-93.921
48	1	53	1.78	1.746	9.87	5521	4.259	0.22	NA	0.177	0.843	123.806	96.145
49	1	54	1.812	1.79	10.08	3104	4.313	0.206	NA	0.054	0.259	53.942	-69.864
50	1	55	1.799	1.79	10.29	3537	4.327	0.217	NA	0.013	0.062	178.66	124.717
51	1	56	1.785	1.835	10.5	4838	4.374	0.252	NA	0.047	0.225	107.188	-71.472
52	1	57	1.832	1.84	10.71	5783	4.421	0.218	NA	0.047	0.225	6.415	-100.773
53	1	58	1.822	1.809	10.92	5350	4.454	0.208	NA	0.033	0.156	-108.955	-115.37
54	1	59	1.808	1.797	11.13	4795	4.472	0.213	NA	0.018	0.088	-138.825	-29.87
55	1	60	1.838	1.683	11.34	2519	4.59	0.157	NA	0.118	0.56	-75.24	63.585
56	1	61	1.867	1.7	11.55	2907	4.624	0.127	NA	0.034	0.162	29.884	105.124
57	1	62	1.91	1.678	11.76	3547	4.672	0.086	NA	0.048	0.228	-27.518	-57.402
58	1	63	1.859	1.663	11.97	4576	4.725	0.139	NA	0.053	0.254	-163.945	-136.427
59	1	64	1.852	1.62	12.18	5495	4.77	0.161	NA	0.044	0.211	-99.069	64.876
60	1	65	1.871	1.619	12.39	5043	4.789	0.145	NA	0.019	0.092	-1.235	97.834
61	1	66	1.882	1.712	12.6	6764	4.882	0.114	NA	0.093	0.445	83.37	84.605
62	1	67	1.898	1.665	12.81	5260	4.932	0.101	NA	0.049	0.235	-70.571	-153.941
63	1	68	1.94	1.645	13.02	3767	4.979	0.074	NA	0.047	0.224	-26.445	44.126
64	1	69	2.022	1.658	13.23	5952	5.062	0.045	NA	0.083	0.395	9.56	36.005
65	1	70	1.976	1.592	13.44	6803	5.142	0.104	NA	0.08	0.382	-124.619	-134.179
66	1	71	1.935	1.636	13.65	6001	5.203	0.083	NA	0.06	0.288	133.074	-102.307
67	1	72	1.967	1.606	13.86	6077	5.246	0.092	NA	0.044	0.208	-43.579	-176.653
68	1	73	1.97	1.614	14.07	4829	5.255	0.084	NA	0.009	0.042	71.459	115.037
69	1	74	2.055	1.554	14.28	7110	5.36	0.153	NA	0.105	0.501	-35.261	-106.72
70	1	75	2.018	1.56	14.49	5211	5.398	0.136	NA	0.038	0.18	170.01	-154.73
71	1	76	2.107	1.556	14.7	3481	5.487	0.178	NA	0.089	0.424	-2.682	-172.691
72	1	77	2.059	1.532	14.91	4174	5.541	0.174	NA	0.054	0.255	-153.726	-151.044
73	1	78	2.115	1.499	15.12	4083	5.605	0.229	NA	0.065	0.308	-30.889	122.837
74	1	79	2.134	1.482	15.33	5962	5.632	0.255	NA	0.027	0.127	-41.564	-10.675
75	1	80	2.033	1.479	15.54	5568	5.733	0.218	NA	0.101	0.483	-178.789	-137.226
76	1	81	2.065	1.462	15.75	3935	5.77	0.242	NA	0.036	0.173	-28.204	150.585
77	1	82	2.042	1.462	15.96	6623	5.793	0.237	NA	0.023	0.11	-178.643	-150.44
78	1	83	1.992	1.453	16.17	6293	5.843	0.241	NA	0.05	0.24	-170.443	8.201
79	1	84	1.998	1.5	16.38	4488	5.89	0.194	NA	0.047	0.226	83.422	-106.135
80	1	85	2.047	1.444	16.59	7455	5.966	0.256	NA	0.075	0.358	-49.132	-132.554
81	1	86	2.008	1.435	16.8	7185	6.006	0.259	NA	0.04	0.191	-168.318	-119.186
82	1	87	2.063	1.41	17.01	5497	6.067	0.292	NA	0.061	0.289	-24.485	143.833
83	1	88	2.166	1.37	17.22	4539	6.177	0.367	NA	0.111	0.526	-21.647	2.838
84	1	89	2.152	1.34	17.43	4810	6.21	0.388	NA	0.033	0.157	-115.199	-93.552
85	1	90	2.116	1.402	17.64	5090	6.282	0.317	NA	0.072	0.341	120.059	-124.742
86	1	91	2.191	1.417	17.85	5156	6.359	0.34	NA	0.077	0.366	11.72	-108.339
87	1	92	2.141	1.366	18.06	4070	6.43	0.36	NA	0.072	0.341	-134.167	-145.887
88	1	93	2.101	1.321	18.27	7908	6.49	0.388	NA	0.06	0.284	-131.674	2.492
89	1	94	2.098	1.276	18.48	6372	6.536	0.431	NA	0.046	0.219	-94.839	36.835
90	1	95	2.061	1.262	18.69	6169	6.574	0.437	NA	0.038	0.183	-159.708	-64.869
91	1	96	2.013	1.352	18.9	6321	6.677	0.342	NA	0.103	0.488	118.386	-81.906
92	1	97	2.038	1.342	19.11	8531	6.704	0.355	NA	0.027	0.129	-23.066	-141.452
93	1	98	2.064	1.372	19.32	5209	6.744	0.33	NA	0.04	0.191	48.263	71.329
94	1	99	2.099	1.358	19.53	4704	6.782	0.352	NA	0.037	0.179	-21.57	-69.834
95	1	100	2.171	1.356	19.74	5279	6.853	0.381	NA	0.072	0.34	-1.263	20.307
96	1	101	2.153	1.38	19.95	6039	6.883	0.352	NA	0.03	0.141	127.693	128.956
97	1	102	2.219	1.278	20.16	4742	7.004	0.473	NA	0.122	0.579	-56.758	175.549
98	1	103	2.34	1.207	20.37	4676	7.144	0.597	NA	0.14	0.666	-30.379	26.379
99	1	104	2.435	1.21	20.58	4891	7.239	0.654	NA	0.095	0.451	1.859	32.238
100	1	105	2.478	1.169	20.79	4840	7.299	0.714	NA	0.06	0.285	-43.681	-45.54
101	1	106	2.537	1.085	21	8217	7.402	0.816	NA	0.103	0.489	-54.687	-11.006
102	1	107	2.495	1.146	21.21	4576	7.476	0.742	NA	0.075	0.355	124.607	179.293
103	1	108	2.452	1.124	21.42	6118	7.525	0.731	NA	0.049	0.231	-152.512	82.882
104	1	109	2.457	1.125	21.63	4221	7.53	0.733	NA	0.005	0.024	7.445	159.957
105	1	110	2.469	1.159	21.84	5230	7.566	0.715	NA	0.037	0.174	70.499	63.054
106	1	111	2.378	1.173	22.05	2335	7.658	0.647	NA	0.092	0.437	171.226	100.726
107	1	112	2.341	1.179	22.26	5290	7.696	0.62	NA	0.038	0.182	170.894	-0.331
108	1	113	2.436	1.18	22.47	4488	7.792	0.677	NA	0.095	0.454	0.714	-170.181
109	1	114	2.537	1.155	22.68	5058	7.895	0.764	NA	0.104	0.494	-14.028	-14.742
110	1	115	2.472	1.186	22.89	4010	7.966	0.698	NA	0.071	0.339	154.895	168.923
111	1	116	2.431	1.146	23.1	5094	8.023	0.701	NA	0.057	0.27	-136.128	68.977
112	1	117	2.373	1.245	23.31	3961	8.138	0.588	NA	0.114	0.545	120.689	-103.183
113	1	118	2.298	1.325	23.52	3814	8.247	0.478	NA	0.11	0.522	132.818	12.129
114	1	119	2.28	1.376	23.73	4428	8.302	0.427	NA	0.054	0.259	109.792	-23.027
115	1	120	2.2	1.369	23.94	5757	8.382	0.385	NA	0.08	0.381	-175.2	75.009
116	1	121	2.155	1.395	24.15	6054	8.434	0.34	NA	0.052	0.248	150.745	-34.055
117	1	122	2.165	1.47	24.36	6624	8.51	0.282	NA	0.076	0.363	82.092	-68.653
118	1	123	2.221	1.394	24.57	4800	8.604	0.376	NA	0.095	0.45	-54.206	-136.298
119	1	124	2.105	1.385	24.78	4394	8.72	0.328	NA	0.115	0.55	-175.828	-121.621
120	1	125	2.171	1.31	24.99	4104	8.82	0.423	NA	0.1	0.476	-49.046	126.781
121	1	126	2.248	1.367	25.2	3182	8.916	0.414	NA	0.096	0.457	36.564	85.61
122	1	127	2.109	1.303	25.41	4505	9.069	0.408	NA	0.153	0.73	-155.176	168.26
123	1	128	2.194	1.317	25.62	5446	9.155	0.427	NA	0.086	0.411	9.469	164.646
124	1	129	2.247	1.218	25.83	6216	9.267	0.539	NA	0.112	0.533	-62.036	-71.506
125	1	130	2.273	1.068	26.04	3906	9.419	0.685	NA	0.152	0.725	-79.852	-17.816
126	1	131	2.252	1.15	26.25	4356	9.504	0.602	NA	0.085	0.405	104.795	-175.353
127	1	132	2.3	1.258	26.46	4825	9.622	0.533	NA	0.117	0.559	65.917	-38.878
128	1	133	2.45	1.169	26.67	3295	9.796	0.695	NA	0.175	0.831	-30.66	-96.578
129	1	134	2.416	1.14	26.88	4095	9.841	0.696	NA	0.044	0.21	-140.381	-109.72
130	1	135	2.432	1.134	27.09	5623	9.858	0.71	NA	0.017	0.081	-21.911	118.47
131	1	136	2.436	1.156	27.3	5262	9.88	0.696	NA	0.023	0.108	77.819	99.729
132	1	137	2.42	1.09	27.51	3142	9.949	0.739	NA	0.069	0.327	-104.157	178.024
133	1	138	2.235	1.231	27.72	838	10.182	0.521	NA	0.233	1.109	142.559	-113.284
134	1	139	2.285	1.269	27.93	1937	10.245	0.515	NA	0.063	0.3	36.913	-105.647
135	1	140	2.24	1.217	28.14	1433	10.313	0.536	NA	0.068	0.325	-130.826	-167.739
136	1	141	2.264	1.208	28.35	1241	10.338	0.556	NA	0.025	0.12	-22.853	107.973
137	1	142	2.267	1.186	28.56	1115	10.36	0.577	NA	0.022	0.105	-80.824	-57.971
138	1	143	2.296	1.17	28.77	2286	10.393	0.604	NA	0.033	0.156	-28.807	52.018
139	1	144	2.25	1.211	28.98	2109	10.455	0.546	NA	0.062	0.294	138.388	167.195
140	1	145	2.313	1.119	29.19	2604	10.567	0.657	NA	0.112	0.532	-55.481	166.131
141	1	146	2.37	1.215	29.4	3298	10.678	0.608	NA	0.111	0.53	59.52	115.001
142	1	147	2.389	1.194	29.61	5770	10.707	0.637	NA	0.029	0.137	-46.482	-106.002
143	1	148	2.466	1.237	29.82	5678	10.794	0.657	NA	0.087	0.416	29.055	75.537
144	1	149	2.532	1.232	30.03	7140	10.861	0.709	NA	0.067	0.318	-4.226	-33.281
145	1	150	2.548	1.213	30.24	4930	10.885	0.733	NA	0.024	0.116	-49.036	-44.81
146	1	151	2.541	1.23	30.45	6950	10.904	0.716	NA	0.019	0.089	113.939	162.975
147	1	152	2.508	1.229	30.66	4247	10.937	0.692	NA	0.033	0.156	-178.147	67.914
148	1	153	2.5	1.219	30.87	3219	10.95	0.693	NA	0.013	0.063	-128.217	49.93
149	1	154	2.356	1.204	31.08	1506	11.094	0.609	NA	0.144	0.686	-174.133	-45.916
150	1	155	2.077	1.35	31.29	1570	11.409	0.354	NA	0.315	1.499	152.371	-33.497
151	1	156	2.22	1.289	31.5	1433	11.565	0.464	NA	0.156	0.741	-23.208	-175.579
152	1	157	2.21	1.285	31.71	1693	11.576	0.463	NA	0.011	0.054	-158.4	-135.191
153	1	158	2.292	1.229	31.92	2045	11.675	0.552	NA	0.1	0.474	-34.061	124.339
154	1	159	2.261	1.246	32.13	1401	11.711	0.522	NA	0.035	0.168	152.029	-173.91
155	1	160	2.409	1.134	32.34	3545	11.896	0.697	NA	0.185	0.882	-36.987	170.983
156	1	161	2.481	1.133	32.55	5958	11.968	0.742	NA	0.072	0.342	-0.756	36.231
157	1	162	2.493	1.138	32.76	4334	11.98	0.747	NA	0.013	0.061	21.068	21.824
158	1	163	2.548	1.159	32.97	4565	12.04	0.769	NA	0.059	0.282	21.318	0.25
159	1	164	2.477	1.14	33.18	5653	12.113	0.735	NA	0.073	0.348	-164.721	173.961
160	1	165	2.475	1.123	33.39	4648	12.13	0.746	NA	0.017	0.083	-97.711	67.01
161	1	166	2.391	1.076	33.6	2779	12.226	0.734	NA	0.096	0.455	-150.828	-53.117
162	1	167	2.359	1.161	33.81	3844	12.316	0.646	NA	0.09	0.431	111.285	-97.887
163	1	168	2.368	1.22	34.02	3637	12.376	0.603	NA	0.06	0.287	81.069	-30.216
164	1	169	2.33	1.3	34.23	2807	12.464	0.518	NA	0.088	0.419	115.306	34.237
165	1	170	2.385	1.236	34.44	4697	12.548	0.602	NA	0.084	0.4	-49.067	-164.373
166	1	171	2.384	1.228	34.65	5806	12.557	0.608	NA	0.009	0.041	-98.522	-49.455
167	1	172	2.428	1.277	34.86	4270	12.623	0.602	NA	0.066	0.315	48.144	146.665
168	1	173	2.376	1.313	35.07	4488	12.686	0.54	NA	0.063	0.3	145.139	96.996
169	1	174	2.379	1.322	35.28	6508	12.696	0.535	NA	0.01	0.046	76.021	-69.118
170	1	175	2.415	1.207	35.49	6240	12.817	0.644	NA	0.121	0.577	-72.603	-148.624
171	1	176	2.365	1.211	35.7	6035	12.867	0.609	NA	0.05	0.238	175.231	-112.166
172	1	177	2.373	1.239	35.91	3626	12.896	0.592	NA	0.029	0.14	74.733	-100.498
173	1	178	2.371	1.203	36.12	4601	12.933	0.619	NA	0.036	0.174	-93.348	-168.081
174	1	179	2.318	1.195	36.33	4315	12.986	0.594	NA	0.053	0.253	-172.253	-78.905
175	1	180	2.417	1.208	36.54	4667	13.086	0.644	NA	0.1	0.475	7.233	179.486
176	1	181	2.409	1.163	36.75	3370	13.132	0.674	NA	0.046	0.219	-99.481	-106.714
177	1	182	2.424	1.104	36.96	4034	13.192	0.73	NA	0.061	0.289	-76.165	23.315
178	1	183	2.473	1.136	37.17	6463	13.251	0.735	NA	0.058	0.278	33.102	109.267
179	1	184	2.359	1.215	37.38	4836	13.39	0.602	NA	0.139	0.663	145.03	111.928
180	1	185	2.275	1.194	37.59	4439	13.476	0.573	NA	0.087	0.412	-165.724	49.245
181	1	186	2.34	1.238	37.8	4595	13.555	0.572	NA	0.079	0.375	34.369	-159.907
182	1	187	2.327	1.315	38.01	3925	13.633	0.504	NA	0.078	0.371	99.8	65.431
183	1	188	2.254	1.282	38.22	3716	13.713	0.487	NA	0.08	0.381	-155.776	104.424
184	1	189	2.194	1.317	38.43	2847	13.782	0.427	NA	0.069	0.329	150.341	-53.883
185	1	190	2.243	1.394	38.64	4928	13.874	0.39	NA	0.092	0.436	57.525	-92.816
186	1	191	2.236	1.378	38.85	3748	13.891	0.398	NA	0.017	0.082	-114.198	-171.723
187	1	192	2.145	1.41	39.06	3972	13.987	0.322	NA	0.096	0.457	160.786	-85.016
188	1	193	2.177	1.494	39.27	5092	14.077	0.271	NA	0.091	0.431	69.438	-91.348
189	1	194	2.099	1.412	39.48	3381	14.191	0.301	NA	0.114	0.542	-133.311	157.251
190	1	195	2.15	1.319	39.69	4262	14.297	0.407	NA	0.106	0.505	-61.153	72.158
191	1	196	2.21	1.316	39.9	3914	14.357	0.436	NA	0.06	0.286	-2.756	58.397
192	1	197	2.214	1.4	40.11	3170	14.441	0.367	NA	0.084	0.4	87.538	90.294
193	1	198	2.198	1.468	40.32	3739	14.512	0.304	NA	0.07	0.335	103.129	15.592
194	1	199	2.254	1.418	40.53	3423	14.587	0.379	NA	0.076	0.361	-42.021	-145.151
195	1	200	2.214	1.418	40.74	3114	14.628	0.353	NA	0.04	0.192	179.511	-138.467
196	1	201	2.307	1.444	40.95	3865	14.725	0.4	NA	0.097	0.463	15.719	-163.793
197	1	202	2.347	1.472	41.16	4889	14.774	0.416	NA	0.049	0.233	35.374	19.655
198	1	203	2.372	1.382	41.37	5625	14.867	0.49	NA	0.094	0.445	-74.356	-109.73
199	1	204	2.345	1.351	41.58	5911	14.909	0.49	NA	0.042	0.199	-131.235	-56.879
200	1	205	2.213	1.416	41.79	6184	15.056	0.354	NA	0.147	0.699	153.603	-75.162
