# Supplementary material for: Random sub-diffusion and capture of genes by the nuclear pore reduces dynamics and coordinates inter-chromosomal movement
Source: eLife. 2021 May 18;10:e66238. doi: 10.7554/eLife.66238 (PMC8195609; doi:10.7554/eLife.66238)
Supplement: Figure 6—source data 1. [file elife-66238-fig6-data1.zip › CLUST_DB/CLUST_HIS4dip_MinusH/190328_QuickCap_H4dip_MinusH_Pri_05.csv]

Nr	TID	PID	x [micron]	y [micron]	t [sec]	I [val]	Len [micron]	D2S [micron]	D2R [micron]	D2P [micron]	v [micron/sec]	α [deg]	Δα [deg]
1	1	6	1.542	2.372	0	5544	0	0	NA	NA	NA	NA	NA
2	1	7	1.608	2.457	0.21	6289	0.108	0.108	NA	0.108	0.513	51.966	NA
3	1	8	1.548	2.454	0.42	4416	0.168	0.082	NA	0.061	0.289	-177.217	130.817
4	1	9	1.597	2.433	0.63	4872	0.222	0.082	NA	0.054	0.256	-22.838	154.379
5	1	10	1.643	2.457	0.84	3995	0.274	0.132	NA	0.051	0.245	27.313	50.151
6	1	11	1.595	2.427	1.05	4667	0.33	0.076	NA	0.057	0.269	-148.075	-175.389
7	1	12	1.583	2.524	1.26	2350	0.428	0.157	NA	0.098	0.465	96.998	-114.927
8	1	13	1.592	2.484	1.47	5828	0.469	0.122	NA	0.041	0.196	-78.069	-175.067
9	1	14	1.613	2.508	1.68	3816	0.502	0.153	NA	0.032	0.155	49.376	127.445
10	1	15	1.621	2.488	1.89	4505	0.524	0.14	NA	0.022	0.105	-67.9	-117.277
11	1	16	1.595	2.554	2.1	5819	0.595	0.189	NA	0.071	0.338	111.204	179.105
12	1	17	1.569	2.496	2.31	3313	0.658	0.127	NA	0.064	0.304	-114.185	134.611
13	1	18	1.583	2.53	2.52	3635	0.695	0.163	NA	0.037	0.175	68.084	-177.732
14	1	19	1.55	2.561	2.73	3178	0.74	0.189	NA	0.045	0.214	136.598	68.514
15	1	20	1.515	2.591	2.94	4622	0.786	0.22	NA	0.046	0.22	139.406	2.808
16	1	21	1.474	2.553	3.15	4064	0.843	0.193	NA	0.056	0.268	-137.516	83.078
17	1	22	1.501	2.544	3.36	3763	0.872	0.177	NA	0.029	0.138	-17.905	119.612
18	1	23	1.524	2.474	3.57	4546	0.945	0.103	NA	0.074	0.352	-72.213	-54.309
19	1	24	1.492	2.482	3.78	5130	0.979	0.121	NA	0.033	0.158	166.086	-121.7
20	1	25	1.467	2.454	3.99	5109	1.016	0.11	NA	0.037	0.176	-130.653	63.26
21	1	26	1.44	2.396	4.2	5294	1.079	0.105	NA	0.063	0.302	-115.27	15.383
22	1	27	1.454	2.393	4.41	4891	1.093	0.091	NA	0.014	0.066	-11.68	103.591
23	1	28	1.422	2.335	4.62	6882	1.16	0.126	NA	0.067	0.319	-119.022	-107.342
24	1	29	1.38	2.409	4.83	5734	1.245	0.166	NA	0.085	0.405	119.075	-121.903
25	1	30	1.429	2.437	5.04	4204	1.302	0.13	NA	0.057	0.27	29.771	-89.304
26	1	31	1.401	2.432	5.25	6783	1.33	0.153	NA	0.028	0.136	-169.591	160.638
27	1	32	1.453	2.369	5.46	3268	1.412	0.089	NA	0.082	0.39	-50.584	119.007
28	1	33	1.476	2.338	5.67	3063	1.451	0.074	NA	0.039	0.183	-53.691	-3.107
29	1	34	1.455	2.367	5.88	3296	1.487	0.088	NA	0.036	0.172	126.48	-179.829
30	1	35	1.464	2.304	6.09	4253	1.551	0.104	NA	0.064	0.304	-81.532	151.988
31	1	36	1.476	2.382	6.3	3857	1.63	0.066	NA	0.079	0.377	80.997	162.529
32	1	37	1.386	2.345	6.51	4351	1.728	0.159	NA	0.098	0.466	-157.921	121.082
33	1	38	1.395	2.333	6.72	4390	1.743	0.153	NA	0.015	0.071	-54.311	103.61
34	1	39	1.445	2.369	6.93	3460	1.804	0.097	NA	0.062	0.294	35.167	89.478
35	1	40	1.475	2.347	7.14	2483	1.841	0.072	NA	0.036	0.174	-35.697	-70.864
36	1	41	1.438	2.43	7.35	4896	1.931	0.119	NA	0.09	0.431	113.786	149.483
37	1	42	1.458	2.468	7.56	5527	1.974	0.128	NA	0.043	0.205	62.274	-51.512
38	1	43	1.457	2.532	7.77	3008	2.039	0.181	NA	0.064	0.307	90.754	28.48
39	1	44	1.471	2.527	7.98	2515	2.054	0.17	NA	0.015	0.072	-20.546	-111.3
40	1	45	1.511	2.503	8.19	2295	2.1	0.134	NA	0.047	0.222	-31.576	-11.03
41	1	46	1.464	2.488	8.4	4270	2.149	0.14	NA	0.049	0.234	-162.94	-131.364
42	1	47	1.522	2.493	8.61	2894	2.207	0.122	NA	0.058	0.275	4.101	167.04
43	1	48	1.487	2.493	8.82	2995	2.242	0.133	NA	0.035	0.166	178.861	174.76
44	1	49	1.484	2.517	9.03	3072	2.266	0.156	NA	0.024	0.113	96.27	-82.591
45	1	50	1.538	2.542	9.24	1896	2.325	0.17	NA	0.059	0.282	25.482	-70.788
46	1	51	1.437	2.514	9.45	2867	2.43	0.176	NA	0.104	0.497	-164.343	170.175
47	1	52	1.523	2.596	9.66	3793	2.548	0.225	NA	0.119	0.566	43.724	-151.933
48	1	53	1.436	2.561	9.87	3613	2.642	0.216	NA	0.094	0.447	-157.75	158.526
49	1	54	1.413	2.464	10.08	4671	2.742	0.159	NA	0.1	0.476	-103.727	54.023
50	1	55	1.385	2.504	10.29	3430	2.791	0.205	NA	0.049	0.234	124.732	-131.541
51	1	56	1.422	2.476	10.5	3765	2.838	0.159	NA	0.047	0.223	-36.625	-161.356
52	1	57	1.545	2.504	10.71	1971	2.964	0.132	NA	0.126	0.601	13.05	49.675
53	1	58	1.446	2.495	10.92	3370	3.063	0.156	NA	0.099	0.471	-174.737	172.213
54	1	59	1.443	2.517	11.13	1851	3.085	0.175	NA	0.021	0.102	99.093	-86.17
55	1	60	1.366	2.51	11.34	2459	3.162	0.224	NA	0.077	0.369	-175.03	85.876
56	1	61	1.506	2.519	11.55	1883	3.303	0.151	NA	0.14	0.669	3.837	178.867
57	1	62	1.416	2.5	11.76	2986	3.395	0.18	NA	0.092	0.439	-168.249	-172.086
58	1	63	1.395	2.507	11.97	2525	3.417	0.2	NA	0.022	0.106	164.073	-27.678
59	1	64	1.367	2.558	12.18	2389	3.475	0.255	NA	0.058	0.277	117.875	-46.198
60	1	65	1.368	2.485	12.39	2432	3.549	0.207	NA	0.073	0.348	-89.215	152.91
61	1	66	1.451	2.451	12.6	3270	3.638	0.121	NA	0.089	0.426	-22.077	67.138
62	1	67	1.377	2.413	12.81	2555	3.721	0.17	NA	0.083	0.395	-152.822	-130.746
63	1	68	1.454	2.428	13.02	2905	3.799	0.104	NA	0.078	0.373	10.916	163.739
64	1	69	1.425	2.497	13.23	2903	3.874	0.171	NA	0.074	0.354	113.032	102.116
65	1	70	1.504	2.497	13.44	2504	3.952	0.131	NA	0.079	0.374	0.383	-112.649
66	1	71	1.474	2.479	13.65	1721	3.987	0.127	NA	0.034	0.164	-148.626	-149.01
67	1	72	1.454	2.489	13.86	1896	4.009	0.147	NA	0.023	0.109	154.432	-56.942
68	1	73	1.48	2.522	14.07	2350	4.052	0.162	NA	0.042	0.202	51.387	-103.045
69	1	74	1.522	2.549	14.28	1324	4.101	0.178	NA	0.049	0.235	32.434	-18.953
70	1	75	1.54	2.58	14.49	2739	4.137	0.208	NA	0.036	0.172	60.557	28.123
71	1	76	1.583	2.578	14.7	2690	4.18	0.21	NA	0.043	0.205	-2.557	-63.115
72	1	77	1.563	2.575	14.91	2911	4.201	0.204	NA	0.02	0.096	-170.406	-167.849
73	1	78	1.533	2.59	15.12	1911	4.234	0.218	NA	0.034	0.161	153.909	-35.685
74	1	79	1.579	2.529	15.33	1956	4.31	0.161	NA	0.076	0.363	-52.617	153.474
75	1	80	1.443	2.585	15.54	2250	4.457	0.235	NA	0.147	0.7	157.915	-149.468
76	1	81	1.504	2.606	15.75	1947	4.523	0.237	NA	0.065	0.311	19.233	-138.682
77	1	82	1.541	2.579	15.96	1457	4.569	0.206	NA	0.046	0.218	-37.13	-56.363
78	1	83	1.535	2.617	16.17	3797	4.608	0.245	NA	0.039	0.186	98.525	135.655
79	1	84	1.558	2.566	16.38	1956	4.664	0.194	NA	0.057	0.269	-65.506	-164.03
80	1	85	1.475	2.552	16.59	2495	4.749	0.192	NA	0.085	0.404	-170.814	-105.308
81	1	86	1.462	2.566	16.8	2630	4.768	0.21	NA	0.019	0.09	132.214	-56.972
82	1	87	1.516	2.589	17.01	2751	4.826	0.219	NA	0.059	0.279	23.432	-108.782
83	1	88	1.477	2.528	17.22	2193	4.898	0.169	NA	0.072	0.343	-122.207	-145.639
84	1	89	1.456	2.648	17.43	3434	5.02	0.289	NA	0.122	0.58	100.267	-137.526
85	1	90	1.562	2.597	17.64	1312	5.138	0.225	NA	0.118	0.563	-25.813	-126.08
86	1	91	1.493	2.514	17.85	2771	5.247	0.15	NA	0.108	0.516	-129.948	-104.135
87	1	92	1.501	2.504	18.06	1058	5.26	0.138	NA	0.013	0.061	-46.424	83.524
88	1	93	1.554	2.539	18.27	1344	5.323	0.167	NA	0.063	0.301	33.22	79.644
89	1	94	1.64	2.589	18.48	1642	5.422	0.238	NA	0.099	0.471	30.594	-2.626
90	1	95	1.521	2.542	18.69	2850	5.55	0.171	NA	0.128	0.609	-158.163	171.243
91	1	96	1.462	2.506	18.9	1883	5.618	0.156	NA	0.069	0.326	-148.741	9.422
92	1	97	1.483	2.552	19.11	2175	5.668	0.189	NA	0.05	0.237	65.35	-145.909
93	1	98	1.555	2.602	19.32	2286	5.756	0.23	NA	0.088	0.418	34.731	-30.619
94	1	99	1.564	2.422	19.53	1508	5.936	0.054	NA	0.18	0.856	-87.104	-121.835
95	1	100	1.662	2.604	19.74	2325	6.142	0.261	NA	0.207	0.984	61.91	149.014
96	1	101	1.643	2.487	19.95	1608	6.261	0.153	NA	0.118	0.563	-99.081	-160.991
97	1	102	1.622	2.455	20.16	887	6.299	0.115	NA	0.038	0.181	-123.033	-23.952
98	1	103	1.615	2.443	20.37	957	6.313	0.102	NA	0.014	0.068	-120.93	2.104
99	1	104	1.665	2.498	20.58	2122	6.388	0.176	NA	0.075	0.357	47.504	168.433
100	1	105	1.597	2.566	20.79	1725	6.484	0.202	NA	0.097	0.46	135.415	87.911
101	1	106	1.709	2.583	21	2841	6.599	0.269	NA	0.114	0.544	8.563	-126.852
102	1	107	1.688	2.614	21.21	3046	6.636	0.282	NA	0.037	0.177	124.604	116.041
103	1	108	1.695	2.569	21.42	2594	6.682	0.249	NA	0.046	0.217	-81.823	153.573
104	1	109	1.733	2.58	21.63	4981	6.721	0.282	NA	0.04	0.189	16.313	98.136
105	1	110	1.631	2.523	21.84	2741	6.838	0.175	NA	0.116	0.555	-150.895	-167.208
106	1	111	1.71	2.507	22.05	6700	6.919	0.216	NA	0.081	0.385	-11.363	139.532
107	1	112	1.697	2.569	22.26	6969	6.982	0.25	NA	0.063	0.3	102.456	113.819
108	1	113	1.734	2.543	22.47	6937	7.027	0.257	NA	0.045	0.216	-34.429	-136.885
109	1	114	1.752	2.544	22.68	8401	7.045	0.272	NA	0.018	0.087	2.497	36.926
110	1	115	1.813	2.649	22.89	5915	7.166	0.387	NA	0.121	0.576	59.703	57.206
111	1	116	1.842	2.611	23.1	7153	7.213	0.383	NA	0.047	0.224	-52.95	-112.653
112	1	117	1.756	2.623	23.31	7741	7.299	0.33	NA	0.086	0.411	172.182	-134.868
113	1	118	1.817	2.611	23.52	5403	7.361	0.364	NA	0.061	0.292	-11.11	176.708
114	1	119	1.849	2.585	23.73	7633	7.402	0.373	NA	0.041	0.195	-38.556	-27.446
115	1	120	1.841	2.537	23.94	7750	7.451	0.341	NA	0.049	0.234	-99.306	-60.749
116	1	121	1.897	2.597	24.15	5243	7.533	0.42	NA	0.083	0.394	47.061	146.366
117	1	122	1.849	2.591	24.36	7549	7.581	0.377	NA	0.048	0.229	-172.835	140.105
118	1	123	1.855	2.572	24.57	4375	7.602	0.371	NA	0.02	0.097	-73.613	99.222
119	1	124	1.862	2.547	24.78	7142	7.628	0.364	NA	0.026	0.125	-75.703	-2.091
120	1	125	1.864	2.587	24.99	7221	7.669	0.387	NA	0.041	0.194	85.909	161.612
121	1	126	1.836	2.627	25.2	6551	7.718	0.388	NA	0.049	0.233	126.135	40.226
122	1	127	1.842	2.557	25.41	8147	7.787	0.352	NA	0.07	0.332	-84.78	149.086
123	1	128	1.822	2.549	25.62	6158	7.809	0.331	NA	0.022	0.103	-158.718	-73.939
124	1	129	1.787	2.539	25.83	7008	7.845	0.296	NA	0.036	0.173	-163.451	-4.733
125	1	130	1.827	2.582	26.04	6455	7.904	0.353	NA	0.058	0.278	47.364	-149.184
126	1	131	1.834	2.616	26.25	3007	7.939	0.38	NA	0.035	0.166	76.889	29.524
127	1	132	1.839	2.614	26.46	5813	7.943	0.383	NA	0.005	0.022	-16.585	-93.473
128	1	133	1.836	2.593	26.67	6016	7.965	0.367	NA	0.022	0.103	-98.042	-81.457
129	1	134	1.78	2.57	26.88	5619	8.026	0.309	NA	0.061	0.289	-157.936	-59.894
130	1	135	1.727	2.514	27.09	5779	8.102	0.233	NA	0.077	0.366	-133.081	24.855
131	1	136	1.806	2.56	27.3	4706	8.194	0.324	NA	0.091	0.435	29.972	163.054
132	1	137	1.822	2.563	27.51	5631	8.21	0.339	NA	0.016	0.078	10.651	-19.322
133	1	138	1.778	2.549	27.72	5966	8.256	0.295	NA	0.046	0.219	-162.864	-173.515
134	1	139	1.801	2.564	27.93	4802	8.283	0.322	NA	0.027	0.128	34.336	-162.8
135	1	140	1.775	2.591	28.14	3936	8.32	0.319	NA	0.037	0.178	134.037	99.701
136	1	141	1.799	2.539	28.35	5311	8.378	0.306	NA	0.058	0.275	-65.099	160.863
137	1	142	1.816	2.56	28.56	5555	8.406	0.332	NA	0.027	0.13	52.39	117.489
138	1	143	1.824	2.542	28.77	6129	8.426	0.329	NA	0.021	0.098	-65.331	-117.72
139	1	144	1.807	2.56	28.98	6600	8.452	0.325	NA	0.026	0.121	132.873	-161.796
140	1	145	1.809	2.591	29.19	5431	8.483	0.345	NA	0.031	0.148	87.18	-45.693
141	1	146	1.855	2.593	29.4	5631	8.529	0.383	NA	0.046	0.22	2.382	-84.798
142	1	147	1.869	2.601	29.61	6361	8.545	0.399	NA	0.016	0.077	30.324	27.942
143	1	148	1.837	2.607	29.82	5036	8.577	0.377	NA	0.032	0.151	169.869	139.545
144	1	149	1.832	2.61	30.03	6016	8.583	0.375	NA	0.006	0.03	148.202	-21.666
145	1	150	1.799	2.574	30.24	4563	8.632	0.327	NA	0.049	0.234	-132.102	79.696
146	1	151	1.803	2.646	30.45	5484	8.704	0.378	NA	0.072	0.343	87.152	-140.746
147	1	152	1.804	2.657	30.66	4648	8.716	0.387	NA	0.011	0.054	83.763	-3.389
148	1	153	1.782	2.685	30.87	5614	8.751	0.394	NA	0.036	0.169	128.771	45.008
149	1	154	1.841	2.674	31.08	4036	8.811	0.424	NA	0.06	0.287	-10.682	-139.454
150	1	155	1.818	2.659	31.29	6434	8.839	0.398	NA	0.027	0.13	-148.342	-137.659
151	1	156	1.883	2.659	31.5	4661	8.904	0.445	NA	0.065	0.311	-0.078	148.263
152	1	157	1.821	2.69	31.71	3903	8.973	0.422	NA	0.069	0.329	153.916	153.994
153	1	158	1.839	2.667	31.92	5627	9.002	0.418	NA	0.029	0.137	-51.75	154.334
154	1	159	1.879	2.608	32.13	5986	9.073	0.411	NA	0.071	0.34	-55.731	-3.981
155	1	160	1.83	2.611	32.34	8913	9.122	0.374	NA	0.049	0.234	176.543	-127.726
156	1	161	1.85	2.583	32.55	5079	9.157	0.373	NA	0.034	0.164	-53.775	129.682
157	1	162	1.824	2.521	32.76	6459	9.224	0.318	NA	0.068	0.323	-112.957	-59.183
158	1	163	1.793	2.489	32.97	4443	9.268	0.277	NA	0.044	0.21	-134.232	-21.275
159	1	164	1.809	2.528	33.18	6080	9.311	0.309	NA	0.042	0.201	66.927	-158.841
160	1	165	1.786	2.512	33.39	4083	9.339	0.281	NA	0.028	0.135	-145.865	147.208
161	1	166	1.746	2.549	33.6	4945	9.394	0.27	NA	0.055	0.261	137.238	-76.897
162	1	167	1.72	2.485	33.81	5789	9.463	0.211	NA	0.069	0.328	-111.972	110.79
163	1	168	1.738	2.488	34.02	6777	9.481	0.228	NA	0.018	0.087	9.108	121.08
164	1	169	1.747	2.476	34.23	6370	9.497	0.23	NA	0.016	0.074	-54.563	-63.671
165	1	170	1.755	2.465	34.44	7784	9.51	0.232	NA	0.013	0.062	-52.629	1.934
166	1	171	1.78	2.518	34.65	3965	9.568	0.279	NA	0.058	0.276	64.692	117.321
167	1	172	1.792	2.584	34.86	4853	9.635	0.327	NA	0.067	0.32	79.998	15.306
168	1	173	1.811	2.555	35.07	7468	9.669	0.325	NA	0.034	0.163	-55.463	-135.461
169	1	174	1.806	2.61	35.28	5828	9.724	0.355	NA	0.055	0.263	95.177	150.64
170	1	175	1.78	2.624	35.49	4392	9.753	0.347	NA	0.029	0.139	151.556	56.378
171	1	176	1.869	2.639	35.7	7074	9.843	0.422	NA	0.089	0.426	9.613	-141.942
172	1	177	1.837	2.609	35.91	4887	9.887	0.378	NA	0.044	0.209	-136.481	-146.095
173	1	178	1.872	2.689	36.12	5207	9.974	0.457	NA	0.088	0.417	66.453	-157.066
174	1	179	1.86	2.689	36.33	5471	9.986	0.448	NA	0.012	0.058	-177.695	115.852
175	1	180	1.856	2.692	36.54	6754	9.991	0.448	NA	0.005	0.022	140.338	-41.967
176	1	181	1.829	2.634	36.75	6587	10.055	0.388	NA	0.064	0.306	-115.434	104.227
177	1	182	1.859	2.648	36.96	4224	10.088	0.42	NA	0.033	0.159	26.301	141.735
178	1	183	1.885	2.678	37.17	3443	10.129	0.46	NA	0.04	0.191	48.184	21.884
179	1	184	1.855	2.672	37.38	3665	10.16	0.433	NA	0.031	0.148	-168.94	142.876
180	1	185	1.868	2.682	37.59	4556	10.176	0.449	NA	0.016	0.077	37.804	-153.256
181	1	186	1.811	2.623	37.8	5431	10.257	0.368	NA	0.081	0.388	-133.746	-171.55
182	1	187	1.86	2.664	38.01	7005	10.321	0.432	NA	0.064	0.304	39.858	173.604
183	1	188	1.846	2.686	38.22	5331	10.347	0.437	NA	0.026	0.124	122.179	82.321
184	1	189	1.838	2.668	38.43	4213	10.368	0.418	NA	0.02	0.097	-113.36	124.461
185	1	190	1.831	2.625	38.64	6918	10.412	0.383	NA	0.044	0.209	-99.927	13.433
186	1	191	1.756	2.628	38.85	5160	10.487	0.333	NA	0.075	0.357	177.227	-82.846
187	1	192	1.756	2.607	39.06	7946	10.508	0.318	NA	0.021	0.101	-89.402	93.371
188	1	193	1.725	2.636	39.27	5314	10.551	0.321	NA	0.043	0.204	136.883	-133.715
189	1	194	1.747	2.586	39.48	4992	10.606	0.296	NA	0.055	0.262	-65.752	157.366
190	1	195	1.602	2.37	39.69	5373	10.866	0.06	NA	0.26	1.239	-123.887	-58.136
191	1	196	1.582	2.388	39.9	6041	10.893	0.043	NA	0.027	0.13	138.929	-97.184
192	1	197	1.558	2.299	40.11	5201	10.985	0.075	NA	0.092	0.438	-105.189	115.882
193	1	198	1.629	2.416	40.32	4221	11.121	0.097	NA	0.136	0.649	58.6	163.789
194	1	199	1.626	2.44	40.53	3782	11.146	0.108	NA	0.024	0.116	95.99	37.391
195	1	200	1.604	2.377	40.74	7492	11.212	0.062	NA	0.067	0.317	-109.637	154.372
196	1	201	1.583	2.463	40.95	6190	11.301	0.1	NA	0.088	0.421	103.277	-147.086
197	1	202	1.599	2.473	41.16	7641	11.319	0.116	NA	0.019	0.089	31.077	-72.199
198	1	203	1.596	2.463	41.37	6297	11.33	0.105	NA	0.01	0.05	-112.157	-143.234
199	1	204	1.627	2.454	41.58	6758	11.363	0.118	NA	0.033	0.158	-16.572	95.585
200	1	205	1.595	2.492	41.79	5832	11.413	0.131	NA	0.05	0.24	130.435	147.006
