# Supplementary material for: Random sub-diffusion and capture of genes by the nuclear pore reduces dynamics and coordinates inter-chromosomal movement
Source: eLife. 2021 May 18;10:e66238. doi: 10.7554/eLife.66238 (PMC8195609; doi:10.7554/eLife.66238)
Supplement: Figure 6—source data 1. [file elife-66238-fig6-data1.zip › CLUST_DB/CLUST_HIS4dip_MinusH/190328_QuickCap_H4dip_MinusH_Pri_06.csv]

Nr	TID	PID	x [micron]	y [micron]	t [sec]	I [val]	Len [micron]	D2S [micron]	D2R [micron]	D2P [micron]	v [micron/sec]	α [deg]	Δα [deg]
1	1	6	2.472	2.222	0	6521	0	0	NA	NA	NA	NA	NA
2	1	7	2.497	2.224	0.21	6207	0.025	0.025	NA	0.025	0.12	4.448	NA
3	1	8	2.472	2.293	0.42	5619	0.098	0.071	NA	0.073	0.349	109.71	105.262
4	1	9	2.452	2.181	0.63	6749	0.212	0.045	NA	0.113	0.54	-99.933	150.357
5	1	10	2.484	2.18	0.84	5282	0.244	0.044	NA	0.032	0.151	-2.795	97.138
6	1	11	2.43	2.179	1.05	6235	0.298	0.06	NA	0.054	0.257	-178.991	-176.196
7	1	12	2.373	2.141	1.26	5365	0.366	0.128	NA	0.069	0.326	-146.089	32.902
8	1	13	2.443	2.143	1.47	4851	0.436	0.084	NA	0.07	0.334	2.424	148.513
9	1	14	2.425	2.25	1.68	5625	0.545	0.055	NA	0.108	0.516	99.536	97.112
10	1	15	2.479	2.191	1.89	5442	0.625	0.032	NA	0.08	0.381	-48.016	-147.552
11	1	16	2.47	2.209	2.1	6220	0.645	0.013	NA	0.02	0.097	115.021	163.037
12	1	17	2.471	2.109	2.31	6762	0.745	0.113	NA	0.1	0.477	-89.441	155.538
13	1	18	2.414	2.168	2.52	5324	0.827	0.079	NA	0.082	0.391	133.987	-136.571
14	1	19	2.367	2.25	2.73	4678	0.922	0.109	NA	0.094	0.449	120.151	-13.836
15	1	20	2.381	2.367	2.94	4012	1.04	0.171	NA	0.118	0.562	82.924	-37.227
16	1	21	2.438	2.258	3.15	6419	1.162	0.05	NA	0.123	0.584	-62.571	-145.495
17	1	22	2.405	2.223	3.36	3451	1.211	0.067	NA	0.048	0.23	-133.083	-70.512
18	1	23	2.386	2.233	3.57	5471	1.232	0.086	NA	0.021	0.1	150.716	-76.201
19	1	24	2.415	2.156	3.78	3780	1.314	0.087	NA	0.083	0.394	-69.518	139.767
20	1	25	2.47	2.099	3.99	2436	1.393	0.123	NA	0.078	0.373	-45.969	23.548
21	1	26	2.433	2.1	4.2	3272	1.43	0.128	NA	0.037	0.176	178.729	-135.302
22	1	27	2.399	2.208	4.41	5352	1.542	0.074	NA	0.113	0.536	107.321	-71.408
23	1	28	2.412	2.186	4.62	5663	1.567	0.07	NA	0.024	0.117	-59.648	-166.969
24	1	29	2.381	2.353	4.83	4949	1.736	0.159	NA	0.17	0.807	100.255	159.903
25	1	30	2.43	2.309	5.04	5574	1.803	0.096	NA	0.066	0.316	-42.347	-142.601
26	1	31	2.416	2.353	5.25	6073	1.849	0.142	NA	0.047	0.221	107.67	150.016
27	1	32	2.403	2.292	5.46	4277	1.912	0.098	NA	0.063	0.298	-102.015	150.315
28	1	33	2.479	2.396	5.67	4095	2.04	0.174	NA	0.129	0.613	54.156	156.172
29	1	34	2.459	2.35	5.88	3530	2.09	0.128	NA	0.05	0.238	-112.379	-166.535
30	1	35	2.428	2.388	6.09	4332	2.14	0.172	NA	0.049	0.234	129.377	-118.244
31	1	36	2.463	2.269	6.3	4081	2.264	0.048	NA	0.124	0.591	-73.765	156.858
32	1	37	2.475	2.367	6.51	4667	2.362	0.145	NA	0.099	0.47	83.06	156.825
33	1	38	2.481	2.324	6.72	4138	2.406	0.102	NA	0.043	0.207	-82.246	-165.307
34	1	39	2.419	2.32	6.93	4127	2.468	0.111	NA	0.062	0.294	-176.616	-94.37
35	1	40	2.384	2.229	7.14	8514	2.565	0.088	NA	0.098	0.465	-111.059	65.557
36	1	41	2.383	2.286	7.35	5207	2.623	0.11	NA	0.057	0.273	91.245	-157.696
37	1	42	2.357	2.181	7.56	3249	2.731	0.122	NA	0.108	0.516	-103.644	165.111
38	1	43	2.375	2.199	7.77	4155	2.757	0.099	NA	0.026	0.123	45.366	149.01
39	1	44	2.334	2.258	7.98	4923	2.829	0.143	NA	0.072	0.344	124.986	79.62
40	1	45	2.354	2.298	8.19	5408	2.873	0.14	NA	0.044	0.21	63.282	-61.705
41	1	46	2.355	2.285	8.4	3955	2.887	0.132	NA	0.013	0.064	-83.777	-147.059
42	1	47	2.367	2.246	8.61	3099	2.927	0.107	NA	0.04	0.192	-72.511	11.266
43	1	48	2.458	2.216	8.82	2414	3.023	0.015	NA	0.096	0.456	-18.266	54.245
44	1	49	2.449	2.189	9.03	1855	3.051	0.04	NA	0.029	0.136	-109.522	-91.256
45	1	50	2.395	2.258	9.24	5518	3.138	0.085	NA	0.087	0.416	127.965	-122.513
46	1	51	2.403	2.266	9.45	3121	3.15	0.082	NA	0.011	0.053	46.382	-81.583
47	1	52	2.381	2.298	9.66	4475	3.188	0.118	NA	0.038	0.182	124.863	78.482
48	1	53	2.392	2.377	9.87	6702	3.268	0.174	NA	0.08	0.382	82.292	-42.572
49	1	54	2.335	2.308	10.08	4051	3.357	0.161	NA	0.089	0.422	-129.428	148.28
50	1	55	2.363	2.253	10.29	2368	3.419	0.113	NA	0.062	0.297	-63.416	66.012
51	1	56	2.328	2.362	10.5	5297	3.534	0.2	NA	0.115	0.546	107.898	171.314
52	1	57	2.291	2.354	10.71	3125	3.572	0.224	NA	0.038	0.181	-168.656	83.447
53	1	58	2.303	2.339	10.92	4031	3.591	0.205	NA	0.02	0.093	-51.168	117.488
54	1	59	2.324	2.376	11.13	5561	3.634	0.213	NA	0.042	0.202	59.851	111.018
55	1	60	2.333	2.225	11.34	2988	3.785	0.139	NA	0.151	0.719	-86.725	-146.576
56	1	61	2.315	2.231	11.55	5638	3.804	0.157	NA	0.019	0.09	159.443	-113.832
57	1	62	2.313	2.199	11.76	5646	3.837	0.161	NA	0.033	0.156	-93.914	106.643
58	1	63	2.324	2.282	11.97	3669	3.92	0.159	NA	0.084	0.398	82.406	176.321
59	1	64	2.405	2.213	12.18	4556	4.027	0.067	NA	0.107	0.508	-40.212	-122.618
60	1	65	2.415	2.248	12.39	4416	4.064	0.062	NA	0.037	0.176	74.143	114.354
61	1	66	2.333	2.23	12.6	4119	4.148	0.139	NA	0.085	0.403	-167.851	118.006
62	1	67	2.407	2.247	12.81	3852	4.224	0.07	NA	0.076	0.36	12.279	-179.869
63	1	68	2.365	2.336	13.02	3014	4.323	0.157	NA	0.099	0.472	115.001	102.721
64	1	69	2.392	2.222	13.23	3415	4.441	0.08	NA	0.118	0.562	-76.673	168.327
65	1	70	2.4	2.029	13.44	2747	4.634	0.206	NA	0.193	0.917	-87.726	-11.053
66	1	71	2.395	2.046	13.65	2481	4.652	0.192	NA	0.018	0.085	104.64	-167.635
67	1	72	2.465	2.055	13.86	2359	4.722	0.167	NA	0.07	0.334	7.189	-97.451
68	1	73	2.457	2.059	14.07	2700	4.73	0.164	NA	0.009	0.041	156.314	149.125
69	1	74	2.38	2.099	14.28	2756	4.817	0.153	NA	0.087	0.412	152.036	-4.278
70	1	75	2.444	2.058	14.49	1847	4.892	0.166	NA	0.076	0.36	-32.589	175.376
71	1	76	2.448	2.028	14.7	2009	4.923	0.196	NA	0.031	0.148	-82.576	-49.988
72	1	77	2.468	2.105	14.91	3869	5.003	0.117	NA	0.08	0.38	75.692	158.269
73	1	78	2.489	2.082	15.12	3377	5.035	0.141	NA	0.031	0.149	-46.059	-121.752
74	1	79	2.446	2.018	15.33	3093	5.113	0.206	NA	0.078	0.372	-124.233	-78.173
75	1	80	2.479	2.179	15.54	2120	5.277	0.044	NA	0.165	0.784	78.306	-157.461
76	1	81	2.474	2.129	15.75	3374	5.328	0.094	NA	0.051	0.242	-95.2	-173.506
77	1	82	2.451	2.05	15.96	3537	5.41	0.173	NA	0.082	0.39	-106.236	-11.036
78	1	83	2.591	1.992	16.17	2508	5.561	0.259	NA	0.151	0.72	-22.432	83.803
79	1	84	2.465	2.05	16.38	4439	5.7	0.172	NA	0.139	0.662	155.527	177.959
80	1	85	2.459	2.061	16.59	5480	5.712	0.162	NA	0.012	0.057	116.028	-39.499
81	1	86	2.479	2.098	16.8	4034	5.754	0.124	NA	0.042	0.201	62.038	-53.99
82	1	87	2.51	2.082	17.01	3488	5.789	0.146	NA	0.035	0.167	-27.683	-89.721
83	1	88	2.502	2.116	17.22	4546	5.824	0.11	NA	0.035	0.167	102.82	130.503
84	1	89	2.507	2.171	17.43	2301	5.879	0.062	NA	0.055	0.261	85.534	-17.286
85	1	90	2.446	2.233	17.64	4584	5.966	0.028	NA	0.087	0.413	134.163	48.629
86	1	91	2.357	2.226	17.85	3306	6.056	0.115	NA	0.09	0.427	-175.549	50.288
87	1	92	2.324	2.232	18.06	4302	6.089	0.148	NA	0.034	0.161	169.242	-15.209
88	1	93	2.373	2.229	18.27	4337	6.139	0.099	NA	0.05	0.237	-3.273	-172.515
89	1	94	2.406	2.278	18.48	5514	6.198	0.087	NA	0.059	0.279	56.449	59.721
90	1	95	2.438	2.22	18.69	3639	6.264	0.034	NA	0.066	0.316	-60.625	-117.073
91	1	96	2.441	2.189	18.9	4132	6.295	0.045	NA	0.031	0.149	-85.284	-24.66
92	1	97	2.502	2.164	19.11	2513	6.361	0.065	NA	0.066	0.313	-22.249	63.035
93	1	98	2.505	2.084	19.32	2833	6.441	0.142	NA	0.08	0.383	-87.255	-65.006
94	1	99	2.41	2.161	19.53	1836	6.565	0.087	NA	0.123	0.587	141.026	-131.719
95	1	100	2.43	2.261	19.74	3419	6.667	0.057	NA	0.102	0.486	78.171	-62.855
96	1	101	2.406	2.093	19.95	2481	6.837	0.145	NA	0.17	0.811	-98.281	-176.452
97	1	102	2.358	2.263	20.16	1774	7.014	0.121	NA	0.177	0.841	105.813	-155.906
98	1	103	2.349	2.205	20.37	2506	7.072	0.124	NA	0.059	0.279	-98.621	155.566
99	1	104	2.356	2.231	20.58	2660	7.1	0.116	NA	0.028	0.132	75.313	173.934
100	1	105	2.402	2.143	20.79	2530	7.2	0.106	NA	0.1	0.477	-62.586	-137.899
101	1	106	2.4	2.093	21	3520	7.25	0.148	NA	0.05	0.238	-92.215	-29.629
102	1	107	2.344	2.247	21.21	3255	7.414	0.13	NA	0.164	0.782	109.946	-157.84
103	1	108	2.467	2.233	21.42	3639	7.538	0.012	NA	0.123	0.587	-6.492	-116.438
104	1	109	2.402	2.181	21.63	1834	7.621	0.081	NA	0.083	0.395	-141.3	-134.808
105	1	110	2.481	2.222	21.84	3355	7.709	0.01	NA	0.089	0.423	27.058	168.357
106	1	111	2.447	2.22	22.05	3291	7.744	0.025	NA	0.034	0.163	-176.568	156.374
107	1	112	2.461	2.332	22.26	2922	7.857	0.111	NA	0.114	0.541	82.914	-100.518
108	1	113	2.475	2.284	22.47	3436	7.907	0.062	NA	0.05	0.239	-74.053	-156.967
109	1	114	2.544	2.272	22.68	3136	7.978	0.088	NA	0.071	0.336	-10.239	63.814
110	1	115	2.522	2.217	22.89	2045	8.037	0.051	NA	0.059	0.279	-111.689	-101.45
111	1	116	2.575	2.227	23.1	2278	8.09	0.103	NA	0.053	0.255	10.574	122.263
112	1	117	2.539	2.186	23.31	2758	8.145	0.076	NA	0.055	0.262	-131.315	-141.889
113	1	118	2.499	2.306	23.52	3421	8.272	0.088	NA	0.127	0.604	108.367	-120.318
114	1	119	2.56	2.276	23.73	4110	8.34	0.103	NA	0.068	0.325	-26.182	-134.549
115	1	120	2.554	2.29	23.94	3737	8.355	0.107	NA	0.015	0.071	112.727	138.909
116	1	121	2.412	2.353	24.15	4979	8.51	0.143	NA	0.155	0.74	156.113	43.386
117	1	122	2.581	2.272	24.36	5196	8.697	0.121	NA	0.187	0.89	-25.341	178.546
118	1	123	2.549	2.27	24.57	5559	8.729	0.091	NA	0.032	0.151	-174.683	-149.341
119	1	124	2.556	2.199	24.78	3797	8.8	0.087	NA	0.071	0.339	-85.078	89.604
120	1	125	2.518	2.275	24.99	3650	8.885	0.07	NA	0.085	0.405	116.542	-158.38
121	1	126	2.514	2.195	25.2	3076	8.965	0.05	NA	0.08	0.38	-92.42	151.038
122	1	127	2.569	2.26	25.41	3859	9.05	0.105	NA	0.085	0.406	49.981	142.401
123	1	128	2.591	2.248	25.62	2254	9.075	0.122	NA	0.025	0.118	-28.591	-78.572
124	1	129	2.616	2.15	25.83	2193	9.177	0.161	NA	0.102	0.484	-75.859	-47.268
125	1	130	2.63	2.168	26.04	3135	9.2	0.167	NA	0.023	0.109	52.001	127.861
126	1	131	2.656	2.117	26.25	2559	9.257	0.212	NA	0.057	0.27	-63.042	-115.043
127	1	132	2.598	2.153	26.46	3234	9.324	0.144	NA	0.068	0.322	147.763	-149.196
128	1	133	2.568	2.149	26.67	2794	9.355	0.121	NA	0.031	0.147	-172.349	39.888
129	1	134	2.504	2.252	26.88	3662	9.476	0.044	NA	0.121	0.577	121.902	-65.749
130	1	135	2.491	2.136	27.09	2850	9.593	0.089	NA	0.117	0.558	-96.39	141.708
131	1	136	2.596	2.067	27.3	2175	9.719	0.199	NA	0.125	0.597	-33.168	63.222
132	1	137	2.664	1.966	27.51	1738	9.841	0.32	NA	0.122	0.58	-55.952	-22.784
133	1	138	2.674	2.032	27.72	2414	9.907	0.278	NA	0.066	0.316	80.871	136.823
134	1	139	2.641	2.117	27.93	3336	9.999	0.199	NA	0.092	0.437	111.303	30.432
135	1	140	2.697	1.967	28.14	1222	10.159	0.341	NA	0.161	0.765	-69.557	179.14
136	1	141	2.788	2.003	28.35	1832	10.257	0.384	NA	0.098	0.464	22.007	91.563
137	1	142	2.601	2.109	28.56	1143	10.472	0.172	NA	0.215	1.022	150.508	128.501
138	1	143	2.635	1.986	28.77	2007	10.599	0.287	NA	0.128	0.608	-74.539	134.954
139	1	144	2.637	2.059	28.98	2348	10.672	0.233	NA	0.073	0.348	88.135	162.674
140	1	145	2.662	2.003	29.19	2860	10.733	0.29	NA	0.061	0.29	-65.837	-153.972
141	1	146	2.659	2.039	29.4	1958	10.769	0.262	NA	0.036	0.17	95.053	160.89
142	1	147	2.547	2.144	29.61	2212	10.922	0.109	NA	0.154	0.731	136.729	41.676
143	1	148	2.655	2.032	29.82	2525	11.077	0.264	NA	0.155	0.738	-45.996	177.275
144	1	149	2.632	1.983	30.03	2229	11.132	0.288	NA	0.054	0.259	-115.057	-69.06
145	1	150	2.631	1.994	30.24	2133	11.143	0.278	NA	0.011	0.054	95.126	-149.817
146	1	151	2.601	2.052	30.45	2139	11.208	0.214	NA	0.065	0.309	116.988	21.861
147	1	152	2.57	2.071	30.66	2579	11.245	0.18	NA	0.037	0.175	148.206	31.218
148	1	153	2.632	1.988	30.87	2615	11.349	0.284	NA	0.104	0.496	-53.624	158.171
149	1	154	2.631	2.141	31.08	1538	11.502	0.179	NA	0.153	0.729	90.418	144.041
150	1	155	2.631	2.16	31.29	1742	11.522	0.171	NA	0.02	0.094	88.723	-1.694
151	1	156	2.612	2.088	31.5	1945	11.597	0.194	NA	0.075	0.359	-104.943	166.334
152	1	157	2.588	2.158	31.71	2604	11.672	0.133	NA	0.074	0.355	108.474	-146.583
153	1	158	2.636	2.195	31.92	1666	11.732	0.166	NA	0.06	0.286	38.183	-70.292
154	1	159	2.598	2.054	32.13	2007	11.878	0.21	NA	0.147	0.698	-105.004	-143.187
155	1	160	2.627	2.208	32.34	1892	12.035	0.156	NA	0.157	0.746	79.213	-175.783
156	1	161	2.597	2.144	32.55	2239	12.105	0.148	NA	0.07	0.335	-114.831	165.957
157	1	162	2.67	2.084	32.76	2402	12.199	0.241	NA	0.094	0.447	-39.454	75.377
158	1	163	2.769	2.063	32.97	1277	12.301	0.338	NA	0.102	0.485	-12.26	27.194
159	1	164	2.7	2.091	33.18	2195	12.376	0.263	NA	0.075	0.359	158.015	170.275
160	1	165	2.813	2.049	33.39	2632	12.497	0.382	NA	0.12	0.573	-20.137	-178.152
161	1	166	2.899	1.963	33.6	1275	12.619	0.5	NA	0.122	0.582	-44.89	-24.753
162	1	167	2.792	2.018	33.81	1471	12.74	0.379	NA	0.121	0.575	152.791	-162.319
163	1	168	2.804	2.096	34.02	1781	12.818	0.356	NA	0.079	0.374	80.716	-72.074
164	1	169	2.698	1.984	34.23	1896	12.973	0.329	NA	0.154	0.735	-133.461	145.823
165	1	170	2.81	1.976	34.44	3091	13.084	0.418	NA	0.112	0.532	-3.995	129.466
166	1	171	2.765	1.963	34.65	2423	13.131	0.391	NA	0.046	0.221	-164.284	-160.289
167	1	172	2.804	1.865	34.86	2449	13.237	0.488	NA	0.106	0.506	-68.317	95.967
168	1	173	2.806	1.89	35.07	1452	13.262	0.471	NA	0.026	0.122	85.502	153.819
169	1	174	2.767	1.829	35.28	996	13.335	0.492	NA	0.073	0.345	-122.4	152.098
170	1	175	2.79	1.836	35.49	1297	13.359	0.5	NA	0.024	0.113	17.22	139.62
171	1	176	2.715	1.909	35.7	1608	13.464	0.396	NA	0.105	0.5	135.721	118.502
172	1	177	2.777	1.851	35.91	1469	13.549	0.481	NA	0.085	0.406	-43.372	-179.093
173	1	178	2.727	1.902	36.12	2062	13.621	0.409	NA	0.072	0.341	134.362	177.734
174	1	179	2.832	2.048	36.33	2690	13.801	0.4	NA	0.18	0.858	54.168	-80.194
175	1	180	2.871	1.908	36.54	1446	13.946	0.508	NA	0.145	0.692	-74.391	-128.559
176	1	181	2.775	2.001	36.75	3918	14.081	0.375	NA	0.134	0.64	136.078	-149.532
177	1	182	2.743	1.983	36.96	3347	14.117	0.361	NA	0.036	0.173	-150.463	73.46
178	1	183	2.753	1.884	37.17	2833	14.217	0.44	NA	0.1	0.477	-84.331	66.132
179	1	184	2.822	1.877	37.38	2289	14.287	0.491	NA	0.07	0.331	-5.256	79.075
180	1	185	2.877	1.842	37.59	4151	14.352	0.556	NA	0.065	0.311	-32.592	-27.336
181	1	186	2.924	1.854	37.8	3379	14.4	0.583	NA	0.048	0.231	14.131	46.723
182	1	187	2.936	1.778	38.01	3195	14.478	0.643	NA	0.077	0.368	-81.019	-95.15
183	1	188	2.895	1.725	38.22	2048	14.545	0.653	NA	0.067	0.318	-128.146	-47.127
184	1	189	2.795	1.736	38.43	1119	14.645	0.584	NA	0.1	0.477	173.555	-58.299
185	1	190	2.981	1.622	38.64	1849	14.863	0.787	NA	0.218	1.04	-31.626	154.819
186	1	191	2.935	1.605	38.85	2715	14.912	0.771	NA	0.05	0.236	-160.086	-128.46
187	1	192	2.877	1.614	39.06	3741	14.971	0.73	NA	0.058	0.278	170.597	-29.317
188	1	193	2.86	1.642	39.27	2259	15.003	0.699	NA	0.032	0.152	121.838	-48.759
189	1	194	2.848	1.657	39.48	1751	15.022	0.679	NA	0.02	0.094	129.591	7.753
190	1	195	2.788	1.65	39.69	1900	15.082	0.653	NA	0.06	0.286	-173.975	56.434
191	1	196	2.787	1.653	39.9	2438	15.085	0.651	NA	0.002	0.011	108.015	-78.01
192	1	197	2.775	1.623	40.11	3217	15.117	0.672	NA	0.032	0.152	-112.18	139.805
193	1	198	2.851	1.702	40.32	1164	15.227	0.644	NA	0.11	0.524	46.155	158.335
194	1	199	2.842	1.839	40.53	1668	15.364	0.533	NA	0.137	0.652	94.095	47.94
195	1	200	2.876	1.783	40.74	900	15.43	0.597	NA	0.066	0.314	-58.391	-152.486
196	1	201	2.946	1.509	40.95	3046	15.712	0.856	NA	0.283	1.347	-75.76	-17.37
197	1	202	2.877	1.479	41.16	1843	15.787	0.846	NA	0.075	0.356	-156.871	-81.11
198	1	203	3.027	1.465	41.37	3803	15.938	0.939	NA	0.151	0.718	-5.554	151.316
199	1	204	2.937	1.586	41.58	1179	16.089	0.788	NA	0.151	0.72	126.706	132.26
200	1	205	3.114	1.435	41.79	3421	16.322	1.016	NA	0.233	1.109	-40.32	-167.026
