# Supplementary material for: Random sub-diffusion and capture of genes by the nuclear pore reduces dynamics and coordinates inter-chromosomal movement
Source: eLife. 2021 May 18;10:e66238. doi: 10.7554/eLife.66238 (PMC8195609; doi:10.7554/eLife.66238)
Supplement: Figure 6—source data 1. [file elife-66238-fig6-data1.zip › CLUST_DB/CLUST_HIS4dip_MinusH/190328_QuickCap_H4dip_MinusH_Pri_08.csv]

Nr	TID	PID	x [micron]	y [micron]	t [sec]	I [val]	Len [micron]	D2S [micron]	D2R [micron]	D2P [micron]	v [micron/sec]	α [deg]	Δα [deg]
1	1	7	0.93	1.303	0	3522	0	0	NA	NA	NA	NA	NA
2	1	8	0.862	1.237	0.21	3993	0.094	0.094	NA	0.094	0.448	-135.617	NA
3	1	9	0.864	1.3	0.42	2879	0.157	0.066	NA	0.063	0.301	88.925	-135.459
4	1	10	0.922	1.309	0.63	2698	0.217	0.009	NA	0.059	0.283	8.065	-80.86
5	1	11	0.937	1.321	0.84	1962	0.236	0.019	NA	0.019	0.091	40.823	32.758
6	1	12	0.954	1.31	1.05	1480	0.256	0.026	NA	0.02	0.097	-31.713	-72.537
7	1	13	0.896	1.32	1.26	2382	0.315	0.038	NA	0.059	0.281	170.576	-157.711
8	1	14	0.896	1.294	1.47	2705	0.341	0.035	NA	0.026	0.125	-89.456	99.968
9	1	15	0.908	1.285	1.68	1883	0.357	0.028	NA	0.015	0.073	-36.131	53.325
10	1	16	0.954	1.238	1.89	1119	0.422	0.07	NA	0.065	0.311	-46.273	-10.142
11	1	17	0.878	1.156	2.1	2495	0.534	0.156	NA	0.112	0.533	-132.84	-86.566
12	1	18	0.812	1.125	2.31	4087	0.607	0.213	NA	0.073	0.346	-155.298	-22.459
13	1	19	0.819	1.165	2.52	2730	0.646	0.178	NA	0.04	0.19	79.799	-124.902
14	1	20	0.898	1.271	2.73	1804	0.779	0.045	NA	0.133	0.634	53.092	-26.707
15	1	21	0.929	1.16	2.94	1570	0.895	0.144	NA	0.116	0.551	-74.455	-127.548
16	1	22	0.765	1.112	3.15	2771	1.067	0.252	NA	0.171	0.817	-164.047	-89.591
17	1	23	0.867	1.189	3.36	1612	1.194	0.13	NA	0.128	0.608	36.927	-159.027
18	1	24	0.886	1.179	3.57	1725	1.216	0.131	NA	0.022	0.105	-25.909	-62.835
19	1	25	0.851	1.206	3.78	1497	1.26	0.124	NA	0.044	0.211	142.627	168.535
20	1	26	0.881	1.166	3.99	2694	1.311	0.146	NA	0.05	0.239	-53.863	163.51
21	1	27	0.88	1.199	4.2	2630	1.344	0.115	NA	0.034	0.16	91.934	145.797
22	1	28	0.859	1.09	4.41	2414	1.455	0.224	NA	0.111	0.529	-100.928	167.138
23	1	29	0.827	1.058	4.62	4829	1.501	0.266	NA	0.045	0.217	-134.098	-33.171
24	1	30	0.775	1.1	4.83	6935	1.568	0.255	NA	0.067	0.32	140.954	-84.947
25	1	31	0.772	1.054	5.04	5075	1.614	0.295	NA	0.046	0.22	-93.785	125.261
26	1	32	0.828	1.179	5.25	4360	1.751	0.161	NA	0.137	0.651	65.873	159.658
27	1	33	0.873	1.178	5.46	5013	1.797	0.137	NA	0.046	0.218	-1.279	-67.153
28	1	34	0.877	1.109	5.67	4162	1.866	0.202	NA	0.069	0.33	-87.338	-86.059
29	1	35	0.849	1.117	5.88	5335	1.895	0.203	NA	0.029	0.137	162.628	-110.033
30	1	36	0.827	1.142	6.09	5536	1.929	0.191	NA	0.034	0.16	132.123	-30.505
31	1	37	0.928	1.211	6.3	2056	2.051	0.092	NA	0.122	0.582	34.233	-97.889
32	1	38	0.868	1.061	6.51	6653	2.212	0.25	NA	0.161	0.767	-111.77	-146.004
33	1	39	0.862	1.054	6.72	4524	2.221	0.257	NA	0.009	0.042	-129.901	-18.131
34	1	40	0.858	1.067	6.93	6150	2.234	0.246	NA	0.013	0.064	107.514	-122.585
35	1	41	0.913	0.98	7.14	6442	2.337	0.324	NA	0.103	0.491	-57.905	-165.419
36	1	42	0.945	0.978	7.35	7562	2.369	0.325	NA	0.032	0.153	-2.57	55.335
37	1	43	0.92	1.035	7.56	7746	2.431	0.268	NA	0.062	0.296	113.744	116.315
38	1	44	0.941	1.001	7.77	6557	2.471	0.302	NA	0.04	0.191	-58.143	-171.887
39	1	45	0.971	0.979	7.98	7244	2.509	0.327	NA	0.037	0.178	-37.916	20.227
40	1	46	1.004	0.999	8.19	6455	2.548	0.313	NA	0.039	0.188	31.781	69.697
41	1	47	1.023	0.986	8.4	8861	2.571	0.331	NA	0.023	0.111	-35.985	-67.766
42	1	48	1.041	0.988	8.61	6510	2.59	0.334	NA	0.019	0.089	8.345	44.329
43	1	49	1.015	1.04	8.82	9663	2.648	0.276	NA	0.058	0.276	116.629	108.285
44	1	50	1.018	0.957	9.03	8264	2.732	0.358	NA	0.084	0.398	-87.97	155.401
45	1	51	0.929	0.984	9.24	10749	2.825	0.319	NA	0.093	0.443	163.034	-108.997
46	1	52	0.828	0.978	9.45	7726	2.927	0.341	NA	0.102	0.484	-176.687	20.28
47	1	53	0.708	1.036	9.66	7368	3.059	0.347	NA	0.133	0.633	154.363	-28.95
48	1	54	0.711	0.988	9.87	6472	3.107	0.383	NA	0.047	0.226	-86.591	119.046
49	1	55	0.671	1.011	10.08	5856	3.153	0.39	NA	0.046	0.219	150.13	-123.279
50	1	56	0.698	1.021	10.29	7008	3.182	0.365	NA	0.029	0.137	19.698	-130.432
51	1	57	0.741	0.951	10.5	6557	3.263	0.399	NA	0.082	0.389	-58.327	-78.025
52	1	58	0.727	0.987	10.71	7863	3.302	0.375	NA	0.039	0.184	110.97	169.297
53	1	59	0.779	0.953	10.92	4829	3.365	0.381	NA	0.063	0.299	-33.407	-144.377
54	1	60	0.76	0.927	11.13	7153	3.397	0.413	NA	0.032	0.155	-127.188	-93.781
55	1	61	0.764	0.964	11.34	4821	3.434	0.378	NA	0.037	0.177	84.061	-148.751
56	1	62	0.826	0.891	11.55	8296	3.53	0.425	NA	0.096	0.456	-49.18	-133.241
57	1	63	0.839	0.937	11.76	3790	3.577	0.377	NA	0.047	0.225	73.763	122.943
58	1	64	0.825	0.864	11.97	4211	3.651	0.451	NA	0.074	0.35	-101.638	-175.402
59	1	65	0.822	0.886	12.18	5939	3.672	0.431	NA	0.021	0.101	96.162	-162.2
60	1	66	0.785	0.872	12.39	2903	3.712	0.455	NA	0.04	0.192	-159.912	103.927
61	1	67	0.925	0.958	12.6	3490	3.877	0.345	NA	0.165	0.784	31.69	-168.399
62	1	68	0.837	0.903	12.81	3812	3.981	0.411	NA	0.104	0.495	-147.894	-179.583
63	1	69	0.77	1.051	13.02	2485	4.143	0.298	NA	0.162	0.772	114.201	-97.906
64	1	70	0.751	0.869	13.23	3748	4.326	0.47	NA	0.183	0.873	-96.051	149.748
65	1	71	0.981	1.071	13.44	1467	4.633	0.238	NA	0.306	1.459	41.351	137.402
66	1	72	0.975	0.963	13.65	3752	4.742	0.343	NA	0.109	0.517	-93.166	-134.517
67	1	73	0.977	1.09	13.86	2188	4.869	0.218	NA	0.128	0.608	88.884	-177.951
68	1	74	0.91	1.005	14.07	3040	4.978	0.299	NA	0.108	0.516	-128.167	142.95
69	1	75	0.971	1.06	14.28	2798	5.06	0.246	NA	0.082	0.391	42.209	170.376
70	1	76	0.944	1.083	14.49	2190	5.095	0.221	NA	0.035	0.168	140.383	98.174
71	1	77	0.88	0.939	14.7	4179	5.252	0.367	NA	0.157	0.748	-114.119	105.497
72	1	78	0.911	0.899	14.91	4738	5.303	0.404	NA	0.051	0.243	-51.893	62.226
73	1	79	0.844	0.948	15.12	3402	5.387	0.365	NA	0.084	0.398	144.251	-163.856
74	1	80	0.769	0.999	15.33	3362	5.477	0.344	NA	0.091	0.432	145.549	1.298
75	1	81	0.873	1.074	15.54	2176	5.606	0.236	NA	0.128	0.611	35.535	-110.014
76	1	82	0.82	1.133	15.75	2440	5.685	0.202	NA	0.08	0.38	131.785	96.249
77	1	83	0.867	1.247	15.96	1734	5.809	0.084	NA	0.123	0.587	67.377	-64.408
78	1	84	0.836	1.218	16.17	1984	5.852	0.127	NA	0.043	0.206	-137.341	155.281
79	1	85	0.9	1.176	16.38	2367	5.928	0.13	NA	0.076	0.363	-32.917	104.425
80	1	86	0.864	1.199	16.59	2208	5.97	0.123	NA	0.042	0.2	147.968	-179.115
81	1	87	0.841	1.195	16.8	1388	5.993	0.139	NA	0.023	0.11	-171.963	40.068
82	1	88	0.659	1.093	17.01	4166	6.203	0.343	NA	0.209	0.997	-150.831	21.133
83	1	89	0.649	1.099	17.22	6920	6.214	0.347	NA	0.011	0.055	149.519	-59.65
84	1	90	0.682	1.161	17.43	9766	6.285	0.285	NA	0.07	0.336	61.631	-87.888
85	1	91	0.723	1.175	17.64	6481	6.328	0.243	NA	0.043	0.204	18.426	-43.205
86	1	92	0.695	1.21	17.85	7744	6.372	0.253	NA	0.045	0.213	129.074	110.648
87	1	93	0.679	1.214	18.06	6848	6.389	0.266	NA	0.016	0.078	164.279	35.206
88	1	94	0.628	1.196	18.27	7908	6.443	0.32	NA	0.054	0.257	-160.495	35.226
89	1	95	0.609	1.267	18.48	6173	6.516	0.323	NA	0.074	0.35	104.961	-94.544
90	1	96	0.628	1.232	18.69	8554	6.556	0.31	NA	0.039	0.188	-61.302	-166.263
91	1	97	0.597	1.221	18.9	8477	6.589	0.343	NA	0.033	0.157	-160.18	-98.878
92	1	98	0.59	1.236	19.11	8942	6.605	0.346	NA	0.016	0.078	113.524	-86.296
93	1	99	0.656	1.098	19.32	4480	6.758	0.342	NA	0.153	0.728	-64.532	-178.057
94	1	100	0.79	1.061	19.53	7302	6.897	0.279	NA	0.139	0.663	-15.54	48.992
95	1	101	0.812	1.109	19.74	6414	6.95	0.227	NA	0.053	0.251	66.138	81.678
96	1	102	0.767	1.089	19.95	7987	6.999	0.269	NA	0.049	0.233	-155.337	138.524
97	1	103	0.657	1.087	20.16	4896	7.109	0.348	NA	0.11	0.526	-179.28	-23.942
98	1	104	0.611	1.164	20.37	4853	7.198	0.348	NA	0.089	0.424	120.861	-59.859
99	1	105	0.705	1.159	20.58	2824	7.292	0.267	NA	0.094	0.446	-3.188	-124.048
100	1	106	0.586	1.131	20.79	4300	7.414	0.384	NA	0.122	0.579	-167.039	-163.851
101	1	107	0.664	1.182	21	2389	7.506	0.292	NA	0.092	0.44	32.925	-160.036
102	1	108	0.618	1.171	21.21	4403	7.553	0.338	NA	0.047	0.223	-167.505	159.569
103	1	109	0.698	1.146	21.42	2711	7.637	0.28	NA	0.084	0.4	-17.405	150.1
104	1	110	0.739	1.173	21.63	3103	7.686	0.23	NA	0.049	0.234	32.826	50.231
105	1	111	0.688	1.198	21.84	2436	7.743	0.263	NA	0.057	0.27	154.32	121.494
106	1	112	0.745	1.273	22.05	1100	7.837	0.187	NA	0.094	0.449	53.308	-101.012
107	1	113	0.674	1.272	22.26	1418	7.907	0.257	NA	0.07	0.336	-179.079	127.613
108	1	114	0.771	1.271	22.47	1431	8.004	0.162	NA	0.097	0.46	-0.639	178.439
109	1	115	0.729	1.274	22.68	1271	8.046	0.203	NA	0.042	0.198	175.577	176.216
110	1	116	0.698	1.303	22.89	1890	8.088	0.231	NA	0.042	0.2	137.251	-38.326
111	1	117	0.829	1.311	23.1	1088	8.219	0.101	NA	0.131	0.624	3.519	-133.732
112	1	118	0.726	1.227	23.31	1343	8.351	0.218	NA	0.133	0.632	-141.132	-144.651
113	1	119	0.796	1.3	23.52	1759	8.452	0.134	NA	0.101	0.48	45.987	-172.881
114	1	120	0.857	1.27	23.73	2176	8.52	0.08	NA	0.068	0.325	-25.888	-71.875
115	1	121	0.857	1.319	23.94	1570	8.569	0.074	NA	0.049	0.232	90.294	116.182
116	1	122	0.765	1.302	24.15	1203	8.662	0.164	NA	0.093	0.442	-169.505	100.201
117	1	123	0.838	1.254	24.36	1226	8.749	0.103	NA	0.087	0.414	-33.073	136.432
118	1	124	0.752	1.252	24.57	1525	8.835	0.185	NA	0.087	0.412	-178.213	-145.14
119	1	125	0.668	1.175	24.78	2385	8.949	0.291	NA	0.114	0.541	-137.674	40.538
120	1	126	0.551	1.157	24.99	3812	9.067	0.405	NA	0.118	0.561	-171.093	-33.418
121	1	127	0.507	1.13	25.2	3394	9.119	0.457	NA	0.052	0.247	-148.835	22.257
122	1	128	0.461	1.103	25.41	4499	9.172	0.51	NA	0.054	0.255	-149.373	-0.537
123	1	129	0.488	1.099	25.62	6705	9.2	0.486	NA	0.028	0.132	-8.108	141.264
124	1	130	0.486	1.095	25.83	3242	9.204	0.49	NA	0.004	0.021	-118.182	-110.073
125	1	131	0.5	1.052	26.04	4439	9.25	0.497	NA	0.045	0.216	-71.995	46.187
126	1	132	0.571	1.132	26.25	4492	9.356	0.397	NA	0.107	0.509	48.723	120.718
127	1	133	0.602	1.143	26.46	5696	9.39	0.364	NA	0.033	0.159	18.714	-30.008
128	1	134	0.644	1.046	26.67	6429	9.495	0.384	NA	0.106	0.504	-66.586	-85.3
129	1	135	0.607	1.043	26.88	6502	9.533	0.415	NA	0.038	0.18	-175.403	-108.817
130	1	136	0.664	1.059	27.09	5629	9.593	0.361	NA	0.059	0.283	15.298	-169.299
131	1	137	0.677	0.971	27.3	6638	9.681	0.417	NA	0.089	0.423	-81.325	-96.623
132	1	138	0.665	1.034	27.51	8008	9.746	0.377	NA	0.065	0.308	101.078	-177.596
133	1	139	0.638	1.042	27.72	7712	9.774	0.391	NA	0.028	0.132	163.985	62.907
134	1	140	0.732	0.991	27.93	8386	9.881	0.369	NA	0.107	0.509	-28.552	167.463
135	1	141	0.775	1.032	28.14	6429	9.94	0.312	NA	0.06	0.284	43.753	72.305
136	1	142	0.753	1.015	28.35	8174	9.968	0.337	NA	0.028	0.132	-142.77	173.477
137	1	143	0.767	1.054	28.56	6184	10.009	0.297	NA	0.041	0.197	70.56	-146.67
138	1	144	0.777	1.02	28.77	5346	10.045	0.321	NA	0.036	0.17	-72.909	-143.469
139	1	145	0.759	1.165	28.98	7140	10.191	0.219	NA	0.146	0.695	97.039	169.948
140	1	146	0.668	1.2	29.19	5772	10.289	0.281	NA	0.098	0.465	158.983	61.944
141	1	147	0.719	1.14	29.4	6783	10.367	0.266	NA	0.078	0.372	-49.609	151.409
142	1	148	0.697	1.165	29.61	7144	10.4	0.27	NA	0.033	0.156	131.229	-179.163
143	1	149	0.725	1.146	29.82	7146	10.433	0.258	NA	0.033	0.159	-34.143	-165.372
144	1	150	0.753	1.143	30.03	5710	10.461	0.238	NA	0.028	0.133	-6.184	27.959
145	1	151	0.905	1.07	30.24	7827	10.63	0.234	NA	0.169	0.805	-25.674	-19.49
146	1	152	0.939	1.005	30.45	8215	10.704	0.298	NA	0.074	0.351	-62.806	-37.133
147	1	153	0.991	0.926	30.66	6886	10.798	0.382	NA	0.094	0.449	-56.357	6.45
148	1	154	0.985	0.989	30.87	7505	10.862	0.318	NA	0.064	0.303	95.824	152.181
149	1	155	1.013	0.991	31.08	7788	10.891	0.323	NA	0.029	0.138	2.892	-92.932
150	1	156	1.056	0.898	31.29	9440	10.993	0.424	NA	0.102	0.486	-65.378	-68.27
151	1	157	1.056	0.87	31.5	5755	11.021	0.451	NA	0.028	0.135	-90.783	-25.406
152	1	158	1.126	0.907	31.71	8396	11.1	0.442	NA	0.079	0.378	27.75	118.533
153	1	159	1.056	0.905	31.92	8633	11.17	0.417	NA	0.069	0.33	-178.935	153.315
154	1	160	1.015	0.93	32.13	4974	11.218	0.383	NA	0.048	0.229	149.318	-31.747
155	1	161	1.081	0.906	32.34	5075	11.287	0.424	NA	0.07	0.332	-19.67	-168.988
156	1	162	1.082	0.907	32.55	6623	11.288	0.424	NA	0.001	0.006	24.595	44.265
157	1	163	1.06	0.934	32.76	3912	11.323	0.391	NA	0.035	0.165	128.194	103.599
158	1	164	1.05	0.919	32.97	6099	11.342	0.403	NA	0.019	0.088	-123.629	108.178
159	1	165	1.061	0.963	33.18	7891	11.387	0.365	NA	0.046	0.217	75.625	-160.746
160	1	166	1.064	0.985	33.39	8539	11.409	0.345	NA	0.022	0.105	82.546	6.921
161	1	167	1.045	1.056	33.6	4025	11.483	0.273	NA	0.074	0.35	105.355	22.809
162	1	168	1.083	0.995	33.81	2530	11.554	0.344	NA	0.071	0.34	-57.773	-163.128
163	1	169	1.041	0.978	34.02	2564	11.6	0.343	NA	0.045	0.216	-157.627	-99.854
164	1	170	1.086	0.979	34.23	3769	11.645	0.36	NA	0.046	0.217	0.517	158.145
165	1	171	1.118	0.954	34.44	4757	11.686	0.397	NA	0.04	0.192	-38.503	-39.02
166	1	172	1.063	1.04	34.65	2101	11.789	0.294	NA	0.103	0.49	122.545	161.048
167	1	173	1.03	1.043	34.86	2489	11.821	0.279	NA	0.032	0.154	175.243	52.698
168	1	174	1.012	0.987	35.07	3479	11.88	0.327	NA	0.059	0.282	-107.713	77.043
169	1	175	0.959	1.137	35.28	1563	12.039	0.169	NA	0.159	0.758	109.556	-142.731
170	1	176	1.054	1.034	35.49	5092	12.178	0.296	NA	0.139	0.664	-47.367	-156.923
171	1	177	1.093	1.073	35.7	4526	12.234	0.282	NA	0.056	0.266	44.706	92.072
172	1	178	1.139	1.022	35.91	4179	12.303	0.35	NA	0.069	0.328	-48.381	-93.086
173	1	179	1.105	1.042	36.12	3722	12.343	0.314	NA	0.039	0.188	148.991	-162.628
174	1	180	1.088	1.052	36.33	4411	12.362	0.297	NA	0.02	0.094	148.937	-0.054
175	1	181	1.112	1.066	36.54	3754	12.389	0.299	NA	0.027	0.129	30.071	-118.866
176	1	182	1.15	1.063	36.75	5661	12.428	0.326	NA	0.038	0.182	-4.786	-34.857
177	1	183	1.181	1.042	36.96	4102	12.465	0.362	NA	0.037	0.178	-33.631	-28.845
178	1	184	1.192	1.066	37.17	5749	12.492	0.354	NA	0.027	0.127	64.535	98.166
179	1	185	1.239	1.042	37.38	5649	12.544	0.405	NA	0.052	0.249	-27.891	-92.426
180	1	186	1.195	1.068	37.59	4106	12.595	0.355	NA	0.051	0.242	149.36	177.252
181	1	187	1.157	1.059	37.8	3953	12.634	0.334	NA	0.039	0.185	-166.949	43.691
182	1	188	1.04	1.123	38.01	1949	12.767	0.211	NA	0.133	0.635	151.199	-41.853
183	1	189	1.097	1.185	38.22	1740	12.851	0.205	NA	0.084	0.4	47.601	-103.598
184	1	190	1.079	1.11	38.43	2022	12.928	0.244	NA	0.077	0.367	-103.209	-150.809
185	1	191	1.086	1.163	38.64	2978	12.982	0.21	NA	0.054	0.256	82.65	-174.141
186	1	192	1.036	1.19	38.85	2190	13.038	0.155	NA	0.057	0.27	152.298	69.648
187	1	193	1.086	1.095	39.06	3240	13.146	0.261	NA	0.108	0.512	-62.198	145.505
188	1	194	1.016	1.182	39.27	2015	13.259	0.148	NA	0.113	0.537	128.768	-169.034
189	1	195	1.09	1.097	39.48	2547	13.372	0.261	NA	0.113	0.539	-49.094	-177.862
190	1	196	1.071	1.16	39.69	2282	13.438	0.201	NA	0.066	0.315	106.157	155.251
191	1	197	1.163	1.095	39.9	2463	13.551	0.313	NA	0.112	0.535	-35.834	-141.991
192	1	198	1.081	1.093	40.11	2393	13.632	0.259	NA	0.081	0.388	-179.061	-143.227
193	1	199	1.028	1.14	40.32	3370	13.703	0.19	NA	0.071	0.337	138.431	-42.508
194	1	200	1.164	1.1	40.53	3884	13.844	0.31	NA	0.141	0.672	-16.399	-154.83
195	1	201	1.112	1.044	40.74	3861	13.92	0.317	NA	0.076	0.362	-132.499	-116.1
196	1	202	1.195	1.047	40.95	2451	14.003	0.369	NA	0.083	0.395	1.917	134.416
197	1	203	1.092	1.082	41.16	3456	14.112	0.275	NA	0.108	0.517	161.422	159.505
198	1	204	1.145	1.081	41.37	6231	14.165	0.31	NA	0.053	0.253	-0.984	-162.406
199	1	205	1.208	1.164	41.58	2090	14.269	0.311	NA	0.104	0.495	53.108	54.091
200	1	206	1.189	1.151	41.79	2399	14.291	0.3	NA	0.023	0.108	-147.159	159.734
