# Supplementary material for: Random sub-diffusion and capture of genes by the nuclear pore reduces dynamics and coordinates inter-chromosomal movement
Source: eLife. 2021 May 18;10:e66238. doi: 10.7554/eLife.66238 (PMC8195609; doi:10.7554/eLife.66238)
Supplement: Figure 6—source data 1. [file elife-66238-fig6-data1.zip › CLUST_DB/CLUST_HIS4dip_MinusH/190328_QuickCap_H4dip_MinusH_Pri_07.csv]

Nr	TID	PID	x [micron]	y [micron]	t [sec]	I [val]	Len [micron]	D2S [micron]	D2R [micron]	D2P [micron]	v [micron/sec]	α [deg]	Δα [deg]
1	1	6	1.695	2.277	0	8957	0	0	NA	NA	NA	NA	NA
2	1	7	1.712	2.275	0.21	7556	0.017	0.017	NA	0.017	0.083	-7.029	NA
3	1	8	1.709	2.286	0.42	6811	0.029	0.017	NA	0.011	0.055	106.652	113.682
4	1	9	1.749	2.265	0.63	8887	0.075	0.056	NA	0.046	0.218	-27.577	-134.229
5	1	10	1.75	2.316	0.84	6274	0.126	0.068	NA	0.051	0.242	88.841	116.417
6	1	11	1.706	2.295	1.05	6067	0.174	0.021	NA	0.049	0.232	-154.86	116.299
7	1	12	1.691	2.321	1.26	8507	0.205	0.044	NA	0.03	0.145	120.019	-85.122
8	1	13	1.671	2.327	1.47	6835	0.226	0.055	NA	0.021	0.101	165.571	45.552
9	1	14	1.661	2.281	1.68	11645	0.272	0.034	NA	0.047	0.222	-102.399	92.031
10	1	15	1.632	2.265	1.89	8985	0.306	0.064	NA	0.033	0.159	-150.482	-48.083
11	1	16	1.682	2.301	2.1	7221	0.367	0.027	NA	0.062	0.294	35.627	-173.891
12	1	17	1.722	2.286	2.31	7217	0.41	0.028	NA	0.043	0.204	-20.439	-56.066
13	1	18	1.645	2.332	2.52	8258	0.5	0.074	NA	0.09	0.428	148.646	169.085
14	1	19	1.633	2.317	2.73	6131	0.52	0.074	NA	0.019	0.092	-128.523	82.831
15	1	20	1.612	2.319	2.94	6679	0.541	0.093	NA	0.021	0.101	175.146	-56.331
16	1	21	1.652	2.366	3.15	5907	0.603	0.099	NA	0.062	0.294	49.773	-125.374
17	1	22	1.635	2.311	3.36	7571	0.66	0.069	NA	0.058	0.275	-107.226	-156.999
18	1	23	1.656	2.34	3.57	7270	0.696	0.074	NA	0.036	0.169	53.734	160.96
19	1	24	1.663	2.333	3.78	9344	0.706	0.064	NA	0.01	0.048	-43.883	-97.617
20	1	25	1.635	2.305	3.99	5570	0.745	0.066	NA	0.039	0.188	-135.746	-91.863
21	1	26	1.621	2.357	4.2	5826	0.799	0.109	NA	0.054	0.256	104.992	-119.262
22	1	27	1.591	2.342	4.41	5843	0.833	0.123	NA	0.034	0.161	-153.189	101.819
23	1	28	1.612	2.361	4.62	4117	0.862	0.118	NA	0.029	0.139	41.682	-165.129
24	1	29	1.64	2.423	4.83	5868	0.93	0.156	NA	0.068	0.325	65.806	24.124
25	1	30	1.622	2.348	5.04	5885	1.008	0.101	NA	0.078	0.369	-103.446	-169.252
26	1	31	1.609	2.433	5.25	6560	1.094	0.178	NA	0.086	0.41	99	-157.555
27	1	32	1.688	2.402	5.46	6638	1.179	0.125	NA	0.085	0.406	-21.252	-120.251
28	1	33	1.631	2.471	5.67	6730	1.269	0.205	NA	0.09	0.429	129.704	150.956
29	1	34	1.596	2.449	5.88	6333	1.311	0.198	NA	0.041	0.197	-147.426	82.87
30	1	35	1.557	2.422	6.09	5958	1.358	0.2	NA	0.048	0.226	-144.838	2.587
31	1	36	1.625	2.399	6.3	4744	1.43	0.14	NA	0.071	0.34	-18.693	126.146
32	1	37	1.584	2.464	6.51	6393	1.506	0.217	NA	0.077	0.365	122.064	140.757
33	1	38	1.578	2.448	6.72	3249	1.524	0.207	NA	0.017	0.083	-110.917	127.019
34	1	39	1.524	2.385	6.93	4972	1.606	0.202	NA	0.082	0.392	-130.701	-19.784
35	1	40	1.603	2.381	7.14	4266	1.685	0.139	NA	0.079	0.375	-3.127	127.574
36	1	41	1.589	2.418	7.35	8919	1.725	0.177	NA	0.04	0.192	110.935	114.063
37	1	42	1.564	2.358	7.56	8672	1.79	0.154	NA	0.065	0.309	-112.325	136.739
38	1	43	1.662	2.381	7.77	8100	1.89	0.109	NA	0.1	0.477	13.175	125.5
39	1	44	1.657	2.434	7.98	6438	1.943	0.161	NA	0.053	0.251	94.911	81.736
40	1	45	1.677	2.429	8.19	7733	1.964	0.153	NA	0.021	0.1	-13.076	-107.986
41	1	46	1.681	2.421	8.4	7872	1.973	0.144	NA	0.009	0.042	-64.251	-51.175
42	1	47	1.633	2.431	8.61	4808	2.022	0.166	NA	0.049	0.234	168.574	-127.175
43	1	48	1.565	2.329	8.82	6538	2.144	0.14	NA	0.122	0.582	-123.792	67.634
44	1	49	1.615	2.344	9.03	4068	2.196	0.104	NA	0.052	0.249	16.341	140.133
45	1	50	1.606	2.324	9.24	7037	2.219	0.101	NA	0.022	0.106	-115.553	-131.894
46	1	51	1.594	2.366	9.45	4812	2.263	0.135	NA	0.044	0.211	105.403	-139.045
47	1	52	1.634	2.378	9.66	6498	2.305	0.118	NA	0.042	0.199	16.834	-88.569
48	1	53	1.624	2.477	9.87	5100	2.404	0.212	NA	0.099	0.473	95.855	79.021
49	1	54	1.533	2.485	10.08	4411	2.495	0.263	NA	0.091	0.433	175.147	79.292
50	1	55	1.426	2.52	10.29	3483	2.608	0.362	NA	0.113	0.537	161.787	-13.36
51	1	56	1.364	2.618	10.5	4927	2.723	0.475	NA	0.115	0.55	122.418	-39.369
52	1	57	1.353	2.677	10.71	3790	2.784	0.526	NA	0.061	0.288	101.027	-21.391
53	1	58	1.361	2.667	10.92	2476	2.796	0.514	NA	0.013	0.061	-50.355	-151.382
54	1	59	1.359	2.732	11.13	4262	2.861	0.565	NA	0.065	0.307	91.601	141.956
55	1	60	1.42	2.782	11.34	5216	2.94	0.575	NA	0.079	0.376	39.606	-51.995
56	1	61	1.474	2.716	11.55	7957	3.026	0.491	NA	0.086	0.409	-50.721	-90.327
57	1	62	1.397	2.789	11.76	5755	3.132	0.592	NA	0.106	0.507	136.218	-173.061
58	1	63	1.414	2.674	11.97	5838	3.249	0.486	NA	0.117	0.556	-81.806	141.975
59	1	64	1.441	2.708	12.18	5032	3.293	0.5	NA	0.044	0.21	51.26	133.066
60	1	65	1.454	2.678	12.39	4962	3.326	0.468	NA	0.033	0.155	-66.614	-117.874
61	1	66	1.45	2.728	12.6	4957	3.375	0.513	NA	0.05	0.236	95.332	161.946
62	1	67	1.444	2.676	12.81	4966	3.427	0.471	NA	0.052	0.246	-95.904	168.764
63	1	68	1.449	2.718	13.02	6822	3.469	0.505	NA	0.042	0.2	84.272	-179.824
64	1	69	1.473	2.702	13.23	5053	3.499	0.479	NA	0.029	0.14	-32.832	-117.104
65	1	70	1.465	2.697	13.44	3884	3.508	0.478	NA	0.009	0.045	-147.802	-114.97
66	1	71	1.419	2.698	13.65	7456	3.554	0.503	NA	0.046	0.221	178.391	-33.806
67	1	72	1.426	2.732	13.86	6922	3.588	0.528	NA	0.034	0.162	78.282	-100.109
68	1	73	1.404	2.792	14.07	7985	3.652	0.591	NA	0.064	0.305	110.165	31.883
69	1	74	1.36	2.712	14.28	5629	3.743	0.549	NA	0.091	0.433	-119.19	130.645
70	1	75	1.334	2.667	14.49	8386	3.795	0.531	NA	0.052	0.246	-119.398	-0.209
71	1	76	1.398	2.676	14.7	8019	3.859	0.497	NA	0.064	0.306	7.522	126.92
72	1	77	1.359	2.714	14.91	5809	3.913	0.551	NA	0.054	0.259	136.043	128.521
73	1	78	1.44	2.728	15.12	5516	3.996	0.518	NA	0.082	0.392	10.3	-125.743
74	1	79	1.513	2.712	15.33	8153	4.071	0.471	NA	0.075	0.357	-12.383	-22.683
75	1	80	1.472	2.768	15.54	7436	4.14	0.539	NA	0.07	0.331	126.18	138.563
76	1	81	1.441	2.718	15.75	6001	4.199	0.509	NA	0.059	0.281	-121.91	111.91
77	1	82	1.481	2.708	15.96	8740	4.241	0.481	NA	0.041	0.195	-15.05	106.86
78	1	83	1.447	2.769	16.17	5205	4.311	0.551	NA	0.07	0.334	118.441	133.491
79	1	84	1.477	2.711	16.38	6592	4.376	0.485	NA	0.066	0.313	-63.001	178.557
80	1	85	1.438	2.681	16.59	8441	4.426	0.479	NA	0.049	0.234	-142.863	-79.861
81	1	86	1.457	2.694	16.8	6528	4.448	0.48	NA	0.022	0.107	33.681	176.543
82	1	87	1.437	2.675	17.01	6700	4.475	0.474	NA	0.027	0.13	-136.728	-170.409
83	1	88	1.504	2.633	17.22	5425	4.555	0.403	NA	0.079	0.378	-32.056	104.672
84	1	89	1.439	2.613	17.43	7647	4.622	0.422	NA	0.068	0.322	-163.155	-131.099
85	1	90	1.436	2.55	17.64	5766	4.685	0.377	NA	0.063	0.299	-93.133	70.022
86	1	91	1.4	2.62	17.85	6845	4.763	0.452	NA	0.078	0.374	116.971	-149.896
87	1	92	1.422	2.663	18.06	9527	4.811	0.473	NA	0.048	0.227	63.045	-53.926
88	1	93	1.447	2.657	18.27	6815	4.836	0.454	NA	0.025	0.121	-12.907	-75.952
89	1	94	1.48	2.675	18.48	7074	4.875	0.452	NA	0.039	0.184	28.316	41.223
90	1	95	1.498	2.639	18.69	7616	4.915	0.412	NA	0.04	0.191	-64.563	-92.88
91	1	96	1.524	2.612	18.9	6389	4.953	0.376	NA	0.038	0.18	-46.508	18.055
92	1	97	1.522	2.583	19.11	7712	4.982	0.351	NA	0.029	0.14	-92.578	-46.07
93	1	98	1.463	2.593	19.32	4797	5.042	0.392	NA	0.06	0.287	170.139	-97.284
94	1	99	1.491	2.583	19.53	8083	5.073	0.367	NA	0.03	0.145	-19.875	169.987
95	1	100	1.459	2.614	19.74	8736	5.118	0.411	NA	0.045	0.213	135.721	155.596
96	1	101	1.476	2.658	19.95	9145	5.164	0.439	NA	0.047	0.223	69.347	-66.374
97	1	102	1.494	2.724	20.16	11315	5.233	0.49	NA	0.069	0.328	74.414	5.067
98	1	103	1.459	2.857	20.37	7112	5.371	0.626	NA	0.138	0.657	104.943	30.529
99	1	104	1.408	2.992	20.58	6244	5.515	0.77	NA	0.143	0.683	110.541	5.598
100	1	105	1.344	3.015	20.79	7182	5.584	0.817	NA	0.069	0.328	160.126	49.585
101	1	106	1.343	3.05	21	6470	5.618	0.849	NA	0.035	0.165	90.378	-69.748
102	1	107	1.4	3.127	21.21	8134	5.714	0.9	NA	0.096	0.458	53.825	-36.553
103	1	108	1.344	3.082	21.42	8834	5.786	0.878	NA	0.072	0.342	-141.2	164.975
104	1	109	1.329	3.145	21.63	7379	5.85	0.942	NA	0.064	0.305	103.996	-114.804
105	1	110	1.347	3.119	21.84	8672	5.882	0.911	NA	0.031	0.149	-54.259	-158.255
106	1	111	1.371	3.138	22.05	7507	5.912	0.92	NA	0.031	0.147	38.261	92.519
107	1	112	1.342	3.033	22.26	6419	6.021	0.834	NA	0.109	0.518	-105.386	-143.646
108	1	113	1.404	2.986	22.47	7569	6.099	0.766	NA	0.078	0.37	-37.87	67.515
109	1	114	1.358	3.061	22.68	6781	6.187	0.853	NA	0.088	0.42	120.903	158.774
110	1	115	1.35	2.973	22.89	7089	6.275	0.777	NA	0.088	0.42	-95.484	143.613
111	1	116	1.429	2.958	23.1	6591	6.356	0.731	NA	0.08	0.382	-11.202	84.281
112	1	117	1.436	2.933	23.31	8206	6.382	0.705	NA	0.026	0.125	-73.001	-61.799
113	1	118	1.449	2.917	23.52	7758	6.402	0.685	NA	0.02	0.097	-52.429	20.572
114	1	119	1.459	2.874	23.73	8091	6.446	0.641	NA	0.044	0.21	-76.754	-24.325
115	1	120	1.462	2.888	23.94	9395	6.461	0.653	NA	0.014	0.068	77.273	154.027
116	1	121	1.457	2.836	24.15	8872	6.512	0.607	NA	0.052	0.246	-95.326	-172.599
117	1	122	1.445	2.804	24.36	6903	6.547	0.583	NA	0.035	0.166	-111.356	-16.029
118	1	123	1.447	2.853	24.57	6152	6.596	0.627	NA	0.049	0.234	86.714	-161.93
119	1	124	1.412	2.819	24.78	6156	6.645	0.611	NA	0.049	0.232	-136.014	137.272
120	1	125	1.437	2.757	24.99	6717	6.712	0.544	NA	0.067	0.319	-68.166	67.848
121	1	126	1.449	2.719	25.2	7278	6.752	0.505	NA	0.04	0.189	-72.573	-4.407
122	1	127	1.493	2.705	25.41	6837	6.798	0.473	NA	0.046	0.219	-16.885	55.688
123	1	128	1.476	2.686	25.62	6907	6.824	0.464	NA	0.026	0.124	-132.268	-115.383
124	1	129	1.484	2.718	25.83	7669	6.857	0.488	NA	0.033	0.156	74.865	-152.867
125	1	130	1.501	2.645	26.04	8733	6.931	0.415	NA	0.075	0.357	-76.771	-151.636
126	1	131	1.436	2.689	26.25	6161	7.01	0.486	NA	0.079	0.375	146.016	-137.213
127	1	132	1.398	2.657	26.46	5341	7.06	0.482	NA	0.05	0.237	-140.53	73.454
128	1	133	1.399	2.677	26.67	5079	7.08	0.497	NA	0.02	0.096	85.324	-134.147
129	1	134	1.445	2.648	26.88	6907	7.134	0.447	NA	0.054	0.259	-32.363	-117.686
130	1	135	1.472	2.664	27.09	4194	7.165	0.446	NA	0.03	0.145	30.511	62.874
131	1	136	1.393	2.629	27.3	5681	7.251	0.464	NA	0.086	0.41	-156.328	173.16
132	1	137	1.4	2.631	27.51	6112	7.258	0.461	NA	0.007	0.035	15.787	172.116
133	1	138	1.425	2.574	27.72	6195	7.32	0.402	NA	0.062	0.296	-66.351	-82.138
134	1	139	1.482	2.604	27.93	5179	7.384	0.39	NA	0.064	0.304	27.313	93.664
135	1	140	1.418	2.656	28.14	6455	7.467	0.469	NA	0.083	0.393	140.303	112.99
136	1	141	1.475	2.65	28.35	5981	7.524	0.433	NA	0.057	0.273	-6.617	-146.92
137	1	142	1.428	2.698	28.56	6534	7.591	0.498	NA	0.067	0.319	134.229	140.845
138	1	143	1.447	2.735	28.77	6762	7.633	0.521	NA	0.042	0.198	63.638	-70.591
139	1	144	1.555	2.677	28.98	5568	7.755	0.423	NA	0.123	0.584	-28.41	-92.048
140	1	145	1.5	2.695	29.19	7616	7.813	0.461	NA	0.058	0.275	161.926	-169.665
141	1	146	1.531	2.598	29.4	7477	7.915	0.36	NA	0.102	0.485	-71.984	126.09
142	1	147	1.436	2.621	29.61	8273	8.013	0.431	NA	0.099	0.469	166.314	-121.702
143	1	148	1.477	2.611	29.82	7025	8.056	0.399	NA	0.043	0.204	-13.075	-179.389
144	1	149	1.427	2.654	30.03	9461	8.123	0.463	NA	0.066	0.316	139.833	152.908
145	1	150	1.376	2.534	30.24	5595	8.253	0.41	NA	0.131	0.622	-112.964	107.203
146	1	151	1.482	2.486	30.45	7391	8.37	0.298	NA	0.116	0.554	-24.158	88.806
147	1	152	1.432	2.471	30.66	5595	8.422	0.327	NA	0.052	0.248	-163.353	-139.195
148	1	153	1.452	2.522	30.87	7035	8.477	0.345	NA	0.055	0.261	68.739	-127.907
149	1	154	1.523	2.537	31.08	5365	8.549	0.312	NA	0.072	0.344	11.888	-56.851
150	1	155	1.49	2.526	31.29	4371	8.584	0.323	NA	0.035	0.166	-161.292	-173.18
151	1	156	1.49	2.533	31.5	7786	8.59	0.327	NA	0.007	0.031	83.507	-115.201
152	1	157	1.503	2.577	31.71	4870	8.637	0.356	NA	0.046	0.22	74.239	-9.268
153	1	158	1.451	2.579	31.92	4535	8.689	0.389	NA	0.052	0.249	177.444	103.206
154	1	159	1.502	2.608	32.13	4140	8.747	0.383	NA	0.059	0.279	29.248	-148.196
155	1	160	1.459	2.646	32.34	6455	8.805	0.438	NA	0.057	0.274	138.138	108.889
156	1	161	1.411	2.692	32.55	5154	8.871	0.503	NA	0.066	0.314	136.145	-1.993
157	1	162	1.368	2.559	32.76	6205	9.011	0.432	NA	0.14	0.666	-108.014	115.841
158	1	163	1.46	2.61	32.97	6148	9.116	0.407	NA	0.105	0.501	28.974	136.988
159	1	164	1.432	2.488	33.18	5376	9.241	0.337	NA	0.125	0.596	-102.866	-131.841
160	1	165	1.358	2.529	33.39	8087	9.326	0.42	NA	0.085	0.404	151.131	-106.002
161	1	166	1.365	2.519	33.6	6092	9.338	0.409	NA	0.013	0.06	-56.542	152.327
162	1	167	1.403	2.468	33.81	5651	9.401	0.349	NA	0.063	0.3	-53.472	3.07
163	1	168	1.359	2.445	34.02	6975	9.45	0.375	NA	0.049	0.234	-151.685	-98.213
164	1	169	1.376	2.535	34.23	5930	9.543	0.41	NA	0.092	0.439	79.601	-128.715
165	1	170	1.358	2.536	34.44	7191	9.561	0.425	NA	0.018	0.086	177.243	97.643
166	1	171	1.38	2.573	34.65	5478	9.603	0.432	NA	0.043	0.203	58.836	-118.407
167	1	172	1.338	2.511	34.86	6513	9.678	0.427	NA	0.075	0.356	-124.28	176.884
168	1	173	1.422	2.501	35.07	5380	9.762	0.353	NA	0.084	0.401	-6.726	117.554
169	1	174	1.432	2.491	35.28	6353	9.777	0.339	NA	0.015	0.069	-44.248	-37.522
170	1	175	1.533	2.482	35.49	4904	9.878	0.261	NA	0.101	0.482	-4.918	39.329
171	1	176	1.498	2.512	35.7	5996	9.924	0.307	NA	0.046	0.219	139.275	144.193
172	1	177	1.488	2.488	35.91	6150	9.95	0.296	NA	0.026	0.124	-113.912	106.813
173	1	178	1.278	2.499	36.12	4115	10.16	0.472	NA	0.21	0.999	177.229	-68.859
174	1	179	1.412	2.437	36.33	5023	10.307	0.326	NA	0.147	0.7	-24.572	158.199
175	1	180	1.482	2.464	36.54	6587	10.382	0.284	NA	0.075	0.358	20.959	45.531
176	1	181	1.436	2.449	36.75	4055	10.431	0.311	NA	0.049	0.232	-161.586	177.455
177	1	182	1.553	2.468	36.96	6722	10.549	0.238	NA	0.119	0.565	9.035	170.621
178	1	183	1.568	2.457	37.17	4206	10.568	0.22	NA	0.018	0.087	-36.225	-45.26
179	1	184	1.584	2.441	37.38	5832	10.591	0.197	NA	0.023	0.111	-44.058	-7.833
180	1	185	1.494	2.462	37.59	4362	10.683	0.273	NA	0.092	0.44	166.371	-149.571
181	1	186	1.477	2.448	37.8	5448	10.706	0.277	NA	0.023	0.107	-139.847	53.783
182	1	187	1.426	2.433	38.01	4234	10.759	0.311	NA	0.053	0.254	-163.432	-23.585
183	1	188	1.452	2.503	38.22	4044	10.834	0.331	NA	0.075	0.356	69.421	-127.147
184	1	189	1.585	2.4	38.43	7210	11.001	0.165	NA	0.167	0.797	-37.704	-107.125
185	1	190	1.554	2.428	38.64	4505	11.043	0.206	NA	0.041	0.197	138.804	176.508
186	1	191	1.566	2.442	38.85	5986	11.061	0.209	NA	0.019	0.088	49.442	-89.362
187	1	192	1.495	2.463	39.06	4409	11.135	0.273	NA	0.074	0.352	163.61	114.168
188	1	193	1.509	2.387	39.27	7368	11.212	0.216	NA	0.077	0.365	-79.516	116.874
189	1	194	1.532	2.469	39.48	4266	11.297	0.251	NA	0.085	0.403	74.006	153.522
190	1	195	1.6	2.497	39.69	6472	11.37	0.239	NA	0.073	0.349	22.508	-51.498
191	1	196	1.582	2.476	39.9	5454	11.397	0.228	NA	0.027	0.13	-129.826	-152.334
192	1	197	1.564	2.514	40.11	4326	11.44	0.271	NA	0.042	0.202	115.167	-115.007
193	1	198	1.553	2.539	40.32	5815	11.466	0.297	NA	0.027	0.128	114.124	-1.043
194	1	199	1.566	2.437	40.53	6685	11.569	0.205	NA	0.102	0.488	-82.663	163.212
195	1	200	1.586	2.464	40.74	6995	11.602	0.216	NA	0.034	0.16	53.316	135.979
196	1	201	1.546	2.429	40.95	4281	11.656	0.213	NA	0.053	0.253	-139.063	167.621
197	1	202	1.538	2.456	41.16	8422	11.684	0.238	NA	0.029	0.136	107.093	-113.844
198	1	203	1.552	2.495	41.37	8277	11.726	0.261	NA	0.041	0.197	70.139	-36.954
199	1	204	1.54	2.511	41.58	8398	11.746	0.281	NA	0.02	0.095	126.892	56.753
200	1	205	1.563	2.497	41.79	5346	11.772	0.256	NA	0.027	0.127	-32.557	-159.449
