# Supplementary material for: Random sub-diffusion and capture of genes by the nuclear pore reduces dynamics and coordinates inter-chromosomal movement
Source: eLife. 2021 May 18;10:e66238. doi: 10.7554/eLife.66238 (PMC8195609; doi:10.7554/eLife.66238)
Supplement: Figure 6—source data 1. [file elife-66238-fig6-data1.zip › CLUST_DB/CLUST_HIS4dip_MinusH/190328_QuickCap_H4dip_MinusH_Pri_09.csv]

Nr	TID	PID	x [micron]	y [micron]	t [sec]	I [val]	Len [micron]	D2S [micron]	D2R [micron]	D2P [micron]	v [micron/sec]	α [deg]	Δα [deg]
1	1	4	1.633	2.229	0	3061	0	0	NA	NA	NA	NA	NA
2	1	5	1.706	2.317	0.21	2788	0.114	0.114	NA	0.114	0.544	50.269	NA
3	1	6	1.734	2.341	0.42	3022	0.151	0.151	NA	0.037	0.178	39.411	-10.858
4	1	7	1.676	2.344	0.63	2807	0.21	0.123	NA	0.058	0.277	176.089	136.678
5	1	8	1.701	2.27	0.84	3654	0.287	0.08	NA	0.078	0.371	-71.876	112.034
6	1	9	1.676	2.322	1.05	2472	0.345	0.103	NA	0.057	0.273	115.466	-172.658
7	1	10	1.75	2.318	1.26	3686	0.419	0.147	NA	0.074	0.355	-3.469	-118.935
8	1	11	1.747	2.256	1.47	3968	0.482	0.117	NA	0.062	0.296	-93.075	-89.607
9	1	12	1.754	2.318	1.68	2474	0.544	0.151	NA	0.063	0.298	83.284	176.36
10	1	13	1.802	2.298	1.89	3630	0.596	0.183	NA	0.052	0.248	-22.518	-105.802
11	1	14	1.807	2.255	2.1	2728	0.639	0.176	NA	0.043	0.205	-83.753	-61.236
12	1	15	1.642	2.294	2.31	4251	0.809	0.065	NA	0.169	0.806	166.854	-109.393
13	1	16	1.767	2.233	2.52	3500	0.947	0.135	NA	0.139	0.661	-25.849	167.297
14	1	17	1.744	2.257	2.73	3878	0.98	0.115	NA	0.033	0.157	133.532	159.381
15	1	18	1.682	2.275	2.94	4799	1.045	0.068	NA	0.064	0.307	163.923	30.391
16	1	19	1.75	2.204	3.15	2769	1.143	0.12	NA	0.098	0.466	-46.185	149.892
17	1	20	1.73	2.172	3.36	3524	1.181	0.113	NA	0.038	0.181	-121.969	-75.783
18	1	21	1.702	2.174	3.57	3564	1.209	0.088	NA	0.029	0.136	176.124	-61.907
19	1	22	1.664	2.168	3.78	2530	1.247	0.068	NA	0.038	0.181	-171.445	12.431
20	1	23	1.788	2.187	3.99	3933	1.373	0.161	NA	0.126	0.598	8.395	179.839
21	1	24	1.695	2.199	4.2	3067	1.467	0.069	NA	0.094	0.448	172.349	163.954
22	1	25	1.657	2.296	4.41	3392	1.571	0.071	NA	0.104	0.495	111.698	-60.651
23	1	26	1.672	2.202	4.62	4063	1.665	0.048	NA	0.095	0.452	-80.542	167.76
24	1	27	1.661	2.163	4.83	2103	1.706	0.072	NA	0.041	0.195	-105.941	-25.399
25	1	28	1.67	2.259	5.04	3726	1.803	0.048	NA	0.097	0.46	84.732	-169.327
26	1	29	1.702	2.18	5.25	2621	1.888	0.084	NA	0.085	0.404	-67.959	-152.691
27	1	30	1.717	2.162	5.46	3283	1.912	0.108	NA	0.024	0.115	-49.988	17.971
28	1	31	1.669	2.22	5.67	5559	1.987	0.038	NA	0.075	0.359	129.403	179.391
29	1	32	1.766	2.24	5.88	3317	2.086	0.134	NA	0.099	0.472	11.342	-118.062
30	1	33	1.612	2.224	6.09	3404	2.241	0.021	NA	0.155	0.737	-174.275	174.383
31	1	34	1.642	2.162	6.3	3878	2.31	0.068	NA	0.069	0.328	-64.635	109.64
32	1	35	1.592	2.197	6.51	4403	2.371	0.051	NA	0.061	0.29	144.64	-150.725
33	1	36	1.674	2.238	6.72	4181	2.463	0.043	NA	0.092	0.437	26.519	-118.121
34	1	37	1.691	2.246	6.93	3554	2.481	0.061	NA	0.019	0.088	23.834	-2.685
35	1	38	1.688	2.12	7.14	2092	2.607	0.122	NA	0.126	0.598	-91.368	-115.202
36	1	39	1.761	2.127	7.35	3281	2.68	0.164	NA	0.073	0.346	5.698	97.067
37	1	40	1.802	2.149	7.56	3944	2.726	0.188	NA	0.047	0.222	27.382	21.683
38	1	41	1.828	2.199	7.77	3586	2.783	0.198	NA	0.057	0.27	62.529	35.147
39	1	42	1.833	2.238	7.98	2875	2.823	0.2	NA	0.039	0.188	83.757	21.228
40	1	43	1.756	2.236	8.19	4691	2.899	0.124	NA	0.076	0.362	-178.432	97.811
41	1	44	1.754	2.198	8.4	4561	2.937	0.126	NA	0.038	0.183	-93.246	85.186
42	1	45	1.866	2.138	8.61	4524	3.064	0.251	NA	0.127	0.606	-28.276	64.97
43	1	46	1.788	2.168	8.82	3967	3.148	0.167	NA	0.084	0.399	158.92	-172.804
44	1	47	1.873	2.252	9.03	2901	3.268	0.242	NA	0.12	0.571	44.936	-113.984
45	1	48	1.896	2.296	9.24	3144	3.317	0.271	NA	0.049	0.232	62.533	17.597
46	1	49	1.892	2.273	9.45	2775	3.34	0.264	NA	0.023	0.109	-98.085	-160.618
47	1	50	1.909	2.244	9.66	2856	3.373	0.276	NA	0.033	0.158	-60.587	37.498
48	1	51	1.911	2.318	9.87	2869	3.447	0.293	NA	0.074	0.352	87.788	148.375
49	1	52	2.004	2.243	10.08	4618	3.566	0.372	NA	0.12	0.57	-39.001	-126.788
50	1	53	2.038	2.269	10.29	3545	3.609	0.408	NA	0.043	0.203	37.334	76.335
51	1	54	1.986	2.239	10.5	2459	3.669	0.354	NA	0.06	0.285	-150.705	171.961
52	1	55	2.004	2.234	10.71	2540	3.687	0.371	NA	0.019	0.088	-15.623	135.082
53	1	56	1.962	2.221	10.92	3042	3.731	0.329	NA	0.044	0.211	-162.089	-146.466
54	1	57	1.954	2.275	11.13	2803	3.787	0.325	NA	0.055	0.263	97.738	-100.173
55	1	58	1.978	2.337	11.34	3684	3.853	0.362	NA	0.066	0.315	68.648	-29.091
56	1	59	1.945	2.256	11.55	4352	3.94	0.314	NA	0.087	0.416	-112.103	179.249
57	1	60	1.842	2.189	11.76	3432	4.064	0.213	NA	0.124	0.588	-147.18	-35.076
58	1	61	1.902	2.195	11.97	2798	4.125	0.272	NA	0.061	0.289	6.095	153.274
59	1	62	1.947	2.132	12.18	2617	4.202	0.329	NA	0.077	0.369	-54.605	-60.7
60	1	63	1.947	2.138	12.39	3712	4.208	0.327	NA	0.006	0.028	88.007	142.612
61	1	64	1.917	2.185	12.6	3456	4.264	0.288	NA	0.056	0.266	122.791	34.784
62	1	65	1.861	2.149	12.81	3776	4.33	0.242	NA	0.066	0.315	-147.061	90.148
63	1	66	1.816	2.078	13.02	2624	4.414	0.238	NA	0.084	0.401	-122.481	24.58
64	1	67	1.778	2.172	13.23	3099	4.515	0.156	NA	0.101	0.482	112.136	-125.383
65	1	68	1.826	2.188	13.44	1969	4.566	0.198	NA	0.05	0.24	18.167	-93.969
66	1	69	1.887	2.227	13.65	2442	4.639	0.255	NA	0.073	0.348	32.551	14.384
67	1	70	1.884	2.184	13.86	3839	4.682	0.255	NA	0.043	0.206	-94.477	-127.028
68	1	71	1.856	2.211	14.07	3229	4.721	0.224	NA	0.039	0.186	135.432	-130.09
69	1	72	1.798	2.23	14.28	3731	4.782	0.165	NA	0.061	0.291	162.026	26.594
70	1	73	1.85	2.281	14.49	2621	4.855	0.224	NA	0.073	0.347	44.246	-117.781
71	1	74	1.875	2.246	14.7	2784	4.898	0.244	NA	0.043	0.204	-53.903	-98.149
72	1	75	1.926	2.228	14.91	3541	4.952	0.294	NA	0.054	0.257	-19.695	34.208
73	1	76	1.866	2.237	15.12	3488	5.013	0.233	NA	0.061	0.291	171.605	-168.701
74	1	77	1.834	2.252	15.33	3014	5.048	0.203	NA	0.035	0.166	153.922	-17.683
75	1	78	1.768	2.238	15.54	2997	5.117	0.135	NA	0.068	0.326	-168.344	37.734
76	1	79	1.719	2.365	15.75	4151	5.252	0.161	NA	0.136	0.646	110.904	-80.751
77	1	80	1.781	2.322	15.96	4580	5.328	0.176	NA	0.076	0.36	-34.355	-145.26
78	1	81	1.85	2.344	16.17	3603	5.399	0.246	NA	0.072	0.342	17.188	51.544
79	1	82	1.829	2.234	16.38	2954	5.512	0.197	NA	0.112	0.534	-100.786	-117.974
80	1	83	1.796	2.123	16.59	1890	5.627	0.194	NA	0.115	0.548	-106.879	-6.093
81	1	84	1.776	2.279	16.8	5934	5.784	0.152	NA	0.157	0.747	97.024	-156.097
82	1	85	1.715	2.273	17.01	3072	5.845	0.094	NA	0.061	0.292	-174.391	88.585
83	1	86	1.794	2.194	17.22	2521	5.957	0.165	NA	0.112	0.532	-45.306	129.086
84	1	87	1.761	2.197	17.43	3645	5.99	0.132	NA	0.033	0.158	174.143	-140.551
85	1	88	1.796	2.314	17.64	2980	6.111	0.184	NA	0.122	0.579	73.32	-100.823
86	1	89	1.751	2.305	17.85	3180	6.157	0.141	NA	0.046	0.217	-169.72	116.959
87	1	90	1.741	2.201	18.06	3628	6.262	0.112	NA	0.105	0.5	-95.428	74.292
88	1	91	1.812	2.161	18.27	3620	6.343	0.192	NA	0.081	0.387	-29.287	66.141
89	1	92	1.695	2.196	18.48	5467	6.466	0.07	NA	0.122	0.583	163.444	-167.269
90	1	93	1.653	2.187	18.69	2065	6.508	0.047	NA	0.043	0.203	-167.321	29.235
91	1	94	1.697	2.168	18.9	2619	6.555	0.088	NA	0.047	0.225	-22.904	144.416
92	1	95	1.741	2.196	19.11	3381	6.608	0.113	NA	0.052	0.249	31.993	54.897
93	1	96	1.847	2.193	19.32	3404	6.714	0.218	NA	0.106	0.507	-1.572	-33.564
94	1	97	1.817	2.192	19.53	5986	6.745	0.188	NA	0.031	0.146	-178.768	-177.197
95	1	98	1.717	2.192	19.74	1932	6.845	0.092	NA	0.1	0.477	179.928	-1.304
96	1	99	1.71	2.162	19.95	2687	6.876	0.102	NA	0.031	0.148	-102.309	77.764
97	1	100	1.774	2.152	20.16	2585	6.941	0.161	NA	0.065	0.308	-9.194	93.115
98	1	101	1.767	2.193	20.37	5124	6.982	0.14	NA	0.042	0.198	98.589	107.783
99	1	102	1.767	2.177	20.58	3174	6.998	0.144	NA	0.016	0.076	-93.214	168.197
100	1	103	1.822	2.178	20.79	2210	7.054	0.197	NA	0.056	0.266	1.093	94.307
101	1	104	2	2.328	21	3084	7.286	0.38	NA	0.232	1.105	40.286	39.193
102	1	105	1.961	2.265	21.21	3978	7.36	0.331	NA	0.074	0.352	-121.276	-161.562
103	1	106	1.853	2.212	21.42	2862	7.48	0.221	NA	0.12	0.573	-154.099	-32.823
104	1	107	1.898	2.168	21.63	2536	7.543	0.272	NA	0.063	0.299	-44.589	109.51
105	1	108	1.921	2.274	21.84	3039	7.651	0.291	NA	0.108	0.515	77.786	122.375
106	1	109	1.859	2.21	22.05	4189	7.74	0.227	NA	0.088	0.42	-134.067	148.147
107	1	110	1.944	2.227	22.26	3509	7.826	0.311	NA	0.086	0.41	10.871	144.938
108	1	111	1.909	2.242	22.47	3189	7.863	0.277	NA	0.038	0.179	155.808	144.937
109	1	112	1.886	2.31	22.68	3296	7.935	0.266	NA	0.072	0.342	109.238	-46.57
110	1	113	1.949	2.426	22.89	3916	8.068	0.373	NA	0.133	0.632	61.63	-47.608
111	1	114	1.978	2.387	23.1	2577	8.117	0.38	NA	0.049	0.235	-53.275	-114.904
112	1	115	2.056	2.404	23.31	2732	8.197	0.458	NA	0.08	0.379	12.201	65.476
113	1	116	2.084	2.306	23.52	3067	8.299	0.458	NA	0.102	0.485	-74.307	-86.508
114	1	117	1.905	2.274	23.73	3086	8.48	0.277	NA	0.181	0.862	-169.799	-95.492
115	1	118	1.819	2.247	23.94	1290	8.57	0.187	NA	0.09	0.43	-163.167	6.632
116	1	119	1.893	2.164	24.15	1036	8.681	0.269	NA	0.112	0.531	-48.247	114.921
117	1	120	1.83	2.235	24.36	2600	8.776	0.198	NA	0.095	0.452	131.552	179.798
118	1	121	1.822	2.085	24.57	1687	8.927	0.239	NA	0.151	0.719	-93.046	135.402
119	1	122	1.764	2.112	24.78	2190	8.992	0.176	NA	0.065	0.309	154.702	-112.252
120	1	123	1.696	2.155	24.99	1666	9.073	0.097	NA	0.08	0.383	147.804	-6.898
121	1	124	1.829	2.089	25.2	1450	9.221	0.241	NA	0.149	0.709	-26.55	-174.354
122	1	125	1.745	2.218	25.41	2239	9.376	0.113	NA	0.154	0.735	122.856	149.406
123	1	126	1.713	2.257	25.62	1273	9.426	0.086	NA	0.05	0.239	129.347	6.491
124	1	127	1.702	2.009	25.83	1937	9.674	0.231	NA	0.248	1.182	-92.635	138.017
125	1	128	1.667	2.061	26.04	2837	9.736	0.172	NA	0.062	0.297	124.276	-143.088
126	1	129	1.741	2.169	26.25	1804	9.867	0.124	NA	0.131	0.624	55.832	-68.444
127	1	130	1.808	2.221	26.46	1111	9.952	0.175	NA	0.085	0.405	37.957	-17.875
128	1	131	1.729	2.043	26.67	1501	10.147	0.209	NA	0.195	0.928	-113.935	-151.892
129	1	132	1.762	2.185	26.88	1683	10.293	0.137	NA	0.146	0.695	76.735	-169.33
130	1	133	1.95	2.202	27.09	2060	10.482	0.319	NA	0.189	0.899	5.219	-71.517
131	1	134	1.911	2.195	27.3	2419	10.522	0.28	NA	0.04	0.192	-169.277	-174.495
132	1	135	1.902	2.224	27.51	1177	10.553	0.27	NA	0.03	0.144	106.036	-84.688
133	1	136	1.813	2.112	27.72	1623	10.695	0.215	NA	0.143	0.68	-128.562	125.402
134	1	137	2.006	2.272	27.93	1367	10.946	0.376	NA	0.251	1.193	39.597	168.16
135	1	138	1.921	2.142	28.14	2261	11.102	0.301	NA	0.156	0.742	-123.385	-162.982
136	1	139	1.835	2.023	28.35	1450	11.248	0.288	NA	0.146	0.697	-125.911	-2.527
137	1	140	1.832	2.149	28.56	1503	11.373	0.215	NA	0.125	0.596	91.457	-142.631
138	1	141	1.699	2.085	28.77	1179	11.52	0.158	NA	0.147	0.701	-154.6	113.943
139	1	142	1.931	2.143	28.98	1730	11.76	0.311	NA	0.24	1.142	13.787	168.387
140	1	143	1.94	2.055	29.19	1337	11.848	0.353	NA	0.088	0.417	-84.491	-98.278
141	1	144	1.864	2.101	29.4	983	11.936	0.265	NA	0.088	0.421	149.114	-126.395
142	1	145	1.84	2.139	29.61	1785	11.981	0.226	NA	0.045	0.215	122.053	-27.061
143	1	146	1.939	2.149	29.82	1638	12.08	0.316	NA	0.099	0.471	5.737	-116.316
144	1	147	1.918	2.013	30.03	1177	12.217	0.358	NA	0.137	0.652	-98.453	-104.19
145	1	148	1.945	2.032	30.24	994	12.249	0.369	NA	0.032	0.152	35.072	133.526
146	1	149	1.851	2.019	30.45	2054	12.344	0.303	NA	0.095	0.45	-172.188	152.739
147	1	150	1.893	2.04	30.66	1781	12.391	0.322	NA	0.047	0.224	25.946	-161.866
148	1	151	1.905	2.186	30.87	1228	12.537	0.276	NA	0.147	0.698	85.521	59.575
149	1	152	1.842	2.167	31.08	1105	12.603	0.218	NA	0.066	0.313	-163.053	111.426
150	1	153	1.774	2.054	31.29	1049	12.734	0.225	NA	0.131	0.624	-121.144	41.908
151	1	154	1.932	2.257	31.5	2419	12.991	0.3	NA	0.257	1.223	52.154	173.298
152	1	155	1.858	2.217	31.71	1781	13.075	0.226	NA	0.084	0.4	-151.226	156.62
153	1	156	1.887	2.264	31.92	1779	13.13	0.257	NA	0.055	0.263	58.19	-150.584
154	1	157	2.021	2.316	32.13	1608	13.274	0.398	NA	0.144	0.684	21.277	-36.913
155	1	158	1.983	2.255	32.34	2404	13.346	0.351	NA	0.072	0.342	-122.44	-143.717
156	1	159	1.944	2.351	32.55	1900	13.449	0.334	NA	0.103	0.491	112.277	-125.283
157	1	160	1.956	2.121	32.76	1309	13.678	0.341	NA	0.229	1.092	-86.827	160.895
158	1	161	1.925	2.195	32.97	1988	13.758	0.294	NA	0.08	0.382	112.98	-160.193
159	1	162	1.824	2.161	33.18	1666	13.865	0.203	NA	0.107	0.509	-161.476	85.544
160	1	163	1.952	2.279	33.39	2560	14.039	0.323	NA	0.174	0.83	42.524	-156
161	1	164	1.929	2.312	33.6	1634	14.079	0.308	NA	0.04	0.19	124.962	82.438
162	1	165	1.886	2.233	33.81	1401	14.169	0.254	NA	0.09	0.427	-118.545	116.492
163	1	166	1.965	2.266	34.02	1363	14.254	0.335	NA	0.085	0.406	22.395	140.941
164	1	167	1.894	2.153	34.23	1062	14.388	0.273	NA	0.133	0.635	-122.06	-144.456
165	1	168	1.867	2.095	34.44	1224	14.451	0.27	NA	0.064	0.303	-115.151	6.909
166	1	169	1.881	2.128	34.65	992	14.487	0.268	NA	0.035	0.168	68.123	-176.726
167	1	170	1.821	2.116	34.86	881	14.547	0.22	NA	0.061	0.289	-168.891	122.986
168	1	171	1.905	2.066	35.07	1282	14.644	0.317	NA	0.097	0.463	-30.602	138.289
169	1	172	1.787	2.363	35.28	1890	14.964	0.204	NA	0.319	1.521	111.675	142.277
170	1	173	1.932	2.325	35.49	2079	15.114	0.315	NA	0.15	0.716	-14.642	-126.317
171	1	174	1.92	2.272	35.7	1934	15.17	0.29	NA	0.055	0.263	-103.085	-88.443
172	1	175	1.993	2.328	35.91	2212	15.262	0.374	NA	0.093	0.44	37.352	140.437
173	1	176	2.012	2.295	36.12	4825	15.299	0.385	NA	0.037	0.178	-60.773	-98.125
174	1	177	1.968	2.452	36.33	3180	15.462	0.402	NA	0.163	0.774	105.644	166.417
175	1	178	1.927	2.466	36.54	2803	15.505	0.378	NA	0.043	0.204	160.245	54.601
176	1	179	1.898	2.45	36.75	3080	15.538	0.346	NA	0.033	0.158	-151.17	48.584
177	1	180	1.87	2.414	36.96	2790	15.584	0.301	NA	0.046	0.218	-128.484	22.687
178	1	181	1.845	2.313	37.17	3737	15.688	0.229	NA	0.104	0.496	-103.602	24.882
179	1	182	1.871	2.367	37.38	3667	15.748	0.276	NA	0.06	0.286	64.405	168.007
180	1	183	1.978	2.312	37.59	2903	15.868	0.355	NA	0.12	0.571	-27.299	-91.704
181	1	184	1.96	2.382	37.8	3022	15.94	0.361	NA	0.072	0.343	104.382	131.681
182	1	185	1.908	2.404	38.01	3903	15.996	0.326	NA	0.057	0.27	157.67	53.288
183	1	186	1.916	2.297	38.22	4040	16.104	0.292	NA	0.107	0.51	-85.382	116.948
184	1	187	1.88	2.217	38.43	2952	16.191	0.247	NA	0.088	0.417	-114.665	-29.283
185	1	188	2.016	2.281	38.64	3705	16.342	0.387	NA	0.151	0.717	24.97	139.635
186	1	189	1.902	2.314	38.85	2459	16.461	0.282	NA	0.119	0.568	163.864	138.894
187	1	190	1.94	2.31	39.06	1845	16.5	0.318	NA	0.039	0.186	-5.186	-169.05
188	1	191	1.966	2.328	39.27	3396	16.531	0.348	NA	0.031	0.149	33.781	38.967
189	1	192	1.91	2.318	39.48	4511	16.589	0.291	NA	0.057	0.273	-170.726	155.494
190	1	193	1.865	2.347	39.69	4098	16.642	0.26	NA	0.053	0.255	148.041	-41.234
191	1	194	1.903	2.279	39.9	2515	16.72	0.275	NA	0.078	0.37	-60.187	151.772
192	1	195	1.917	2.364	40.11	3808	16.805	0.315	NA	0.085	0.407	80.774	140.961
193	1	196	1.952	2.387	40.32	3296	16.847	0.356	NA	0.042	0.2	33.564	-47.21
194	1	197	1.99	2.356	40.53	3022	16.896	0.379	NA	0.049	0.234	-38.788	-72.352
195	1	198	1.89	2.26	40.74	2252	17.035	0.259	NA	0.139	0.66	-136.271	-97.482
196	1	199	1.83	2.259	40.95	2698	17.095	0.199	NA	0.06	0.287	-178.718	-42.447
197	1	200	1.922	2.273	41.16	3231	17.189	0.293	NA	0.094	0.446	8.881	-172.401
198	1	201	2.009	2.176	41.37	4983	17.319	0.38	NA	0.13	0.621	-48.379	-57.26
199	1	202	1.912	2.206	41.58	3859	17.42	0.281	NA	0.101	0.481	162.808	-148.813
200	1	203	1.863	2.266	41.79	4439	17.498	0.234	NA	0.078	0.369	129.41	-33.398
