# Supplementary material for: Random sub-diffusion and capture of genes by the nuclear pore reduces dynamics and coordinates inter-chromosomal movement
Source: eLife. 2021 May 18;10:e66238. doi: 10.7554/eLife.66238 (PMC8195609; doi:10.7554/eLife.66238)
Supplement: Figure 6—source data 1. [file elife-66238-fig6-data1.zip › CLUST_DB/CLUST_HIS4dip_MinusH/190328_QuickCap_H4dip_MinusH_Pri_10.csv]

Nr	TID	PID	x [micron]	y [micron]	t [sec]	I [val]	Len [micron]	D2S [micron]	D2R [micron]	D2P [micron]	v [micron/sec]	α [deg]	Δα [deg]
1	1	5	2.469	3.092	0	3511	0	0	NA	NA	NA	NA	NA
2	1	6	2.445	3.021	0.21	3281	0.075	0.075	NA	0.075	0.356	-108.442	NA
3	1	7	2.392	3.06	0.42	3274	0.14	0.083	NA	0.065	0.312	143.437	-108.121
4	1	8	2.468	3.101	0.63	2370	0.226	0.009	NA	0.085	0.407	28.487	-114.95
5	1	9	2.467	3.101	0.84	3093	0.226	0.009	NA	8.478E-4	0.004	-148.943	-177.431
6	1	10	2.495	3.084	1.05	4345	0.259	0.028	NA	0.033	0.156	-29.856	119.087
7	1	11	2.498	3.067	1.26	3577	0.277	0.039	NA	0.017	0.083	-80.335	-50.479
8	1	12	2.405	2.987	1.47	3289	0.399	0.123	NA	0.123	0.585	-139.578	-59.243
9	1	13	2.487	3.02	1.68	3392	0.488	0.075	NA	0.089	0.423	21.181	160.76
10	1	14	2.491	3.066	1.89	4095	0.534	0.034	NA	0.046	0.219	86.191	65.009
11	1	15	2.549	3.037	2.1	2685	0.599	0.098	NA	0.065	0.31	-26.222	-112.413
12	1	16	2.603	3.078	2.31	3936	0.667	0.135	NA	0.067	0.321	37.2	63.422
13	1	17	2.52	3.045	2.52	3716	0.756	0.07	NA	0.089	0.425	-158.42	164.38
14	1	18	2.543	2.986	2.73	4031	0.819	0.129	NA	0.063	0.298	-68.527	89.893
15	1	19	2.524	3.08	2.94	3347	0.914	0.056	NA	0.095	0.454	101.577	170.104
16	1	20	2.546	3.126	3.15	4059	0.965	0.085	NA	0.051	0.244	63.56	-38.018
17	1	21	2.565	3.15	3.36	2227	0.996	0.113	NA	0.031	0.147	52.608	-10.952
18	1	22	2.584	3.086	3.57	2534	1.063	0.115	NA	0.067	0.319	-74.037	-126.645
19	1	23	2.597	3.007	3.78	3592	1.143	0.154	NA	0.08	0.381	-80.423	-6.386
20	1	24	2.547	3.008	3.99	4211	1.193	0.115	NA	0.05	0.238	178.018	-101.56
21	1	25	2.494	3.04	4.2	3541	1.254	0.058	NA	0.061	0.291	149.349	-28.668
22	1	26	2.477	3.077	4.41	3985	1.296	0.017	NA	0.041	0.197	114.315	-35.034
23	1	27	2.448	2.999	4.62	6165	1.38	0.096	NA	0.084	0.399	-110.387	135.298
24	1	28	2.41	3.077	4.83	3579	1.467	0.061	NA	0.087	0.414	116.245	-133.368
25	1	29	2.4	3.097	5.04	3340	1.489	0.069	NA	0.022	0.107	114.854	-1.391
26	1	30	2.431	2.979	5.25	3889	1.611	0.119	NA	0.122	0.583	-75.244	169.902
27	1	31	2.444	3.034	5.46	4755	1.668	0.063	NA	0.057	0.271	77.277	152.522
28	1	32	2.422	3.069	5.67	3069	1.709	0.052	NA	0.041	0.194	122.116	44.839
29	1	33	2.367	3.082	5.88	3020	1.766	0.102	NA	0.057	0.27	166.806	44.69
30	1	34	2.374	3.079	6.09	2628	1.773	0.096	NA	0.007	0.035	-24.983	168.211
31	1	35	2.383	3.084	6.3	2950	1.785	0.086	NA	0.011	0.054	30.606	55.589
32	1	36	2.347	3.049	6.51	2899	1.836	0.13	NA	0.051	0.244	-136.177	-166.783
33	1	37	2.396	3.101	6.72	3172	1.908	0.073	NA	0.072	0.343	46.535	-177.289
34	1	38	2.365	3.05	6.93	2713	1.967	0.112	NA	0.06	0.284	-121.739	-168.274
35	1	39	2.362	3.057	7.14	3633	1.975	0.112	NA	0.007	0.035	107.698	-130.562
36	1	40	2.326	3.083	7.35	2820	2.019	0.143	NA	0.044	0.211	144.832	37.134
37	1	41	2.399	3.251	7.56	4855	2.203	0.174	NA	0.183	0.873	66.503	-78.329
38	1	42	2.397	3.168	7.77	2880	2.286	0.105	NA	0.083	0.396	-91.748	-158.251
39	1	43	2.433	3.065	7.98	2534	2.395	0.045	NA	0.11	0.522	-70.511	21.237
40	1	44	2.393	3.127	8.19	1777	2.469	0.084	NA	0.074	0.353	123.261	-166.228
41	1	45	2.358	3.086	8.4	2293	2.523	0.111	NA	0.054	0.256	-130.104	106.636
42	1	46	2.34	3.053	8.61	1941	2.561	0.135	NA	0.038	0.179	-119.548	10.556
43	1	47	2.314	3.067	8.82	2677	2.59	0.157	NA	0.029	0.14	151.876	-88.576
44	1	48	2.343	3.09	9.03	2875	2.627	0.126	NA	0.037	0.178	38.65	-113.226
45	1	49	2.398	3.039	9.24	3754	2.703	0.088	NA	0.076	0.36	-42.972	-81.622
46	1	50	2.413	3.022	9.45	2660	2.725	0.09	NA	0.022	0.106	-48.771	-5.799
47	1	51	2.452	3.033	9.66	1943	2.766	0.061	NA	0.04	0.192	16.245	65.016
48	1	52	2.424	3.116	9.87	4791	2.853	0.05	NA	0.087	0.414	108.461	92.216
49	1	53	2.405	3.161	10.08	1988	2.902	0.094	NA	0.049	0.235	112.856	4.395
50	1	54	2.436	3.041	10.29	2681	3.026	0.06	NA	0.124	0.589	-75.484	171.66
51	1	55	2.463	3.113	10.5	4932	3.103	0.022	NA	0.077	0.366	69.705	145.188
52	1	56	2.526	3.022	10.71	3084	3.214	0.091	NA	0.112	0.532	-55.294	-124.999
53	1	57	2.447	3.11	10.92	3112	3.333	0.028	NA	0.118	0.564	132.021	-172.684
54	1	58	2.399	3.1	11.13	4437	3.381	0.07	NA	0.049	0.232	-168.397	59.582
55	1	59	2.37	3.081	11.34	3441	3.416	0.099	NA	0.035	0.167	-146.737	21.661
56	1	60	2.337	3.012	11.55	4676	3.492	0.154	NA	0.076	0.361	-116.036	30.701
57	1	61	2.442	3.025	11.76	3780	3.598	0.072	NA	0.106	0.504	7.03	123.066
58	1	62	2.445	3.098	11.97	3084	3.671	0.025	NA	0.073	0.348	87.863	80.832
59	1	63	2.427	3.153	12.18	3229	3.729	0.074	NA	0.058	0.274	108.023	20.16
60	1	64	2.496	3.029	12.39	3118	3.871	0.069	NA	0.142	0.676	-60.645	-168.668
61	1	65	2.477	3.019	12.6	3125	3.892	0.074	NA	0.022	0.103	-151.397	-90.752
62	1	66	2.429	3.003	12.81	3620	3.943	0.097	NA	0.051	0.241	-161.668	-10.271
63	1	67	2.414	3.042	13.02	2835	3.985	0.074	NA	0.042	0.2	111.887	-86.445
64	1	68	2.402	3.098	13.23	2726	4.042	0.067	NA	0.057	0.271	101.502	-10.385
65	1	69	2.448	3.124	13.44	3577	4.094	0.039	NA	0.052	0.249	30.501	-71
66	1	70	2.451	3.083	13.65	3914	4.136	0.02	NA	0.042	0.199	-85.003	-115.505
67	1	71	2.447	3.119	13.86	3878	4.172	0.034	NA	0.036	0.172	96.082	-178.914
68	1	72	2.491	3.043	14.07	3816	4.259	0.054	NA	0.087	0.415	-59.987	-156.069
69	1	73	2.445	3.067	14.28	3293	4.311	0.034	NA	0.052	0.246	152.299	-147.715
70	1	74	2.403	3.063	14.49	4036	4.353	0.072	NA	0.042	0.201	-174.008	33.693
71	1	75	2.417	3.081	14.7	2971	4.376	0.053	NA	0.022	0.107	53.034	-132.958
72	1	76	2.381	3.006	14.91	3007	4.459	0.123	NA	0.083	0.397	-115.165	-168.199
73	1	77	2.385	2.983	15.12	4563	4.482	0.137	NA	0.023	0.108	-79.731	35.435
74	1	78	2.344	3.032	15.33	3007	4.546	0.138	NA	0.064	0.305	129.673	-150.596
75	1	79	2.319	3.071	15.54	2203	4.591	0.151	NA	0.046	0.217	123.245	-6.427
76	1	80	2.308	3.027	15.75	4211	4.637	0.174	NA	0.045	0.216	-104.476	132.279
77	1	81	2.402	2.943	15.96	3724	4.762	0.163	NA	0.126	0.599	-41.512	62.964
78	1	82	2.365	2.995	16.17	3042	4.825	0.142	NA	0.063	0.3	125.614	167.126
79	1	83	2.331	2.972	16.38	2894	4.866	0.182	NA	0.041	0.194	-146.924	87.462
80	1	84	2.398	2.999	16.59	2538	4.938	0.117	NA	0.071	0.34	21.736	168.66
81	1	85	2.33	2.971	16.8	3816	5.011	0.184	NA	0.073	0.349	-157.636	-179.371
82	1	86	2.444	2.95	17.01	5107	5.127	0.144	NA	0.116	0.553	-10.443	147.193
83	1	87	2.525	2.949	17.22	5314	5.207	0.153	NA	0.081	0.384	-0.346	10.097
84	1	88	2.478	3.005	17.43	4642	5.28	0.087	NA	0.073	0.346	129.6	129.946
85	1	89	2.334	2.984	17.64	4334	5.426	0.172	NA	0.145	0.693	-171.674	58.726
86	1	90	2.383	3.03	17.85	5066	5.492	0.106	NA	0.066	0.316	43.316	-145.01
87	1	91	2.449	3.099	18.06	3705	5.588	0.021	NA	0.096	0.456	46.348	3.032
88	1	92	2.305	3.069	18.27	3112	5.735	0.165	NA	0.147	0.699	-167.992	145.66
89	1	93	2.267	3.022	18.48	3240	5.795	0.214	NA	0.061	0.29	-129.552	38.44
90	1	94	2.221	2.983	18.69	3562	5.855	0.271	NA	0.06	0.286	-139.589	-10.038
91	1	95	2.266	2.965	18.9	4102	5.904	0.239	NA	0.049	0.231	-21.076	118.513
92	1	96	2.273	3.08	19.11	5143	6.019	0.196	NA	0.115	0.545	86.689	107.765
93	1	97	2.271	3.078	19.32	3987	6.021	0.199	NA	0.003	0.013	-147.807	125.504
94	1	98	2.283	3.045	19.53	4403	6.057	0.192	NA	0.036	0.171	-69.989	77.818
95	1	99	2.255	3.097	19.74	4561	6.117	0.214	NA	0.06	0.285	117.83	-172.181
96	1	100	2.345	3.101	19.95	2922	6.207	0.124	NA	0.09	0.429	1.945	-115.885
97	1	101	2.303	3.091	20.16	3871	6.25	0.165	NA	0.043	0.203	-167.088	-169.033
98	1	102	2.322	3.123	20.37	2210	6.287	0.149	NA	0.037	0.178	59.147	-133.765
99	1	103	2.32	3.061	20.58	3711	6.35	0.152	NA	0.062	0.297	-92.363	-151.51
100	1	104	2.326	3.091	20.79	2922	6.38	0.142	NA	0.031	0.146	77.751	170.114
101	1	105	2.323	3.059	21	3857	6.412	0.149	NA	0.032	0.152	-95.725	-173.476
102	1	106	2.312	3.039	21.21	3490	6.435	0.165	NA	0.023	0.108	-118.357	-22.632
103	1	107	2.307	3.045	21.42	3125	6.443	0.168	NA	0.008	0.039	128.268	-113.374
104	1	108	2.326	3.009	21.63	2688	6.485	0.165	NA	0.041	0.197	-62.7	169.032
105	1	109	2.34	3.105	21.84	3948	6.582	0.129	NA	0.097	0.464	81.687	144.387
106	1	110	2.408	3.058	22.05	4177	6.664	0.07	NA	0.082	0.39	-34.755	-116.442
107	1	111	2.322	3.007	22.26	3869	6.763	0.169	NA	0.1	0.474	-148.981	-114.226
108	1	112	2.356	3.038	22.47	2261	6.81	0.125	NA	0.046	0.221	42.653	-168.367
109	1	113	2.427	3.025	22.68	3323	6.881	0.079	NA	0.072	0.341	-10.697	-53.35
110	1	114	2.447	3.08	22.89	3675	6.94	0.025	NA	0.058	0.278	69.374	80.072
111	1	115	2.458	3.122	23.1	4974	6.983	0.032	NA	0.043	0.206	76.33	6.956
112	1	116	2.358	3.11	23.31	3018	7.083	0.113	NA	0.101	0.479	-173.504	110.166
113	1	117	2.472	3.03	23.52	3377	7.223	0.062	NA	0.14	0.667	-34.941	138.563
114	1	118	2.449	3.03	23.73	3507	7.247	0.065	NA	0.023	0.112	179.289	-145.77
115	1	119	2.341	3.047	23.94	3904	7.357	0.136	NA	0.11	0.522	171.1	-8.189
116	1	120	2.356	3.033	24.15	4119	7.378	0.127	NA	0.021	0.102	-43.435	145.465
117	1	121	2.418	3.054	24.36	3044	7.443	0.064	NA	0.065	0.31	19.469	62.903
118	1	122	2.378	2.995	24.57	2361	7.515	0.133	NA	0.072	0.341	-123.796	-143.264
119	1	123	2.404	3.061	24.78	2726	7.586	0.072	NA	0.071	0.34	68.236	-167.968
120	1	124	2.364	2.979	24.99	3584	7.677	0.154	NA	0.091	0.433	-116.287	175.476
121	1	125	2.401	3.08	25.2	4836	7.784	0.068	NA	0.107	0.511	69.517	-174.195
122	1	126	2.327	3.105	25.41	2274	7.863	0.142	NA	0.078	0.373	161.399	91.882
123	1	127	2.394	3.122	25.62	3884	7.931	0.081	NA	0.069	0.327	13.964	-147.435
124	1	128	2.337	3.017	25.83	3993	8.051	0.152	NA	0.119	0.568	-118.348	-132.312
125	1	129	2.333	3.044	26.04	5041	8.078	0.144	NA	0.027	0.13	97.888	-143.764
126	1	130	2.345	3.018	26.25	4290	8.106	0.144	NA	0.028	0.134	-64.675	-162.563
127	1	131	2.34	3.005	26.46	4799	8.12	0.155	NA	0.014	0.066	-111.116	-46.44
128	1	132	2.36	2.984	26.67	4740	8.149	0.154	NA	0.029	0.138	-48.517	62.599
129	1	133	2.384	3.028	26.88	4576	8.199	0.106	NA	0.05	0.24	61.639	110.155
130	1	134	2.303	3.024	27.09	3272	8.28	0.179	NA	0.081	0.384	-177.264	121.097
131	1	135	2.301	2.985	27.3	3622	8.32	0.199	NA	0.04	0.189	-93.124	84.14
132	1	136	2.293	3.142	27.51	3323	8.478	0.182	NA	0.158	0.752	92.76	-174.116
133	1	137	2.32	3.112	27.72	3125	8.518	0.15	NA	0.04	0.192	-49.496	-142.256
134	1	138	2.423	3.095	27.93	3795	8.623	0.046	NA	0.105	0.5	-9.483	40.012
135	1	139	2.376	3.131	28.14	3423	8.682	0.1	NA	0.059	0.283	142.349	151.832
136	1	140	2.316	3.024	28.35	3633	8.804	0.167	NA	0.122	0.582	-119.403	98.249
137	1	141	2.399	3.087	28.56	3112	8.908	0.07	NA	0.104	0.495	37.025	156.427
138	1	142	2.37	3.032	28.77	4215	8.971	0.116	NA	0.063	0.299	-117.777	-154.801
139	1	143	2.358	3.057	28.98	5113	8.999	0.116	NA	0.028	0.133	114.175	-128.048
140	1	144	2.34	3.072	29.19	3332	9.023	0.13	NA	0.023	0.111	141.489	27.314
141	1	145	2.326	3.16	29.4	2440	9.112	0.158	NA	0.09	0.426	98.984	-42.505
142	1	146	2.391	3.168	29.61	1832	9.178	0.109	NA	0.066	0.312	7.009	-91.975
143	1	147	2.294	3.088	29.82	3756	9.304	0.175	NA	0.126	0.6	-140.405	-147.414
144	1	148	2.365	3.109	30.03	4042	9.377	0.105	NA	0.074	0.352	16.765	157.17
145	1	149	2.302	3.083	30.24	2685	9.446	0.167	NA	0.068	0.325	-157.65	-174.415
146	1	150	2.337	2.962	30.45	3515	9.572	0.185	NA	0.126	0.602	-73.831	83.819
147	1	151	2.368	3.055	30.66	3537	9.671	0.107	NA	0.099	0.47	71.522	145.353
148	1	152	2.383	3.06	30.87	3099	9.686	0.092	NA	0.015	0.072	19.136	-52.386
149	1	153	2.357	3.003	31.08	3276	9.748	0.142	NA	0.062	0.297	-113.779	-132.914
150	1	154	2.372	3.044	31.29	3799	9.792	0.108	NA	0.044	0.208	70.474	-175.748
151	1	155	2.363	3.011	31.5	2909	9.826	0.133	NA	0.035	0.165	-105.228	-175.702
152	1	156	2.325	3.061	31.71	4302	9.889	0.147	NA	0.063	0.299	127.151	-127.621
153	1	157	2.389	3.119	31.92	3709	9.976	0.084	NA	0.087	0.412	41.74	-85.411
154	1	158	2.332	3.113	32.13	2476	10.033	0.138	NA	0.058	0.274	-174.693	143.568
155	1	159	2.362	3.061	32.34	2382	10.094	0.111	NA	0.06	0.286	-60.303	114.389
156	1	160	2.412	3.199	32.55	1617	10.24	0.12	NA	0.146	0.697	69.819	130.122
157	1	161	2.441	3.094	32.76	3374	10.348	0.028	NA	0.108	0.517	-74.625	-144.444
158	1	162	2.504	3.18	32.97	3558	10.455	0.095	NA	0.107	0.507	53.646	128.271
159	1	163	2.431	3.119	33.18	2523	10.55	0.046	NA	0.095	0.454	-140.105	166.248
160	1	164	2.473	3.073	33.39	3095	10.612	0.02	NA	0.062	0.295	-48.018	92.087
161	1	165	2.5	3.066	33.6	1297	10.641	0.041	NA	0.029	0.136	-12.477	35.541
162	1	166	2.467	3.135	33.81	2048	10.717	0.043	NA	0.076	0.362	116.082	128.558
163	1	167	2.416	3.046	34.02	1602	10.819	0.07	NA	0.102	0.488	-119.97	123.949
164	1	168	2.488	3.026	34.23	2304	10.894	0.069	NA	0.075	0.357	-15.186	104.784
165	1	169	2.575	3.074	34.44	3618	10.993	0.108	NA	0.099	0.471	28.966	44.152
166	1	170	2.557	3.075	34.65	3242	11.011	0.09	NA	0.018	0.084	177.468	148.502
167	1	171	2.507	3.096	34.86	2941	11.066	0.038	NA	0.055	0.261	157.51	-19.958
168	1	172	2.637	3.086	35.07	4383	11.197	0.169	NA	0.131	0.623	-4.278	-161.788
169	1	173	2.564	3.061	35.28	3936	11.274	0.1	NA	0.078	0.369	-161.129	-156.851
170	1	174	2.622	3.089	35.49	2724	11.339	0.154	NA	0.065	0.308	25.294	-173.577
171	1	175	2.571	3.03	35.7	2752	11.417	0.119	NA	0.078	0.373	-131.229	-156.523
172	1	176	2.635	2.979	35.91	2914	11.499	0.201	NA	0.082	0.39	-38.52	92.708
173	1	177	2.673	3.021	36.12	3534	11.555	0.216	NA	0.056	0.268	47.794	86.314
174	1	178	2.652	3.007	36.33	3296	11.58	0.202	NA	0.025	0.119	-147.635	164.572
175	1	179	2.737	3.015	36.54	3296	11.666	0.279	NA	0.086	0.407	5.313	152.948
176	1	180	2.739	3.045	36.75	2820	11.696	0.274	NA	0.03	0.143	85.722	80.409
177	1	181	2.775	3.072	36.96	2745	11.741	0.307	NA	0.045	0.214	37.097	-48.625
178	1	182	2.778	3.071	37.17	3569	11.744	0.31	NA	0.003	0.014	-14.766	-51.862
179	1	183	2.766	3.085	37.38	2372	11.761	0.298	NA	0.018	0.084	130.301	145.067
180	1	184	2.774	3.204	37.59	2385	11.881	0.325	NA	0.119	0.569	86.439	-43.862
181	1	185	2.855	3.069	37.8	3707	12.038	0.387	NA	0.157	0.749	-59.039	-145.478
182	1	186	2.926	3.217	38.01	3167	12.203	0.474	NA	0.164	0.783	64.121	123.16
183	1	187	2.923	3.159	38.22	3257	12.261	0.459	NA	0.058	0.278	-93.354	-157.474
184	1	188	2.916	3.142	38.43	2986	12.279	0.451	NA	0.018	0.085	-111.211	-17.857
185	1	189	2.915	3.247	38.64	3074	12.384	0.473	NA	0.105	0.501	90.651	-158.138
186	1	190	2.814	3.145	38.85	2999	12.528	0.349	NA	0.144	0.686	-134.734	134.615
187	1	191	2.681	3.169	39.06	3487	12.663	0.226	NA	0.135	0.642	169.826	-55.44
188	1	192	2.681	3.171	39.27	3505	12.665	0.227	NA	0.002	0.011	90.282	-79.544
189	1	193	2.703	3.175	39.48	3458	12.687	0.248	NA	0.022	0.104	9.7	-80.582
190	1	194	2.817	3.117	39.69	2903	12.815	0.349	NA	0.128	0.611	-26.811	-36.511
191	1	195	2.79	3.124	39.9	2673	12.844	0.323	NA	0.028	0.134	164.167	-169.022
192	1	196	2.79	3.071	40.11	3112	12.898	0.322	NA	0.054	0.257	-90.603	105.23
193	1	197	2.811	3.156	40.32	4840	12.985	0.348	NA	0.088	0.418	75.695	166.298
194	1	198	2.756	3.168	40.53	3818	13.041	0.297	NA	0.056	0.268	167.438	91.743
195	1	199	2.719	3.253	40.74	2613	13.134	0.297	NA	0.093	0.442	113.954	-53.484
196	1	200	2.669	3.314	40.95	2318	13.214	0.299	NA	0.08	0.379	129.071	15.117
197	1	201	2.7	3.304	41.16	3136	13.247	0.314	NA	0.033	0.159	-18.309	-147.38
198	1	202	2.75	3.314	41.37	3840	13.298	0.358	NA	0.051	0.241	11.172	29.481
199	1	203	2.787	3.355	41.58	3573	13.354	0.413	NA	0.056	0.267	47.832	36.66
200	1	204	2.781	3.425	41.79	3451	13.424	0.457	NA	0.071	0.336	95.273	47.44
