# Supplementary material for: Random sub-diffusion and capture of genes by the nuclear pore reduces dynamics and coordinates inter-chromosomal movement
Source: eLife. 2021 May 18;10:e66238. doi: 10.7554/eLife.66238 (PMC8195609; doi:10.7554/eLife.66238)
Supplement: Figure 6—source data 1. [file elife-66238-fig6-data1.zip › CLUST_DB/CLUST_HIS4dip_MinusH/190328_QuickCap_H4dip_MinusH_Pri_11.csv]

Nr	TID	PID	x [micron]	y [micron]	t [sec]	I [val]	Len [micron]	D2S [micron]	D2R [micron]	D2P [micron]	v [micron/sec]	α [deg]	Δα [deg]
1	1	8	2.333	2.104	0	2833	0	0	NA	NA	NA	NA	NA
2	1	9	2.329	2.156	0.21	1762	0.052	0.052	NA	0.052	0.247	93.815	NA
3	1	10	2.295	2.187	0.42	1685	0.098	0.091	NA	0.046	0.219	138.113	44.297
4	1	11	2.37	2.234	0.63	2647	0.187	0.135	NA	0.089	0.423	32.503	-105.61
5	1	12	2.32	2.254	0.84	1971	0.24	0.15	NA	0.053	0.252	158.649	126.146
6	1	13	2.346	2.27	1.05	1363	0.27	0.166	NA	0.03	0.145	31.377	-127.272
7	1	14	2.312	2.248	1.26	2429	0.31	0.145	NA	0.04	0.192	-147.63	-179.007
8	1	15	2.261	2.154	1.47	2188	0.417	0.088	NA	0.107	0.509	-118.803	28.827
9	1	16	2.335	2.24	1.68	1730	0.531	0.136	NA	0.113	0.539	49.227	168.03
10	1	17	2.375	2.232	1.89	1499	0.572	0.134	NA	0.041	0.195	-12.167	-61.394
11	1	18	2.335	2.169	2.1	2771	0.646	0.065	NA	0.074	0.354	-122.827	-110.66
12	1	19	2.412	2.212	2.31	1663	0.734	0.133	NA	0.088	0.42	28.807	151.633
13	1	20	2.29	2.176	2.52	1563	0.862	0.084	NA	0.127	0.607	-163.968	167.226
14	1	21	2.269	2.175	2.73	1162	0.882	0.096	NA	0.021	0.099	-176.921	-12.954
15	1	22	2.277	2.234	2.94	1173	0.942	0.141	NA	0.059	0.282	81.662	-101.416
16	1	23	2.27	2.186	3.15	2056	0.99	0.103	NA	0.049	0.231	-99.243	179.095
17	1	24	2.351	2.211	3.36	1152	1.075	0.108	NA	0.085	0.405	16.979	116.223
18	1	25	2.309	2.199	3.57	1450	1.118	0.098	NA	0.043	0.205	-164.542	178.479
19	1	26	2.314	2.181	3.78	1762	1.137	0.079	NA	0.019	0.089	-75.157	89.385
20	1	27	2.342	2.278	3.99	2329	1.237	0.174	NA	0.1	0.478	73.686	148.843
21	1	28	2.365	2.237	4.2	1674	1.283	0.137	NA	0.046	0.22	-60.419	-134.105
22	1	29	2.393	2.285	4.41	1866	1.338	0.19	NA	0.055	0.262	59.52	119.938
23	1	30	2.369	2.247	4.62	1041	1.383	0.147	NA	0.045	0.213	-122.609	177.871
24	1	31	2.359	2.251	4.83	1247	1.394	0.149	NA	0.011	0.052	159.112	-78.279
25	1	32	2.361	2.235	5.04	1789	1.41	0.133	NA	0.017	0.079	-82.314	118.573
26	1	33	2.298	2.229	5.25	2084	1.474	0.13	NA	0.064	0.303	-175.176	-92.862
27	1	34	2.336	2.29	5.46	1640	1.546	0.186	NA	0.072	0.342	57.418	-127.406
28	1	35	2.458	2.347	5.67	1894	1.68	0.273	NA	0.134	0.639	25.089	-32.329
29	1	36	2.399	2.362	5.88	2146	1.741	0.266	NA	0.061	0.291	165.237	140.148
30	1	37	2.352	2.324	6.09	2148	1.801	0.221	NA	0.06	0.287	-140.868	53.894
31	1	38	2.48	2.361	6.3	1538	1.935	0.296	NA	0.133	0.635	16.212	157.08
32	1	39	2.491	2.434	6.51	2067	2.008	0.365	NA	0.073	0.348	81.855	65.644
33	1	40	2.412	2.313	6.72	1657	2.152	0.223	NA	0.144	0.686	-123.093	155.051
34	1	41	2.538	2.466	6.93	3675	2.35	0.416	NA	0.198	0.945	50.599	173.692
35	1	42	2.631	2.532	7.14	4179	2.464	0.522	NA	0.114	0.542	35.387	-15.212
36	1	43	2.658	2.517	7.35	2826	2.496	0.526	NA	0.032	0.151	-29.246	-64.633
37	1	44	2.555	2.45	7.56	1670	2.619	0.411	NA	0.123	0.587	-146.874	-117.628
38	1	45	2.663	2.566	7.77	3242	2.778	0.568	NA	0.159	0.755	47.304	-165.822
39	1	46	2.705	2.561	7.98	5132	2.821	0.589	NA	0.043	0.204	-6.804	-54.108
40	1	47	2.589	2.495	8.19	3159	2.954	0.467	NA	0.134	0.636	-150.272	-143.468
41	1	48	2.625	2.492	8.4	3357	2.99	0.485	NA	0.036	0.171	-4.838	145.434
42	1	49	2.429	2.463	8.61	2737	3.188	0.371	NA	0.198	0.944	-171.596	-166.757
43	1	50	2.462	2.465	8.82	1856	3.222	0.383	NA	0.033	0.159	3.925	175.521
44	1	51	2.508	2.447	9.03	2643	3.271	0.384	NA	0.049	0.234	-21.996	-25.921
45	1	52	2.648	2.557	9.24	3729	3.45	0.552	NA	0.179	0.851	37.979	59.976
46	1	53	2.772	2.452	9.45	5777	3.612	0.56	NA	0.162	0.773	-40.275	-78.255
47	1	54	2.722	2.495	9.66	3392	3.678	0.551	NA	0.066	0.314	139.415	179.69
48	1	55	2.651	2.43	9.87	4034	3.774	0.456	NA	0.096	0.457	-137.492	83.094
49	1	56	2.65	2.504	10.08	1907	3.848	0.51	NA	0.074	0.352	91.111	-131.398
50	1	57	2.456	2.526	10.29	3972	4.043	0.439	NA	0.196	0.932	173.464	82.353
51	1	58	2.591	2.598	10.5	3931	4.196	0.557	NA	0.153	0.728	27.985	-145.479
52	1	59	2.665	2.55	10.71	3289	4.285	0.556	NA	0.088	0.419	-32.883	-60.869
53	1	60	2.655	2.526	10.92	2995	4.311	0.531	NA	0.026	0.124	-112.147	-79.264
54	1	61	2.673	2.613	11.13	4288	4.399	0.612	NA	0.089	0.423	78.247	-169.606
55	1	62	2.675	2.577	11.34	2065	4.435	0.584	NA	0.036	0.169	-87.287	-165.533
56	1	63	2.532	2.601	11.55	1578	4.58	0.536	NA	0.145	0.69	170.424	-102.289
57	1	64	2.531	2.486	11.76	3948	4.695	0.43	NA	0.115	0.549	-90.477	99.099
58	1	65	2.541	2.477	11.97	4089	4.709	0.427	NA	0.014	0.065	-40.318	50.159
59	1	66	2.475	2.419	12.18	2126	4.797	0.346	NA	0.088	0.419	-138.418	-98.1
60	1	67	2.499	2.337	12.39	1920	4.882	0.286	NA	0.086	0.408	-74.074	64.343
61	1	68	2.505	2.285	12.6	2869	4.934	0.25	NA	0.052	0.246	-83.268	-9.194
62	1	69	2.504	2.302	12.81	4753	4.95	0.261	NA	0.016	0.078	94.065	177.333
63	1	70	2.531	2.319	13.02	2222	4.982	0.292	NA	0.032	0.153	32.918	-61.147
64	1	71	2.478	2.297	13.23	2786	5.039	0.242	NA	0.057	0.27	-156.808	170.273
65	1	72	2.539	2.34	13.44	3338	5.113	0.313	NA	0.074	0.355	35.296	-167.895
66	1	73	2.502	2.314	13.65	2080	5.159	0.27	NA	0.045	0.215	-145.015	179.688
67	1	74	2.563	2.342	13.86	5107	5.225	0.331	NA	0.066	0.316	24.484	169.5
68	1	75	2.54	2.342	14.07	4718	5.248	0.315	NA	0.023	0.11	178.68	154.195
69	1	76	2.495	2.361	14.28	2766	5.297	0.304	NA	0.049	0.231	157.291	-21.389
70	1	77	2.475	2.365	14.49	1696	5.317	0.297	NA	0.021	0.099	167.58	10.289
71	1	78	2.474	2.41	14.7	3074	5.362	0.337	NA	0.045	0.214	91.344	-76.235
72	1	79	2.366	2.441	14.91	3515	5.474	0.339	NA	0.112	0.532	163.996	72.652
73	1	80	2.438	2.457	15.12	2969	5.548	0.369	NA	0.073	0.35	12.886	-151.111
74	1	81	2.466	2.442	15.33	4721	5.579	0.363	NA	0.032	0.151	-28.517	-41.403
75	1	82	2.496	2.454	15.54	3889	5.612	0.386	NA	0.033	0.157	20.975	49.492
76	1	83	2.522	2.463	15.75	5371	5.639	0.405	NA	0.027	0.128	18.748	-2.227
77	1	84	2.514	2.432	15.96	5049	5.671	0.374	NA	0.032	0.152	-105.349	-124.097
78	1	85	2.581	2.398	16.17	4166	5.746	0.385	NA	0.075	0.358	-26.503	78.846
79	1	86	2.495	2.44	16.38	5416	5.842	0.373	NA	0.095	0.454	154.365	-179.132
80	1	87	2.345	2.658	16.59	4390	6.107	0.554	NA	0.265	1.262	124.504	-29.861
81	1	88	2.432	2.643	16.8	3438	6.195	0.548	NA	0.089	0.422	-9.506	-134.01
82	1	89	2.452	2.624	17.01	1510	6.223	0.533	NA	0.028	0.132	-44.751	-35.245
83	1	90	2.454	2.596	17.22	4654	6.251	0.507	NA	0.028	0.133	-85.006	-40.255
84	1	91	2.546	2.665	17.43	4130	6.366	0.6	NA	0.115	0.547	36.887	121.893
85	1	92	2.427	2.785	17.64	4209	6.535	0.687	NA	0.169	0.804	134.739	97.852
86	1	93	2.411	2.704	17.85	3402	6.617	0.605	NA	0.083	0.393	-101.204	124.056
87	1	94	2.378	2.775	18.06	2909	6.696	0.672	NA	0.078	0.373	115.485	-143.311
88	1	95	2.371	2.792	18.27	2444	6.714	0.689	NA	0.018	0.087	112.061	-3.424
89	1	96	2.353	2.714	18.48	4264	6.793	0.61	NA	0.08	0.379	-103.197	144.743
90	1	97	2.482	2.739	18.69	5727	6.925	0.652	NA	0.131	0.626	10.801	113.998
91	1	98	2.401	2.669	18.9	3822	7.032	0.569	NA	0.107	0.509	-138.957	-149.758
92	1	99	2.456	2.643	19.11	5062	7.092	0.553	NA	0.06	0.288	-25.025	113.932
93	1	100	2.553	2.768	19.32	5028	7.25	0.699	NA	0.158	0.753	51.881	76.906
94	1	101	2.59	2.662	19.53	4819	7.362	0.615	NA	0.112	0.531	-70.691	-122.572
95	1	102	2.591	2.642	19.74	6434	7.382	0.597	NA	0.02	0.097	-87.6	-16.909
96	1	103	2.503	2.609	19.95	3500	7.477	0.533	NA	0.094	0.45	-159.673	-72.074
97	1	104	2.574	2.571	20.16	4646	7.557	0.526	NA	0.081	0.385	-28.039	131.635
98	1	105	2.629	2.654	20.37	5175	7.657	0.625	NA	0.1	0.475	56.572	84.611
99	1	106	2.683	2.523	20.58	4497	7.799	0.546	NA	0.142	0.676	-67.716	-124.289
100	1	107	2.622	2.691	20.79	3193	7.978	0.655	NA	0.179	0.853	109.772	177.488
101	1	108	2.725	2.613	21	5454	8.108	0.643	NA	0.129	0.615	-37.302	-147.075
102	1	109	2.718	2.648	21.21	5593	8.143	0.667	NA	0.035	0.168	100.826	138.129
103	1	110	2.674	2.551	21.42	2547	8.25	0.562	NA	0.107	0.509	-114.657	144.517
104	1	111	2.527	2.494	21.63	1401	8.407	0.436	NA	0.157	0.747	-158.781	-44.124
105	1	112	2.63	2.649	21.84	2952	8.593	0.621	NA	0.186	0.885	56.652	-144.567
106	1	113	2.64	2.805	22.05	2227	8.749	0.765	NA	0.156	0.744	86.296	29.645
107	1	114	2.511	2.724	22.26	2525	8.901	0.645	NA	0.152	0.726	-147.754	125.949
108	1	115	2.493	2.675	22.47	2466	8.953	0.593	NA	0.052	0.247	-110.006	37.748
109	1	116	2.495	2.703	22.68	5216	8.981	0.62	NA	0.028	0.132	85.335	-164.658
110	1	117	2.46	2.731	22.89	2284	9.026	0.639	NA	0.045	0.216	141.756	56.421
111	1	118	2.489	2.775	23.1	3874	9.08	0.689	NA	0.053	0.254	56.523	-85.233
112	1	119	2.559	2.616	23.31	5427	9.254	0.559	NA	0.174	0.83	-66.339	-122.861
113	1	120	2.622	2.57	23.52	4682	9.332	0.548	NA	0.077	0.369	-36.379	29.96
114	1	121	2.663	2.711	23.73	2617	9.479	0.691	NA	0.147	0.7	73.472	109.851
115	1	122	2.627	2.665	23.94	3227	9.536	0.634	NA	0.058	0.275	-128.471	158.057
116	1	123	2.663	2.61	24.15	3086	9.603	0.604	NA	0.066	0.315	-57.46	71.011
117	1	124	2.651	2.566	24.36	3236	9.648	0.561	NA	0.045	0.214	-105.402	-47.942
118	1	125	2.611	2.63	24.57	2109	9.723	0.594	NA	0.075	0.358	122.65	-131.948
119	1	126	2.641	2.725	24.78	2924	9.823	0.693	NA	0.101	0.479	72.564	-50.087
120	1	127	2.6	2.707	24.99	2690	9.868	0.66	NA	0.044	0.211	-155.941	131.495
121	1	128	2.477	2.767	25.2	2248	10.004	0.678	NA	0.137	0.65	154.206	-49.853
122	1	129	2.561	2.73	25.41	3566	10.096	0.666	NA	0.091	0.436	-24.062	-178.269
123	1	130	2.425	2.801	25.62	3165	10.249	0.702	NA	0.154	0.732	152.409	176.472
124	1	131	2.419	2.697	25.83	2666	10.353	0.599	NA	0.104	0.493	-92.971	114.619
125	1	132	2.486	2.692	26.04	3470	10.42	0.607	NA	0.067	0.321	-4.752	88.219
126	1	133	2.438	2.827	26.25	3327	10.564	0.73	NA	0.144	0.684	109.782	114.535
127	1	134	2.529	2.825	26.46	3374	10.655	0.747	NA	0.091	0.432	-1.066	-110.849
128	1	135	2.486	2.739	26.67	1992	10.751	0.653	NA	0.096	0.456	-116.656	-115.59
129	1	136	2.499	2.782	26.88	1981	10.795	0.698	NA	0.044	0.212	72.133	-171.211
130	1	137	2.397	2.868	27.09	2203	10.928	0.766	NA	0.133	0.635	139.918	67.784
131	1	138	2.548	2.792	27.3	3020	11.097	0.721	NA	0.169	0.805	-26.668	-166.586
132	1	139	2.573	2.836	27.51	3901	11.148	0.77	NA	0.051	0.241	60.267	86.935
133	1	140	2.465	2.767	27.72	4727	11.276	0.676	NA	0.128	0.609	-147.63	152.103
134	1	141	2.535	2.717	27.93	1369	11.362	0.645	NA	0.087	0.412	-35.902	111.728
135	1	142	2.519	2.724	28.14	3682	11.381	0.647	NA	0.018	0.088	155.534	-168.564
136	1	143	2.539	2.772	28.35	2310	11.433	0.699	NA	0.052	0.247	66.41	-89.124
137	1	144	2.563	2.72	28.56	1911	11.49	0.657	NA	0.057	0.271	-65.975	-132.385
138	1	145	2.435	2.598	28.77	5258	11.666	0.504	NA	0.176	0.839	-136.237	-70.262
139	1	146	2.488	2.688	28.98	1617	11.77	0.604	NA	0.104	0.496	59.525	-164.237
140	1	147	2.548	2.718	29.19	3144	11.837	0.651	NA	0.067	0.32	27.399	-32.126
141	1	148	2.434	2.643	29.4	3483	11.974	0.548	NA	0.137	0.651	-146.305	-173.704
142	1	149	2.479	2.699	29.61	2463	12.046	0.613	NA	0.073	0.345	51.59	-162.105
143	1	150	2.466	2.592	29.82	1710	12.154	0.506	NA	0.108	0.514	-97.097	-148.686
144	1	151	2.406	2.631	30.03	1979	12.226	0.532	NA	0.071	0.34	147.298	-115.605
145	1	152	2.484	2.798	30.24	2333	12.41	0.71	NA	0.184	0.877	64.86	-82.438
146	1	153	2.521	2.711	30.45	3071	12.504	0.636	NA	0.094	0.447	-66.913	-131.773
147	1	154	2.519	2.715	30.66	4123	12.508	0.639	NA	0.004	0.02	109.119	176.032
148	1	155	2.469	2.741	30.87	1794	12.565	0.651	NA	0.057	0.27	153.061	43.942
149	1	156	2.423	2.658	31.08	3970	12.659	0.561	NA	0.095	0.451	-118.652	88.288
150	1	157	2.489	2.728	31.29	1815	12.755	0.643	NA	0.096	0.457	46.482	165.134
151	1	158	2.537	2.726	31.5	2037	12.802	0.655	NA	0.047	0.224	-1.711	-48.194
152	1	159	2.431	2.623	31.71	3127	12.95	0.528	NA	0.148	0.703	-135.418	-133.707
153	1	160	2.464	2.641	31.92	2218	12.988	0.553	NA	0.037	0.178	29.658	165.076
154	1	161	2.459	2.687	32.13	2028	13.034	0.596	NA	0.046	0.219	96.715	67.057
155	1	162	2.397	2.721	32.34	1966	13.104	0.62	NA	0.071	0.336	151.038	54.323
156	1	163	2.383	2.7	32.55	1875	13.129	0.598	NA	0.025	0.119	-123.577	85.386
157	1	164	2.428	2.726	32.76	2065	13.181	0.629	NA	0.052	0.249	30.12	153.696
158	1	165	2.476	2.725	32.97	2483	13.23	0.637	NA	0.048	0.23	-1.555	-31.675
159	1	166	2.585	2.826	33.18	2271	13.378	0.765	NA	0.148	0.705	43.092	44.647
160	1	167	2.589	2.846	33.39	3089	13.398	0.785	NA	0.021	0.098	78.019	34.927
161	1	168	2.575	2.865	33.6	3726	13.421	0.798	NA	0.023	0.11	126.72	48.701
162	1	169	2.542	2.773	33.81	3718	13.519	0.701	NA	0.098	0.465	-110.02	123.261
163	1	170	2.493	2.846	34.02	3227	13.606	0.759	NA	0.087	0.415	123.508	-126.473
164	1	171	2.561	2.778	34.23	3135	13.701	0.712	NA	0.095	0.453	-45.074	-168.582
165	1	172	2.489	2.789	34.44	3187	13.774	0.703	NA	0.072	0.345	171.299	-143.626
166	1	173	2.51	2.816	34.65	2705	13.807	0.733	NA	0.034	0.161	51.575	-119.725
167	1	174	2.499	2.773	34.86	3240	13.851	0.689	NA	0.044	0.209	-104.799	-156.374
168	1	175	2.453	2.742	35.07	3814	13.906	0.65	NA	0.055	0.262	-145.916	-41.117
169	1	176	2.476	2.774	35.28	2973	13.945	0.685	NA	0.039	0.186	53.999	-160.086
170	1	177	2.407	2.783	35.49	4917	14.015	0.683	NA	0.07	0.333	172.685	118.686
171	1	178	2.368	2.83	35.7	4881	14.076	0.726	NA	0.061	0.29	129.754	-42.93
172	1	179	2.314	2.807	35.91	4085	14.135	0.703	NA	0.059	0.279	-157.374	72.871
173	1	180	2.367	2.865	36.12	3116	14.214	0.762	NA	0.079	0.376	47.569	-155.057
174	1	181	2.376	2.771	36.33	2621	14.308	0.668	NA	0.095	0.451	-84.333	-131.902
175	1	182	2.408	2.811	36.54	2425	14.359	0.711	NA	0.051	0.242	51.748	136.081
176	1	183	2.397	2.748	36.75	3270	14.423	0.647	NA	0.064	0.304	-99.426	-151.174
177	1	184	2.394	2.759	36.96	1964	14.434	0.658	NA	0.011	0.053	108.677	-151.897
178	1	185	2.502	2.723	37.17	2961	14.548	0.642	NA	0.114	0.544	-18.367	-127.044
179	1	186	2.428	2.727	37.38	2730	14.623	0.63	NA	0.075	0.355	176.579	-165.054
180	1	187	2.496	2.855	37.59	2939	14.768	0.768	NA	0.145	0.69	61.769	-114.81
181	1	188	2.38	2.744	37.8	3167	14.929	0.641	NA	0.161	0.768	-136.274	161.957
182	1	189	2.39	2.785	38.01	1892	14.971	0.683	NA	0.042	0.201	76.429	-147.297
183	1	190	2.465	2.717	38.22	3293	15.072	0.627	NA	0.101	0.481	-42.066	-118.496
184	1	191	2.459	2.807	38.43	1853	15.162	0.714	NA	0.09	0.428	93.517	135.584
185	1	192	2.445	2.849	38.64	1945	15.206	0.753	NA	0.044	0.212	108.283	14.766
186	1	193	2.475	2.8	38.85	1815	15.263	0.71	NA	0.057	0.27	-58.717	-167
187	1	194	2.51	2.83	39.06	2997	15.309	0.747	NA	0.046	0.218	40.022	98.739
188	1	195	2.532	2.773	39.27	1546	15.37	0.698	NA	0.061	0.291	-68.578	-108.6
189	1	196	2.512	2.762	39.48	2751	15.393	0.682	NA	0.023	0.11	-152.091	-83.514
190	1	197	2.426	2.846	39.69	1427	15.513	0.747	NA	0.12	0.571	135.717	-72.192
191	1	198	2.559	2.795	39.9	2393	15.656	0.727	NA	0.143	0.68	-20.669	-156.386
192	1	199	2.47	2.815	40.11	2807	15.747	0.724	NA	0.091	0.434	167.665	-171.666
193	1	200	2.582	2.734	40.32	2252	15.884	0.678	NA	0.137	0.654	-35.748	156.587
194	1	201	2.576	2.884	40.53	1811	16.033	0.817	NA	0.149	0.711	92.19	127.938
195	1	202	2.455	2.852	40.74	2207	16.159	0.757	NA	0.126	0.598	-165.253	102.558
196	1	203	2.437	2.939	40.95	2359	16.248	0.842	NA	0.089	0.426	101.452	-93.296
197	1	204	2.463	2.853	41.16	1934	16.339	0.76	NA	0.09	0.43	-72.913	-174.365
198	1	205	2.51	2.849	41.37	4281	16.386	0.766	NA	0.047	0.224	-4.427	68.486
199	1	206	2.401	2.783	41.58	3679	16.514	0.682	NA	0.128	0.611	-148.642	-144.215
200	1	207	2.448	2.862	41.79	4426	16.606	0.767	NA	0.092	0.44	59.525	-151.834
