# Supplementary material for: Random sub-diffusion and capture of genes by the nuclear pore reduces dynamics and coordinates inter-chromosomal movement
Source: eLife. 2021 May 18;10:e66238. doi: 10.7554/eLife.66238 (PMC8195609; doi:10.7554/eLife.66238)
Supplement: Figure 6—source data 1. [file elife-66238-fig6-data1.zip › CLUST_DB/CLUST_HIS4dip_MinusH/190328_QuickCap_H4dip_MinusH_Pri_12.csv]

Nr	TID	PID	x [micron]	y [micron]	t [sec]	I [val]	Len [micron]	D2S [micron]	D2R [micron]	D2P [micron]	v [micron/sec]	α [deg]	Δα [deg]
1	1	4	2.008	2.264	0	3711	0	0	NA	NA	NA	NA	NA
2	1	5	2.054	2.321	0.21	4288	0.073	0.073	NA	0.073	0.346	51.244	NA
3	1	6	2.043	2.304	0.42	6720	0.093	0.053	NA	0.02	0.095	-123.315	-174.559
4	1	7	2.04	2.322	0.63	2982	0.11	0.065	NA	0.018	0.084	100.435	-136.249
5	1	8	2.039	2.373	0.84	2948	0.162	0.113	NA	0.051	0.245	90.47	-9.965
6	1	9	2.093	2.324	1.05	5088	0.235	0.103	NA	0.073	0.348	-42.703	-133.173
7	1	10	2.106	2.276	1.26	4215	0.284	0.098	NA	0.049	0.236	-75.029	-32.326
8	1	11	2.074	2.253	1.47	4898	0.324	0.067	NA	0.039	0.187	-143.864	-68.835
9	1	12	2.114	2.309	1.68	5151	0.392	0.114	NA	0.069	0.326	54.847	-161.288
10	1	13	2.078	2.3	1.89	3424	0.429	0.079	NA	0.036	0.173	-166.766	138.386
11	1	14	1.969	2.39	2.1	4812	0.57	0.132	NA	0.142	0.674	140.715	-52.518
12	1	15	2.025	2.346	2.31	4678	0.642	0.083	NA	0.072	0.342	-37.881	-178.596
13	1	16	2.062	2.382	2.52	5107	0.693	0.129	NA	0.051	0.243	44.499	82.38
14	1	17	2.064	2.378	2.73	4437	0.697	0.127	NA	0.004	0.019	-60.935	-105.434
15	1	18	2.056	2.371	2.94	4608	0.708	0.117	NA	0.011	0.051	-134.484	-73.549
16	1	19	1.985	2.381	3.15	6257	0.78	0.119	NA	0.073	0.345	171.922	-53.594
17	1	20	1.95	2.439	3.36	9120	0.848	0.184	NA	0.067	0.32	120.567	-51.354
18	1	21	1.955	2.387	3.57	4708	0.899	0.134	NA	0.052	0.246	-84.871	154.561
19	1	22	1.968	2.246	3.78	6163	1.041	0.044	NA	0.142	0.677	-84.55	0.322
20	1	23	1.996	2.326	3.99	4251	1.127	0.063	NA	0.085	0.405	71.265	155.814
21	1	24	1.935	2.392	4.2	4723	1.216	0.147	NA	0.09	0.426	132.477	61.212
22	1	25	1.945	2.462	4.41	6734	1.286	0.207	NA	0.07	0.333	82.326	-50.151
23	1	26	1.917	2.5	4.62	7150	1.333	0.253	NA	0.047	0.225	126.399	44.072
24	1	27	1.956	2.492	4.83	6195	1.373	0.233	NA	0.04	0.191	-11.65	-138.049
25	1	28	1.852	2.395	5.04	7394	1.515	0.204	NA	0.142	0.675	-137.018	-125.368
26	1	29	1.982	2.468	5.25	3829	1.664	0.205	NA	0.149	0.71	29.295	166.314
27	1	30	1.93	2.382	5.46	6067	1.764	0.142	NA	0.1	0.476	-121.185	-150.481
28	1	31	1.962	2.356	5.67	3532	1.806	0.102	NA	0.042	0.199	-39.858	81.327
29	1	32	1.868	2.347	5.88	5614	1.901	0.163	NA	0.095	0.452	-174.682	-134.823
30	1	33	1.914	2.339	6.09	4795	1.948	0.12	NA	0.047	0.224	-9.195	165.487
31	1	34	1.935	2.277	6.3	2781	2.013	0.075	NA	0.065	0.311	-71.828	-62.634
32	1	35	1.886	2.352	6.51	6269	2.103	0.151	NA	0.09	0.428	123.193	-164.979
33	1	36	1.955	2.409	6.72	5821	2.192	0.154	NA	0.089	0.426	39.152	-84.041
34	1	37	1.915	2.392	6.93	3709	2.236	0.158	NA	0.043	0.206	-156.514	164.334
35	1	38	1.901	2.354	7.14	5241	2.276	0.14	NA	0.04	0.192	-111.106	45.408
36	1	39	1.971	2.422	7.35	5316	2.374	0.162	NA	0.098	0.464	44.106	155.212
37	1	40	1.99	2.365	7.56	2924	2.434	0.102	NA	0.06	0.287	-71.12	-115.226
38	1	41	2.03	2.335	7.77	2747	2.484	0.074	NA	0.05	0.238	-36.916	34.204
39	1	42	1.942	2.458	7.98	5365	2.635	0.205	NA	0.151	0.721	125.681	162.597
40	1	43	1.952	2.447	8.19	5482	2.65	0.191	NA	0.015	0.069	-47.553	-173.234
41	1	44	1.921	2.377	8.4	4616	2.726	0.142	NA	0.077	0.366	-113.686	-66.133
42	1	45	2.013	2.357	8.61	4275	2.82	0.093	NA	0.094	0.447	-12.335	101.351
43	1	46	1.994	2.319	8.82	4550	2.862	0.056	NA	0.042	0.2	-115.866	-103.531
44	1	47	2.064	2.326	9.03	4430	2.932	0.083	NA	0.07	0.333	6.055	121.921
45	1	48	2.053	2.274	9.24	3931	2.986	0.045	NA	0.054	0.255	-102.209	-108.264
46	1	49	2.054	2.248	9.45	3953	3.012	0.048	NA	0.026	0.122	-86.974	15.236
47	1	50	2.036	2.242	9.66	3398	3.031	0.035	NA	0.019	0.091	-161.262	-74.288
48	1	51	2.028	2.175	9.87	4238	3.099	0.092	NA	0.068	0.325	-96.796	64.466
49	1	52	2.086	2.236	10.08	3611	3.184	0.083	NA	0.085	0.404	46.398	143.193
50	1	53	2.051	2.249	10.29	3611	3.222	0.045	NA	0.038	0.179	160.541	114.143
51	1	54	2.102	2.305	10.5	4849	3.298	0.102	NA	0.076	0.363	47.497	-113.044
52	1	55	2.104	2.295	10.71	3705	3.307	0.101	NA	0.01	0.046	-77.914	-125.411
53	1	56	2.108	2.314	10.92	5092	3.326	0.111	NA	0.019	0.091	80.309	158.223
54	1	57	2.092	2.235	11.13	3217	3.407	0.089	NA	0.081	0.384	-100.847	178.844
55	1	58	2.159	2.25	11.34	5258	3.475	0.151	NA	0.068	0.323	12.584	113.431
56	1	59	2.09	2.349	11.55	5220	3.595	0.118	NA	0.121	0.574	124.472	111.889
57	1	60	2.12	2.294	11.76	3520	3.658	0.115	NA	0.063	0.298	-61.796	173.732
58	1	61	2.126	2.156	11.97	3735	3.796	0.16	NA	0.138	0.658	-87.471	-25.675
59	1	62	2.103	2.124	12.18	3863	3.836	0.17	NA	0.04	0.189	-125.649	-38.179
60	1	63	2.086	2.085	12.39	2745	3.878	0.195	NA	0.042	0.199	-113.843	11.806
61	1	64	2.081	2.108	12.6	3347	3.901	0.172	NA	0.024	0.112	103.036	-143.121
62	1	65	2.121	2.158	12.81	3185	3.965	0.154	NA	0.064	0.305	51.362	-51.673
63	1	66	2.067	2.152	13.02	3232	4.02	0.127	NA	0.055	0.26	-172.932	135.706
64	1	67	2.083	2.121	13.23	2737	4.055	0.161	NA	0.035	0.165	-61.381	111.551
65	1	68	2.102	2.16	13.44	2502	4.098	0.14	NA	0.043	0.206	64.594	125.974
66	1	69	2.034	2.08	13.65	5000	4.203	0.186	NA	0.105	0.501	-130.358	165.048
67	1	70	2.105	2.123	13.86	3530	4.286	0.172	NA	0.083	0.397	30.741	161.099
68	1	71	2.111	2.173	14.07	2651	4.337	0.137	NA	0.051	0.243	83.457	52.716
69	1	72	2.161	2.101	14.28	3588	4.425	0.223	NA	0.088	0.418	-55.286	-138.742
70	1	73	2.163	2.106	14.49	3773	4.431	0.221	NA	0.006	0.026	69.885	125.171
71	1	74	2.191	2.126	14.7	3731	4.464	0.229	NA	0.034	0.161	34.575	-35.311
72	1	75	2.164	2.035	14.91	3648	4.559	0.277	NA	0.094	0.449	-106.37	-140.944
73	1	76	2.112	2.078	15.12	3353	4.626	0.213	NA	0.067	0.321	140.426	-113.204
74	1	77	2.078	2.04	15.33	5000	4.677	0.235	NA	0.051	0.242	-132.225	87.349
75	1	78	2.136	2.101	15.54	3165	4.761	0.208	NA	0.084	0.398	46.015	178.24
76	1	79	2.068	2.09	15.75	4554	4.829	0.184	NA	0.069	0.328	-171.304	142.682
77	1	80	2.093	2.054	15.96	3520	4.873	0.226	NA	0.043	0.206	-55.742	115.562
78	1	81	2.17	2.086	16.17	3829	4.957	0.241	NA	0.084	0.4	22.144	77.886
79	1	82	2.143	2.038	16.38	3560	5.012	0.263	NA	0.055	0.262	-119.795	-141.939
80	1	83	2.123	1.984	16.59	2355	5.07	0.303	NA	0.058	0.278	-110.624	9.171
81	1	84	2.07	2.014	16.8	2685	5.13	0.258	NA	0.06	0.288	150.004	-99.372
82	1	85	2.18	1.997	17.01	3667	5.241	0.318	NA	0.111	0.528	-9.027	-159.031
83	1	86	2.169	2.057	17.22	3876	5.302	0.262	NA	0.061	0.29	100.615	109.642
84	1	87	2.1	1.936	17.43	3044	5.441	0.341	NA	0.138	0.659	-119.799	139.586
85	1	88	2.124	2.037	17.64	4887	5.544	0.255	NA	0.104	0.494	76.546	-163.655
86	1	89	2.1	1.954	17.85	5087	5.631	0.323	NA	0.086	0.411	-106.126	177.328
87	1	90	2.133	2.038	18.06	3630	5.721	0.258	NA	0.091	0.431	68.549	174.674
88	1	91	2.151	2.043	18.27	4445	5.74	0.264	NA	0.018	0.087	12.988	-55.561
89	1	92	2.141	1.985	18.48	3782	5.798	0.309	NA	0.058	0.277	-99.716	-112.704
90	1	93	2.207	1.983	18.69	4665	5.863	0.344	NA	0.066	0.313	-2.167	97.549
91	1	94	2.184	1.935	18.9	2783	5.916	0.373	NA	0.052	0.25	-115.778	-113.611
92	1	95	2.243	1.936	19.11	3942	5.975	0.404	NA	0.06	0.283	0.336	116.114
93	1	96	2.203	1.945	19.32	3908	6.017	0.374	NA	0.042	0.198	166.783	166.447
94	1	97	2.236	2.001	19.53	2210	6.081	0.348	NA	0.064	0.307	59.287	-107.496
95	1	98	2.266	2.045	19.74	5070	6.136	0.338	NA	0.054	0.258	55.499	-3.788
96	1	99	2.164	2.012	19.95	3261	6.243	0.297	NA	0.108	0.512	-161.811	142.69
97	1	100	2.222	2.011	20.16	3451	6.302	0.332	NA	0.058	0.278	-0.515	161.296
98	1	101	2.162	2.16	20.37	2534	6.462	0.186	NA	0.161	0.766	112.073	112.589
99	1	102	2.214	2.054	20.58	2724	6.58	0.294	NA	0.118	0.562	-63.921	-175.994
100	1	103	2.233	2.09	20.79	2636	6.621	0.285	NA	0.04	0.192	60.903	124.824
101	1	104	2.243	2.062	21	2886	6.65	0.31	NA	0.03	0.141	-70.842	-131.746
102	1	105	2.187	2.117	21.21	5388	6.729	0.232	NA	0.079	0.376	135.103	-154.055
103	1	106	2.187	2.173	21.42	3249	6.785	0.2	NA	0.056	0.265	90.626	-44.476
104	1	107	2.186	2.114	21.63	2406	6.844	0.233	NA	0.059	0.279	-90.219	179.154
105	1	108	2.177	2.133	21.84	4057	6.864	0.214	NA	0.021	0.098	117.091	-152.69
106	1	109	2.158	2.165	22.05	4364	6.902	0.18	NA	0.038	0.179	119.993	2.902
107	1	110	2.172	2.237	22.26	3114	6.975	0.166	NA	0.073	0.348	79.286	-40.707
108	1	111	2.185	2.191	22.47	3385	7.023	0.191	NA	0.048	0.228	-74.159	-153.445
109	1	112	2.173	2.147	22.68	4081	7.069	0.202	NA	0.046	0.219	-105.602	-31.443
110	1	113	2.041	2.16	22.89	2997	7.201	0.11	NA	0.132	0.63	174.249	-80.149
111	1	114	2.106	2.273	23.1	4473	7.331	0.098	NA	0.131	0.622	59.878	-114.371
112	1	115	2.1	2.166	23.31	3005	7.438	0.134	NA	0.107	0.509	-93.47	-153.349
113	1	116	2.154	2.071	23.52	3776	7.547	0.242	NA	0.109	0.52	-60.548	32.922
114	1	117	2.15	2.129	23.73	3545	7.605	0.196	NA	0.058	0.276	93.441	153.989
115	1	118	2.136	2.186	23.94	4008	7.664	0.15	NA	0.059	0.279	103.798	10.357
116	1	119	2.191	2.193	24.15	3925	7.719	0.196	NA	0.055	0.263	7.933	-95.865
117	1	120	2.118	2.187	24.36	3827	7.792	0.134	NA	0.073	0.349	-175.141	176.926
118	1	121	2.123	2.128	24.57	2613	7.851	0.178	NA	0.059	0.281	-85.45	89.691
119	1	122	2.136	2.167	24.78	3645	7.893	0.16	NA	0.041	0.197	70.877	156.326
120	1	123	2.167	2.195	24.99	2988	7.934	0.173	NA	0.041	0.195	41.792	-29.085
121	1	124	2.162	2.151	25.2	2611	7.978	0.191	NA	0.044	0.211	-96.154	-137.946
122	1	125	2.145	2.327	25.41	3118	8.155	0.15	NA	0.177	0.843	95.471	-168.375
123	1	126	2.222	2.241	25.62	2310	8.27	0.215	NA	0.115	0.547	-48.081	-143.552
124	1	127	2.164	2.173	25.83	2190	8.36	0.181	NA	0.09	0.429	-130.089	-82.008
125	1	128	2.201	2.196	26.04	2884	8.404	0.204	NA	0.043	0.207	32.14	162.229
126	1	129	2.214	2.308	26.25	3263	8.516	0.21	NA	0.113	0.537	83.114	50.974
127	1	130	2.171	2.309	26.46	2943	8.56	0.168	NA	0.044	0.207	178.129	95.015
128	1	131	2.056	2.354	26.67	2969	8.683	0.102	NA	0.123	0.587	158.488	-19.641
129	1	132	2.144	2.328	26.88	2779	8.775	0.15	NA	0.092	0.438	-16.301	-174.789
130	1	133	2.112	2.282	27.09	4151	8.831	0.105	NA	0.056	0.268	-124.729	-108.428
131	1	134	2.161	2.222	27.3	4170	8.909	0.159	NA	0.078	0.369	-50.848	73.882
132	1	135	2.066	2.164	27.51	3910	9.02	0.116	NA	0.111	0.531	-148.465	-97.618
133	1	136	2.01	2.177	27.72	2739	9.078	0.087	NA	0.058	0.277	166.839	-44.696
134	1	137	2.038	2.308	27.93	3295	9.213	0.053	NA	0.134	0.64	77.764	-89.075
135	1	138	2.058	2.216	28.14	3455	9.307	0.069	NA	0.095	0.45	-77.961	-155.724
136	1	139	2.019	2.311	28.35	2547	9.41	0.048	NA	0.103	0.49	112.132	-169.907
137	1	140	2.053	2.258	28.56	2316	9.473	0.045	NA	0.063	0.298	-57.329	-169.461
138	1	141	2.027	2.255	28.77	3101	9.499	0.021	NA	0.026	0.122	-173.325	-115.996
139	1	142	2.048	2.173	28.98	2860	9.584	0.1	NA	0.085	0.405	-75.629	97.696
140	1	143	1.988	2.213	29.19	3517	9.656	0.055	NA	0.072	0.345	146.105	-138.266
141	1	144	2.002	2.218	29.4	3754	9.671	0.046	NA	0.015	0.07	19.639	-126.466
142	1	145	1.986	2.275	29.61	2636	9.729	0.025	NA	0.059	0.28	105.655	86.017
143	1	146	2.027	2.173	29.82	2922	9.839	0.093	NA	0.11	0.523	-68.103	-173.758
144	1	147	1.972	2.213	30.03	2382	9.907	0.063	NA	0.068	0.323	144.463	-147.434
145	1	148	1.987	2.179	30.24	2894	9.944	0.088	NA	0.037	0.177	-65.678	149.859
146	1	149	1.996	2.261	30.45	1947	10.027	0.012	NA	0.083	0.395	83.586	149.264
147	1	150	1.975	2.224	30.66	3682	10.07	0.052	NA	0.043	0.203	-120.29	156.124
148	1	151	1.917	2.192	30.87	3793	10.136	0.117	NA	0.066	0.317	-151.25	-30.96
149	1	152	1.923	2.145	31.08	3014	10.185	0.147	NA	0.048	0.23	-82.066	69.185
150	1	153	1.925	2.243	31.29	2562	10.283	0.086	NA	0.099	0.47	89.237	171.303
151	1	154	2.001	2.32	31.5	3362	10.391	0.056	NA	0.108	0.515	44.977	-44.259
152	1	155	1.965	2.276	31.71	3539	10.448	0.045	NA	0.056	0.269	-129.536	-174.513
153	1	156	1.977	2.234	31.92	1952	10.491	0.044	NA	0.044	0.208	-74.252	55.284
154	1	157	1.999	2.289	32.13	2777	10.55	0.026	NA	0.059	0.281	67.682	141.934
155	1	158	1.99	2.34	32.34	1954	10.602	0.077	NA	0.052	0.246	100.294	32.612
156	1	159	2.035	2.281	32.55	2961	10.675	0.031	NA	0.073	0.348	-52.671	-152.965
157	1	160	2.036	2.329	32.76	1173	10.723	0.07	NA	0.048	0.227	88.422	141.094
158	1	161	2.052	2.34	32.97	2880	10.742	0.087	NA	0.019	0.092	33.439	-54.984
159	1	162	2.042	2.335	33.18	1932	10.753	0.078	NA	0.011	0.053	-155.555	171.006
160	1	163	2.046	2.359	33.39	2882	10.777	0.102	NA	0.024	0.115	79.965	-124.48
161	1	164	2.004	2.395	33.6	3720	10.833	0.13	NA	0.056	0.265	139.534	59.569
162	1	165	2.012	2.252	33.81	1971	10.977	0.013	NA	0.143	0.683	-86.593	133.873
163	1	166	1.977	2.282	34.02	3342	11.023	0.036	NA	0.046	0.221	139.601	-133.806
164	1	167	2.011	2.302	34.23	1693	11.062	0.038	NA	0.039	0.188	31.047	-108.554
165	1	168	1.973	2.359	34.44	2178	11.131	0.101	NA	0.068	0.326	123.405	92.358
166	1	169	1.992	2.253	34.65	1414	11.239	0.02	NA	0.108	0.514	-79.898	156.697
167	1	170	2.035	2.292	34.86	1260	11.296	0.038	NA	0.058	0.275	42.584	122.483
168	1	171	2.068	2.32	35.07	1363	11.34	0.081	NA	0.044	0.208	39.372	-3.212
169	1	172	2.028	2.302	35.28	2084	11.384	0.042	NA	0.044	0.21	-155.811	164.817
170	1	173	2.027	2.353	35.49	3505	11.436	0.091	NA	0.052	0.246	91.224	-112.965
171	1	174	2.047	2.269	35.7	3925	11.522	0.039	NA	0.086	0.411	-76.795	-168.019
172	1	175	2.02	2.343	35.91	1341	11.601	0.079	NA	0.079	0.374	109.888	-173.316
173	1	176	1.989	2.336	36.12	2850	11.633	0.074	NA	0.032	0.153	-166.855	83.257
174	1	177	1.944	2.344	36.33	2483	11.678	0.102	NA	0.045	0.215	169.526	-23.62
175	1	178	2.031	2.325	36.54	1951	11.767	0.065	NA	0.089	0.423	-12.077	178.397
176	1	179	1.997	2.258	36.75	2892	11.842	0.013	NA	0.075	0.359	-116.661	-104.584
177	1	180	1.939	2.403	36.96	2235	11.998	0.155	NA	0.156	0.744	111.863	-131.476
178	1	181	1.941	2.317	37.17	1536	12.084	0.085	NA	0.086	0.41	-88.419	159.718
179	1	182	1.975	2.329	37.38	2632	12.12	0.073	NA	0.036	0.172	20.328	108.746
180	1	183	1.998	2.341	37.59	2321	12.146	0.078	NA	0.026	0.123	27.443	7.115
181	1	184	1.953	2.356	37.8	4324	12.194	0.107	NA	0.047	0.225	161.559	134.117
182	1	185	1.959	2.38	38.01	3703	12.218	0.126	NA	0.025	0.117	77.55	-84.009
183	1	186	1.917	2.338	38.22	3212	12.277	0.117	NA	0.059	0.281	-134.583	147.867
184	1	187	2.012	2.323	38.43	2961	12.373	0.059	NA	0.096	0.456	-9.245	125.338
185	1	188	1.935	2.349	38.64	2636	12.454	0.112	NA	0.081	0.385	161.081	170.325
186	1	189	1.972	2.337	38.85	1900	12.493	0.081	NA	0.039	0.185	-17.71	-178.791
187	1	190	2.008	2.379	39.06	2645	12.548	0.115	NA	0.055	0.263	49.846	67.556
188	1	191	1.968	2.361	39.27	2632	12.592	0.105	NA	0.044	0.208	-155.14	155.014
189	1	192	2.039	2.326	39.48	1873	12.671	0.069	NA	0.079	0.377	-26.459	128.681
190	1	193	2.033	2.325	39.69	3515	12.677	0.065	NA	0.006	0.03	-169.871	-143.412
191	1	194	2.067	2.335	39.9	1062	12.712	0.091	NA	0.035	0.168	16.224	-173.906
192	1	195	2.047	2.342	40.11	1727	12.734	0.086	NA	0.021	0.102	160.071	143.848
193	1	196	2.003	2.297	40.32	1994	12.796	0.033	NA	0.062	0.297	-134.526	65.403
194	1	197	1.987	2.305	40.53	1653	12.814	0.046	NA	0.018	0.085	155.318	-70.157
195	1	198	1.893	2.27	40.74	2783	12.914	0.116	NA	0.1	0.477	-159.449	45.233
196	1	199	1.949	2.283	40.95	2367	12.972	0.062	NA	0.058	0.275	13.427	172.876
197	1	200	1.988	2.348	41.16	2920	13.047	0.086	NA	0.075	0.358	59.177	45.75
198	1	201	1.993	2.265	41.37	2540	13.13	0.016	NA	0.083	0.397	-86.472	-145.649
199	1	202	2.036	2.268	41.58	4328	13.174	0.028	NA	0.044	0.207	4.093	90.564
200	1	203	2.05	2.291	41.79	3349	13.201	0.049	NA	0.027	0.128	59.685	55.593
