# Supplementary material for: Random sub-diffusion and capture of genes by the nuclear pore reduces dynamics and coordinates inter-chromosomal movement
Source: eLife. 2021 May 18;10:e66238. doi: 10.7554/eLife.66238 (PMC8195609; doi:10.7554/eLife.66238)
Supplement: Figure 6—source data 1. [file elife-66238-fig6-data1.zip › CLUST_DB/CLUST_HIS4dip_MinusH/190328_QuickCap_H4dip_MinusH_Pri_13.csv]

Nr	TID	PID	x [micron]	y [micron]	t [sec]	I [val]	Len [micron]	D2S [micron]	D2R [micron]	D2P [micron]	v [micron/sec]	α [deg]	Δα [deg]
1	1	6	1.779	2.337	0	3669	0	0	NA	NA	NA	NA	NA
2	1	7	1.731	2.362	0.21	4693	0.054	0.054	NA	0.054	0.259	151.805	NA
3	1	8	1.762	2.325	0.42	5158	0.103	0.021	NA	0.049	0.232	-50.342	157.854
4	1	9	1.755	2.383	0.63	3332	0.162	0.052	NA	0.059	0.28	96.495	146.837
5	1	10	1.786	2.368	0.84	3686	0.196	0.032	NA	0.035	0.165	-26.704	-123.199
6	1	11	1.851	2.285	1.05	4234	0.301	0.089	NA	0.105	0.499	-52.044	-25.34
7	1	12	1.843	2.236	1.26	1629	0.351	0.119	NA	0.049	0.235	-98.803	-46.759
8	1	13	1.788	2.325	1.47	3993	0.455	0.015	NA	0.105	0.498	122.034	-139.163
9	1	14	1.79	2.274	1.68	3406	0.506	0.063	NA	0.05	0.24	-87.717	150.249
10	1	15	1.778	2.314	1.89	3840	0.547	0.022	NA	0.041	0.197	106.076	-166.207
11	1	16	1.793	2.311	2.1	2594	0.562	0.03	NA	0.015	0.074	-12.182	-118.258
12	1	17	1.791	2.316	2.31	3138	0.568	0.024	NA	0.006	0.027	113.284	125.466
13	1	18	1.827	2.277	2.52	5252	0.621	0.077	NA	0.053	0.254	-47.144	-160.428
14	1	19	1.867	2.273	2.73	3758	0.661	0.109	NA	0.039	0.188	-5.699	41.445
15	1	20	1.889	2.338	2.94	5875	0.73	0.11	NA	0.069	0.328	71.128	76.827
16	1	21	1.862	2.273	3.15	5273	0.801	0.105	NA	0.071	0.338	-112.335	176.536
17	1	22	1.868	2.306	3.36	3174	0.834	0.095	NA	0.034	0.16	79.509	-168.155
18	1	23	1.805	2.269	3.57	3417	0.908	0.073	NA	0.073	0.349	-149.686	130.805
19	1	24	1.786	2.314	3.78	4162	0.956	0.024	NA	0.049	0.233	112.097	-98.217
20	1	25	1.874	2.33	3.99	4029	1.045	0.095	NA	0.089	0.424	10.392	-101.706
21	1	26	1.835	2.267	4.2	5858	1.12	0.09	NA	0.074	0.353	-121.247	-131.638
22	1	27	1.88	2.346	4.41	3982	1.211	0.102	NA	0.091	0.435	60.664	-178.09
23	1	28	1.787	2.387	4.62	2926	1.313	0.051	NA	0.102	0.484	156.374	95.71
24	1	29	1.812	2.342	4.83	6973	1.364	0.033	NA	0.052	0.246	-61.483	142.143
25	1	30	1.807	2.311	5.04	2506	1.396	0.038	NA	0.031	0.15	-98.934	-37.451
26	1	31	1.81	2.323	5.25	4226	1.409	0.034	NA	0.013	0.062	76.421	175.355
27	1	32	1.764	2.334	5.46	3174	1.456	0.015	NA	0.047	0.224	166.194	89.773
28	1	33	1.766	2.34	5.67	5798	1.462	0.013	NA	0.006	0.028	68.488	-97.705
29	1	34	1.713	2.396	5.88	3569	1.539	0.088	NA	0.077	0.367	133.431	64.942
30	1	35	1.727	2.402	6.09	2715	1.553	0.083	NA	0.015	0.069	24.15	-109.281
31	1	36	1.711	2.434	6.3	3368	1.589	0.119	NA	0.036	0.172	116.48	92.33
32	1	37	1.691	2.458	6.51	3302	1.62	0.15	NA	0.031	0.148	129.947	13.467
33	1	38	1.715	2.417	6.72	4078	1.668	0.102	NA	0.048	0.229	-59.174	170.879
34	1	39	1.695	2.404	6.93	3167	1.692	0.107	NA	0.024	0.113	-147.58	-88.406
35	1	40	1.759	2.434	7.14	5363	1.763	0.1	NA	0.071	0.337	25.371	172.951
36	1	41	1.693	2.376	7.35	3217	1.85	0.094	NA	0.088	0.417	-138.526	-163.897
37	1	42	1.729	2.293	7.56	4149	1.94	0.066	NA	0.09	0.429	-66.932	71.594
38	1	43	1.717	2.323	7.77	2713	1.972	0.063	NA	0.032	0.151	111.663	178.594
39	1	44	1.66	2.408	7.98	3012	2.075	0.139	NA	0.103	0.49	123.828	12.166
40	1	45	1.747	2.351	8.19	6220	2.179	0.035	NA	0.105	0.498	-33.46	-157.288
41	1	46	1.727	2.335	8.4	3942	2.205	0.051	NA	0.025	0.119	-142.059	-108.6
42	1	47	1.701	2.32	8.61	2747	2.235	0.079	NA	0.03	0.145	-149.619	-7.559
43	1	48	1.688	2.366	8.82	2926	2.283	0.095	NA	0.048	0.229	105.835	-104.546
44	1	49	1.665	2.332	9.03	2003	2.324	0.113	NA	0.041	0.196	-123.044	131.121
45	1	50	1.71	2.361	9.24	4091	2.378	0.072	NA	0.054	0.256	33.108	156.151
46	1	51	1.729	2.375	9.45	2679	2.401	0.063	NA	0.023	0.109	37.738	4.631
47	1	52	1.741	2.339	9.66	4746	2.439	0.038	NA	0.038	0.181	-70.972	-108.71
48	1	53	1.643	2.423	9.87	3293	2.568	0.161	NA	0.129	0.615	139.201	-149.827
49	1	54	1.679	2.389	10.08	3221	2.618	0.113	NA	0.05	0.237	-43.709	177.09
50	1	55	1.705	2.321	10.29	2058	2.691	0.075	NA	0.073	0.346	-69.163	-25.454
51	1	56	1.716	2.321	10.5	2688	2.701	0.065	NA	0.011	0.051	-1.13	68.033
52	1	57	1.714	2.345	10.71	3295	2.726	0.065	NA	0.025	0.117	93.698	94.828
53	1	58	1.686	2.305	10.92	3513	2.775	0.098	NA	0.049	0.235	-124.696	141.605
54	1	59	1.687	2.34	11.13	3933	2.81	0.092	NA	0.035	0.167	88.756	-146.548
55	1	60	1.708	2.404	11.34	3345	2.878	0.097	NA	0.068	0.322	71.188	-17.568
56	1	61	1.683	2.423	11.55	2536	2.91	0.129	NA	0.032	0.152	142.013	70.825
57	1	62	1.672	2.398	11.76	4667	2.938	0.123	NA	0.028	0.135	-113.898	104.089
58	1	63	1.692	2.401	11.97	3165	2.958	0.108	NA	0.02	0.097	8.943	122.84
59	1	64	1.684	2.361	12.18	3063	2.999	0.098	NA	0.041	0.193	-100.87	-109.812
60	1	65	1.753	2.375	12.39	2376	3.069	0.046	NA	0.071	0.336	11.954	112.824
61	1	66	1.722	2.363	12.6	3176	3.102	0.062	NA	0.033	0.157	-158.261	-170.215
62	1	67	1.731	2.367	12.81	3626	3.112	0.056	NA	0.01	0.046	21.305	179.565
63	1	68	1.692	2.387	13.02	3869	3.157	0.1	NA	0.045	0.213	152.278	130.974
64	1	69	1.709	2.396	13.23	3370	3.176	0.091	NA	0.019	0.092	25.339	-126.94
65	1	70	1.676	2.363	13.44	2918	3.223	0.106	NA	0.047	0.223	-134.818	-160.156
66	1	71	1.64	2.475	13.65	1996	3.341	0.196	NA	0.118	0.563	107.946	-117.236
67	1	72	1.641	2.478	13.86	3310	3.345	0.197	NA	0.004	0.018	68.095	-39.851
68	1	73	1.75	2.369	14.07	2673	3.499	0.044	NA	0.154	0.732	-45.264	-113.359
69	1	74	1.648	2.476	14.28	2216	3.646	0.191	NA	0.147	0.7	133.527	178.791
70	1	75	1.706	2.404	14.49	2299	3.738	0.099	NA	0.092	0.438	-51.371	175.102
71	1	76	1.706	2.363	14.7	3833	3.779	0.077	NA	0.041	0.196	-89.973	-38.602
72	1	77	1.729	2.397	14.91	3496	3.82	0.079	NA	0.041	0.197	56.494	146.467
73	1	78	1.783	2.32	15.12	1856	3.915	0.017	NA	0.094	0.45	-54.492	-110.985
74	1	79	1.77	2.368	15.33	2158	3.964	0.032	NA	0.049	0.235	106.109	160.601
75	1	80	1.728	2.368	15.54	3108	4.006	0.059	NA	0.042	0.198	179.825	73.715
76	1	81	1.702	2.374	15.75	2152	4.032	0.085	NA	0.026	0.126	166.98	-12.844
77	1	82	1.81	2.374	15.96	2600	4.139	0.048	NA	0.107	0.51	-0.051	-167.031
78	1	83	1.743	2.403	16.17	2468	4.212	0.075	NA	0.073	0.345	156.068	156.119
79	1	84	1.748	2.374	16.38	5066	4.241	0.048	NA	0.029	0.14	-79.624	124.308
80	1	85	1.737	2.395	16.59	4243	4.265	0.072	NA	0.024	0.112	118.442	-161.934
81	1	86	1.74	2.378	16.8	2519	4.282	0.057	NA	0.017	0.081	-81.322	160.236
82	1	87	1.727	2.376	17.01	3144	4.294	0.065	NA	0.013	0.06	-170.789	-89.467
83	1	88	1.697	2.351	17.22	2781	4.333	0.083	NA	0.039	0.186	-140.754	30.034
84	1	89	1.671	2.391	17.43	3182	4.381	0.121	NA	0.048	0.229	123.398	-95.848
85	1	90	1.658	2.362	17.64	2937	4.414	0.123	NA	0.032	0.154	-112.468	124.135
86	1	91	1.682	2.41	17.85	2815	4.468	0.121	NA	0.054	0.257	63.578	176.045
87	1	92	1.726	2.383	18.06	2628	4.519	0.07	NA	0.051	0.245	-31.966	-95.543
88	1	93	1.675	2.407	18.27	4025	4.576	0.126	NA	0.057	0.271	154.227	-173.807
89	1	94	1.697	2.412	18.48	4902	4.599	0.112	NA	0.023	0.107	12.882	-141.345
90	1	95	1.773	2.417	18.69	3167	4.675	0.081	NA	0.077	0.366	3.592	-9.29
91	1	96	1.794	2.396	18.9	8302	4.704	0.062	NA	0.029	0.138	-45.937	-49.529
92	1	97	1.701	2.339	19.11	3547	4.813	0.077	NA	0.109	0.518	-147.983	-102.045
93	1	98	1.763	2.314	19.32	3831	4.879	0.028	NA	0.066	0.315	-22.225	125.758
94	1	99	1.819	2.375	19.53	4488	4.963	0.056	NA	0.084	0.398	47.596	69.821
95	1	100	1.785	2.373	19.74	4529	4.996	0.037	NA	0.034	0.16	-175.327	137.077
96	1	101	1.818	2.345	19.95	5700	5.039	0.04	NA	0.043	0.204	-41.089	134.238
97	1	102	1.766	2.366	20.16	6001	5.095	0.032	NA	0.055	0.264	157.439	-161.472
98	1	103	1.69	2.402	20.37	2534	5.179	0.11	NA	0.084	0.402	154.362	-3.077
99	1	104	1.76	2.365	20.58	2355	5.258	0.034	NA	0.079	0.376	-28.573	177.065
100	1	105	1.731	2.302	20.79	2690	5.327	0.059	NA	0.069	0.329	-115.051	-86.478
101	1	106	1.763	2.291	21	3202	5.361	0.049	NA	0.034	0.162	-19.265	95.786
102	1	107	1.809	2.337	21.21	2916	5.426	0.03	NA	0.065	0.31	44.779	64.043
103	1	108	1.801	2.357	21.42	3140	5.448	0.03	NA	0.022	0.104	110.904	66.125
104	1	109	1.793	2.328	21.63	3978	5.478	0.017	NA	0.03	0.142	-105.127	143.969
105	1	110	1.853	2.341	21.84	2790	5.539	0.075	NA	0.061	0.292	12.448	117.575
106	1	111	1.894	2.345	22.05	4757	5.58	0.116	NA	0.041	0.196	5.41	-7.039
107	1	112	1.83	2.378	22.26	3763	5.652	0.066	NA	0.072	0.342	153.384	147.975
108	1	113	1.912	2.266	22.47	3071	5.791	0.151	NA	0.138	0.659	-53.631	152.984
109	1	114	1.939	2.354	22.68	2158	5.883	0.161	NA	0.092	0.438	72.965	126.596
110	1	115	2	2.391	22.89	1369	5.954	0.228	NA	0.072	0.341	30.868	-42.097
111	1	116	2.034	2.269	23.1	2933	6.081	0.264	NA	0.127	0.603	-74.79	-105.658
112	1	117	2.071	2.277	23.31	1926	6.119	0.299	NA	0.039	0.183	12.736	87.526
113	1	118	2.108	2.4	23.52	1132	6.247	0.336	NA	0.128	0.61	73.112	60.376
114	1	119	2.08	2.36	23.73	2656	6.296	0.303	NA	0.048	0.231	-125.542	161.347
115	1	120	2.134	2.362	23.94	1841	6.35	0.356	NA	0.054	0.256	1.485	127.026
116	1	121	2.163	2.218	24.15	2886	6.497	0.402	NA	0.147	0.7	-78.576	-80.06
117	1	122	2.135	2.25	24.36	1875	6.539	0.367	NA	0.043	0.203	130.631	-150.793
118	1	123	2.167	2.377	24.57	1446	6.67	0.391	NA	0.131	0.623	75.939	-54.692
119	1	124	2.214	2.248	24.78	2374	6.808	0.445	NA	0.138	0.655	-69.904	-145.843
120	1	125	2.045	2.264	24.99	1476	6.978	0.276	NA	0.17	0.81	174.534	-115.561
121	1	126	2.181	2.292	25.2	1066	7.116	0.404	NA	0.138	0.658	11.747	-162.787
122	1	127	2.261	2.264	25.41	1429	7.201	0.488	NA	0.085	0.404	-19.371	-31.118
123	1	128	2.224	2.33	25.62	2067	7.277	0.445	NA	0.076	0.361	119.075	138.446
124	1	129	2.091	2.387	25.83	1013	7.421	0.316	NA	0.145	0.689	156.96	37.885
125	1	130	2.023	2.524	26.04	921	7.574	0.307	NA	0.153	0.728	116.401	-40.559
126	1	131	1.986	2.402	26.25	804	7.701	0.217	NA	0.127	0.606	-106.733	136.866
127	1	132	2.245	2.437	26.46	1209	7.962	0.477	NA	0.261	1.242	7.718	114.451
128	1	133	2.151	2.363	26.67	1425	8.081	0.373	NA	0.119	0.567	-141.669	-149.387
129	1	134	2.258	2.335	26.88	782	8.192	0.48	NA	0.111	0.527	-14.518	127.151
130	1	135	2.154	2.553	27.09	896	8.433	0.433	NA	0.242	1.15	115.56	130.078
131	1	136	2.239	2.383	27.3	1171	8.623	0.462	NA	0.19	0.904	-63.473	-179.033
132	1	137	2.078	2.466	27.51	804	8.803	0.326	NA	0.18	0.859	152.795	-143.732
133	1	138	2.141	2.371	27.72	778	8.917	0.364	NA	0.114	0.543	-56.435	150.77
134	1	139	2.241	2.459	27.93	1192	9.051	0.478	NA	0.133	0.634	41.355	97.79
135	1	140	2.277	2.639	28.14	872	9.235	0.583	NA	0.184	0.877	78.867	37.512
136	1	141	2.17	2.481	28.35	795	9.425	0.417	NA	0.191	0.909	-124.15	156.983
137	1	142	2.219	2.335	28.56	795	9.58	0.44	NA	0.154	0.734	-71.344	52.806
138	1	143	2.395	2.221	28.77	1817	9.79	0.628	NA	0.21	1.001	-32.959	38.385
139	1	144	2.536	2.12	28.98	3334	9.963	0.788	NA	0.173	0.824	-35.665	-2.706
140	1	145	2.529	2.105	29.19	4300	9.979	0.785	NA	0.017	0.08	-116.201	-80.536
141	1	146	2.51	2.155	29.4	2568	10.033	0.754	NA	0.053	0.255	110.216	-133.583
142	1	147	2.583	2.058	29.61	3697	10.154	0.851	NA	0.121	0.577	-53.268	-163.483
143	1	148	2.567	2.061	29.82	3296	10.169	0.836	NA	0.015	0.073	169.408	-137.324
144	1	149	2.544	2.101	30.03	1845	10.216	0.801	NA	0.046	0.22	120.856	-48.552
145	1	150	2.593	2.067	30.24	3385	10.275	0.858	NA	0.06	0.284	-35.009	-155.865
146	1	151	2.568	2.13	30.45	3093	10.343	0.816	NA	0.068	0.323	111.665	146.674
147	1	152	2.528	2.09	30.66	2496	10.399	0.788	NA	0.056	0.267	-135.423	112.912
148	1	153	2.392	2.306	30.87	831	10.654	0.614	NA	0.255	1.215	122.16	-102.417
149	1	154	2.426	2.261	31.08	832	10.711	0.651	NA	0.057	0.27	-53.461	-175.621
150	1	155	2.401	2.404	31.29	1109	10.856	0.626	NA	0.145	0.692	99.578	153.039
151	1	156	2.584	2.037	31.5	4051	11.266	0.859	NA	0.409	1.949	-63.543	-163.12
152	1	157	2.53	2.088	31.71	1836	11.34	0.791	NA	0.074	0.352	137.256	-159.201
153	1	158	2.546	2.084	31.92	3904	11.357	0.808	NA	0.017	0.082	-10.763	-148.02
154	1	159	2.526	2.07	32.13	3946	11.382	0.794	NA	0.025	0.118	-145.163	-134.399
155	1	160	2.458	2.092	32.34	3097	11.453	0.722	NA	0.071	0.34	162.348	-52.489
156	1	161	2.456	2.094	32.55	1723	11.456	0.72	NA	0.003	0.012	128.332	-34.017
157	1	162	2.413	2.092	32.76	1932	11.499	0.68	NA	0.044	0.208	-177.167	54.501
158	1	163	2.312	2.049	32.97	2745	11.609	0.606	NA	0.11	0.524	-156.97	20.197
159	1	164	2.284	2.037	33.18	3212	11.639	0.588	NA	0.03	0.141	-157.035	-0.065
160	1	165	2.284	2.003	33.39	3300	11.673	0.605	NA	0.034	0.162	-91.222	65.813
161	1	166	2.274	1.997	33.6	2414	11.684	0.601	NA	0.011	0.054	-146.997	-55.775
162	1	167	2.238	2.033	33.81	2873	11.735	0.551	NA	0.051	0.242	135.117	-77.886
163	1	168	2.18	2.04	34.02	3690	11.793	0.499	NA	0.058	0.277	172.502	37.384
164	1	169	2.157	2.113	34.23	1774	11.869	0.439	NA	0.076	0.362	108.022	-64.48
165	1	170	2.281	2.052	34.44	2037	12.007	0.577	NA	0.138	0.656	-26.066	-134.088
166	1	171	2.283	2.074	34.65	2483	12.029	0.569	NA	0.021	0.102	82.738	108.804
167	1	172	2.271	2.09	34.86	2011	12.049	0.551	NA	0.02	0.098	127.598	44.86
168	1	173	2.196	2.084	35.07	3253	12.124	0.488	NA	0.075	0.357	-175.717	56.685
169	1	174	2.229	2.096	35.28	2655	12.159	0.511	NA	0.035	0.166	19.387	-164.896
170	1	175	2.168	2.106	35.49	2971	12.22	0.453	NA	0.061	0.292	170.677	151.29
171	1	176	2.249	2.119	35.7	1205	12.302	0.518	NA	0.082	0.388	9.07	-161.606
172	1	177	2.196	2.092	35.91	1922	12.361	0.484	NA	0.059	0.283	-152.897	-161.967
173	1	178	2.225	2.166	36.12	1988	12.441	0.478	NA	0.08	0.38	68.392	-138.712
174	1	179	2.222	2.2	36.33	1164	12.476	0.464	NA	0.034	0.164	96.122	27.731
175	1	180	2.23	2.084	36.54	1471	12.592	0.517	NA	0.116	0.553	-86.061	177.817
176	1	181	2.185	1.997	36.75	1715	12.69	0.529	NA	0.098	0.466	-117.411	-31.351
177	1	182	2.187	2.076	36.96	1130	12.769	0.484	NA	0.079	0.375	88.685	-153.904
178	1	183	2.17	2.049	37.17	2329	12.8	0.486	NA	0.031	0.149	-121.007	150.308
179	1	184	2.2	2.05	37.38	1094	12.829	0.509	NA	0.029	0.139	2.311	123.318
180	1	185	2.23	2.004	37.59	1412	12.885	0.561	NA	0.056	0.266	-57.073	-59.384
181	1	186	2.231	2.114	37.8	2348	12.995	0.504	NA	0.11	0.525	89.565	146.638
182	1	187	2.132	2.021	38.01	1913	13.131	0.474	NA	0.136	0.646	-136.591	133.843
183	1	188	2.158	2.064	38.22	3018	13.182	0.468	NA	0.051	0.241	58.674	-164.734
184	1	189	2.174	1.967	38.43	2775	13.28	0.542	NA	0.098	0.469	-80.865	-139.539
185	1	190	2.288	2.039	38.64	3189	13.415	0.59	NA	0.135	0.644	32.628	113.493
186	1	191	2.231	2.069	38.85	1732	13.479	0.526	NA	0.064	0.304	152.241	119.612
187	1	192	2.169	2.087	39.06	3221	13.544	0.463	NA	0.065	0.311	163.927	11.686
188	1	193	2.071	2.098	39.27	2534	13.643	0.377	NA	0.098	0.467	173.535	9.607
189	1	194	2.162	2.111	39.48	2867	13.734	0.445	NA	0.091	0.435	7.871	-165.664
190	1	195	2.148	2.144	39.69	5386	13.769	0.416	NA	0.036	0.17	113.416	105.545
191	1	196	2.145	2.137	39.9	3968	13.776	0.417	NA	0.007	0.033	-111.056	135.529
192	1	197	2.112	2.118	40.11	3110	13.815	0.398	NA	0.039	0.184	-150.197	-39.141
193	1	198	2.13	2.045	40.32	3628	13.89	0.456	NA	0.075	0.355	-75.863	74.334
194	1	199	2.122	2.098	40.53	2982	13.943	0.418	NA	0.053	0.253	98.567	174.43
195	1	200	2.06	2.087	40.74	3543	14.006	0.376	NA	0.063	0.3	-169.756	91.677
196	1	201	2.154	2.044	40.95	2816	14.109	0.476	NA	0.103	0.493	-24.376	145.38
197	1	202	2.094	2.025	41.16	2775	14.172	0.443	NA	0.063	0.299	-162.807	-138.43
198	1	203	2.065	1.977	41.37	2591	14.229	0.46	NA	0.057	0.269	-121.074	41.733
199	1	204	2.089	2.056	41.58	2792	14.312	0.418	NA	0.083	0.395	73.001	-165.924
200	1	205	2.108	1.927	41.79	3206	14.443	0.526	NA	0.131	0.624	-81.568	-154.569
