# Supplementary material for: Random sub-diffusion and capture of genes by the nuclear pore reduces dynamics and coordinates inter-chromosomal movement
Source: eLife. 2021 May 18;10:e66238. doi: 10.7554/eLife.66238 (PMC8195609; doi:10.7554/eLife.66238)
Supplement: Figure 6—source data 1. [file elife-66238-fig6-data1.zip › CLUST_DB/CLUST_HIS4dip_MinusH/190328_QuickCap_H4dip_MinusH_Pri_15.csv]

Nr	TID	PID	x [micron]	y [micron]	t [sec]	I [val]	Len [micron]	D2S [micron]	D2R [micron]	D2P [micron]	v [micron/sec]	α [deg]	Δα [deg]
1	1	5	1.743	0.888	0	2907	0	0	NA	NA	NA	NA	NA
2	1	6	1.699	0.944	0.21	3165	0.071	0.071	NA	0.071	0.34	128.491	NA
3	1	7	1.726	0.946	0.42	2286	0.098	0.06	NA	0.027	0.127	4.089	-124.402
4	1	8	1.707	0.935	0.63	3129	0.12	0.059	NA	0.022	0.103	-147.696	-151.785
5	1	9	1.683	0.942	0.84	2993	0.145	0.081	NA	0.026	0.122	163.289	-49.015
6	1	10	1.684	0.893	1.05	2107	0.194	0.059	NA	0.049	0.231	-88.077	108.634
7	1	11	1.73	0.846	1.26	3054	0.26	0.044	NA	0.066	0.314	-45.744	42.333
8	1	12	1.742	0.872	1.47	2116	0.288	0.016	NA	0.029	0.136	65.287	111.031
9	1	13	1.731	0.838	1.68	2391	0.324	0.052	NA	0.036	0.17	-108.289	-173.576
10	1	14	1.737	0.848	1.89	2199	0.335	0.041	NA	0.011	0.051	60.11	168.399
11	1	15	1.706	0.845	2.1	1574	0.365	0.058	NA	0.03	0.145	-174.39	125.5
12	1	16	1.722	0.891	2.31	2327	0.414	0.021	NA	0.049	0.234	70.895	-114.715
13	1	17	1.699	0.864	2.52	1768	0.45	0.051	NA	0.036	0.172	-130.961	158.145
14	1	18	1.785	0.923	2.73	1757	0.555	0.054	NA	0.105	0.499	34.68	165.641
15	1	19	1.784	0.983	2.94	2790	0.615	0.103	NA	0.06	0.284	90.363	55.683
16	1	20	1.75	0.89	3.15	2698	0.714	0.006	NA	0.099	0.471	-110.608	159.03
17	1	21	1.766	0.878	3.36	2826	0.734	0.025	NA	0.021	0.098	-38.325	72.282
18	1	22	1.718	0.935	3.57	2244	0.809	0.053	NA	0.075	0.356	129.778	168.103
19	1	23	1.763	0.883	3.78	3012	0.878	0.02	NA	0.069	0.327	-48.91	-178.688
20	1	24	1.738	0.878	3.99	2050	0.904	0.012	NA	0.026	0.124	-167.226	-118.315
21	1	25	1.631	1.022	4.2	2097	1.083	0.175	NA	0.18	0.857	126.547	-66.227
22	1	26	1.686	0.989	4.41	1998	1.148	0.115	NA	0.065	0.308	-31.036	-157.583
23	1	27	1.697	0.929	4.62	2705	1.209	0.062	NA	0.061	0.288	-79.834	-48.798
24	1	28	1.67	0.921	4.83	4362	1.237	0.08	NA	0.028	0.134	-163.15	-83.316
25	1	29	1.702	0.9	5.04	2952	1.275	0.043	NA	0.038	0.181	-32.787	130.364
26	1	30	1.687	0.963	5.25	2387	1.34	0.094	NA	0.065	0.308	102.849	135.636
27	1	31	1.649	1.138	5.46	2303	1.518	0.267	NA	0.179	0.851	102.343	-0.507
28	1	32	1.637	1.056	5.67	2323	1.601	0.199	NA	0.083	0.394	-98.717	158.94
29	1	33	1.689	1.017	5.88	2474	1.666	0.139	NA	0.066	0.312	-36.635	62.082
30	1	34	1.64	1.037	6.09	1809	1.719	0.181	NA	0.053	0.252	157.265	-166.1
31	1	35	1.718	1.139	6.3	2775	1.847	0.252	NA	0.128	0.609	52.86	-104.406
32	1	36	1.674	1.062	6.51	3417	1.936	0.187	NA	0.089	0.423	-119.543	-172.402
33	1	37	1.679	1.064	6.72	1582	1.942	0.187	NA	0.006	0.028	16.65	136.193
34	1	38	1.69	1.056	6.93	2664	1.955	0.176	NA	0.013	0.062	-34.561	-51.211
35	1	39	1.687	1.06	7.14	3266	1.959	0.18	NA	0.004	0.021	134.004	168.564
36	1	40	1.638	1.05	7.35	2060	2.009	0.192	NA	0.05	0.237	-168.404	57.592
37	1	41	1.697	1.058	7.56	1354	2.068	0.176	NA	0.059	0.282	8.139	176.543
38	1	42	1.688	1.042	7.77	2547	2.087	0.163	NA	0.019	0.088	-118.557	-126.696
39	1	43	1.673	1.014	7.98	1557	2.119	0.144	NA	0.032	0.152	-119.111	-0.554
40	1	44	1.685	1.106	8.19	1823	2.212	0.225	NA	0.093	0.441	82.47	-158.419
41	1	45	1.692	1.107	8.4	2018	2.219	0.224	NA	0.008	0.036	9.563	-72.906
42	1	46	1.689	1.17	8.61	1866	2.282	0.286	NA	0.063	0.299	92.671	83.108
43	1	47	1.672	1.13	8.82	2293	2.325	0.252	NA	0.043	0.205	-114.346	152.982
44	1	48	1.678	1.182	9.03	1821	2.377	0.301	NA	0.052	0.247	83.28	-162.373
45	1	49	1.638	1.161	9.24	2240	2.422	0.292	NA	0.045	0.216	-152.194	124.526
46	1	50	1.688	1.106	9.45	2602	2.497	0.224	NA	0.075	0.357	-47.41	104.784
47	1	51	1.661	1.146	9.66	2035	2.546	0.27	NA	0.049	0.231	123.655	171.065
48	1	52	1.646	1.117	9.87	3835	2.579	0.248	NA	0.033	0.157	-117.897	118.448
49	1	53	1.642	1.181	10.08	4275	2.642	0.309	NA	0.064	0.304	93.521	-148.582
50	1	54	1.659	1.132	10.29	3327	2.694	0.258	NA	0.051	0.244	-70.123	-163.645
51	1	55	1.65	1.163	10.5	3500	2.726	0.29	NA	0.032	0.153	106.752	176.876
52	1	56	1.61	1.134	10.71	3573	2.775	0.28	NA	0.049	0.235	-144.344	108.903
53	1	57	1.647	1.113	10.92	2824	2.818	0.244	NA	0.043	0.203	-30.886	113.458
54	1	58	1.672	1.158	11.13	3404	2.87	0.279	NA	0.052	0.247	61.419	92.305
55	1	59	1.652	1.14	11.34	4945	2.897	0.268	NA	0.027	0.128	-137.704	160.877
56	1	60	1.633	1.133	11.55	2048	2.917	0.268	NA	0.02	0.095	-158.34	-20.637
57	1	61	1.673	1.123	11.76	4125	2.958	0.244	NA	0.042	0.198	-14.126	144.215
58	1	62	1.653	1.17	11.97	2037	3.01	0.295	NA	0.051	0.244	113.09	127.215
59	1	63	1.629	1.093	12.18	1685	3.09	0.235	NA	0.08	0.382	-107.573	139.338
60	1	64	1.652	1.149	12.39	2709	3.15	0.276	NA	0.06	0.287	67.407	174.98
61	1	65	1.656	1.105	12.6	2355	3.194	0.234	NA	0.044	0.208	-85.082	-152.49
62	1	66	1.676	1.118	12.81	3296	3.218	0.239	NA	0.024	0.114	31.404	116.487
63	1	67	1.658	1.155	13.02	2414	3.259	0.28	NA	0.041	0.196	116.671	85.267
64	1	68	1.628	1.186	13.23	3492	3.302	0.319	NA	0.043	0.207	132.891	16.22
65	1	69	1.65	1.22	13.44	2327	3.342	0.344	NA	0.04	0.191	56.823	-76.069
66	1	70	1.653	1.143	13.65	3458	3.42	0.27	NA	0.078	0.37	-88.265	-145.088
67	1	71	1.631	1.122	13.86	3761	3.45	0.259	NA	0.03	0.142	-135.89	-47.624
68	1	72	1.606	1.091	14.07	2801	3.49	0.245	NA	0.04	0.19	-129.962	5.928
69	1	73	1.633	1.103	14.28	2707	3.519	0.242	NA	0.029	0.14	23.764	153.726
70	1	74	1.643	1.166	14.49	3246	3.582	0.295	NA	0.063	0.301	81.063	57.298
71	1	75	1.605	1.134	14.7	3622	3.632	0.282	NA	0.049	0.235	-140.492	138.445
72	1	76	1.645	1.071	14.91	2530	3.707	0.207	NA	0.075	0.358	-57.346	83.146
73	1	77	1.648	1.048	15.12	4085	3.73	0.186	NA	0.023	0.108	-83.345	-25.999
74	1	78	1.637	1.042	15.33	3492	3.742	0.186	NA	0.012	0.058	-147.367	-64.022
75	1	79	1.657	1.014	15.54	3392	3.776	0.152	NA	0.034	0.162	-54.292	93.075
76	1	80	1.61	1.121	15.75	3722	3.893	0.268	NA	0.117	0.557	113.731	168.023
77	1	81	1.608	1.096	15.96	3048	3.918	0.248	NA	0.025	0.119	-94.753	151.517
78	1	82	1.621	1.05	16.17	2062	3.966	0.203	NA	0.048	0.228	-74.328	20.425
79	1	83	1.649	1.024	16.38	2784	4.004	0.165	NA	0.038	0.182	-42.22	32.109
80	1	84	1.603	1.091	16.59	3466	4.085	0.246	NA	0.081	0.385	125.058	167.278
81	1	85	1.628	1.057	16.8	2378	4.127	0.204	NA	0.042	0.199	-54.021	-179.08
82	1	86	1.636	1.012	17.01	3724	4.172	0.164	NA	0.045	0.216	-79.146	-25.124
83	1	87	1.625	1.066	17.22	2446	4.228	0.214	NA	0.055	0.264	101.988	-178.867
84	1	88	1.617	1.098	17.43	2894	4.26	0.245	NA	0.033	0.156	103.156	1.168
85	1	89	1.636	1.011	17.64	3744	4.35	0.163	NA	0.09	0.427	-77.564	179.28
86	1	90	1.637	1.021	17.85	3042	4.36	0.17	NA	0.01	0.049	87.599	165.163
87	1	91	1.595	1.069	18.06	3330	4.423	0.233	NA	0.063	0.301	131.193	43.594
88	1	92	1.638	1.1	18.27	2523	4.477	0.237	NA	0.053	0.253	36.593	-94.6
89	1	93	1.648	1.066	18.48	4364	4.512	0.201	NA	0.036	0.171	-73.146	-109.739
90	1	94	1.624	1.059	18.69	3594	4.538	0.208	NA	0.025	0.121	-162.871	-89.726
91	1	95	1.631	1.035	18.9	2203	4.563	0.184	NA	0.025	0.118	-73.559	89.313
92	1	96	1.659	0.985	19.11	3153	4.62	0.128	NA	0.057	0.27	-60.194	13.365
93	1	97	1.68	0.983	19.32	2879	4.64	0.114	NA	0.021	0.099	-7.258	52.936
94	1	98	1.681	1.002	19.53	4793	4.66	0.13	NA	0.02	0.093	88.065	95.323
95	1	99	1.664	1.046	19.74	4294	4.706	0.176	NA	0.046	0.22	110.338	22.273
96	1	100	1.663	0.985	19.95	3509	4.767	0.126	NA	0.061	0.29	-91.789	157.872
97	1	101	1.671	1.056	20.16	2152	4.839	0.183	NA	0.072	0.344	83.382	175.171
98	1	102	1.667	1.051	20.37	4377	4.846	0.18	NA	0.007	0.031	-125.486	151.132
99	1	103	1.653	1.09	20.58	2250	4.887	0.221	NA	0.041	0.196	110.761	-123.752
100	1	104	1.646	1.084	20.79	3603	4.896	0.218	NA	0.009	0.044	-139.313	109.925
101	1	105	1.642	1.047	21	2690	4.933	0.188	NA	0.037	0.177	-96.071	43.242
102	1	106	1.64	0.996	21.21	2952	4.984	0.149	NA	0.051	0.242	-91.67	4.402
103	1	107	1.671	1.024	21.42	2340	5.026	0.154	NA	0.042	0.201	42.206	133.876
104	1	108	1.661	0.991	21.63	2952	5.062	0.131	NA	0.035	0.168	-107.572	-149.778
105	1	109	1.647	1.068	21.84	2278	5.14	0.204	NA	0.079	0.375	100.149	-152.279
106	1	110	1.663	1.028	22.05	3667	5.184	0.161	NA	0.043	0.207	-67.766	-167.915
107	1	111	1.614	1.016	22.26	3586	5.234	0.181	NA	0.051	0.241	-165.866	-98.1
108	1	112	1.664	1.037	22.47	3176	5.288	0.169	NA	0.054	0.258	23.682	-170.451
109	1	113	1.617	1.074	22.68	3276	5.348	0.224	NA	0.059	0.283	141.67	117.987
110	1	114	1.638	1.049	22.89	3558	5.381	0.192	NA	0.033	0.156	-50.913	167.418
111	1	115	1.639	1.015	23.1	2566	5.414	0.164	NA	0.034	0.161	-89.073	-38.16
112	1	116	1.649	1.008	23.31	3116	5.427	0.153	NA	0.012	0.058	-32.533	56.54
113	1	117	1.675	1.009	23.52	2726	5.453	0.138	NA	0.026	0.125	1.282	33.814
114	1	118	1.643	1.016	23.73	3733	5.486	0.162	NA	0.033	0.158	167.718	166.436
115	1	119	1.658	1.018	23.94	2498	5.502	0.155	NA	0.015	0.073	8.934	-158.784
116	1	120	1.672	1.044	24.15	2816	5.531	0.172	NA	0.029	0.14	62.058	53.125
117	1	121	1.687	1.061	24.36	3394	5.554	0.181	NA	0.023	0.109	46.968	-15.09
118	1	122	1.658	1.053	24.57	4462	5.584	0.185	NA	0.03	0.145	-164.421	148.611
119	1	123	1.661	1.014	24.78	2641	5.623	0.15	NA	0.039	0.186	-85.361	79.06
120	1	124	1.735	1.006	24.99	2679	5.697	0.118	NA	0.074	0.352	-6.373	78.988
121	1	125	1.695	0.929	25.2	3413	5.784	0.063	NA	0.086	0.412	-116.997	-110.624
122	1	126	1.756	0.943	25.41	3168	5.846	0.056	NA	0.062	0.296	13.118	130.115
123	1	127	1.764	0.967	25.62	2643	5.871	0.081	NA	0.026	0.122	71.866	58.748
124	1	128	1.754	1.104	25.83	4085	6.009	0.216	NA	0.138	0.655	94.149	22.284
125	1	129	1.75	1.13	26.04	4204	6.035	0.241	NA	0.026	0.123	99.963	5.814
126	1	130	1.707	1.194	26.25	2880	6.112	0.307	NA	0.077	0.367	123.818	23.855
127	1	131	1.683	1.174	26.46	3997	6.143	0.292	NA	0.031	0.147	-141.097	95.086
128	1	132	1.697	1.192	26.67	1826	6.166	0.307	NA	0.023	0.109	51.107	-167.797
129	1	133	1.7	1.186	26.88	3357	6.173	0.3	NA	0.007	0.035	-62.141	-113.248
130	1	134	1.663	1.215	27.09	3697	6.221	0.337	NA	0.048	0.229	141.752	-156.107
131	1	135	1.712	1.247	27.3	2502	6.28	0.36	NA	0.059	0.281	32.802	-108.949
132	1	136	1.657	1.27	27.51	2126	6.34	0.391	NA	0.06	0.286	157.977	125.175
133	1	137	1.721	1.262	27.72	2698	6.405	0.374	NA	0.064	0.307	-7.358	-165.335
134	1	138	1.724	1.243	27.93	2103	6.423	0.356	NA	0.018	0.088	-80.026	-72.668
135	1	139	1.698	1.235	28.14	2301	6.45	0.35	NA	0.027	0.13	-162.298	-82.271
136	1	140	1.71	1.269	28.35	2376	6.486	0.382	NA	0.036	0.17	70.077	-127.625
137	1	141	1.684	1.264	28.56	4876	6.512	0.38	NA	0.026	0.124	-168.505	121.418
138	1	142	1.721	1.173	28.77	2109	6.61	0.285	NA	0.098	0.466	-67.865	100.64
139	1	143	1.688	1.202	28.98	1877	6.654	0.318	NA	0.044	0.208	139.008	-153.127
140	1	144	1.717	1.25	29.19	1457	6.71	0.362	NA	0.057	0.269	58.838	-80.17
141	1	145	1.762	1.236	29.4	1851	6.757	0.348	NA	0.046	0.22	-17.122	-75.96
142	1	146	1.733	1.281	29.61	1587	6.81	0.393	NA	0.053	0.252	122.848	139.97
143	1	147	1.689	1.304	29.82	3404	6.859	0.419	NA	0.049	0.233	152.166	29.318
144	1	148	1.731	1.207	30.03	2389	6.964	0.319	NA	0.105	0.501	-66.73	141.103
145	1	149	1.739	1.219	30.24	2282	6.978	0.33	NA	0.014	0.067	53.847	120.577
146	1	150	1.741	1.205	30.45	2566	6.992	0.316	NA	0.014	0.067	-84.633	-138.48
147	1	151	1.729	1.174	30.66	1476	7.024	0.286	NA	0.033	0.155	-110.782	-26.148
148	1	152	1.721	1.238	30.87	2600	7.089	0.35	NA	0.065	0.307	97.43	-151.788
149	1	153	1.717	1.179	31.08	2696	7.148	0.292	NA	0.059	0.282	-93.927	168.643
150	1	154	1.732	1.217	31.29	3116	7.189	0.329	NA	0.041	0.195	68.107	162.033
151	1	155	1.736	1.24	31.5	2173	7.212	0.352	NA	0.023	0.111	79.946	11.839
152	1	156	1.73	1.207	31.71	1806	7.245	0.319	NA	0.033	0.158	-100.438	179.616
153	1	157	1.749	1.189	31.92	1695	7.272	0.301	NA	0.026	0.125	-43.191	57.247
154	1	158	1.709	1.172	32.13	2152	7.316	0.286	NA	0.044	0.209	-157.249	-114.058
155	1	159	1.71	1.112	32.34	2515	7.376	0.226	NA	0.06	0.285	-88.792	68.457
156	1	160	1.69	1.222	32.55	2114	7.487	0.338	NA	0.111	0.53	100.255	-170.954
157	1	161	1.703	1.214	32.76	4319	7.502	0.328	NA	0.015	0.071	-30.189	-130.443
158	1	162	1.688	1.205	32.97	2299	7.519	0.322	NA	0.017	0.082	-149.231	-119.043
159	1	163	1.678	1.228	33.18	2363	7.544	0.346	NA	0.025	0.12	114.466	-96.303
160	1	164	1.696	1.193	33.39	2468	7.584	0.308	NA	0.04	0.191	-63.03	-177.495
161	1	165	1.678	1.186	33.6	2348	7.603	0.305	NA	0.019	0.09	-159.782	-96.752
162	1	166	1.706	1.165	33.81	2743	7.638	0.279	NA	0.035	0.165	-37.152	122.629
163	1	167	1.702	1.15	34.02	3095	7.654	0.265	NA	0.016	0.076	-105.397	-68.245
164	1	168	1.634	1.195	34.23	2338	7.734	0.325	NA	0.081	0.385	146.333	-108.27
165	1	169	1.628	1.141	34.44	4177	7.788	0.278	NA	0.054	0.257	-96.504	117.163
166	1	170	1.67	1.153	34.65	3008	7.831	0.274	NA	0.043	0.206	15.41	111.914
167	1	171	1.647	1.163	34.86	2436	7.856	0.291	NA	0.025	0.117	155.819	140.409
168	1	172	1.632	1.207	35.07	3072	7.903	0.337	NA	0.047	0.222	109.581	-46.238
169	1	173	1.637	1.189	35.28	2434	7.921	0.319	NA	0.018	0.087	-74.877	175.542
170	1	174	1.636	1.188	35.49	2408	7.922	0.318	NA	0.001	0.005	-139.875	-64.998
171	1	175	1.649	1.231	35.7	3936	7.967	0.356	NA	0.045	0.214	73.222	-146.903
172	1	176	1.671	1.116	35.91	2702	8.085	0.239	NA	0.118	0.56	-79.283	-152.505
173	1	177	1.641	1.228	36.12	2559	8.201	0.355	NA	0.117	0.555	104.621	-176.097
174	1	178	1.686	1.199	36.33	2566	8.255	0.316	NA	0.054	0.255	-33.431	-138.051
175	1	179	1.698	1.186	36.54	1806	8.272	0.301	NA	0.018	0.085	-48.535	-15.104
176	1	180	1.68	1.191	36.75	1632	8.291	0.309	NA	0.019	0.089	163.013	-148.452
177	1	181	1.684	1.17	36.96	2257	8.312	0.288	NA	0.021	0.101	-78.021	118.966
178	1	182	1.663	1.108	37.17	1781	8.378	0.233	NA	0.066	0.314	-108.113	-30.092
179	1	183	1.664	1.131	37.38	2577	8.402	0.255	NA	0.023	0.111	88.035	-163.852
180	1	184	1.661	1.199	37.59	4194	8.47	0.322	NA	0.068	0.326	93.129	5.093
181	1	185	1.63	1.167	37.8	1757	8.515	0.3	NA	0.045	0.213	-132.904	133.967
182	1	186	1.688	1.137	38.01	2495	8.58	0.254	NA	0.065	0.312	-27.12	105.784
183	1	187	1.634	1.171	38.22	2848	8.645	0.303	NA	0.064	0.306	147.442	174.562
184	1	188	1.674	1.136	38.43	2101	8.697	0.257	NA	0.053	0.252	-41.452	171.106
185	1	189	1.637	1.16	38.64	2011	8.741	0.292	NA	0.044	0.21	147.673	-170.874
186	1	190	1.649	1.168	38.85	2340	8.756	0.295	NA	0.015	0.071	34.481	-113.192
187	1	191	1.641	1.169	39.06	1418	8.764	0.299	NA	0.008	0.036	171.176	136.695
188	1	192	1.595	1.149	39.27	3232	8.814	0.3	NA	0.05	0.24	-156.254	32.57
189	1	193	1.651	1.156	39.48	2862	8.871	0.283	NA	0.057	0.27	7.276	163.53
190	1	194	1.587	1.168	39.69	1397	8.936	0.32	NA	0.065	0.311	169.804	162.529
191	1	195	1.601	1.132	39.9	2423	8.975	0.282	NA	0.039	0.184	-68.901	121.295
192	1	196	1.622	1.183	40.11	2011	9.031	0.319	NA	0.056	0.265	67.645	136.546
193	1	197	1.59	1.077	40.32	3084	9.141	0.243	NA	0.111	0.527	-106.662	-174.307
194	1	198	1.649	1.097	40.53	2690	9.203	0.229	NA	0.062	0.295	18.486	125.148
195	1	199	1.611	1.109	40.74	1361	9.243	0.257	NA	0.04	0.189	162.086	143.6
196	1	200	1.598	1.035	40.95	1774	9.318	0.207	NA	0.075	0.358	-100.379	97.535
197	1	201	1.591	1.125	41.16	1559	9.408	0.282	NA	0.09	0.431	94.495	-165.126
198	1	202	1.623	1.116	41.37	1203	9.442	0.258	NA	0.034	0.16	-15.779	-110.274
199	1	203	1.547	1.084	41.58	2978	9.525	0.278	NA	0.083	0.393	-157.264	-141.485
200	1	204	1.586	1.133	41.79	1239	9.587	0.291	NA	0.063	0.298	50.893	-151.844
