# Supplementary material for: Random sub-diffusion and capture of genes by the nuclear pore reduces dynamics and coordinates inter-chromosomal movement
Source: eLife. 2021 May 18;10:e66238. doi: 10.7554/eLife.66238 (PMC8195609; doi:10.7554/eLife.66238)
Supplement: Figure 6—source data 1. [file elife-66238-fig6-data1.zip › CLUST_DB/CLUST_HIS4dip_MinusH/190328_QuickCap_H4dip_MinusH_Pri_14.csv]

Nr	TID	PID	x [micron]	y [micron]	t [sec]	I [val]	Len [micron]	D2S [micron]	D2R [micron]	D2P [micron]	v [micron/sec]	α [deg]	Δα [deg]
1	1	5	1.721	2.413	0	3955	0	0	NA	NA	NA	NA	NA
2	1	6	1.765	2.484	0.21	2871	0.084	0.084	NA	0.084	0.401	57.819	NA
3	1	7	1.755	2.481	0.42	4612	0.095	0.077	NA	0.011	0.051	-164.356	137.825
4	1	8	1.726	2.503	0.63	3488	0.131	0.09	NA	0.036	0.172	143.08	-52.563
5	1	9	1.699	2.497	0.84	4565	0.159	0.087	NA	0.028	0.132	-167.317	49.602
6	1	10	1.644	2.453	1.05	1998	0.23	0.087	NA	0.071	0.337	-141.672	25.645
7	1	11	1.777	2.477	1.26	4629	0.365	0.085	NA	0.136	0.646	10.054	151.726
8	1	12	1.728	2.464	1.47	3330	0.416	0.051	NA	0.051	0.241	-164.912	-174.966
9	1	13	1.701	2.416	1.68	1508	0.471	0.02	NA	0.055	0.262	-119.799	45.113
10	1	14	1.623	2.489	1.89	2833	0.578	0.124	NA	0.107	0.509	137.052	-103.149
11	1	15	1.69	2.49	2.1	1407	0.645	0.083	NA	0.067	0.32	0.855	-136.197
12	1	16	1.593	2.441	2.31	1617	0.754	0.131	NA	0.109	0.517	-153.675	-154.53
13	1	17	1.576	2.473	2.52	3391	0.789	0.156	NA	0.035	0.168	117.9	-88.425
14	1	18	1.511	2.385	2.73	1821	0.899	0.212	NA	0.11	0.522	-126.494	115.607
15	1	19	1.55	2.472	2.94	1341	0.994	0.181	NA	0.096	0.455	66.014	-167.492
16	1	20	1.512	2.361	3.15	3347	1.111	0.215	NA	0.117	0.558	-108.818	-174.832
17	1	21	1.542	2.4	3.36	1627	1.16	0.179	NA	0.049	0.233	52.623	161.44
18	1	22	1.636	2.439	3.57	919	1.262	0.089	NA	0.102	0.485	22.443	-30.179
19	1	23	1.595	2.317	3.78	1147	1.39	0.158	NA	0.128	0.61	-108.621	-131.065
20	1	24	1.477	2.323	3.99	1250	1.509	0.26	NA	0.119	0.564	177.249	-74.13
21	1	25	1.462	2.289	4.2	1777	1.546	0.287	NA	0.037	0.176	-113.431	69.319
22	1	26	1.485	2.444	4.41	1265	1.702	0.238	NA	0.156	0.744	81.575	-164.993
23	1	27	1.383	2.279	4.62	1160	1.896	0.363	NA	0.194	0.924	-121.5	156.925
24	1	28	1.515	2.323	4.83	3639	2.035	0.225	NA	0.139	0.66	18.856	140.356
25	1	29	1.469	2.301	5.04	2884	2.086	0.276	NA	0.051	0.243	-153.512	-172.367
26	1	30	1.539	2.201	5.25	4351	2.208	0.279	NA	0.122	0.582	-54.745	98.767
27	1	31	1.424	2.196	5.46	3545	2.323	0.367	NA	0.115	0.549	-177.595	-122.851
28	1	32	1.44	2.189	5.67	3505	2.34	0.359	NA	0.017	0.08	-23.531	154.065
29	1	33	1.41	2.206	5.88	3534	2.374	0.373	NA	0.034	0.16	150.471	174.002
30	1	34	1.406	2.245	6.09	4957	2.413	0.356	NA	0.04	0.188	95.58	-54.891
31	1	35	1.467	2.271	6.3	5056	2.479	0.291	NA	0.066	0.314	22.778	-72.803
32	1	36	1.461	2.262	6.51	3603	2.49	0.3	NA	0.01	0.05	-127.856	-150.634
33	1	37	1.534	2.185	6.72	5659	2.596	0.295	NA	0.106	0.507	-46.858	80.998
34	1	38	1.571	2.227	6.93	5013	2.653	0.238	NA	0.057	0.272	48.482	95.339
35	1	39	1.554	2.227	7.14	4512	2.671	0.25	NA	0.018	0.084	-177.139	134.379
36	1	40	1.557	2.244	7.35	3306	2.688	0.236	NA	0.017	0.083	80.176	-102.686
37	1	41	1.584	2.277	7.56	4968	2.731	0.193	NA	0.043	0.206	50.906	-29.27
38	1	42	1.608	2.347	7.77	4439	2.805	0.131	NA	0.074	0.35	71.129	20.223
39	1	43	1.552	2.328	7.98	2263	2.864	0.189	NA	0.059	0.28	-161.577	127.294
40	1	44	1.487	2.327	8.19	3923	2.928	0.249	NA	0.065	0.308	-178.808	-17.231
41	1	45	1.463	2.367	8.4	3641	2.976	0.262	NA	0.047	0.225	121.174	-60.019
42	1	46	1.486	2.342	8.61	2777	3.01	0.246	NA	0.034	0.164	-48.299	-169.473
43	1	47	1.457	2.396	8.82	2581	3.071	0.264	NA	0.061	0.292	117.997	166.296
44	1	48	1.506	2.366	9.03	5625	3.129	0.219	NA	0.058	0.275	-30.957	-148.954
45	1	49	1.517	2.463	9.24	2551	3.227	0.21	NA	0.097	0.464	83.778	114.735
46	1	50	1.732	2.443	9.45	2515	3.442	0.032	NA	0.215	1.026	-5.23	-89.008
47	1	51	1.621	2.442	9.66	2722	3.552	0.104	NA	0.11	0.525	-179.371	-174.141
48	1	52	1.67	2.409	9.87	2086	3.611	0.051	NA	0.058	0.278	-34.001	145.37
49	1	53	1.7	2.451	10.08	3091	3.662	0.043	NA	0.052	0.246	53.786	87.787
50	1	54	1.687	2.362	10.29	1134	3.753	0.061	NA	0.09	0.429	-98.269	-152.055
51	1	55	1.75	2.337	10.5	1580	3.82	0.081	NA	0.067	0.321	-21.827	76.443
52	1	56	1.639	2.326	10.71	2749	3.931	0.119	NA	0.111	0.528	-174.315	-152.488
53	1	57	1.746	2.395	10.92	3929	4.058	0.031	NA	0.127	0.605	32.87	-152.816
54	1	58	1.767	2.273	11.13	6359	4.181	0.147	NA	0.123	0.588	-80.421	-113.291
55	1	59	1.682	2.303	11.34	4238	4.271	0.117	NA	0.09	0.427	160.74	-118.839
56	1	60	1.608	2.294	11.55	4460	4.345	0.164	NA	0.075	0.355	-173.355	25.905
57	1	61	1.699	2.345	11.76	4081	4.45	0.071	NA	0.104	0.497	29.417	-157.228
58	1	62	1.757	2.274	11.97	5269	4.542	0.144	NA	0.092	0.44	-50.727	-80.144
59	1	63	1.721	2.25	12.18	3289	4.586	0.163	NA	0.043	0.207	-147.307	-96.58
60	1	64	1.702	2.255	12.39	3302	4.605	0.159	NA	0.019	0.091	166.16	-46.533
61	1	65	1.666	2.245	12.6	4465	4.643	0.176	NA	0.038	0.181	-165.347	28.493
62	1	66	1.656	2.304	12.81	3110	4.703	0.127	NA	0.06	0.285	99.495	-95.159
63	1	67	1.694	2.365	13.02	5664	4.774	0.055	NA	0.072	0.343	57.404	-42.09
64	1	68	1.769	2.285	13.23	6018	4.883	0.136	NA	0.109	0.519	-47.023	-104.427
65	1	69	1.785	2.259	13.44	5565	4.914	0.167	NA	0.031	0.147	-58.457	-11.434
66	1	70	1.769	2.261	13.65	3893	4.931	0.159	NA	0.016	0.077	172.895	-128.648
67	1	71	1.782	2.33	13.86	4505	5.001	0.103	NA	0.071	0.337	78.99	-93.905
68	1	72	1.802	2.303	14.07	5625	5.036	0.137	NA	0.034	0.163	-54.339	-133.329
69	1	73	1.797	2.348	14.28	4637	5.081	0.101	NA	0.046	0.217	96.012	150.351
70	1	74	1.807	2.388	14.49	3871	5.122	0.09	NA	0.041	0.196	76.776	-19.236
71	1	75	1.776	2.443	14.7	3771	5.186	0.063	NA	0.063	0.302	119.319	42.542
72	1	76	1.775	2.427	14.91	4467	5.202	0.056	NA	0.017	0.079	-91.221	149.46
73	1	77	1.77	2.331	15.12	4872	5.298	0.096	NA	0.096	0.457	-93.261	-2.04
74	1	78	1.807	2.283	15.33	3912	5.358	0.156	NA	0.06	0.286	-52.248	41.012
75	1	79	1.79	2.282	15.54	5990	5.375	0.148	NA	0.017	0.081	-176.374	-124.126
76	1	80	1.815	2.262	15.75	4855	5.408	0.178	NA	0.032	0.153	-38.959	137.416
77	1	81	1.826	2.123	15.96	5183	5.547	0.308	NA	0.139	0.662	-85.485	-46.526
78	1	82	1.768	2.048	16.17	3315	5.641	0.368	NA	0.095	0.451	-127.251	-41.766
79	1	83	1.762	2.087	16.38	4187	5.681	0.329	NA	0.039	0.187	99.631	-133.118
80	1	84	1.766	2.098	16.59	2973	5.693	0.318	NA	0.012	0.058	70.208	-29.423
81	1	85	1.759	2.085	16.8	4582	5.708	0.33	NA	0.015	0.071	-117.217	172.575
82	1	86	1.768	2.172	17.01	5100	5.795	0.246	NA	0.088	0.417	83.894	-158.889
83	1	87	1.722	2.155	17.22	4618	5.845	0.258	NA	0.05	0.236	-159.932	116.174
84	1	88	1.65	2.249	17.43	4091	5.963	0.179	NA	0.118	0.563	127.387	-72.681
85	1	89	1.694	2.254	17.64	4160	6.008	0.161	NA	0.045	0.212	7.074	-120.313
86	1	90	1.746	2.175	17.85	3564	6.102	0.239	NA	0.094	0.45	-57.074	-64.148
87	1	91	1.72	2.193	18.06	4179	6.134	0.22	NA	0.032	0.151	144.76	-158.166
88	1	92	1.747	2.214	18.27	4328	6.168	0.2	NA	0.034	0.163	37.892	-106.868
89	1	93	1.773	2.193	18.48	4671	6.202	0.226	NA	0.034	0.16	-39.628	-77.52
90	1	94	1.72	2.143	18.69	2986	6.275	0.27	NA	0.073	0.347	-136.838	-97.21
91	1	95	1.78	2.197	18.9	4703	6.356	0.224	NA	0.082	0.388	41.674	178.512
92	1	96	1.766	2.203	19.11	3513	6.372	0.215	NA	0.016	0.075	159.102	117.428
93	1	97	1.804	2.243	19.32	2788	6.428	0.189	NA	0.056	0.265	46.65	-112.452
94	1	98	1.807	2.27	19.53	4059	6.454	0.167	NA	0.027	0.126	83.425	36.775
95	1	99	1.782	2.298	19.74	3641	6.493	0.13	NA	0.038	0.182	131.437	48.012
96	1	100	1.784	2.204	19.95	4605	6.587	0.219	NA	0.095	0.451	-88.842	139.721
97	1	101	1.868	2.213	20.16	3959	6.672	0.248	NA	0.084	0.402	6.38	95.222
98	1	102	1.86	2.233	20.37	4183	6.693	0.227	NA	0.021	0.102	111.498	105.118
99	1	103	1.837	2.192	20.58	5036	6.74	0.249	NA	0.047	0.223	-119.647	128.855
100	1	104	1.79	2.196	20.79	4351	6.787	0.227	NA	0.047	0.225	175.23	-65.123
101	1	105	1.778	2.237	21	5151	6.829	0.185	NA	0.042	0.2	105.969	-69.261
102	1	106	1.836	2.197	21.21	4309	6.899	0.245	NA	0.07	0.333	-34.114	-140.084
103	1	107	1.768	2.331	21.42	3769	7.049	0.094	NA	0.15	0.716	117	151.115
104	1	108	1.742	2.299	21.63	2912	7.091	0.116	NA	0.041	0.197	-128.708	114.292
105	1	109	1.786	2.331	21.84	2615	7.145	0.105	NA	0.055	0.26	35.759	164.467
106	1	110	1.792	2.336	22.05	4042	7.153	0.105	NA	0.007	0.035	40.902	5.143
107	1	111	1.827	2.258	22.26	5433	7.238	0.188	NA	0.085	0.406	-65.752	-106.654
108	1	112	1.784	2.324	22.47	4415	7.317	0.109	NA	0.079	0.375	122.459	-171.789
109	1	113	1.757	2.34	22.68	5472	7.348	0.081	NA	0.031	0.149	149.331	26.872
110	1	114	1.803	2.305	22.89	4390	7.405	0.135	NA	0.057	0.273	-37.561	173.108
111	1	115	1.745	2.388	23.1	3511	7.506	0.035	NA	0.101	0.479	124.969	162.531
112	1	116	1.765	2.4	23.31	5425	7.53	0.046	NA	0.024	0.113	31.917	-93.052
113	1	117	1.768	2.344	23.52	3296	7.586	0.084	NA	0.057	0.27	-87.443	-119.36
114	1	118	1.793	2.289	23.73	3003	7.647	0.144	NA	0.061	0.289	-65.105	22.338
115	1	119	1.769	2.284	23.94	5098	7.672	0.137	NA	0.025	0.119	-169.902	-104.797
116	1	120	1.774	2.34	24.15	5599	7.728	0.09	NA	0.056	0.266	84.516	-105.582
117	1	121	1.792	2.304	24.36	6707	7.768	0.13	NA	0.04	0.191	-63.924	-148.44
118	1	122	1.761	2.287	24.57	4196	7.803	0.132	NA	0.035	0.165	-151.582	-87.658
119	1	123	1.767	2.24	24.78	3569	7.85	0.179	NA	0.047	0.226	-83.633	67.949
120	1	124	1.811	2.349	24.99	5034	7.968	0.111	NA	0.118	0.561	67.808	151.441
121	1	125	1.803	2.339	25.2	3413	7.981	0.11	NA	0.013	0.063	-128.805	163.386
122	1	126	1.829	2.439	25.41	3677	8.084	0.111	NA	0.103	0.49	75.32	-155.875
123	1	127	1.812	2.438	25.62	3140	8.101	0.095	NA	0.017	0.08	-177.176	107.505
124	1	128	1.843	2.538	25.83	3743	8.205	0.175	NA	0.105	0.499	72.898	-109.927
125	1	129	1.781	2.484	26.04	1789	8.288	0.093	NA	0.083	0.394	-138.85	148.253
126	1	130	1.598	2.372	26.25	2321	8.502	0.129	NA	0.214	1.02	-148.517	-9.668
127	1	131	1.638	2.347	26.46	791	8.55	0.105	NA	0.047	0.226	-31.498	117.019
128	1	132	1.671	2.294	26.67	1006	8.612	0.129	NA	0.062	0.295	-58.335	-26.837
129	1	133	1.637	2.383	26.88	1401	8.707	0.089	NA	0.095	0.453	110.788	169.123
130	1	134	1.789	2.46	27.09	1830	8.877	0.083	NA	0.17	0.81	26.991	-83.797
131	1	135	1.823	2.6	27.3	3987	9.021	0.213	NA	0.144	0.686	76.022	49.032
132	1	136	1.861	2.549	27.51	4285	9.084	0.195	NA	0.063	0.302	-54.043	-130.065
133	1	137	1.878	2.58	27.72	3424	9.121	0.23	NA	0.036	0.173	61.066	115.109
134	1	138	1.788	2.591	27.93	2909	9.212	0.19	NA	0.091	0.434	173.406	112.34
135	1	139	1.842	2.574	28.14	7020	9.269	0.201	NA	0.057	0.272	-17.653	168.941
136	1	140	1.795	2.539	28.35	5510	9.327	0.146	NA	0.058	0.278	-143.082	-125.429
137	1	141	1.818	2.51	28.56	3223	9.364	0.137	NA	0.037	0.176	-51.507	91.575
138	1	142	1.729	2.531	28.77	6286	9.457	0.119	NA	0.092	0.439	166.357	-142.136
139	1	143	1.801	2.544	28.98	5433	9.53	0.154	NA	0.073	0.349	10.189	-156.168
140	1	144	1.732	2.497	29.19	5606	9.614	0.085	NA	0.084	0.398	-145.7	-155.889
141	1	145	1.663	2.524	29.4	4351	9.687	0.125	NA	0.074	0.35	159.004	-55.296
142	1	146	1.742	2.535	29.61	4740	9.767	0.124	NA	0.08	0.381	8.52	-150.485
143	1	147	1.734	2.537	29.82	5429	9.775	0.125	NA	0.008	0.039	167.521	159.001
144	1	148	1.713	2.392	30.03	2382	9.922	0.022	NA	0.146	0.697	-98.504	93.975
145	1	149	1.701	2.424	30.24	3116	9.955	0.022	NA	0.033	0.158	110.466	-151.029
146	1	150	1.71	2.377	30.45	3513	10.003	0.038	NA	0.048	0.227	-79.195	170.339
147	1	151	1.725	2.484	30.66	4215	10.11	0.071	NA	0.108	0.513	82.148	161.343
148	1	152	1.723	2.453	30.87	5523	10.141	0.04	NA	0.031	0.146	-92.911	-175.059
149	1	153	1.75	2.495	31.08	4550	10.191	0.087	NA	0.05	0.236	57.121	150.032
150	1	154	1.727	2.535	31.29	4640	10.237	0.122	NA	0.046	0.22	119.301	62.18
151	1	155	1.689	2.53	31.5	4311	10.276	0.121	NA	0.039	0.184	-172.228	68.472
152	1	156	1.71	2.562	31.71	5109	10.314	0.149	NA	0.038	0.182	56.967	-130.805
153	1	157	1.67	2.515	31.92	4000	10.376	0.114	NA	0.062	0.294	-130.531	172.502
154	1	158	1.647	2.552	32.13	3993	10.419	0.157	NA	0.044	0.208	121.533	-107.936
155	1	159	1.667	2.511	32.34	4096	10.465	0.112	NA	0.046	0.218	-63.729	174.738
156	1	160	1.698	2.424	32.55	4383	10.558	0.025	NA	0.093	0.441	-70.337	-6.607
157	1	161	1.633	2.466	32.76	3904	10.636	0.103	NA	0.078	0.372	146.877	-142.786
158	1	162	1.687	2.377	32.97	3447	10.74	0.05	NA	0.105	0.498	-58.977	154.146
159	1	163	1.698	2.332	33.18	3483	10.786	0.084	NA	0.046	0.217	-75.867	-16.89
160	1	164	1.769	2.395	33.39	3897	10.881	0.051	NA	0.095	0.451	41.619	117.486
161	1	165	1.716	2.319	33.6	4245	10.974	0.094	NA	0.093	0.442	-124.8	-166.42
162	1	166	1.688	2.294	33.81	3569	11.011	0.123	NA	0.038	0.179	-137.759	-12.958
163	1	167	1.635	2.273	34.02	2783	11.068	0.164	NA	0.057	0.27	-158.309	-20.55
164	1	168	1.614	2.249	34.23	1971	11.1	0.196	NA	0.032	0.154	-132.064	26.245
165	1	169	1.639	2.186	34.44	1969	11.168	0.241	NA	0.068	0.324	-67.881	64.183
166	1	170	1.666	2.149	34.65	3355	11.214	0.27	NA	0.046	0.218	-54.193	13.689
167	1	171	1.602	2.225	34.86	3490	11.313	0.223	NA	0.099	0.473	130.348	-175.46
168	1	172	1.642	2.183	35.07	2414	11.371	0.243	NA	0.058	0.275	-45.45	-175.798
169	1	173	1.649	2.224	35.28	3551	11.412	0.202	NA	0.041	0.196	80.456	125.907
170	1	174	1.636	2.188	35.49	3647	11.451	0.24	NA	0.038	0.183	-110.485	169.059
171	1	175	1.562	2.207	35.7	3872	11.527	0.26	NA	0.076	0.364	165.498	-84.017
172	1	176	1.6	2.246	35.91	4031	11.581	0.206	NA	0.054	0.258	45.042	-120.456
173	1	177	1.623	2.257	36.12	4539	11.606	0.184	NA	0.025	0.12	26.42	-18.622
174	1	178	1.729	2.196	36.33	3498	11.729	0.217	NA	0.122	0.582	-29.801	-56.221
175	1	179	1.756	2.21	36.54	3199	11.76	0.206	NA	0.031	0.149	27.527	57.329
176	1	180	1.711	2.183	36.75	4224	11.813	0.23	NA	0.053	0.253	-148.877	-176.405
177	1	181	1.76	2.206	36.96	2493	11.867	0.21	NA	0.054	0.258	25.472	174.349
178	1	182	1.75	2.196	37.17	4177	11.881	0.218	NA	0.014	0.067	-135.766	-161.238
179	1	183	1.775	2.254	37.38	3078	11.944	0.168	NA	0.063	0.3	66.694	-157.54
180	1	184	1.787	2.291	37.59	3170	11.983	0.139	NA	0.038	0.183	71.902	5.207
181	1	185	1.757	2.245	37.8	2163	12.037	0.172	NA	0.055	0.26	-122.493	165.606
182	1	186	1.78	2.219	38.01	3353	12.072	0.203	NA	0.034	0.163	-47.617	74.876
183	1	187	1.722	2.293	38.22	3485	12.165	0.12	NA	0.094	0.446	128.106	175.723
184	1	188	1.737	2.364	38.43	3552	12.237	0.052	NA	0.072	0.344	78.166	-49.94
185	1	189	1.751	2.333	38.64	3103	12.271	0.085	NA	0.034	0.16	-65.112	-143.278
186	1	190	1.824	2.367	38.85	3993	12.351	0.113	NA	0.08	0.381	25.109	90.222
187	1	191	1.844	2.374	39.06	1265	12.372	0.129	NA	0.021	0.101	20.19	-4.919
188	1	192	1.828	2.335	39.27	2903	12.415	0.133	NA	0.042	0.202	-111.324	-131.514
189	1	193	1.788	2.279	39.48	3033	12.484	0.15	NA	0.069	0.329	-126.081	-14.757
190	1	194	1.821	2.32	39.69	2519	12.536	0.137	NA	0.053	0.251	50.213	176.294
191	1	195	1.817	2.373	39.9	3285	12.59	0.104	NA	0.054	0.256	94.568	44.355
192	1	196	1.816	2.397	40.11	3799	12.614	0.097	NA	0.024	0.112	91.358	-3.21
193	1	197	1.805	2.315	40.32	3850	12.696	0.129	NA	0.083	0.393	-98.335	170.308
194	1	198	1.813	2.315	40.53	5582	12.705	0.134	NA	0.008	0.039	0.136	98.471
195	1	199	1.774	2.321	40.74	4825	12.744	0.106	NA	0.04	0.189	171.691	171.555
196	1	200	1.774	2.342	40.95	3479	12.765	0.089	NA	0.021	0.099	88.3	-83.391
197	1	201	1.763	2.274	41.16	2732	12.834	0.146	NA	0.069	0.328	-99.426	172.274
198	1	202	1.717	2.393	41.37	3549	12.961	0.021	NA	0.128	0.608	111.225	-149.348
199	1	203	1.778	2.298	41.58	4262	13.074	0.128	NA	0.113	0.537	-57.08	-168.306
200	1	204	1.719	2.372	41.79	3180	13.169	0.041	NA	0.095	0.45	128.789	-174.131
