# Supplementary material for: Random sub-diffusion and capture of genes by the nuclear pore reduces dynamics and coordinates inter-chromosomal movement
Source: eLife. 2021 May 18;10:e66238. doi: 10.7554/eLife.66238 (PMC8195609; doi:10.7554/eLife.66238)
Supplement: Figure 6—source data 1. [file elife-66238-fig6-data1.zip › CLUST_DB/CLUST_HIS4dip_MinusH/190328_QuickCap_H4dip_MinusH_Pri_16.csv]

Nr	TID	PID	x [micron]	y [micron]	t [sec]	I [val]	Len [micron]	D2S [micron]	D2R [micron]	D2P [micron]	v [micron/sec]	α [deg]	Δα [deg]
1	1	10	2.395	2.617	0	4486	0	0	NA	NA	NA	NA	NA
2	1	11	2.353	2.484	0.21	2621	0.139	0.139	NA	0.139	0.664	-107.588	NA
3	1	12	2.453	2.588	0.42	2139	0.284	0.065	NA	0.145	0.689	46.15	153.739
4	1	13	2.376	2.545	0.63	3012	0.372	0.074	NA	0.088	0.418	-150.366	163.483
5	1	14	2.295	2.587	0.84	2574	0.464	0.104	NA	0.092	0.437	152.817	-56.817
6	1	15	2.331	2.418	1.05	2570	0.637	0.21	NA	0.173	0.825	-78.043	129.141
7	1	16	2.339	2.53	1.26	2630	0.75	0.103	NA	0.113	0.539	85.569	163.612
8	1	17	2.398	2.527	1.47	1738	0.809	0.09	NA	0.059	0.28	-2.949	-88.518
9	1	18	2.371	2.517	1.68	1738	0.838	0.103	NA	0.029	0.14	-159.663	-156.713
10	1	19	2.369	2.572	1.89	3044	0.893	0.052	NA	0.055	0.262	91.707	-108.63
11	1	20	2.43	2.549	2.1	4076	0.958	0.076	NA	0.065	0.309	-20.771	-112.478
12	1	21	2.334	2.509	2.31	1883	1.062	0.124	NA	0.104	0.494	-157.195	-136.425
13	1	22	2.364	2.564	2.52	3997	1.125	0.061	NA	0.063	0.299	60.993	-141.812
14	1	23	2.384	2.531	2.73	3202	1.163	0.087	NA	0.038	0.183	-59.466	-120.459
15	1	24	2.392	2.567	2.94	2092	1.2	0.05	NA	0.037	0.176	76.855	136.321
16	1	25	2.394	2.629	3.15	1580	1.262	0.011	NA	0.062	0.295	88.273	11.419
17	1	26	2.323	2.596	3.36	1572	1.341	0.075	NA	0.079	0.376	-155.283	116.444
18	1	27	2.402	2.569	3.57	3200	1.425	0.049	NA	0.084	0.4	-18.345	136.937
19	1	28	2.392	2.602	3.78	2082	1.459	0.015	NA	0.034	0.164	107.257	125.602
20	1	29	2.455	2.585	3.99	2852	1.525	0.069	NA	0.066	0.313	-14.955	-122.212
21	1	30	2.376	2.676	4.2	1960	1.646	0.062	NA	0.121	0.576	131.186	146.141
22	1	31	2.397	2.559	4.41	1781	1.765	0.058	NA	0.119	0.566	-79.467	149.347
23	1	32	2.37	2.638	4.62	1930	1.848	0.032	NA	0.083	0.395	108.941	-171.592
24	1	33	2.305	2.606	4.83	1211	1.921	0.091	NA	0.073	0.348	-154.181	96.878
25	1	34	2.358	2.624	5.04	3229	1.977	0.037	NA	0.057	0.269	18.643	172.825
26	1	35	2.314	2.513	5.25	1250	2.097	0.131	NA	0.119	0.568	-111.958	-130.601
27	1	36	2.39	2.597	5.46	2355	2.21	0.021	NA	0.113	0.538	47.38	159.338
28	1	37	2.311	2.585	5.67	1514	2.29	0.09	NA	0.08	0.382	-171.689	140.931
29	1	38	2.417	2.551	5.88	3368	2.401	0.07	NA	0.111	0.531	-17.669	154.02
30	1	39	2.414	2.593	6.09	2476	2.443	0.031	NA	0.042	0.2	94.238	111.907
31	1	40	2.317	2.586	6.3	2015	2.541	0.084	NA	0.098	0.465	-175.797	89.965
32	1	41	2.431	2.576	6.51	2818	2.656	0.055	NA	0.115	0.547	-5.005	170.793
33	1	42	2.443	2.549	6.72	2205	2.685	0.083	NA	0.029	0.14	-66.948	-61.944
34	1	43	2.448	2.633	6.93	2035	2.769	0.056	NA	0.084	0.399	86.314	153.262
35	1	44	2.431	2.587	7.14	2267	2.817	0.047	NA	0.048	0.23	-110.118	163.568
36	1	45	2.471	2.564	7.35	3447	2.863	0.093	NA	0.046	0.219	-30.09	80.028
37	1	46	2.455	2.503	7.56	3426	2.926	0.129	NA	0.063	0.3	-104.447	-74.357
38	1	47	2.521	2.562	7.77	4659	3.014	0.138	NA	0.088	0.418	41.916	146.363
39	1	48	2.483	2.538	7.98	3283	3.059	0.119	NA	0.045	0.213	-147.263	170.821
40	1	49	2.506	2.565	8.19	2474	3.095	0.123	NA	0.036	0.171	50.726	-162.011
41	1	50	2.47	2.474	8.4	3729	3.192	0.162	NA	0.098	0.466	-111.305	-162.032
42	1	51	2.485	2.581	8.61	3590	3.301	0.097	NA	0.108	0.515	82.135	-166.56
43	1	52	2.5	2.574	8.82	3799	3.317	0.114	NA	0.017	0.08	-25.306	-107.441
44	1	53	2.49	2.602	9.03	3541	3.347	0.096	NA	0.03	0.143	110.221	135.527
45	1	54	2.514	2.648	9.24	3923	3.399	0.124	NA	0.052	0.249	62.153	-48.068
46	1	55	2.458	2.582	9.45	2617	3.486	0.072	NA	0.087	0.414	-130.583	167.264
47	1	56	2.469	2.553	9.66	4701	3.518	0.098	NA	0.031	0.15	-69.993	60.59
48	1	57	2.476	2.482	9.87	4172	3.589	0.158	NA	0.071	0.339	-84.152	-14.159
49	1	58	2.508	2.532	10.08	5137	3.649	0.142	NA	0.06	0.284	57.349	141.502
50	1	59	2.469	2.56	10.29	5132	3.697	0.094	NA	0.048	0.228	143.953	86.603
51	1	60	2.528	2.577	10.5	6709	3.758	0.139	NA	0.061	0.291	16.05	-127.903
52	1	61	2.522	2.575	10.71	2715	3.764	0.134	NA	0.007	0.033	-160.442	-176.491
53	1	62	2.484	2.551	10.92	4038	3.809	0.111	NA	0.045	0.212	-147.994	12.447
54	1	63	2.52	2.612	11.13	2527	3.88	0.125	NA	0.071	0.337	59.543	-152.463
55	1	64	2.502	2.63	11.34	2666	3.905	0.108	NA	0.025	0.12	135.797	76.254
56	1	65	2.542	2.587	11.55	2719	3.964	0.15	NA	0.059	0.28	-46.875	177.328
57	1	66	2.484	2.581	11.76	2495	4.022	0.096	NA	0.058	0.277	-173.847	-126.972
58	1	67	2.574	2.602	11.97	1811	4.114	0.179	NA	0.092	0.439	13.445	-172.708
59	1	68	2.591	2.667	12.18	3409	4.181	0.203	NA	0.067	0.318	74.728	61.283
60	1	69	2.524	2.545	12.39	4102	4.32	0.148	NA	0.139	0.663	-118.979	166.293
61	1	70	2.541	2.534	12.6	4095	4.341	0.169	NA	0.021	0.099	-32.101	86.879
62	1	71	2.473	2.566	12.81	3374	4.416	0.094	NA	0.075	0.359	155.111	-172.788
63	1	72	2.517	2.557	13.02	4330	4.461	0.136	NA	0.045	0.213	-11.62	-166.731
64	1	73	2.581	2.594	13.23	3118	4.535	0.188	NA	0.074	0.354	30.336	41.956
65	1	74	2.58	2.558	13.44	3886	4.572	0.195	NA	0.037	0.174	-91.354	-121.689
66	1	75	2.521	2.552	13.65	3468	4.632	0.142	NA	0.06	0.285	-174.362	-83.009
67	1	76	2.531	2.552	13.86	4142	4.642	0.151	NA	0.01	0.049	0.348	174.711
68	1	77	2.524	2.55	14.07	4268	4.649	0.145	NA	0.007	0.035	-166.571	-166.92
69	1	78	2.487	2.558	14.28	3295	4.686	0.11	NA	0.037	0.178	167.97	-25.459
70	1	79	2.576	2.598	14.49	4501	4.784	0.182	NA	0.098	0.464	24.359	-143.611
71	1	80	2.535	2.542	14.7	2455	4.854	0.159	NA	0.07	0.332	-126.263	-150.621
72	1	81	2.46	2.547	14.91	3517	4.929	0.096	NA	0.075	0.358	176.102	-57.635
73	1	82	2.498	2.604	15.12	3174	4.997	0.104	NA	0.068	0.325	56.059	-120.044
74	1	83	2.479	2.589	15.33	3199	5.02	0.089	NA	0.023	0.11	-142.234	161.707
75	1	84	2.552	2.539	15.54	4055	5.109	0.175	NA	0.088	0.42	-35.213	107.021
76	1	85	2.514	2.58	15.75	3362	5.164	0.125	NA	0.056	0.266	131.694	166.907
77	1	86	2.532	2.566	15.96	3524	5.187	0.147	NA	0.023	0.109	-37.862	-169.556
78	1	87	2.57	2.593	16.17	3581	5.233	0.177	NA	0.046	0.219	36.145	74.007
79	1	88	2.604	2.577	16.38	2481	5.272	0.213	NA	0.038	0.183	-25.278	-61.423
80	1	89	2.529	2.549	16.59	4704	5.352	0.15	NA	0.08	0.383	-159.856	-134.579
81	1	90	2.552	2.537	16.8	3835	5.378	0.176	NA	0.026	0.124	-27.024	132.832
82	1	91	2.571	2.499	17.01	4940	5.421	0.212	NA	0.043	0.204	-63.771	-36.747
83	1	92	2.523	2.572	17.22	5393	5.508	0.137	NA	0.087	0.414	123.231	-172.997
84	1	93	2.494	2.5	17.43	3485	5.585	0.153	NA	0.077	0.367	-112.399	124.37
85	1	94	2.52	2.505	17.64	2749	5.612	0.168	NA	0.026	0.125	9.765	122.164
86	1	95	2.52	2.516	17.85	2707	5.623	0.16	NA	0.012	0.055	92.213	82.448
87	1	96	2.525	2.507	18.06	2621	5.634	0.171	NA	0.011	0.052	-60.315	-152.528
88	1	97	2.548	2.477	18.27	3718	5.672	0.208	NA	0.038	0.182	-52.167	8.148
89	1	98	2.519	2.512	18.48	3609	5.718	0.163	NA	0.046	0.217	129.979	-177.854
90	1	99	2.576	2.543	18.69	3581	5.783	0.196	NA	0.065	0.311	29.008	-100.971
91	1	100	2.579	2.461	18.9	3733	5.866	0.242	NA	0.083	0.393	-88.173	-117.181
92	1	101	2.552	2.536	19.11	2935	5.945	0.177	NA	0.08	0.379	109.868	-161.96
93	1	102	2.603	2.563	19.32	3669	6.004	0.215	NA	0.059	0.279	28.274	-81.594
94	1	103	2.566	2.535	19.53	5472	6.051	0.19	NA	0.047	0.224	-143.16	-171.434
95	1	104	2.542	2.558	19.74	3313	6.084	0.159	NA	0.033	0.158	135.183	-81.657
96	1	105	2.502	2.519	19.95	4012	6.14	0.146	NA	0.056	0.266	-135.201	89.617
97	1	106	2.543	2.544	20.16	3074	6.188	0.166	NA	0.048	0.229	31.684	166.885
98	1	107	2.581	2.525	20.37	3547	6.231	0.208	NA	0.043	0.204	-27.486	-59.17
99	1	108	2.604	2.542	20.58	3259	6.26	0.223	NA	0.029	0.138	37.73	65.216
100	1	109	2.623	2.582	20.79	5384	6.304	0.231	NA	0.044	0.208	64.743	27.013
101	1	110	2.519	2.552	21	3140	6.412	0.14	NA	0.108	0.515	-163.955	131.302
102	1	111	2.592	2.538	21.21	2754	6.486	0.213	NA	0.074	0.353	-10.896	153.06
103	1	112	2.611	2.503	21.42	2003	6.526	0.245	NA	0.04	0.191	-61.361	-50.465
104	1	113	2.596	2.543	21.63	2455	6.57	0.214	NA	0.044	0.208	111.063	172.424
105	1	114	2.609	2.638	21.84	3097	6.665	0.215	NA	0.095	0.454	81.985	-29.078
106	1	115	2.616	2.548	22.05	4785	6.755	0.232	NA	0.09	0.43	-85.139	-167.124
107	1	116	2.622	2.524	22.26	1943	6.779	0.245	NA	0.024	0.115	-77.167	7.972
108	1	117	2.684	2.611	22.47	2897	6.886	0.289	NA	0.107	0.509	54.68	131.847
109	1	118	2.665	2.557	22.68	2611	6.944	0.277	NA	0.058	0.275	-108.874	-163.554
110	1	119	2.614	2.575	22.89	3069	6.999	0.223	NA	0.055	0.26	160.095	-91.03
111	1	120	2.708	2.602	23.1	2348	7.096	0.313	NA	0.098	0.466	15.965	-144.13
112	1	121	2.689	2.653	23.31	3225	7.15	0.296	NA	0.054	0.255	110.306	94.34
113	1	122	2.641	2.634	23.52	2180	7.201	0.247	NA	0.051	0.244	-158.308	91.387
114	1	123	2.637	2.631	23.73	3391	7.206	0.243	NA	0.005	0.022	-148.043	10.265
115	1	124	2.703	2.631	23.94	4187	7.272	0.309	NA	0.066	0.315	0.172	148.216
116	1	125	2.669	2.509	24.15	2173	7.399	0.295	NA	0.127	0.606	-105.766	-105.939
117	1	126	2.619	2.582	24.36	2470	7.488	0.227	NA	0.088	0.42	124.305	-129.929
118	1	127	2.587	2.55	24.57	3300	7.533	0.203	NA	0.045	0.216	-135.729	99.966
119	1	128	2.641	2.577	24.78	3470	7.594	0.249	NA	0.061	0.289	26.864	162.593
120	1	129	2.64	2.528	24.99	3163	7.643	0.261	NA	0.049	0.233	-90.341	-117.205
121	1	130	2.636	2.566	25.2	2555	7.68	0.247	NA	0.038	0.179	96.153	-173.506
122	1	131	2.635	2.549	25.41	1920	7.697	0.249	NA	0.017	0.079	-96.527	167.319
123	1	132	2.564	2.572	25.62	1920	7.771	0.175	NA	0.074	0.353	162.282	-101.191
124	1	133	2.562	2.564	25.83	3771	7.779	0.176	NA	0.008	0.037	-104.04	93.678
125	1	134	2.59	2.533	26.04	2944	7.82	0.212	NA	0.042	0.199	-48.203	55.837
126	1	135	2.603	2.582	26.25	2218	7.871	0.211	NA	0.05	0.24	74.727	122.93
127	1	136	2.608	2.514	26.46	2030	7.938	0.237	NA	0.068	0.322	-86.01	-160.736
128	1	137	2.638	2.599	26.67	2696	8.028	0.244	NA	0.09	0.428	70.238	156.248
129	1	138	2.627	2.567	26.88	3035	8.062	0.238	NA	0.034	0.163	-109.542	-179.781
130	1	139	2.621	2.537	27.09	2897	8.093	0.24	NA	0.03	0.144	-101.4	8.142
131	1	140	2.614	2.514	27.3	3976	8.116	0.243	NA	0.024	0.113	-105.488	-4.088
132	1	141	2.665	2.559	27.51	3492	8.184	0.277	NA	0.068	0.322	41.197	146.685
133	1	142	2.635	2.5	27.72	2589	8.25	0.268	NA	0.066	0.312	-117.218	-158.415
134	1	143	2.635	2.573	27.93	2694	8.323	0.244	NA	0.073	0.347	90.466	-152.316
135	1	144	2.624	2.495	28.14	2824	8.402	0.26	NA	0.079	0.376	-97.943	171.591
136	1	145	2.652	2.609	28.35	2521	8.519	0.257	NA	0.117	0.557	76.349	174.292
137	1	146	2.624	2.566	28.56	2560	8.569	0.234	NA	0.051	0.242	-123.398	160.253
138	1	147	2.617	2.555	28.77	3114	8.582	0.231	NA	0.013	0.06	-120.08	3.318
139	1	148	2.622	2.603	28.98	2666	8.63	0.228	NA	0.048	0.229	83.792	-156.128
140	1	149	2.597	2.545	29.19	1433	8.693	0.215	NA	0.063	0.301	-113.484	162.724
141	1	150	2.563	2.495	29.4	1606	8.754	0.208	NA	0.061	0.288	-124.366	-10.882
142	1	151	2.652	2.557	29.61	2144	8.862	0.264	NA	0.108	0.514	34.939	159.305
143	1	152	2.653	2.57	29.82	2879	8.875	0.262	NA	0.013	0.061	85.108	50.169
144	1	153	2.641	2.521	30.03	2901	8.925	0.265	NA	0.05	0.239	-103.196	171.696
145	1	154	2.617	2.576	30.24	2734	8.985	0.226	NA	0.06	0.285	113.96	-142.845
146	1	155	2.584	2.647	30.45	2502	9.063	0.192	NA	0.078	0.371	114.569	0.61
147	1	156	2.666	2.637	30.66	2655	9.145	0.272	NA	0.082	0.392	-6.709	-121.279
148	1	157	2.593	2.569	30.87	1858	9.245	0.204	NA	0.1	0.475	-137.084	-130.374
149	1	158	2.553	2.674	31.08	2502	9.357	0.168	NA	0.112	0.535	111.004	-111.912
150	1	159	2.628	2.546	31.29	2886	9.506	0.244	NA	0.149	0.707	-59.72	-170.724
151	1	160	2.618	2.57	31.5	2272	9.532	0.228	NA	0.027	0.126	111.955	171.675
152	1	161	2.615	2.561	31.71	2749	9.542	0.228	NA	0.01	0.047	-105.951	142.095
153	1	162	2.578	2.614	31.92	2534	9.607	0.184	NA	0.065	0.307	124.635	-129.414
154	1	163	2.607	2.635	32.13	1907	9.642	0.213	NA	0.036	0.169	37.224	-87.411
155	1	164	2.585	2.633	32.34	2653	9.664	0.192	NA	0.021	0.102	-174.323	148.452
156	1	165	2.616	2.582	32.55	1717	9.723	0.224	NA	0.059	0.282	-59.347	114.977
157	1	166	2.643	2.685	32.76	2630	9.829	0.257	NA	0.106	0.504	75.12	134.466
158	1	167	2.65	2.605	32.97	2306	9.909	0.256	NA	0.08	0.381	-84.874	-159.994
159	1	168	2.638	2.577	33.18	2589	9.94	0.246	NA	0.031	0.148	-113.693	-28.82
160	1	169	2.649	2.646	33.39	3936	10.011	0.256	NA	0.071	0.337	81.071	-165.236
161	1	170	2.663	2.595	33.6	2239	10.064	0.27	NA	0.054	0.255	-74.065	-155.135
162	1	171	2.598	2.548	33.81	2873	10.145	0.214	NA	0.081	0.385	-144.275	-70.21
163	1	172	2.586	2.558	34.02	2389	10.161	0.2	NA	0.016	0.074	139.445	-76.281
164	1	173	2.625	2.584	34.23	4341	10.207	0.233	NA	0.047	0.223	33.419	-106.026
165	1	174	2.573	2.537	34.44	2451	10.278	0.195	NA	0.07	0.335	-137.956	-171.374
166	1	175	2.62	2.606	34.65	3475	10.362	0.225	NA	0.084	0.398	55.774	-166.27
167	1	176	2.664	2.567	34.86	1713	10.42	0.274	NA	0.059	0.28	-41.423	-97.197
168	1	177	2.629	2.574	35.07	4405	10.455	0.239	NA	0.035	0.167	168.967	-149.609
169	1	178	2.591	2.561	35.28	2003	10.496	0.204	NA	0.041	0.193	-161.454	29.579
170	1	179	2.667	2.581	35.49	2912	10.575	0.275	NA	0.079	0.376	15.25	176.704
171	1	180	2.54	2.614	35.7	1813	10.706	0.146	NA	0.131	0.624	165.506	150.255
172	1	181	2.56	2.534	35.91	2685	10.788	0.185	NA	0.083	0.393	-76.213	118.281
173	1	182	2.554	2.622	36.12	3598	10.877	0.159	NA	0.089	0.422	93.95	170.163
174	1	183	2.583	2.637	36.33	2227	10.91	0.19	NA	0.033	0.158	26.753	-67.197
175	1	184	2.66	2.555	36.54	4023	11.023	0.272	NA	0.112	0.535	-47.4	-74.152
176	1	185	2.539	2.622	36.75	1578	11.16	0.144	NA	0.138	0.657	150.924	-161.676
177	1	186	2.577	2.619	36.96	1241	11.198	0.182	NA	0.038	0.179	-4.162	-155.086
178	1	187	2.629	2.632	37.17	2862	11.252	0.235	NA	0.054	0.259	13.979	18.141
179	1	188	2.477	2.512	37.38	2442	11.446	0.133	NA	0.194	0.924	-141.828	-155.807
180	1	189	2.583	2.628	37.59	2261	11.604	0.189	NA	0.157	0.75	47.654	-170.518
181	1	190	2.579	2.612	37.8	2971	11.621	0.185	NA	0.017	0.082	-101.194	-148.848
182	1	191	2.562	2.628	38.01	2929	11.645	0.167	NA	0.024	0.116	137.223	-121.583
183	1	192	2.609	2.645	38.22	2914	11.696	0.216	NA	0.051	0.241	19.699	-117.525
184	1	193	2.598	2.624	38.43	2653	11.72	0.204	NA	0.024	0.114	-117.604	-137.302
185	1	194	2.635	2.624	38.64	3560	11.757	0.241	NA	0.037	0.176	0.323	117.926
186	1	195	2.615	2.589	38.85	2907	11.797	0.222	NA	0.04	0.193	-119.449	-119.771
187	1	196	2.658	2.623	39.06	2457	11.851	0.263	NA	0.054	0.259	38.171	157.62
188	1	197	2.629	2.685	39.27	3093	11.92	0.244	NA	0.069	0.326	114.975	76.804
189	1	198	2.574	2.66	39.48	2730	11.981	0.184	NA	0.061	0.29	-155.664	89.361
190	1	199	2.472	2.631	39.69	2261	12.086	0.079	NA	0.105	0.5	-164.328	-8.664
191	1	200	2.429	2.732	39.9	1973	12.196	0.12	NA	0.11	0.522	113.498	-82.174
192	1	201	2.46	2.747	40.11	2054	12.23	0.146	NA	0.035	0.165	26.225	-87.273
193	1	202	2.414	2.719	40.32	2080	12.284	0.104	NA	0.054	0.256	-148.538	-174.763
194	1	203	2.228	2.742	40.53	3225	12.471	0.208	NA	0.187	0.891	172.865	-38.597
195	1	204	2.216	2.766	40.74	2485	12.497	0.232	NA	0.026	0.125	117.465	-55.4
196	1	205	2.199	2.803	40.95	3157	12.538	0.27	NA	0.041	0.193	115.124	-2.341
197	1	206	2.346	2.809	41.16	1568	12.685	0.198	NA	0.147	0.701	2.683	-112.441
198	1	207	2.288	2.777	41.37	2071	12.752	0.192	NA	0.067	0.318	-150.906	-153.589
199	1	208	2.373	2.791	41.58	2470	12.838	0.175	NA	0.087	0.412	9.302	160.208
200	1	209	2.461	2.781	41.79	1734	12.927	0.177	NA	0.088	0.421	-6.548	-15.851
