# Supplementary material for: Random sub-diffusion and capture of genes by the nuclear pore reduces dynamics and coordinates inter-chromosomal movement
Source: eLife. 2021 May 18;10:e66238. doi: 10.7554/eLife.66238 (PMC8195609; doi:10.7554/eLife.66238)
Supplement: Figure 6—source data 1. [file elife-66238-fig6-data1.zip › CLUST_DB/CLUST_HIS4dip_MinusH/190328_QuickCap_H4dip_MinusH_Pri_17.csv]

Nr	TID	PID	x [micron]	y [micron]	t [sec]	I [val]	Len [micron]	D2S [micron]	D2R [micron]	D2P [micron]	v [micron/sec]	α [deg]	Δα [deg]
1	1	5	1.985	3.054	0	3545	0	0	NA	NA	NA	NA	NA
2	1	6	1.99	3.04	0.21	5230	0.014	0.014	NA	0.014	0.068	-70.03	NA
3	1	7	1.993	3.053	0.42	5143	0.027	0.008	NA	0.013	0.063	75.333	145.363
4	1	8	2.001	2.97	0.63	6713	0.11	0.085	NA	0.083	0.395	-84.438	-159.771
5	1	9	1.999	2.963	0.84	4678	0.119	0.092	NA	0.008	0.038	-108.173	-23.735
6	1	10	2.054	2.925	1.05	6926	0.185	0.146	NA	0.067	0.319	-34.777	73.395
7	1	11	2.04	2.905	1.26	7191	0.209	0.158	NA	0.023	0.111	-124.315	-89.538
8	1	12	2.06	2.996	1.47	5824	0.302	0.095	NA	0.093	0.442	77.814	-157.871
9	1	13	2.038	2.902	1.68	6530	0.398	0.16	NA	0.097	0.46	-103.46	178.727
10	1	14	1.965	2.99	1.89	5305	0.512	0.067	NA	0.114	0.541	129.806	-126.734
11	1	15	1.963	2.957	2.1	6463	0.544	0.099	NA	0.032	0.154	-93.539	136.655
12	1	16	1.925	3.003	2.31	7609	0.603	0.079	NA	0.059	0.282	129.873	-136.588
13	1	17	1.93	2.89	2.52	7010	0.716	0.172	NA	0.112	0.535	-87.558	142.569
14	1	18	1.928	2.974	2.73	8322	0.8	0.098	NA	0.084	0.4	91.303	178.861
15	1	19	2.002	3.029	2.94	5224	0.892	0.03	NA	0.092	0.44	36.093	-55.21
16	1	20	1.982	2.917	3.15	5751	1.006	0.137	NA	0.114	0.542	-100.542	-136.635
17	1	21	1.934	3.05	3.36	5913	1.147	0.051	NA	0.141	0.674	109.523	-149.935
18	1	22	1.979	3.008	3.57	7775	1.208	0.046	NA	0.061	0.291	-43.037	-152.56
19	1	23	1.988	2.947	3.78	5841	1.271	0.107	NA	0.062	0.298	-81.276	-38.239
20	1	24	1.967	3.024	3.99	4663	1.351	0.035	NA	0.08	0.381	105.74	-172.984
21	1	25	1.965	2.982	4.2	6848	1.393	0.075	NA	0.042	0.2	-92.325	161.935
22	1	26	1.919	3.074	4.41	4693	1.497	0.069	NA	0.104	0.493	116.667	-151.007
23	1	27	2.003	3.102	4.62	6267	1.585	0.051	NA	0.089	0.423	17.927	-98.741
24	1	28	1.969	3.004	4.83	6679	1.688	0.052	NA	0.103	0.489	-109.055	-126.982
25	1	29	1.93	3.097	5.04	7197	1.788	0.069	NA	0.1	0.476	112.968	-137.977
26	1	30	1.958	3.127	5.25	7328	1.829	0.078	NA	0.041	0.193	48.196	-64.772
27	1	31	1.99	2.96	5.46	6619	1.999	0.094	NA	0.17	0.811	-78.985	-127.181
28	1	32	1.969	3.014	5.67	5663	2.057	0.043	NA	0.058	0.277	111.161	-169.854
29	1	33	1.959	2.991	5.88	7871	2.082	0.068	NA	0.025	0.118	-112.94	135.899
30	1	34	1.987	2.986	6.09	6003	2.11	0.068	NA	0.028	0.135	-11.111	101.829
31	1	35	1.997	2.942	6.3	5395	2.155	0.112	NA	0.044	0.211	-77.346	-66.235
32	1	36	1.944	2.911	6.51	7989	2.217	0.149	NA	0.062	0.294	-149.354	-72.008
33	1	37	1.978	2.931	6.72	5977	2.256	0.123	NA	0.039	0.187	30.111	179.465
34	1	38	2.002	3.042	6.93	7447	2.37	0.021	NA	0.115	0.546	77.574	47.463
35	1	39	2.036	3.089	7.14	6965	2.428	0.062	NA	0.058	0.275	54.581	-22.993
36	1	40	2.011	3.082	7.35	4584	2.453	0.039	NA	0.025	0.121	-163.434	141.985
37	1	41	1.972	3.065	7.56	7426	2.497	0.018	NA	0.044	0.207	-156.631	6.803
38	1	42	1.993	3.096	7.77	4552	2.535	0.043	NA	0.038	0.179	55.193	-148.176
39	1	43	1.898	3.045	7.98	5218	2.642	0.087	NA	0.108	0.513	-151.8	153.007
40	1	44	2.005	3.022	8.19	6794	2.751	0.037	NA	0.109	0.519	-12.27	139.53
41	1	45	1.973	3.049	8.4	6336	2.793	0.013	NA	0.042	0.201	139.333	151.603
42	1	46	2.029	3.049	8.61	5480	2.85	0.045	NA	0.057	0.27	-0.209	-139.541
43	1	47	1.997	3.014	8.82	5518	2.898	0.041	NA	0.048	0.226	-132.915	-132.706
44	1	48	1.998	2.99	9.03	6647	2.922	0.064	NA	0.024	0.114	-88.673	44.242
45	1	49	2.042	2.992	9.24	5467	2.966	0.084	NA	0.045	0.212	1.49	90.163
46	1	50	1.985	2.97	9.45	4876	3.027	0.083	NA	0.061	0.29	-159.662	-161.152
47	1	51	1.985	2.937	9.66	7675	3.06	0.116	NA	0.033	0.159	-90.12	69.542
48	1	52	1.939	3.007	9.87	6619	3.144	0.066	NA	0.083	0.397	123.599	-146.28
49	1	53	2.003	2.934	10.08	6784	3.241	0.121	NA	0.097	0.461	-48.761	-172.36
50	1	54	2.036	2.92	10.29	5864	3.277	0.143	NA	0.036	0.172	-22.966	25.795
51	1	55	2.04	2.868	10.5	6920	3.328	0.194	NA	0.052	0.246	-85.153	-62.187
52	1	56	1.961	3.014	10.71	4488	3.494	0.046	NA	0.166	0.789	118.469	-156.379
53	1	57	1.962	2.915	10.92	6570	3.593	0.14	NA	0.099	0.469	-89.668	151.864
54	1	58	2.053	2.968	11.13	5969	3.698	0.11	NA	0.105	0.501	29.757	119.424
55	1	59	2.002	2.815	11.34	5930	3.858	0.239	NA	0.161	0.766	-108.742	-138.499
56	1	60	2.005	2.892	11.55	4292	3.936	0.163	NA	0.077	0.368	87.384	-163.874
57	1	61	1.989	2.847	11.76	6412	3.983	0.206	NA	0.048	0.228	-109.243	163.373
58	1	62	2.007	2.932	11.97	5832	4.07	0.124	NA	0.086	0.41	78.447	-172.31
59	1	63	2.011	2.914	12.18	6425	4.088	0.142	NA	0.018	0.087	-75.127	-153.574
60	1	64	1.959	2.885	12.39	7355	4.148	0.171	NA	0.06	0.286	-150.838	-75.71
61	1	65	1.973	2.951	12.6	6429	4.215	0.104	NA	0.067	0.321	77.937	-131.226
62	1	66	1.911	3	12.81	6822	4.294	0.091	NA	0.079	0.377	141.181	63.244
63	1	67	1.901	2.907	13.02	6862	4.388	0.169	NA	0.094	0.447	-96.048	122.771
64	1	68	1.901	2.904	13.23	5983	4.391	0.171	NA	0.003	0.012	-101.801	-5.753
65	1	69	1.9	2.853	13.44	7170	4.442	0.218	NA	0.051	0.244	-90.912	10.89
66	1	70	2.007	2.83	13.65	6562	4.552	0.225	NA	0.11	0.523	-12.162	78.75
67	1	71	1.965	2.882	13.86	5898	4.619	0.173	NA	0.067	0.321	129.267	141.428
68	1	72	1.943	2.881	14.07	5678	4.641	0.178	NA	0.022	0.104	-176.296	54.437
69	1	73	1.995	2.848	14.28	8593	4.702	0.205	NA	0.061	0.291	-31.67	144.627
70	1	74	1.97	2.899	14.49	6613	4.759	0.155	NA	0.056	0.268	116.131	147.801
71	1	75	1.978	2.927	14.7	5740	4.787	0.127	NA	0.029	0.137	73.011	-43.12
72	1	76	1.993	2.91	14.91	5311	4.809	0.143	NA	0.022	0.105	-47.211	-120.222
73	1	77	1.903	2.913	15.12	6496	4.9	0.163	NA	0.09	0.43	178.66	-134.129
74	1	78	1.953	2.971	15.33	5280	4.977	0.088	NA	0.077	0.366	49.98	-128.68
75	1	79	1.976	2.982	15.54	6271	5.002	0.072	NA	0.026	0.124	24.056	-25.924
76	1	80	2.011	2.992	15.75	3212	5.039	0.067	NA	0.036	0.172	15.935	-8.121
77	1	81	1.952	3.044	15.96	5038	5.117	0.034	NA	0.079	0.375	138.192	122.257
78	1	82	1.976	3.084	16.17	4642	5.164	0.031	NA	0.046	0.22	58.411	-79.781
79	1	83	1.872	3.034	16.38	3889	5.279	0.114	NA	0.115	0.548	-154.565	147.024
80	1	84	1.843	2.956	16.59	4320	5.362	0.172	NA	0.084	0.399	-110.91	43.655
81	1	85	1.846	3.067	16.8	6016	5.474	0.139	NA	0.111	0.53	87.954	-161.135
82	1	86	2.017	3.103	17.01	5002	5.648	0.059	NA	0.174	0.83	11.697	-76.258
83	1	87	1.974	3.092	17.22	3609	5.692	0.04	NA	0.044	0.21	-166.615	-178.311
84	1	88	1.95	3.099	17.43	5096	5.717	0.057	NA	0.025	0.12	165.212	-28.174
85	1	89	1.923	3.09	17.64	4087	5.746	0.072	NA	0.028	0.134	-161.505	33.283
86	1	90	1.954	3.15	17.85	4027	5.813	0.101	NA	0.067	0.321	62.698	-135.796
87	1	91	2.059	3.202	18.06	5043	5.93	0.166	NA	0.117	0.556	26.433	-36.265
88	1	92	2.031	3.228	18.27	4450	5.968	0.18	NA	0.038	0.181	137.096	110.662
89	1	93	1.983	3.138	18.48	2489	6.069	0.085	NA	0.101	0.483	-118.357	104.548
90	1	94	1.963	3.085	18.69	3620	6.127	0.038	NA	0.058	0.274	-110.404	7.953
91	1	95	1.891	3.055	18.9	4832	6.204	0.094	NA	0.077	0.367	-157.625	-47.221
92	1	96	1.974	3.019	19.11	4027	6.295	0.036	NA	0.091	0.431	-23.652	133.973
93	1	97	2.044	3.144	19.32	3349	6.438	0.108	NA	0.143	0.682	61.043	84.694
94	1	98	2.03	3.106	19.53	4981	6.479	0.069	NA	0.041	0.195	-109.544	-170.587
95	1	99	2.09	3.102	19.74	4989	6.539	0.116	NA	0.06	0.285	-3.194	106.351
96	1	100	2.045	3.105	19.95	5158	6.583	0.079	NA	0.045	0.214	175.965	179.159
97	1	101	2.041	3.109	20.16	5190	6.588	0.079	NA	0.005	0.024	141.265	-34.7
98	1	102	2.049	2.993	20.37	4782	6.704	0.088	NA	0.116	0.551	-85.977	132.758
99	1	103	2.065	3.021	20.58	3935	6.737	0.087	NA	0.033	0.155	59.826	145.803
100	1	104	2.042	2.963	20.79	4416	6.8	0.107	NA	0.063	0.301	-111.783	-171.609
101	1	105	1.991	3.006	21	3238	6.867	0.048	NA	0.067	0.321	139.836	-108.381
102	1	106	2.04	2.945	21.21	4324	6.946	0.122	NA	0.079	0.375	-51.469	168.695
103	1	107	1.96	2.941	21.42	4987	7.025	0.115	NA	0.079	0.378	-177.365	-125.897
104	1	108	1.955	2.995	21.63	3039	7.08	0.065	NA	0.055	0.261	95.686	-86.948
105	1	109	1.844	3.029	21.84	4102	7.196	0.142	NA	0.115	0.549	162.928	67.242
106	1	110	2.028	3.047	22.05	3744	7.38	0.044	NA	0.185	0.88	5.516	-157.412
107	1	111	2.054	3.03	22.26	4032	7.411	0.073	NA	0.031	0.146	-34.785	-40.301
108	1	112	1.979	3.079	22.47	4708	7.501	0.026	NA	0.09	0.426	146.366	-178.849
109	1	113	1.949	3.116	22.68	3965	7.549	0.072	NA	0.048	0.229	129.187	-17.179
110	1	114	1.897	3.119	22.89	3607	7.6	0.11	NA	0.052	0.247	176.7	47.513
111	1	115	1.967	3.105	23.1	2340	7.672	0.054	NA	0.072	0.341	-11.771	171.529
112	1	116	1.972	3.036	23.31	4121	7.741	0.021	NA	0.068	0.326	-85.73	-73.958
113	1	117	1.961	3.054	23.52	6278	7.761	0.024	NA	0.021	0.098	123.976	-150.294
114	1	118	2.038	3.067	23.73	4904	7.839	0.054	NA	0.078	0.372	10.076	-113.9
115	1	119	1.994	3.081	23.94	4802	7.885	0.029	NA	0.046	0.219	162.774	152.698
116	1	120	1.978	2.991	24.15	6056	7.977	0.063	NA	0.091	0.435	-99.959	97.268
117	1	121	1.993	3.008	24.36	4311	7.999	0.046	NA	0.023	0.109	49.853	149.811
118	1	122	2.058	3.013	24.57	2609	8.065	0.084	NA	0.066	0.313	3.791	-46.062
119	1	123	1.956	3.021	24.78	4490	8.167	0.044	NA	0.102	0.487	175.614	171.823
120	1	124	1.932	3.031	24.99	4435	8.194	0.058	NA	0.026	0.125	156.923	-18.69
121	1	125	1.913	3.123	25.2	3594	8.288	0.1	NA	0.094	0.448	101.852	-55.071
122	1	126	1.931	3.05	25.41	4132	8.364	0.053	NA	0.076	0.361	-75.602	-177.454
123	1	127	1.997	3.113	25.62	3121	8.455	0.061	NA	0.091	0.433	44.193	119.795
124	1	128	1.912	3.013	25.83	4027	8.586	0.084	NA	0.131	0.625	-130.381	-174.574
125	1	129	2.007	2.959	26.04	4885	8.696	0.097	NA	0.11	0.523	-29.276	101.105
126	1	130	1.882	2.942	26.25	5774	8.822	0.152	NA	0.127	0.603	-172.262	-142.987
127	1	131	1.883	2.941	26.46	5126	8.824	0.152	NA	0.002	0.007	-69.578	102.684
128	1	132	1.86	3.044	26.67	3246	8.929	0.125	NA	0.105	0.501	102.479	172.057
129	1	133	1.854	2.922	26.88	5471	9.051	0.185	NA	0.122	0.579	-92.647	164.874
130	1	134	1.793	2.927	27.09	4599	9.112	0.229	NA	0.061	0.291	174.936	-92.417
131	1	135	1.907	3.036	27.3	3534	9.269	0.08	NA	0.157	0.747	43.654	-131.282
132	1	136	1.84	2.978	27.51	4620	9.357	0.163	NA	0.088	0.42	-139.525	176.821
133	1	137	1.922	2.934	27.72	3756	9.451	0.135	NA	0.094	0.447	-28.101	111.424
134	1	138	1.923	3.054	27.93	3308	9.57	0.061	NA	0.119	0.568	89.535	117.636
135	1	139	1.904	3.062	28.14	3675	9.592	0.082	NA	0.022	0.102	156.546	67.011
136	1	140	1.97	3.06	28.35	3697	9.658	0.017	NA	0.066	0.314	-1.601	-158.147
137	1	141	2.077	3.021	28.56	4384	9.772	0.098	NA	0.115	0.546	-20.143	-18.541
138	1	142	2.071	3.019	28.77	3332	9.779	0.093	NA	0.006	0.031	-160.808	-140.665
139	1	143	2.084	3.032	28.98	4998	9.797	0.102	NA	0.019	0.089	46.531	-152.662
140	1	144	1.894	3.037	29.19	3850	9.987	0.092	NA	0.19	0.904	178.687	132.156
141	1	145	2.028	3.162	29.4	6461	10.17	0.116	NA	0.183	0.871	43.222	-135.464
142	1	146	2.074	3.197	29.61	5088	10.228	0.168	NA	0.058	0.275	37.237	-5.985
143	1	147	1.967	3.136	29.82	4145	10.351	0.085	NA	0.123	0.584	-150.563	172.2
144	1	148	1.933	3.197	30.03	4797	10.42	0.153	NA	0.069	0.33	118.806	-90.631
145	1	149	1.909	3.136	30.24	3494	10.486	0.112	NA	0.066	0.315	-111.777	129.417
146	1	150	1.974	3.024	30.45	3530	10.615	0.031	NA	0.129	0.615	-59.619	52.158
147	1	151	1.984	2.998	30.66	5190	10.644	0.056	NA	0.028	0.135	-70.082	-10.463
148	1	152	1.989	3.06	30.87	6521	10.706	0.008	NA	0.062	0.297	84.687	154.769
149	1	153	2.058	2.996	31.08	4185	10.8	0.094	NA	0.094	0.448	-42.839	-127.526
150	1	154	2.158	2.971	31.29	3396	10.903	0.192	NA	0.103	0.49	-13.587	29.252
151	1	155	2.149	3.006	31.5	5928	10.939	0.171	NA	0.036	0.17	104.994	118.581
152	1	156	2.017	2.915	31.71	2848	11.099	0.143	NA	0.16	0.764	-145.321	109.685
153	1	157	2.082	3.035	31.92	6007	11.236	0.099	NA	0.137	0.653	61.791	-152.888
154	1	158	2.072	2.992	32.13	3095	11.28	0.107	NA	0.044	0.21	-102.891	-164.682
155	1	159	2.132	3.018	32.34	4881	11.345	0.152	NA	0.065	0.31	23.353	126.244
156	1	160	2.087	3.026	32.55	5710	11.391	0.106	NA	0.045	0.216	170.508	147.154
157	1	161	2.119	2.925	32.76	5905	11.496	0.185	NA	0.105	0.501	-72.73	116.762
158	1	162	2.089	3.044	32.97	4215	11.618	0.104	NA	0.122	0.582	104.092	176.822
159	1	163	2.054	3.014	33.18	3168	11.664	0.08	NA	0.046	0.22	-139.487	116.421
160	1	164	2.089	3.108	33.39	4200	11.765	0.118	NA	0.101	0.48	69.376	-151.137
161	1	165	2.02	3.129	33.6	2385	11.837	0.083	NA	0.072	0.342	163.446	94.07
162	1	166	2.025	3.068	33.81	3846	11.898	0.043	NA	0.061	0.289	-85.445	111.109
163	1	167	1.909	2.983	34.02	4804	12.042	0.104	NA	0.144	0.687	-143.758	-58.312
164	1	168	1.94	2.965	34.23	5653	12.078	0.099	NA	0.036	0.172	-30.069	113.689
165	1	169	2.011	3.013	34.44	5627	12.164	0.048	NA	0.085	0.407	34.214	64.283
166	1	170	1.921	3.02	34.65	5612	12.254	0.072	NA	0.09	0.429	175.382	141.168
167	1	171	1.971	2.97	34.86	4654	12.324	0.084	NA	0.07	0.335	-44.977	139.642
168	1	172	1.883	3.021	35.07	2745	12.426	0.107	NA	0.102	0.484	149.961	-165.062
169	1	173	2.018	3.093	35.28	4535	12.579	0.052	NA	0.153	0.728	28.205	-121.756
170	1	174	2.011	3.06	35.49	1540	12.613	0.027	NA	0.034	0.162	-101.814	-130.019
171	1	175	2.009	3.021	35.7	1905	12.652	0.04	NA	0.039	0.187	-93.184	8.63
172	1	176	2.003	3.002	35.91	2926	12.672	0.055	NA	0.02	0.095	-106.795	-13.611
173	1	177	1.96	2.958	36.12	3925	12.733	0.099	NA	0.061	0.291	-134.456	-27.66
174	1	178	1.98	2.988	36.33	4671	12.769	0.066	NA	0.036	0.172	56.029	-169.516
175	1	179	1.96	2.903	36.54	4418	12.857	0.153	NA	0.088	0.418	-103.374	-159.402
176	1	180	1.989	2.933	36.75	4733	12.899	0.121	NA	0.042	0.202	45.896	149.269
177	1	181	2.074	2.978	36.96	4776	12.996	0.117	NA	0.096	0.458	27.841	-18.055
178	1	182	1.989	3.004	37.17	4878	13.085	0.05	NA	0.089	0.425	163.389	135.548
179	1	183	2.025	2.93	37.38	3786	13.167	0.13	NA	0.082	0.392	-64.016	132.596
180	1	184	1.969	2.966	37.59	4661	13.235	0.089	NA	0.067	0.32	147.129	-148.856
181	1	185	1.951	2.912	37.8	6231	13.291	0.145	NA	0.057	0.27	-107.623	105.248
182	1	186	1.887	2.897	38.01	7426	13.357	0.185	NA	0.066	0.314	-166.52	-58.897
183	1	187	1.845	2.921	38.22	5156	13.406	0.192	NA	0.049	0.232	149.821	-43.66
184	1	188	1.864	2.849	38.43	4232	13.481	0.238	NA	0.075	0.357	-75.31	134.869
185	1	189	1.932	2.88	38.64	5303	13.556	0.181	NA	0.075	0.356	25.083	100.393
186	1	190	2.013	2.904	38.85	3496	13.64	0.153	NA	0.084	0.401	15.963	-9.12
187	1	191	2.067	2.986	39.06	3999	13.739	0.107	NA	0.099	0.47	56.591	40.628
188	1	192	1.962	2.983	39.27	3592	13.843	0.074	NA	0.105	0.499	-178.522	124.887
189	1	193	1.965	3.04	39.48	3270	13.901	0.024	NA	0.057	0.272	87.286	-94.192
190	1	194	1.946	3.023	39.69	4793	13.927	0.05	NA	0.026	0.126	-137.822	134.892
191	1	195	1.968	3.002	39.9	4392	13.958	0.055	NA	0.031	0.146	-43.263	94.559
192	1	196	2.032	3.097	40.11	3987	14.073	0.064	NA	0.115	0.548	56.254	99.517
193	1	197	1.955	3.023	40.32	2670	14.179	0.042	NA	0.106	0.507	-136.057	167.688
194	1	198	1.998	2.951	40.53	3366	14.263	0.103	NA	0.084	0.399	-59.403	76.654
195	1	199	2.025	2.871	40.74	5497	14.348	0.187	NA	0.085	0.406	-71.342	-11.939
196	1	200	2.007	2.833	40.95	5461	14.39	0.221	NA	0.041	0.196	-115.886	-44.544
197	1	201	1.961	2.795	41.16	5602	14.45	0.26	NA	0.06	0.287	-139.939	-24.053
198	1	202	1.973	2.781	41.37	4403	14.468	0.273	NA	0.018	0.086	-47.339	92.6
199	1	203	1.966	2.806	41.58	7027	14.494	0.248	NA	0.026	0.123	105.873	153.213
200	1	204	1.986	2.822	41.79	5593	14.519	0.232	NA	0.025	0.121	38.672	-67.201
