# Supplementary material for: Random sub-diffusion and capture of genes by the nuclear pore reduces dynamics and coordinates inter-chromosomal movement
Source: eLife. 2021 May 18;10:e66238. doi: 10.7554/eLife.66238 (PMC8195609; doi:10.7554/eLife.66238)
Supplement: Figure 6—source data 1. [file elife-66238-fig6-data1.zip › CLUST_DB/CLUST_HIS4dip_MinusH/190328_QuickCap_H4dip_MinusH_Pri_18.csv]

Nr	TID	PID	x [micron]	y [micron]	t [sec]	I [val]	Len [micron]	D2S [micron]	D2R [micron]	D2P [micron]	v [micron/sec]	α [deg]	Δα [deg]
1	1	68	2.177	2.456	0	6670	0	0	NA	NA	NA	NA	NA
2	1	69	2.157	2.483	0.21	7259	0.033	0.033	NA	0.033	0.159	126.871	NA
3	1	70	2.107	2.528	0.42	6679	0.101	0.101	NA	0.068	0.325	138.324	11.453
4	1	71	2.093	2.559	0.63	7409	0.136	0.133	NA	0.034	0.162	113.761	-24.563
5	1	72	2.157	2.532	0.84	7443	0.205	0.078	NA	0.069	0.331	-23.345	-137.106
6	1	73	2.206	2.543	1.05	7874	0.256	0.092	NA	0.051	0.241	13.536	36.88
7	1	74	2.243	2.552	1.26	6990	0.294	0.117	NA	0.038	0.183	13.576	0.04
8	1	75	2.097	2.52	1.47	8610	0.443	0.103	NA	0.149	0.712	-167.644	178.781
9	1	76	2.091	2.595	1.68	7240	0.519	0.164	NA	0.075	0.358	94.93	-97.426
10	1	77	2.065	2.503	1.89	6536	0.615	0.121	NA	0.096	0.458	-105.207	159.863
11	1	78	2.156	2.455	2.1	6449	0.718	0.021	NA	0.103	0.49	-27.696	77.511
12	1	79	2.174	2.478	2.31	6760	0.747	0.022	NA	0.029	0.138	52.875	80.571
13	1	80	2.099	2.46	2.52	8341	0.824	0.079	NA	0.077	0.367	-166.904	140.221
14	1	81	2.191	2.464	2.73	6167	0.916	0.016	NA	0.093	0.441	1.936	168.84
15	1	82	2.178	2.493	2.94	5433	0.949	0.037	NA	0.033	0.156	114.707	112.77
16	1	83	2.269	2.431	3.15	6474	1.06	0.095	NA	0.111	0.529	-34.343	-149.05
17	1	84	2.271	2.409	3.36	5011	1.082	0.105	NA	0.022	0.103	-85.815	-51.471
18	1	85	2.272	2.413	3.57	5890	1.086	0.104	NA	0.004	0.019	69.799	155.613
19	1	86	2.333	2.386	3.78	6971	1.152	0.17	NA	0.066	0.316	-23.537	-93.336
20	1	87	2.359	2.404	3.99	6510	1.183	0.189	NA	0.031	0.15	34.684	58.221
21	1	88	2.386	2.349	4.2	6176	1.245	0.235	NA	0.062	0.295	-63.621	-98.306
22	1	89	2.365	2.328	4.41	4255	1.275	0.227	NA	0.03	0.141	-135.788	-72.167
23	1	90	2.383	2.259	4.62	3048	1.346	0.285	NA	0.072	0.341	-75.557	60.231
24	1	91	2.365	2.327	4.83	1924	1.417	0.228	NA	0.07	0.334	104.872	-179.571
25	1	92	2.323	2.411	5.04	1459	1.511	0.152	NA	0.095	0.451	116.201	11.329
26	1	93	2.441	2.34	5.25	4718	1.649	0.288	NA	0.138	0.657	-31.164	-147.365
27	1	94	2.328	2.299	5.46	970	1.769	0.217	NA	0.12	0.573	-160.107	-128.943
28	1	95	2.223	2.454	5.67	1002	1.957	0.045	NA	0.187	0.892	124.124	-75.769
29	1	96	2.292	2.432	5.88	2225	2.03	0.117	NA	0.073	0.346	-17.533	-141.657
30	1	97	2.429	2.441	6.09	3746	2.166	0.252	NA	0.137	0.651	3.803	21.337
31	1	98	2.352	2.436	6.3	3485	2.244	0.175	NA	0.077	0.368	-175.894	-179.698
32	1	99	2.445	2.425	6.51	4558	2.337	0.269	NA	0.094	0.446	-6.745	169.149
33	1	100	2.399	2.376	6.72	3799	2.404	0.236	NA	0.067	0.32	-133.066	-126.321
34	1	101	2.432	2.396	6.93	5141	2.443	0.261	NA	0.038	0.183	32.12	165.186
35	1	102	2.412	2.457	7.14	3739	2.506	0.235	NA	0.063	0.302	107.696	75.576
36	1	103	2.409	2.459	7.35	6421	2.51	0.231	NA	0.004	0.019	148.397	40.701
37	1	104	2.413	2.392	7.56	5830	2.578	0.244	NA	0.067	0.321	-86.241	125.361
38	1	105	2.544	2.445	7.77	5704	2.72	0.367	NA	0.142	0.675	22.123	108.365
39	1	106	2.364	2.392	7.98	4550	2.908	0.197	NA	0.188	0.896	-163.701	174.175
40	1	107	2.363	2.366	8.19	5141	2.934	0.206	NA	0.026	0.123	-92.103	71.598
41	1	108	2.33	2.388	8.4	3313	2.973	0.167	NA	0.039	0.188	146.807	-121.09
42	1	109	2.305	2.432	8.61	6871	3.024	0.13	NA	0.051	0.242	119.606	-27.202
43	1	110	2.417	2.465	8.82	4002	3.141	0.24	NA	0.117	0.558	16.411	-103.194
44	1	111	2.373	2.441	9.03	3765	3.191	0.197	NA	0.05	0.238	-151.374	-167.786
45	1	112	2.422	2.481	9.24	4155	3.254	0.246	NA	0.063	0.301	39.832	-168.794
46	1	113	2.399	2.456	9.45	4529	3.288	0.222	NA	0.034	0.16	-131.833	-171.664
47	1	114	2.303	2.337	9.66	4194	3.441	0.173	NA	0.154	0.732	-128.82	3.012
48	1	115	2.33	2.35	9.87	3549	3.471	0.186	NA	0.03	0.141	26.3	155.12
49	1	116	2.29	2.362	10.08	4492	3.513	0.147	NA	0.042	0.198	163.083	136.783
50	1	117	2.24	2.468	10.29	4697	3.63	0.064	NA	0.117	0.559	115.185	-47.897
51	1	118	2.25	2.477	10.5	3686	3.643	0.075	NA	0.013	0.062	40.663	-74.522
52	1	119	2.267	2.356	10.71	5678	3.764	0.134	NA	0.121	0.578	-81.861	-122.524
53	1	120	2.244	2.373	10.92	5580	3.793	0.106	NA	0.029	0.137	143.741	-134.399
54	1	121	2.329	2.341	11.13	2737	3.885	0.191	NA	0.092	0.436	-20.926	-164.667
55	1	122	2.332	2.299	11.34	6754	3.927	0.22	NA	0.042	0.2	-86.895	-65.969
56	1	123	2.32	2.346	11.55	5802	3.976	0.18	NA	0.049	0.233	104.107	-168.998
57	1	124	2.467	2.375	11.76	3470	4.127	0.301	NA	0.151	0.717	11.09	-93.016
58	1	125	2.371	2.349	11.97	5258	4.227	0.221	NA	0.1	0.477	-164.924	-176.014
59	1	126	2.422	2.401	12.18	4155	4.299	0.251	NA	0.072	0.345	45.248	-149.829
60	1	127	2.37	2.346	12.39	5006	4.374	0.222	NA	0.075	0.357	-133.166	-178.414
61	1	128	2.329	2.34	12.6	4629	4.416	0.191	NA	0.042	0.201	-171.692	-38.525
62	1	129	2.302	2.434	12.81	3782	4.514	0.126	NA	0.098	0.467	105.918	-82.39
63	1	130	2.307	2.379	13.02	3018	4.569	0.15	NA	0.055	0.261	-84.656	169.426
64	1	131	2.365	2.381	13.23	3509	4.627	0.202	NA	0.058	0.276	1.179	85.834
65	1	132	2.312	2.492	13.44	5521	4.75	0.139	NA	0.123	0.587	115.677	114.498
66	1	133	2.285	2.404	13.65	4354	4.842	0.119	NA	0.092	0.436	-107.167	137.157
67	1	134	2.232	2.414	13.86	3925	4.896	0.069	NA	0.054	0.256	169.761	-83.073
68	1	135	2.277	2.34	14.07	3810	4.982	0.153	NA	0.086	0.411	-58.618	131.621
69	1	136	2.29	2.336	14.28	3189	4.996	0.165	NA	0.014	0.067	-17.878	40.74
70	1	137	2.244	2.416	14.49	5375	5.089	0.077	NA	0.093	0.442	119.9	137.778
71	1	138	2.284	2.313	14.7	2440	5.199	0.178	NA	0.111	0.527	-68.803	171.296
72	1	139	2.242	2.398	14.91	3234	5.294	0.087	NA	0.095	0.451	115.911	-175.285
73	1	140	2.205	2.487	15.12	3310	5.391	0.042	NA	0.097	0.46	112.754	-3.157
74	1	141	2.226	2.451	15.33	2820	5.432	0.048	NA	0.042	0.198	-60.426	-173.18
75	1	142	2.236	2.405	15.54	3737	5.479	0.078	NA	0.047	0.225	-76.933	-16.507
76	1	143	2.145	2.383	15.75	4012	5.573	0.08	NA	0.094	0.447	-166.113	-89.18
77	1	144	2.138	2.51	15.96	5371	5.701	0.067	NA	0.127	0.607	93.254	-100.633
78	1	145	2.146	2.418	16.17	3424	5.793	0.049	NA	0.093	0.441	-84.754	-178.008
79	1	146	2.17	2.367	16.38	3027	5.85	0.09	NA	0.057	0.27	-65.07	19.683
80	1	147	2.137	2.427	16.59	4373	5.919	0.05	NA	0.069	0.327	118.515	-176.414
81	1	148	2.167	2.397	16.8	3174	5.96	0.06	NA	0.042	0.199	-45.391	-163.907
82	1	149	2.151	2.458	17.01	4215	6.024	0.027	NA	0.063	0.301	104.415	149.806
83	1	150	2.165	2.387	17.22	4168	6.096	0.07	NA	0.073	0.346	-78.534	177.051
84	1	151	2.202	2.452	17.43	2391	6.171	0.025	NA	0.075	0.356	60.71	139.244
85	1	152	2.258	2.474	17.64	3381	6.231	0.082	NA	0.06	0.284	21.065	-39.645
86	1	153	2.287	2.472	17.85	3257	6.26	0.111	NA	0.029	0.139	-2.601	-23.666
87	1	154	2.279	2.533	18.06	5314	6.321	0.128	NA	0.061	0.288	97.026	99.627
88	1	155	2.258	2.422	18.27	3159	6.433	0.087	NA	0.112	0.535	-101.154	161.82
89	1	156	2.318	2.392	18.48	2453	6.5	0.154	NA	0.067	0.32	-26.983	74.171
90	1	157	2.226	2.458	18.69	3914	6.614	0.048	NA	0.113	0.54	144.425	171.408
91	1	158	2.299	2.447	18.9	2653	6.688	0.122	NA	0.074	0.354	-8.512	-152.937
92	1	159	2.293	2.41	19.11	2602	6.725	0.124	NA	0.037	0.177	-99.791	-91.279
93	1	160	2.263	2.5	19.32	3304	6.82	0.096	NA	0.095	0.451	108.426	-151.783
94	1	161	2.228	2.454	19.53	2538	6.878	0.05	NA	0.058	0.275	-127.573	124.001
95	1	162	2.278	2.383	19.74	2609	6.965	0.124	NA	0.087	0.414	-54.6	72.973
96	1	163	2.298	2.396	19.95	2538	6.989	0.135	NA	0.024	0.115	31.969	86.569
97	1	164	2.32	2.37	20.16	4409	7.022	0.166	NA	0.033	0.159	-50.651	-82.62
98	1	165	2.298	2.327	20.37	2604	7.07	0.176	NA	0.048	0.23	-117.121	-66.47
99	1	166	2.339	2.417	20.58	2839	7.17	0.166	NA	0.099	0.472	65.413	-177.467
100	1	167	2.373	2.33	20.79	3319	7.263	0.233	NA	0.094	0.447	-68.855	-134.268
101	1	168	2.319	2.444	21	2954	7.39	0.142	NA	0.126	0.601	115.034	-176.111
102	1	169	2.39	2.403	21.21	3118	7.472	0.219	NA	0.082	0.39	-30.31	-145.344
103	1	170	2.377	2.5	21.42	4302	7.57	0.204	NA	0.099	0.469	97.929	128.239
104	1	171	2.257	2.452	21.63	3112	7.699	0.08	NA	0.129	0.614	-157.807	104.265
105	1	172	2.256	2.5	21.84	4384	7.748	0.091	NA	0.049	0.232	90.839	-111.354
106	1	173	2.228	2.459	22.05	4930	7.798	0.051	NA	0.05	0.238	-124.062	145.099
107	1	174	2.318	2.444	22.26	4567	7.888	0.141	NA	0.09	0.431	-9.219	114.842
108	1	175	2.289	2.457	22.47	1783	7.92	0.111	NA	0.031	0.15	157.119	166.339
109	1	176	2.295	2.508	22.68	2171	7.972	0.129	NA	0.052	0.248	82.557	-74.563
110	1	177	2.329	2.488	22.89	3618	8.011	0.155	NA	0.039	0.186	-31.539	-114.096
111	1	178	2.368	2.542	23.1	4307	8.078	0.209	NA	0.067	0.32	54.102	85.641
112	1	179	2.279	2.461	23.31	5045	8.199	0.102	NA	0.121	0.574	-137.793	168.104
113	1	180	2.377	2.454	23.52	7253	8.297	0.2	NA	0.098	0.469	-4.296	133.497
114	1	181	2.325	2.541	23.73	5789	8.399	0.171	NA	0.102	0.484	120.629	124.926
115	1	182	2.337	2.535	23.94	3906	8.412	0.178	NA	0.013	0.063	-30.168	-150.797
116	1	183	2.305	2.428	24.15	5124	8.524	0.13	NA	0.112	0.531	-106.717	-76.549
117	1	184	2.364	2.551	24.36	5779	8.661	0.21	NA	0.137	0.651	64.153	170.87
118	1	185	2.349	2.501	24.57	3379	8.713	0.178	NA	0.052	0.247	-106.714	-170.867
119	1	186	2.285	2.531	24.78	4296	8.784	0.131	NA	0.071	0.338	154.784	-98.502
120	1	187	2.391	2.446	24.99	5034	8.919	0.213	NA	0.136	0.646	-38.939	166.277
121	1	188	2.408	2.446	25.2	4373	8.936	0.231	NA	0.017	0.082	-0.055	38.885
122	1	189	2.305	2.456	25.41	4537	9.039	0.128	NA	0.103	0.491	174.284	174.339
123	1	190	2.339	2.387	25.62	3072	9.117	0.176	NA	0.077	0.368	-64.349	121.367
124	1	191	2.31	2.439	25.83	3430	9.177	0.134	NA	0.06	0.284	118.596	-177.055
125	1	192	2.436	2.445	26.04	3249	9.303	0.259	NA	0.126	0.6	2.745	-115.851
126	1	193	2.459	2.451	26.25	2920	9.326	0.282	NA	0.024	0.113	15.481	12.735
127	1	194	2.402	2.378	26.46	3876	9.419	0.238	NA	0.093	0.443	-127.554	-143.035
128	1	195	2.395	2.418	26.67	2717	9.46	0.221	NA	0.041	0.193	100.17	-132.275
129	1	196	2.39	2.421	26.88	2071	9.466	0.215	NA	0.006	0.031	150.257	50.086
130	1	197	2.396	2.406	27.09	2581	9.482	0.225	NA	0.016	0.077	-65.426	144.317
131	1	198	2.373	2.397	27.3	3421	9.507	0.205	NA	0.025	0.118	-158.317	-92.891
132	1	199	2.33	2.455	27.51	3071	9.58	0.152	NA	0.072	0.345	126.826	-74.858
133	1	200	2.312	2.393	27.72	3057	9.644	0.149	NA	0.064	0.307	-105.72	127.455
134	1	201	2.264	2.423	27.93	4296	9.701	0.093	NA	0.057	0.27	148.116	-106.164
135	1	202	2.287	2.415	28.14	3225	9.724	0.117	NA	0.024	0.112	-18.583	-166.699
136	1	203	2.301	2.414	28.35	3624	9.739	0.131	NA	0.015	0.07	-6.963	11.619
137	1	204	2.279	2.443	28.56	4063	9.775	0.103	NA	0.036	0.173	126.906	133.869
138	1	205	2.299	2.454	28.77	4351	9.798	0.122	NA	0.023	0.108	28.873	-98.033
139	1	206	2.352	2.375	28.98	3317	9.892	0.192	NA	0.095	0.45	-56.06	-84.933
140	1	207	2.338	2.39	29.19	5092	9.913	0.173	NA	0.021	0.098	133.105	-170.835
141	1	208	2.329	2.369	29.4	4889	9.936	0.175	NA	0.023	0.108	-112.123	114.772
142	1	209	2.239	2.372	29.61	4066	10.027	0.104	NA	0.091	0.433	178.474	-69.403
143	1	210	2.269	2.449	29.82	5085	10.11	0.092	NA	0.083	0.395	68.24	-110.234
144	1	211	2.298	2.421	30.03	4526	10.15	0.126	NA	0.04	0.191	-44.184	-112.424
145	1	212	2.287	2.396	30.24	4029	10.177	0.125	NA	0.027	0.129	-112.894	-68.71
146	1	213	2.303	2.377	30.45	1580	10.201	0.148	NA	0.024	0.117	-50.912	61.982
147	1	214	2.311	2.321	30.66	1849	10.258	0.19	NA	0.057	0.27	-81.464	-30.552
148	1	215	2.27	2.424	30.87	1919	10.369	0.098	NA	0.111	0.529	111.686	-166.85
149	1	216	2.32	2.48	31.08	1860	10.444	0.145	NA	0.075	0.359	48.695	-62.99
150	1	217	2.316	2.341	31.29	2589	10.584	0.18	NA	0.14	0.666	-91.818	-140.513
151	1	218	2.277	2.402	31.5	2143	10.657	0.113	NA	0.073	0.346	121.824	-146.358
152	1	219	2.308	2.423	31.71	2965	10.694	0.134	NA	0.037	0.176	34.185	-87.639
153	1	220	2.278	2.354	31.92	2944	10.769	0.143	NA	0.075	0.357	-113.514	-147.7
154	1	221	2.286	2.424	32.13	4514	10.838	0.113	NA	0.07	0.332	83.32	-163.165
155	1	222	2.301	2.399	32.34	2585	10.867	0.136	NA	0.029	0.136	-59.113	-142.433
156	1	223	2.308	2.46	32.55	4915	10.928	0.131	NA	0.061	0.291	83.138	142.251
157	1	224	2.349	2.402	32.76	3874	10.999	0.18	NA	0.071	0.339	-54.654	-137.792
158	1	225	2.317	2.439	32.97	4646	11.049	0.14	NA	0.05	0.236	130.641	-174.705
159	1	226	2.312	2.425	33.18	4518	11.064	0.138	NA	0.015	0.072	-110.241	119.119
160	1	227	2.2	2.455	33.39	3187	11.18	0.022	NA	0.115	0.55	165.335	-84.424
161	1	228	2.245	2.428	33.6	3287	11.232	0.073	NA	0.053	0.25	-30.663	164.002
162	1	229	2.213	2.451	33.81	4198	11.271	0.036	NA	0.039	0.187	143.867	174.53
163	1	230	2.343	2.429	34.02	4543	11.403	0.168	NA	0.132	0.629	-9.564	-153.432
164	1	231	2.318	2.41	34.23	3793	11.436	0.148	NA	0.032	0.153	-143.373	-133.808
165	1	232	2.274	2.434	34.44	4477	11.486	0.099	NA	0.05	0.238	151.298	-65.33
166	1	233	2.3	2.473	34.65	3916	11.533	0.123	NA	0.047	0.223	56.605	-94.692
167	1	234	2.332	2.448	34.86	3487	11.574	0.155	NA	0.041	0.196	-37.734	-94.34
168	1	235	2.41	2.433	35.07	2549	11.653	0.234	NA	0.08	0.379	-10.776	26.959
169	1	236	2.306	2.431	35.28	3596	11.758	0.131	NA	0.105	0.499	-179.077	-168.301
170	1	237	2.355	2.477	35.49	2560	11.825	0.179	NA	0.067	0.321	42.441	-138.482
171	1	238	2.341	2.419	35.7	2958	11.885	0.168	NA	0.06	0.284	-103.663	-146.104
172	1	239	2.285	2.464	35.91	3861	11.958	0.108	NA	0.073	0.346	140.966	-115.371
173	1	240	2.277	2.449	36.12	2986	11.975	0.1	NA	0.017	0.081	-116.372	102.661
174	1	241	2.323	2.451	36.33	4757	12.021	0.146	NA	0.046	0.219	2.902	119.274
175	1	242	2.4	2.477	36.54	2564	12.102	0.224	NA	0.081	0.388	18.341	15.439
176	1	243	2.336	2.453	36.75	3345	12.171	0.159	NA	0.068	0.326	-159.448	-177.789
177	1	244	2.361	2.407	36.96	4371	12.223	0.19	NA	0.052	0.248	-61.334	98.113
178	1	245	2.303	2.488	37.17	4366	12.323	0.129	NA	0.1	0.475	125.883	-172.783
179	1	246	2.266	2.38	37.38	2180	12.437	0.117	NA	0.115	0.545	-108.9	125.218
180	1	247	2.375	2.458	37.59	2417	12.571	0.197	NA	0.134	0.64	35.784	144.684
181	1	248	2.341	2.413	37.8	3421	12.628	0.169	NA	0.056	0.269	-126.377	-162.161
182	1	249	2.286	2.414	38.01	3462	12.683	0.116	NA	0.056	0.264	179.367	-54.256
183	1	250	2.326	2.511	38.22	3633	12.789	0.159	NA	0.106	0.503	67.491	-111.877
184	1	251	2.38	2.439	38.43	5563	12.879	0.203	NA	0.09	0.429	-53.617	-121.108
185	1	252	2.368	2.46	38.64	3421	12.903	0.191	NA	0.024	0.115	118.554	172.172
186	1	253	2.403	2.494	38.85	6080	12.953	0.229	NA	0.049	0.235	44.102	-74.452
187	1	254	2.403	2.573	39.06	2444	13.031	0.254	NA	0.078	0.373	90.163	46.061
188	1	255	2.345	2.504	39.27	4046	13.121	0.174	NA	0.09	0.429	-130.019	139.818
189	1	256	2.391	2.547	39.48	4998	13.184	0.232	NA	0.063	0.301	43.079	173.098
190	1	257	2.426	2.555	39.69	3274	13.22	0.268	NA	0.036	0.17	14.149	-28.93
191	1	258	2.437	2.527	39.9	4682	13.25	0.269	NA	0.03	0.144	-69.09	-83.239
192	1	259	2.386	2.561	40.11	3494	13.311	0.234	NA	0.061	0.29	146.156	-144.753
193	1	260	2.407	2.539	40.32	4253	13.341	0.244	NA	0.03	0.142	-46.88	166.964
194	1	261	2.388	2.49	40.53	4477	13.394	0.213	NA	0.053	0.251	-110.951	-64.072
195	1	262	2.382	2.43	40.74	2504	13.455	0.206	NA	0.061	0.29	-95.655	15.296
196	1	263	2.377	2.429	40.95	4714	13.46	0.201	NA	0.005	0.026	-175.437	-79.782
197	1	264	2.328	2.422	41.16	7189	13.509	0.154	NA	0.049	0.236	-171.887	3.55
198	1	265	2.327	2.393	41.37	6340	13.539	0.162	NA	0.029	0.14	-91.946	79.941
199	1	266	2.354	2.402	41.58	5559	13.568	0.185	NA	0.029	0.139	18.215	110.161
200	1	267	2.347	2.406	41.79	3193	13.576	0.177	NA	0.008	0.039	147.59	129.375
