# Supplementary material for: Random sub-diffusion and capture of genes by the nuclear pore reduces dynamics and coordinates inter-chromosomal movement
Source: eLife. 2021 May 18;10:e66238. doi: 10.7554/eLife.66238 (PMC8195609; doi:10.7554/eLife.66238)
Supplement: Figure 6—source data 1. [file elife-66238-fig6-data1.zip › CLUST_DB/CLUST_HIS4dip_MinusH/190328_QuickCap_H4dip_MinusH_Pri_19.csv]

Nr	TID	PID	x [micron]	y [micron]	t [sec]	I [val]	Len [micron]	D2S [micron]	D2R [micron]	D2P [micron]	v [micron/sec]	α [deg]	Δα [deg]
1	1	67	1.786	2.315	0	4132	0	0	NA	NA	NA	NA	NA
2	1	68	1.824	2.252	0.21	5582	0.074	0.074	NA	0.074	0.35	-58.803	NA
3	1	69	1.713	2.268	0.42	2903	0.186	0.086	NA	0.112	0.533	171.721	-129.476
4	1	70	1.778	2.199	0.63	6214	0.28	0.116	NA	0.094	0.45	-47.248	141.032
5	1	71	1.724	2.224	0.84	3880	0.34	0.11	NA	0.06	0.284	154.42	-158.332
6	1	72	1.702	2.161	1.05	5510	0.406	0.175	NA	0.067	0.318	-109.001	96.579
7	1	73	1.716	2.258	1.26	3101	0.504	0.091	NA	0.098	0.465	82.008	-168.991
8	1	74	1.603	2.327	1.47	3961	0.636	0.184	NA	0.132	0.63	148.402	66.394
9	1	75	1.58	2.176	1.68	3165	0.79	0.248	NA	0.153	0.73	-98.43	113.169
10	1	76	1.606	2.227	1.89	2758	0.847	0.2	NA	0.057	0.274	63.091	161.521
11	1	77	1.589	2.178	2.1	2065	0.899	0.24	NA	0.052	0.247	-109.119	-172.21
12	1	78	1.674	2.22	2.31	791	0.993	0.147	NA	0.094	0.448	26.596	135.715
13	1	79	1.652	2.265	2.52	2003	1.043	0.143	NA	0.05	0.237	115.786	89.191
14	1	80	1.664	2.349	2.73	2978	1.128	0.126	NA	0.085	0.405	81.521	-34.266
15	1	81	1.633	2.368	2.94	1484	1.165	0.163	NA	0.037	0.177	149.385	67.865
16	1	82	1.669	2.334	3.15	1685	1.215	0.119	NA	0.05	0.238	-42.874	167.74
17	1	83	1.595	2.396	3.36	1952	1.312	0.208	NA	0.097	0.46	139.917	-177.209
18	1	84	1.7	2.271	3.57	4740	1.475	0.096	NA	0.163	0.778	-49.892	170.191
19	1	85	1.647	2.358	3.78	5484	1.577	0.146	NA	0.102	0.486	121.779	171.671
20	1	86	1.574	2.216	3.99	2180	1.737	0.234	NA	0.16	0.761	-117.139	121.082
21	1	87	1.59	2.284	4.2	2679	1.807	0.198	NA	0.07	0.334	76.393	-166.467
22	1	88	1.742	2.291	4.41	3633	1.959	0.05	NA	0.152	0.724	2.513	-73.881
23	1	89	1.681	2.275	4.62	4296	2.022	0.112	NA	0.063	0.301	-165.811	-168.324
24	1	90	1.596	2.302	4.83	3441	2.111	0.19	NA	0.089	0.423	162.39	-31.799
25	1	91	1.654	2.174	5.04	5407	2.252	0.193	NA	0.141	0.669	-65.791	131.82
26	1	92	1.703	2.152	5.25	3391	2.305	0.183	NA	0.053	0.255	-24.44	41.35
27	1	93	1.651	2.262	5.46	3451	2.426	0.145	NA	0.121	0.577	115.025	139.466
28	1	94	1.513	2.307	5.67	4014	2.572	0.273	NA	0.146	0.694	161.662	46.636
29	1	95	1.542	2.373	5.88	2545	2.644	0.251	NA	0.072	0.343	65.887	-95.775
30	1	96	1.603	2.325	6.09	3161	2.722	0.183	NA	0.078	0.371	-38.332	-104.219
31	1	97	1.539	2.322	6.3	2410	2.786	0.247	NA	0.064	0.306	-177.794	-139.462
32	1	98	1.416	2.364	6.51	5303	2.916	0.373	NA	0.13	0.619	161.191	-21.015
33	1	99	1.418	2.374	6.72	3445	2.926	0.373	NA	0.01	0.046	81.157	-80.034
34	1	100	1.445	2.44	6.93	4032	2.998	0.364	NA	0.072	0.341	67.807	-13.35
35	1	101	1.412	2.396	7.14	4046	3.053	0.383	NA	0.055	0.264	-126.852	165.341
36	1	102	1.468	2.275	7.35	3479	3.187	0.321	NA	0.134	0.636	-65.139	61.713
37	1	103	1.387	2.222	7.56	4558	3.283	0.409	NA	0.096	0.456	-146.834	-81.695
38	1	104	1.449	2.149	7.77	5307	3.378	0.376	NA	0.096	0.455	-49.81	97.024
39	1	105	1.42	2.132	7.98	3336	3.412	0.409	NA	0.034	0.161	-150.091	-100.281
40	1	106	1.388	1.978	8.19	3552	3.57	0.521	NA	0.158	0.75	-101.432	48.659
41	1	107	1.465	2.065	8.4	4448	3.686	0.407	NA	0.116	0.552	48.891	150.323
42	1	108	1.488	2.074	8.61	4149	3.71	0.384	NA	0.025	0.118	20.099	-28.793
43	1	109	1.474	2.045	8.82	5045	3.742	0.413	NA	0.032	0.152	-115.828	-135.927
44	1	110	1.547	2.035	9.03	4224	3.816	0.368	NA	0.074	0.352	-7.302	108.527
45	1	111	1.509	2.048	9.24	3982	3.857	0.385	NA	0.041	0.193	162.68	169.981
46	1	112	1.479	2.108	9.45	3573	3.924	0.37	NA	0.068	0.322	116.094	-46.586
47	1	113	1.436	2.038	9.66	4044	4.007	0.447	NA	0.083	0.393	-121.107	122.799
48	1	114	1.556	2.064	9.87	2890	4.13	0.341	NA	0.123	0.585	12.282	133.389
49	1	115	1.557	2.079	10.08	4962	4.146	0.328	NA	0.016	0.075	86.027	73.745
50	1	116	1.486	2.021	10.29	4627	4.237	0.42	NA	0.092	0.437	-140.784	133.189
51	1	117	1.428	2.046	10.5	3987	4.301	0.447	NA	0.063	0.301	156.588	-62.628
52	1	118	1.449	2.057	10.71	3940	4.324	0.425	NA	0.023	0.11	27.693	-128.895
53	1	119	1.474	1.977	10.92	4460	4.408	0.46	NA	0.085	0.403	-72.317	-100.009
54	1	120	1.548	2.108	11.13	4038	4.559	0.316	NA	0.15	0.716	60.788	133.104
55	1	121	1.615	2.167	11.34	4068	4.649	0.226	NA	0.09	0.428	41.248	-19.54
56	1	122	1.477	2.208	11.55	2333	4.793	0.327	NA	0.144	0.686	163.665	122.417
57	1	123	1.491	2.146	11.76	5651	4.856	0.341	NA	0.063	0.302	-77.628	118.707
58	1	124	1.751	2.194	11.97	3987	5.121	0.125	NA	0.265	1.262	10.544	88.172
59	1	125	1.755	2.203	12.18	4134	5.131	0.116	NA	0.01	0.046	63.322	52.778
60	1	126	1.706	2.145	12.39	3161	5.207	0.187	NA	0.076	0.361	-130.406	166.272
61	1	127	1.721	2.142	12.6	3272	5.222	0.184	NA	0.015	0.071	-11.091	119.315
62	1	128	1.752	2.047	12.81	3927	5.322	0.27	NA	0.1	0.478	-71.791	-60.7
63	1	129	1.758	2.111	13.02	2728	5.387	0.205	NA	0.065	0.308	84.777	156.568
64	1	130	1.701	2.15	13.23	4761	5.455	0.185	NA	0.069	0.327	145.948	61.172
65	1	131	1.827	2.193	13.44	2924	5.588	0.128	NA	0.133	0.632	19.045	-126.904
66	1	132	1.771	2.204	13.65	4904	5.645	0.112	NA	0.057	0.273	169.147	150.102
67	1	133	1.78	2.357	13.86	3202	5.799	0.042	NA	0.153	0.729	86.421	-82.726
68	1	134	1.707	2.411	14.07	3592	5.889	0.124	NA	0.091	0.432	143.244	56.822
69	1	135	1.843	2.446	14.28	3328	6.029	0.143	NA	0.14	0.666	14.586	-128.658
70	1	136	1.838	2.498	14.49	2619	6.081	0.191	NA	0.052	0.249	95.608	81.022
71	1	137	1.712	2.422	14.7	3321	6.229	0.13	NA	0.147	0.7	-148.763	115.63
72	1	138	1.746	2.348	14.91	2847	6.311	0.052	NA	0.082	0.391	-65.265	83.497
73	1	139	1.545	2.345	15.12	3647	6.512	0.244	NA	0.202	0.961	-179.367	-114.102
74	1	140	1.593	2.174	15.33	4253	6.69	0.239	NA	0.178	0.846	-74.325	105.041
75	1	141	1.563	2.089	15.54	3880	6.781	0.318	NA	0.091	0.433	-109.114	-34.789
76	1	142	1.483	2.133	15.75	2261	6.872	0.354	NA	0.091	0.435	151.058	-99.827
77	1	143	1.484	2.16	15.96	2894	6.9	0.34	NA	0.028	0.132	88.414	-62.644
78	1	144	1.484	2.056	16.17	4023	7.004	0.398	NA	0.104	0.495	-89.93	-178.344
79	1	145	1.482	2.105	16.38	5380	7.053	0.37	NA	0.049	0.234	92.395	-177.675
80	1	146	1.593	2.045	16.59	4319	7.179	0.332	NA	0.126	0.601	-28.33	-120.725
81	1	147	1.553	2.126	16.8	3195	7.268	0.3	NA	0.089	0.425	116.032	144.363
82	1	148	1.614	1.987	17.01	4503	7.419	0.37	NA	0.151	0.719	-66.527	177.441
83	1	149	1.557	2.171	17.22	3703	7.612	0.27	NA	0.192	0.915	107.064	173.59
84	1	150	1.665	2.035	17.43	4767	7.785	0.304	NA	0.173	0.826	-51.456	-158.52
85	1	151	1.594	2.02	17.64	4260	7.858	0.352	NA	0.073	0.348	-167.922	-116.465
86	1	152	1.683	2.124	17.85	4462	7.995	0.217	NA	0.137	0.653	49.234	-142.844
87	1	153	1.792	2.164	18.06	4027	8.111	0.151	NA	0.116	0.551	20.056	-29.179
88	1	154	1.722	2.294	18.27	3127	8.259	0.068	NA	0.148	0.704	118.419	98.363
89	1	155	1.728	2.241	18.48	3891	8.311	0.093	NA	0.053	0.25	-82.785	158.796
90	1	156	1.572	2.261	18.69	1992	8.469	0.221	NA	0.157	0.75	173.054	-104.16
91	1	157	1.62	2.157	18.9	3707	8.583	0.229	NA	0.114	0.542	-65.267	121.679
92	1	158	1.592	2.151	19.11	2766	8.611	0.254	NA	0.028	0.134	-168.152	-102.885
93	1	159	1.665	2.095	19.32	2468	8.703	0.251	NA	0.092	0.437	-37.526	130.626
94	1	160	1.723	1.981	19.53	3485	8.831	0.34	NA	0.129	0.613	-63.176	-25.65
95	1	161	1.653	1.939	19.74	3044	8.912	0.398	NA	0.081	0.386	-149.53	-86.354
96	1	162	1.792	2.118	19.95	3411	9.139	0.197	NA	0.226	1.078	52.053	-158.418
97	1	163	1.706	2.03	20.16	3918	9.262	0.296	NA	0.123	0.585	-134.405	173.542
98	1	164	1.599	1.99	20.37	2784	9.377	0.375	NA	0.115	0.548	-159.443	-25.038
99	1	165	1.525	1.886	20.58	2688	9.504	0.502	NA	0.128	0.608	-125.271	34.172
100	1	166	1.503	1.944	20.79	2048	9.567	0.467	NA	0.062	0.297	110.996	-123.732
101	1	167	1.505	1.919	21	2094	9.592	0.486	NA	0.025	0.12	-84.648	164.356
102	1	168	1.498	1.872	21.21	3080	9.639	0.528	NA	0.047	0.224	-98.362	-13.715
103	1	169	1.336	1.782	21.42	2493	9.825	0.698	NA	0.186	0.884	-150.969	-52.607
104	1	170	1.35	1.912	21.63	1952	9.956	0.593	NA	0.131	0.623	83.594	-125.437
105	1	171	1.347	1.879	21.84	2764	9.989	0.619	NA	0.033	0.158	-95.811	-179.406
106	1	172	1.604	2.069	22.05	945	10.309	0.305	NA	0.32	1.523	36.514	132.326
107	1	173	1.64	2.14	22.26	774	10.388	0.228	NA	0.079	0.377	63.439	26.924
108	1	174	1.669	2.167	22.47	1324	10.427	0.189	NA	0.039	0.187	41.711	-21.728
109	1	175	1.412	1.874	22.68	1892	10.816	0.578	NA	0.389	1.852	-131.264	-172.975
110	1	176	1.62	2.104	22.89	1000	11.126	0.268	NA	0.31	1.476	47.946	179.21
111	1	177	1.548	2.121	23.1	1318	11.2	0.308	NA	0.074	0.354	167.416	119.47
112	1	178	1.649	2.169	23.31	1002	11.313	0.2	NA	0.112	0.535	25.466	-141.95
113	1	179	1.56	2.091	23.52	1256	11.431	0.318	NA	0.118	0.563	-138.804	-164.27
114	1	180	1.511	2.122	23.73	1331	11.489	0.336	NA	0.058	0.275	147.653	-73.543
115	1	181	1.545	2.056	23.94	1115	11.563	0.354	NA	0.074	0.352	-63.181	149.166
116	1	182	1.552	2.115	24.15	1696	11.622	0.308	NA	0.059	0.281	82.692	145.873
117	1	183	1.568	2.216	24.36	1267	11.724	0.24	NA	0.103	0.489	81.271	-1.42
118	1	184	1.523	2.065	24.57	1862	11.881	0.362	NA	0.157	0.747	-106.401	172.327
119	1	185	1.689	2.251	24.78	1294	12.13	0.117	NA	0.248	1.183	48.339	154.74
120	1	186	1.653	2.096	24.99	1049	12.288	0.256	NA	0.159	0.756	-102.845	-151.184
121	1	187	1.642	2.13	25.2	1280	12.324	0.234	NA	0.036	0.17	108.334	-148.821
122	1	188	1.562	2.013	25.41	1501	12.466	0.376	NA	0.142	0.677	-124.128	127.538
123	1	189	1.5	1.975	25.62	2495	12.539	0.444	NA	0.073	0.346	-148.902	-24.773
124	1	190	1.491	1.997	25.83	2137	12.563	0.433	NA	0.024	0.115	111.6	-99.498
125	1	191	1.602	1.98	26.04	1687	12.675	0.382	NA	0.112	0.534	-8.719	-120.319
126	1	192	1.472	1.857	26.25	1966	12.854	0.555	NA	0.179	0.854	-136.37	-127.652
127	1	193	1.578	2.046	26.46	2060	13.072	0.339	NA	0.217	1.035	60.806	-162.823
128	1	194	1.555	1.997	26.67	2993	13.127	0.393	NA	0.055	0.262	-114.88	-175.687
129	1	195	1.512	2.078	26.88	2752	13.219	0.363	NA	0.092	0.438	118.042	-127.078
130	1	196	1.44	2.106	27.09	3161	13.296	0.404	NA	0.077	0.369	158.31	40.268
131	1	197	1.423	2.183	27.3	5218	13.374	0.386	NA	0.078	0.373	102.251	-56.059
132	1	198	1.579	2.084	27.51	3865	13.559	0.31	NA	0.185	0.879	-32.422	-134.673
133	1	199	1.557	2.129	27.72	2777	13.609	0.295	NA	0.05	0.239	116.556	148.978
134	1	200	1.598	2.044	27.93	6880	13.703	0.33	NA	0.094	0.449	-64.05	179.394
135	1	201	1.669	2.035	28.14	3897	13.775	0.303	NA	0.072	0.343	-6.824	57.227
136	1	202	1.766	2.166	28.35	3662	13.938	0.15	NA	0.162	0.772	53.46	60.284
137	1	203	1.756	2.143	28.56	3411	13.963	0.175	NA	0.025	0.119	-113.032	-166.492
138	1	204	1.659	2.155	28.77	3876	14.061	0.204	NA	0.098	0.467	172.781	-74.186
139	1	205	1.713	2.069	28.98	3061	14.163	0.256	NA	0.102	0.486	-57.658	129.56
140	1	206	1.561	2.12	29.19	2892	14.323	0.298	NA	0.16	0.764	161.516	-140.826
141	1	207	1.589	2.053	29.4	2184	14.395	0.327	NA	0.072	0.343	-67.147	131.338
142	1	208	1.518	1.957	29.61	1663	14.515	0.447	NA	0.12	0.571	-126.166	-59.019
143	1	209	1.508	2.013	29.82	2225	14.572	0.411	NA	0.057	0.271	100.868	-132.966
144	1	210	1.546	1.91	30.03	2673	14.681	0.471	NA	0.11	0.523	-69.399	-170.267
145	1	211	1.556	1.823	30.24	3270	14.769	0.543	NA	0.087	0.416	-83.46	-14.061
146	1	212	1.707	1.906	30.45	2933	14.941	0.416	NA	0.172	0.818	28.853	112.313
147	1	213	1.504	1.939	30.66	2976	15.146	0.469	NA	0.205	0.977	170.686	141.833
148	1	214	1.539	1.953	30.87	974	15.183	0.438	NA	0.037	0.178	21.458	-149.229
149	1	215	1.366	1.868	31.08	3441	15.377	0.614	NA	0.193	0.921	-153.932	-175.39
150	1	216	1.575	2.022	31.29	3863	15.637	0.361	NA	0.26	1.237	36.378	-169.69
151	1	217	1.646	2.002	31.5	4908	15.71	0.342	NA	0.073	0.35	-15.449	-51.828
152	1	218	1.765	2.055	31.71	3808	15.84	0.261	NA	0.13	0.619	23.614	39.063
153	1	219	1.849	2.102	31.92	3904	15.937	0.221	NA	0.097	0.462	29.577	5.963
154	1	220	1.964	2.178	32.13	3112	16.074	0.224	NA	0.137	0.653	33.223	3.646
155	1	221	1.834	2.12	32.34	5124	16.216	0.2	NA	0.141	0.674	-156.145	170.633
156	1	222	1.739	2.07	32.55	3460	16.323	0.249	NA	0.108	0.512	-152.28	3.864
157	1	223	1.606	1.955	32.76	3227	16.499	0.402	NA	0.176	0.839	-139.249	13.031
158	1	224	1.543	1.961	32.97	2308	16.562	0.429	NA	0.063	0.3	174.64	-46.111
159	1	225	1.441	2.011	33.18	2690	16.676	0.46	NA	0.114	0.541	154.095	-20.545
160	1	226	1.431	1.948	33.39	2269	16.74	0.511	NA	0.064	0.305	-98.595	107.31
161	1	227	1.563	1.969	33.6	1431	16.873	0.412	NA	0.133	0.634	9.219	107.814
162	1	228	1.646	2.037	33.81	3814	16.981	0.311	NA	0.108	0.515	39.092	29.873
163	1	229	1.743	2.028	34.02	2050	17.078	0.29	NA	0.097	0.46	-5.367	-44.459
164	1	230	1.771	1.979	34.23	1962	17.134	0.336	NA	0.057	0.27	-60.084	-54.717
165	1	231	1.673	2.002	34.44	2536	17.235	0.333	NA	0.101	0.48	166.837	-133.079
166	1	232	1.659	1.806	34.65	2504	17.432	0.525	NA	0.197	0.937	-94.003	99.16
167	1	233	1.584	1.97	34.86	2399	17.613	0.399	NA	0.181	0.861	114.375	-151.622
168	1	234	1.687	2.052	35.07	3387	17.744	0.281	NA	0.131	0.624	38.727	-75.648
169	1	235	1.691	2.074	35.28	3199	17.766	0.259	NA	0.023	0.107	77.724	38.998
170	1	236	1.772	2.047	35.49	3596	17.851	0.268	NA	0.085	0.404	-18.366	-96.09
171	1	237	1.67	2.034	35.7	4110	17.954	0.304	NA	0.103	0.489	-172.7	-154.334
172	1	238	1.69	2.058	35.91	2506	17.985	0.274	NA	0.031	0.147	50.197	-137.103
173	1	239	1.685	2.034	36.12	1768	18.009	0.298	NA	0.025	0.117	-100.804	-151.001
174	1	240	1.721	2.043	36.33	2570	18.046	0.28	NA	0.037	0.175	14.022	114.826
175	1	241	1.655	2.101	36.54	1194	18.133	0.251	NA	0.087	0.417	138.568	124.546
176	1	242	1.624	2.021	36.75	1817	18.219	0.335	NA	0.085	0.406	-111.111	110.32
177	1	243	1.697	2.02	36.96	2165	18.291	0.308	NA	0.072	0.345	-1.185	109.927
178	1	244	1.632	2.027	37.17	2995	18.356	0.326	NA	0.065	0.31	173.532	174.717
179	1	245	1.745	2.042	37.38	1896	18.471	0.276	NA	0.114	0.544	7.505	-166.027
180	1	246	1.743	2.049	37.59	2751	18.478	0.27	NA	0.007	0.034	110.967	103.463
181	1	247	1.754	2.121	37.8	4343	18.551	0.196	NA	0.073	0.349	80.983	-29.985
182	1	248	1.597	2.122	38.01	3918	18.708	0.27	NA	0.157	0.747	179.585	98.602
183	1	249	1.655	2.075	38.22	2519	18.782	0.273	NA	0.074	0.354	-39.43	140.985
184	1	250	1.586	2.039	38.43	3481	18.859	0.341	NA	0.077	0.368	-152.196	-112.766
185	1	251	1.549	2.081	38.64	3921	18.916	0.333	NA	0.056	0.268	131.959	-75.845
186	1	252	1.725	2.154	38.85	2728	19.107	0.172	NA	0.191	0.91	22.674	-109.285
187	1	253	1.624	2.237	39.06	4170	19.237	0.179	NA	0.13	0.62	140.49	117.816
188	1	254	1.671	2.149	39.27	3940	19.337	0.202	NA	0.1	0.475	-62.143	157.367
189	1	255	1.635	2.187	39.48	3927	19.389	0.198	NA	0.052	0.247	133.852	-164.006
190	1	256	1.64	2.142	39.69	3857	19.433	0.226	NA	0.045	0.212	-83.504	142.645
191	1	257	1.745	2.181	39.9	4422	19.546	0.14	NA	0.112	0.535	20.233	103.736
192	1	258	1.665	2.113	40.11	5060	19.651	0.235	NA	0.105	0.502	-139.364	-159.597
193	1	259	1.802	2.104	40.32	4072	19.788	0.211	NA	0.136	0.65	-3.617	135.747
194	1	260	1.762	2.206	40.53	3304	19.897	0.111	NA	0.11	0.523	111.313	114.931
195	1	261	1.661	2.152	40.74	2513	20.011	0.205	NA	0.114	0.542	-151.774	96.913
196	1	262	1.746	2.129	40.95	2820	20.099	0.19	NA	0.088	0.418	-15.777	135.997
197	1	263	1.865	2.175	41.16	3202	20.227	0.161	NA	0.128	0.61	21.135	36.912
198	1	264	1.769	2.18	41.37	5134	20.323	0.136	NA	0.096	0.458	177.056	155.921
199	1	265	1.766	2.245	41.58	4277	20.388	0.073	NA	0.065	0.309	92.761	-84.295
200	1	266	1.81	2.168	41.79	2560	20.477	0.149	NA	0.089	0.424	-60.124	-152.885
