# Supplementary material for: Random sub-diffusion and capture of genes by the nuclear pore reduces dynamics and coordinates inter-chromosomal movement
Source: eLife. 2021 May 18;10:e66238. doi: 10.7554/eLife.66238 (PMC8195609; doi:10.7554/eLife.66238)
Supplement: Figure 6—source data 1. [file elife-66238-fig6-data1.zip › CLUST_DB/CLUST_HIS4dip_MinusH/190328_QuickCap_H4dip_MinusH_Pri_20.csv]

Nr	TID	PID	x [micron]	y [micron]	t [sec]	I [val]	Len [micron]	D2S [micron]	D2R [micron]	D2P [micron]	v [micron/sec]	α [deg]	Δα [deg]
1	1	8	2.199	4.003	0	6391	0	0	NA	NA	NA	NA	NA
2	1	9	2.217	4.018	0.21	5043	0.024	0.024	NA	0.024	0.112	38.913	NA
3	1	10	2.205	4.009	0.42	5836	0.039	0.008	NA	0.016	0.075	-143.635	177.452
4	1	11	2.243	4.017	0.63	4776	0.079	0.046	NA	0.04	0.188	12.742	156.377
5	1	12	2.219	3.984	0.84	9576	0.121	0.028	NA	0.042	0.199	-126.345	-139.087
6	1	13	2.204	3.984	1.05	7144	0.136	0.019	NA	0.015	0.071	177.609	-56.046
7	1	14	2.179	4.014	1.26	8819	0.175	0.023	NA	0.039	0.186	129.795	-47.814
8	1	15	2.243	3.967	1.47	5992	0.255	0.057	NA	0.08	0.38	-36.354	-166.149
9	1	16	2.188	3.964	1.68	6024	0.309	0.041	NA	0.055	0.26	-176.883	-140.529
10	1	17	2.264	3.947	1.89	8179	0.387	0.086	NA	0.078	0.37	-12.741	164.142
11	1	18	2.178	3.97	2.1	4895	0.476	0.039	NA	0.09	0.426	164.82	177.561
12	1	19	2.15	3.998	2.31	6664	0.515	0.049	NA	0.039	0.186	135.346	-29.474
13	1	20	2.133	3.97	2.52	6941	0.548	0.074	NA	0.033	0.156	-121.21	103.444
14	1	21	2.249	3.94	2.73	5710	0.668	0.081	NA	0.12	0.572	-14.392	106.818
15	1	22	2.176	3.992	2.94	6073	0.758	0.025	NA	0.09	0.428	144.561	158.953
16	1	23	2.164	3.957	3.15	6282	0.795	0.058	NA	0.037	0.176	-109.304	106.135
17	1	24	2.143	3.988	3.36	6496	0.833	0.058	NA	0.037	0.178	124.024	-126.672
18	1	25	2.101	4.003	3.57	6429	0.877	0.098	NA	0.045	0.213	160.321	36.297
19	1	26	2.12	4.008	3.78	6289	0.897	0.08	NA	0.02	0.093	14.855	-145.466
20	1	27	2.137	3.978	3.99	7829	0.932	0.067	NA	0.035	0.166	-60.372	-75.228
21	1	28	2.13	4	4.2	8371	0.955	0.069	NA	0.023	0.11	106.945	167.317
22	1	29	2.14	4.015	4.41	7426	0.973	0.061	NA	0.018	0.086	58.173	-48.772
23	1	30	2.112	3.99	4.62	7999	1.011	0.088	NA	0.038	0.18	-137.466	164.361
24	1	31	2.127	3.986	4.83	6600	1.026	0.074	NA	0.016	0.075	-13.825	123.642
25	1	32	2.086	3.961	5.04	7174	1.074	0.12	NA	0.048	0.228	-149.051	-135.226
26	1	33	2.147	3.977	5.25	5928	1.138	0.058	NA	0.063	0.302	14.447	163.498
27	1	34	2.161	3.935	5.46	7490	1.182	0.079	NA	0.045	0.213	-72.668	-87.115
28	1	35	2.115	3.928	5.67	7547	1.228	0.112	NA	0.046	0.218	-171.63	-98.962
29	1	36	2.114	3.953	5.88	5781	1.254	0.099	NA	0.025	0.121	93.312	-95.058
30	1	37	2.033	3.951	6.09	8202	1.335	0.174	NA	0.081	0.386	-178.776	87.912
31	1	38	2.092	3.988	6.3	9681	1.404	0.108	NA	0.07	0.332	31.28	-149.944
32	1	39	2.071	4.054	6.51	8078	1.475	0.138	NA	0.07	0.335	107.979	76.699
33	1	40	2.082	4.042	6.72	6237	1.491	0.123	NA	0.017	0.08	-47.48	-155.459
34	1	41	2.083	4.05	6.93	8351	1.5	0.125	NA	0.008	0.039	83.023	130.502
35	1	42	2.17	4.059	7.14	8140	1.587	0.063	NA	0.087	0.414	5.711	-77.311
36	1	43	2.191	4.047	7.35	6186	1.611	0.045	NA	0.025	0.117	-28.362	-34.074
37	1	44	2.157	4.05	7.56	6926	1.645	0.063	NA	0.034	0.162	175.628	-156.01
38	1	45	2.097	4.079	7.77	5832	1.713	0.128	NA	0.068	0.322	154.05	-21.578
39	1	46	2.165	4.105	7.98	3825	1.785	0.107	NA	0.072	0.345	20.31	-133.74
40	1	47	2.058	4.136	8.19	4509	1.896	0.194	NA	0.111	0.529	163.387	143.077
41	1	48	2.089	4.124	8.4	4351	1.929	0.163	NA	0.033	0.158	-22.173	174.44
42	1	49	2.036	4.183	8.61	3615	2.009	0.243	NA	0.079	0.377	131.892	154.065
43	1	50	2.077	4.096	8.82	7093	2.104	0.154	NA	0.096	0.456	-64.505	163.602
44	1	51	2.077	4.081	9.03	7829	2.119	0.145	NA	0.015	0.071	-92.112	-27.607
45	1	52	2.053	4.124	9.24	4509	2.168	0.19	NA	0.049	0.233	118.331	-149.556
46	1	53	2.022	4.154	9.45	4162	2.211	0.232	NA	0.043	0.203	136.406	18.074
47	1	54	2.045	4.123	9.66	5495	2.249	0.195	NA	0.038	0.182	-53.651	169.943
48	1	55	2.06	4.169	9.87	6873	2.297	0.217	NA	0.049	0.231	72.375	126.026
49	1	56	2.098	4.162	10.08	6715	2.337	0.188	NA	0.039	0.187	-10.356	-82.731
50	1	57	1.989	4.147	10.29	6468	2.448	0.255	NA	0.111	0.528	-172.077	-161.721
51	1	58	2.033	4.115	10.5	8023	2.502	0.201	NA	0.054	0.259	-35.827	136.25
52	1	59	2.045	4.133	10.71	7135	2.524	0.202	NA	0.022	0.103	56.402	92.229
53	1	60	2.111	4.151	10.92	4460	2.592	0.172	NA	0.068	0.325	14.861	-41.541
54	1	61	2.074	4.152	11.13	5367	2.629	0.194	NA	0.037	0.175	178.738	163.877
55	1	62	2.13	4.126	11.34	6850	2.69	0.141	NA	0.061	0.293	-25.067	156.195
56	1	63	2.127	4.158	11.55	4053	2.723	0.171	NA	0.033	0.157	94.66	119.726
57	1	64	2.101	4.249	11.76	4631	2.817	0.264	NA	0.094	0.448	106.274	11.615
58	1	65	2.184	4.196	11.97	7854	2.915	0.193	NA	0.098	0.469	-32.537	-138.811
59	1	66	2.233	4.332	12.18	7908	3.061	0.331	NA	0.145	0.691	70.079	102.615
60	1	67	2.183	4.407	12.39	5051	3.151	0.405	NA	0.09	0.43	123.63	53.551
61	1	68	2.222	4.5	12.6	6551	3.251	0.497	NA	0.1	0.476	67.021	-56.609
62	1	69	2.245	4.564	12.81	8533	3.319	0.563	NA	0.068	0.325	70.926	3.905
63	1	70	2.312	4.571	13.02	6655	3.387	0.579	NA	0.068	0.325	6.223	-64.704
64	1	71	2.262	4.408	13.23	4883	3.558	0.41	NA	0.171	0.814	-106.976	-113.198
65	1	72	2.239	4.327	13.44	5311	3.642	0.327	NA	0.084	0.399	-106.259	0.716
66	1	73	2.224	4.241	13.65	5533	3.73	0.239	NA	0.088	0.417	-99.668	6.591
67	1	74	2.167	4.253	13.86	3912	3.788	0.252	NA	0.058	0.277	168.59	-91.742
68	1	75	2.156	4.242	14.07	7778	3.803	0.243	NA	0.015	0.073	-136.197	55.213
69	1	76	2.14	4.277	14.28	6660	3.842	0.281	NA	0.039	0.186	114.999	-108.803
70	1	77	2.137	4.217	14.49	4452	3.902	0.223	NA	0.06	0.286	-92.032	152.968
71	1	78	2.11	4.258	14.7	5762	3.951	0.27	NA	0.049	0.232	123.964	-144.004
72	1	79	2.187	4.284	14.91	5471	4.032	0.281	NA	0.081	0.385	18.661	-105.304
73	1	80	2.15	4.256	15.12	4588	4.078	0.258	NA	0.046	0.218	-143.263	-161.924
74	1	81	2.16	4.237	15.33	7067	4.099	0.237	NA	0.022	0.103	-63.51	79.753
75	1	82	2.103	4.185	15.54	5299	4.176	0.206	NA	0.077	0.368	-137.586	-74.076
76	1	83	2.16	4.218	15.75	5764	4.243	0.219	NA	0.066	0.315	30.309	167.895
77	1	84	2.102	4.254	15.96	4682	4.311	0.269	NA	0.068	0.324	148.482	118.173
78	1	85	2.037	4.255	16.17	5749	4.375	0.3	NA	0.065	0.308	178.967	30.485
79	1	86	2.055	4.268	16.38	4567	4.397	0.302	NA	0.022	0.105	37.087	-141.88
80	1	87	2.068	4.232	16.59	7046	4.436	0.263	NA	0.039	0.186	-69.797	-106.884
81	1	88	2.125	4.187	16.8	5023	4.509	0.198	NA	0.073	0.346	-37.832	31.965
82	1	89	2.151	4.252	17.01	4631	4.578	0.253	NA	0.069	0.33	68.591	106.422
83	1	90	2.213	4.309	17.22	6758	4.663	0.306	NA	0.084	0.402	42.864	-25.727
84	1	91	2.25	4.331	17.43	6577	4.706	0.332	NA	0.043	0.206	31.08	-11.784
85	1	92	2.208	4.385	17.64	7295	4.774	0.382	NA	0.068	0.324	127.712	96.632
86	1	93	2.271	4.37	17.85	8181	4.839	0.374	NA	0.065	0.308	-13.889	-141.601
87	1	94	2.208	4.324	18.06	6284	4.917	0.321	NA	0.078	0.369	-144.006	-130.117
88	1	95	2.214	4.324	18.27	7692	4.923	0.321	NA	0.006	0.03	-0.434	143.572
89	1	96	2.291	4.302	18.48	10489	5.003	0.313	NA	0.08	0.379	-15.74	-15.305
90	1	97	2.363	4.233	18.69	9352	5.103	0.283	NA	0.1	0.478	-43.801	-28.061
91	1	98	2.307	4.202	18.9	10818	5.167	0.226	NA	0.064	0.307	-151.366	-107.565
92	1	99	2.267	4.277	19.11	10015	5.252	0.282	NA	0.084	0.402	118.269	-90.365
93	1	100	2.294	4.29	19.32	8354	5.282	0.302	NA	0.03	0.142	26.523	-91.746
94	1	101	2.305	4.269	19.53	9885	5.305	0.286	NA	0.024	0.112	-61.727	-88.251
95	1	102	2.286	4.267	19.74	8934	5.324	0.278	NA	0.019	0.088	-174.868	-113.141
96	1	103	2.25	4.321	19.95	5094	5.388	0.322	NA	0.065	0.309	124.295	-60.837
97	1	104	2.213	4.316	20.16	3513	5.425	0.313	NA	0.037	0.175	-171.594	64.111
98	1	105	2.286	4.264	20.37	4482	5.515	0.275	NA	0.089	0.426	-35.385	136.209
99	1	106	2.219	4.367	20.58	1751	5.638	0.364	NA	0.123	0.586	123.197	158.582
100	1	107	2.223	4.428	20.79	2474	5.7	0.426	NA	0.062	0.294	85.817	-37.379
101	1	108	2.153	4.313	21	2784	5.835	0.313	NA	0.136	0.645	-121.375	152.807
102	1	109	2.277	4.302	21.21	3370	5.96	0.309	NA	0.125	0.595	-5.098	116.277
103	1	110	2.226	4.451	21.42	1623	6.118	0.449	NA	0.158	0.753	109.001	114.099
104	1	111	2.305	4.456	21.63	2568	6.197	0.465	NA	0.079	0.376	3.896	-105.105
105	1	112	2.149	4.448	21.84	4166	6.353	0.448	NA	0.156	0.743	-176.921	179.183
106	1	113	2.218	4.391	22.05	3020	6.443	0.388	NA	0.09	0.429	-39.401	137.52
107	1	114	2.225	4.385	22.26	5215	6.452	0.383	NA	0.009	0.044	-40.921	-1.52
108	1	115	2.191	4.412	22.47	4089	6.496	0.409	NA	0.044	0.209	141.685	-177.394
109	1	116	2.214	4.471	22.68	5216	6.56	0.469	NA	0.064	0.303	68.811	-72.873
110	1	117	2.201	4.48	22.89	3658	6.576	0.477	NA	0.016	0.075	147.986	79.175
111	1	118	2.207	4.501	23.1	1344	6.598	0.498	NA	0.022	0.105	72.404	-75.582
112	1	119	2.209	4.453	23.31	2361	6.646	0.45	NA	0.048	0.228	-87.935	-160.34
113	1	120	2.3	4.393	23.52	2922	6.755	0.403	NA	0.109	0.519	-33.085	54.85
114	1	121	2.303	4.34	23.73	5655	6.808	0.353	NA	0.053	0.254	-86.866	-53.781
115	1	122	2.27	4.426	23.94	3562	6.9	0.428	NA	0.092	0.438	111.465	-161.669
116	1	123	2.22	4.509	24.15	2348	6.997	0.506	NA	0.097	0.461	121.095	9.63
117	1	124	2.204	4.411	24.36	2346	7.096	0.408	NA	0.099	0.472	-99.07	139.835
118	1	125	2.193	4.498	24.57	2455	7.183	0.495	NA	0.088	0.417	97.395	-163.535
119	1	126	2.22	4.448	24.78	3426	7.24	0.445	NA	0.057	0.271	-61.133	-158.528
120	1	127	2.187	4.356	24.99	7368	7.338	0.353	NA	0.098	0.465	-109.921	-48.788
121	1	128	2.259	4.475	25.2	2444	7.477	0.476	NA	0.139	0.664	58.807	168.728
122	1	129	2.225	4.471	25.41	2131	7.512	0.469	NA	0.034	0.163	-173.418	127.776
123	1	130	2.144	4.509	25.62	2186	7.601	0.509	NA	0.089	0.426	155.037	-31.546
124	1	131	2.224	4.409	25.83	2971	7.729	0.406	NA	0.128	0.611	-51.517	153.446
125	1	132	2.23	4.317	26.04	6218	7.821	0.315	NA	0.092	0.438	-86.149	-34.632
126	1	133	2.262	4.4	26.25	3671	7.911	0.402	NA	0.09	0.427	68.709	154.859
127	1	134	2.229	4.367	26.46	4908	7.958	0.365	NA	0.047	0.224	-135.159	156.132
128	1	135	2.244	4.411	26.67	6453	8.004	0.41	NA	0.046	0.219	71.36	-153.482
129	1	136	2.286	4.403	26.88	4000	8.047	0.409	NA	0.043	0.205	-10.384	-81.744
130	1	137	2.285	4.373	27.09	6312	8.077	0.38	NA	0.03	0.142	-92.888	-82.504
131	1	138	2.337	4.394	27.3	5194	8.133	0.415	NA	0.056	0.268	22.102	114.99
132	1	139	2.266	4.388	27.51	5625	8.205	0.391	NA	0.071	0.34	-174.826	163.072
133	1	140	2.193	4.349	27.72	5632	8.287	0.346	NA	0.082	0.393	-152.039	22.787
134	1	141	2.202	4.365	27.93	5599	8.305	0.362	NA	0.018	0.086	59.696	-148.264
135	1	142	2.258	4.357	28.14	7948	8.362	0.359	NA	0.057	0.27	-7.845	-67.541
136	1	143	2.229	4.401	28.35	8721	8.415	0.399	NA	0.053	0.251	123.552	131.396
137	1	144	2.326	4.417	28.56	7289	8.513	0.433	NA	0.098	0.467	9.22	-114.331
138	1	145	2.302	4.426	28.77	9983	8.539	0.435	NA	0.026	0.123	159.56	150.34
139	1	146	2.333	4.442	28.98	8413	8.574	0.459	NA	0.035	0.166	26.622	-132.938
140	1	147	2.296	4.47	29.19	6604	8.62	0.477	NA	0.046	0.221	141.989	115.366
141	1	148	2.36	4.549	29.4	10557	8.722	0.569	NA	0.102	0.483	50.967	-91.022
142	1	149	2.401	4.557	29.61	9484	8.763	0.59	NA	0.042	0.199	10.944	-40.023
143	1	150	2.369	4.521	29.82	9235	8.812	0.545	NA	0.048	0.23	-132.592	-143.536
144	1	151	2.396	4.447	30.03	11603	8.891	0.485	NA	0.079	0.378	-70.049	62.543
145	1	152	2.327	4.38	30.24	10713	8.987	0.398	NA	0.096	0.457	-135.697	-65.648
146	1	153	2.353	4.417	30.45	9849	9.032	0.442	NA	0.045	0.216	54.563	-169.74
147	1	154	2.384	4.424	30.66	9841	9.064	0.46	NA	0.032	0.151	13.273	-41.29
148	1	155	2.285	4.398	30.87	7812	9.167	0.404	NA	0.103	0.489	-165.427	-178.7
149	1	156	2.26	4.371	31.08	8409	9.203	0.373	NA	0.037	0.174	-132.632	32.796
150	1	157	2.356	4.364	31.29	5629	9.3	0.393	NA	0.097	0.46	-4.647	127.985
151	1	158	2.273	4.362	31.5	5525	9.383	0.367	NA	0.083	0.396	-179.194	-174.547
152	1	159	2.35	4.374	31.71	7837	9.461	0.401	NA	0.078	0.37	8.824	-171.981
153	1	160	2.255	4.351	31.92	11029	9.559	0.352	NA	0.098	0.466	-166.164	-174.988
154	1	161	2.202	4.368	32.13	6005	9.615	0.365	NA	0.056	0.266	162.054	-31.782
155	1	162	2.172	4.355	32.34	8878	9.647	0.353	NA	0.032	0.154	-155.395	42.551
156	1	163	2.203	4.34	32.55	6109	9.681	0.337	NA	0.033	0.159	-25.257	130.137
157	1	164	2.188	4.358	32.76	6803	9.703	0.355	NA	0.023	0.108	130.343	155.601
158	1	165	2.163	4.362	32.97	4913	9.729	0.361	NA	0.025	0.121	169.369	39.025
159	1	166	2.132	4.37	33.18	5591	9.761	0.373	NA	0.032	0.154	167.085	-2.284
160	1	167	2.044	4.357	33.39	6197	9.849	0.386	NA	0.088	0.42	-171.419	21.496
161	1	168	2.116	4.342	33.6	6747	9.922	0.349	NA	0.073	0.348	-11.223	160.196
162	1	169	2.189	4.397	33.81	7114	10.014	0.394	NA	0.091	0.436	36.616	47.838
163	1	170	2.047	4.354	34.02	6585	10.163	0.382	NA	0.149	0.709	-163.087	160.297
164	1	171	2.071	4.408	34.23	6090	10.222	0.425	NA	0.059	0.283	66.543	-130.37
165	1	172	2.096	4.389	34.44	7980	10.254	0.399	NA	0.032	0.151	-37.795	-104.339
166	1	173	2.073	4.41	34.65	5535	10.285	0.426	NA	0.031	0.149	135.643	173.439
167	1	174	2.088	4.393	34.86	6406	10.307	0.406	NA	0.022	0.106	-50.078	174.279
168	1	175	2.096	4.348	35.07	5949	10.353	0.36	NA	0.046	0.22	-79.116	-29.038
169	1	176	2.096	4.343	35.28	8556	10.358	0.355	NA	0.005	0.023	-88.879	-9.762
170	1	177	2.137	4.374	35.49	2242	10.409	0.377	NA	0.051	0.245	37.446	126.324
171	1	178	2.114	4.393	35.7	5851	10.439	0.399	NA	0.029	0.14	141.867	104.421
172	1	179	2.114	4.364	35.91	7509	10.468	0.371	NA	0.029	0.137	-89.421	128.712
173	1	180	2.197	4.351	36.12	11106	10.551	0.348	NA	0.084	0.399	-8.983	80.438
174	1	181	2.181	4.395	36.33	8458	10.598	0.392	NA	0.047	0.223	109.709	118.692
175	1	182	2.193	4.353	36.54	7822	10.642	0.35	NA	0.044	0.207	-73.796	176.495
176	1	183	2.169	4.331	36.75	6146	10.674	0.33	NA	0.033	0.156	-138.642	-64.846
177	1	184	2.092	4.388	36.96	3095	10.77	0.399	NA	0.096	0.455	143.927	-77.431
178	1	185	2.138	4.416	37.17	3767	10.825	0.417	NA	0.055	0.261	31.08	-112.846
179	1	186	2.127	4.368	37.38	4017	10.874	0.372	NA	0.049	0.235	-103.149	-134.229
180	1	187	2.193	4.475	37.59	3033	11	0.472	NA	0.125	0.597	58.491	161.64
181	1	188	2.089	4.399	37.8	5344	11.128	0.411	NA	0.128	0.611	-143.64	157.869
182	1	189	2.139	4.335	38.01	4964	11.209	0.337	NA	0.081	0.386	-52.007	91.633
183	1	190	2.192	4.493	38.22	2246	11.376	0.49	NA	0.167	0.794	71.581	123.588
184	1	191	2.085	4.381	38.43	5386	11.53	0.395	NA	0.155	0.736	-133.571	154.849
185	1	192	2.153	4.336	38.64	9235	11.611	0.336	NA	0.081	0.386	-34.019	99.552
186	1	193	2.119	4.333	38.85	8736	11.646	0.339	NA	0.034	0.163	-174.686	-140.667
187	1	194	2.087	4.339	39.06	8627	11.678	0.355	NA	0.032	0.153	168.035	-17.279
188	1	195	2.042	4.322	39.27	7859	11.726	0.355	NA	0.048	0.23	-158.389	33.576
189	1	196	2.151	4.337	39.48	9094	11.836	0.337	NA	0.11	0.524	7.919	166.308
190	1	197	2.171	4.435	39.69	3304	11.937	0.433	NA	0.1	0.479	78.564	70.646
191	1	198	2.121	4.611	39.9	2421	12.12	0.613	NA	0.183	0.872	105.976	27.412
192	1	199	2.12	4.486	40.11	3014	12.246	0.489	NA	0.126	0.598	-90.158	163.866
193	1	200	2.181	4.53	40.32	1602	12.321	0.527	NA	0.075	0.358	36.258	126.416
194	1	201	2.196	4.348	40.53	3217	12.504	0.344	NA	0.183	0.873	-85.316	-121.574
195	1	202	2.127	4.212	40.74	5954	12.656	0.221	NA	0.152	0.725	-117.033	-31.718
196	1	203	2.138	4.215	40.95	7647	12.668	0.221	NA	0.012	0.056	17.688	134.721
197	1	204	2.136	4.333	41.16	8471	12.786	0.336	NA	0.118	0.562	91.058	73.371
198	1	205	2.15	4.322	41.37	9435	12.804	0.323	NA	0.018	0.085	-38.86	-129.918
199	1	206	2.17	4.318	41.58	7003	12.825	0.317	NA	0.021	0.1	-10.33	28.529
200	1	207	2.159	4.324	41.79	7263	12.838	0.323	NA	0.013	0.06	155.08	165.41
