# Supplementary material for: Random sub-diffusion and capture of genes by the nuclear pore reduces dynamics and coordinates inter-chromosomal movement
Source: eLife. 2021 May 18;10:e66238. doi: 10.7554/eLife.66238 (PMC8195609; doi:10.7554/eLife.66238)
Supplement: Figure 6—source data 1. [file elife-66238-fig6-data1.zip › CLUST_DB/CLUST_HIS4dip_MinusH/190328_QuickCap_H4dip_MinusH_Pri_21.csv]

Nr	TID	PID	x [micron]	y [micron]	t [sec]	I [val]	Len [micron]	D2S [micron]	D2R [micron]	D2P [micron]	v [micron/sec]	α [deg]	Δα [deg]
1	1	6	1.664	1.776	0	4115	0	0	NA	NA	NA	NA	NA
2	1	7	1.652	1.86	0.21	5469	0.085	0.085	NA	0.085	0.404	97.607	NA
3	1	8	1.663	1.851	0.42	2963	0.099	0.075	NA	0.014	0.068	-41.277	-138.884
4	1	9	1.623	1.844	0.63	5024	0.14	0.079	NA	0.04	0.192	-170.023	-128.746
5	1	10	1.614	1.801	0.84	5565	0.183	0.056	NA	0.044	0.208	-102.669	67.353
6	1	11	1.607	1.8	1.05	4166	0.19	0.061	NA	0.007	0.031	-167.892	-65.222
7	1	12	1.622	1.736	1.26	4268	0.255	0.058	NA	0.065	0.312	-76.983	90.909
8	1	13	1.633	1.813	1.47	4106	0.333	0.048	NA	0.078	0.371	81.522	158.505
9	1	14	1.633	1.801	1.68	4407	0.346	0.039	NA	0.012	0.059	-93.447	-174.969
10	1	15	1.627	1.761	1.89	4855	0.386	0.04	NA	0.041	0.194	-98.069	-4.622
11	1	16	1.591	1.81	2.1	5915	0.447	0.08	NA	0.061	0.292	125.702	-136.229
12	1	17	1.64	1.802	2.31	3950	0.497	0.035	NA	0.05	0.237	-9.194	-134.895
13	1	18	1.621	1.82	2.52	4977	0.524	0.061	NA	0.026	0.126	137.709	146.903
14	1	19	1.669	1.822	2.73	6954	0.572	0.046	NA	0.048	0.229	2.324	-135.385
15	1	20	1.724	1.821	2.94	4861	0.627	0.075	NA	0.056	0.264	-1.57	-3.895
16	1	21	1.6	1.864	3.15	4115	0.759	0.108	NA	0.131	0.625	160.852	162.423
17	1	22	1.648	1.802	3.36	4136	0.837	0.03	NA	0.078	0.373	-52.321	146.827
18	1	23	1.601	1.818	3.57	7575	0.887	0.075	NA	0.05	0.236	160.949	-146.731
19	1	24	1.568	1.818	3.78	4550	0.92	0.104	NA	0.033	0.159	-179.784	19.267
20	1	25	1.615	1.826	3.99	6299	0.968	0.069	NA	0.048	0.229	9.503	-170.713
21	1	26	1.665	1.799	4.2	6120	1.025	0.023	NA	0.057	0.27	-28.279	-37.783
22	1	27	1.61	1.811	4.41	5055	1.082	0.064	NA	0.057	0.271	167.868	-163.853
23	1	28	1.591	1.861	4.62	6216	1.136	0.112	NA	0.054	0.257	110.036	-57.832
24	1	29	1.586	1.838	4.83	7931	1.16	0.099	NA	0.024	0.116	-102.26	147.704
25	1	30	1.575	1.851	5.04	5695	1.178	0.116	NA	0.017	0.083	130.542	-127.198
26	1	31	1.596	1.875	5.25	5947	1.21	0.12	NA	0.032	0.154	48.802	-81.741
27	1	32	1.616	1.877	5.46	7509	1.23	0.112	NA	0.02	0.093	4.993	-43.808
28	1	33	1.601	1.896	5.67	4661	1.254	0.135	NA	0.024	0.115	129.048	124.055
29	1	34	1.607	1.854	5.88	4780	1.296	0.097	NA	0.042	0.199	-81.368	149.584
30	1	35	1.614	1.907	6.09	7153	1.349	0.14	NA	0.053	0.254	82.281	163.649
31	1	36	1.604	1.885	6.3	5297	1.374	0.124	NA	0.025	0.118	-114.531	163.188
32	1	37	1.594	1.915	6.51	6722	1.406	0.155	NA	0.032	0.152	106.898	-138.57
33	1	38	1.613	1.89	6.72	7684	1.436	0.125	NA	0.031	0.147	-53.67	-160.568
34	1	39	1.627	1.887	6.93	4855	1.451	0.117	NA	0.015	0.072	-13.193	40.477
35	1	40	1.617	1.864	7.14	3464	1.477	0.1	NA	0.025	0.121	-115.19	-101.998
36	1	41	1.633	1.826	7.35	7357	1.518	0.059	NA	0.041	0.197	-67.243	47.947
37	1	42	1.669	1.843	7.56	4985	1.558	0.067	NA	0.04	0.192	25.174	92.417
38	1	43	1.657	1.85	7.77	4040	1.573	0.074	NA	0.014	0.068	150.112	124.938
39	1	44	1.687	1.808	7.98	3675	1.624	0.04	NA	0.052	0.245	-54.235	155.653
40	1	45	1.588	1.844	8.19	5510	1.729	0.101	NA	0.105	0.5	160.253	-145.512
41	1	46	1.541	1.865	8.4	5284	1.781	0.151	NA	0.052	0.246	155.891	-4.362
42	1	47	1.617	1.841	8.61	6993	1.861	0.079	NA	0.08	0.383	-17.536	-173.428
43	1	48	1.647	1.871	8.82	4896	1.903	0.096	NA	0.042	0.201	45.575	63.111
44	1	49	1.607	1.901	9.03	8324	1.954	0.137	NA	0.05	0.24	143.287	97.712
45	1	50	1.568	1.892	9.24	5956	1.993	0.15	NA	0.039	0.187	-166.483	50.23
46	1	51	1.591	1.893	9.45	3345	2.016	0.138	NA	0.023	0.107	3.993	170.476
47	1	52	1.682	1.872	9.66	6466	2.109	0.098	NA	0.093	0.444	-13.051	-17.044
48	1	53	1.664	1.9	9.87	6007	2.142	0.124	NA	0.033	0.157	121.811	134.862
49	1	54	1.706	1.871	10.08	3191	2.192	0.104	NA	0.05	0.24	-35.072	-156.882
50	1	55	1.754	1.881	10.29	5265	2.242	0.139	NA	0.05	0.237	11.595	46.666
51	1	56	1.683	1.86	10.5	5275	2.316	0.086	NA	0.074	0.353	-163.561	-175.156
52	1	57	1.663	1.899	10.71	5691	2.36	0.123	NA	0.044	0.207	117.504	-78.935
53	1	58	1.633	1.907	10.92	8017	2.391	0.134	NA	0.031	0.15	165.064	47.56
54	1	59	1.673	1.905	11.13	6436	2.432	0.129	NA	0.041	0.193	-2.999	-168.064
55	1	60	1.676	1.883	11.34	3869	2.454	0.108	NA	0.022	0.105	-82.527	-79.527
56	1	61	1.618	1.898	11.55	8599	2.514	0.13	NA	0.06	0.285	165.079	-112.394
57	1	62	1.644	1.918	11.76	9619	2.546	0.143	NA	0.032	0.154	36.91	-128.169
58	1	63	1.582	1.898	11.97	6726	2.611	0.147	NA	0.065	0.311	-162.602	160.488
59	1	64	1.633	1.871	12.18	6015	2.669	0.099	NA	0.058	0.275	-28.593	134.008
60	1	65	1.642	1.857	12.39	9979	2.686	0.084	NA	0.016	0.078	-53.984	-25.39
61	1	66	1.629	1.881	12.6	6517	2.712	0.11	NA	0.027	0.127	119.422	173.406
62	1	67	1.643	1.895	12.81	5681	2.732	0.121	NA	0.02	0.095	46.88	-72.543
63	1	68	1.659	1.883	13.02	3701	2.753	0.107	NA	0.02	0.097	-37.655	-84.535
64	1	69	1.672	1.908	13.23	9216	2.781	0.132	NA	0.028	0.136	63.398	101.053
65	1	70	1.64	1.894	13.44	5809	2.816	0.12	NA	0.035	0.167	-156.332	140.269
66	1	71	1.598	1.904	13.65	5216	2.859	0.143	NA	0.043	0.202	166.664	-37.004
67	1	72	1.659	1.851	13.86	6758	2.939	0.075	NA	0.08	0.383	-41.288	152.048
68	1	73	1.638	1.863	14.07	5068	2.963	0.09	NA	0.024	0.115	150.241	-168.471
69	1	74	1.697	1.825	14.28	4307	3.034	0.06	NA	0.07	0.334	-32.23	177.529
70	1	75	1.717	1.863	14.49	5736	3.076	0.102	NA	0.043	0.204	62.405	94.635
71	1	76	1.645	1.87	14.7	5646	3.148	0.096	NA	0.072	0.342	174.419	112.014
72	1	77	1.685	1.867	14.91	4964	3.188	0.093	NA	0.04	0.188	-4.991	-179.41
73	1	78	1.61	1.838	15.12	4940	3.268	0.081	NA	0.08	0.381	-158.607	-153.616
74	1	79	1.658	1.81	15.33	4526	3.324	0.034	NA	0.056	0.265	-30.239	128.368
75	1	80	1.649	1.786	15.54	6103	3.349	0.017	NA	0.026	0.123	-110.569	-80.33
76	1	81	1.641	1.824	15.75	5408	3.388	0.053	NA	0.039	0.187	102.069	-147.362
77	1	82	1.632	1.89	15.96	5983	3.456	0.119	NA	0.067	0.32	97.967	-4.102
78	1	83	1.64	1.882	16.17	6146	3.468	0.109	NA	0.012	0.056	-44.316	-142.284
79	1	84	1.686	1.809	16.38	9393	3.554	0.04	NA	0.087	0.413	-57.817	-13.501
80	1	85	1.672	1.82	16.59	7010	3.573	0.044	NA	0.018	0.088	144.162	-158.021
81	1	86	1.681	1.81	16.8	6679	3.586	0.038	NA	0.013	0.063	-46.272	169.566
82	1	87	1.666	1.833	17.01	5162	3.613	0.057	NA	0.027	0.128	122.34	168.612
83	1	88	1.645	1.829	17.22	7074	3.634	0.056	NA	0.022	0.103	-169.318	68.342
84	1	89	1.662	1.763	17.43	6830	3.702	0.014	NA	0.068	0.324	-75.991	93.326
85	1	90	1.673	1.734	17.64	8110	3.733	0.043	NA	0.031	0.146	-68.403	7.588
86	1	91	1.626	1.768	17.85	5971	3.79	0.038	NA	0.057	0.274	144.538	-147.059
87	1	92	1.671	1.826	18.06	9115	3.864	0.05	NA	0.073	0.349	52.58	-91.958
88	1	93	1.67	1.808	18.27	8482	3.882	0.032	NA	0.018	0.085	-91.671	-144.252
89	1	94	1.671	1.803	18.48	7330	3.887	0.028	NA	0.005	0.024	-84.446	7.225
90	1	95	1.685	1.715	18.69	4800	3.975	0.065	NA	0.089	0.422	-80.268	4.179
91	1	96	1.688	1.814	18.9	6274	4.074	0.046	NA	0.099	0.471	88.277	168.544
92	1	97	1.681	1.801	19.11	6498	4.089	0.031	NA	0.015	0.072	-118.738	152.985
93	1	98	1.651	1.703	19.32	8846	4.192	0.074	NA	0.103	0.489	-107.309	11.429
94	1	99	1.64	1.726	19.53	6440	4.217	0.055	NA	0.025	0.121	114.472	-138.219
95	1	100	1.652	1.713	19.74	7801	4.235	0.064	NA	0.018	0.087	-47.795	-162.267
96	1	101	1.64	1.685	19.95	5286	4.266	0.094	NA	0.03	0.145	-113.138	-65.343
97	1	102	1.64	1.734	20.16	7579	4.315	0.049	NA	0.049	0.233	90.51	-156.352
98	1	103	1.642	1.719	20.37	5954	4.33	0.061	NA	0.015	0.071	-83.716	-174.227
99	1	104	1.641	1.763	20.58	5945	4.373	0.026	NA	0.044	0.208	90.426	174.142
100	1	105	1.635	1.733	20.79	8083	4.403	0.051	NA	0.03	0.141	-101.473	168.101
101	1	106	1.642	1.603	21	9815	4.534	0.175	NA	0.131	0.623	-86.986	14.487
102	1	107	1.633	1.543	21.21	7473	4.595	0.235	NA	0.061	0.291	-99.205	-12.218
103	1	108	1.644	1.534	21.42	8676	4.609	0.243	NA	0.014	0.067	-38.955	60.25
104	1	109	1.659	1.556	21.63	5036	4.636	0.22	NA	0.027	0.13	56.221	95.175
105	1	110	1.691	1.519	21.84	4876	4.686	0.259	NA	0.05	0.237	-49.028	-105.248
106	1	111	1.651	1.531	22.05	4928	4.728	0.245	NA	0.043	0.202	163.314	-147.658
107	1	112	1.636	1.539	22.26	6338	4.745	0.239	NA	0.016	0.078	151.071	-12.243
108	1	113	1.639	1.653	22.47	5631	4.859	0.125	NA	0.114	0.544	88.506	-62.565
109	1	114	1.629	1.656	22.68	5896	4.87	0.125	NA	0.011	0.052	163.199	74.694
110	1	115	1.651	1.68	22.89	6459	4.902	0.097	NA	0.032	0.152	47.106	-116.093
111	1	116	1.643	1.711	23.1	6862	4.934	0.068	NA	0.032	0.154	103.241	56.135
112	1	117	1.614	1.678	23.31	6664	4.978	0.11	NA	0.044	0.211	-131.409	125.35
113	1	118	1.639	1.648	23.52	8908	5.018	0.131	NA	0.04	0.188	-50.016	81.393
114	1	119	1.669	1.577	23.73	8108	5.095	0.199	NA	0.077	0.367	-67.281	-17.265
115	1	120	1.647	1.639	23.94	5873	5.161	0.139	NA	0.066	0.312	109.392	176.673
116	1	121	1.647	1.635	24.15	6391	5.164	0.142	NA	0.003	0.015	-91.311	159.297
117	1	122	1.655	1.601	24.36	9363	5.199	0.175	NA	0.035	0.168	-77.305	14.006
118	1	123	1.647	1.576	24.57	4676	5.225	0.201	NA	0.026	0.125	-107.582	-30.277
119	1	124	1.629	1.673	24.78	3630	5.324	0.109	NA	0.099	0.47	100.582	-151.836
120	1	125	1.64	1.702	24.99	4804	5.354	0.078	NA	0.031	0.146	68.026	-32.556
121	1	126	1.661	1.572	25.2	5215	5.486	0.205	NA	0.132	0.627	-81.011	-149.037
122	1	127	1.659	1.525	25.41	5160	5.533	0.252	NA	0.047	0.224	-92.287	-11.276
123	1	128	1.654	1.62	25.62	5408	5.629	0.156	NA	0.096	0.455	92.898	-174.815
124	1	129	1.719	1.562	25.83	3882	5.715	0.221	NA	0.087	0.413	-41.629	-134.528
125	1	130	1.619	1.573	26.04	6500	5.816	0.208	NA	0.101	0.479	174.143	-144.228
126	1	131	1.649	1.625	26.25	6592	5.876	0.152	NA	0.06	0.286	60.109	-114.034
127	1	132	1.66	1.541	26.46	5877	5.961	0.235	NA	0.084	0.402	-82.308	-142.416
128	1	133	1.666	1.56	26.67	6080	5.981	0.216	NA	0.02	0.095	72.674	154.982
129	1	134	1.689	1.587	26.88	7547	6.015	0.191	NA	0.035	0.166	48.806	-23.868
130	1	135	1.66	1.626	27.09	5670	6.065	0.15	NA	0.049	0.235	126.295	77.489
131	1	136	1.668	1.635	27.3	6310	6.077	0.141	NA	0.012	0.057	48.572	-77.723
132	1	137	1.617	1.635	27.51	4590	6.128	0.148	NA	0.051	0.242	-179.966	131.462
133	1	138	1.656	1.682	27.72	8288	6.188	0.094	NA	0.061	0.29	50.359	-129.675
134	1	139	1.654	1.637	27.93	5600	6.234	0.139	NA	0.045	0.216	-92.066	-142.425
135	1	140	1.619	1.671	28.14	8908	6.283	0.114	NA	0.049	0.233	135.146	-132.788
136	1	141	1.642	1.632	28.35	5056	6.328	0.146	NA	0.045	0.216	-60.115	164.739
137	1	142	1.655	1.618	28.56	7428	6.347	0.158	NA	0.019	0.091	-46.883	13.232
138	1	143	1.601	1.691	28.77	4531	6.438	0.105	NA	0.091	0.433	126.524	173.407
139	1	144	1.629	1.623	28.98	5902	6.511	0.157	NA	0.073	0.349	-67.517	165.959
140	1	145	1.65	1.698	29.19	6641	6.589	0.079	NA	0.077	0.368	74.501	142.018
141	1	146	1.651	1.689	29.4	6259	6.598	0.088	NA	0.009	0.043	-85.304	-159.805
142	1	147	1.647	1.719	29.61	4187	6.628	0.059	NA	0.031	0.146	96.457	-178.239
143	1	148	1.663	1.696	29.82	5299	6.656	0.08	NA	0.028	0.134	-54.989	-151.446
144	1	149	1.655	1.745	30.03	7268	6.706	0.032	NA	0.05	0.236	100.034	155.022
145	1	150	1.58	1.751	30.24	8377	6.781	0.087	NA	0.075	0.356	175.217	75.183
146	1	151	1.628	1.751	30.45	5049	6.829	0.043	NA	0.048	0.23	-0.701	-175.918
147	1	152	1.612	1.763	30.66	5659	6.85	0.053	NA	0.021	0.098	143.235	143.936
148	1	153	1.614	1.738	30.87	4403	6.875	0.063	NA	0.025	0.121	-85.084	131.681
149	1	154	1.638	1.742	31.08	4639	6.9	0.043	NA	0.025	0.117	9.258	94.343
150	1	155	1.685	1.789	31.29	7520	6.966	0.025	NA	0.066	0.315	45.603	36.345
151	1	156	1.671	1.789	31.5	7517	6.98	0.015	NA	0.014	0.066	178.854	133.251
152	1	157	1.738	1.759	31.71	3812	7.054	0.077	NA	0.074	0.351	-23.832	157.314
153	1	158	1.686	1.735	31.92	4759	7.112	0.047	NA	0.058	0.278	-154.879	-131.047
154	1	159	1.736	1.758	32.13	7022	7.167	0.074	NA	0.055	0.263	25.289	-179.832
155	1	160	1.648	1.798	32.34	8507	7.263	0.027	NA	0.096	0.456	155.439	130.151
156	1	161	1.691	1.785	32.55	7200	7.308	0.029	NA	0.045	0.212	-16.679	-172.118
157	1	162	1.671	1.774	32.76	7946	7.33	0.008	NA	0.023	0.108	-151.354	-134.675
158	1	163	1.676	1.8	32.97	8204	7.356	0.027	NA	0.026	0.124	80.732	-127.914
159	1	164	1.673	1.743	33.18	6692	7.414	0.035	NA	0.057	0.273	-92.545	-173.277
160	1	165	1.617	1.691	33.39	7479	7.49	0.097	NA	0.076	0.364	-136.895	-44.35
161	1	166	1.588	1.729	33.6	8292	7.538	0.089	NA	0.048	0.228	126.97	-96.135
162	1	167	1.593	1.789	33.81	9158	7.598	0.071	NA	0.06	0.288	85.25	-41.72
163	1	168	1.636	1.764	34.02	9258	7.648	0.03	NA	0.05	0.238	-30.625	-115.875
164	1	169	1.601	1.806	34.23	9239	7.703	0.069	NA	0.055	0.263	129.366	159.991
165	1	170	1.585	1.768	34.44	8130	7.745	0.079	NA	0.042	0.2	-113.246	117.388
166	1	171	1.627	1.754	34.65	5907	7.79	0.043	NA	0.044	0.211	-18.12	95.127
167	1	172	1.643	1.715	34.86	5975	7.832	0.065	NA	0.043	0.203	-67.707	-49.587
168	1	173	1.559	1.77	35.07	4898	7.933	0.105	NA	0.101	0.482	146.763	-145.53
169	1	174	1.599	1.733	35.28	5284	7.988	0.078	NA	0.055	0.26	-42.404	170.834
170	1	175	1.638	1.671	35.49	7385	8.061	0.108	NA	0.073	0.348	-58.137	-15.733
171	1	176	1.642	1.719	35.7	7460	8.11	0.061	NA	0.048	0.23	85.008	143.145
172	1	177	1.598	1.685	35.91	4887	8.165	0.112	NA	0.056	0.266	-142.081	132.912
173	1	178	1.621	1.704	36.12	3304	8.195	0.084	NA	0.03	0.143	40.328	-177.592
174	1	179	1.583	1.802	36.33	5798	8.3	0.085	NA	0.105	0.499	111.048	70.72
175	1	180	1.633	1.768	36.54	6890	8.361	0.032	NA	0.06	0.288	-34.625	-145.673
176	1	181	1.636	1.783	36.75	7103	8.377	0.028	NA	0.016	0.076	76.482	111.107
177	1	182	1.633	1.753	36.96	5646	8.407	0.038	NA	0.031	0.146	-95.616	-172.098
178	1	183	1.642	1.747	37.17	5233	8.417	0.036	NA	0.01	0.048	-33.202	62.415
179	1	184	1.637	1.75	37.38	5890	8.423	0.037	NA	0.005	0.025	147.391	-179.407
180	1	185	1.697	1.729	37.59	4117	8.486	0.058	NA	0.063	0.3	-19.929	-167.32
181	1	186	1.665	1.76	37.8	3204	8.53	0.016	NA	0.045	0.213	135.127	155.057
182	1	187	1.691	1.755	38.01	4354	8.557	0.034	NA	0.026	0.126	-10.408	-145.535
183	1	188	1.712	1.73	38.22	4578	8.59	0.067	NA	0.033	0.155	-49.968	-39.561
184	1	189	1.644	1.768	38.43	3042	8.667	0.021	NA	0.078	0.371	150.872	-159.16
185	1	190	1.726	1.771	38.64	1553	8.75	0.063	NA	0.083	0.393	1.975	-148.897
186	1	191	1.804	1.757	38.85	2161	8.829	0.142	NA	0.079	0.377	-10.132	-12.107
187	1	192	1.732	1.751	39.06	2348	8.902	0.073	NA	0.073	0.346	-175.308	-165.176
188	1	193	1.811	1.784	39.27	1915	8.988	0.148	NA	0.086	0.41	22.434	-162.258
189	1	194	1.815	1.715	39.48	2082	9.057	0.164	NA	0.069	0.33	-86.849	-109.283
190	1	195	1.714	1.749	39.69	4324	9.163	0.058	NA	0.106	0.506	161.36	-111.791
191	1	196	1.739	1.786	39.9	2696	9.208	0.076	NA	0.044	0.211	56.004	-105.355
192	1	197	1.725	1.795	40.11	2542	9.224	0.065	NA	0.017	0.079	146.977	90.972
193	1	198	1.664	1.771	40.32	3249	9.29	0.005	NA	0.066	0.312	-158.789	54.234
194	1	199	1.676	1.673	40.53	3195	9.388	0.103	NA	0.098	0.468	-83.07	75.72
195	1	200	1.67	1.624	40.74	6276	9.438	0.152	NA	0.05	0.237	-96.66	-13.59
196	1	201	1.659	1.51	40.95	4518	9.552	0.266	NA	0.114	0.544	-95.922	0.737
197	1	202	1.657	1.462	41.16	4174	9.6	0.314	NA	0.048	0.229	-92.383	3.539
198	1	203	1.693	1.507	41.37	4716	9.658	0.27	NA	0.058	0.275	51.279	143.663
199	1	204	1.631	1.478	41.58	5664	9.727	0.3	NA	0.069	0.326	-154.315	154.406
200	1	205	1.585	1.503	41.79	8908	9.779	0.284	NA	0.052	0.25	151.21	-54.475
