# Supplementary material for: Random sub-diffusion and capture of genes by the nuclear pore reduces dynamics and coordinates inter-chromosomal movement
Source: eLife. 2021 May 18;10:e66238. doi: 10.7554/eLife.66238 (PMC8195609; doi:10.7554/eLife.66238)
Supplement: Figure 6—source data 1. [file elife-66238-fig6-data1.zip › CLUST_DB/CLUST_HIS4dip_MinusH/190328_QuickCap_H4dip_MinusH_Pri_22.csv]

Nr	TID	PID	x [micron]	y [micron]	t [sec]	I [val]	Len [micron]	D2S [micron]	D2R [micron]	D2P [micron]	v [micron/sec]	α [deg]	Δα [deg]
1	1	7	1.638	2.285	0	5301	0	0	NA	NA	NA	NA	NA
2	1	8	1.603	2.284	0.21	5501	0.035	0.035	NA	0.035	0.167	-177.404	NA
3	1	9	1.524	2.369	0.42	3564	0.151	0.142	NA	0.116	0.553	132.947	-49.649
4	1	10	1.557	2.338	0.63	4942	0.196	0.097	NA	0.045	0.214	-43.432	-176.38
5	1	11	1.555	2.351	0.84	3219	0.21	0.106	NA	0.014	0.064	96.513	139.945
6	1	12	1.505	2.27	1.05	4008	0.306	0.135	NA	0.096	0.457	-121.774	141.713
7	1	13	1.512	2.238	1.26	3372	0.338	0.135	NA	0.033	0.156	-77.221	44.553
8	1	14	1.493	2.159	1.47	4631	0.419	0.192	NA	0.081	0.384	-103.39	-26.169
9	1	15	1.587	2.06	1.68	8458	0.556	0.231	NA	0.137	0.653	-46.595	56.795
10	1	16	1.625	2.147	1.89	5096	0.651	0.139	NA	0.095	0.453	66.853	113.448
11	1	17	1.649	2.126	2.1	6899	0.684	0.16	NA	0.032	0.154	-41.243	-108.096
12	1	18	1.638	2.059	2.31	5482	0.752	0.226	NA	0.068	0.323	-99.822	-58.579
13	1	19	1.688	2.087	2.52	6560	0.809	0.205	NA	0.057	0.273	28.757	128.578
14	1	20	1.73	2.083	2.73	3400	0.851	0.222	NA	0.043	0.203	-5.312	-34.069
15	1	21	1.644	2.09	2.94	4874	0.938	0.195	NA	0.087	0.414	174.986	-179.702
16	1	22	1.594	2.159	3.15	3581	1.023	0.133	NA	0.085	0.405	125.617	-49.369
17	1	23	1.612	2.267	3.36	4657	1.133	0.032	NA	0.109	0.52	80.479	-45.138
18	1	24	1.638	2.284	3.57	4608	1.163	0.001	NA	0.031	0.146	34.065	-46.414
19	1	25	1.661	2.291	3.78	4452	1.187	0.023	NA	0.024	0.115	14.957	-19.108
20	1	26	1.622	2.179	3.99	4601	1.306	0.108	NA	0.119	0.565	-109.158	-124.115
21	1	27	1.648	2.247	4.2	3857	1.379	0.039	NA	0.073	0.35	69.646	178.804
22	1	28	1.686	2.294	4.41	3993	1.44	0.049	NA	0.06	0.288	50.454	-19.192
23	1	29	1.615	2.364	4.62	3933	1.54	0.082	NA	0.1	0.476	135.126	84.672
24	1	30	1.556	2.22	4.83	2613	1.696	0.105	NA	0.156	0.742	-112.193	112.681
25	1	31	1.492	2.236	5.04	2643	1.762	0.154	NA	0.066	0.314	166.099	-81.707
26	1	32	1.428	2.185	5.25	2702	1.844	0.234	NA	0.083	0.394	-141.549	52.351
27	1	33	1.553	2.2	5.46	1582	1.97	0.121	NA	0.126	0.6	7.069	148.618
28	1	34	1.319	2.212	5.67	3033	2.204	0.327	NA	0.233	1.112	177.167	170.098
29	1	35	1.289	2.125	5.88	4017	2.296	0.384	NA	0.092	0.437	-109.175	73.658
30	1	36	1.296	2.089	6.09	2937	2.332	0.395	NA	0.037	0.175	-79.669	29.506
31	1	37	1.374	2.121	6.3	2208	2.416	0.312	NA	0.084	0.4	22.255	101.924
32	1	38	1.485	2.219	6.51	1994	2.565	0.167	NA	0.149	0.708	41.546	19.291
33	1	39	1.515	2.231	6.72	2933	2.597	0.135	NA	0.032	0.154	21.602	-19.944
34	1	40	1.506	2.258	6.93	1794	2.625	0.135	NA	0.028	0.134	109.51	87.907
35	1	41	1.581	2.262	7.14	3360	2.701	0.061	NA	0.076	0.361	3.345	-106.164
36	1	42	1.529	2.311	7.35	1979	2.772	0.112	NA	0.071	0.338	136.972	133.627
37	1	43	1.42	2.318	7.56	2481	2.881	0.22	NA	0.109	0.52	176.146	39.174
38	1	44	1.479	2.217	7.77	1789	2.998	0.173	NA	0.117	0.555	-59.798	124.057
39	1	45	1.421	2.305	7.98	2534	3.103	0.218	NA	0.105	0.501	123.682	-176.52
40	1	46	1.512	2.161	8.19	1715	3.274	0.177	NA	0.171	0.814	-57.649	178.668
41	1	47	1.405	2.101	8.4	4648	3.397	0.298	NA	0.123	0.585	-151.174	-93.525
42	1	48	1.328	2.198	8.61	3014	3.52	0.322	NA	0.123	0.587	128.352	-80.474
43	1	49	1.304	2.171	8.82	3447	3.556	0.354	NA	0.036	0.173	-132.465	99.183
44	1	50	1.262	2.142	9.03	2346	3.607	0.402	NA	0.05	0.24	-144.987	-12.522
45	1	51	1.331	2.257	9.24	1433	3.74	0.309	NA	0.133	0.635	59.094	-155.919
46	1	52	1.355	2.356	9.45	2148	3.843	0.292	NA	0.103	0.489	76.464	17.37
47	1	53	1.449	2.211	9.66	1930	4.016	0.203	NA	0.173	0.824	-56.922	-133.386
48	1	54	1.336	2.174	9.87	1009	4.135	0.322	NA	0.119	0.567	-161.499	-104.578
49	1	55	1.334	2.155	10.08	1659	4.153	0.331	NA	0.018	0.088	-98.385	63.114
50	1	56	1.399	2.301	10.29	1454	4.313	0.24	NA	0.16	0.762	65.956	164.341
51	1	57	1.404	2.327	10.5	1548	4.339	0.238	NA	0.026	0.122	78.883	12.927
52	1	58	1.35	2.303	10.71	4817	4.397	0.288	NA	0.058	0.278	-155.99	125.127
53	1	59	1.447	2.355	10.92	1021	4.507	0.203	NA	0.109	0.521	28.202	-175.808
54	1	60	1.488	2.347	11.13	2591	4.549	0.162	NA	0.042	0.199	-9.68	-37.882
55	1	61	1.543	2.242	11.34	1977	4.668	0.105	NA	0.119	0.567	-62.514	-52.835
56	1	62	1.337	2.202	11.55	2009	4.878	0.313	NA	0.21	1.001	-169.023	-106.509
57	1	63	1.361	2.218	11.76	1145	4.907	0.285	NA	0.029	0.138	33.665	-157.312
58	1	64	1.45	2.256	11.97	1646	5.004	0.191	NA	0.097	0.461	23.143	-10.522
59	1	65	1.288	2.274	12.18	2173	5.166	0.35	NA	0.163	0.775	173.523	150.379
60	1	66	1.426	2.191	12.39	1026	5.328	0.232	NA	0.161	0.768	-31.005	155.473
61	1	67	1.414	2.174	12.6	1194	5.349	0.25	NA	0.021	0.101	-123.78	-92.776
62	1	68	1.373	2.109	12.81	1610	5.426	0.319	NA	0.077	0.367	-122.793	0.987
63	1	69	1.462	2.174	13.02	1271	5.536	0.209	NA	0.11	0.525	36.118	158.91
64	1	70	1.516	2.227	13.23	1269	5.612	0.135	NA	0.076	0.362	44.484	8.367
65	1	71	1.367	2.086	13.44	2463	5.817	0.336	NA	0.205	0.976	-136.604	178.911
66	1	72	1.416	2.209	13.65	1309	5.95	0.235	NA	0.132	0.631	68.271	-155.125
67	1	73	1.428	2.255	13.86	1265	5.997	0.212	NA	0.047	0.224	75.367	7.096
68	1	74	1.449	2.164	14.07	2463	6.09	0.225	NA	0.093	0.445	-76.919	-152.285
69	1	75	1.553	2.152	14.28	1085	6.194	0.158	NA	0.104	0.496	-6.552	70.367
70	1	76	1.482	2.136	14.49	3281	6.266	0.216	NA	0.072	0.343	-167.144	-160.592
71	1	77	1.502	2.127	14.7	4347	6.288	0.209	NA	0.021	0.101	-24.211	142.933
72	1	78	1.46	2.307	14.91	3906	6.472	0.179	NA	0.185	0.881	103.006	127.217
73	1	79	1.413	2.34	15.12	3389	6.53	0.232	NA	0.057	0.273	145.234	42.228
74	1	80	1.346	2.375	15.33	3848	6.606	0.306	NA	0.076	0.361	152.61	7.376
75	1	81	1.233	2.233	15.54	3020	6.788	0.409	NA	0.182	0.867	-128.501	78.889
76	1	82	1.167	2.118	15.75	4785	6.919	0.5	NA	0.132	0.627	-119.912	8.589
77	1	83	1.311	2.309	15.96	4923	7.158	0.328	NA	0.239	1.137	52.965	172.877
78	1	84	1.283	2.252	16.17	3963	7.221	0.356	NA	0.063	0.301	-115.537	-168.501
79	1	85	1.237	2.265	16.38	2116	7.269	0.402	NA	0.048	0.228	164.878	-79.585
80	1	86	1.254	2.234	16.59	1855	7.304	0.388	NA	0.035	0.167	-61.578	133.543
81	1	87	1.221	2.293	16.8	2530	7.372	0.418	NA	0.067	0.321	119.474	-178.948
82	1	88	1.197	2.136	17.01	5384	7.53	0.466	NA	0.159	0.755	-98.447	142.08
83	1	89	1.261	2.17	17.22	3684	7.602	0.395	NA	0.072	0.343	28.694	127.141
84	1	90	1.22	2.189	17.43	2967	7.647	0.43	NA	0.045	0.213	155.8	127.106
85	1	91	1.387	2.195	17.64	6073	7.815	0.267	NA	0.168	0.798	2.22	-153.58
86	1	92	1.37	2.211	17.85	3545	7.838	0.278	NA	0.023	0.111	136.508	134.288
87	1	93	1.302	2.135	18.06	3396	7.94	0.368	NA	0.102	0.486	-132.002	91.49
88	1	94	1.28	2.061	18.27	5484	8.018	0.422	NA	0.078	0.369	-106.24	25.762
89	1	95	1.277	2.085	18.48	6114	8.042	0.413	NA	0.024	0.115	98.717	-155.043
90	1	96	1.348	2.274	18.69	2549	8.244	0.29	NA	0.202	0.964	69.248	-29.469
91	1	97	1.321	2.185	18.9	2188	8.338	0.333	NA	0.094	0.447	-107.225	-176.473
92	1	98	1.304	2.208	19.11	2911	8.367	0.343	NA	0.029	0.136	124.878	-127.898
93	1	99	1.165	2.072	19.32	5207	8.561	0.519	NA	0.195	0.926	-135.581	99.542
94	1	100	1.225	2.24	19.53	5975	8.74	0.416	NA	0.179	0.851	70.539	-153.88
95	1	101	1.225	2.155	19.74	4799	8.825	0.434	NA	0.085	0.404	-90.21	-160.749
96	1	102	1.282	2.155	19.95	4569	8.882	0.38	NA	0.057	0.272	-0.765	89.445
97	1	103	1.33	2.269	20.16	2990	9.006	0.309	NA	0.124	0.591	67.033	67.798
98	1	104	1.236	2.372	20.37	2478	9.145	0.411	NA	0.139	0.662	132.349	65.316
99	1	105	1.235	2.378	20.58	2060	9.152	0.414	NA	0.007	0.032	103.452	-28.897
100	1	106	1.381	2.385	20.79	1220	9.298	0.276	NA	0.146	0.697	2.484	-100.968
101	1	107	1.293	2.472	21	1371	9.423	0.393	NA	0.124	0.592	135.092	132.608
102	1	108	1.421	2.269	21.21	915	9.663	0.218	NA	0.241	1.146	-57.779	167.13
103	1	109	1.368	2.273	21.42	1657	9.717	0.271	NA	0.053	0.254	176.076	-126.145
104	1	110	1.447	2.409	21.63	1188	9.875	0.228	NA	0.158	0.752	59.992	-116.084
105	1	111	1.434	2.223	21.84	1346	10.061	0.213	NA	0.186	0.887	-93.976	-153.968
106	1	112	1.483	2.093	22.05	3321	10.2	0.247	NA	0.139	0.662	-69.532	24.444
107	1	113	1.412	2.118	22.26	2643	10.275	0.282	NA	0.075	0.356	160.881	-129.587
108	1	114	1.316	2.248	22.47	1621	10.436	0.324	NA	0.161	0.768	126.382	-34.499
109	1	115	1.265	2.33	22.68	1806	10.533	0.376	NA	0.097	0.463	121.633	-4.749
110	1	116	1.283	2.309	22.89	4642	10.561	0.356	NA	0.028	0.133	-51.716	-173.348
111	1	117	1.256	2.347	23.1	1593	10.608	0.387	NA	0.047	0.225	124.334	176.05
112	1	118	1.227	2.37	23.31	2007	10.645	0.42	NA	0.037	0.174	142.634	18.3
113	1	119	1.212	2.354	23.52	4576	10.666	0.432	NA	0.022	0.103	-135.196	82.17
114	1	120	1.313	2.463	23.73	4586	10.815	0.37	NA	0.149	0.708	46.84	-177.965
115	1	121	1.267	2.345	23.94	3176	10.942	0.376	NA	0.127	0.603	-111.298	-158.138
116	1	122	1.332	2.269	24.15	4187	11.041	0.307	NA	0.099	0.473	-49.343	61.955
117	1	123	1.418	2.299	24.36	4859	11.132	0.221	NA	0.09	0.431	18.973	68.316
118	1	124	1.233	2.228	24.57	2547	11.33	0.41	NA	0.198	0.945	-158.935	-177.908
119	1	125	1.382	2.305	24.78	5092	11.498	0.257	NA	0.168	0.801	27.329	-173.736
120	1	126	1.419	2.306	24.99	2641	11.535	0.22	NA	0.037	0.176	1.469	-25.861
121	1	127	1.379	2.191	25.2	4686	11.657	0.276	NA	0.122	0.58	-108.926	-110.394
122	1	128	1.348	2.13	25.41	7379	11.725	0.329	NA	0.068	0.323	-117.309	-8.383
123	1	129	1.518	2.261	25.62	5412	11.94	0.122	NA	0.215	1.023	37.643	154.952
124	1	130	1.505	2.32	25.83	5045	12	0.138	NA	0.06	0.286	103.087	65.443
125	1	131	1.425	2.15	26.04	4279	12.187	0.252	NA	0.188	0.895	-114.967	141.946
126	1	132	1.315	2.219	26.25	3428	12.318	0.33	NA	0.13	0.62	147.836	-97.197
127	1	133	1.369	2.293	26.46	4947	12.409	0.269	NA	0.092	0.437	53.841	-93.995
128	1	134	1.23	2.326	26.67	4352	12.552	0.41	NA	0.143	0.681	166.703	112.862
129	1	135	1.122	2.171	26.88	4279	12.742	0.529	NA	0.189	0.9	-124.791	68.506
130	1	136	1.199	2.218	27.09	5962	12.831	0.445	NA	0.09	0.427	31.521	156.312
131	1	137	1.267	2.309	27.3	4578	12.945	0.372	NA	0.114	0.542	53.163	21.642
132	1	138	1.154	2.258	27.51	3912	13.069	0.485	NA	0.124	0.589	-155.846	150.991
133	1	139	1.08	2.235	27.72	3140	13.147	0.561	NA	0.078	0.371	-162.99	-7.144
134	1	140	1.101	2.237	27.93	4123	13.168	0.54	NA	0.021	0.101	3.392	166.382
135	1	141	1.171	2.368	28.14	2833	13.317	0.475	NA	0.149	0.709	61.994	58.602
136	1	142	1.149	2.365	28.35	3613	13.339	0.496	NA	0.022	0.106	-171.964	126.042
137	1	143	1.253	2.422	28.56	2376	13.458	0.408	NA	0.119	0.565	28.49	-159.546
138	1	144	1.121	2.252	28.77	4164	13.673	0.518	NA	0.215	1.024	-127.848	-156.338
139	1	145	1.107	2.231	28.98	4469	13.698	0.534	NA	0.025	0.119	-125.299	2.549
140	1	146	1.203	2.296	29.19	4396	13.813	0.436	NA	0.115	0.55	33.928	159.227
141	1	147	1.253	2.274	29.4	5700	13.868	0.385	NA	0.055	0.262	-23.389	-57.317
142	1	148	1.415	2.247	29.61	5450	14.033	0.226	NA	0.164	0.783	-9.454	13.935
143	1	149	1.425	2.212	29.82	5324	14.069	0.226	NA	0.037	0.174	-75.236	-65.782
144	1	150	1.323	2.257	30.03	3187	14.181	0.316	NA	0.111	0.529	155.71	-129.054
145	1	151	1.378	2.222	30.24	4817	14.246	0.268	NA	0.065	0.31	-33.281	171.009
146	1	152	1.358	2.338	30.45	5736	14.364	0.285	NA	0.118	0.563	99.515	132.796
147	1	153	1.567	2.293	30.66	5747	14.578	0.071	NA	0.214	1.02	-12.325	-111.839
148	1	154	1.549	2.167	30.87	5753	14.705	0.148	NA	0.127	0.605	-98.06	-85.736
149	1	155	1.56	2.267	31.08	5578	14.805	0.08	NA	0.1	0.478	83.704	-178.236
150	1	156	1.586	2.325	31.29	5375	14.869	0.066	NA	0.063	0.302	66.558	-17.146
151	1	157	1.475	2.113	31.5	5770	15.107	0.237	NA	0.238	1.135	-117.549	175.894
152	1	158	1.548	2.126	31.71	4930	15.18	0.183	NA	0.073	0.349	10.13	127.679
153	1	159	1.521	2.155	31.92	5555	15.219	0.175	NA	0.039	0.186	132.621	122.491
154	1	160	1.445	2.454	32.13	2924	15.527	0.256	NA	0.308	1.467	104.205	-28.415
155	1	161	1.425	2.307	32.34	3246	15.676	0.214	NA	0.148	0.706	-97.924	157.871
156	1	162	1.422	2.233	32.55	5766	15.749	0.223	NA	0.074	0.351	-92.572	5.352
157	1	163	1.56	2.206	32.76	5599	15.89	0.111	NA	0.141	0.671	-11.015	81.557
158	1	164	1.7	2.208	32.97	4345	16.031	0.099	NA	0.14	0.669	0.892	11.907
159	1	165	1.441	2.211	33.18	3310	16.29	0.211	NA	0.26	1.236	179.426	178.535
160	1	166	1.481	2.186	33.39	5053	16.337	0.186	NA	0.047	0.223	-31.52	149.053
161	1	167	1.458	2.175	33.6	3123	16.363	0.211	NA	0.025	0.121	-154.044	-122.523
162	1	168	1.469	2.107	33.81	2841	16.431	0.246	NA	0.069	0.327	-80.888	73.156
163	1	169	1.568	2.179	34.02	6348	16.554	0.127	NA	0.122	0.583	36.01	116.898
164	1	170	1.475	2.209	34.23	5179	16.651	0.18	NA	0.097	0.463	162.52	126.51
165	1	171	1.398	2.157	34.44	4121	16.744	0.273	NA	0.093	0.442	-146.419	51.06
166	1	172	1.407	2.25	34.65	4819	16.837	0.234	NA	0.093	0.443	84.035	-129.546
167	1	173	1.421	2.236	34.86	5585	16.856	0.223	NA	0.019	0.092	-46.007	-130.042
168	1	174	1.386	2.206	35.07	7033	16.902	0.264	NA	0.046	0.218	-138.516	-92.508
169	1	175	1.554	2.202	35.28	5329	17.07	0.119	NA	0.168	0.8	-1.387	137.129
170	1	176	1.479	2.28	35.49	4629	17.179	0.16	NA	0.109	0.52	133.935	135.322
171	1	177	1.51	2.332	35.7	5721	17.24	0.137	NA	0.061	0.289	58.938	-74.997
172	1	178	1.407	2.35	35.91	6766	17.345	0.241	NA	0.105	0.5	170.042	111.104
173	1	179	1.435	2.456	36.12	4332	17.454	0.265	NA	0.11	0.522	74.97	-95.072
174	1	180	1.365	2.291	36.33	3889	17.634	0.273	NA	0.179	0.854	-112.957	172.073
175	1	181	1.458	2.294	36.54	5162	17.727	0.18	NA	0.093	0.444	2.038	114.995
176	1	182	1.383	2.398	36.75	6781	17.855	0.279	NA	0.128	0.608	126.04	124.002
177	1	183	1.397	2.35	36.96	5006	17.904	0.25	NA	0.05	0.236	-74.328	159.633
178	1	184	1.496	2.297	37.17	4324	18.017	0.143	NA	0.113	0.536	-28.046	46.282
179	1	185	1.36	2.237	37.38	3850	18.166	0.283	NA	0.149	0.708	-156.354	-128.308
180	1	186	1.329	2.17	37.59	4874	18.239	0.33	NA	0.074	0.351	-114.9	41.453
181	1	187	1.507	2.222	37.8	2747	18.425	0.146	NA	0.186	0.884	16.089	130.989
182	1	188	1.426	2.198	38.01	4345	18.509	0.229	NA	0.084	0.401	-163.397	-179.486
183	1	189	1.46	2.137	38.22	2135	18.579	0.232	NA	0.07	0.331	-60.693	102.704
184	1	190	1.477	2.131	38.43	2760	18.597	0.223	NA	0.018	0.085	-18.828	41.865
185	1	191	1.517	2.157	38.64	5550	18.644	0.176	NA	0.048	0.226	33.229	52.056
186	1	192	1.531	2.188	38.85	3577	18.678	0.145	NA	0.034	0.16	65.635	32.407
187	1	193	1.548	2.17	39.06	3758	18.703	0.146	NA	0.025	0.119	-45.094	-110.73
188	1	194	1.48	2.207	39.27	5431	18.781	0.177	NA	0.078	0.371	152.047	-162.859
189	1	195	1.479	2.07	39.48	4972	18.917	0.268	NA	0.137	0.651	-90.506	117.447
190	1	196	1.687	2.033	39.69	5399	19.129	0.257	NA	0.212	1.008	-10.204	80.302
191	1	197	1.643	2.139	39.9	2858	19.244	0.146	NA	0.115	0.548	112.293	122.497
192	1	198	1.518	2.186	40.11	1582	19.378	0.156	NA	0.134	0.636	159.571	47.278
193	1	199	1.582	2.069	40.32	2914	19.51	0.223	NA	0.133	0.631	-61.317	139.113
194	1	200	1.569	2.133	40.53	4390	19.575	0.168	NA	0.064	0.307	101.116	162.433
195	1	201	1.543	2.19	40.74	5503	19.638	0.135	NA	0.063	0.302	114.717	13.601
196	1	202	1.475	2.111	40.95	3929	19.742	0.239	NA	0.104	0.497	-130.529	114.753
197	1	203	1.288	2.178	41.16	5341	19.941	0.367	NA	0.199	0.947	160.275	-69.196
198	1	204	1.421	2.167	41.37	3413	20.074	0.248	NA	0.133	0.635	-4.799	-165.073
199	1	205	1.455	2.23	41.58	5623	20.146	0.192	NA	0.072	0.342	61.726	66.524
200	1	206	1.444	2.166	41.79	6457	20.212	0.228	NA	0.065	0.311	-99.445	-161.17
