# Supplementary material for: Random sub-diffusion and capture of genes by the nuclear pore reduces dynamics and coordinates inter-chromosomal movement
Source: eLife. 2021 May 18;10:e66238. doi: 10.7554/eLife.66238 (PMC8195609; doi:10.7554/eLife.66238)
Supplement: Figure 6—source data 1. [file elife-66238-fig6-data1.zip › CLUST_DB/CLUST_HIS4dip_MinusH/190328_QuickCap_H4dip_MinusH_Pri_23.csv]

Nr	TID	PID	x [micron]	y [micron]	t [sec]	I [val]	Len [micron]	D2S [micron]	D2R [micron]	D2P [micron]	v [micron/sec]	α [deg]	Δα [deg]
1	1	9	2.409	2.294	0	4825	0	0	NA	NA	NA	NA	NA
2	1	10	2.46	2.27	0.21	5486	0.056	0.056	NA	0.056	0.266	-24.509	NA
3	1	11	2.435	2.26	0.42	6404	0.082	0.042	NA	0.027	0.127	-157.652	-133.143
4	1	12	2.512	2.296	0.63	6899	0.167	0.103	NA	0.085	0.402	25.289	-177.059
5	1	13	2.472	2.305	0.84	6517	0.207	0.064	NA	0.04	0.192	167.104	141.815
6	1	14	2.395	2.308	1.05	6393	0.285	0.02	NA	0.077	0.369	177.793	10.689
7	1	15	2.379	2.341	1.26	4627	0.321	0.056	NA	0.037	0.174	115.497	-62.296
8	1	16	2.326	2.463	1.47	5958	0.453	0.188	NA	0.132	0.63	113.683	-1.814
9	1	17	2.237	2.512	1.68	5143	0.555	0.278	NA	0.102	0.485	151.244	37.561
10	1	18	2.166	2.576	1.89	4972	0.651	0.373	NA	0.096	0.456	137.519	-13.725
11	1	19	2.085	2.575	2.1	8970	0.732	0.429	NA	0.081	0.386	-178.965	43.516
12	1	20	2.059	2.575	2.31	4881	0.758	0.449	NA	0.026	0.123	-179.478	-0.513
13	1	21	1.951	2.618	2.52	4846	0.875	0.562	NA	0.117	0.558	158.048	-22.474
14	1	22	1.863	2.644	2.73	5117	0.967	0.649	NA	0.092	0.437	163.756	5.708
15	1	23	1.884	2.663	2.94	5062	0.996	0.642	NA	0.029	0.137	42.002	-121.753
16	1	24	1.957	2.67	3.15	2924	1.069	0.588	NA	0.073	0.349	5.117	-36.885
17	1	25	1.933	2.597	3.36	2741	1.145	0.564	NA	0.077	0.365	-107.914	-113.031
18	1	26	1.977	2.628	3.57	2120	1.198	0.546	NA	0.053	0.252	35.493	143.407
19	1	27	1.972	2.664	3.78	1433	1.236	0.574	NA	0.037	0.178	97.725	62.232
20	1	28	1.949	2.624	3.99	2589	1.283	0.567	NA	0.047	0.222	-119.38	142.895
21	1	29	1.885	2.748	4.2	2914	1.422	0.694	NA	0.14	0.665	117.002	-123.618
22	1	30	1.851	2.734	4.41	4883	1.459	0.711	NA	0.037	0.177	-157.483	85.515
23	1	31	1.881	2.726	4.62	7306	1.49	0.683	NA	0.031	0.147	-14.357	143.126
24	1	32	1.948	2.723	4.83	5179	1.558	0.63	NA	0.068	0.322	-2.856	11.501
25	1	33	1.981	2.686	5.04	6713	1.607	0.581	NA	0.049	0.233	-48.313	-45.457
26	1	34	1.994	2.666	5.25	5177	1.631	0.557	NA	0.025	0.118	-56.782	-8.469
27	1	35	2.063	2.518	5.46	1851	1.794	0.412	NA	0.162	0.774	-64.935	-8.153
28	1	36	2.062	2.541	5.67	3569	1.816	0.426	NA	0.022	0.107	93.279	158.214
29	1	37	1.982	2.454	5.88	2139	1.934	0.456	NA	0.118	0.563	-132.493	134.228
30	1	38	2.074	2.475	6.09	2835	2.028	0.381	NA	0.094	0.448	12.935	145.428
31	1	39	2.048	2.492	6.3	3027	2.059	0.412	NA	0.031	0.147	145.421	132.485
32	1	40	2.234	2.6	6.51	2186	2.275	0.353	NA	0.215	1.025	30.136	-115.285
33	1	41	1.937	2.451	6.72	1194	2.608	0.498	NA	0.333	1.587	-153.32	176.544
34	1	42	2.164	2.478	6.93	3255	2.837	0.307	NA	0.229	1.089	6.859	160.179
35	1	43	2.082	2.473	7.14	2107	2.919	0.373	NA	0.082	0.39	-176.653	176.488
36	1	44	2.163	2.513	7.35	2048	3.009	0.33	NA	0.09	0.429	26.3	-157.048
37	1	45	1.885	2.486	7.56	2131	3.288	0.558	NA	0.279	1.328	-174.523	159.177
38	1	46	2.04	2.515	7.77	2003	3.445	0.431	NA	0.158	0.751	10.596	-174.881
39	1	47	2.031	2.532	7.98	2216	3.464	0.447	NA	0.018	0.088	118.275	107.679
40	1	48	1.905	2.511	8.19	1149	3.592	0.549	NA	0.128	0.61	-170.938	70.787
41	1	49	1.91	2.539	8.4	1358	3.62	0.556	NA	0.029	0.136	78.287	-110.775
42	1	50	1.976	2.521	8.61	1823	3.689	0.489	NA	0.068	0.325	-15.503	-93.79
43	1	51	2.049	2.512	8.82	1885	3.762	0.421	NA	0.073	0.349	-7.477	8.026
44	1	52	2.206	2.518	9.03	1924	3.919	0.303	NA	0.158	0.751	2.389	9.866
45	1	53	2.149	2.539	9.24	2732	3.98	0.358	NA	0.061	0.29	160.113	157.724
46	1	54	2.134	2.528	9.45	2634	3.998	0.361	NA	0.018	0.087	-143.046	56.841
47	1	55	2.183	2.57	9.66	4275	4.063	0.357	NA	0.065	0.307	41.078	-175.876
48	1	56	2.208	2.575	9.87	3566	4.088	0.346	NA	0.025	0.119	10.686	-30.392
49	1	57	2.231	2.625	10.08	3680	4.143	0.376	NA	0.055	0.261	65.136	54.45
50	1	58	2.256	2.535	10.29	5192	4.236	0.286	NA	0.093	0.443	-74.359	-139.495
51	1	59	2.241	2.521	10.5	4059	4.257	0.283	NA	0.021	0.099	-136.412	-62.054
52	1	60	2.212	2.539	10.71	3807	4.29	0.314	NA	0.034	0.16	147.41	-76.178
53	1	61	2.236	2.517	10.92	3564	4.323	0.282	NA	0.032	0.154	-42.247	170.343
54	1	62	2.268	2.511	11.13	4554	4.355	0.259	NA	0.032	0.154	-10.05	32.196
55	1	63	2.291	2.501	11.34	3507	4.38	0.239	NA	0.025	0.119	-24.693	-14.643
56	1	64	2.307	2.492	11.55	3289	4.398	0.223	NA	0.018	0.087	-30.076	-5.383
57	1	65	2.357	2.48	11.76	4177	4.45	0.194	NA	0.052	0.246	-13.056	17.02
58	1	66	2.288	2.447	11.97	3790	4.526	0.195	NA	0.076	0.364	-154.285	-141.229
59	1	67	2.386	2.502	12.18	5307	4.639	0.21	NA	0.112	0.535	29.418	-176.297
60	1	68	2.393	2.483	12.39	5883	4.66	0.19	NA	0.021	0.099	-69.126	-98.543
61	1	69	2.471	2.458	12.6	5277	4.741	0.176	NA	0.082	0.389	-17.289	51.837
62	1	70	2.444	2.451	12.81	5309	4.769	0.162	NA	0.028	0.133	-164.828	-147.539
63	1	71	2.478	2.432	13.02	5548	4.807	0.155	NA	0.038	0.182	-29.784	135.044
64	1	72	2.46	2.416	13.23	5207	4.832	0.132	NA	0.025	0.117	-137.388	-107.605
65	1	73	2.376	2.436	13.44	5597	4.918	0.147	NA	0.086	0.409	165.94	-56.672
66	1	74	2.413	2.467	13.65	8433	4.966	0.173	NA	0.048	0.227	39.452	-126.488
67	1	75	2.503	2.438	13.86	9504	5.06	0.173	NA	0.094	0.448	-17.462	-56.914
68	1	76	2.488	2.452	14.07	7468	5.08	0.177	NA	0.02	0.097	138.133	155.594
69	1	77	2.493	2.481	14.28	6286	5.109	0.205	NA	0.029	0.139	78.904	-59.229
70	1	78	2.464	2.453	14.49	6647	5.15	0.168	NA	0.041	0.194	-136.363	144.733
71	1	79	2.36	2.467	14.7	6252	5.254	0.18	NA	0.104	0.497	172.26	-51.377
72	1	80	2.375	2.503	14.91	6367	5.294	0.212	NA	0.039	0.187	67.97	-104.29
73	1	81	2.417	2.437	15.12	3705	5.372	0.144	NA	0.078	0.372	-57.724	-125.695
74	1	82	2.434	2.438	15.33	4159	5.389	0.147	NA	0.017	0.083	3.289	61.014
75	1	83	2.437	2.453	15.54	6566	5.404	0.162	NA	0.015	0.071	78.2	74.911
76	1	84	2.346	2.452	15.75	8450	5.495	0.17	NA	0.091	0.434	-179.422	102.378
77	1	85	2.382	2.494	15.96	4509	5.551	0.202	NA	0.055	0.263	50.059	-130.52
78	1	86	2.382	2.507	16.17	5363	5.563	0.215	NA	0.013	0.061	89.12	39.061
79	1	87	2.328	2.536	16.38	3857	5.625	0.256	NA	0.062	0.294	151.534	62.415
80	1	88	2.329	2.502	16.59	2485	5.66	0.223	NA	0.035	0.165	-87.449	121.017
81	1	89	2.422	2.489	16.8	1450	5.753	0.196	NA	0.093	0.445	-7.813	79.636
82	1	90	2.389	2.42	17.01	2781	5.829	0.128	NA	0.076	0.361	-115.361	-107.548
83	1	91	2.442	2.36	17.22	2045	5.909	0.074	NA	0.08	0.38	-48.91	66.451
84	1	92	2.374	2.239	17.43	2990	6.048	0.065	NA	0.139	0.663	-119.011	-70.102
85	1	93	2.402	2.219	17.64	2052	6.082	0.075	NA	0.034	0.161	-34.73	84.281
86	1	94	2.448	2.337	17.85	1408	6.208	0.058	NA	0.126	0.6	68.404	103.134
87	1	95	2.439	2.225	18.06	1700	6.32	0.075	NA	0.112	0.533	-94.978	-163.381
88	1	96	2.442	2.161	18.27	2432	6.384	0.136	NA	0.064	0.305	-87.14	7.838
89	1	97	2.494	2.206	18.48	2141	6.452	0.122	NA	0.068	0.326	40.542	127.682
90	1	98	2.52	2.174	18.69	2363	6.493	0.163	NA	0.041	0.196	-50.323	-90.865
91	1	99	2.575	2.191	18.9	1687	6.552	0.195	NA	0.058	0.277	17.228	67.551
92	1	100	2.484	2.163	19.11	2519	6.647	0.151	NA	0.096	0.457	-162.905	179.866
93	1	101	2.482	2.156	19.32	6120	6.655	0.156	NA	0.007	0.035	-101.45	61.456
94	1	102	2.536	2.208	19.53	2880	6.73	0.153	NA	0.075	0.357	44.468	145.917
95	1	103	2.524	2.238	19.74	5486	6.762	0.128	NA	0.032	0.152	111.782	67.314
96	1	104	2.395	2.268	19.95	3679	6.894	0.029	NA	0.132	0.631	167.037	55.255
97	1	105	2.443	2.272	20.16	3797	6.943	0.04	NA	0.048	0.231	4.973	-162.064
98	1	106	2.389	2.312	20.37	5614	7.01	0.027	NA	0.067	0.319	143.705	138.732
99	1	107	2.402	2.285	20.58	2259	7.039	0.011	NA	0.03	0.142	-64.56	151.735
100	1	108	2.311	2.281	20.79	2410	7.131	0.099	NA	0.091	0.434	-177.56	-113
101	1	109	2.323	2.235	21	4471	7.177	0.104	NA	0.047	0.224	-75.237	102.323
102	1	110	2.444	2.183	21.21	3532	7.309	0.116	NA	0.132	0.628	-23.408	51.829
103	1	111	2.463	2.116	21.42	3483	7.379	0.185	NA	0.069	0.331	-73.854	-50.446
104	1	112	2.23	2.142	21.63	2995	7.613	0.234	NA	0.235	1.117	173.716	-112.43
105	1	113	2.39	2.107	21.84	2139	7.777	0.188	NA	0.164	0.779	-12.423	173.862
106	1	114	2.388	2.151	22.05	2762	7.821	0.145	NA	0.044	0.208	92.316	104.739
107	1	115	2.449	2.17	22.26	1661	7.884	0.129	NA	0.064	0.303	18.21	-74.107
108	1	116	2.415	2.207	22.47	2393	7.933	0.087	NA	0.049	0.234	132.473	114.264
109	1	117	2.398	2.298	22.68	1924	8.027	0.012	NA	0.093	0.444	100.979	-31.494
110	1	118	2.392	2.344	22.89	1760	8.072	0.053	NA	0.046	0.218	97.06	-3.919
111	1	119	2.451	2.304	23.1	3372	8.143	0.043	NA	0.071	0.336	-33.909	-130.969
112	1	120	2.457	2.199	23.31	5787	8.249	0.106	NA	0.106	0.504	-86.76	-52.851
113	1	121	2.434	2.189	23.52	3729	8.274	0.108	NA	0.025	0.118	-157.058	-70.298
114	1	122	2.387	2.249	23.73	4721	8.351	0.049	NA	0.077	0.366	127.928	-75.013
115	1	123	2.419	2.327	23.94	4964	8.435	0.035	NA	0.084	0.401	67.183	-60.745
116	1	124	2.508	2.327	24.15	6820	8.524	0.105	NA	0.089	0.423	0.114	-67.07
117	1	125	2.494	2.251	24.36	5706	8.601	0.095	NA	0.077	0.368	-100.699	-100.813
118	1	126	2.523	2.261	24.57	7214	8.632	0.118	NA	0.03	0.145	18.274	118.973
119	1	127	2.588	2.263	24.78	9090	8.697	0.182	NA	0.066	0.312	1.844	-16.43
120	1	128	2.491	2.292	24.99	5371	8.798	0.082	NA	0.101	0.481	163.189	161.345
121	1	129	2.56	2.269	25.2	6574	8.87	0.153	NA	0.072	0.344	-19.165	177.646
122	1	130	2.592	2.258	25.41	5751	8.905	0.187	NA	0.034	0.164	-18.653	0.512
123	1	131	2.536	2.263	25.62	5000	8.961	0.131	NA	0.056	0.268	174.519	-166.828
124	1	132	2.484	2.229	25.83	4625	9.024	0.099	NA	0.063	0.298	-146.945	38.536
125	1	133	2.513	2.232	26.04	5128	9.053	0.121	NA	0.029	0.139	6.411	153.356
126	1	134	2.592	2.248	26.25	7080	9.134	0.189	NA	0.081	0.385	11.027	4.616
127	1	135	2.622	2.192	26.46	5672	9.196	0.235	NA	0.063	0.298	-61.857	-72.884
128	1	136	2.586	2.123	26.67	3609	9.274	0.246	NA	0.078	0.372	-117.116	-55.259
129	1	137	2.547	2.21	26.88	2453	9.369	0.162	NA	0.095	0.452	113.941	-128.943
130	1	138	2.558	2.181	27.09	4117	9.4	0.187	NA	0.031	0.147	-69.018	177.04
131	1	139	2.468	2.198	27.3	4127	9.492	0.113	NA	0.092	0.436	169.196	-121.785
132	1	140	2.507	2.23	27.51	4960	9.542	0.116	NA	0.05	0.238	40.347	-128.849
133	1	141	2.515	2.199	27.72	3673	9.574	0.142	NA	0.033	0.155	-75.738	-116.086
134	1	142	2.507	2.183	27.93	3946	9.592	0.148	NA	0.018	0.085	-115.021	-39.283
135	1	143	2.341	2.316	28.14	3790	9.805	0.071	NA	0.213	1.012	141.158	-103.821
136	1	144	2.382	2.271	28.35	3080	9.865	0.035	NA	0.061	0.288	-47.869	170.973
137	1	145	2.487	2.26	28.56	4998	9.971	0.085	NA	0.106	0.504	-5.884	41.985
138	1	146	2.442	2.289	28.77	4488	10.024	0.033	NA	0.053	0.254	147.872	153.757
139	1	147	2.362	2.286	28.98	2724	10.104	0.048	NA	0.08	0.381	-177.832	34.296
140	1	148	2.451	2.319	29.19	2988	10.199	0.049	NA	0.095	0.452	20.406	-161.762
141	1	149	2.431	2.27	29.4	4140	10.252	0.032	NA	0.053	0.252	-112.362	-132.769
142	1	150	2.407	2.31	29.61	2792	10.299	0.016	NA	0.047	0.223	121.174	-126.463
143	1	151	2.48	2.268	29.82	3748	10.383	0.075	NA	0.084	0.401	-29.726	-150.9
144	1	152	2.294	2.354	30.03	3074	10.588	0.13	NA	0.205	0.976	155.307	-174.967
145	1	153	2.271	2.437	30.24	3074	10.675	0.199	NA	0.086	0.412	105.322	-49.985
146	1	154	2.353	2.367	30.45	4063	10.783	0.092	NA	0.108	0.517	-40.593	-145.915
147	1	155	2.384	2.326	30.66	2199	10.834	0.041	NA	0.051	0.241	-52.357	-11.764
148	1	156	2.343	2.364	30.87	2781	10.889	0.097	NA	0.056	0.265	137.391	-170.251
149	1	157	2.309	2.359	31.08	2293	10.924	0.119	NA	0.035	0.165	-171.221	51.387
150	1	158	2.298	2.418	31.29	5378	10.984	0.166	NA	0.06	0.284	100.14	-88.638
151	1	159	2.366	2.341	31.5	4599	11.086	0.064	NA	0.102	0.487	-48.466	-148.606
152	1	160	2.36	2.388	31.71	1890	11.133	0.107	NA	0.048	0.227	97.574	146.04
153	1	161	2.332	2.305	31.92	2587	11.221	0.077	NA	0.088	0.418	-108.351	154.075
154	1	162	2.33	2.398	32.13	2267	11.314	0.131	NA	0.093	0.445	91.709	-159.94
155	1	163	2.379	2.357	32.34	3767	11.379	0.07	NA	0.065	0.309	-39.834	-131.543
156	1	164	2.315	2.294	32.55	2015	11.469	0.094	NA	0.09	0.428	-135.755	-95.921
157	1	165	2.298	2.279	32.76	2489	11.491	0.112	NA	0.022	0.106	-138.233	-2.478
158	1	166	2.278	2.238	32.97	1922	11.538	0.143	NA	0.046	0.221	-116.327	21.907
159	1	167	2.244	2.278	33.18	3391	11.591	0.165	NA	0.053	0.252	129.474	-114.199
160	1	168	2.205	2.302	33.39	2252	11.637	0.205	NA	0.046	0.219	149.427	19.952
161	1	169	2.313	2.248	33.6	2956	11.758	0.106	NA	0.121	0.577	-26.375	-175.802
162	1	170	2.292	2.233	33.81	2365	11.784	0.132	NA	0.026	0.123	-144.678	-118.303
163	1	171	2.238	2.241	34.02	1683	11.838	0.179	NA	0.055	0.26	171.71	-43.612
164	1	172	2.315	2.243	34.23	1777	11.915	0.107	NA	0.077	0.366	1.495	-170.215
165	1	173	2.297	2.302	34.44	2297	11.977	0.112	NA	0.061	0.292	106.575	105.08
166	1	174	2.311	2.317	34.65	2583	11.997	0.101	NA	0.02	0.097	49.102	-57.474
167	1	175	2.231	2.316	34.86	3575	12.076	0.179	NA	0.079	0.378	-179.024	131.874
168	1	176	2.282	2.264	35.07	2143	12.149	0.131	NA	0.072	0.344	-45.824	133.2
169	1	177	2.32	2.301	35.28	1956	12.202	0.089	NA	0.053	0.254	44.078	89.901
170	1	178	2.285	2.262	35.49	1751	12.254	0.127	NA	0.052	0.246	-131.757	-175.835
171	1	179	2.287	2.188	35.7	2180	12.328	0.161	NA	0.074	0.352	-88.583	43.175
172	1	180	2.338	2.207	35.91	2559	12.381	0.112	NA	0.054	0.257	20.369	108.952
173	1	181	2.257	2.25	36.12	1055	12.473	0.158	NA	0.091	0.434	151.909	131.539
174	1	182	2.348	2.166	36.33	1241	12.596	0.142	NA	0.124	0.588	-43.087	165.005
175	1	183	2.362	2.14	36.54	1326	12.626	0.161	NA	0.029	0.14	-61.468	-18.381
176	1	184	2.356	2.222	36.75	1305	12.708	0.089	NA	0.083	0.393	93.679	155.146
177	1	185	2.339	2.259	36.96	1376	12.749	0.078	NA	0.041	0.193	115.584	21.906
178	1	186	2.373	2.261	37.17	1606	12.783	0.049	NA	0.034	0.163	2.757	-112.828
179	1	187	2.332	2.296	37.38	1390	12.837	0.077	NA	0.054	0.257	139.364	136.607
180	1	188	2.311	2.231	37.59	1145	12.905	0.117	NA	0.068	0.326	-108.177	112.459
181	1	189	2.384	2.155	37.8	1448	13.011	0.141	NA	0.105	0.502	-45.912	62.264
182	1	190	2.284	2.274	38.01	1064	13.167	0.127	NA	0.156	0.742	130.189	176.102
183	1	191	2.279	2.271	38.22	1736	13.172	0.132	NA	0.006	0.028	-145.848	83.963
184	1	192	2.112	2.507	38.43	3748	13.462	0.366	NA	0.29	1.38	125.185	-88.968
185	1	193	2.113	2.477	38.64	3067	13.493	0.349	NA	0.03	0.145	-88.279	146.536
186	1	194	2.181	2.437	38.85	2783	13.572	0.269	NA	0.079	0.378	-30.317	57.962
187	1	195	2.189	2.452	39.06	2399	13.589	0.271	NA	0.017	0.081	62.13	92.447
188	1	196	2.185	2.508	39.27	3972	13.645	0.31	NA	0.056	0.267	94.376	32.246
189	1	197	2.183	2.444	39.48	2282	13.709	0.272	NA	0.064	0.304	-91.948	173.676
190	1	198	2.211	2.503	39.69	1902	13.775	0.289	NA	0.066	0.313	64.563	156.511
191	1	199	2.204	2.532	39.9	3187	13.804	0.314	NA	0.029	0.138	103.777	39.214
192	1	200	2.261	2.526	40.11	3438	13.861	0.276	NA	0.057	0.273	-5.802	-109.578
193	1	201	2.212	2.456	40.32	3362	13.946	0.255	NA	0.085	0.406	-124.749	-118.947
194	1	202	2.168	2.531	40.53	4160	14.033	0.338	NA	0.087	0.414	120.666	-114.585
195	1	203	2.188	2.557	40.74	3968	14.066	0.344	NA	0.033	0.158	52.591	-68.075
196	1	204	2.166	2.516	40.95	3368	14.113	0.33	NA	0.046	0.221	-118.531	-171.122
197	1	205	2.237	2.468	41.16	2865	14.199	0.245	NA	0.086	0.411	-34.017	84.514
198	1	206	2.24	2.451	41.37	1960	14.216	0.231	NA	0.017	0.081	-79.535	-45.517
199	1	207	2.233	2.512	41.58	3718	14.277	0.28	NA	0.061	0.291	96.899	176.434
200	1	208	2.245	2.45	41.79	3970	14.34	0.227	NA	0.063	0.299	-78.739	-175.638
