# Supplementary material for: Random sub-diffusion and capture of genes by the nuclear pore reduces dynamics and coordinates inter-chromosomal movement
Source: eLife. 2021 May 18;10:e66238. doi: 10.7554/eLife.66238 (PMC8195609; doi:10.7554/eLife.66238)
Supplement: Figure 6—source data 1. [file elife-66238-fig6-data1.zip › CLUST_DB/CLUST_HIS4dip_MinusH/190328_QuickCap_H4dip_MinusH_Pri_24.csv]

Nr	TID	PID	x [micron]	y [micron]	t [sec]	I [val]	Len [micron]	D2S [micron]	D2R [micron]	D2P [micron]	v [micron/sec]	α [deg]	Δα [deg]
1	1	6	1.487	1.66	0	5514	0	0	NA	NA	NA	NA	NA
2	1	7	1.512	1.673	0.21	5021	0.028	0.028	NA	0.028	0.135	28.4	NA
3	1	8	1.461	1.682	0.42	3686	0.079	0.034	NA	0.051	0.242	169.927	141.527
4	1	9	1.391	1.745	0.63	5657	0.173	0.128	NA	0.094	0.448	138.387	-31.539
5	1	10	1.348	1.84	0.84	5098	0.278	0.227	NA	0.105	0.498	114.132	-24.255
6	1	11	1.437	1.904	1.05	4832	0.387	0.249	NA	0.109	0.519	35.609	-78.523
7	1	12	1.41	1.932	1.26	5408	0.426	0.283	NA	0.039	0.187	133.6	97.991
8	1	13	1.461	2.001	1.47	4100	0.512	0.342	NA	0.086	0.412	53.367	-80.233
9	1	14	1.536	2.024	1.68	6824	0.59	0.368	NA	0.078	0.369	17.281	-36.086
10	1	15	1.541	1.92	1.89	5934	0.694	0.266	NA	0.104	0.495	-87.249	-104.53
11	1	16	1.479	1.914	2.1	3624	0.755	0.254	NA	0.061	0.293	-173.916	-86.667
12	1	17	1.352	1.883	2.31	4093	0.886	0.261	NA	0.131	0.623	-166.399	7.517
13	1	18	1.352	1.837	2.52	6792	0.932	0.222	NA	0.046	0.218	-89.721	76.678
14	1	19	1.372	1.834	2.73	3935	0.952	0.208	NA	0.02	0.094	-10.073	79.649
15	1	20	1.357	1.814	2.94	4422	0.977	0.202	NA	0.025	0.119	-127.379	-117.306
16	1	21	1.303	1.774	3.15	4883	1.044	0.216	NA	0.067	0.321	-143.061	-15.682
17	1	22	1.298	1.814	3.36	3716	1.084	0.243	NA	0.04	0.192	96.207	-120.731
18	1	23	1.299	1.793	3.57	5096	1.105	0.23	NA	0.021	0.099	-88.401	175.391
19	1	24	1.249	1.9	3.78	3718	1.223	0.338	NA	0.118	0.562	115.111	-156.488
20	1	25	1.236	1.928	3.99	6205	1.254	0.367	NA	0.031	0.147	114.981	-0.13
21	1	26	1.194	1.997	4.2	4565	1.335	0.446	NA	0.081	0.386	121.001	6.021
22	1	27	1.123	2.088	4.41	5945	1.451	0.562	NA	0.116	0.551	128.133	7.132
23	1	28	1.212	2.029	4.62	3383	1.558	0.46	NA	0.107	0.511	-33.596	-161.73
24	1	29	1.2	2.049	4.83	6171	1.582	0.483	NA	0.024	0.113	119.862	153.458
25	1	30	1.193	2.066	5.04	4934	1.601	0.502	NA	0.019	0.089	114.34	-5.521
26	1	31	1.225	2.02	5.25	6636	1.657	0.445	NA	0.057	0.271	-54.974	-169.314
27	1	32	1.222	2.015	5.46	4671	1.664	0.443	NA	0.006	0.03	-124.057	-69.083
28	1	33	1.203	1.966	5.67	4275	1.716	0.418	NA	0.052	0.247	-111.641	12.416
29	1	34	1.275	1.954	5.88	7264	1.789	0.362	NA	0.074	0.351	-9.519	102.122
30	1	35	1.276	1.941	6.09	3159	1.802	0.352	NA	0.013	0.061	-87.987	-78.468
31	1	36	1.264	1.922	6.3	2944	1.825	0.344	NA	0.023	0.109	-121.261	-33.274
32	1	37	1.227	1.949	6.51	4450	1.87	0.388	NA	0.045	0.216	143.26	-95.479
33	1	38	1.357	1.937	6.72	6252	2	0.306	NA	0.13	0.617	-5.19	-148.45
34	1	39	1.474	2.007	6.93	5725	2.136	0.347	NA	0.136	0.648	30.703	35.893
35	1	40	1.502	2.122	7.14	4155	2.255	0.463	NA	0.119	0.567	76.048	45.345
36	1	41	1.497	2.071	7.35	6039	2.307	0.411	NA	0.052	0.247	-95.435	-171.484
37	1	42	1.532	2.111	7.56	6013	2.36	0.453	NA	0.053	0.254	49.309	144.744
38	1	43	1.54	2.075	7.77	4275	2.397	0.418	NA	0.037	0.175	-78.254	-127.563
39	1	44	1.4	2.035	7.98	6410	2.543	0.385	NA	0.146	0.694	-164.168	-85.914
40	1	45	1.385	2.107	8.19	4155	2.616	0.458	NA	0.073	0.347	101.197	-94.635
41	1	46	1.364	2.171	8.4	5410	2.683	0.525	NA	0.068	0.322	108.807	7.61
42	1	47	1.298	2.236	8.61	6858	2.776	0.606	NA	0.092	0.44	135.102	26.296
43	1	48	1.301	2.152	8.82	4789	2.86	0.526	NA	0.084	0.399	-87.755	137.143
44	1	49	1.325	2.164	9.03	4518	2.886	0.529	NA	0.027	0.127	26.652	114.407
45	1	50	1.233	2.147	9.24	3914	2.98	0.55	NA	0.094	0.446	-169.801	163.546
46	1	51	1.084	2.185	9.45	4614	3.134	0.662	NA	0.154	0.731	165.758	-24.441
47	1	52	1.07	2.253	9.66	5467	3.203	0.725	NA	0.069	0.329	101.977	-63.781
48	1	53	1.029	2.231	9.87	5032	3.249	0.732	NA	0.047	0.223	-152.085	105.938
49	1	54	1.042	2.28	10.08	6321	3.3	0.763	NA	0.051	0.242	74.402	-133.513
50	1	55	1.07	2.335	10.29	5100	3.362	0.793	NA	0.062	0.295	63.039	-11.363
51	1	56	1.149	2.33	10.5	5113	3.441	0.75	NA	0.079	0.375	-3.563	-66.602
52	1	57	1.068	2.356	10.71	4473	3.526	0.812	NA	0.085	0.403	161.961	165.525
53	1	58	1.114	2.31	10.92	3965	3.59	0.75	NA	0.065	0.308	-45.449	152.589
54	1	59	1.126	2.313	11.13	4866	3.602	0.747	NA	0.012	0.058	15.418	60.867
55	1	60	1.12	2.273	11.34	5480	3.643	0.715	NA	0.04	0.192	-98.082	-113.499
56	1	61	1.05	2.294	11.55	5442	3.716	0.77	NA	0.073	0.347	163.269	-98.65
57	1	62	1.124	2.291	11.76	5171	3.79	0.728	NA	0.074	0.352	-3.015	-166.284
58	1	63	1.069	2.345	11.97	8010	3.866	0.802	NA	0.077	0.366	135.281	138.296
59	1	64	1.072	2.242	12.18	4987	3.969	0.715	NA	0.102	0.488	-88.644	136.075
60	1	65	1.076	2.265	12.39	5826	3.992	0.731	NA	0.023	0.11	79.769	168.413
61	1	66	1.079	2.258	12.6	5000	4	0.724	NA	0.008	0.037	-63.612	-143.382
62	1	67	1.134	2.249	12.81	4264	4.056	0.686	NA	0.056	0.266	-9.262	54.351
63	1	68	1.14	2.18	13.02	4543	4.125	0.625	NA	0.069	0.33	-85.078	-75.816
64	1	69	1.045	2.165	13.23	5107	4.222	0.671	NA	0.097	0.46	-171.189	-86.111
65	1	70	1.037	2.245	13.44	5087	4.302	0.738	NA	0.08	0.382	95.857	-92.954
66	1	71	1.034	2.252	13.65	5845	4.309	0.745	NA	0.007	0.035	111.444	15.587
67	1	72	0.992	2.178	13.86	6073	4.394	0.717	NA	0.085	0.403	-120.013	128.543
68	1	73	1.018	2.201	14.07	5459	4.428	0.716	NA	0.035	0.165	40.148	160.161
69	1	74	1.067	2.295	14.28	5158	4.535	0.761	NA	0.106	0.507	62.502	22.354
70	1	75	0.978	2.255	14.49	7212	4.632	0.783	NA	0.098	0.464	-155.82	141.679
71	1	76	1.043	2.302	14.7	5602	4.713	0.781	NA	0.08	0.382	35.995	-168.185
72	1	77	1.051	2.316	14.91	6176	4.728	0.788	NA	0.016	0.076	60.017	24.022
73	1	78	1.079	2.244	15.12	4341	4.805	0.713	NA	0.077	0.366	-68.888	-128.905
74	1	79	1.063	2.303	15.33	4642	4.865	0.77	NA	0.06	0.286	105.223	174.111
75	1	80	1.106	2.261	15.54	3944	4.926	0.711	NA	0.06	0.288	-43.851	-149.074
76	1	81	1.125	2.175	15.75	5284	5.013	0.629	NA	0.088	0.417	-77.518	-33.666
77	1	82	1.091	2.176	15.96	5171	5.047	0.65	NA	0.034	0.162	178.825	-103.658
78	1	83	1.154	2.172	16.17	6180	5.11	0.61	NA	0.063	0.3	-3.647	177.529
79	1	84	1.074	2.106	16.38	5425	5.215	0.608	NA	0.104	0.497	-140.656	-137.009
80	1	85	1.076	2.162	16.59	4166	5.271	0.648	NA	0.056	0.266	87.315	-132.029
81	1	86	1.128	2.103	16.8	4051	5.348	0.571	NA	0.078	0.37	-48.483	-135.798
82	1	87	1.146	2.114	17.01	4450	5.369	0.568	NA	0.021	0.101	30.858	79.341
83	1	88	1.158	2.159	17.22	8580	5.416	0.598	NA	0.047	0.221	75.378	44.52
84	1	89	1.11	2.157	17.43	3197	5.464	0.624	NA	0.048	0.228	-177.824	106.798
85	1	90	1.087	2.167	17.64	4492	5.488	0.645	NA	0.024	0.116	156.809	-25.367
86	1	91	1.103	2.136	17.85	4401	5.523	0.611	NA	0.035	0.165	-62.769	140.422
87	1	92	1.079	2.034	18.06	4544	5.628	0.553	NA	0.105	0.5	-103.341	-40.572
88	1	93	1.144	2.072	18.27	3174	5.703	0.536	NA	0.075	0.357	30.649	133.991
89	1	94	1.088	2.073	18.48	3682	5.759	0.574	NA	0.056	0.267	179.127	148.477
90	1	95	1.085	2.126	18.69	5924	5.812	0.616	NA	0.053	0.253	93.232	-85.895
91	1	96	1.135	2.001	18.9	3564	5.947	0.49	NA	0.135	0.643	-68.103	-161.335
92	1	97	1.097	2.101	19.11	3897	6.054	0.589	NA	0.107	0.511	110.837	178.94
93	1	98	1.158	2.092	19.32	4373	6.116	0.543	NA	0.062	0.294	-8.3	-119.137
94	1	99	1.187	2.119	19.53	3816	6.156	0.548	NA	0.04	0.19	42.072	50.372
95	1	100	1.216	2.08	19.74	4356	6.204	0.5	NA	0.048	0.228	-53.984	-96.055
96	1	101	1.208	2.079	19.95	5109	6.212	0.503	NA	0.008	0.038	-170.382	-116.398
97	1	102	1.241	2.092	20.16	5034	6.248	0.497	NA	0.036	0.173	21.791	-167.827
98	1	103	1.245	2.076	20.37	4994	6.265	0.481	NA	0.016	0.078	-78.64	-100.432
99	1	104	1.2	2.073	20.58	5350	6.309	0.502	NA	0.045	0.213	-175.601	-96.961
100	1	105	1.21	1.923	20.79	5056	6.459	0.382	NA	0.15	0.713	-86.147	89.454
101	1	106	1.193	1.927	21	4076	6.477	0.397	NA	0.018	0.086	165.957	-107.896
102	1	107	1.126	2.077	21.21	2961	6.641	0.552	NA	0.164	0.782	114.027	-51.931
103	1	108	1.147	2.037	21.42	3910	6.686	0.508	NA	0.045	0.216	-62.202	-176.229
104	1	109	1.199	2.07	21.63	3193	6.748	0.501	NA	0.062	0.293	32.489	94.691
105	1	110	1.157	2.022	21.84	3212	6.812	0.489	NA	0.064	0.305	-130.759	-163.248
106	1	111	1.105	2.058	22.05	3496	6.876	0.552	NA	0.064	0.303	145.066	-84.175
107	1	112	1.122	2.017	22.26	5930	6.92	0.511	NA	0.044	0.212	-68.307	146.627
108	1	113	1.108	2.113	22.47	3359	7.017	0.59	NA	0.097	0.46	97.917	166.224
109	1	114	1.192	2.042	22.68	2617	7.126	0.482	NA	0.11	0.522	-40.419	-138.336
110	1	115	1.162	2.095	22.89	4755	7.188	0.543	NA	0.061	0.293	119.335	159.754
111	1	116	1.161	2.065	23.1	4181	7.218	0.52	NA	0.03	0.145	-91.039	149.626
112	1	117	1.168	2.099	23.31	4633	7.253	0.543	NA	0.035	0.168	79.052	170.091
113	1	118	1.188	2.069	23.52	2743	7.291	0.506	NA	0.037	0.177	-56.23	-135.282
114	1	119	1.206	2.064	23.73	3857	7.309	0.492	NA	0.018	0.085	-15.024	41.206
115	1	120	1.208	2.073	23.94	4334	7.318	0.499	NA	0.009	0.045	78.678	93.702
116	1	121	1.297	1.877	24.15	2694	7.533	0.289	NA	0.215	1.026	-65.563	-144.241
117	1	122	1.213	1.919	24.36	4162	7.627	0.377	NA	0.094	0.445	153.166	-141.272
118	1	123	1.21	1.984	24.57	4038	7.692	0.426	NA	0.065	0.309	93.252	-59.913
119	1	124	1.2	1.949	24.78	5032	7.727	0.407	NA	0.036	0.17	-105.017	161.731
120	1	125	1.235	1.932	24.99	4456	7.766	0.371	NA	0.039	0.184	-27.276	77.741
121	1	126	1.217	1.931	25.2	4014	7.784	0.382	NA	0.017	0.083	-177.511	-150.235
122	1	127	1.157	1.994	25.41	3409	7.871	0.469	NA	0.087	0.414	134.058	-48.431
123	1	128	1.171	1.99	25.62	3551	7.885	0.457	NA	0.015	0.069	-12.099	-146.157
124	1	129	1.176	2.025	25.83	2291	7.92	0.479	NA	0.035	0.165	81.764	93.863
125	1	130	1.193	2.071	26.04	3276	7.969	0.505	NA	0.049	0.235	69.332	-12.432
126	1	131	1.157	2.032	26.25	5655	8.022	0.498	NA	0.053	0.253	-133.584	157.084
127	1	132	1.168	2.046	26.46	4125	8.04	0.501	NA	0.017	0.083	51.394	-175.023
128	1	133	1.212	1.96	26.67	4087	8.137	0.407	NA	0.097	0.462	-63.088	-114.482
129	1	134	1.206	1.985	26.88	4612	8.163	0.429	NA	0.026	0.123	101.65	164.738
130	1	135	1.232	2.02	27.09	4561	8.206	0.442	NA	0.044	0.207	54.672	-46.978
131	1	136	1.246	2.009	27.3	2702	8.225	0.424	NA	0.019	0.089	-39.24	-93.912
132	1	137	1.194	1.96	27.51	4063	8.296	0.419	NA	0.071	0.34	-136.538	-97.298
133	1	138	1.227	1.953	27.72	4885	8.329	0.392	NA	0.033	0.159	-10.518	126.02
134	1	139	1.176	1.971	27.93	4945	8.383	0.44	NA	0.054	0.257	160.657	171.176
135	1	140	1.208	1.975	28.14	5988	8.415	0.421	NA	0.032	0.152	6.236	-154.421
136	1	141	1.279	1.964	28.35	3750	8.487	0.369	NA	0.072	0.342	-8.282	-14.518
137	1	142	1.32	1.912	28.56	3383	8.554	0.302	NA	0.067	0.317	-51.671	-43.389
138	1	143	1.251	1.951	28.77	4689	8.633	0.374	NA	0.079	0.377	150.59	-157.739
139	1	144	1.267	1.901	28.98	5491	8.686	0.326	NA	0.053	0.252	-72.463	136.947
140	1	145	1.239	1.872	29.19	3223	8.726	0.326	NA	0.04	0.192	-134.669	-62.207
141	1	146	1.2	1.864	29.4	6429	8.766	0.352	NA	0.04	0.19	-168.74	-34.07
142	1	147	1.233	1.966	29.61	4234	8.874	0.397	NA	0.107	0.51	71.659	-119.601
143	1	148	1.229	1.894	29.82	5126	8.945	0.348	NA	0.072	0.341	-93.099	-164.758
144	1	149	1.211	1.904	30.03	4725	8.966	0.368	NA	0.021	0.098	153.152	-113.75
145	1	150	1.115	2.035	30.24	5290	9.128	0.528	NA	0.163	0.774	126.256	-26.896
146	1	151	1.148	1.964	30.45	4810	9.207	0.455	NA	0.079	0.374	-64.922	168.822
147	1	152	1.18	1.898	30.66	3097	9.28	0.388	NA	0.073	0.346	-63.986	0.936
148	1	153	1.157	1.889	30.87	4031	9.305	0.402	NA	0.025	0.12	-158.419	-94.433
149	1	154	1.221	1.85	31.08	3340	9.38	0.327	NA	0.075	0.358	-31.308	127.111
150	1	155	1.204	1.867	31.29	3355	9.404	0.35	NA	0.024	0.113	133.692	165
151	1	156	1.195	1.858	31.5	5751	9.417	0.353	NA	0.014	0.064	-135.614	90.694
152	1	157	1.163	1.863	31.71	4465	9.449	0.382	NA	0.032	0.151	170.296	-54.09
153	1	158	1.165	1.938	31.92	3750	9.524	0.425	NA	0.075	0.356	88.918	-81.378
154	1	159	1.181	1.97	32.13	2751	9.56	0.436	NA	0.036	0.172	63.926	-24.992
155	1	160	1.221	1.924	32.34	5593	9.621	0.374	NA	0.062	0.293	-48.424	-112.35
156	1	161	1.272	1.912	32.55	2508	9.673	0.331	NA	0.052	0.246	-14.175	34.25
157	1	162	1.218	1.98	32.76	2097	9.76	0.418	NA	0.087	0.413	128.077	142.252
158	1	163	1.161	1.969	32.97	2583	9.818	0.449	NA	0.058	0.276	-169.086	62.837
159	1	164	1.128	1.971	33.18	4603	9.851	0.475	NA	0.034	0.16	175.858	-15.057
160	1	165	1.167	1.97	33.39	2333	9.891	0.445	NA	0.04	0.19	-2.283	-178.14
161	1	166	1.197	1.965	33.6	5668	9.921	0.421	NA	0.03	0.143	-8.796	-6.514
162	1	167	1.202	2.006	33.81	5352	9.963	0.448	NA	0.041	0.195	83.612	92.408
163	1	168	1.22	1.937	34.02	3321	10.034	0.384	NA	0.071	0.34	-75.315	-158.927
164	1	169	1.248	1.977	34.23	3711	10.083	0.397	NA	0.049	0.235	55.588	130.904
165	1	170	1.206	2.008	34.44	3328	10.135	0.447	NA	0.052	0.246	143.674	88.086
166	1	171	1.26	1.923	34.65	3176	10.236	0.347	NA	0.101	0.48	-57.973	158.353
167	1	172	1.2	1.96	34.86	3852	10.306	0.415	NA	0.07	0.334	147.844	-154.183
168	1	173	1.233	1.887	35.07	6144	10.386	0.34	NA	0.08	0.382	-65.762	146.393
169	1	174	1.241	1.88	35.28	4509	10.397	0.33	NA	0.011	0.05	-44.268	21.495
170	1	175	1.275	1.987	35.49	2466	10.509	0.39	NA	0.112	0.536	72.452	116.72
171	1	176	1.306	1.97	35.7	3231	10.544	0.359	NA	0.035	0.169	-27.695	-100.147
172	1	177	1.316	1.921	35.91	2713	10.595	0.312	NA	0.05	0.239	-78.072	-50.377
173	1	178	1.288	1.969	36.12	4292	10.65	0.367	NA	0.055	0.263	120.342	-161.586
174	1	179	1.303	1.959	36.33	1811	10.668	0.351	NA	0.018	0.084	-32.853	-153.195
175	1	180	1.248	1.91	36.54	2331	10.742	0.346	NA	0.074	0.353	-138.115	-105.262
176	1	181	1.237	1.835	36.75	2707	10.817	0.305	NA	0.075	0.359	-98.683	39.432
177	1	182	1.222	1.985	36.96	2734	10.968	0.419	NA	0.15	0.716	95.708	-165.61
178	1	183	1.186	2.123	37.17	2967	11.11	0.552	NA	0.142	0.677	104.529	8.822
179	1	184	1.215	2.168	37.38	5397	11.164	0.577	NA	0.054	0.257	57.879	-46.65
180	1	185	1.169	2.12	37.59	4642	11.23	0.558	NA	0.066	0.317	-132.863	169.258
181	1	186	1.185	2.174	37.8	4134	11.287	0.596	NA	0.057	0.271	73.884	-153.253
182	1	187	1.195	2.124	38.01	3202	11.338	0.549	NA	0.051	0.242	-79.273	-153.157
183	1	188	1.231	2.142	38.22	2647	11.379	0.546	NA	0.041	0.195	26.26	105.534
184	1	189	1.228	2.149	38.43	3686	11.386	0.553	NA	0.007	0.033	115.087	88.827
185	1	190	1.244	2.157	38.64	4951	11.404	0.553	NA	0.018	0.086	26.944	-88.144
186	1	191	1.251	2.239	38.85	4121	11.486	0.625	NA	0.082	0.39	85.61	58.667
187	1	192	1.174	2.186	39.06	4288	11.579	0.612	NA	0.093	0.444	-145.756	128.633
188	1	193	1.167	2.128	39.27	5096	11.637	0.567	NA	0.058	0.275	-96.186	49.57
189	1	194	1.151	2.109	39.48	4633	11.662	0.561	NA	0.026	0.122	-130.568	-34.381
190	1	195	1.142	2.084	39.69	3639	11.689	0.546	NA	0.027	0.128	-109.509	21.058
191	1	196	1.111	2.039	39.9	4712	11.743	0.534	NA	0.054	0.256	-124.65	-15.141
192	1	197	1.136	1.991	40.11	6355	11.798	0.482	NA	0.055	0.26	-63.305	61.345
193	1	198	1.157	2.027	40.32	3989	11.839	0.493	NA	0.042	0.199	59.218	122.523
194	1	199	1.175	1.992	40.53	4582	11.878	0.455	NA	0.039	0.186	-61.929	-121.147
195	1	200	1.203	1.982	40.74	5152	11.908	0.429	NA	0.03	0.141	-20.798	41.131
196	1	201	1.188	1.899	40.95	2978	11.992	0.382	NA	0.085	0.402	-100.217	-79.419
197	1	202	1.19	1.967	41.16	2877	12.061	0.427	NA	0.068	0.325	88.726	-171.057
198	1	203	1.172	2.046	41.37	3552	12.141	0.498	NA	0.081	0.384	102.356	13.63
199	1	204	1.193	2.063	41.58	3302	12.169	0.499	NA	0.027	0.13	40.149	-62.208
200	1	205	1.161	2.086	41.79	5139	12.208	0.536	NA	0.039	0.186	144.415	104.266
