# Supplementary material for: Random sub-diffusion and capture of genes by the nuclear pore reduces dynamics and coordinates inter-chromosomal movement
Source: eLife. 2021 May 18;10:e66238. doi: 10.7554/eLife.66238 (PMC8195609; doi:10.7554/eLife.66238)
Supplement: Figure 6—source data 1. [file elife-66238-fig6-data1.zip › CLUST_DB/CLUST_HIS4dip_MinusH/190328_QuickCap_H4dip_MinusH_Pri_25.csv]

Nr	TID	PID	x [micron]	y [micron]	t [sec]	I [val]	Len [micron]	D2S [micron]	D2R [micron]	D2P [micron]	v [micron/sec]	α [deg]	Δα [deg]
1	1	5	1.743	1.27	0	7500	0	0	NA	NA	NA	NA	NA
2	1	6	1.738	1.25	0.21	5614	0.021	0.021	NA	0.021	0.098	-101.871	NA
3	1	7	1.7	1.256	0.42	4450	0.06	0.045	NA	0.039	0.186	171.167	-86.962
4	1	8	1.699	1.246	0.63	4782	0.069	0.05	NA	0.009	0.045	-95.865	92.967
5	1	9	1.668	1.24	0.84	4081	0.101	0.081	NA	0.032	0.151	-168.9	-73.035
6	1	10	1.663	1.154	1.05	4366	0.187	0.141	NA	0.086	0.411	-93.357	75.543
7	1	11	1.713	1.227	1.26	3330	0.276	0.052	NA	0.089	0.423	55.252	148.609
8	1	12	1.751	1.272	1.47	3626	0.335	0.009	NA	0.059	0.281	50.18	-5.072
9	1	13	1.683	1.274	1.68	5015	0.403	0.059	NA	0.068	0.322	178.306	128.126
10	1	14	1.634	1.345	1.89	2372	0.489	0.132	NA	0.086	0.412	124.828	-53.478
11	1	15	1.599	1.257	2.1	5068	0.585	0.145	NA	0.095	0.454	-111.71	123.461
12	1	16	1.524	1.394	2.31	5312	0.74	0.251	NA	0.156	0.742	118.445	-129.844
13	1	17	1.516	1.332	2.52	5149	0.802	0.235	NA	0.062	0.294	-97.964	143.591
14	1	18	1.535	1.327	2.73	4264	0.822	0.215	NA	0.02	0.095	-14.582	83.381
15	1	19	1.538	1.303	2.94	4874	0.847	0.207	NA	0.025	0.119	-82.964	-68.382
16	1	20	1.549	1.319	3.15	4166	0.867	0.2	NA	0.019	0.092	56.233	139.197
17	1	21	1.58	1.329	3.36	6231	0.9	0.173	NA	0.033	0.157	17.655	-38.578
18	1	22	1.521	1.353	3.57	6621	0.964	0.237	NA	0.064	0.305	157.545	139.89
19	1	23	1.564	1.365	3.78	7389	1.008	0.202	NA	0.044	0.211	14.835	-142.71
20	1	24	1.566	1.381	3.99	4213	1.025	0.209	NA	0.017	0.08	84.2	69.366
21	1	25	1.619	1.345	4.2	5066	1.089	0.145	NA	0.064	0.307	-34.101	-118.302
22	1	26	1.616	1.343	4.41	7423	1.093	0.146	NA	0.004	0.018	-147.212	-113.11
23	1	27	1.626	1.244	4.62	4861	1.193	0.119	NA	0.1	0.474	-84.156	63.055
24	1	28	1.557	1.301	4.83	3170	1.282	0.189	NA	0.09	0.427	140.787	-135.057
25	1	29	1.522	1.306	5.04	4313	1.317	0.223	NA	0.035	0.165	171.988	31.202
26	1	30	1.507	1.354	5.25	5269	1.368	0.25	NA	0.05	0.24	107.82	-64.168
27	1	31	1.572	1.321	5.46	4881	1.44	0.178	NA	0.073	0.346	-26.489	-134.309
28	1	32	1.558	1.36	5.67	3468	1.482	0.206	NA	0.041	0.197	109.992	136.48
29	1	33	1.493	1.361	5.88	5215	1.546	0.266	NA	0.065	0.308	179.52	69.528
30	1	34	1.514	1.363	6.09	4584	1.567	0.247	NA	0.021	0.099	7.358	-172.161
31	1	35	1.598	1.237	6.3	3517	1.719	0.148	NA	0.152	0.722	-56.186	-63.544
32	1	36	1.54	1.323	6.51	5474	1.822	0.209	NA	0.103	0.49	124.108	-179.706
33	1	37	1.592	1.326	6.72	3978	1.873	0.161	NA	0.052	0.245	3.457	-120.651
34	1	38	1.549	1.342	6.93	4411	1.919	0.207	NA	0.046	0.219	158.658	155.201
35	1	39	1.594	1.291	7.14	3498	1.988	0.15	NA	0.069	0.327	-48.984	152.357
36	1	40	1.626	1.266	7.35	3274	2.028	0.117	NA	0.04	0.191	-37.725	11.259
37	1	41	1.568	1.283	7.56	4328	2.089	0.175	NA	0.061	0.289	163.489	-158.786
38	1	42	1.629	1.26	7.77	4341	2.155	0.114	NA	0.066	0.314	-20.805	175.706
39	1	43	1.582	1.339	7.98	4334	2.247	0.175	NA	0.092	0.439	120.962	141.767
40	1	44	1.531	1.338	8.19	5358	2.298	0.222	NA	0.051	0.243	-179.283	59.755
41	1	45	1.578	1.369	8.4	5367	2.355	0.192	NA	0.057	0.27	33.517	-147.2
42	1	46	1.623	1.274	8.61	3767	2.46	0.119	NA	0.105	0.502	-64.645	-98.162
43	1	47	1.642	1.169	8.82	4095	2.567	0.143	NA	0.107	0.509	-80.097	-15.452
44	1	48	1.666	1.294	9.03	4115	2.694	0.08	NA	0.127	0.606	79.002	159.099
45	1	49	1.639	1.213	9.24	2722	2.779	0.118	NA	0.085	0.405	-108.535	172.462
46	1	50	1.613	1.253	9.45	6069	2.827	0.13	NA	0.047	0.225	123.016	-128.448
47	1	51	1.654	1.283	9.66	5591	2.877	0.09	NA	0.05	0.24	36.747	-86.27
48	1	52	1.638	1.283	9.87	6203	2.893	0.105	NA	0.016	0.075	-178.612	144.641
49	1	53	1.684	1.245	10.08	4684	2.952	0.064	NA	0.059	0.281	-39.378	139.234
50	1	54	1.715	1.264	10.29	6124	2.988	0.028	NA	0.037	0.174	30.48	69.859
51	1	55	1.733	1.305	10.5	4759	3.033	0.036	NA	0.044	0.211	66.765	36.285
52	1	56	1.672	1.278	10.71	5425	3.098	0.071	NA	0.066	0.313	-156.361	136.874
53	1	57	1.647	1.318	10.92	4740	3.146	0.107	NA	0.048	0.227	122.627	-81.012
54	1	58	1.672	1.233	11.13	6126	3.235	0.08	NA	0.089	0.423	-73.788	163.584
55	1	59	1.678	1.322	11.34	5371	3.324	0.083	NA	0.089	0.426	86.059	159.847
56	1	60	1.709	1.273	11.55	4908	3.383	0.034	NA	0.059	0.279	-57.948	-144.006
57	1	61	1.711	1.237	11.76	3850	3.419	0.046	NA	0.036	0.171	-86.477	-28.53
58	1	62	1.741	1.276	11.97	5480	3.468	0.006	NA	0.049	0.235	52.055	138.532
59	1	63	1.672	1.338	12.18	3886	3.562	0.098	NA	0.094	0.446	137.988	85.933
60	1	64	1.726	1.261	12.39	4298	3.656	0.019	NA	0.094	0.45	-55.175	166.838
61	1	65	1.732	1.304	12.6	5053	3.7	0.036	NA	0.044	0.208	81.345	136.52
62	1	66	1.702	1.314	12.81	5984	3.732	0.059	NA	0.031	0.15	162.346	81.001
63	1	67	1.727	1.324	13.02	3923	3.758	0.057	NA	0.027	0.126	23.781	-138.566
64	1	68	1.721	1.366	13.23	2645	3.8	0.099	NA	0.042	0.201	97.622	73.841
65	1	69	1.679	1.342	13.44	4972	3.849	0.096	NA	0.049	0.233	-150.296	112.082
66	1	70	1.645	1.327	13.65	2282	3.886	0.113	NA	0.036	0.173	-156.429	-6.133
67	1	71	1.724	1.254	13.86	3451	3.993	0.024	NA	0.107	0.512	-42.715	113.715
68	1	72	1.667	1.362	14.07	3225	4.115	0.119	NA	0.122	0.58	118.217	160.932
69	1	73	1.676	1.341	14.28	6815	4.137	0.098	NA	0.023	0.107	-65.988	175.795
70	1	74	1.701	1.336	14.49	5759	4.163	0.078	NA	0.026	0.124	-11.992	53.995
71	1	75	1.686	1.3	14.7	5834	4.203	0.064	NA	0.039	0.186	-112.52	-100.527
72	1	76	1.729	1.338	14.91	5614	4.26	0.069	NA	0.058	0.274	41.685	154.204
73	1	77	1.697	1.308	15.12	3852	4.305	0.06	NA	0.045	0.213	-137.185	-178.87
74	1	78	1.696	1.324	15.33	4390	4.321	0.071	NA	0.017	0.079	91.644	-131.17
75	1	79	1.716	1.325	15.54	3037	4.341	0.062	NA	0.02	0.094	3.853	-87.792
76	1	80	1.736	1.313	15.75	4268	4.365	0.043	NA	0.024	0.115	-32.027	-35.88
77	1	81	1.688	1.265	15.96	3641	4.433	0.055	NA	0.068	0.324	-135.138	-103.111
78	1	82	1.704	1.26	16.17	3520	4.449	0.04	NA	0.016	0.077	-15.596	119.542
79	1	83	1.755	1.29	16.38	5689	4.509	0.024	NA	0.059	0.283	30.067	45.663
80	1	84	1.775	1.268	16.59	4802	4.538	0.032	NA	0.029	0.14	-47.702	-77.768
81	1	85	1.786	1.31	16.8	2769	4.582	0.06	NA	0.044	0.208	74.623	122.325
82	1	86	1.801	1.171	17.01	6852	4.722	0.115	NA	0.14	0.666	-83.875	-158.497
83	1	87	1.773	1.23	17.22	4633	4.787	0.05	NA	0.065	0.31	116.048	-160.078
84	1	88	1.766	1.289	17.43	4810	4.846	0.031	NA	0.06	0.284	96.102	-19.946
85	1	89	1.797	1.336	17.64	4273	4.902	0.085	NA	0.055	0.264	56.81	-39.292
86	1	90	1.791	1.299	17.85	4761	4.939	0.057	NA	0.037	0.176	-98.815	-155.625
87	1	91	1.829	1.31	18.06	4789	4.978	0.095	NA	0.039	0.188	15.437	114.253
88	1	92	1.777	1.277	18.27	4159	5.04	0.035	NA	0.062	0.294	-147.829	-163.266
89	1	93	1.804	1.293	18.48	5578	5.072	0.065	NA	0.032	0.15	30.714	178.543
90	1	94	1.904	1.287	18.69	4420	5.172	0.162	NA	0.1	0.478	-3.609	-34.323
91	1	95	1.862	1.28	18.9	4840	5.215	0.12	NA	0.043	0.204	-170.461	-166.852
92	1	96	1.85	1.243	19.11	5015	5.253	0.111	NA	0.038	0.183	-107.3	63.161
93	1	97	1.809	1.273	19.32	5230	5.304	0.067	NA	0.051	0.242	144.279	-108.421
94	1	98	1.728	1.29	19.53	4044	5.387	0.025	NA	0.083	0.396	168.143	23.864
95	1	99	1.779	1.247	19.74	4221	5.454	0.043	NA	0.067	0.319	-39.5	152.357
96	1	100	1.814	1.285	19.95	4691	5.505	0.073	NA	0.051	0.244	47.168	86.668
97	1	101	1.851	1.262	20.16	3441	5.549	0.109	NA	0.043	0.206	-31.961	-79.129
98	1	102	1.84	1.224	20.37	5559	5.588	0.108	NA	0.039	0.186	-106.015	-74.054
99	1	103	1.739	1.345	20.58	5800	5.746	0.076	NA	0.158	0.751	129.899	-124.086
100	1	104	1.788	1.319	20.79	5832	5.802	0.067	NA	0.056	0.267	-28.126	-158.025
101	1	105	1.813	1.31	21	6798	5.828	0.081	NA	0.026	0.124	-19.832	8.294
102	1	106	1.768	1.346	21.21	5595	5.886	0.08	NA	0.058	0.276	141.347	161.179
103	1	107	1.8	1.303	21.42	4565	5.939	0.066	NA	0.054	0.257	-53.228	165.424
104	1	108	1.752	1.304	21.63	6978	5.988	0.035	NA	0.048	0.23	179.212	-127.56
105	1	109	1.804	1.294	21.84	4633	6.041	0.066	NA	0.053	0.252	-10.159	170.629
106	1	110	1.845	1.255	22.05	6276	6.097	0.103	NA	0.057	0.269	-43.326	-33.167
107	1	111	1.83	1.288	22.26	3200	6.133	0.09	NA	0.036	0.171	114.194	157.52
108	1	112	1.757	1.253	22.47	4607	6.214	0.022	NA	0.081	0.387	-154.506	91.3
109	1	113	1.833	1.291	22.68	3291	6.3	0.093	NA	0.085	0.406	26.359	-179.135
110	1	114	1.812	1.341	22.89	3671	6.354	0.1	NA	0.055	0.26	112.909	86.55
111	1	115	1.772	1.327	23.1	4695	6.396	0.064	NA	0.042	0.201	-160.147	86.944
112	1	116	1.814	1.264	23.31	4874	6.471	0.071	NA	0.075	0.357	-56.682	103.465
113	1	117	1.785	1.308	23.52	4226	6.523	0.056	NA	0.052	0.248	123.807	-179.511
114	1	118	1.821	1.256	23.73	4313	6.587	0.079	NA	0.063	0.3	-55.157	-178.963
115	1	119	1.819	1.305	23.94	2914	6.636	0.084	NA	0.05	0.236	91.778	146.934
116	1	120	1.825	1.393	24.15	3509	6.724	0.148	NA	0.088	0.419	86.477	-5.3
117	1	121	1.793	1.396	24.36	4748	6.756	0.136	NA	0.032	0.152	174.752	88.275
118	1	122	1.818	1.321	24.57	3594	6.836	0.091	NA	0.079	0.378	-71.761	113.487
119	1	123	1.836	1.327	24.78	4209	6.855	0.11	NA	0.02	0.094	19.402	91.163
120	1	124	1.83	1.322	24.99	5514	6.863	0.102	NA	0.008	0.038	-143.621	-163.023
121	1	125	1.775	1.406	25.2	4262	6.963	0.14	NA	0.1	0.477	123.323	-93.056
122	1	126	1.759	1.251	25.41	4785	7.119	0.025	NA	0.156	0.744	-95.939	140.738
123	1	127	1.843	1.263	25.62	4855	7.205	0.101	NA	0.085	0.406	8.126	104.065
124	1	128	1.81	1.179	25.83	3018	7.294	0.113	NA	0.089	0.426	-111.375	-119.501
125	1	129	1.874	1.234	26.04	4209	7.378	0.136	NA	0.084	0.4	40.781	152.156
126	1	130	1.833	1.288	26.25	3876	7.446	0.092	NA	0.067	0.321	127.875	87.095
127	1	131	1.854	1.28	26.46	2760	7.468	0.112	NA	0.023	0.107	-18.279	-146.155
128	1	132	1.862	1.29	26.67	5994	7.481	0.121	NA	0.012	0.059	50.445	68.724
129	1	133	1.896	1.305	26.88	4693	7.518	0.157	NA	0.037	0.177	23.164	-27.281
130	1	134	1.862	1.399	27.09	6163	7.618	0.176	NA	0.101	0.479	109.738	86.574
131	1	135	1.841	1.384	27.3	5307	7.644	0.151	NA	0.026	0.124	-142.895	107.367
132	1	136	1.86	1.326	27.51	5060	7.705	0.131	NA	0.06	0.287	-71.436	71.459
133	1	137	1.806	1.322	27.72	4780	7.76	0.081	NA	0.055	0.262	-174.912	-103.476
134	1	138	1.804	1.315	27.93	3142	7.767	0.076	NA	0.007	0.034	-104.91	70.003
135	1	139	1.789	1.345	28.14	2536	7.8	0.088	NA	0.033	0.158	115.991	-139.099
136	1	140	1.798	1.389	28.35	4313	7.846	0.132	NA	0.046	0.218	78.418	-37.573
137	1	141	1.821	1.334	28.56	4140	7.905	0.102	NA	0.059	0.283	-67.516	-145.934
138	1	142	1.754	1.386	28.77	5041	7.99	0.117	NA	0.085	0.405	142.258	-150.225
139	1	143	1.777	1.339	28.98	4825	8.043	0.077	NA	0.053	0.253	-63.468	154.273
140	1	144	1.806	1.338	29.19	2762	8.072	0.093	NA	0.029	0.138	-1.974	61.494
141	1	145	1.835	1.328	29.4	4130	8.102	0.109	NA	0.03	0.143	-19.367	-17.393
142	1	146	1.752	1.332	29.61	3801	8.185	0.063	NA	0.083	0.393	176.987	-163.646
143	1	147	1.809	1.331	29.82	4345	8.242	0.091	NA	0.057	0.271	-1.059	-178.046
144	1	148	1.868	1.318	30.03	5834	8.302	0.135	NA	0.06	0.287	-12.571	-11.512
145	1	149	1.83	1.285	30.24	4832	8.353	0.089	NA	0.051	0.241	-138.538	-125.967
146	1	150	1.895	1.363	30.45	6395	8.454	0.179	NA	0.102	0.484	50.362	-171.1
147	1	151	1.818	1.348	30.66	3298	8.533	0.109	NA	0.079	0.375	-169.16	140.478
148	1	152	1.909	1.294	30.87	3989	8.639	0.168	NA	0.106	0.506	-30.673	138.487
149	1	153	1.935	1.34	31.08	6154	8.692	0.205	NA	0.053	0.252	60.861	91.534
150	1	154	1.831	1.37	31.29	5954	8.801	0.133	NA	0.108	0.516	164.103	103.242
151	1	155	1.847	1.378	31.5	5145	8.819	0.151	NA	0.019	0.089	26.53	-137.573
152	1	156	1.789	1.436	31.71	5096	8.902	0.173	NA	0.082	0.393	135.17	108.64
153	1	157	1.8	1.309	31.92	3554	9.029	0.07	NA	0.128	0.608	-85.004	139.826
154	1	158	1.817	1.384	32.13	3624	9.106	0.136	NA	0.077	0.365	77.415	162.42
155	1	159	1.803	1.322	32.34	4364	9.169	0.08	NA	0.063	0.302	-102.383	-179.798
156	1	160	1.827	1.398	32.55	3223	9.248	0.153	NA	0.079	0.377	72.359	174.742
157	1	161	1.779	1.387	32.76	5527	9.298	0.123	NA	0.05	0.236	-167.545	120.096
158	1	162	1.799	1.375	32.97	4544	9.322	0.12	NA	0.024	0.114	-29.861	137.684
159	1	163	1.842	1.371	33.18	5977	9.365	0.142	NA	0.043	0.205	-5.636	24.224
160	1	164	1.843	1.393	33.39	5105	9.387	0.158	NA	0.022	0.103	88.723	94.36
161	1	165	1.848	1.361	33.6	3746	9.418	0.139	NA	0.032	0.152	-80.447	-169.17
162	1	166	1.85	1.345	33.81	4511	9.434	0.131	NA	0.016	0.076	-82.787	-2.34
163	1	167	1.806	1.289	34.02	3123	9.506	0.066	NA	0.072	0.341	-127.75	-44.963
164	1	168	1.845	1.395	34.23	4819	9.62	0.162	NA	0.114	0.541	70.102	-162.148
165	1	169	1.854	1.326	34.44	4667	9.689	0.125	NA	0.07	0.331	-82.116	-152.218
166	1	170	1.845	1.44	34.65	4283	9.803	0.198	NA	0.113	0.54	94.41	176.526
167	1	171	1.8	1.336	34.86	4797	9.916	0.087	NA	0.113	0.54	-113.875	151.715
168	1	172	1.799	1.373	35.07	4095	9.953	0.117	NA	0.037	0.175	90.737	-155.388
169	1	173	1.906	1.363	35.28	3784	10.06	0.188	NA	0.107	0.512	-5.17	-95.907
170	1	174	1.865	1.349	35.49	5092	10.103	0.146	NA	0.043	0.205	-161.672	-156.503
171	1	175	1.816	1.293	35.7	4646	10.179	0.077	NA	0.075	0.358	-131.046	30.626
172	1	176	1.859	1.269	35.91	5224	10.228	0.116	NA	0.049	0.235	-28.747	102.298
173	1	177	1.886	1.341	36.12	4612	10.305	0.16	NA	0.077	0.366	69.692	98.439
174	1	178	1.883	1.351	36.33	3746	10.315	0.162	NA	0.01	0.047	104.465	34.773
175	1	179	1.839	1.34	36.54	5764	10.36	0.12	NA	0.045	0.214	-166.733	88.802
176	1	180	1.852	1.316	36.75	4439	10.387	0.118	NA	0.027	0.13	-63.321	103.412
177	1	181	1.844	1.372	36.96	5403	10.444	0.144	NA	0.057	0.271	97.476	160.797
178	1	182	1.837	1.404	37.17	3914	10.476	0.164	NA	0.032	0.154	102.67	5.194
179	1	183	1.831	1.41	37.38	6067	10.485	0.165	NA	0.009	0.042	137.958	35.288
180	1	184	1.787	1.415	37.59	4409	10.529	0.152	NA	0.044	0.21	172.604	34.646
181	1	185	1.775	1.421	37.8	7607	10.543	0.155	NA	0.013	0.064	153.465	-19.139
182	1	186	1.798	1.383	38.01	5759	10.587	0.126	NA	0.045	0.213	-58.322	148.213
183	1	187	1.778	1.405	38.22	3432	10.618	0.14	NA	0.03	0.144	133.223	-168.455
184	1	188	1.77	1.413	38.43	3648	10.629	0.146	NA	0.011	0.053	133.492	0.268
185	1	189	1.756	1.444	38.64	3880	10.663	0.175	NA	0.034	0.163	115.187	-18.304
186	1	190	1.784	1.418	38.85	7359	10.702	0.153	NA	0.039	0.186	-43.313	-158.5
187	1	191	1.755	1.42	39.06	5525	10.731	0.15	NA	0.029	0.138	175.521	-141.166
188	1	192	1.695	1.378	39.27	4759	10.805	0.118	NA	0.074	0.351	-145.045	39.434
189	1	193	1.672	1.423	39.48	6378	10.856	0.169	NA	0.051	0.242	116.588	-98.368
190	1	194	1.739	1.359	39.69	6112	10.949	0.089	NA	0.093	0.444	-43.689	-160.277
191	1	195	1.709	1.358	39.9	4049	10.979	0.094	NA	0.03	0.143	-178.499	-134.81
192	1	196	1.733	1.311	40.11	6016	11.031	0.042	NA	0.052	0.25	-63.817	114.682
193	1	197	1.751	1.291	40.32	5120	11.059	0.023	NA	0.027	0.129	-46.202	17.615
194	1	198	1.808	1.23	40.53	5442	11.142	0.077	NA	0.083	0.397	-47.058	-0.855
195	1	199	1.793	1.244	40.74	4959	11.163	0.056	NA	0.021	0.099	137.763	-175.179
196	1	200	1.784	1.225	40.95	4977	11.184	0.061	NA	0.021	0.1	-113.851	108.385
197	1	201	1.74	1.331	41.16	5273	11.298	0.061	NA	0.115	0.546	112.518	-133.631
198	1	202	1.717	1.359	41.37	6148	11.335	0.093	NA	0.036	0.173	129.229	16.711
199	1	203	1.758	1.303	41.58	4691	11.403	0.037	NA	0.069	0.328	-53.941	176.83
200	1	204	1.837	1.27	41.79	4849	11.489	0.095	NA	0.086	0.41	-22.624	31.317
