# Supplementary material for: Random sub-diffusion and capture of genes by the nuclear pore reduces dynamics and coordinates inter-chromosomal movement
Source: eLife. 2021 May 18;10:e66238. doi: 10.7554/eLife.66238 (PMC8195609; doi:10.7554/eLife.66238)
Supplement: Figure 6—source data 1. [file elife-66238-fig6-data1.zip › CLUST_DB/CLUST_HIS4dip_MinusH/190328_QuickCap_H4dip_MinusH_Pri_26.csv]

Nr	TID	PID	x [micron]	y [micron]	t [sec]	I [val]	Len [micron]	D2S [micron]	D2R [micron]	D2P [micron]	v [micron/sec]	α [deg]	Δα [deg]
1	1	7	2.145	1.403	0	5245	0	0	NA	NA	NA	NA	NA
2	1	8	2.221	1.303	0.21	6037	0.126	0.126	NA	0.126	0.599	-52.77	NA
3	1	9	2.074	1.347	0.42	5284	0.279	0.09	NA	0.153	0.73	163.349	-143.881
4	1	10	2.07	1.309	0.63	5597	0.317	0.12	NA	0.038	0.182	-96.391	100.261
5	1	11	2.09	1.389	0.84	6816	0.4	0.057	NA	0.082	0.392	75.734	172.124
6	1	12	2.094	1.268	1.05	5350	0.521	0.144	NA	0.121	0.575	-88.351	-164.084
7	1	13	2.112	1.417	1.26	5595	0.671	0.036	NA	0.151	0.717	83.164	171.514
8	1	14	2.065	1.365	1.47	4407	0.741	0.089	NA	0.07	0.334	-131.98	144.857
9	1	15	2.137	1.373	1.68	4309	0.814	0.031	NA	0.072	0.344	6.294	138.274
10	1	16	2.105	1.348	1.89	7515	0.853	0.067	NA	0.04	0.19	-141.735	-148.029
11	1	17	2.01	1.308	2.1	4959	0.957	0.165	NA	0.103	0.492	-157.171	-15.436
12	1	18	2.035	1.331	2.31	3428	0.99	0.132	NA	0.033	0.158	41.956	-160.873
13	1	19	2.015	1.328	2.52	6634	1.01	0.15	NA	0.02	0.096	-172.721	145.323
14	1	20	1.973	1.377	2.73	3404	1.074	0.174	NA	0.064	0.305	130.714	-56.565
15	1	21	1.99	1.427	2.94	7793	1.127	0.157	NA	0.053	0.253	71.771	-58.943
16	1	22	1.979	1.321	3.15	5853	1.234	0.185	NA	0.106	0.506	-95.68	-167.451
17	1	23	2.016	1.367	3.36	3897	1.292	0.134	NA	0.059	0.28	50.614	146.294
18	1	24	1.944	1.413	3.57	6429	1.378	0.201	NA	0.086	0.408	147.523	96.91
19	1	25	1.955	1.482	3.78	4085	1.448	0.206	NA	0.07	0.335	80.883	-66.64
20	1	26	1.919	1.451	3.99	6009	1.496	0.232	NA	0.048	0.227	-139.872	139.245
21	1	27	1.898	1.315	4.2	8349	1.634	0.262	NA	0.138	0.655	-98.679	41.193
22	1	28	1.907	1.432	4.41	5909	1.75	0.24	NA	0.117	0.555	85.358	-175.963
23	1	29	1.976	1.36	4.62	5378	1.849	0.175	NA	0.099	0.471	-46.283	-131.642
24	1	30	1.956	1.418	4.83	6143	1.911	0.19	NA	0.061	0.293	109.068	155.352
25	1	31	1.943	1.53	5.04	5939	2.024	0.239	NA	0.113	0.538	96.584	-12.485
26	1	32	1.88	1.591	5.25	6129	2.111	0.325	NA	0.087	0.416	135.984	39.401
27	1	33	1.924	1.57	5.46	8426	2.16	0.277	NA	0.049	0.232	-25.396	-161.38
28	1	34	1.858	1.49	5.67	4226	2.264	0.3	NA	0.104	0.495	-129.582	-104.186
29	1	35	1.881	1.471	5.88	6271	2.294	0.273	NA	0.03	0.143	-38.416	91.166
30	1	36	1.819	1.457	6.09	4031	2.358	0.331	NA	0.064	0.306	-167.033	-128.617
31	1	37	1.762	1.482	6.3	4864	2.42	0.391	NA	0.062	0.295	156.721	-36.246
32	1	38	1.833	1.38	6.51	5465	2.544	0.313	NA	0.124	0.592	-55.102	148.177
33	1	39	1.749	1.376	6.72	4680	2.628	0.397	NA	0.084	0.398	-177.866	-122.764
34	1	40	1.795	1.489	6.93	6717	2.75	0.361	NA	0.122	0.58	68.083	-114.052
35	1	41	1.916	1.484	7.14	4392	2.872	0.243	NA	0.122	0.58	-2.652	-70.735
36	1	42	1.832	1.369	7.35	6489	3.014	0.315	NA	0.143	0.68	-126.29	-123.638
37	1	43	1.877	1.373	7.56	4471	3.059	0.27	NA	0.045	0.214	6.028	132.318
38	1	44	1.955	1.461	7.77	5911	3.176	0.199	NA	0.117	0.558	48.076	42.048
39	1	45	1.956	1.507	7.98	8947	3.223	0.216	NA	0.046	0.219	89.11	41.034
40	1	46	1.943	1.424	8.19	5314	3.306	0.203	NA	0.083	0.397	-98.83	172.06
41	1	47	1.929	1.461	8.4	4351	3.345	0.224	NA	0.039	0.187	110.747	-150.423
42	1	48	1.877	1.375	8.61	4742	3.445	0.269	NA	0.1	0.477	-121.087	128.166
43	1	49	1.876	1.379	8.82	5252	3.45	0.27	NA	0.004	0.021	104.236	-134.677
44	1	50	1.851	1.358	9.03	5066	3.482	0.298	NA	0.033	0.156	-140.684	115.08
45	1	51	1.82	1.407	9.24	5695	3.539	0.325	NA	0.057	0.272	121.925	-97.391
46	1	52	1.856	1.388	9.45	6143	3.579	0.29	NA	0.04	0.191	-27.993	-149.918
47	1	53	1.911	1.326	9.66	5617	3.663	0.247	NA	0.083	0.397	-48.559	-20.566
48	1	54	1.836	1.359	9.87	6498	3.744	0.312	NA	0.082	0.389	155.919	-155.522
49	1	55	1.871	1.364	10.08	7274	3.779	0.277	NA	0.035	0.165	8.736	-147.183
50	1	56	1.913	1.4	10.29	6854	3.834	0.233	NA	0.055	0.262	40.463	31.727
51	1	57	1.836	1.518	10.5	5670	3.975	0.33	NA	0.141	0.671	123.124	82.661
52	1	58	1.802	1.51	10.71	4556	4.01	0.36	NA	0.035	0.166	-167.038	69.838
53	1	59	1.758	1.44	10.92	6107	4.092	0.389	NA	0.083	0.393	-122.121	44.917
54	1	60	1.833	1.478	11.13	8381	4.177	0.321	NA	0.085	0.404	26.688	148.809
55	1	61	1.818	1.47	11.34	6370	4.195	0.334	NA	0.017	0.083	-151.47	-178.158
56	1	62	1.739	1.523	11.55	6649	4.29	0.424	NA	0.095	0.455	146.122	-62.408
57	1	63	1.701	1.479	11.76	5715	4.348	0.45	NA	0.057	0.274	-130.432	83.446
58	1	64	1.816	1.437	11.97	4537	4.47	0.33	NA	0.122	0.583	-20.1	110.332
59	1	65	1.725	1.439	12.18	6877	4.561	0.422	NA	0.091	0.435	178.816	-161.084
60	1	66	1.752	1.488	12.39	6306	4.618	0.402	NA	0.056	0.268	61.276	-117.54
61	1	67	1.669	1.517	12.6	6114	4.705	0.489	NA	0.088	0.417	161.274	99.998
62	1	68	1.698	1.468	12.81	7377	4.762	0.452	NA	0.056	0.268	-59.157	139.569
63	1	69	1.677	1.354	13.02	4607	4.877	0.47	NA	0.116	0.552	-100.209	-41.052
64	1	70	1.744	1.421	13.23	4710	4.971	0.402	NA	0.094	0.447	45.133	145.342
65	1	71	1.701	1.43	13.44	3368	5.015	0.445	NA	0.043	0.206	168.026	122.892
66	1	72	1.784	1.576	13.65	4921	5.183	0.4	NA	0.168	0.8	60.385	-107.64
67	1	73	1.803	1.509	13.86	6282	5.252	0.358	NA	0.07	0.331	-73.945	-134.331
68	1	74	1.696	1.588	14.07	4439	5.386	0.486	NA	0.134	0.637	143.753	-142.302
69	1	75	1.81	1.633	14.28	6609	5.509	0.407	NA	0.123	0.587	21.568	-122.185
70	1	76	1.707	1.649	14.49	7641	5.613	0.502	NA	0.104	0.495	171.35	149.783
71	1	77	1.666	1.644	14.7	6551	5.655	0.536	NA	0.042	0.198	-173.002	15.647
72	1	78	1.736	1.636	14.91	6615	5.725	0.471	NA	0.07	0.335	-6.266	166.736
73	1	79	1.782	1.585	15.12	7033	5.794	0.407	NA	0.069	0.327	-48.297	-42.031
74	1	80	1.819	1.644	15.33	5132	5.864	0.405	NA	0.07	0.334	57.371	105.668
75	1	81	1.764	1.638	15.54	2717	5.92	0.448	NA	0.056	0.268	-173.729	128.9
76	1	82	1.707	1.666	15.75	6809	5.983	0.511	NA	0.063	0.302	153.896	-32.375
77	1	83	1.732	1.688	15.96	4256	6.017	0.502	NA	0.034	0.162	41.62	-112.276
78	1	84	1.591	1.681	16.17	5090	6.159	0.62	NA	0.142	0.674	-176.946	141.434
79	1	85	1.615	1.684	16.38	4023	6.183	0.6	NA	0.024	0.116	7.649	-175.405
80	1	86	1.596	1.648	16.59	4183	6.224	0.601	NA	0.041	0.195	-117.592	-125.241
81	1	87	1.628	1.555	16.8	5723	6.323	0.539	NA	0.099	0.47	-71	46.592
82	1	88	1.672	1.59	17.01	4494	6.379	0.509	NA	0.057	0.269	38.962	109.962
83	1	89	1.573	1.527	17.22	6850	6.496	0.585	NA	0.117	0.558	-147.444	173.594
84	1	90	1.588	1.52	17.43	8435	6.513	0.569	NA	0.016	0.078	-27.13	120.314
85	1	91	1.64	1.528	17.64	5657	6.566	0.52	NA	0.053	0.253	8.662	35.792
86	1	92	1.644	1.473	17.85	4509	6.62	0.506	NA	0.055	0.261	-85.875	-94.537
87	1	93	1.573	1.527	18.06	4667	6.71	0.586	NA	0.09	0.427	142.993	-131.132
88	1	94	1.65	1.446	18.27	5600	6.822	0.497	NA	0.112	0.535	-46.324	170.682
89	1	95	1.643	1.455	18.48	8162	6.834	0.505	NA	0.012	0.055	126.221	172.545
90	1	96	1.687	1.339	18.69	5216	6.958	0.462	NA	0.124	0.59	-69.206	164.573
91	1	97	1.648	1.288	18.9	4853	7.022	0.51	NA	0.065	0.307	-127.335	-58.129
92	1	98	1.611	1.236	19.11	4230	7.086	0.56	NA	0.064	0.304	-125.695	1.639
93	1	99	1.649	1.259	19.32	6035	7.131	0.516	NA	0.045	0.212	30.254	155.949
94	1	100	1.683	1.191	19.53	6141	7.207	0.508	NA	0.076	0.363	-63.269	-93.523
95	1	101	1.769	1.24	19.74	6246	7.306	0.41	NA	0.099	0.472	30.048	93.317
96	1	102	1.847	1.135	19.95	5841	7.437	0.4	NA	0.131	0.622	-53.344	-83.391
97	1	103	1.909	1.183	20.16	2717	7.515	0.322	NA	0.078	0.374	37.67	91.013
98	1	104	1.873	1.125	20.37	4576	7.584	0.389	NA	0.069	0.327	-122.018	-159.687
99	1	105	1.785	1.065	20.58	4499	7.691	0.494	NA	0.107	0.51	-145.668	-23.651
100	1	106	1.825	1.073	20.79	5738	7.732	0.46	NA	0.041	0.197	11.436	157.104
101	1	107	1.693	1.067	21	3458	7.865	0.563	NA	0.133	0.631	-177.529	171.035
102	1	108	1.634	1.144	21.21	4132	7.961	0.573	NA	0.097	0.46	127.516	-54.955
103	1	109	1.622	1.189	21.42	4614	8.008	0.565	NA	0.047	0.222	104.432	-23.085
104	1	110	1.591	1.149	21.63	4876	8.059	0.609	NA	0.051	0.241	-127.553	128.015
105	1	111	1.59	1.193	21.84	5218	8.103	0.593	NA	0.044	0.21	91.101	-141.345
106	1	112	1.595	1.184	22.05	6272	8.113	0.592	NA	0.01	0.049	-60.933	-152.034
107	1	113	1.617	1.273	22.26	5599	8.204	0.544	NA	0.091	0.434	76.473	137.406
108	1	114	1.672	1.329	22.47	2220	8.283	0.479	NA	0.079	0.377	45.247	-31.226
109	1	115	1.632	1.302	22.68	4066	8.331	0.523	NA	0.048	0.23	-146.6	168.152
110	1	116	1.724	1.333	22.89	2587	8.428	0.427	NA	0.096	0.459	18.445	165.045
111	1	117	1.845	1.454	23.1	4940	8.6	0.304	NA	0.172	0.819	45.006	26.561
112	1	118	1.822	1.389	23.31	4671	8.67	0.323	NA	0.07	0.332	-109.244	-154.25
113	1	119	1.729	1.369	23.52	4834	8.764	0.417	NA	0.095	0.452	-167.942	-58.698
114	1	120	1.742	1.404	23.73	5211	8.802	0.403	NA	0.038	0.18	70.444	-121.613
115	1	121	1.749	1.379	23.94	4846	8.828	0.397	NA	0.026	0.123	-74.902	-145.347
116	1	122	1.692	1.334	24.15	4471	8.901	0.458	NA	0.073	0.346	-141.58	-66.678
117	1	123	1.676	1.403	24.36	5128	8.972	0.469	NA	0.071	0.337	102.61	-115.809
118	1	124	1.651	1.369	24.57	3441	9.014	0.495	NA	0.042	0.202	-125.938	131.452
119	1	125	1.719	1.3	24.78	6323	9.111	0.439	NA	0.097	0.461	-45.766	80.172
120	1	126	1.813	1.288	24.99	4469	9.206	0.351	NA	0.095	0.452	-6.783	38.983
121	1	127	1.815	1.347	25.2	5235	9.264	0.335	NA	0.058	0.277	88.545	95.328
122	1	128	1.819	1.246	25.41	7989	9.364	0.362	NA	0.1	0.478	-87.42	-175.965
123	1	129	1.817	1.237	25.62	4793	9.374	0.368	NA	0.01	0.046	-104.389	-16.969
124	1	130	1.816	1.166	25.83	5614	9.445	0.405	NA	0.071	0.338	-90.315	14.074
125	1	131	1.866	1.276	26.04	4529	9.566	0.307	NA	0.121	0.574	65.896	156.212
126	1	132	1.841	1.325	26.25	8036	9.621	0.314	NA	0.055	0.262	116.597	50.701
127	1	133	1.887	1.268	26.46	5719	9.694	0.291	NA	0.073	0.348	-50.896	-167.493
128	1	134	1.83	1.279	26.67	4817	9.752	0.339	NA	0.058	0.276	169.319	-139.786
129	1	135	1.787	1.256	26.88	5337	9.801	0.387	NA	0.049	0.231	-151.189	39.492
130	1	136	1.873	1.231	27.09	4358	9.889	0.322	NA	0.089	0.422	-16.312	134.877
131	1	137	1.855	1.247	27.3	6820	9.913	0.33	NA	0.024	0.112	138.087	154.399
132	1	138	1.743	1.257	27.51	7697	10.025	0.428	NA	0.112	0.536	174.663	36.576
133	1	139	1.826	1.38	27.72	5384	10.174	0.32	NA	0.148	0.707	55.809	-118.854
134	1	140	1.807	1.446	27.93	5013	10.242	0.341	NA	0.068	0.326	106.478	50.668
135	1	141	1.798	1.476	28.14	4334	10.275	0.355	NA	0.032	0.154	106.867	0.389
136	1	142	1.786	1.501	28.35	5043	10.302	0.372	NA	0.027	0.13	115.268	8.401
137	1	143	1.81	1.501	28.56	5783	10.326	0.349	NA	0.024	0.115	-0.124	-115.391
138	1	144	1.75	1.543	28.77	6173	10.399	0.419	NA	0.073	0.349	145.382	145.506
139	1	145	1.674	1.497	28.98	6658	10.488	0.481	NA	0.089	0.422	-149.15	65.468
140	1	146	1.62	1.493	29.19	6894	10.541	0.532	NA	0.054	0.255	-175.691	-26.541
141	1	147	1.614	1.53	29.4	6013	10.579	0.546	NA	0.037	0.179	99.546	-84.763
142	1	148	1.611	1.599	29.61	4313	10.648	0.569	NA	0.069	0.326	92.842	-6.704
143	1	149	1.581	1.583	29.82	4247	10.681	0.592	NA	0.033	0.158	-152.44	114.718
144	1	150	1.568	1.504	30.03	2911	10.761	0.585	NA	0.08	0.383	-99.281	53.159
145	1	151	1.601	1.491	30.24	2980	10.796	0.551	NA	0.035	0.168	-22.298	76.983
146	1	152	1.645	1.558	30.45	3720	10.877	0.524	NA	0.08	0.382	57.156	79.454
147	1	153	1.635	1.463	30.66	2963	10.972	0.514	NA	0.095	0.453	-95.825	-152.981
148	1	154	1.598	1.355	30.87	4716	11.086	0.549	NA	0.115	0.546	-108.683	-12.858
149	1	155	1.557	1.341	31.08	4085	11.13	0.591	NA	0.043	0.206	-160.874	-52.191
150	1	156	1.555	1.361	31.29	6442	11.151	0.592	NA	0.021	0.1	96.901	-102.225
151	1	157	1.677	1.349	31.5	4352	11.273	0.471	NA	0.123	0.585	-5.992	-102.892
152	1	158	1.65	1.356	31.71	3360	11.301	0.497	NA	0.028	0.133	163.987	169.979
153	1	159	1.673	1.35	31.92	6442	11.325	0.475	NA	0.024	0.114	-14.456	-178.443
154	1	160	1.668	1.385	32.13	5917	11.36	0.477	NA	0.035	0.165	98.323	112.779
155	1	161	1.755	1.415	32.34	4089	11.452	0.391	NA	0.092	0.438	19.57	-78.753
156	1	162	1.839	1.402	32.55	4142	11.537	0.306	NA	0.085	0.406	-9.049	-28.619
157	1	163	1.837	1.37	32.76	5401	11.569	0.31	NA	0.032	0.153	-93.346	-84.297
158	1	164	1.866	1.305	32.97	5593	11.641	0.296	NA	0.071	0.339	-65.978	27.367
159	1	165	1.959	1.255	33.18	2941	11.746	0.237	NA	0.106	0.503	-27.991	37.987
160	1	166	1.888	1.246	33.39	5088	11.819	0.302	NA	0.073	0.346	-172.495	-144.504
161	1	167	1.849	1.343	33.6	6562	11.923	0.302	NA	0.104	0.496	111.524	-75.981
162	1	168	1.861	1.327	33.81	6833	11.943	0.294	NA	0.019	0.093	-51.489	-163.013
163	1	169	1.785	1.417	34.02	6542	12.06	0.36	NA	0.118	0.56	130.447	-178.064
164	1	170	1.839	1.445	34.23	4608	12.121	0.309	NA	0.061	0.289	27.436	-103.011
165	1	171	1.858	1.435	34.44	7300	12.142	0.289	NA	0.021	0.102	-26.843	-54.279
166	1	172	1.836	1.359	34.65	4686	12.221	0.312	NA	0.079	0.377	-105.964	-79.122
167	1	173	1.853	1.396	34.86	4339	12.262	0.292	NA	0.04	0.192	64.976	170.941
168	1	174	1.681	1.354	35.07	5640	12.439	0.466	NA	0.177	0.843	-166.439	128.585
169	1	175	1.637	1.305	35.28	5036	12.505	0.518	NA	0.066	0.314	-132.381	34.059
170	1	176	1.697	1.35	35.49	4945	12.58	0.451	NA	0.075	0.359	36.538	168.918
171	1	177	1.679	1.405	35.7	4454	12.638	0.466	NA	0.057	0.273	108.609	72.072
172	1	178	1.679	1.378	35.91	3133	12.664	0.467	NA	0.027	0.126	-89.482	161.908
173	1	179	1.659	1.271	36.12	4919	12.773	0.503	NA	0.109	0.519	-100.572	-11.089
174	1	180	1.692	1.323	36.33	4499	12.834	0.46	NA	0.061	0.293	58.091	158.663
175	1	181	1.778	1.335	36.54	3805	12.921	0.374	NA	0.087	0.412	7.978	-50.114
176	1	182	1.769	1.339	36.75	4095	12.931	0.382	NA	0.009	0.045	158.088	150.11
177	1	183	1.791	1.273	36.96	4571	13	0.377	NA	0.07	0.332	-71.365	130.547
178	1	184	1.87	1.322	37.17	6717	13.093	0.287	NA	0.093	0.442	31.918	103.284
179	1	185	1.869	1.347	37.38	4932	13.118	0.282	NA	0.025	0.12	91.833	59.914
180	1	186	1.932	1.288	37.59	5422	13.205	0.242	NA	0.087	0.412	-43.139	-134.971
181	1	187	1.962	1.365	37.8	4320	13.287	0.187	NA	0.083	0.394	69.099	112.238
182	1	188	1.906	1.33	38.01	5115	13.353	0.25	NA	0.066	0.312	-148.117	142.784
183	1	189	1.77	1.282	38.22	3515	13.497	0.394	NA	0.144	0.687	-160.411	-12.294
184	1	190	1.728	1.29	38.43	6954	13.54	0.432	NA	0.042	0.202	169.291	-30.298
185	1	191	1.829	1.344	38.64	4942	13.654	0.322	NA	0.114	0.543	28.179	-141.112
186	1	192	1.869	1.294	38.85	4819	13.718	0.297	NA	0.064	0.304	-51.09	-79.269
187	1	193	1.94	1.419	39.06	3423	13.861	0.206	NA	0.144	0.684	60.568	111.657
188	1	194	1.854	1.373	39.27	3560	13.958	0.292	NA	0.097	0.462	-151.787	147.645
189	1	195	1.861	1.401	39.48	4063	13.987	0.284	NA	0.029	0.136	75.294	-132.919
190	1	196	1.944	1.461	39.69	4424	14.089	0.209	NA	0.102	0.485	35.989	-39.304
191	1	197	1.938	1.442	39.9	4162	14.108	0.21	NA	0.02	0.094	-106.499	-142.488
192	1	198	1.94	1.438	40.11	3411	14.113	0.208	NA	0.005	0.022	-65.926	40.572
193	1	199	1.92	1.419	40.32	3780	14.141	0.226	NA	0.028	0.131	-136.669	-70.743
194	1	200	1.996	1.371	40.53	2751	14.23	0.153	NA	0.09	0.427	-32.576	104.093
195	1	201	1.937	1.388	40.74	5262	14.292	0.209	NA	0.062	0.293	163.349	-164.075
196	1	202	1.9	1.386	40.95	3351	14.328	0.245	NA	0.037	0.174	-176.625	20.026
197	1	203	1.903	1.389	41.16	3656	14.332	0.243	NA	0.004	0.02	50.093	-133.282
198	1	204	1.864	1.415	41.37	4121	14.379	0.282	NA	0.047	0.223	146.716	96.623
199	1	205	1.902	1.459	41.58	4637	14.438	0.249	NA	0.059	0.279	49.029	-97.688
200	1	206	1.912	1.482	41.79	6387	14.463	0.246	NA	0.025	0.118	66.111	17.083
