# Supplementary material for: Random sub-diffusion and capture of genes by the nuclear pore reduces dynamics and coordinates inter-chromosomal movement
Source: eLife. 2021 May 18;10:e66238. doi: 10.7554/eLife.66238 (PMC8195609; doi:10.7554/eLife.66238)
Supplement: Figure 6—source data 1. [file elife-66238-fig6-data1.zip › CLUST_DB/CLUST_HIS4dip_MinusH/190328_QuickCap_H4dip_MinusH_Pri_27.csv]

Nr	TID	PID	x [micron]	y [micron]	t [sec]	I [val]	Len [micron]	D2S [micron]	D2R [micron]	D2P [micron]	v [micron/sec]	α [deg]	Δα [deg]
1	1	9	1.882	1.96	0	4672	0	0	NA	NA	NA	NA	NA
2	1	10	1.864	1.913	0.21	3861	0.051	0.051	NA	0.051	0.241	-110.834	NA
3	1	11	1.839	1.956	0.42	3797	0.1	0.043	NA	0.05	0.236	120.443	-128.723
4	1	12	1.85	1.933	0.63	3293	0.125	0.042	NA	0.025	0.121	-63.772	175.785
5	1	13	1.916	1.85	0.84	3110	0.232	0.116	NA	0.106	0.506	-51.326	12.446
6	1	14	1.928	1.851	1.05	4665	0.244	0.119	NA	0.012	0.058	4.885	56.211
7	1	15	1.983	1.914	1.26	5796	0.327	0.111	NA	0.083	0.396	49.188	44.303
8	1	16	1.888	1.792	1.47	4349	0.482	0.169	NA	0.155	0.736	-127.815	-177.003
9	1	17	1.938	1.841	1.68	3863	0.551	0.132	NA	0.07	0.332	44.277	172.092
10	1	18	1.891	1.859	1.89	2626	0.602	0.102	NA	0.05	0.24	158.977	114.7
11	1	19	1.877	1.967	2.1	4716	0.711	0.008	NA	0.109	0.518	97.149	-61.828
12	1	20	1.917	1.843	2.31	4778	0.84	0.122	NA	0.129	0.617	-72.344	-169.492
13	1	21	1.942	1.873	2.52	2769	0.88	0.106	NA	0.04	0.188	49.199	121.542
14	1	22	1.988	1.87	2.73	2734	0.925	0.139	NA	0.045	0.216	-4.555	-53.754
15	1	23	1.987	1.935	2.94	2687	0.991	0.108	NA	0.066	0.313	90.998	95.552
16	1	24	1.971	1.868	3.15	3052	1.06	0.128	NA	0.069	0.33	-103.067	165.935
17	1	25	1.962	1.745	3.36	2538	1.183	0.23	NA	0.123	0.587	-94.013	9.054
18	1	26	1.946	1.808	3.57	2466	1.248	0.166	NA	0.065	0.309	104.206	-161.781
19	1	27	1.959	1.865	3.78	2685	1.307	0.122	NA	0.059	0.28	77.845	-26.361
20	1	28	1.884	1.814	3.99	3001	1.398	0.146	NA	0.09	0.431	-145.362	136.793
21	1	29	1.885	1.887	4.2	1979	1.471	0.073	NA	0.074	0.35	89.081	-125.556
22	1	30	1.95	1.808	4.41	3076	1.574	0.167	NA	0.102	0.488	-50.969	-140.05
23	1	31	1.993	1.81	4.62	1888	1.617	0.187	NA	0.043	0.205	2.546	53.515
24	1	32	2.02	1.746	4.83	1540	1.687	0.255	NA	0.07	0.332	-67.145	-69.691
25	1	33	1.926	1.657	5.04	5252	1.815	0.306	NA	0.129	0.613	-136.612	-69.467
26	1	34	2.003	1.748	5.25	1755	1.934	0.244	NA	0.119	0.565	50.087	-173.3
27	1	35	2.035	1.663	5.46	1877	2.025	0.334	NA	0.091	0.434	-68.876	-118.963
28	1	36	1.993	1.744	5.67	2203	2.116	0.243	NA	0.091	0.436	117.612	-173.512
29	1	37	1.918	1.801	5.88	2295	2.21	0.164	NA	0.094	0.446	142.94	25.328
30	1	38	1.904	1.752	6.09	3347	2.261	0.209	NA	0.05	0.24	-106.285	110.775
31	1	39	1.958	1.747	6.3	2314	2.315	0.227	NA	0.054	0.259	-5.748	100.537
32	1	40	1.925	1.67	6.51	3889	2.399	0.294	NA	0.084	0.4	-113.099	-107.351
33	1	41	1.933	1.736	6.72	2690	2.466	0.23	NA	0.067	0.318	83.649	-163.252
34	1	42	1.908	1.763	6.93	3144	2.502	0.199	NA	0.037	0.175	133.044	49.394
35	1	43	1.82	1.85	7.14	3069	2.627	0.126	NA	0.124	0.591	135.077	2.033
36	1	44	1.922	1.831	7.35	2510	2.731	0.136	NA	0.105	0.498	-10.985	-146.061
37	1	45	1.998	1.909	7.56	2717	2.841	0.127	NA	0.11	0.521	45.979	56.963
38	1	46	1.992	1.853	7.77	3895	2.897	0.154	NA	0.057	0.269	-96.239	-142.218
39	1	47	1.984	1.773	7.98	2295	2.978	0.214	NA	0.081	0.384	-95.693	0.546
40	1	48	1.928	1.805	8.19	2474	3.042	0.162	NA	0.064	0.306	150.27	-114.036
41	1	49	1.93	1.792	8.4	4625	3.055	0.175	NA	0.013	0.06	-81.328	128.402
42	1	50	1.919	1.833	8.61	3328	3.097	0.132	NA	0.042	0.202	105.395	-173.278
43	1	51	1.958	1.794	8.82	3468	3.153	0.183	NA	0.055	0.264	-45.188	-150.582
44	1	52	1.963	1.76	9.03	1888	3.186	0.216	NA	0.034	0.161	-82.014	-36.827
45	1	53	1.976	1.809	9.24	1493	3.236	0.179	NA	0.05	0.238	74.738	156.752
46	1	54	2.01	1.816	9.45	2643	3.271	0.193	NA	0.035	0.166	12.916	-61.822
47	1	55	1.964	1.716	9.66	1922	3.382	0.258	NA	0.111	0.527	-114.457	-127.373
48	1	56	2.028	1.69	9.87	1469	3.451	0.308	NA	0.069	0.329	-22.129	92.328
49	1	57	2.032	1.961	10.08	3488	3.722	0.15	NA	0.271	1.291	89.159	111.288
50	1	58	1.918	1.827	10.29	3048	3.897	0.138	NA	0.175	0.835	-130.387	140.454
51	1	59	1.973	1.764	10.5	1939	3.981	0.217	NA	0.084	0.399	-49.177	81.21
52	1	60	2.019	1.934	10.71	2297	4.158	0.14	NA	0.177	0.841	74.863	124.04
53	1	61	2.046	1.8	10.92	2116	4.294	0.229	NA	0.136	0.649	-78.605	-153.467
54	1	62	2.055	1.685	11.13	2047	4.409	0.325	NA	0.116	0.551	-85.662	-7.058
55	1	63	2.052	1.809	11.34	2107	4.534	0.228	NA	0.124	0.592	91.164	176.826
56	1	64	2.076	1.922	11.55	1171	4.649	0.198	NA	0.115	0.549	78.042	-13.122
57	1	65	2.091	1.787	11.76	1484	4.785	0.272	NA	0.136	0.647	-83.688	-161.73
58	1	66	2.045	1.668	11.97	2154	4.913	0.335	NA	0.128	0.61	-111.183	-27.495
59	1	67	2.062	1.724	12.18	1674	4.972	0.298	NA	0.059	0.279	72.871	-175.945
60	1	68	2.056	1.616	12.39	2387	5.079	0.385	NA	0.108	0.512	-93.471	-166.342
61	1	69	2.047	1.722	12.6	2843	5.186	0.29	NA	0.106	0.507	94.779	-171.751
62	1	70	1.992	1.733	12.81	2248	5.242	0.253	NA	0.056	0.265	169.064	74.285
63	1	71	1.998	1.672	13.02	1657	5.303	0.311	NA	0.061	0.291	-84.513	106.423
64	1	72	1.961	1.679	13.23	2195	5.341	0.292	NA	0.038	0.18	169.525	-105.962
65	1	73	2.022	1.75	13.44	2406	5.435	0.252	NA	0.094	0.448	49.481	-120.044
66	1	74	2.002	1.779	13.65	1802	5.469	0.218	NA	0.035	0.165	125.009	75.528
67	1	75	1.949	1.757	13.86	1851	5.527	0.214	NA	0.057	0.274	-157.529	77.462
68	1	76	1.928	1.77	14.07	3374	5.551	0.196	NA	0.025	0.118	148.319	-54.152
69	1	77	1.896	1.752	14.28	3537	5.587	0.208	NA	0.036	0.172	-151.289	60.393
70	1	78	1.972	1.843	14.49	2451	5.705	0.148	NA	0.118	0.56	50.161	-158.551
71	1	79	2.006	1.846	14.7	3641	5.739	0.169	NA	0.034	0.164	5.087	-45.073
72	1	80	2.025	1.865	14.91	3594	5.766	0.172	NA	0.027	0.128	45.189	40.102
73	1	81	1.94	1.803	15.12	2208	5.872	0.168	NA	0.105	0.502	-143.907	170.904
74	1	82	2.011	1.748	15.33	3603	5.962	0.248	NA	0.09	0.428	-37.342	106.565
75	1	83	1.927	1.698	15.54	3148	6.06	0.266	NA	0.098	0.468	-149.113	-111.771
76	1	84	1.89	1.767	15.75	3592	6.138	0.193	NA	0.079	0.374	117.828	-93.059
77	1	85	1.853	1.784	15.96	2969	6.179	0.179	NA	0.041	0.194	156.202	38.374
78	1	86	1.911	1.693	16.17	4462	6.287	0.269	NA	0.108	0.514	-57.246	146.552
79	1	87	1.938	1.706	16.38	2779	6.317	0.26	NA	0.03	0.141	26.622	83.868
80	1	88	1.886	1.651	16.59	3645	6.393	0.31	NA	0.076	0.361	-133.075	-159.697
81	1	89	1.954	1.645	16.8	4245	6.461	0.323	NA	0.068	0.326	-4.635	128.439
82	1	90	1.982	1.751	17.01	3020	6.57	0.233	NA	0.109	0.519	75.159	79.794
83	1	91	1.938	1.69	17.22	1973	6.644	0.276	NA	0.075	0.355	-125.955	158.886
84	1	92	1.945	1.738	17.43	1774	6.693	0.231	NA	0.048	0.231	82.207	-151.838
85	1	93	2.033	1.683	17.64	2041	6.797	0.316	NA	0.104	0.494	-32.203	-114.41
86	1	94	1.935	1.737	17.85	1958	6.908	0.23	NA	0.112	0.532	151.236	-176.561
87	1	95	2.019	1.714	18.06	2847	6.996	0.282	NA	0.088	0.417	-14.748	-165.984
88	1	96	2.017	1.718	18.27	2318	7.001	0.277	NA	0.005	0.022	125.961	140.709
89	1	97	1.995	1.778	18.48	2619	7.064	0.215	NA	0.064	0.303	110.226	-15.735
90	1	98	2.01	1.691	18.69	1518	7.152	0.298	NA	0.088	0.419	-79.978	169.796
91	1	99	2.018	1.748	18.9	1213	7.21	0.252	NA	0.058	0.274	82.325	162.303
92	1	100	2.057	1.717	19.11	1919	7.26	0.299	NA	0.05	0.237	-38.417	-120.742
93	1	101	2.079	1.739	19.32	2122	7.29	0.296	NA	0.031	0.146	44.373	82.79
94	1	102	2.005	1.67	19.53	1006	7.391	0.316	NA	0.101	0.481	-136.777	178.85
95	1	103	2.055	1.693	19.74	1900	7.447	0.319	NA	0.056	0.265	24.701	161.478
96	1	104	2.068	1.696	19.95	1717	7.46	0.323	NA	0.013	0.061	14.404	-10.296
97	1	105	1.958	1.845	20.16	1322	7.644	0.139	NA	0.185	0.879	126.329	111.925
98	1	106	2.056	1.675	20.37	1683	7.84	0.334	NA	0.196	0.932	-60.244	173.427
99	1	107	2.036	1.689	20.58	1817	7.864	0.312	NA	0.024	0.116	143.502	-156.254
100	1	108	1.986	1.667	20.79	1175	7.919	0.312	NA	0.055	0.26	-155.296	61.202
101	1	109	2.07	1.631	21	1762	8.01	0.379	NA	0.091	0.432	-22.986	132.31
102	1	110	2.089	1.681	21.21	1442	8.063	0.347	NA	0.053	0.254	69.373	92.358
103	1	111	2.047	1.702	21.42	1956	8.11	0.307	NA	0.047	0.223	153.559	84.187
104	1	112	1.99	1.601	21.63	2897	8.225	0.375	NA	0.115	0.55	-119.239	87.202
105	1	113	2.015	1.635	21.84	2308	8.267	0.351	NA	0.042	0.199	54.468	173.706
106	1	114	1.967	1.653	22.05	2043	8.318	0.319	NA	0.051	0.243	159.28	104.812
107	1	115	2.072	1.654	22.26	2359	8.423	0.36	NA	0.105	0.5	0.564	-158.715
108	1	116	1.994	1.676	22.47	1759	8.504	0.306	NA	0.081	0.385	164.717	164.152
109	1	117	1.994	1.776	22.68	1649	8.604	0.216	NA	0.1	0.476	90.02	-74.697
110	1	118	2.025	1.748	22.89	1666	8.645	0.256	NA	0.041	0.195	-41.827	-131.847
111	1	119	2.064	1.672	23.1	1591	8.731	0.341	NA	0.086	0.41	-62.874	-21.047
112	1	120	2.05	1.705	23.31	2024	8.767	0.306	NA	0.036	0.172	113.331	176.206
113	1	121	2.053	1.661	23.52	1531	8.811	0.344	NA	0.044	0.208	-86.097	160.572
114	1	122	2.004	1.703	23.73	1585	8.875	0.285	NA	0.064	0.304	139.304	-134.599
115	1	123	2.076	1.705	23.94	1410	8.947	0.321	NA	0.072	0.343	1.598	-137.706
116	1	124	2.051	1.736	24.15	1742	8.987	0.281	NA	0.04	0.191	128.957	127.359
117	1	125	2.051	1.708	24.36	994	9.015	0.303	NA	0.028	0.133	-90.379	140.664
118	1	126	2.104	1.778	24.57	1557	9.102	0.288	NA	0.087	0.416	52.475	142.854
119	1	127	2.063	1.715	24.78	1696	9.177	0.305	NA	0.075	0.356	-122.927	-175.402
120	1	128	2.042	1.613	24.99	2449	9.281	0.382	NA	0.104	0.494	-102.118	20.809
121	1	129	2.06	1.651	25.2	1715	9.323	0.356	NA	0.042	0.2	64.607	166.725
122	1	130	2.118	1.666	25.41	1715	9.382	0.377	NA	0.06	0.285	13.991	-50.616
123	1	131	2.02	1.641	25.62	1247	9.483	0.347	NA	0.101	0.481	-165.94	-179.931
124	1	132	2.036	1.531	25.83	2050	9.595	0.456	NA	0.111	0.53	-81.593	84.347
125	1	133	2.019	1.657	26.04	1437	9.722	0.333	NA	0.127	0.604	97.755	179.348
126	1	134	2.123	1.636	26.25	1693	9.828	0.404	NA	0.106	0.505	-11.635	-109.39
127	1	135	2.056	1.645	26.46	1670	9.895	0.36	NA	0.067	0.32	171.658	-176.707
128	1	136	1.884	1.6	26.67	2440	10.073	0.361	NA	0.178	0.848	-165.093	23.25
129	1	137	2.032	1.715	26.88	2346	10.26	0.288	NA	0.188	0.893	37.844	-157.063
130	1	138	2.042	1.656	27.09	2058	10.32	0.344	NA	0.059	0.281	-80.019	-117.864
131	1	139	2.024	1.611	27.3	1696	10.369	0.377	NA	0.049	0.234	-112.107	-32.088
132	1	140	2.004	1.692	27.51	1311	10.452	0.295	NA	0.083	0.397	104.152	-143.74
133	1	141	1.966	1.685	27.72	1369	10.49	0.288	NA	0.038	0.181	-169.312	86.536
134	1	142	1.977	1.626	27.93	1915	10.55	0.348	NA	0.06	0.287	-79.894	89.417
135	1	143	1.927	1.714	28.14	1533	10.652	0.25	NA	0.102	0.485	119.478	-160.628
136	1	144	1.86	1.796	28.35	1459	10.758	0.165	NA	0.106	0.505	129.028	9.551
137	1	145	1.838	1.796	28.56	1715	10.78	0.17	NA	0.022	0.105	-179.57	51.402
138	1	146	1.948	1.71	28.77	1585	10.921	0.259	NA	0.14	0.669	-38.182	141.388
139	1	147	1.78	1.8	28.98	2679	11.111	0.19	NA	0.191	0.909	151.799	-170.019
140	1	148	1.776	1.83	29.19	2935	11.142	0.168	NA	0.03	0.144	96.708	-55.09
141	1	149	1.852	1.8	29.4	2847	11.223	0.163	NA	0.081	0.386	-21.572	-118.28
142	1	150	1.85	1.785	29.61	2903	11.238	0.178	NA	0.015	0.071	-96.967	-75.395
143	1	151	1.79	1.815	29.82	3242	11.304	0.172	NA	0.067	0.317	153.552	-109.481
144	1	152	1.793	1.73	30.03	3328	11.389	0.247	NA	0.085	0.405	-88.476	117.972
145	1	153	1.809	1.735	30.24	3266	11.406	0.237	NA	0.017	0.08	18.218	106.694
146	1	154	1.803	1.694	30.45	4002	11.447	0.277	NA	0.041	0.197	-97.229	-115.447
147	1	155	1.908	1.675	30.66	2792	11.554	0.287	NA	0.107	0.507	-10.427	86.802
148	1	156	1.848	1.662	30.87	4347	11.615	0.301	NA	0.061	0.292	-167.377	-156.95
149	1	157	1.832	1.642	31.08	5429	11.641	0.323	NA	0.026	0.122	-128.828	38.549
150	1	158	1.863	1.659	31.29	4543	11.677	0.301	NA	0.036	0.171	29.874	158.702
151	1	159	1.817	1.61	31.5	6325	11.745	0.357	NA	0.068	0.323	-132.707	-162.581
152	1	160	1.822	1.672	31.71	2067	11.807	0.295	NA	0.062	0.297	86.046	-141.247
153	1	161	1.763	1.731	31.92	5759	11.891	0.258	NA	0.084	0.398	134.825	48.779
154	1	162	1.808	1.752	32.13	4942	11.941	0.221	NA	0.05	0.238	24.503	-110.322
155	1	163	1.807	1.781	32.34	3289	11.97	0.194	NA	0.029	0.14	91.553	67.05
156	1	164	1.748	1.861	32.55	3784	12.07	0.167	NA	0.1	0.474	126.902	35.349
157	1	165	1.67	1.872	32.76	4962	12.148	0.229	NA	0.078	0.373	171.953	45.051
158	1	166	1.721	1.843	32.97	6442	12.206	0.199	NA	0.058	0.278	-29.584	158.464
159	1	167	1.801	1.759	33.18	5292	12.322	0.217	NA	0.116	0.551	-46.361	-16.778
160	1	168	1.824	1.779	33.39	4127	12.352	0.19	NA	0.03	0.144	40.961	87.322
161	1	169	1.844	1.778	33.6	4635	12.373	0.186	NA	0.021	0.099	-4.508	-45.469
162	1	170	1.873	1.677	33.81	6978	12.478	0.283	NA	0.105	0.498	-74.19	-69.682
163	1	171	1.927	1.735	34.02	5070	12.557	0.229	NA	0.08	0.38	47.072	121.262
164	1	172	1.907	1.673	34.23	4315	12.623	0.288	NA	0.065	0.311	-108.113	-155.186
165	1	173	1.855	1.749	34.44	5324	12.714	0.213	NA	0.092	0.437	124.046	-127.841
166	1	174	1.821	1.772	34.65	2952	12.755	0.198	NA	0.041	0.194	146.803	22.757
167	1	175	1.73	1.788	34.86	2602	12.848	0.229	NA	0.093	0.442	169.677	22.874
168	1	176	1.784	1.791	35.07	6218	12.902	0.195	NA	0.054	0.259	2.673	-167.004
169	1	177	1.803	1.775	35.28	3554	12.927	0.201	NA	0.025	0.119	-40.212	-42.885
170	1	178	1.825	1.734	35.49	3991	12.974	0.234	NA	0.046	0.22	-62.852	-22.639
171	1	179	1.872	1.652	35.7	2995	13.068	0.309	NA	0.095	0.451	-60.004	2.847
172	1	180	1.915	1.654	35.91	3383	13.112	0.308	NA	0.043	0.207	3.31	63.315
173	1	181	1.9	1.665	36.12	3778	13.131	0.295	NA	0.019	0.09	144.009	140.699
174	1	182	1.968	1.632	36.33	2432	13.207	0.34	NA	0.076	0.362	-26.348	-170.357
175	1	183	1.888	1.658	36.54	2621	13.291	0.302	NA	0.085	0.402	161.835	-171.817
176	1	184	1.923	1.612	36.75	3050	13.349	0.35	NA	0.058	0.274	-52.408	145.757
177	1	185	1.968	1.587	36.96	3630	13.4	0.383	NA	0.052	0.245	-28.954	23.454
178	1	186	2.015	1.542	37.17	5107	13.466	0.439	NA	0.065	0.311	-44.608	-15.654
179	1	187	1.981	1.539	37.38	4462	13.499	0.433	NA	0.034	0.161	-175.368	-130.76
180	1	188	1.98	1.547	37.59	3982	13.508	0.425	NA	0.008	0.04	97.184	-87.448
181	1	189	1.937	1.566	37.8	4290	13.555	0.398	NA	0.047	0.225	155.939	58.756
182	1	190	1.911	1.589	38.01	3635	13.59	0.372	NA	0.035	0.165	138.728	-17.212
183	1	191	1.862	1.589	38.22	4354	13.638	0.372	NA	0.049	0.232	-179.595	41.677
184	1	192	1.872	1.563	38.43	6246	13.666	0.398	NA	0.028	0.133	-69.936	109.659
185	1	193	1.806	1.66	38.64	4657	13.784	0.309	NA	0.118	0.56	123.804	-166.26
186	1	194	1.817	1.645	38.85	4471	13.802	0.321	NA	0.019	0.089	-53.456	-177.26
187	1	195	1.891	1.597	39.06	5297	13.89	0.363	NA	0.088	0.418	-33.135	20.321
188	1	196	1.923	1.57	39.27	6060	13.932	0.392	NA	0.042	0.199	-40.153	-7.018
189	1	197	1.918	1.581	39.48	6551	13.944	0.381	NA	0.012	0.055	112.122	152.275
190	1	198	1.902	1.564	39.69	3761	13.967	0.397	NA	0.023	0.111	-133.196	114.683
191	1	199	1.939	1.5	39.9	6024	14.04	0.463	NA	0.073	0.349	-60.478	72.718
192	1	200	1.924	1.597	40.11	5269	14.138	0.366	NA	0.098	0.464	98.835	159.313
193	1	201	1.887	1.604	40.32	5461	14.175	0.356	NA	0.037	0.177	168.084	69.249
194	1	202	1.877	1.635	40.53	3108	14.208	0.325	NA	0.033	0.156	108.339	-59.745
195	1	203	1.895	1.574	40.74	3743	14.272	0.386	NA	0.064	0.304	-73.745	177.917
196	1	204	1.934	1.577	40.95	8561	14.311	0.386	NA	0.039	0.186	4.69	78.435
197	1	205	1.931	1.625	41.16	5442	14.359	0.339	NA	0.048	0.228	93.022	88.331
198	1	206	1.829	1.67	41.37	5932	14.47	0.295	NA	0.111	0.529	156.47	63.448
199	1	207	1.793	1.702	41.58	4467	14.518	0.274	NA	0.049	0.232	138.778	-17.692
200	1	208	1.781	1.716	41.79	3669	14.536	0.264	NA	0.018	0.087	128.367	-10.411
