# Supplementary material for: Random sub-diffusion and capture of genes by the nuclear pore reduces dynamics and coordinates inter-chromosomal movement
Source: eLife. 2021 May 18;10:e66238. doi: 10.7554/eLife.66238 (PMC8195609; doi:10.7554/eLife.66238)
Supplement: Figure 6—source data 1. [file elife-66238-fig6-data1.zip › CLUST_DB/CLUST_HIS4dip_MinusH/190328_QuickCap_H4dip_MinusH_Pri_28.csv]

Nr	TID	PID	x [micron]	y [micron]	t [sec]	I [val]	Len [micron]	D2S [micron]	D2R [micron]	D2P [micron]	v [micron/sec]	α [deg]	Δα [deg]
1	1	5	1.84	2.014	0	3097	0	0	NA	NA	NA	NA	NA
2	1	6	1.813	2.228	0.21	2617	0.216	0.216	NA	0.216	1.029	97.317	NA
3	1	7	1.871	2.151	0.42	2926	0.312	0.141	NA	0.096	0.459	-52.834	-150.151
4	1	8	1.938	1.993	0.63	3159	0.485	0.1	NA	0.172	0.82	-66.917	-14.082
5	1	9	1.945	1.866	0.84	2316	0.611	0.181	NA	0.127	0.604	-87.259	-20.343
6	1	10	1.934	1.922	1.05	3293	0.669	0.131	NA	0.057	0.273	100.275	-172.466
7	1	11	1.886	1.845	1.26	3974	0.76	0.174	NA	0.091	0.433	-122.153	137.572
8	1	12	1.999	1.831	1.47	3054	0.874	0.242	NA	0.114	0.545	-7.242	114.911
9	1	13	1.93	1.757	1.68	1371	0.976	0.272	NA	0.102	0.485	-132.928	-125.686
10	1	14	1.958	1.687	1.89	3140	1.051	0.347	NA	0.075	0.356	-67.973	64.955
11	1	15	1.951	1.796	2.1	2387	1.16	0.244	NA	0.109	0.52	93.728	161.701
12	1	16	1.844	2.028	2.31	4701	1.415	0.015	NA	0.255	1.214	114.822	21.093
13	1	17	1.91	1.836	2.52	4979	1.617	0.19	NA	0.202	0.964	-70.857	174.321
14	1	18	1.967	1.944	2.73	2856	1.739	0.144	NA	0.121	0.578	62.315	133.172
15	1	19	1.903	1.848	2.94	1956	1.854	0.177	NA	0.115	0.549	-123.581	174.105
16	1	20	1.922	1.889	3.15	3829	1.899	0.149	NA	0.045	0.216	65.122	-171.297
17	1	21	1.908	1.936	3.36	3146	1.949	0.103	NA	0.049	0.235	106.976	41.854
18	1	22	1.934	1.803	3.57	4168	2.085	0.231	NA	0.136	0.649	-78.818	174.206
19	1	23	1.901	1.793	3.78	2683	2.119	0.229	NA	0.035	0.166	-164.329	-85.51
20	1	24	1.854	1.878	3.99	2203	2.216	0.137	NA	0.097	0.46	118.994	-76.677
21	1	25	1.849	1.808	4.2	2719	2.286	0.206	NA	0.07	0.334	-94.055	146.951
22	1	26	1.959	1.801	4.41	1698	2.396	0.244	NA	0.11	0.524	-3.615	90.44
23	1	27	1.866	1.905	4.62	2709	2.536	0.112	NA	0.139	0.664	131.481	135.097
24	1	28	1.834	1.812	4.83	1683	2.634	0.202	NA	0.099	0.47	-109.365	119.154
25	1	29	1.861	1.873	5.04	1740	2.701	0.142	NA	0.067	0.319	66.021	175.385
26	1	30	1.758	1.887	5.25	3214	2.805	0.15	NA	0.103	0.492	171.934	105.913
27	1	31	1.892	1.969	5.46	3505	2.961	0.069	NA	0.157	0.746	31.279	-140.655
28	1	32	1.856	1.97	5.67	2182	2.997	0.046	NA	0.036	0.171	177.769	146.49
29	1	33	1.919	1.85	5.88	5043	3.133	0.182	NA	0.136	0.647	-62.587	119.643
30	1	34	1.722	1.844	6.09	4317	3.33	0.207	NA	0.197	0.938	-178.339	-115.751
31	1	35	1.744	1.913	6.3	2971	3.403	0.139	NA	0.072	0.345	72.591	-109.07
32	1	36	1.842	1.943	6.51	4793	3.505	0.07	NA	0.102	0.488	17.139	-55.452
33	1	37	1.844	1.998	6.72	3637	3.559	0.017	NA	0.054	0.259	87.122	69.983
34	1	38	1.829	1.911	6.93	3155	3.647	0.103	NA	0.088	0.418	-99.944	172.934
35	1	39	1.845	1.893	7.14	2664	3.671	0.12	NA	0.024	0.114	-48.242	51.702
36	1	40	1.741	1.867	7.35	2856	3.778	0.177	NA	0.107	0.511	-165.733	-117.491
37	1	41	1.686	1.985	7.56	2824	3.909	0.157	NA	0.131	0.623	115.132	-79.135
38	1	42	1.744	1.953	7.77	2557	3.976	0.113	NA	0.067	0.319	-28.559	-143.691
39	1	43	1.857	1.953	7.98	5446	4.089	0.063	NA	0.113	0.538	-0.156	28.403
40	1	44	1.708	1.851	8.19	3539	4.27	0.21	NA	0.181	0.863	-145.72	-145.565
41	1	45	1.775	1.898	8.4	1706	4.352	0.133	NA	0.082	0.39	34.927	-179.353
42	1	46	1.742	1.943	8.61	2453	4.409	0.12	NA	0.056	0.267	125.35	90.423
43	1	47	1.783	1.902	8.82	3025	4.467	0.125	NA	0.058	0.278	-45.396	-170.746
44	1	48	1.707	1.957	9.03	3332	4.561	0.144	NA	0.094	0.448	144.108	-170.496
45	1	49	1.674	1.922	9.24	2670	4.609	0.189	NA	0.048	0.228	-133.414	82.478
46	1	50	1.828	1.981	9.45	2528	4.773	0.035	NA	0.164	0.782	20.872	154.286
47	1	51	1.796	2.042	9.66	3206	4.842	0.053	NA	0.069	0.328	117.673	96.801
48	1	52	1.738	2.19	9.87	3357	5.001	0.204	NA	0.159	0.757	111.215	-6.458
49	1	53	1.642	2.183	10.08	4055	5.097	0.261	NA	0.097	0.461	-175.898	72.888
50	1	54	1.631	2.234	10.29	4661	5.149	0.303	NA	0.052	0.247	101.731	-82.371
51	1	55	1.694	2.249	10.5	3880	5.214	0.277	NA	0.064	0.307	13.486	-88.245
52	1	56	1.715	2.117	10.71	2717	5.347	0.162	NA	0.133	0.635	-80.899	-94.385
53	1	57	1.645	2.302	10.92	3857	5.545	0.348	NA	0.198	0.941	110.864	-168.237
54	1	58	1.714	2.041	11.13	2805	5.815	0.129	NA	0.27	1.286	-75.147	173.988
55	1	59	1.667	1.968	11.34	4516	5.901	0.179	NA	0.086	0.41	-122.87	-47.723
56	1	60	1.778	1.817	11.55	1051	6.088	0.206	NA	0.188	0.893	-53.768	69.103
57	1	61	1.675	1.764	11.76	1548	6.204	0.299	NA	0.116	0.552	-152.952	-99.184
58	1	62	1.811	1.883	11.97	1382	6.385	0.134	NA	0.18	0.859	41.112	-165.936
59	1	63	1.685	1.886	12.18	2540	6.51	0.201	NA	0.125	0.596	178.657	137.545
60	1	64	1.733	1.9	12.39	2203	6.559	0.156	NA	0.049	0.236	16.739	-161.918
61	1	65	1.856	1.953	12.6	2769	6.694	0.062	NA	0.134	0.639	23.371	6.632
62	1	66	1.757	2.01	12.81	3616	6.808	0.084	NA	0.115	0.546	150.116	126.746
63	1	67	1.801	2.029	13.02	2269	6.857	0.042	NA	0.049	0.232	23.14	-126.976
64	1	68	1.773	1.916	13.23	4706	6.974	0.119	NA	0.117	0.559	-103.989	-127.129
65	1	69	1.859	1.771	13.44	6336	7.143	0.243	NA	0.168	0.801	-59.255	44.733
66	1	70	1.959	1.793	13.65	2760	7.245	0.25	NA	0.102	0.485	12.371	71.626
67	1	71	1.93	1.722	13.86	3775	7.321	0.305	NA	0.077	0.365	-112.119	-124.49
68	1	72	1.887	1.807	14.07	2756	7.417	0.212	NA	0.095	0.454	116.668	-131.214
69	1	73	1.839	1.76	14.28	3078	7.484	0.254	NA	0.067	0.32	-135.515	107.817
70	1	74	1.963	1.694	14.49	5617	7.625	0.342	NA	0.141	0.67	-27.753	107.763
71	1	75	1.941	1.678	14.7	2700	7.652	0.35	NA	0.028	0.132	-144.642	-116.889
72	1	76	1.957	1.689	14.91	2670	7.671	0.344	NA	0.019	0.092	35.412	-179.946
73	1	77	1.86	1.737	15.12	2393	7.779	0.277	NA	0.108	0.513	153.487	118.074
74	1	78	1.851	1.627	15.33	3816	7.89	0.387	NA	0.111	0.528	-94.792	111.721
75	1	79	1.894	1.597	15.54	3893	7.943	0.42	NA	0.053	0.25	-35.475	59.317
76	1	80	1.936	1.715	15.75	2818	8.068	0.314	NA	0.125	0.597	70.373	105.849
77	1	81	1.975	1.609	15.96	1395	8.181	0.426	NA	0.113	0.536	-69.691	-140.065
78	1	82	1.944	1.656	16.17	2265	8.237	0.372	NA	0.056	0.267	123	-167.309
79	1	83	1.996	1.689	16.38	3370	8.298	0.359	NA	0.061	0.292	32.93	-90.07
80	1	84	1.819	1.697	16.59	3080	8.475	0.317	NA	0.177	0.844	177.484	144.553
81	1	85	1.755	1.719	16.8	4791	8.542	0.307	NA	0.067	0.318	161.158	-16.326
82	1	86	1.955	1.742	17.01	2798	8.743	0.295	NA	0.201	0.958	6.542	-154.616
83	1	87	1.904	1.68	17.22	3274	8.823	0.339	NA	0.08	0.381	-129.773	-136.315
84	1	88	1.985	1.649	17.43	3799	8.91	0.392	NA	0.087	0.414	-21.111	108.662
85	1	89	1.921	1.723	17.64	1134	9.009	0.301	NA	0.099	0.47	130.868	151.979
86	1	90	1.942	1.741	17.85	2099	9.036	0.291	NA	0.027	0.13	39.559	-91.309
87	1	91	2.077	1.559	18.06	2698	9.263	0.513	NA	0.227	1.08	-53.321	-92.88
88	1	92	1.836	1.633	18.27	1158	9.515	0.381	NA	0.252	1.201	163.001	-143.678
89	1	93	1.996	1.627	18.48	3195	9.676	0.417	NA	0.16	0.763	-2.184	-165.185
90	1	94	1.918	1.626	18.69	2901	9.754	0.396	NA	0.078	0.371	-179.401	-177.217
91	1	95	2.102	1.623	18.9	2690	9.938	0.47	NA	0.184	0.877	-0.759	178.642
92	1	96	2.153	1.62	19.11	3477	9.989	0.503	NA	0.051	0.243	-3.862	-3.104
93	1	97	2.052	1.703	19.32	2843	10.12	0.376	NA	0.131	0.623	140.69	144.553
94	1	98	2.099	1.593	19.53	3449	10.239	0.494	NA	0.12	0.569	-67.01	152.3
95	1	99	1.947	1.61	19.74	5514	10.391	0.417	NA	0.152	0.725	173.427	-119.563
96	1	100	1.952	1.586	19.95	1781	10.416	0.442	NA	0.025	0.117	-80.211	106.362
97	1	101	1.961	1.55	20.16	2120	10.453	0.479	NA	0.037	0.177	-75.915	4.295
98	1	102	1.886	1.584	20.37	2805	10.535	0.432	NA	0.082	0.389	155.17	-128.914
99	1	103	2.129	1.598	20.58	2143	10.778	0.506	NA	0.243	1.157	3.205	-151.965
100	1	104	1.971	1.596	20.79	1081	10.935	0.437	NA	0.158	0.75	-179.478	177.317
101	1	105	1.85	1.751	21	1173	11.132	0.263	NA	0.196	0.935	128.102	-52.42
102	1	106	1.872	1.889	21.21	974	11.272	0.128	NA	0.14	0.668	80.992	-47.109
103	1	107	1.85	1.927	21.42	881	11.316	0.087	NA	0.043	0.207	121.161	40.168
104	1	108	1.864	1.943	21.63	797	11.337	0.075	NA	0.021	0.101	48.687	-72.474
105	1	109	1.847	1.768	21.84	977	11.512	0.245	NA	0.175	0.833	-95.44	-144.126
106	1	110	1.912	1.734	22.05	802	11.585	0.289	NA	0.073	0.35	-27.823	67.617
107	1	111	1.869	1.762	22.26	800	11.636	0.253	NA	0.051	0.244	146.61	174.433
108	1	112	1.949	1.831	22.47	832	11.742	0.213	NA	0.105	0.501	40.679	-105.931
109	1	113	1.741	1.938	22.68	1081	11.976	0.125	NA	0.234	1.117	152.753	112.074
110	1	114	1.869	1.968	22.89	1207	12.107	0.054	NA	0.131	0.625	12.982	-139.771
111	1	115	1.851	1.752	23.1	1013	12.324	0.262	NA	0.216	1.031	-94.722	-107.704
112	1	116	1.852	1.823	23.31	1030	12.394	0.191	NA	0.071	0.336	88.852	-176.426
113	1	117	1.897	1.677	23.52	1760	12.547	0.342	NA	0.153	0.728	-72.809	-161.661
114	1	118	1.891	1.771	23.73	1333	12.642	0.248	NA	0.095	0.451	93.732	166.541
115	1	119	2.077	1.594	23.94	3899	12.899	0.482	NA	0.257	1.222	-43.73	-137.462
116	1	120	1.998	1.771	24.15	1055	13.093	0.289	NA	0.194	0.924	113.869	157.599
117	1	121	1.914	1.742	24.36	1162	13.182	0.281	NA	0.089	0.424	-161.014	85.117
118	1	122	1.878	1.759	24.57	876	13.222	0.257	NA	0.04	0.19	154.651	-44.335
119	1	123	1.995	1.638	24.78	1188	13.39	0.406	NA	0.168	0.802	-46.023	159.326
120	1	124	2.083	1.576	24.99	2310	13.498	0.5	NA	0.108	0.514	-34.93	11.092
121	1	125	2.091	1.664	25.2	2048	13.586	0.43	NA	0.088	0.418	85.337	120.268
122	1	126	1.982	1.703	25.41	2399	13.701	0.341	NA	0.115	0.548	159.936	74.599
123	1	127	1.973	1.834	25.62	1075	13.832	0.223	NA	0.131	0.624	94.108	-65.828
124	1	128	2.064	1.528	25.83	2726	14.151	0.535	NA	0.319	1.52	-73.495	-167.603
125	1	129	1.883	1.823	26.04	1634	14.497	0.196	NA	0.346	1.646	121.518	-164.988
126	1	130	1.944	1.713	26.25	802	14.622	0.318	NA	0.125	0.596	-60.862	177.62
127	1	131	1.816	1.824	26.46	1322	14.792	0.191	NA	0.17	0.808	139.12	-160.018
128	1	132	2.047	1.653	26.67	2822	15.079	0.415	NA	0.288	1.369	-36.53	-175.649
129	1	133	2.052	1.498	26.88	4021	15.235	0.558	NA	0.156	0.741	-88.1	-51.57
130	1	134	1.995	1.661	27.09	1361	15.408	0.385	NA	0.173	0.824	109.107	-162.794
131	1	135	2.014	1.637	27.3	2348	15.439	0.415	NA	0.031	0.146	-52.38	-161.487
132	1	136	2.049	1.702	27.51	3744	15.513	0.375	NA	0.074	0.353	61.858	114.239
133	1	137	2.043	1.733	27.72	1911	15.544	0.347	NA	0.031	0.148	100.722	38.863
134	1	138	1.972	1.698	27.93	1506	15.623	0.342	NA	0.079	0.378	-153.987	105.291
135	1	139	1.953	1.668	28.14	1646	15.658	0.363	NA	0.035	0.169	-123.283	30.705
136	1	140	2.011	1.605	28.35	2515	15.745	0.443	NA	0.086	0.412	-47.117	76.165
137	1	141	1.969	1.583	28.56	2643	15.793	0.449	NA	0.048	0.229	-152.673	-105.555
138	1	142	1.919	1.669	28.77	1303	15.892	0.353	NA	0.099	0.474	119.863	-87.465
139	1	143	1.959	1.646	28.98	1533	15.938	0.386	NA	0.046	0.219	-29.934	-149.797
140	1	144	1.878	1.868	29.19	972	16.175	0.15	NA	0.237	1.127	110.023	139.958
141	1	145	1.935	1.799	29.4	985	16.265	0.235	NA	0.09	0.428	-50.845	-160.869
142	1	146	1.863	1.675	29.61	1299	16.408	0.34	NA	0.143	0.682	-119.759	-68.914
143	1	147	1.803	1.706	29.82	1979	16.477	0.309	NA	0.069	0.328	152.321	-87.92
144	1	148	1.806	1.601	30.03	4059	16.583	0.414	NA	0.106	0.504	-88.211	119.468
145	1	149	1.801	1.718	30.24	893	16.701	0.298	NA	0.118	0.561	92.352	-179.437
146	1	150	1.821	1.696	30.45	1576	16.731	0.318	NA	0.03	0.144	-47.738	-140.09
147	1	151	1.896	1.659	30.66	1866	16.814	0.359	NA	0.083	0.397	-26.428	21.31
148	1	152	2.001	1.598	30.87	2837	16.936	0.446	NA	0.122	0.579	-30.12	-3.692
149	1	153	1.888	1.592	31.08	1721	17.049	0.424	NA	0.114	0.541	-176.931	-146.811
150	1	154	2.022	1.72	31.29	2097	17.235	0.345	NA	0.185	0.883	43.706	-139.363
151	1	155	2.04	1.585	31.5	3494	17.371	0.473	NA	0.136	0.649	-82.209	-125.914
152	1	156	1.959	1.702	31.71	2033	17.514	0.333	NA	0.143	0.68	124.775	-153.016
153	1	157	1.994	1.685	31.92	3112	17.552	0.362	NA	0.038	0.183	-26.254	-151.029
154	1	158	1.868	1.64	32.13	2280	17.686	0.374	NA	0.133	0.634	-160.24	-133.986
155	1	159	1.881	1.707	32.34	2148	17.753	0.31	NA	0.068	0.322	79.41	-120.35
156	1	160	1.771	1.744	32.55	3522	17.869	0.278	NA	0.115	0.55	161.046	81.637
157	1	161	1.827	1.802	32.76	3261	17.949	0.212	NA	0.081	0.384	46.055	-114.991
158	1	162	1.904	1.789	32.97	1947	18.027	0.233	NA	0.078	0.371	-9.433	-55.489
159	1	163	1.96	1.665	33.18	2675	18.163	0.368	NA	0.136	0.648	-65.996	-56.563
160	1	164	1.912	1.717	33.39	2813	18.234	0.305	NA	0.071	0.336	132.779	-161.225
161	1	165	1.833	1.896	33.6	4516	18.43	0.117	NA	0.196	0.933	113.731	-19.048
162	1	166	1.842	1.757	33.81	2833	18.57	0.257	NA	0.14	0.666	-86.204	160.065
163	1	167	1.781	1.757	34.02	3671	18.631	0.263	NA	0.062	0.293	179.728	-94.068
164	1	168	1.784	1.874	34.23	3601	18.748	0.15	NA	0.117	0.557	88.115	-91.613
165	1	169	1.695	1.729	34.44	2124	18.918	0.319	NA	0.17	0.809	-121.64	150.245
166	1	170	1.7	1.761	34.65	1851	18.951	0.288	NA	0.032	0.154	81.848	-156.512
167	1	171	1.72	1.644	34.86	3532	19.07	0.389	NA	0.119	0.568	-80.337	-162.184
168	1	172	1.829	1.743	35.07	1593	19.217	0.271	NA	0.147	0.701	42.395	122.731
169	1	173	1.859	1.618	35.28	3001	19.346	0.396	NA	0.129	0.614	-76.31	-118.704
170	1	174	2.038	1.687	35.49	2737	19.538	0.382	NA	0.192	0.914	21.03	97.34
171	1	175	1.989	1.873	35.7	2312	19.731	0.205	NA	0.193	0.92	104.76	83.73
172	1	176	2.025	1.739	35.91	2976	19.87	0.33	NA	0.139	0.66	-75.212	-179.972
173	1	177	1.935	1.586	36.12	2510	20.047	0.438	NA	0.177	0.845	-120.261	-45.049
174	1	178	1.891	1.565	36.33	2250	20.096	0.452	NA	0.049	0.232	-154.07	-33.809
175	1	179	1.889	1.545	36.54	3112	20.116	0.471	NA	0.02	0.095	-97.96	56.11
176	1	180	1.838	1.634	36.75	2758	20.218	0.38	NA	0.102	0.486	119.45	-142.59
177	1	181	1.935	1.619	36.96	2429	20.315	0.406	NA	0.097	0.463	-8.752	-128.202
178	1	182	1.865	1.619	37.17	1864	20.384	0.395	NA	0.069	0.329	-179.935	-171.183
179	1	183	1.732	1.613	37.38	1920	20.518	0.415	NA	0.133	0.634	-177.395	2.54
180	1	184	1.852	1.667	37.59	3052	20.649	0.346	NA	0.131	0.626	24.496	-158.109
181	1	185	1.933	1.653	37.8	3923	20.731	0.372	NA	0.082	0.389	-10.223	-34.718
182	1	186	2.031	1.651	38.01	3707	20.829	0.41	NA	0.098	0.468	-1.238	8.984
183	1	187	1.993	1.735	38.22	4347	20.921	0.318	NA	0.092	0.438	114.249	115.488
184	1	188	2.103	1.538	38.43	3306	21.147	0.544	NA	0.226	1.075	-60.828	-175.078
185	1	189	2.031	1.563	38.64	2404	21.223	0.489	NA	0.076	0.363	160.393	-138.779
186	1	190	2.001	1.608	38.85	3005	21.277	0.436	NA	0.054	0.258	124.352	-36.04
187	1	191	2.021	1.584	39.06	1124	21.308	0.466	NA	0.031	0.149	-48.87	-173.222
188	1	192	1.962	1.626	39.27	2402	21.38	0.407	NA	0.072	0.342	144.997	-166.133
189	1	193	1.942	1.77	39.48	1759	21.526	0.264	NA	0.146	0.693	98.141	-46.856
190	1	194	1.711	1.806	39.69	1343	21.76	0.244	NA	0.234	1.114	171.008	72.866
191	1	195	1.897	1.744	39.9	1299	21.956	0.276	NA	0.197	0.937	-18.523	170.469
192	1	196	1.795	1.729	40.11	1382	22.06	0.288	NA	0.103	0.491	-171.569	-153.046
193	1	197	1.83	1.801	40.32	1186	22.14	0.213	NA	0.08	0.382	64.289	-124.141
194	1	198	1.961	1.742	40.53	1555	22.283	0.297	NA	0.144	0.684	-24.323	-88.613
195	1	199	1.986	1.68	40.74	1482	22.35	0.364	NA	0.066	0.315	-67.892	-43.569
196	1	200	1.885	1.73	40.95	2476	22.462	0.287	NA	0.112	0.534	153.476	-138.632
197	1	201	1.981	1.686	41.16	3526	22.567	0.356	NA	0.105	0.5	-25.065	-178.541
198	1	202	1.984	1.784	41.37	3357	22.665	0.271	NA	0.098	0.466	87.736	112.801
199	1	203	1.859	1.908	41.58	2713	22.841	0.108	NA	0.176	0.84	135.418	47.682
200	1	204	1.886	1.932	41.79	2803	22.878	0.094	NA	0.037	0.175	41.499	-93.92
