# Supplementary material for: Random sub-diffusion and capture of genes by the nuclear pore reduces dynamics and coordinates inter-chromosomal movement
Source: eLife. 2021 May 18;10:e66238. doi: 10.7554/eLife.66238 (PMC8195609; doi:10.7554/eLife.66238)
Supplement: Figure 6—source data 1. [file elife-66238-fig6-data1.zip › CLUST_DB/CLUST_HIS4dip_MinusH/190328_QuickCap_H4dip_MinusH_Pri_29.csv]

Nr	TID	PID	x [micron]	y [micron]	t [sec]	I [val]	Len [micron]	D2S [micron]	D2R [micron]	D2P [micron]	v [micron/sec]	α [deg]	Δα [deg]
1	1	4	3.44	2.25	0	1868	0	0	NA	NA	NA	NA	NA
2	1	5	3.419	2.266	0.21	1431	0.026	0.026	NA	0.026	0.124	141.361	NA
3	1	6	3.48	2.294	0.42	1772	0.093	0.06	NA	0.067	0.318	24.856	-116.504
4	1	7	3.499	2.314	0.63	989	0.121	0.088	NA	0.028	0.134	46.529	21.672
5	1	8	3.506	2.202	0.84	795	0.234	0.082	NA	0.113	0.539	-86.587	-133.116
6	1	9	3.479	2.243	1.05	1465	0.283	0.04	NA	0.05	0.236	123.348	-150.066
7	1	10	3.507	2.184	1.26	1631	0.349	0.094	NA	0.065	0.311	-63.965	172.687
8	1	11	3.536	2.16	1.47	1186	0.387	0.132	NA	0.038	0.182	-40.366	23.599
9	1	12	3.439	2.224	1.68	1570	0.503	0.026	NA	0.117	0.555	146.444	-173.19
10	1	13	3.515	2.199	1.89	2421	0.583	0.091	NA	0.08	0.38	-18.64	-165.084
11	1	14	3.509	2.198	2.1	1781	0.589	0.087	NA	0.006	0.028	-169.74	-151.1
12	1	15	3.517	2.244	2.31	1672	0.636	0.077	NA	0.047	0.226	80.729	-109.531
13	1	16	3.438	2.3	2.52	2212	0.733	0.051	NA	0.097	0.46	144.484	63.756
14	1	17	3.472	2.137	2.73	2451	0.899	0.117	NA	0.167	0.793	-78.408	137.108
15	1	18	3.4	2.002	2.94	2225	1.053	0.251	NA	0.153	0.73	-117.855	-39.447
16	1	19	3.305	2.129	3.15	2668	1.212	0.181	NA	0.159	0.758	126.79	-115.355
17	1	20	3.375	2.245	3.36	1681	1.348	0.065	NA	0.136	0.646	58.564	-68.226
18	1	21	3.409	2.231	3.57	2048	1.385	0.036	NA	0.037	0.176	-22.701	-81.266
19	1	22	3.414	2.323	3.78	2963	1.477	0.078	NA	0.093	0.441	87.493	110.194
20	1	23	3.381	2.179	3.99	2214	1.625	0.092	NA	0.148	0.705	-102.816	169.691
21	1	24	3.402	2.157	4.2	2732	1.656	0.1	NA	0.031	0.146	-44.988	57.828
22	1	25	3.227	2.192	4.41	2506	1.835	0.22	NA	0.179	0.85	168.665	-146.347
23	1	26	3.274	2.182	4.62	1382	1.883	0.179	NA	0.048	0.23	-12.637	178.698
24	1	27	3.174	2.164	4.83	4008	1.985	0.279	NA	0.102	0.486	-169.69	-157.053
25	1	28	3.244	2.159	5.04	1024	2.055	0.216	NA	0.07	0.334	-3.588	166.102
26	1	29	3.38	2.205	5.25	921	2.199	0.075	NA	0.144	0.684	18.5	22.088
27	1	30	3.251	2.148	5.46	2553	2.339	0.214	NA	0.141	0.67	-156.347	-174.847
28	1	31	3.268	2.23	5.67	1006	2.423	0.173	NA	0.084	0.398	78.363	-125.29
29	1	32	3.244	2.187	5.88	4008	2.473	0.205	NA	0.05	0.236	-118.662	162.975
30	1	33	3.309	2.143	6.09	1632	2.55	0.169	NA	0.078	0.37	-34.014	84.648
31	1	34	3.4	2.205	6.3	1250	2.661	0.06	NA	0.11	0.525	34.343	68.357
32	1	35	3.419	2.126	6.51	1845	2.742	0.126	NA	0.082	0.39	-76.458	-110.802
33	1	36	3.3	2.216	6.72	2442	2.892	0.144	NA	0.149	0.712	142.729	-140.813
34	1	37	3.356	2.233	6.93	1523	2.95	0.085	NA	0.058	0.278	16.876	-125.853
35	1	38	3.393	2.173	7.14	1098	3.021	0.09	NA	0.071	0.338	-58.405	-75.28
36	1	39	3.231	2.155	7.35	2092	3.184	0.229	NA	0.163	0.777	-173.624	-115.219
37	1	40	3.288	2.113	7.56	1734	3.255	0.204	NA	0.071	0.338	-36.137	137.487
38	1	41	3.25	2.193	7.77	1493	3.344	0.198	NA	0.089	0.424	115.339	151.476
39	1	42	3.364	2.207	7.98	2054	3.459	0.087	NA	0.115	0.548	6.991	-108.348
40	1	43	3.31	2.165	8.19	2487	3.528	0.155	NA	0.069	0.328	-141.967	-148.958
41	1	44	3.323	2.172	8.4	2146	3.543	0.14	NA	0.015	0.073	29.246	171.213
42	1	45	3.327	2.226	8.61	3507	3.597	0.115	NA	0.053	0.255	85.964	56.717
43	1	46	3.233	2.11	8.82	2175	3.747	0.25	NA	0.15	0.714	-129.165	144.871
44	1	47	3.301	2.213	9.03	1960	3.87	0.144	NA	0.124	0.589	56.585	-174.25
45	1	48	3.268	2.167	9.24	2216	3.927	0.191	NA	0.057	0.27	-125.689	177.726
46	1	49	3.345	2.123	9.45	1640	4.016	0.158	NA	0.089	0.424	-29.109	96.58
47	1	50	3.246	2.122	9.66	1928	4.115	0.232	NA	0.099	0.472	-179.328	-150.219
48	1	51	3.199	2.092	9.87	1617	4.171	0.288	NA	0.056	0.266	-147.674	31.654
49	1	52	3.308	2.111	10.08	1977	4.282	0.191	NA	0.11	0.525	9.87	157.544
50	1	53	3.122	1.996	10.29	1045	4.5	0.407	NA	0.219	1.041	-148.112	-157.982
51	1	54	3.276	2.202	10.5	1380	4.758	0.17	NA	0.258	1.226	53.192	-158.696
52	1	55	3.064	2.073	10.71	1280	5.006	0.415	NA	0.248	1.182	-148.804	158.004
53	1	56	3.185	2.099	10.92	1361	5.129	0.296	NA	0.123	0.588	11.775	160.579
54	1	57	3.192	2.044	11.13	1845	5.185	0.323	NA	0.055	0.264	-82.89	-94.665
55	1	58	3.327	2.029	11.34	1597	5.321	0.248	NA	0.136	0.648	-6.192	76.698
56	1	59	3.394	1.962	11.55	1922	5.416	0.291	NA	0.095	0.453	-44.747	-38.554
57	1	60	3.297	1.99	11.76	3136	5.517	0.296	NA	0.101	0.482	163.735	-151.518
58	1	61	3.28	1.964	11.97	3451	5.549	0.327	NA	0.032	0.151	-123.795	72.47
59	1	62	3.268	1.988	12.18	1533	5.575	0.314	NA	0.026	0.126	116.976	-119.229
60	1	63	3.212	1.997	12.39	1408	5.631	0.34	NA	0.056	0.268	170.389	53.412
61	1	64	3.306	2.045	12.6	1493	5.737	0.245	NA	0.105	0.502	26.944	-143.445
62	1	65	3.269	1.894	12.81	1708	5.892	0.395	NA	0.155	0.74	-103.884	-130.828
63	1	66	3.312	1.979	13.02	2442	5.987	0.3	NA	0.095	0.451	63.022	166.906
64	1	67	3.462	1.992	13.23	3108	6.138	0.259	NA	0.151	0.718	5.215	-57.808
65	1	68	3.241	2.124	13.44	2069	6.395	0.235	NA	0.257	1.225	149.253	144.038
66	1	69	3.26	2.083	13.65	3400	6.44	0.245	NA	0.045	0.217	-64.571	146.176
67	1	70	3.355	1.901	13.86	2018	6.645	0.359	NA	0.205	0.975	-62.479	2.092
68	1	71	3.407	2.138	14.07	3061	6.887	0.117	NA	0.242	1.153	77.657	140.136
69	1	72	3.377	2.201	14.28	2470	6.957	0.079	NA	0.07	0.335	115.164	37.507
70	1	73	3.234	2.067	14.49	1314	7.153	0.275	NA	0.196	0.933	-136.88	107.956
71	1	74	3.325	2.063	14.7	1738	7.245	0.219	NA	0.091	0.435	-2.468	134.412
72	1	75	3.346	2.192	14.91	1382	7.375	0.11	NA	0.13	0.619	80.698	83.166
73	1	76	3.567	2.244	15.12	1205	7.602	0.127	NA	0.227	1.08	13.329	-67.369
74	1	77	3.431	2.182	15.33	1736	7.751	0.068	NA	0.15	0.713	-155.527	-168.856
75	1	78	3.493	2.11	15.54	994	7.847	0.15	NA	0.096	0.457	-49.058	106.469
76	1	79	3.451	2.072	15.75	1113	7.904	0.178	NA	0.057	0.269	-138.667	-89.609
77	1	80	3.243	2.16	15.96	1284	8.129	0.216	NA	0.226	1.074	157.023	-64.31
78	1	81	3.376	2.105	16.17	1585	8.273	0.158	NA	0.144	0.685	-22.705	-179.728
79	1	82	3.344	2.102	16.38	829	8.305	0.176	NA	0.032	0.153	-175.025	-152.32
80	1	83	3.558	2.092	16.59	836	8.519	0.197	NA	0.214	1.018	-2.562	172.464
81	1	84	3.642	2.17	16.8	2024	8.634	0.217	NA	0.115	0.546	42.609	45.171
82	1	85	3.635	2.085	17.01	1166	8.719	0.255	NA	0.085	0.406	-94.827	-137.436
83	1	86	3.028	1.903	17.22	1070	9.352	0.538	NA	0.633	3.016	-163.309	-68.482
84	1	87	3.419	2.025	17.43	851	9.762	0.225	NA	0.41	1.952	17.364	-179.327
85	1	88	3.493	2.165	17.64	810	9.92	0.1	NA	0.158	0.752	62.282	44.918
86	1	89	3.411	2.087	17.85	814	10.033	0.165	NA	0.113	0.537	-136.244	161.474
87	1	90	3.429	2.307	18.06	1190	10.253	0.058	NA	0.22	1.049	85.488	-138.268
88	1	91	3.39	2.306	18.27	1019	10.292	0.075	NA	0.039	0.187	-178.548	95.964
89	1	92	3.371	2.23	18.48	3336	10.371	0.072	NA	0.079	0.374	-103.933	74.615
90	1	93	3.118	2.208	18.69	1529	10.625	0.325	NA	0.254	1.21	-175.097	-71.164
91	1	94	3.277	2.345	18.9	1894	10.835	0.188	NA	0.21	1	40.579	-144.324
92	1	95	3.287	2.189	19.11	1619	10.991	0.164	NA	0.156	0.744	-86.154	-126.733
93	1	96	3.223	2.106	19.32	1809	11.095	0.26	NA	0.105	0.498	-128.041	-41.888
94	1	97	3.143	2.095	19.53	1710	11.176	0.334	NA	0.08	0.382	-172.253	-44.212
95	1	98	3.099	2.104	19.74	1638	11.221	0.371	NA	0.046	0.217	169.342	-18.405
96	1	99	3.043	2.016	19.95	1023	11.325	0.46	NA	0.103	0.492	-122.324	68.334
97	1	100	3.053	2.042	20.16	1983	11.352	0.439	NA	0.028	0.131	68.556	-169.12
98	1	101	3.067	2.048	20.37	2033	11.367	0.424	NA	0.015	0.07	22.604	-45.952
99	1	102	3.118	2.078	20.58	2709	11.426	0.365	NA	0.059	0.281	30.392	7.788
100	1	103	3.209	2.148	20.79	2815	11.541	0.252	NA	0.115	0.548	37.695	7.303
101	1	104	3.175	2.098	21	2129	11.602	0.305	NA	0.061	0.289	-123.964	-161.659
102	1	105	3.397	2.145	21.21	2361	11.829	0.113	NA	0.227	1.08	12.06	136.024
103	1	106	3.355	2.13	21.42	1755	11.873	0.146	NA	0.044	0.211	-160.546	-172.606
104	1	107	3.464	2.144	21.63	2664	11.983	0.109	NA	0.11	0.523	6.961	167.506
105	1	108	3.318	2.153	21.84	2094	12.13	0.156	NA	0.147	0.7	176.541	169.58
106	1	109	3.436	2.098	22.05	1905	12.26	0.151	NA	0.13	0.621	-24.554	158.905
107	1	110	3.306	2.177	22.26	1988	12.412	0.152	NA	0.152	0.725	148.815	173.369
108	1	111	3.291	2.055	22.47	2301	12.536	0.245	NA	0.123	0.587	-96.888	114.297
109	1	112	3.307	2.053	22.68	2331	12.552	0.237	NA	0.016	0.078	-7.831	89.057
110	1	113	3.473	2.058	22.89	2720	12.718	0.195	NA	0.166	0.79	1.908	9.738
111	1	114	3.604	2.025	23.1	1474	12.853	0.279	NA	0.135	0.644	-14.344	-16.252
112	1	115	3.547	2.067	23.31	1947	12.924	0.212	NA	0.071	0.338	143.371	157.716
113	1	116	3.583	2.108	23.52	2624	12.979	0.202	NA	0.055	0.26	48.64	-94.732
114	1	117	3.563	1.999	23.73	1514	13.09	0.28	NA	0.111	0.529	-100.459	-149.099
115	1	118	3.328	2.12	23.94	2077	13.354	0.171	NA	0.265	1.26	152.654	-106.887
116	1	119	3.35	2.035	24.15	1804	13.443	0.233	NA	0.089	0.422	-75.539	131.807
117	1	120	3.359	1.984	24.36	1120	13.495	0.278	NA	0.051	0.245	-80.361	-4.823
118	1	121	3.277	1.803	24.57	2062	13.693	0.476	NA	0.199	0.947	-114.223	-33.862
119	1	122	3.244	1.925	24.78	1183	13.82	0.379	NA	0.127	0.605	105.095	-140.682
120	1	123	3.326	1.982	24.99	3249	13.92	0.291	NA	0.099	0.474	34.508	-70.587
121	1	124	3.289	1.917	25.2	1905	13.994	0.365	NA	0.075	0.355	-120.232	-154.74
122	1	125	3.342	1.859	25.41	2739	14.073	0.403	NA	0.079	0.374	-47.547	72.685
123	1	126	3.435	1.875	25.62	1698	14.168	0.375	NA	0.095	0.451	9.672	57.219
124	1	127	3.359	1.852	25.83	2850	14.247	0.406	NA	0.079	0.378	-163.104	-172.777
125	1	128	3.219	1.843	26.04	3771	14.388	0.463	NA	0.141	0.67	-176.48	-13.376
126	1	129	3.265	1.898	26.25	2037	14.459	0.393	NA	0.072	0.341	50.018	-133.503
127	1	130	3.119	1.95	26.46	1030	14.614	0.439	NA	0.155	0.738	160.25	110.233
128	1	131	3.023	1.961	26.67	1725	14.711	0.507	NA	0.097	0.461	173.611	13.361
129	1	132	3.048	1.997	26.88	4849	14.755	0.466	NA	0.044	0.209	55.356	-118.256
130	1	133	3.111	1.994	27.09	2321	14.819	0.417	NA	0.064	0.304	-3.486	-58.842
131	1	134	3.109	1.861	27.3	2617	14.952	0.511	NA	0.133	0.633	-90.926	-87.44
132	1	135	3.296	1.932	27.51	2099	15.152	0.349	NA	0.2	0.954	20.883	111.809
133	1	136	3.266	1.82	27.72	2048	15.268	0.464	NA	0.116	0.553	-105.267	-126.15
134	1	137	3.205	1.744	27.93	1905	15.365	0.558	NA	0.097	0.464	-128.929	-23.662
135	1	138	3.314	1.69	28.14	2973	15.488	0.574	NA	0.122	0.582	-26.374	102.556
136	1	139	3.257	1.779	28.35	2813	15.594	0.505	NA	0.106	0.505	122.823	149.197
137	1	140	3.267	1.807	28.56	3001	15.623	0.475	NA	0.03	0.141	70.571	-52.252
138	1	141	3.227	1.706	28.77	2688	15.732	0.584	NA	0.109	0.519	-111.569	177.861
139	1	142	3.337	1.796	28.98	2359	15.875	0.465	NA	0.143	0.68	39.25	150.819
140	1	143	3.319	1.708	29.19	2175	15.965	0.555	NA	0.09	0.427	-101.41	-140.66
141	1	144	3.321	1.876	29.4	1742	16.133	0.392	NA	0.168	0.798	89.438	-169.152
142	1	145	3.224	1.861	29.61	2389	16.231	0.445	NA	0.099	0.469	-171.388	99.173
143	1	146	3.192	1.905	29.82	1279	16.285	0.424	NA	0.054	0.259	125.661	-62.951
144	1	147	3.339	1.868	30.03	1725	16.437	0.394	NA	0.151	0.72	-14.045	-139.706
145	1	148	3.191	1.797	30.24	1777	16.601	0.517	NA	0.164	0.781	-154.033	-139.988
146	1	149	3.121	1.862	30.45	1307	16.697	0.502	NA	0.096	0.457	137.244	-68.723
147	1	150	3.225	1.834	30.66	2058	16.804	0.468	NA	0.108	0.513	-15.194	-152.438
148	1	151	3.185	1.924	30.87	1514	16.904	0.413	NA	0.099	0.473	113.863	129.058
149	1	152	3.176	1.909	31.08	1216	16.922	0.431	NA	0.018	0.087	-119.723	126.413
150	1	153	3.239	1.795	31.29	2353	17.052	0.497	NA	0.13	0.621	-60.895	58.828
151	1	154	3.205	1.882	31.5	1951	17.146	0.436	NA	0.094	0.448	111.307	172.201
152	1	155	3.252	1.881	31.71	1154	17.194	0.414	NA	0.047	0.226	-1.712	-113.019
153	1	156	3.273	1.821	31.92	804	17.257	0.46	NA	0.063	0.302	-71.249	-69.537
154	1	157	3.33	1.822	32.13	1243	17.315	0.442	NA	0.058	0.274	0.817	72.067
155	1	158	3.292	1.799	32.34	1188	17.36	0.475	NA	0.045	0.215	-149.357	-150.175
156	1	159	3.265	1.858	32.55	1247	17.424	0.429	NA	0.065	0.308	114.265	-96.378
157	1	160	3.237	1.831	32.76	945	17.463	0.465	NA	0.038	0.183	-136.384	109.352
158	1	161	3.282	1.86	32.97	1124	17.516	0.42	NA	0.053	0.253	33.351	169.734
159	1	162	3.247	1.778	33.18	1226	17.605	0.51	NA	0.09	0.426	-112.878	-146.228
160	1	163	3.294	1.753	33.39	1836	17.659	0.517	NA	0.053	0.255	-27.056	85.822
161	1	164	3.22	1.911	33.6	1988	17.833	0.404	NA	0.174	0.829	115.368	142.423
162	1	165	3.261	1.971	33.81	1597	17.906	0.331	NA	0.073	0.348	55.538	-59.829
163	1	166	3.192	1.937	34.02	1728	17.984	0.399	NA	0.077	0.368	-154.144	150.317
164	1	167	3.245	1.894	34.23	1890	18.052	0.406	NA	0.069	0.327	-39.134	115.01
165	1	168	3.162	1.87	34.44	2201	18.139	0.471	NA	0.086	0.412	-163.798	-124.664
166	1	169	3.148	2.007	34.65	1017	18.276	0.38	NA	0.138	0.656	95.918	-100.284
167	1	170	2.926	1.822	34.86	1570	18.565	0.669	NA	0.289	1.376	-140.187	123.895
168	1	171	2.999	1.858	35.07	1883	18.647	0.59	NA	0.082	0.39	25.896	166.083
169	1	172	3.144	1.905	35.28	1049	18.799	0.454	NA	0.152	0.725	18.109	-7.787
170	1	173	3.237	1.819	35.49	1495	18.926	0.476	NA	0.127	0.603	-42.6	-60.709
171	1	174	3.138	1.847	35.7	1013	19.03	0.503	NA	0.104	0.493	164.351	-153.05
172	1	175	3.216	1.859	35.91	1986	19.109	0.45	NA	0.079	0.376	8.738	-155.612
173	1	176	3.116	1.854	36.12	1418	19.208	0.511	NA	0.1	0.474	-177.221	174.041
174	1	177	3.064	2.008	36.33	3413	19.37	0.447	NA	0.162	0.769	108.711	-74.068
175	1	178	3.143	1.942	36.54	4162	19.472	0.428	NA	0.103	0.489	-39.931	-148.642
176	1	179	3.225	1.974	36.75	1589	19.561	0.35	NA	0.088	0.421	21.201	61.132
177	1	180	3.379	1.997	36.96	3071	19.716	0.26	NA	0.155	0.739	8.541	-12.661
178	1	181	3.292	1.984	37.17	2560	19.804	0.304	NA	0.088	0.419	-172.004	179.455
179	1	182	3.209	2.026	37.38	2666	19.897	0.321	NA	0.093	0.441	152.955	-35.041
180	1	183	3.314	2.177	37.59	2024	20.08	0.145	NA	0.183	0.873	55.091	-97.865
181	1	184	3.382	2.158	37.8	1668	20.15	0.109	NA	0.07	0.334	-15.474	-70.564
182	1	185	3.277	2.052	38.01	2103	20.299	0.256	NA	0.149	0.708	-134.728	-119.254
183	1	186	3.356	2.08	38.22	2963	20.382	0.189	NA	0.083	0.398	19.257	153.985
184	1	187	3.407	2.007	38.43	885	20.471	0.245	NA	0.089	0.424	-54.991	-74.247
185	1	188	3.319	1.958	38.64	2617	20.572	0.316	NA	0.101	0.48	-150.629	-95.638
186	1	189	3.248	1.903	38.85	2564	20.662	0.397	NA	0.09	0.43	-142.418	8.211
187	1	190	3.301	1.912	39.06	2815	20.716	0.365	NA	0.054	0.258	10.025	152.443
188	1	191	3.245	2.08	39.27	2084	20.894	0.258	NA	0.177	0.845	108.372	98.347
189	1	192	3.241	2.147	39.48	2225	20.961	0.224	NA	0.067	0.32	93.853	-14.52
190	1	193	3.348	2.219	39.69	1870	21.089	0.097	NA	0.128	0.611	33.698	-60.155
191	1	194	3.293	2.036	39.9	2406	21.28	0.259	NA	0.191	0.908	-106.511	-140.209
192	1	195	3.295	2.268	40.11	2274	21.512	0.146	NA	0.232	1.103	89.59	-163.899
193	1	196	3.354	2.199	40.32	3392	21.602	0.1	NA	0.09	0.431	-49.523	-139.113
194	1	197	3.379	2.123	40.53	2397	21.682	0.14	NA	0.079	0.378	-71.755	-22.231
195	1	198	3.446	2.155	40.74	2269	21.756	0.095	NA	0.074	0.354	25.131	96.886
196	1	199	3.387	2.116	40.95	4480	21.826	0.144	NA	0.07	0.335	-146.181	-171.312
197	1	200	3.343	1.95	41.16	2609	21.997	0.314	NA	0.171	0.814	-104.877	41.304
198	1	201	3.162	1.926	41.37	1478	22.18	0.426	NA	0.183	0.872	-172.432	-67.555
199	1	202	3.175	1.971	41.58	3520	22.226	0.385	NA	0.046	0.219	73.974	-113.594
200	1	203	3.123	1.866	41.79	2436	22.343	0.497	NA	0.116	0.554	-116.476	169.55
