# Supplementary material for: Random sub-diffusion and capture of genes by the nuclear pore reduces dynamics and coordinates inter-chromosomal movement
Source: eLife. 2021 May 18;10:e66238. doi: 10.7554/eLife.66238 (PMC8195609; doi:10.7554/eLife.66238)
Supplement: Figure 6—source data 1. [file elife-66238-fig6-data1.zip › CLUST_DB/CLUST_HIS4dip_MinusH/190328_QuickCap_H4dip_MinusH_Pri_30.csv]

Nr	TID	PID	x [micron]	y [micron]	t [sec]	I [val]	Len [micron]	D2S [micron]	D2R [micron]	D2P [micron]	v [micron/sec]	α [deg]	Δα [deg]
1	1	6	2.204	2.012	0	3219	0	0	NA	NA	NA	NA	NA
2	1	7	2.166	1.91	0.21	1329	0.11	0.11	NA	0.11	0.521	-110.653	NA
3	1	8	2.092	1.82	0.42	2056	0.225	0.222	NA	0.116	0.551	-129.243	-18.589
4	1	9	2.16	1.704	0.63	2103	0.36	0.312	NA	0.134	0.64	-59.887	69.355
5	1	10	2.119	1.587	0.84	2370	0.484	0.434	NA	0.124	0.593	-109.356	-49.469
6	1	11	2.139	1.676	1.05	1875	0.576	0.342	NA	0.092	0.439	77.155	-173.489
7	1	12	2.14	1.658	1.26	1747	0.595	0.36	NA	0.019	0.09	-86.343	-163.498
8	1	13	2.118	1.751	1.47	1051	0.691	0.276	NA	0.096	0.456	103.782	-169.875
9	1	14	2.104	1.575	1.68	2429	0.868	0.449	NA	0.177	0.842	-94.36	161.858
10	1	15	1.99	1.569	1.89	2054	0.982	0.492	NA	0.114	0.543	-177.472	-83.112
11	1	16	1.959	1.53	2.1	3029	1.033	0.542	NA	0.051	0.242	-128.191	49.281
12	1	17	2.017	1.585	2.31	2775	1.113	0.467	NA	0.08	0.382	43.417	171.608
13	1	18	2.019	1.61	2.52	1898	1.138	0.443	NA	0.025	0.12	84.506	41.089
14	1	19	2.083	1.778	2.73	1781	1.318	0.264	NA	0.18	0.857	69.425	-15.081
15	1	20	2.161	1.767	2.94	2425	1.398	0.249	NA	0.08	0.38	-8.365	-77.79
16	1	21	2.129	1.747	3.15	1757	1.436	0.276	NA	0.038	0.18	-148.511	-140.147
17	1	22	2.155	1.712	3.36	1469	1.479	0.304	NA	0.043	0.205	-53.692	94.819
18	1	23	2.178	1.769	3.57	1858	1.54	0.245	NA	0.061	0.292	67.86	121.552
19	1	24	2.088	1.766	3.78	2009	1.63	0.272	NA	0.09	0.427	-178.212	113.928
20	1	25	2.18	1.629	3.99	1823	1.795	0.384	NA	0.165	0.786	-56.317	121.894
21	1	26	2.302	1.815	4.2	3116	2.017	0.22	NA	0.222	1.059	56.708	113.025
22	1	27	2.395	1.891	4.41	2092	2.137	0.227	NA	0.12	0.573	38.99	-17.718
23	1	28	2.306	1.821	4.62	2423	2.25	0.217	NA	0.113	0.539	-141.817	179.193
24	1	29	2.327	1.91	4.83	1789	2.342	0.16	NA	0.092	0.438	77.115	-141.068
25	1	30	2.304	1.906	5.04	1887	2.365	0.146	NA	0.023	0.11	-169.6	113.285
26	1	31	2.203	1.855	5.25	1986	2.479	0.157	NA	0.114	0.541	-153.399	16.201
27	1	32	2.269	1.717	5.46	3784	2.633	0.303	NA	0.154	0.731	-64.249	89.15
28	1	33	2.3	1.765	5.67	2579	2.69	0.265	NA	0.057	0.272	57.462	121.711
29	1	34	2.264	1.698	5.88	2828	2.766	0.32	NA	0.076	0.361	-118.349	-175.811
30	1	35	2.28	1.688	6.09	2784	2.784	0.333	NA	0.019	0.09	-32.801	85.548
31	1	36	2.298	1.647	6.3	2065	2.829	0.378	NA	0.045	0.214	-66.838	-34.037
32	1	37	2.115	1.63	6.51	3560	3.013	0.393	NA	0.183	0.873	-174.775	-107.936
33	1	38	2.048	1.47	6.72	3142	3.186	0.564	NA	0.173	0.825	-112.944	61.831
34	1	39	2.042	1.491	6.93	3061	3.207	0.546	NA	0.021	0.101	105.608	-141.448
35	1	40	2.099	1.566	7.14	2551	3.302	0.459	NA	0.095	0.45	52.562	-53.047
36	1	41	2.117	1.512	7.35	2848	3.358	0.508	NA	0.057	0.27	-72.252	-124.813
37	1	42	1.985	1.397	7.56	4396	3.533	0.653	NA	0.174	0.83	-138.909	-66.658
38	1	43	1.995	1.456	7.77	4334	3.593	0.594	NA	0.06	0.285	80.895	-140.195
39	1	44	1.914	1.407	7.98	1821	3.687	0.671	NA	0.094	0.449	-148.475	130.63
40	1	45	1.855	1.475	8.19	2184	3.777	0.641	NA	0.09	0.428	131.433	-80.091
41	1	46	1.78	1.468	8.4	1907	3.852	0.69	NA	0.075	0.356	-175.189	53.378
42	1	47	1.792	1.457	8.61	1806	3.867	0.692	NA	0.016	0.075	-44.251	130.938
43	1	48	1.694	1.417	8.82	3944	3.973	0.784	NA	0.105	0.501	-157.712	-113.461
44	1	49	1.704	1.384	9.03	4428	4.007	0.803	NA	0.035	0.165	-74.449	83.263
45	1	50	1.773	1.459	9.24	4686	4.109	0.702	NA	0.102	0.484	47.312	121.762
46	1	51	1.789	1.382	9.45	2293	4.187	0.755	NA	0.078	0.373	-77.87	-125.182
47	1	52	1.816	1.429	9.66	2751	4.241	0.701	NA	0.054	0.257	60.538	138.407
48	1	53	1.905	1.526	9.87	4422	4.373	0.571	NA	0.132	0.627	47.165	-13.372
49	1	54	1.863	1.373	10.08	2344	4.531	0.725	NA	0.159	0.755	-105.475	-152.64
50	1	55	2.08	1.479	10.29	1983	4.773	0.548	NA	0.242	1.151	25.973	131.448
51	1	56	2.06	1.386	10.5	2493	4.868	0.642	NA	0.094	0.45	-102.334	-128.306
52	1	57	2.126	1.366	10.71	2357	4.936	0.651	NA	0.069	0.327	-17.014	85.319
53	1	58	2.026	1.407	10.92	2372	5.043	0.631	NA	0.107	0.511	157.958	174.972
54	1	59	2.026	1.35	11.13	3095	5.1	0.686	NA	0.057	0.27	-89.988	112.054
55	1	60	2.021	1.423	11.34	2988	5.173	0.618	NA	0.073	0.348	94.365	-175.647
56	1	61	2.083	1.41	11.55	1725	5.237	0.615	NA	0.063	0.302	-11.884	-106.25
57	1	62	2.062	1.426	11.76	2310	5.263	0.604	NA	0.026	0.124	141.53	153.414
58	1	63	2.106	1.399	11.97	2660	5.314	0.622	NA	0.051	0.244	-31.812	-173.342
59	1	64	2.006	1.375	12.18	1625	5.417	0.667	NA	0.103	0.49	-166.768	-134.956
60	1	65	1.945	1.359	12.39	2670	5.48	0.703	NA	0.063	0.301	-165.593	1.175
61	1	66	2.104	1.329	12.6	2267	5.642	0.691	NA	0.162	0.773	-10.744	154.849
62	1	67	2.092	1.407	12.81	1794	5.721	0.616	NA	0.079	0.376	98.935	109.68
63	1	68	2.035	1.35	13.02	2246	5.802	0.684	NA	0.081	0.384	-134.525	126.539
64	1	69	2.108	1.223	13.23	1986	5.948	0.795	NA	0.146	0.696	-60.009	74.516
65	1	70	2.1	1.345	13.44	2920	6.071	0.675	NA	0.123	0.584	93.854	153.863
66	1	71	2.009	1.299	13.65	1668	6.173	0.74	NA	0.102	0.487	-152.767	113.38
67	1	72	2.158	1.318	13.86	1420	6.323	0.696	NA	0.15	0.716	7.344	160.111
68	1	73	1.944	1.265	14.07	2993	6.544	0.792	NA	0.221	1.052	-166.106	-173.451
69	1	74	2.104	1.173	14.28	1727	6.729	0.845	NA	0.185	0.879	-29.83	136.276
70	1	75	2.102	1.261	14.49	1565	6.817	0.759	NA	0.088	0.417	91.009	120.839
71	1	76	2.1	1.296	14.7	2237	6.853	0.724	NA	0.036	0.171	94.204	3.195
72	1	77	2.034	1.337	14.91	1832	6.93	0.697	NA	0.077	0.367	148.383	54.179
73	1	78	2.022	1.299	15.12	1824	6.969	0.736	NA	0.039	0.187	-107.782	103.835
74	1	79	2.037	1.299	15.33	2248	6.984	0.733	NA	0.015	0.071	-3.294	104.488
75	1	80	1.99	1.25	15.54	1646	7.051	0.792	NA	0.067	0.321	-133.755	-130.461
76	1	81	2.036	1.243	15.75	2404	7.097	0.788	NA	0.046	0.219	-9.223	124.532
77	1	82	1.912	1.258	15.96	2694	7.222	0.809	NA	0.125	0.594	173.013	-177.764
78	1	83	1.888	1.331	16.17	1311	7.298	0.751	NA	0.076	0.364	107.83	-65.183
79	1	84	2.006	1.266	16.38	1303	7.432	0.772	NA	0.134	0.638	-28.706	-136.536
80	1	85	2.105	1.3	16.59	2073	7.536	0.719	NA	0.104	0.497	19.128	47.834
81	1	86	1.918	1.206	16.8	1322	7.745	0.855	NA	0.209	0.995	-153.26	-172.388
82	1	87	1.995	1.155	17.01	1469	7.838	0.882	NA	0.093	0.441	-33.421	119.839
83	1	88	1.914	1.071	17.22	1689	7.955	0.985	NA	0.117	0.557	-133.88	-100.459
84	1	89	1.855	1.1	17.43	1781	8.021	0.977	NA	0.066	0.316	153.786	-72.334
85	1	90	1.88	1.128	17.64	3948	8.059	0.942	NA	0.037	0.178	48.098	-105.688
86	1	91	1.985	1.15	17.85	3624	8.166	0.89	NA	0.108	0.513	11.863	-36.235
87	1	92	1.858	1.106	18.06	2382	8.301	0.97	NA	0.134	0.64	-160.74	-172.603
88	1	93	1.758	1.095	18.27	2478	8.402	1.02	NA	0.101	0.48	-173.744	-13.004
89	1	94	1.793	1.037	18.48	2069	8.47	1.059	NA	0.068	0.324	-59.085	114.66
90	1	95	1.839	1.063	18.69	1845	8.523	1.018	NA	0.053	0.252	29.391	88.476
91	1	96	1.796	1.055	18.9	1262	8.567	1.041	NA	0.044	0.211	-169.897	160.712
92	1	97	1.827	1.076	19.11	1659	8.605	1.01	NA	0.038	0.18	33.466	-156.638
93	1	98	1.593	1.02	19.32	1939	8.846	1.165	NA	0.241	1.148	-166.745	159.79
94	1	99	1.868	1.076	19.53	1431	9.127	0.995	NA	0.281	1.339	11.456	178.201
95	1	100	1.836	1.079	19.74	1260	9.159	1.004	NA	0.032	0.152	175.358	163.902
96	1	101	1.869	1.079	19.95	1437	9.192	0.992	NA	0.033	0.156	-0.041	-175.399
97	1	102	1.893	1.14	20.16	1243	9.258	0.926	NA	0.066	0.314	68.687	68.728
98	1	103	1.829	1.091	20.37	1361	9.339	0.995	NA	0.081	0.388	-142.375	148.937
99	1	104	1.792	1.119	20.58	1828	9.386	0.984	NA	0.046	0.221	141.988	-75.637
100	1	105	1.825	1.101	20.79	2508	9.424	0.987	NA	0.038	0.18	-28.337	-170.325
101	1	106	1.867	1.114	21	2536	9.467	0.96	NA	0.043	0.205	17.005	45.342
102	1	107	1.808	1.143	21.21	2986	9.532	0.955	NA	0.065	0.311	153.195	136.189
103	1	108	1.846	1.134	21.42	2124	9.571	0.948	NA	0.039	0.186	-13.17	-166.364
104	1	109	1.906	1.197	21.63	2282	9.657	0.868	NA	0.086	0.411	46.37	59.539
105	1	110	1.824	1.211	21.84	2980	9.74	0.887	NA	0.083	0.395	170.094	123.724
106	1	111	1.78	1.236	22.05	3328	9.791	0.885	NA	0.05	0.24	150.852	-19.242
107	1	112	1.766	1.203	22.26	3374	9.827	0.921	NA	0.036	0.171	-113.114	96.034
108	1	113	1.756	1.099	22.47	3050	9.931	1.018	NA	0.104	0.496	-95.59	17.525
109	1	114	1.673	1.069	22.68	4083	10.019	1.083	NA	0.088	0.42	-159.954	-64.365
110	1	115	1.743	1.139	22.89	2698	10.118	0.988	NA	0.099	0.47	45.125	-154.92
111	1	116	1.689	1.112	23.1	1600	10.178	1.037	NA	0.06	0.286	-154.305	160.57
112	1	117	1.637	1.142	23.31	1920	10.238	1.039	NA	0.06	0.285	150.067	-55.629
113	1	118	1.745	1.131	23.52	2619	10.347	0.994	NA	0.109	0.518	-5.789	-155.855
114	1	119	1.763	1.142	23.73	2540	10.368	0.976	NA	0.021	0.1	30.346	36.135
115	1	120	1.9	1.066	23.94	3007	10.524	0.994	NA	0.156	0.744	-29.12	-59.466
116	1	121	1.932	1.073	24.15	2173	10.557	0.978	NA	0.033	0.158	11.836	40.956
117	1	122	1.934	1.121	24.36	2521	10.606	0.931	NA	0.049	0.232	87.487	75.65
118	1	123	1.878	1.078	24.57	2250	10.677	0.99	NA	0.071	0.337	-142.041	130.472
119	1	124	1.888	1.057	24.78	2726	10.7	1.007	NA	0.023	0.111	-65.47	76.571
120	1	125	1.851	1.081	24.99	2495	10.744	0.997	NA	0.044	0.21	146.995	-147.534
121	1	126	1.914	1.128	25.2	2457	10.823	0.931	NA	0.079	0.375	36.711	-110.284
122	1	127	1.87	1.139	25.41	2677	10.868	0.935	NA	0.045	0.216	165.654	128.943
123	1	128	1.735	1.075	25.62	3658	11.019	1.049	NA	0.15	0.716	-154.712	39.634
124	1	129	1.742	1.1	25.83	2811	11.045	1.023	NA	0.026	0.126	74.099	-131.19
125	1	130	1.721	1.062	26.04	2668	11.088	1.066	NA	0.043	0.206	-118.189	167.712
126	1	131	1.751	1.067	26.25	3050	11.118	1.048	NA	0.03	0.145	10.331	128.52
127	1	132	1.811	0.984	26.46	2540	11.221	1.101	NA	0.102	0.488	-54.18	-64.511
128	1	133	1.735	0.945	26.67	1683	11.307	1.166	NA	0.086	0.408	-152.771	-98.591
129	1	134	1.632	0.978	26.88	2289	11.415	1.182	NA	0.108	0.514	162.401	-44.828
130	1	135	1.61	0.902	27.09	1653	11.494	1.26	NA	0.079	0.377	-106.494	91.105
131	1	136	1.552	0.976	27.3	1894	11.588	1.224	NA	0.094	0.448	127.693	-125.813
132	1	137	1.626	0.954	27.51	2886	11.665	1.206	NA	0.077	0.367	-16.9	-144.593
133	1	138	1.597	0.972	27.72	1892	11.698	1.205	NA	0.034	0.16	147.609	164.51
134	1	139	1.61	0.969	27.93	2077	11.711	1.201	NA	0.012	0.059	-14.915	-162.525
135	1	140	1.61	0.956	28.14	3955	11.723	1.212	NA	0.013	0.06	-86.615	-71.7
136	1	141	1.761	1.028	28.35	2873	11.891	1.08	NA	0.167	0.796	25.43	112.045
137	1	142	1.722	1.038	28.56	3914	11.931	1.087	NA	0.041	0.194	165.452	140.022
138	1	143	1.799	1.053	28.77	3733	12.01	1.041	NA	0.079	0.375	11.205	-154.247
139	1	144	1.793	1.061	28.98	1915	12.02	1.036	NA	0.01	0.046	127.363	116.158
140	1	145	1.711	1.051	29.19	3650	12.103	1.08	NA	0.083	0.395	-173.166	59.472
141	1	146	1.876	1.172	29.4	2611	12.307	0.902	NA	0.204	0.973	36.256	-150.578
142	1	147	1.948	1.167	29.61	2124	12.379	0.883	NA	0.072	0.343	-4.041	-40.297
143	1	148	1.865	1.068	29.82	2628	12.508	1.003	NA	0.128	0.612	-129.77	-125.729
144	1	149	1.815	1.117	30.03	3923	12.577	0.976	NA	0.07	0.333	135.745	-94.485
145	1	150	1.816	1.087	30.24	4330	12.608	1.004	NA	0.03	0.145	-88.493	135.762
146	1	151	1.82	1	30.45	3135	12.695	1.083	NA	0.087	0.413	-87.745	0.748
147	1	152	1.813	0.996	30.66	4025	12.702	1.089	NA	0.007	0.035	-145.654	-57.909
148	1	153	1.799	1.06	30.87	2711	12.768	1.035	NA	0.066	0.315	102.53	-111.815
149	1	154	1.788	1.05	31.08	4537	12.784	1.049	NA	0.015	0.073	-135.691	121.779
150	1	155	1.685	1.056	31.29	3959	12.886	1.088	NA	0.103	0.49	176.191	-48.118
151	1	156	1.682	1.069	31.5	3520	12.899	1.079	NA	0.013	0.061	105.506	-70.685
152	1	157	1.74	1.182	31.71	2338	13.027	0.951	NA	0.128	0.607	63.061	-42.445
153	1	158	1.839	1.159	31.92	4546	13.129	0.929	NA	0.102	0.486	-13.455	-76.516
154	1	159	1.878	1.138	32.13	4036	13.173	0.933	NA	0.044	0.209	-27.531	-14.077
155	1	160	1.913	1.253	32.34	1962	13.293	0.813	NA	0.12	0.571	73.104	100.636
156	1	161	1.892	1.189	32.55	2732	13.36	0.881	NA	0.068	0.323	-107.939	178.956
157	1	162	1.707	1.267	32.76	2683	13.561	0.896	NA	0.201	0.958	156.93	-95.131
158	1	163	1.756	1.238	32.97	2250	13.619	0.894	NA	0.057	0.272	-30.536	172.535
159	1	164	1.672	1.145	33.18	3334	13.744	1.018	NA	0.126	0.599	-132.017	-101.481
160	1	165	1.728	1.201	33.39	2176	13.824	0.941	NA	0.079	0.377	44.973	176.99
161	1	166	1.742	1.258	33.6	3298	13.883	0.884	NA	0.059	0.282	76.14	31.167
162	1	167	1.745	1.221	33.81	2751	13.92	0.915	NA	0.038	0.179	-85.548	-161.688
163	1	168	1.634	1.181	34.02	2274	14.038	1.008	NA	0.118	0.56	-160.303	-74.755
164	1	169	1.704	1.088	34.23	1450	14.154	1.052	NA	0.116	0.554	-53.511	106.792
165	1	170	1.73	1.001	34.44	2190	14.245	1.117	NA	0.09	0.431	-73.234	-19.723
166	1	171	1.917	1.04	34.65	1998	14.436	1.014	NA	0.191	0.912	11.581	84.815
167	1	172	1.947	0.975	34.86	1913	14.507	1.069	NA	0.071	0.338	-64.997	-76.578
168	1	173	1.886	0.926	35.07	2425	14.586	1.132	NA	0.079	0.376	-141.197	-76.199
169	1	174	1.937	0.983	35.28	2368	14.663	1.063	NA	0.077	0.368	48.262	-170.541
170	1	175	2.063	1.017	35.49	1589	14.794	1.006	NA	0.13	0.62	14.772	-33.49
171	1	176	1.956	0.912	35.7	2259	14.943	1.128	NA	0.15	0.713	-135.568	-150.34
172	1	177	2.029	0.957	35.91	2668	15.029	1.07	NA	0.086	0.408	31.375	166.943
173	1	178	1.913	0.899	36.12	1582	15.159	1.151	NA	0.13	0.618	-153.871	174.755
174	1	179	1.876	0.873	36.33	1608	15.204	1.186	NA	0.045	0.216	-144.396	9.474
175	1	180	1.87	0.906	36.54	3127	15.237	1.156	NA	0.033	0.159	100.796	-114.808
176	1	181	1.891	0.908	36.75	3057	15.259	1.148	NA	0.021	0.101	5.37	-95.426
177	1	182	1.887	0.948	36.96	3140	15.299	1.111	NA	0.04	0.192	95.571	90.201
178	1	183	1.9	0.891	37.17	1749	15.358	1.162	NA	0.059	0.279	-77.202	-172.772
179	1	184	1.943	0.945	37.38	1463	15.427	1.099	NA	0.069	0.33	51.392	128.593
180	1	185	2.053	0.928	37.59	2421	15.538	1.095	NA	0.111	0.529	-8.607	-59.999
181	1	186	2.074	0.953	37.8	3502	15.571	1.067	NA	0.033	0.158	49.665	58.272
182	1	187	2.076	1.003	38.01	2965	15.62	1.018	NA	0.049	0.234	88.501	38.836
183	1	188	1.993	1.023	38.22	1702	15.706	1.011	NA	0.085	0.406	165.91	77.409
184	1	189	2.051	0.944	38.43	3562	15.804	1.079	NA	0.099	0.469	-53.696	140.395
185	1	190	1.974	0.941	38.64	2024	15.882	1.096	NA	0.078	0.369	-178.101	-124.406
186	1	191	2.072	0.985	38.85	2278	15.989	1.036	NA	0.107	0.511	23.981	-157.918
187	1	192	2.128	0.908	39.06	2875	16.084	1.107	NA	0.095	0.454	-53.715	-77.696
188	1	193	2.073	0.946	39.27	3306	16.151	1.075	NA	0.067	0.32	146.013	-160.271
189	1	194	2.056	0.96	39.48	2039	16.174	1.063	NA	0.022	0.105	140.21	-5.804
190	1	195	2.018	1.099	39.69	3082	16.318	0.932	NA	0.145	0.689	105.123	-35.086
191	1	196	1.99	1.062	39.9	2385	16.365	0.975	NA	0.047	0.225	-126.629	128.248
192	1	197	2.027	1.056	40.11	2545	16.403	0.973	NA	0.038	0.179	-8.725	117.904
193	1	198	2.061	1.127	40.32	3195	16.482	0.897	NA	0.079	0.374	64.395	73.12
194	1	199	2.083	1.154	40.53	1979	16.517	0.866	NA	0.036	0.17	51.014	-13.38
195	1	200	2.049	1.045	40.74	2506	16.632	0.98	NA	0.114	0.545	-107.589	-158.604
196	1	201	2.116	1.174	40.95	2233	16.777	0.843	NA	0.146	0.694	62.449	170.039
197	1	202	2.057	1.215	41.16	1186	16.849	0.811	NA	0.071	0.34	145.596	83.146
198	1	203	2.069	1.175	41.37	3150	16.89	0.849	NA	0.042	0.199	-73.587	140.817
199	1	204	2.05	1.01	41.58	2329	17.056	1.014	NA	0.166	0.791	-96.585	-22.997
200	1	205	2.078	1.167	41.79	3195	17.216	0.855	NA	0.16	0.76	79.847	176.432
