# Supplementary material for: Random sub-diffusion and capture of genes by the nuclear pore reduces dynamics and coordinates inter-chromosomal movement
Source: eLife. 2021 May 18;10:e66238. doi: 10.7554/eLife.66238 (PMC8195609; doi:10.7554/eLife.66238)
Supplement: Figure 6—source data 1. [file elife-66238-fig6-data1.zip › CLUST_DB/CLUST_HIS4dip_MinusH/190328_QuickCap_H4dip_MinusH_Pri_31.csv]

Nr	TID	PID	x [micron]	y [micron]	t [sec]	I [val]	Len [micron]	D2S [micron]	D2R [micron]	D2P [micron]	v [micron/sec]	α [deg]	Δα [deg]
1	1	7	3.214	2.509	0	5356	0	0	NA	NA	NA	NA	NA
2	1	8	3.225	2.531	0.21	5060	0.025	0.025	NA	0.025	0.118	62.789	NA
3	1	9	3.192	2.494	0.42	3872	0.074	0.026	NA	0.049	0.235	-131.476	165.735
4	1	10	3.225	2.508	0.63	3959	0.11	0.011	NA	0.036	0.169	23.422	154.898
5	1	11	3.25	2.503	0.84	5088	0.135	0.036	NA	0.025	0.12	-10.342	-33.765
6	1	12	3.273	2.456	1.05	4339	0.188	0.079	NA	0.053	0.252	-64.033	-53.691
7	1	13	3.262	2.52	1.26	4957	0.253	0.049	NA	0.065	0.309	99.772	163.804
8	1	14	3.207	2.547	1.47	6148	0.313	0.039	NA	0.061	0.29	153.562	53.79
9	1	15	3.205	2.509	1.68	4095	0.351	0.009	NA	0.038	0.18	-93.427	113.011
10	1	16	3.243	2.511	1.89	6097	0.39	0.03	NA	0.038	0.183	2.119	95.546
11	1	17	3.167	2.55	2.1	5444	0.476	0.063	NA	0.087	0.412	152.717	150.598
12	1	18	3.193	2.546	2.31	4917	0.503	0.043	NA	0.027	0.128	-8.625	-161.342
13	1	19	3.315	2.482	2.52	6404	0.641	0.105	NA	0.138	0.657	-27.816	-19.191
14	1	20	3.184	2.531	2.73	7005	0.781	0.037	NA	0.14	0.668	159.404	-172.78
15	1	21	3.198	2.544	2.94	6687	0.8	0.039	NA	0.019	0.089	42.31	-117.094
16	1	22	3.175	2.556	3.15	4940	0.826	0.061	NA	0.026	0.122	151.538	109.228
17	1	23	3.265	2.506	3.36	4706	0.929	0.051	NA	0.103	0.49	-29.23	179.232
18	1	24	3.348	2.421	3.57	3803	1.047	0.16	NA	0.119	0.564	-45.554	-16.324
19	1	25	3.261	2.489	3.78	6235	1.157	0.052	NA	0.11	0.523	142.032	-172.414
20	1	26	3.169	2.515	3.99	5115	1.253	0.045	NA	0.096	0.458	164.157	22.125
21	1	27	3.172	2.42	4.2	4196	1.349	0.098	NA	0.096	0.456	-87.844	107.999
22	1	28	3.192	2.499	4.41	6630	1.431	0.024	NA	0.082	0.392	76.116	163.959
23	1	29	3.153	2.429	4.62	6030	1.512	0.1	NA	0.08	0.383	-118.652	165.233
24	1	30	3.189	2.376	4.83	5269	1.575	0.135	NA	0.064	0.303	-55.535	63.117
25	1	31	3.191	2.443	5.04	5056	1.642	0.07	NA	0.066	0.317	88.749	144.284
26	1	32	3.184	2.479	5.25	6592	1.678	0.043	NA	0.037	0.174	101.527	12.778
27	1	33	3.258	2.43	5.46	6700	1.767	0.09	NA	0.089	0.424	-32.966	-134.493
28	1	34	3.289	2.391	5.67	4957	1.817	0.14	NA	0.05	0.236	-51.254	-18.288
29	1	35	3.237	2.371	5.88	5211	1.873	0.14	NA	0.056	0.268	-158.448	-107.194
30	1	36	3.299	2.287	6.09	3776	1.977	0.237	NA	0.104	0.496	-53.223	105.225
31	1	37	3.348	2.256	6.3	2875	2.035	0.286	NA	0.058	0.276	-32.37	20.853
32	1	38	3.409	2.324	6.51	4277	2.126	0.269	NA	0.091	0.433	48.203	80.573
33	1	39	3.368	2.41	6.72	5343	2.222	0.183	NA	0.095	0.454	115.04	66.837
34	1	40	3.357	2.538	6.93	6779	2.349	0.147	NA	0.128	0.609	94.982	-20.058
35	1	41	3.355	2.532	7.14	6715	2.355	0.143	NA	0.006	0.029	-115.039	149.979
36	1	42	3.395	2.549	7.35	6557	2.399	0.186	NA	0.044	0.208	22.213	137.251
37	1	43	3.371	2.529	7.56	5075	2.431	0.158	NA	0.032	0.15	-140.384	-162.597
38	1	44	3.314	2.586	7.77	5499	2.511	0.127	NA	0.08	0.382	134.809	-84.807
39	1	45	3.309	2.586	7.98	5553	2.517	0.123	NA	0.006	0.027	173.198	38.389
40	1	46	3.302	2.617	8.19	6973	2.548	0.14	NA	0.032	0.15	102.517	-70.68
41	1	47	3.32	2.633	8.4	5951	2.572	0.163	NA	0.024	0.114	41.544	-60.973
42	1	48	3.335	2.616	8.61	7229	2.595	0.162	NA	0.023	0.11	-47.623	-89.167
43	1	49	3.349	2.612	8.82	8750	2.61	0.17	NA	0.014	0.069	-16.113	31.51
44	1	50	3.341	2.56	9.03	5292	2.662	0.137	NA	0.052	0.249	-99.573	-83.46
45	1	51	3.354	2.577	9.24	6261	2.684	0.156	NA	0.022	0.103	52.457	152.03
46	1	52	3.21	2.624	9.45	5834	2.835	0.116	NA	0.151	0.719	161.902	109.445
47	1	53	3.335	2.529	9.66	4992	2.992	0.123	NA	0.157	0.749	-37.481	160.617
48	1	54	3.282	2.582	9.87	5838	3.067	0.1	NA	0.075	0.359	135.005	172.486
49	1	55	3.286	2.604	10.08	6425	3.09	0.119	NA	0.022	0.105	79.467	-55.538
50	1	56	3.373	2.587	10.29	6178	3.178	0.177	NA	0.089	0.423	-11.2	-90.667
51	1	57	3.321	2.612	10.5	4330	3.236	0.149	NA	0.058	0.274	154.112	165.312
52	1	58	3.208	2.572	10.71	5034	3.356	0.063	NA	0.12	0.573	-160.643	45.245
53	1	59	3.19	2.659	10.92	5405	3.446	0.152	NA	0.089	0.425	101.217	-98.14
54	1	60	3.145	2.616	11.13	5830	3.508	0.128	NA	0.062	0.296	-136.226	122.558
55	1	61	3.176	2.625	11.34	6798	3.54	0.123	NA	0.032	0.154	16.257	152.482
56	1	62	3.264	2.568	11.55	5233	3.645	0.078	NA	0.104	0.497	-33.089	-49.345
57	1	63	3.24	2.551	11.76	7236	3.674	0.05	NA	0.03	0.141	-143.85	-110.762
58	1	64	3.081	2.571	11.97	6997	3.834	0.147	NA	0.16	0.763	172.647	-43.503
59	1	65	3.076	2.557	12.18	5132	3.85	0.145	NA	0.016	0.074	-107.382	79.971
60	1	66	3.047	2.557	12.39	5772	3.879	0.174	NA	0.029	0.14	178.355	-74.262
61	1	67	2.995	2.621	12.6	8136	3.962	0.246	NA	0.082	0.392	129.677	-48.678
62	1	68	3.02	2.543	12.81	7822	4.043	0.197	NA	0.082	0.389	-72.14	158.183
63	1	69	3.074	2.497	13.02	9092	4.115	0.14	NA	0.072	0.341	-40.017	32.123
64	1	70	3.008	2.482	13.23	6781	4.183	0.208	NA	0.068	0.325	-167.559	-127.543
65	1	71	3.062	2.433	13.44	7193	4.256	0.17	NA	0.073	0.348	-42.44	125.12
66	1	72	2.998	2.323	13.65	6600	4.383	0.285	NA	0.127	0.605	-120.307	-77.867
67	1	73	3.005	2.306	13.86	6762	4.402	0.291	NA	0.019	0.09	-67.869	52.438
68	1	74	3.027	2.318	14.07	5405	4.428	0.267	NA	0.025	0.121	29.016	96.884
69	1	75	3.041	2.356	14.28	4437	4.468	0.231	NA	0.041	0.194	70.1	41.084
70	1	76	3.063	2.408	14.49	5476	4.525	0.181	NA	0.057	0.271	66.901	-3.199
71	1	77	3.056	2.395	14.7	5538	4.54	0.194	NA	0.015	0.071	-116.531	176.568
72	1	78	3.114	2.402	14.91	7168	4.599	0.146	NA	0.058	0.278	7.264	123.795
73	1	79	3.159	2.402	15.12	6453	4.643	0.12	NA	0.045	0.212	-0.577	-7.841
74	1	80	3.052	2.362	15.33	6882	4.757	0.218	NA	0.114	0.543	-159.517	-158.939
75	1	81	3.1	2.443	15.54	7153	4.851	0.131	NA	0.094	0.448	59.152	-141.332
76	1	82	3.079	2.428	15.75	4889	4.877	0.157	NA	0.026	0.124	-145.98	154.868
77	1	83	3.083	2.436	15.96	6826	4.886	0.15	NA	0.008	0.04	61.819	-152.2
78	1	84	3.091	2.473	16.17	6367	4.924	0.128	NA	0.039	0.183	77.712	15.892
79	1	85	3.111	2.445	16.38	4159	4.96	0.121	NA	0.035	0.168	-54.548	-132.26
80	1	86	3.089	2.493	16.59	7304	5.012	0.126	NA	0.053	0.251	114.822	169.371
81	1	87	3.068	2.434	16.8	4678	5.075	0.164	NA	0.062	0.296	-110.211	134.966
82	1	88	3.065	2.498	17.01	2941	5.139	0.149	NA	0.064	0.306	92.635	-157.154
83	1	89	3.1	2.458	17.22	6231	5.193	0.125	NA	0.054	0.256	-49.088	-141.723
84	1	90	3.058	2.502	17.43	6395	5.254	0.156	NA	0.061	0.291	133.674	-177.238
85	1	91	3.071	2.498	17.64	6184	5.267	0.144	NA	0.014	0.065	-18.638	-152.312
86	1	92	3.029	2.571	17.85	7007	5.352	0.195	NA	0.085	0.403	119.584	138.222
87	1	93	3.032	2.505	18.06	5036	5.418	0.182	NA	0.066	0.316	-87.375	153.041
88	1	94	2.924	2.615	18.27	6024	5.573	0.309	NA	0.154	0.734	134.301	-138.324
89	1	95	2.958	2.623	18.48	6013	5.607	0.28	NA	0.034	0.164	13.248	-121.053
90	1	96	2.977	2.59	18.69	5273	5.646	0.25	NA	0.039	0.185	-60.103	-73.351
91	1	97	3.022	2.609	18.9	6860	5.694	0.217	NA	0.049	0.232	23.977	84.079
92	1	98	2.969	2.662	19.11	5373	5.769	0.289	NA	0.075	0.355	135.209	111.232
93	1	99	2.953	2.653	19.32	5791	5.787	0.298	NA	0.018	0.085	-149.52	75.271
94	1	100	2.952	2.67	19.53	5196	5.804	0.307	NA	0.017	0.083	93.055	-117.424
95	1	101	2.908	2.726	19.74	7409	5.875	0.375	NA	0.071	0.339	128.82	35.765
96	1	102	2.949	2.693	19.95	6158	5.928	0.322	NA	0.053	0.251	-38.314	-167.134
97	1	103	2.982	2.719	20.16	4475	5.97	0.313	NA	0.042	0.2	38.295	76.609
98	1	104	2.959	2.691	20.37	4710	6.007	0.314	NA	0.036	0.174	-129.989	-168.284
99	1	105	2.914	2.639	20.58	5747	6.075	0.327	NA	0.069	0.326	-130.506	-0.518
100	1	106	2.939	2.613	20.79	6551	6.11	0.294	NA	0.035	0.168	-46.033	84.473
101	1	107	3.015	2.564	21	8718	6.201	0.206	NA	0.091	0.433	-33.163	12.87
102	1	108	3.049	2.573	21.21	5600	6.237	0.177	NA	0.035	0.169	14.981	48.144
103	1	109	3.031	2.553	21.42	5629	6.264	0.188	NA	0.027	0.13	-132.375	-147.356
104	1	110	3.058	2.574	21.63	6739	6.299	0.169	NA	0.035	0.165	37.776	170.151
105	1	111	3.037	2.611	21.84	7065	6.341	0.204	NA	0.043	0.203	119.32	81.544
106	1	112	3.086	2.524	22.05	5804	6.441	0.129	NA	0.1	0.476	-60.747	179.933
107	1	113	3.057	2.5	22.26	9779	6.479	0.157	NA	0.037	0.178	-140.283	-79.537
108	1	114	3.074	2.519	22.47	5467	6.504	0.141	NA	0.025	0.12	50.171	-169.546
109	1	115	3.049	2.33	22.68	3430	6.695	0.244	NA	0.192	0.912	-97.5	-147.671
110	1	116	2.999	2.325	22.89	2553	6.745	0.282	NA	0.05	0.236	-174.873	-77.373
111	1	117	3.052	2.473	23.1	5655	6.902	0.166	NA	0.157	0.747	70.363	-114.764
112	1	118	3.098	2.442	23.31	4646	6.958	0.133	NA	0.056	0.266	-33.573	-103.936
113	1	119	3.112	2.48	23.52	3340	6.998	0.106	NA	0.04	0.192	70.42	103.993
114	1	120	3.131	2.447	23.73	5472	7.036	0.103	NA	0.038	0.183	-59.511	-129.931
115	1	121	3.158	2.448	23.94	4787	7.063	0.082	NA	0.027	0.129	2.158	61.669
116	1	122	3.171	2.451	24.15	4217	7.077	0.072	NA	0.013	0.064	14.622	12.464
117	1	123	3.151	2.424	24.36	5006	7.111	0.105	NA	0.034	0.162	-125.884	-140.505
118	1	124	3.115	2.413	24.57	5440	7.148	0.137	NA	0.038	0.179	-164.269	-38.385
119	1	125	3.183	2.413	24.78	5096	7.216	0.1	NA	0.068	0.324	0.01	164.279
120	1	126	3.189	2.395	24.99	3385	7.236	0.116	NA	0.019	0.091	-71.509	-71.519
121	1	127	3.124	2.423	25.2	5499	7.306	0.124	NA	0.071	0.337	157.269	-131.221
122	1	128	3.152	2.458	25.41	4895	7.352	0.08	NA	0.045	0.216	51.765	-105.505
123	1	129	3.104	2.402	25.62	6566	7.426	0.154	NA	0.074	0.354	-130.61	177.625
124	1	130	3.101	2.461	25.83	5538	7.485	0.123	NA	0.059	0.283	93.063	-136.327
125	1	131	3.137	2.482	26.04	5254	7.528	0.081	NA	0.042	0.201	29.971	-63.091
126	1	132	3.127	2.447	26.25	5704	7.564	0.106	NA	0.036	0.172	-106.053	-136.024
127	1	133	3.178	2.398	26.46	4104	7.634	0.116	NA	0.071	0.336	-44.2	61.852
128	1	134	3.148	2.431	26.67	6645	7.679	0.102	NA	0.044	0.212	132.205	176.405
129	1	135	3.191	2.44	26.88	5384	7.722	0.072	NA	0.044	0.209	12.071	-120.133
130	1	136	3.225	2.392	27.09	5484	7.782	0.118	NA	0.06	0.285	-54.706	-66.777
131	1	137	3.174	2.364	27.3	4031	7.84	0.15	NA	0.058	0.274	-151.727	-97.021
132	1	138	3.243	2.369	27.51	6065	7.909	0.143	NA	0.069	0.328	4.041	155.768
133	1	139	3.267	2.324	27.72	3997	7.96	0.192	NA	0.051	0.244	-62.529	-66.57
134	1	140	3.183	2.33	27.93	4430	8.044	0.181	NA	0.084	0.401	175.765	-121.706
135	1	141	3.177	2.315	28.14	3741	8.06	0.197	NA	0.016	0.077	-109.937	74.298
136	1	142	3.197	2.389	28.35	3027	8.137	0.121	NA	0.076	0.364	74.68	-175.383
137	1	143	3.176	2.363	28.56	4586	8.17	0.15	NA	0.033	0.157	-129.434	155.886
138	1	144	3.204	2.343	28.77	3242	8.204	0.166	NA	0.034	0.164	-35.604	93.83
139	1	145	3.244	2.352	28.98	6596	8.245	0.16	NA	0.041	0.193	12.249	47.853
140	1	146	3.256	2.313	29.19	5998	8.285	0.2	NA	0.04	0.19	-72.773	-85.022
141	1	147	3.231	2.334	29.4	5384	8.317	0.176	NA	0.032	0.152	141.136	-146.091
142	1	148	3.164	2.418	29.61	6862	8.424	0.104	NA	0.107	0.512	128.566	-12.57
143	1	149	3.182	2.37	29.82	5847	8.475	0.142	NA	0.051	0.243	-69.416	162.019
144	1	150	3.286	2.317	30.03	2976	8.591	0.205	NA	0.116	0.554	-26.936	42.48
145	1	151	3.229	2.337	30.24	4482	8.652	0.172	NA	0.061	0.288	160.276	-172.788
146	1	152	3.179	2.348	30.45	6615	8.703	0.165	NA	0.051	0.241	168.281	8.005
147	1	153	3.254	2.309	30.66	5243	8.787	0.204	NA	0.084	0.402	-27.413	164.307
148	1	154	3.226	2.314	30.87	5215	8.815	0.196	NA	0.028	0.135	170.679	-161.909
149	1	155	3.273	2.266	31.08	5508	8.882	0.25	NA	0.067	0.319	-45.106	144.215
150	1	156	3.215	2.252	31.29	5832	8.942	0.256	NA	0.06	0.285	-166.877	-121.77
151	1	157	3.2	2.239	31.5	4616	8.963	0.27	NA	0.02	0.098	-138.668	28.209
152	1	158	3.17	2.173	31.71	4780	9.035	0.338	NA	0.072	0.344	-113.946	24.722
153	1	159	3.14	2.136	31.92	2574	9.083	0.38	NA	0.048	0.228	-129.861	-15.915
154	1	160	3.177	2.153	32.13	2461	9.124	0.357	NA	0.041	0.197	24.015	153.876
155	1	161	3.083	2.176	32.34	2805	9.221	0.358	NA	0.097	0.463	166.56	142.545
156	1	162	3.124	2.187	32.55	2161	9.264	0.334	NA	0.043	0.203	15.57	-150.99
157	1	163	3.135	2.144	32.76	4031	9.309	0.373	NA	0.045	0.212	-75.851	-91.42
158	1	164	3.194	2.268	32.97	2952	9.446	0.241	NA	0.138	0.656	64.626	140.477
159	1	165	3.162	2.221	33.18	2163	9.504	0.292	NA	0.057	0.273	-123.878	171.496
160	1	166	3.142	2.198	33.39	3871	9.534	0.319	NA	0.03	0.145	-130.895	-7.017
161	1	167	3.125	2.088	33.6	2579	9.645	0.43	NA	0.111	0.529	-98.887	32.008
162	1	168	3.092	2.198	33.81	2929	9.759	0.334	NA	0.114	0.543	106.572	-154.541
163	1	169	3.095	2.237	34.02	2954	9.799	0.296	NA	0.04	0.19	86.731	-19.841
164	1	170	3.11	2.172	34.23	2163	9.867	0.353	NA	0.068	0.322	-77.089	-163.82
165	1	171	3.135	2.164	34.44	1672	9.893	0.354	NA	0.026	0.124	-17.617	59.472
166	1	172	3.126	2.243	34.65	2254	9.973	0.28	NA	0.08	0.379	96.111	113.728
167	1	173	3.201	2.223	34.86	2112	10.05	0.286	NA	0.077	0.366	-14.781	-110.893
168	1	174	3.243	2.204	35.07	2638	10.097	0.306	NA	0.047	0.224	-24.628	-9.847
169	1	175	3.248	2.215	35.28	2500	10.108	0.296	NA	0.012	0.056	67.16	91.788
170	1	176	3.218	2.187	35.49	2282	10.149	0.322	NA	0.04	0.192	-137.145	155.696
171	1	177	3.178	2.202	35.7	2116	10.191	0.309	NA	0.043	0.203	159.634	-63.221
172	1	178	3.298	2.07	35.91	2103	10.369	0.446	NA	0.178	0.847	-47.708	152.658
173	1	179	3.144	2.208	36.12	1390	10.575	0.309	NA	0.206	0.982	138.165	-174.127
174	1	180	3.239	2.138	36.33	1171	10.693	0.372	NA	0.117	0.559	-36.784	-174.949
175	1	181	3.357	2.117	36.54	1414	10.813	0.417	NA	0.12	0.572	-9.674	27.11
176	1	182	3.484	2.09	36.75	3852	10.943	0.499	NA	0.13	0.621	-12.331	-2.657
177	1	183	3.47	2.143	36.96	4232	10.998	0.447	NA	0.055	0.262	105.352	117.683
178	1	184	3.566	2.1	37.17	5128	11.104	0.54	NA	0.105	0.501	-23.722	-129.074
179	1	185	3.522	2.063	37.38	4422	11.161	0.542	NA	0.058	0.275	-139.606	-115.885
180	1	186	3.286	2.115	37.59	964	11.403	0.4	NA	0.242	1.153	167.459	-52.934
181	1	187	3.351	2.098	37.8	1047	11.471	0.433	NA	0.068	0.322	-14.709	177.832
182	1	188	3.331	2.009	38.01	3526	11.562	0.513	NA	0.092	0.436	-102.795	-88.086
183	1	189	3.351	2.069	38.22	3428	11.626	0.461	NA	0.063	0.301	71.753	174.548
184	1	190	3.411	2.13	38.43	4846	11.711	0.427	NA	0.085	0.407	45.766	-25.987
185	1	191	3.353	2.133	38.64	3731	11.769	0.401	NA	0.057	0.273	177.491	131.725
186	1	192	3.42	2.153	38.85	5307	11.838	0.411	NA	0.07	0.331	17.239	-160.251
187	1	193	3.408	2.131	39.06	4543	11.864	0.425	NA	0.026	0.123	-117.851	-135.091
188	1	194	3.406	2.182	39.27	5356	11.915	0.379	NA	0.052	0.246	91.615	-150.534
189	1	195	3.297	2.358	39.48	2651	12.123	0.172	NA	0.208	0.988	121.888	30.273
190	1	196	3.346	2.407	39.69	3944	12.192	0.167	NA	0.069	0.328	44.573	-77.315
191	1	197	3.282	2.458	39.9	3927	12.274	0.084	NA	0.082	0.392	141.196	96.623
192	1	198	3.29	2.431	40.11	2007	12.303	0.109	NA	0.029	0.136	-72.753	146.051
193	1	199	3.358	2.493	40.32	5747	12.395	0.145	NA	0.092	0.439	42.451	115.204
194	1	200	3.301	2.451	40.53	3413	12.466	0.105	NA	0.071	0.339	-143.23	174.319
195	1	201	3.358	2.459	40.74	3852	12.523	0.152	NA	0.057	0.273	8.523	151.753
196	1	202	3.375	2.411	40.95	3291	12.574	0.188	NA	0.051	0.242	-70.287	-78.81
197	1	203	3.399	2.379	41.16	4669	12.615	0.226	NA	0.04	0.193	-53.992	16.295
198	1	204	3.381	2.334	41.37	3432	12.662	0.241	NA	0.048	0.227	-112.189	-58.197
199	1	205	3.42	2.282	41.58	2182	12.728	0.307	NA	0.066	0.313	-53.053	59.136
200	1	206	3.414	2.312	41.79	4194	12.759	0.281	NA	0.031	0.145	101.202	154.255
