# Supplementary material for: Random sub-diffusion and capture of genes by the nuclear pore reduces dynamics and coordinates inter-chromosomal movement
Source: eLife. 2021 May 18;10:e66238. doi: 10.7554/eLife.66238 (PMC8195609; doi:10.7554/eLife.66238)
Supplement: Figure 6—source data 1. [file elife-66238-fig6-data1.zip › CLUST_DB/CLUST_HIS4dip_MinusH/190328_QuickCap_H4dip_MinusH_Pri_32.csv]

Nr	TID	PID	x [micron]	y [micron]	t [sec]	I [val]	Len [micron]	D2S [micron]	D2R [micron]	D2P [micron]	v [micron/sec]	α [deg]	Δα [deg]
1	1	8	1.958	1.229	0	3274	0	0	NA	NA	NA	NA	NA
2	1	9	1.964	1.326	0.21	3441	0.097	0.097	NA	0.097	0.462	86.501	NA
3	1	10	2.024	1.234	0.42	1649	0.207	0.067	NA	0.11	0.525	-56.477	-142.978
4	1	11	1.987	1.176	0.63	2956	0.277	0.061	NA	0.069	0.331	-122.425	-65.948
5	1	12	1.951	1.238	0.84	3232	0.349	0.011	NA	0.073	0.346	120.108	-117.466
6	1	13	2.006	1.226	1.05	4185	0.406	0.048	NA	0.057	0.27	-12.524	-132.632
7	1	14	1.962	1.444	1.26	3739	0.628	0.215	NA	0.222	1.058	101.37	113.893
8	1	15	2.025	1.343	1.47	2943	0.747	0.132	NA	0.119	0.565	-58.22	-159.59
9	1	16	2.012	1.287	1.68	3415	0.804	0.079	NA	0.057	0.273	-102.464	-44.243
10	1	17	2.026	1.342	1.89	1789	0.861	0.132	NA	0.057	0.271	76.235	178.699
11	1	18	2.059	1.321	2.1	1777	0.9	0.137	NA	0.039	0.186	-32.248	-108.483
12	1	19	1.893	1.282	2.31	3921	1.07	0.083	NA	0.17	0.811	-166.73	-134.482
13	1	20	1.885	1.268	2.52	2293	1.087	0.082	NA	0.017	0.08	-118.628	48.102
14	1	21	1.993	1.276	2.73	2022	1.195	0.058	NA	0.108	0.513	4.31	122.939
15	1	22	2.063	1.213	2.94	2903	1.29	0.107	NA	0.095	0.45	-41.437	-45.748
16	1	23	2.036	1.209	3.15	2344	1.317	0.081	NA	0.027	0.131	-171.984	-130.547
17	1	24	1.914	1.348	3.36	3008	1.502	0.127	NA	0.185	0.883	131.348	-56.668
18	1	25	1.956	1.339	3.57	2321	1.546	0.11	NA	0.043	0.206	-12.631	-143.978
19	1	26	1.886	1.494	3.78	3545	1.716	0.275	NA	0.171	0.812	114.331	126.962
20	1	27	1.801	1.526	3.99	3112	1.807	0.336	NA	0.091	0.433	159.729	45.398
21	1	28	1.82	1.429	4.2	2092	1.906	0.243	NA	0.099	0.47	-78.886	121.385
22	1	29	1.833	1.384	4.41	2086	1.953	0.199	NA	0.047	0.224	-73.621	5.265
23	1	30	1.842	1.355	4.62	2929	1.984	0.171	NA	0.031	0.145	-73.057	0.564
24	1	31	1.86	1.438	4.83	1892	2.068	0.23	NA	0.085	0.404	77.598	150.655
25	1	32	1.849	1.559	5.04	2976	2.19	0.347	NA	0.122	0.58	95.031	17.433
26	1	33	1.853	1.623	5.25	3042	2.254	0.407	NA	0.064	0.306	86.638	-8.394
27	1	34	1.946	1.572	5.46	1418	2.361	0.343	NA	0.106	0.506	-28.752	-115.389
28	1	35	1.914	1.793	5.67	2713	2.585	0.566	NA	0.224	1.066	98.199	126.95
29	1	36	1.911	1.71	5.88	2794	2.668	0.483	NA	0.084	0.399	-92.247	169.554
30	1	37	1.866	1.608	6.09	2702	2.779	0.39	NA	0.111	0.528	-113.782	-21.535
31	1	38	1.928	1.68	6.3	3223	2.874	0.452	NA	0.095	0.451	49.366	163.148
32	1	39	2.085	1.406	6.51	1228	3.19	0.218	NA	0.316	1.504	-60.127	-109.493
33	1	40	2.036	1.614	6.72	3861	3.404	0.393	NA	0.214	1.019	103.316	163.444
34	1	41	1.906	1.715	6.93	3191	3.569	0.488	NA	0.165	0.784	142.496	39.18
35	1	42	2.071	1.575	7.14	934	3.785	0.363	NA	0.216	1.03	-40.282	177.222
36	1	43	2.076	1.452	7.35	981	3.908	0.252	NA	0.123	0.585	-87.653	-47.371
37	1	44	2.197	1.454	7.56	793	4.029	0.328	NA	0.121	0.579	0.945	88.597
38	1	45	2.071	1.502	7.77	1032	4.164	0.295	NA	0.134	0.64	159.174	158.229
39	1	46	1.888	1.634	7.98	2698	4.389	0.411	NA	0.226	1.075	144.129	-15.045
40	1	47	1.899	1.525	8.19	1860	4.499	0.302	NA	0.11	0.522	-84.461	131.411
41	1	48	1.966	1.564	8.4	4780	4.576	0.335	NA	0.077	0.368	30.015	114.476
42	1	49	1.964	1.6	8.61	2649	4.613	0.371	NA	0.037	0.174	93.63	63.615
43	1	50	1.952	1.624	8.82	4068	4.639	0.395	NA	0.027	0.126	115.641	22.011
44	1	51	1.969	1.663	9.03	3609	4.681	0.433	NA	0.042	0.199	66.479	-49.163
45	1	52	2.005	1.515	9.24	1307	4.833	0.289	NA	0.152	0.725	-76.157	-142.636
46	1	53	2.01	1.465	9.45	2182	4.883	0.242	NA	0.05	0.236	-84.808	-8.651
47	1	54	1.908	1.439	9.66	3861	4.988	0.215	NA	0.105	0.502	-165.345	-80.537
48	1	55	1.975	1.422	9.87	1789	5.057	0.193	NA	0.069	0.329	-14.395	150.95
49	1	56	1.997	1.488	10.08	1100	5.128	0.262	NA	0.07	0.335	71.733	86.128
50	1	57	1.907	1.418	10.29	2850	5.242	0.195	NA	0.115	0.545	-141.802	146.465
51	1	58	1.873	1.483	10.5	3731	5.316	0.268	NA	0.074	0.352	117.178	-101.02
52	1	59	1.882	1.256	10.71	4104	5.544	0.08	NA	0.228	1.085	-87.73	155.091
53	1	60	1.927	1.383	10.92	3633	5.679	0.157	NA	0.135	0.645	70.658	158.388
54	1	61	1.913	1.393	11.13	3825	5.697	0.17	NA	0.017	0.082	144.437	73.779
55	1	62	1.918	1.422	11.34	2457	5.726	0.196	NA	0.029	0.138	79.159	-65.278
56	1	63	1.887	1.547	11.55	3054	5.854	0.325	NA	0.129	0.613	104.118	24.959
57	1	64	1.97	1.548	11.76	2254	5.937	0.319	NA	0.083	0.394	0.764	-103.355
58	1	65	1.91	1.55	11.97	2312	5.997	0.324	NA	0.06	0.287	177.992	177.228
59	1	66	1.915	1.6	12.18	2647	6.047	0.373	NA	0.05	0.239	83.629	-94.363
60	1	67	1.932	1.708	12.39	1984	6.158	0.48	NA	0.11	0.524	81.065	-2.564
61	1	68	1.955	1.51	12.6	1459	6.357	0.281	NA	0.2	0.951	-83.562	-164.628
62	1	69	2.278	1.593	12.81	849	6.691	0.484	NA	0.333	1.588	14.332	97.894
63	1	70	2.337	1.492	13.02	940	6.808	0.462	NA	0.117	0.557	-59.386	-73.718
64	1	71	1.924	1.849	13.23	1804	7.354	0.62	NA	0.546	2.599	139.197	-161.417
65	1	72	1.976	1.826	13.44	2184	7.411	0.596	NA	0.057	0.272	-23.743	-162.94
66	1	73	1.899	1.828	13.65	2453	7.489	0.601	NA	0.078	0.371	178.342	-157.914
67	1	74	1.901	1.536	13.86	2873	7.78	0.312	NA	0.291	1.387	-89.497	92.161
68	1	75	2.006	1.454	14.07	1149	7.914	0.23	NA	0.134	0.638	-38.165	51.332
69	1	76	1.92	1.392	14.28	2884	8.02	0.167	NA	0.106	0.505	-144.246	-106.082
70	1	77	1.924	1.57	14.49	1676	8.199	0.342	NA	0.178	0.85	88.805	-126.949
71	1	78	2.003	1.601	14.7	3859	8.283	0.374	NA	0.084	0.402	21.338	-67.467
72	1	79	1.954	1.644	14.91	3737	8.348	0.415	NA	0.065	0.312	138.353	117.016
73	1	80	1.862	1.569	15.12	2257	8.467	0.353	NA	0.118	0.564	-140.648	80.998
74	1	81	1.913	1.443	15.33	2041	8.602	0.219	NA	0.136	0.646	-68.216	72.433
75	1	82	1.989	1.448	15.54	2860	8.679	0.221	NA	0.077	0.365	3.643	71.859
76	1	83	2.021	1.401	15.75	2523	8.736	0.183	NA	0.057	0.27	-55.644	-59.288
77	1	84	1.997	1.544	15.96	1988	8.881	0.317	NA	0.145	0.691	99.624	155.268
78	1	85	1.919	1.551	16.17	1561	8.959	0.324	NA	0.078	0.371	175.171	75.547
79	1	86	2.021	1.482	16.38	866	9.082	0.261	NA	0.123	0.586	-33.736	151.093
80	1	87	1.818	1.466	16.59	1201	9.286	0.275	NA	0.205	0.974	-175.37	-141.634
81	1	88	1.866	1.471	16.8	2218	9.336	0.258	NA	0.049	0.234	5.547	-179.083
82	1	89	2.065	1.413	17.01	808	9.542	0.212	NA	0.207	0.985	-16.304	-21.851
83	1	90	2.132	1.429	17.22	955	9.611	0.265	NA	0.068	0.326	13.793	30.097
84	1	91	2.055	1.313	17.43	864	9.749	0.129	NA	0.138	0.659	-123.368	-137.161
85	1	92	1.924	1.457	17.64	2790	9.944	0.23	NA	0.195	0.927	132.473	-104.159
86	1	93	1.82	1.421	17.85	2854	10.054	0.236	NA	0.11	0.525	-161.072	66.455
87	1	94	1.866	1.463	18.06	3692	10.116	0.252	NA	0.062	0.296	42.737	-156.191
88	1	95	1.865	1.506	18.27	2461	10.158	0.291	NA	0.042	0.201	90.788	48.051
89	1	96	1.873	1.302	18.48	3967	10.362	0.111	NA	0.204	0.97	-87.692	-178.479
90	1	97	1.859	1.222	18.69	2779	10.443	0.099	NA	0.081	0.387	-100.311	-12.62
91	1	98	1.94	1.347	18.9	1954	10.592	0.119	NA	0.149	0.71	56.995	157.306
92	1	99	1.965	1.346	19.11	3276	10.617	0.117	NA	0.025	0.119	-2.004	-58.999
93	1	100	1.892	1.369	19.32	2600	10.694	0.155	NA	0.076	0.364	162.487	164.491
94	1	101	1.931	1.336	19.53	2378	10.745	0.11	NA	0.051	0.244	-40.833	156.679
95	1	102	1.884	1.229	19.74	4130	10.862	0.073	NA	0.117	0.557	-113.364	-72.531
96	1	103	1.846	1.247	19.95	3187	10.904	0.113	NA	0.042	0.202	154.807	-91.829
97	1	104	1.924	1.237	20.16	1636	10.983	0.034	NA	0.079	0.376	-6.629	-161.436
98	1	105	1.937	1.429	20.37	3359	11.176	0.201	NA	0.192	0.917	86.243	92.872
99	1	106	1.828	1.373	20.58	4857	11.298	0.194	NA	0.123	0.583	-152.755	121.002
100	1	107	1.876	1.226	20.79	3635	11.453	0.081	NA	0.155	0.736	-71.833	80.922
101	1	108	1.891	1.13	21	2724	11.551	0.119	NA	0.098	0.465	-81.112	-9.279
102	1	109	1.816	1.206	21.21	3615	11.658	0.144	NA	0.107	0.509	134.969	-143.919
103	1	110	1.842	1.267	21.42	2178	11.724	0.122	NA	0.066	0.315	67.039	-67.931
104	1	111	1.858	1.193	21.63	3775	11.799	0.106	NA	0.076	0.36	-77.569	-144.607
105	1	112	1.866	1.172	21.84	2525	11.822	0.108	NA	0.023	0.109	-68.571	8.998
106	1	113	1.846	1.293	22.05	2201	11.945	0.129	NA	0.123	0.587	99.698	168.269
107	1	114	1.916	1.253	22.26	3475	12.027	0.048	NA	0.081	0.386	-29.503	-129.201
108	1	115	1.859	1.268	22.47	3106	12.085	0.106	NA	0.059	0.279	165.532	-164.965
109	1	116	1.847	1.346	22.68	1836	12.165	0.161	NA	0.08	0.379	99.046	-66.485
110	1	117	2.001	1.422	22.89	1992	12.336	0.197	NA	0.171	0.816	26.005	-73.041
111	1	118	1.793	1.223	23.1	3835	12.624	0.165	NA	0.288	1.371	-136.28	-162.285
112	1	119	1.821	1.348	23.31	1789	12.752	0.18	NA	0.128	0.611	77.084	-146.636
113	1	120	1.83	1.398	23.52	3761	12.803	0.211	NA	0.051	0.243	80.192	3.108
114	1	121	1.892	1.412	23.73	2372	12.867	0.194	NA	0.063	0.302	12.663	-67.529
115	1	122	1.962	1.506	23.94	2090	12.984	0.277	NA	0.117	0.558	53.404	40.74
116	1	123	1.873	1.367	24.15	3210	13.149	0.161	NA	0.166	0.788	-122.65	-176.053
117	1	124	1.932	1.317	24.36	3502	13.227	0.092	NA	0.077	0.367	-39.737	82.913
118	1	125	1.942	1.409	24.57	2406	13.319	0.18	NA	0.092	0.44	83.677	123.414
119	1	126	1.915	1.415	24.78	2973	13.346	0.191	NA	0.028	0.131	167.652	83.975
120	1	127	1.85	1.441	24.99	1858	13.416	0.238	NA	0.07	0.333	157.98	-9.672
121	1	128	1.871	1.335	25.2	2775	13.524	0.137	NA	0.108	0.513	-79.107	122.913
122	1	129	1.87	1.286	25.41	2457	13.573	0.104	NA	0.049	0.235	-90.706	-11.599
123	1	130	1.877	1.441	25.62	2346	13.728	0.226	NA	0.155	0.737	87.447	178.153
124	1	131	1.886	1.483	25.83	2099	13.772	0.264	NA	0.043	0.207	77.818	-9.629
125	1	132	1.756	1.594	26.04	4311	13.943	0.417	NA	0.171	0.815	139.511	61.693
126	1	133	1.784	1.484	26.25	3590	14.057	0.308	NA	0.114	0.543	-75.909	144.58
127	1	134	1.828	1.556	26.46	3402	14.141	0.352	NA	0.085	0.403	58.727	134.635
128	1	135	1.949	1.385	26.67	1693	14.351	0.155	NA	0.21	1.001	-54.737	-113.464
129	1	136	2.139	1.29	26.88	2463	14.564	0.192	NA	0.213	1.012	-26.356	28.382
130	1	137	2.086	1.19	27.09	1587	14.677	0.134	NA	0.113	0.54	-118.136	-91.78
131	1	138	1.985	1.273	27.3	2263	14.808	0.052	NA	0.13	0.62	140.557	-101.307
132	1	139	2.028	1.371	27.51	2784	14.915	0.158	NA	0.107	0.51	66.269	-74.288
133	1	140	2.112	1.433	27.72	2466	15.018	0.255	NA	0.104	0.493	36.474	-29.795
134	1	141	2.17	1.413	27.93	3261	15.08	0.28	NA	0.061	0.292	-18.983	-55.458
135	1	142	1.948	1.381	28.14	2594	15.304	0.152	NA	0.224	1.068	-172.005	-153.022
136	1	143	1.847	1.36	28.35	2289	15.407	0.171	NA	0.103	0.489	-167.969	4.036
137	1	144	1.921	1.35	28.56	3330	15.482	0.126	NA	0.075	0.357	-7.66	160.31
138	1	145	1.94	1.335	28.77	2647	15.505	0.107	NA	0.024	0.112	-39.06	-31.4
139	1	146	1.82	1.29	28.98	3959	15.633	0.15	NA	0.128	0.608	-159.258	-120.198
140	1	147	1.803	1.251	29.19	3008	15.675	0.156	NA	0.042	0.201	-113.957	45.302
141	1	148	1.881	1.278	29.4	2297	15.758	0.091	NA	0.082	0.393	19.152	133.109
142	1	149	1.949	1.313	29.61	3656	15.834	0.084	NA	0.076	0.363	27.312	8.16
143	1	150	1.938	1.29	29.82	3146	15.86	0.064	NA	0.025	0.121	-115.506	-142.819
144	1	151	1.982	1.293	30.03	2137	15.904	0.068	NA	0.044	0.211	3.358	118.865
145	1	152	1.991	1.326	30.24	1572	15.938	0.102	NA	0.034	0.161	75.398	72.04
146	1	153	1.967	1.312	30.45	2954	15.966	0.083	NA	0.028	0.133	-149.549	135.052
147	1	154	2.013	1.378	30.66	3003	16.046	0.158	NA	0.08	0.383	55.129	-155.322
148	1	155	2	1.365	30.87	2963	16.064	0.143	NA	0.018	0.084	-136.345	168.526
149	1	156	1.873	1.285	31.08	3110	16.214	0.101	NA	0.15	0.714	-147.685	-11.341
150	1	157	1.946	1.266	31.29	2986	16.289	0.039	NA	0.076	0.36	-14.621	133.064
151	1	158	1.891	1.325	31.5	1898	16.37	0.116	NA	0.081	0.384	133.504	148.125
152	1	159	2.032	1.304	31.71	2079	16.513	0.106	NA	0.143	0.681	-8.178	-141.681
153	1	160	2.075	1.203	31.92	4151	16.623	0.12	NA	0.11	0.522	-66.925	-58.747
154	1	161	2.044	1.17	32.13	4309	16.669	0.104	NA	0.046	0.219	-133.328	-66.404
155	1	162	1.995	1.257	32.34	4821	16.769	0.046	NA	0.1	0.476	119.289	-107.383
156	1	163	1.835	1.253	32.55	4612	16.928	0.125	NA	0.16	0.761	-178.39	62.322
157	1	164	1.738	1.217	32.76	3383	17.032	0.22	NA	0.104	0.493	-159.921	18.468
158	1	165	1.999	1.277	32.97	878	17.3	0.063	NA	0.268	1.276	12.844	172.766
159	1	166	1.753	1.184	33.18	3524	17.563	0.21	NA	0.263	1.252	-159.294	-172.139
160	1	167	1.812	1.335	33.39	4716	17.725	0.18	NA	0.162	0.772	68.682	-132.024
161	1	168	1.89	1.331	33.6	3234	17.803	0.122	NA	0.078	0.372	-2.882	-71.564
162	1	169	1.823	1.353	33.81	3552	17.874	0.183	NA	0.07	0.336	161.347	164.229
163	1	170	1.765	1.323	34.02	3458	17.94	0.214	NA	0.066	0.315	-152.279	46.374
164	1	171	1.777	1.348	34.23	3082	17.968	0.216	NA	0.029	0.137	64.012	-143.709
165	1	172	1.707	1.32	34.44	2890	18.044	0.267	NA	0.076	0.361	-158.013	137.975
166	1	173	1.757	1.255	34.65	4292	18.126	0.202	NA	0.082	0.392	-52.44	105.573
167	1	174	1.773	1.234	34.86	3355	18.152	0.185	NA	0.026	0.123	-52.451	-0.011
168	1	175	1.948	1.295	35.07	3601	18.337	0.066	NA	0.185	0.88	19.031	71.483
169	1	176	1.916	1.434	35.28	3185	18.48	0.209	NA	0.143	0.681	102.774	83.743
170	1	177	1.947	1.401	35.49	3417	18.525	0.172	NA	0.045	0.216	-47.375	-150.149
171	1	178	1.905	1.483	35.7	4390	18.617	0.259	NA	0.092	0.437	116.779	164.155
172	1	179	1.941	1.453	35.91	2816	18.663	0.225	NA	0.046	0.22	-39.241	-156.021
173	1	180	1.832	1.513	36.12	4081	18.788	0.31	NA	0.124	0.592	151.333	-169.426
174	1	181	1.871	1.474	36.33	3091	18.843	0.26	NA	0.055	0.262	-44.533	164.134
175	1	182	1.925	1.387	36.54	2986	18.945	0.161	NA	0.102	0.487	-58.282	-13.749
176	1	183	1.894	1.322	36.75	2677	19.018	0.112	NA	0.073	0.345	-115.479	-57.197
177	1	184	1.852	1.434	36.96	2867	19.137	0.23	NA	0.119	0.568	110.609	-133.912
178	1	185	1.739	1.336	37.17	6139	19.286	0.243	NA	0.149	0.709	-139.146	110.246
179	1	186	1.845	1.21	37.38	5081	19.45	0.114	NA	0.164	0.782	-49.981	89.164
180	1	187	1.944	1.108	37.59	2828	19.593	0.122	NA	0.143	0.68	-46.062	3.919
181	1	188	2.104	1.242	37.8	4345	19.802	0.147	NA	0.209	0.994	39.903	85.966
182	1	189	2.064	1.301	38.01	1755	19.874	0.129	NA	0.072	0.342	123.741	83.837
183	1	190	1.926	1.276	38.22	4036	20.014	0.057	NA	0.141	0.67	-169.643	66.616
184	1	191	2.02	1.214	38.43	3716	20.127	0.064	NA	0.113	0.538	-33.513	136.13
185	1	192	1.926	1.186	38.64	3923	20.226	0.054	NA	0.099	0.47	-163.471	-129.957
186	1	193	1.98	1.156	38.85	3313	20.288	0.076	NA	0.062	0.295	-28.009	135.462
187	1	194	1.949	1.184	39.06	3692	20.329	0.046	NA	0.042	0.198	138.03	166.039
188	1	195	2.04	1.15	39.27	3281	20.427	0.115	NA	0.097	0.464	-20.844	-158.874
189	1	196	1.987	1.137	39.48	2971	20.482	0.097	NA	0.055	0.263	-166.749	-145.905
190	1	197	2.048	1.239	39.69	3236	20.601	0.091	NA	0.119	0.566	59.048	-134.204
191	1	198	2.022	1.318	39.9	3191	20.685	0.11	NA	0.084	0.398	108.015	48.967
192	1	199	1.96	1.372	40.11	2097	20.767	0.143	NA	0.082	0.39	139.278	31.264
193	1	200	2.122	1.39	40.32	2054	20.93	0.23	NA	0.164	0.779	6.538	-132.74
194	1	201	1.991	1.313	40.53	3389	21.083	0.09	NA	0.152	0.725	-149.253	-155.791
195	1	202	2.023	1.339	40.74	2747	21.124	0.128	NA	0.042	0.198	39.851	-170.897
196	1	203	1.889	1.308	40.95	2805	21.262	0.104	NA	0.138	0.656	-166.687	153.462
197	1	204	2.025	1.332	41.16	3103	21.4	0.122	NA	0.138	0.656	10.01	176.698
198	1	205	1.977	1.264	41.37	3648	21.483	0.039	NA	0.083	0.396	-125.616	-135.626
199	1	206	2.071	1.332	41.58	3507	21.599	0.153	NA	0.117	0.555	35.563	161.179
200	1	207	2.084	1.236	41.79	2982	21.696	0.126	NA	0.096	0.458	-82.571	-118.135
