# Supplementary material for: Random sub-diffusion and capture of genes by the nuclear pore reduces dynamics and coordinates inter-chromosomal movement
Source: eLife. 2021 May 18;10:e66238. doi: 10.7554/eLife.66238 (PMC8195609; doi:10.7554/eLife.66238)
Supplement: Figure 6—source data 1. [file elife-66238-fig6-data1.zip › CLUST_DB/CLUST_HIS4dip_MinusH/190328_QuickCap_H4dip_MinusH_Sec_01.csv]

Nr	TID	PID	x [micron]	y [micron]	t [sec]	I [val]	Len [micron]	D2S [micron]	D2R [micron]	D2P [micron]	v [micron/sec]	α [deg]	Δα [deg]
1	1	8	1.385	1.89	0	4373	0	0	NA	NA	NA	NA	NA
2	1	9	1.45	1.816	0.21	3562	0.099	0.099	NA	0.099	0.47	-49.297	NA
3	1	10	1.447	1.773	0.42	4738	0.142	0.133	NA	0.043	0.204	-93.837	-44.54
4	1	11	1.292	1.789	0.63	1572	0.297	0.137	NA	0.155	0.739	173.878	-92.285
5	1	12	1.188	1.846	0.84	3748	0.415	0.202	NA	0.119	0.565	151.394	-22.484
6	1	13	1.25	1.778	1.05	3140	0.507	0.176	NA	0.092	0.436	-47.726	160.88
7	1	14	1.309	1.801	1.26	2570	0.57	0.118	NA	0.063	0.3	21.191	68.917
8	1	15	1.254	1.765	1.47	3613	0.636	0.182	NA	0.066	0.314	-146.444	-167.634
9	1	16	1.263	1.734	1.68	1939	0.668	0.198	NA	0.032	0.152	-72.456	73.988
10	1	17	1.164	1.788	1.89	1860	0.781	0.244	NA	0.113	0.538	151.833	-135.711
11	1	18	0.987	1.831	2.1	2890	0.962	0.402	NA	0.182	0.865	166.176	14.343
12	1	19	1.431	1.712	2.31	4014	1.422	0.184	NA	0.459	2.188	-14.989	178.834
13	1	20	1.322	1.795	2.52	5184	1.558	0.114	NA	0.137	0.65	142.615	157.604
14	1	21	1.195	1.751	2.73	2865	1.694	0.236	NA	0.135	0.644	-160.789	56.597
15	1	22	1.317	1.797	2.94	2822	1.824	0.116	NA	0.131	0.621	20.862	-178.349
16	1	23	1.342	1.811	3.15	2527	1.853	0.091	NA	0.029	0.136	28.45	7.588
17	1	24	1.385	1.718	3.36	2598	1.955	0.172	NA	0.102	0.487	-64.597	-93.047
18	1	25	1.238	1.826	3.57	1728	2.138	0.161	NA	0.183	0.871	143.823	-151.579
19	1	26	1.258	1.737	3.78	1922	2.23	0.2	NA	0.092	0.438	-77.491	138.686
20	1	27	1.387	1.722	3.99	3801	2.36	0.168	NA	0.13	0.617	-6.305	71.186
21	1	28	1.419	1.681	4.2	5710	2.412	0.212	NA	0.053	0.251	-51.464	-45.158
22	1	29	1.198	1.704	4.41	2577	2.635	0.264	NA	0.223	1.06	174.01	-134.526
23	1	30	1.25	1.709	4.62	1604	2.687	0.226	NA	0.052	0.25	5.516	-168.494
24	1	31	1.336	1.716	4.83	2811	2.774	0.181	NA	0.086	0.411	4.621	-0.895
25	1	32	1.31	1.741	5.04	3191	2.81	0.167	NA	0.036	0.172	136.367	131.745
26	1	33	1.251	1.729	5.25	1990	2.87	0.21	NA	0.061	0.288	-168.001	55.633
27	1	34	1.195	1.76	5.46	1958	2.935	0.23	NA	0.064	0.305	150.523	-41.477
28	1	35	1.26	1.771	5.67	3680	3	0.173	NA	0.065	0.312	9.076	-141.447
29	1	36	1.103	1.726	5.88	3246	3.163	0.326	NA	0.163	0.776	-164.274	-173.35
30	1	37	1.15	1.678	6.09	3172	3.23	0.317	NA	0.067	0.319	-45.826	118.448
31	1	38	1.089	1.713	6.3	1582	3.3	0.345	NA	0.07	0.332	150.109	-164.064
32	1	39	1.12	1.712	6.51	1331	3.33	0.32	NA	0.03	0.144	-1.712	-151.822
33	1	40	1.173	1.77	6.72	2604	3.409	0.244	NA	0.079	0.377	47.42	49.132
34	1	41	1.164	1.749	6.93	1471	3.433	0.263	NA	0.024	0.113	-113.045	-160.465
35	1	42	1.187	1.724	7.14	1580	3.467	0.259	NA	0.034	0.16	-47.426	65.619
36	1	43	1.14	1.699	7.35	1437	3.519	0.311	NA	0.052	0.25	-151.964	-104.538
37	1	44	1.179	1.636	7.56	2562	3.593	0.327	NA	0.074	0.351	-58.491	93.473
38	1	45	1.186	1.691	7.77	2820	3.648	0.282	NA	0.055	0.264	82.556	141.047
39	1	46	1.152	1.655	7.98	1892	3.698	0.331	NA	0.05	0.236	-132.628	144.816
40	1	47	1.046	1.635	8.19	3460	3.805	0.424	NA	0.108	0.513	-169.561	-36.934
41	1	48	1.145	1.586	8.4	3633	3.916	0.388	NA	0.111	0.527	-26.566	142.995
42	1	49	1.111	1.586	8.61	2892	3.951	0.41	NA	0.035	0.164	180	-153.434
43	1	50	1.031	1.665	8.82	1365	4.063	0.42	NA	0.113	0.536	135.029	-44.971
44	1	51	1.026	1.646	9.03	2257	4.084	0.435	NA	0.02	0.097	-104.021	120.95
45	1	52	1.101	1.703	9.24	1674	4.178	0.34	NA	0.095	0.45	37.501	141.523
46	1	53	1.075	1.691	9.45	5175	4.207	0.369	NA	0.029	0.137	-154.297	168.201
47	1	54	1.073	1.594	9.66	4172	4.304	0.431	NA	0.097	0.46	-91.52	62.777
48	1	55	1.074	1.636	9.87	3694	4.346	0.402	NA	0.042	0.201	88.358	179.878
49	1	56	1.06	1.59	10.08	3185	4.394	0.442	NA	0.048	0.228	-106.884	164.758
50	1	57	1.086	1.57	10.29	1723	4.427	0.439	NA	0.033	0.158	-39.125	67.759
51	1	58	1.026	1.498	10.5	3234	4.52	0.532	NA	0.093	0.445	-129.77	-90.645
52	1	59	1.09	1.612	10.71	1474	4.651	0.406	NA	0.131	0.622	60.833	-169.397
53	1	60	1.012	1.724	10.92	2389	4.788	0.408	NA	0.137	0.651	124.567	63.734
54	1	61	1.057	1.85	11.13	4593	4.921	0.33	NA	0.134	0.637	70.269	-54.298
55	1	62	0.929	1.808	11.34	825	5.057	0.464	NA	0.135	0.644	-161.929	127.802
56	1	63	0.832	1.722	11.55	925	5.185	0.578	NA	0.129	0.614	-138.345	23.584
57	1	64	0.929	1.74	11.76	1851	5.284	0.48	NA	0.099	0.47	10.425	148.77
58	1	65	0.89	1.686	11.97	2009	5.351	0.535	NA	0.067	0.318	-125.632	-136.057
59	1	66	0.897	1.627	12.18	1749	5.41	0.555	NA	0.06	0.284	-83.763	41.869
60	1	67	0.76	1.688	12.39	1158	5.56	0.657	NA	0.149	0.711	156.004	-120.233
61	1	68	0.729	1.757	12.6	1028	5.636	0.67	NA	0.076	0.361	114.489	-41.515
62	1	69	0.803	1.621	12.81	1631	5.79	0.641	NA	0.154	0.735	-61.276	-175.765
63	1	70	0.738	1.67	13.02	840	5.872	0.684	NA	0.081	0.388	143.498	-155.225
64	1	71	0.881	1.618	13.23	772	6.024	0.573	NA	0.152	0.726	-19.718	-163.217
65	1	72	0.87	1.809	13.44	1066	6.215	0.521	NA	0.191	0.911	93.35	113.068
66	1	73	0.902	1.84	13.65	1672	6.259	0.486	NA	0.044	0.209	43.799	-49.551
67	1	74	0.89	1.887	13.86	1578	6.308	0.495	NA	0.049	0.234	103.858	60.06
68	1	75	0.947	1.783	14.07	2363	6.427	0.451	NA	0.119	0.565	-61.422	-165.28
69	1	76	0.834	1.67	14.28	1222	6.587	0.594	NA	0.16	0.761	-134.943	-73.52
70	1	77	0.832	1.545	14.49	964	6.712	0.652	NA	0.125	0.594	-90.793	44.149
71	1	78	0.797	1.546	14.7	853	6.747	0.682	NA	0.035	0.168	177.933	-91.274
72	1	79	0.795	1.62	14.91	1028	6.82	0.649	NA	0.073	0.349	91.483	-86.45
73	1	80	0.917	1.67	15.12	1892	6.952	0.518	NA	0.132	0.628	22.485	-68.997
74	1	81	0.928	1.585	15.33	1205	7.038	0.55	NA	0.086	0.409	-82.479	-104.965
75	1	82	0.936	1.625	15.54	1832	7.079	0.522	NA	0.041	0.196	79.339	161.818
76	1	83	0.938	1.732	15.75	2837	7.186	0.474	NA	0.107	0.51	88.537	9.198
77	1	84	0.902	1.8	15.96	1277	7.263	0.492	NA	0.077	0.365	118.45	29.913
78	1	85	0.905	1.671	16.17	1164	7.391	0.528	NA	0.129	0.612	-88.812	152.738
79	1	86	0.932	1.677	16.38	2269	7.42	0.501	NA	0.028	0.135	11.239	100.051
80	1	87	0.957	1.744	16.59	2389	7.491	0.453	NA	0.072	0.342	70.047	58.807
81	1	88	0.969	1.724	16.8	4160	7.515	0.448	NA	0.024	0.113	-59.15	-129.197
82	1	89	0.879	1.699	17.01	928	7.609	0.541	NA	0.093	0.444	-164.408	-105.257
83	1	90	0.868	1.678	17.22	970	7.632	0.559	NA	0.023	0.111	-119.07	45.338
84	1	91	0.868	1.729	17.43	1689	7.682	0.542	NA	0.051	0.241	90.489	-150.442
85	1	92	0.905	1.729	17.64	2852	7.72	0.507	NA	0.037	0.177	-0.398	-90.887
86	1	93	0.769	1.821	17.85	849	7.884	0.62	NA	0.164	0.781	145.585	145.983
87	1	94	0.941	1.796	18.06	1634	8.057	0.455	NA	0.173	0.824	-8.345	-153.93
88	1	95	0.889	1.797	18.27	1516	8.108	0.505	NA	0.052	0.245	178.751	-172.904
89	1	96	0.924	1.887	18.48	1856	8.204	0.462	NA	0.096	0.458	68.851	-109.9
90	1	97	0.838	1.915	18.69	1619	8.295	0.548	NA	0.09	0.429	161.575	92.724
91	1	98	0.803	1.918	18.9	2417	8.33	0.583	NA	0.036	0.17	175.801	14.226
92	1	99	0.751	1.921	19.11	2491	8.382	0.635	NA	0.052	0.245	177.104	1.303
93	1	100	0.807	1.78	19.32	1307	8.533	0.589	NA	0.152	0.722	-68.475	114.422
94	1	101	0.772	1.801	19.53	1614	8.574	0.619	NA	0.041	0.195	147.702	-143.824
95	1	102	0.788	1.917	19.74	2410	8.691	0.597	NA	0.117	0.555	82.017	-65.685
96	1	103	0.818	1.943	19.95	3473	8.731	0.569	NA	0.04	0.189	40.911	-41.106
97	1	104	0.921	1.877	20.16	2122	8.852	0.465	NA	0.122	0.58	-32.725	-73.636
98	1	105	0.904	1.755	20.37	2220	8.976	0.5	NA	0.123	0.588	-97.623	-64.898
99	1	106	0.904	1.826	20.58	1646	9.047	0.485	NA	0.071	0.338	90.046	-172.331
100	1	107	0.872	1.683	20.79	1077	9.193	0.554	NA	0.146	0.697	-102.696	167.259
101	1	108	0.861	1.66	21	2485	9.219	0.573	NA	0.026	0.122	-115.581	-12.885
102	1	109	0.895	1.745	21.21	2182	9.311	0.511	NA	0.092	0.439	68.281	-176.138
103	1	110	0.943	1.817	21.42	2809	9.397	0.448	NA	0.086	0.41	56.013	-12.268
104	1	111	0.922	1.877	21.63	3007	9.461	0.463	NA	0.064	0.304	109.025	53.012
105	1	112	0.833	1.762	21.84	1482	9.606	0.566	NA	0.145	0.691	-127.881	123.095
106	1	113	0.878	1.879	22.05	1634	9.731	0.507	NA	0.125	0.597	68.942	-163.178
107	1	114	0.832	1.894	22.26	3234	9.78	0.554	NA	0.049	0.234	162.343	93.401
108	1	115	0.892	1.818	22.47	1277	9.878	0.498	NA	0.097	0.463	-51.49	146.167
109	1	116	0.931	1.688	22.68	2862	10.014	0.498	NA	0.136	0.649	-73.478	-21.988
110	1	117	0.926	1.709	22.89	2510	10.036	0.494	NA	0.022	0.106	103.364	176.843
111	1	118	0.806	1.622	23.1	1932	10.184	0.639	NA	0.148	0.706	-144.174	112.461
112	1	119	0.891	1.63	23.31	1710	10.27	0.558	NA	0.086	0.41	5.278	149.452
113	1	120	0.945	1.654	23.52	3959	10.329	0.5	NA	0.059	0.28	23.758	18.48
114	1	121	0.876	1.603	23.73	3500	10.415	0.584	NA	0.086	0.407	-143.725	-167.483
115	1	122	0.857	1.586	23.94	2399	10.44	0.609	NA	0.026	0.122	-137.755	5.97
116	1	123	0.801	1.521	24.15	3552	10.526	0.691	NA	0.086	0.41	-130.458	7.297
117	1	124	0.732	1.591	24.36	4477	10.625	0.718	NA	0.099	0.47	134.378	-95.164
118	1	125	0.716	1.542	24.57	5405	10.678	0.755	NA	0.052	0.25	-108.359	117.262
119	1	126	0.696	1.64	24.78	3520	10.778	0.733	NA	0.101	0.48	101.2	-150.44
120	1	127	0.733	1.658	24.99	2530	10.819	0.693	NA	0.041	0.193	26.392	-74.808
121	1	128	0.814	1.637	25.2	2993	10.904	0.625	NA	0.085	0.403	-14.952	-41.345
122	1	129	0.779	1.646	25.41	3347	10.94	0.654	NA	0.037	0.175	164.766	179.718
123	1	130	0.747	1.751	25.62	2752	11.05	0.653	NA	0.109	0.52	107.061	-57.705
124	1	131	0.762	1.761	25.83	3468	11.068	0.637	NA	0.018	0.087	33.96	-73.101
125	1	132	0.854	1.598	26.04	3020	11.255	0.606	NA	0.187	0.89	-60.538	-94.498
126	1	133	0.826	1.557	26.25	2299	11.305	0.651	NA	0.05	0.238	-124.12	-63.582
127	1	134	0.835	1.673	26.46	2801	11.421	0.592	NA	0.116	0.554	85.499	-150.381
128	1	135	0.844	1.648	26.67	2656	11.447	0.593	NA	0.026	0.125	-69.898	-155.398
129	1	136	0.799	1.654	26.88	5194	11.493	0.632	NA	0.046	0.217	172.371	-117.73
130	1	137	0.869	1.574	27.09	4172	11.599	0.606	NA	0.107	0.508	-49.006	138.622
131	1	138	0.779	1.678	27.3	5087	11.737	0.642	NA	0.138	0.656	130.73	179.736
132	1	139	0.878	1.735	27.51	3846	11.851	0.531	NA	0.114	0.543	29.566	-101.164
133	1	140	0.867	1.569	27.72	2261	12.017	0.61	NA	0.166	0.792	-93.926	-123.492
134	1	141	0.987	1.575	27.93	3601	12.138	0.508	NA	0.121	0.574	2.987	96.913
135	1	142	0.902	1.52	28.14	2350	12.239	0.609	NA	0.101	0.481	-147.051	-150.038
136	1	143	0.951	1.426	28.35	2101	12.345	0.636	NA	0.106	0.504	-62.614	84.437
137	1	144	0.948	1.423	28.56	2466	12.349	0.64	NA	0.005	0.022	-129.225	-66.61
138	1	145	0.886	1.448	28.77	2079	12.417	0.668	NA	0.067	0.321	158.036	-72.739
139	1	146	0.958	1.44	28.98	1883	12.49	0.621	NA	0.073	0.347	-6.522	-164.558
140	1	147	0.859	1.388	29.19	2788	12.601	0.727	NA	0.111	0.53	-152.447	-145.925
141	1	148	0.776	1.402	29.4	1503	12.685	0.781	NA	0.084	0.402	170.75	-36.803
142	1	149	0.66	1.344	29.61	4919	12.815	0.908	NA	0.129	0.617	-153.815	35.435
143	1	150	0.874	1.378	29.82	3321	13.032	0.724	NA	0.217	1.033	8.82	162.635
144	1	151	0.975	1.388	30.03	3445	13.133	0.649	NA	0.101	0.482	5.611	-3.209
145	1	152	0.908	1.425	30.24	3916	13.209	0.667	NA	0.076	0.363	150.906	145.295
146	1	153	0.754	1.321	30.45	5804	13.395	0.85	NA	0.186	0.885	-146.273	62.821
147	1	154	0.793	1.388	30.66	2613	13.472	0.777	NA	0.077	0.366	59.631	-154.096
148	1	155	0.772	1.453	30.87	2367	13.541	0.753	NA	0.069	0.328	107.922	48.291
149	1	156	0.853	1.429	31.08	2929	13.626	0.704	NA	0.085	0.406	-16.677	-124.599
150	1	157	0.783	1.417	31.29	2442	13.698	0.766	NA	0.072	0.341	-170.752	-154.076
151	1	158	0.825	1.348	31.5	3182	13.779	0.78	NA	0.081	0.387	-58.634	112.119
152	1	159	0.87	1.365	31.71	2967	13.827	0.736	NA	0.048	0.231	20.525	79.159
153	1	160	0.912	1.408	31.92	2240	13.887	0.676	NA	0.06	0.285	46.022	25.497
154	1	161	0.907	1.428	32.13	2463	13.907	0.666	NA	0.02	0.096	103.855	57.833
155	1	162	0.797	1.38	32.34	2835	14.027	0.779	NA	0.12	0.57	-156.581	99.564
156	1	163	0.869	1.408	32.55	2372	14.104	0.707	NA	0.077	0.367	21.184	177.766
157	1	164	1.019	1.396	32.76	4686	14.255	0.615	NA	0.151	0.718	-4.595	-25.779
158	1	165	0.934	1.467	32.97	4345	14.366	0.618	NA	0.111	0.528	139.925	144.52
159	1	166	0.778	1.42	33.18	3093	14.53	0.769	NA	0.164	0.78	-163.268	56.807
160	1	167	0.662	1.332	33.39	3786	14.675	0.913	NA	0.145	0.69	-142.599	20.668
161	1	168	0.61	1.33	33.6	4096	14.727	0.956	NA	0.052	0.248	-178.294	-35.694
162	1	169	0.667	1.335	33.81	3967	14.783	0.908	NA	0.056	0.269	4.591	-177.115
163	1	170	0.605	1.329	34.02	1446	14.846	0.962	NA	0.062	0.297	-174.227	-178.818
164	1	171	0.706	1.305	34.23	2634	14.95	0.897	NA	0.104	0.495	-13.264	160.963
165	1	172	0.776	1.392	34.44	1407	15.062	0.787	NA	0.112	0.534	51.462	64.725
166	1	173	0.596	1.341	34.65	1738	15.249	0.962	NA	0.187	0.892	-164.083	144.456
167	1	174	0.53	1.308	34.86	1824	15.323	1.035	NA	0.074	0.352	-153.276	10.807
168	1	175	0.808	1.377	35.07	930	15.61	0.772	NA	0.287	1.366	13.966	167.241
169	1	176	0.589	1.341	35.28	2156	15.832	0.968	NA	0.222	1.058	-170.526	175.508
170	1	177	0.585	1.323	35.49	910	15.85	0.981	NA	0.018	0.085	-103.917	66.608
171	1	178	0.608	1.327	35.7	881	15.873	0.96	NA	0.024	0.113	8.027	111.945
172	1	179	0.632	1.355	35.91	1337	15.91	0.925	NA	0.037	0.175	50.169	42.142
173	1	180	0.78	1.435	36.12	1610	16.079	0.757	NA	0.169	0.805	28.407	-21.762
174	1	181	0.755	1.327	36.33	1107	16.19	0.845	NA	0.111	0.527	-103.185	-131.591
175	1	182	0.657	1.387	36.54	1791	16.304	0.885	NA	0.115	0.546	148.472	-108.344
176	1	183	0.694	1.346	36.75	1160	16.36	0.879	NA	0.055	0.263	-47.784	163.745
177	1	184	0.563	1.277	36.96	3389	16.508	1.026	NA	0.149	0.709	-152.234	-104.45
178	1	185	0.776	1.436	37.17	1638	16.774	0.76	NA	0.266	1.266	36.635	-171.131
179	1	186	0.718	1.379	37.38	2613	16.855	0.841	NA	0.081	0.386	-136.055	-172.69
180	1	187	0.725	1.404	37.59	1514	16.881	0.821	NA	0.025	0.12	73.963	-149.982
181	1	188	0.58	1.221	37.8	1614	17.114	1.047	NA	0.233	1.11	-128.353	157.684
182	1	189	0.526	1.242	38.01	4155	17.172	1.076	NA	0.058	0.275	158.41	-73.237
183	1	190	0.591	1.364	38.22	1885	17.31	0.953	NA	0.138	0.659	62.078	-96.332
184	1	191	0.449	1.181	38.43	3895	17.542	1.175	NA	0.233	1.108	-127.777	170.145
185	1	192	0.386	1.234	38.64	5983	17.624	1.195	NA	0.082	0.39	139.513	-92.71
186	1	193	0.625	1.25	38.85	1753	17.863	0.994	NA	0.239	1.138	3.906	-135.607
187	1	194	0.646	1.294	39.06	1983	17.912	0.95	NA	0.049	0.233	63.812	59.906
188	1	195	0.654	1.344	39.27	1384	17.963	0.913	NA	0.051	0.242	81.499	17.686
189	1	196	0.712	1.355	39.48	2184	18.022	0.86	NA	0.059	0.281	10.748	-70.751
190	1	197	0.747	1.253	39.69	1796	18.13	0.902	NA	0.108	0.513	-70.842	-81.59
191	1	198	0.741	1.369	39.9	1817	18.245	0.829	NA	0.115	0.549	93.037	163.879
192	1	199	0.666	1.335	40.11	1504	18.327	0.908	NA	0.082	0.389	-156.001	110.962
193	1	200	0.558	1.214	40.32	3703	18.489	1.068	NA	0.163	0.774	-131.612	24.389
194	1	201	0.503	1.304	40.53	3545	18.595	1.059	NA	0.105	0.501	121.416	-106.971
195	1	202	0.502	1.306	40.74	3571	18.597	1.059	NA	0.002	0.011	117.764	-3.653
196	1	203	0.581	1.319	40.95	2700	18.677	0.986	NA	0.08	0.381	9.343	-108.421
197	1	204	0.579	1.271	41.16	2909	18.725	1.016	NA	0.048	0.226	-92.37	-101.713
198	1	205	0.493	1.215	41.37	3972	18.827	1.119	NA	0.103	0.49	-147.037	-54.667
199	1	206	0.635	1.248	41.58	2835	18.973	0.988	NA	0.145	0.692	12.993	160.03
200	1	207	0.609	1.272	41.79	2929	19.009	0.993	NA	0.036	0.17	136.814	123.821
