# Supplementary material for: Random sub-diffusion and capture of genes by the nuclear pore reduces dynamics and coordinates inter-chromosomal movement
Source: eLife. 2021 May 18;10:e66238. doi: 10.7554/eLife.66238 (PMC8195609; doi:10.7554/eLife.66238)
Supplement: Figure 6—source data 1. [file elife-66238-fig6-data1.zip › CLUST_DB/CLUST_HIS4dip_MinusH/190328_QuickCap_H4dip_MinusH_Sec_02.csv]

Nr	TID	PID	x [micron]	y [micron]	t [sec]	I [val]	Len [micron]	D2S [micron]	D2R [micron]	D2P [micron]	v [micron/sec]	α [deg]	Δα [deg]
1	1	5	3.188	2.884	0	3165	0	0	NA	NA	NA	NA	NA
2	1	6	3.207	2.961	0.21	3413	0.08	0.08	NA	0.08	0.379	76.316	NA
3	1	7	3.181	2.883	0.42	1996	0.162	0.007	NA	0.082	0.391	-108.479	175.205
4	1	8	3.065	2.931	0.63	3498	0.287	0.132	NA	0.126	0.598	157.637	-93.884
5	1	9	3.164	2.889	0.84	5275	0.395	0.025	NA	0.108	0.514	-23.023	179.34
6	1	10	3.339	2.95	1.05	1706	0.58	0.164	NA	0.185	0.881	19.243	42.266
7	1	11	3.286	2.911	1.26	2393	0.645	0.102	NA	0.065	0.31	-143.554	-162.797
8	1	12	3.343	2.987	1.47	2184	0.74	0.186	NA	0.095	0.451	53.037	-163.409
9	1	13	3.209	3.058	1.68	1809	0.892	0.176	NA	0.152	0.724	151.932	98.896
10	1	14	3.313	3.217	1.89	3121	1.081	0.356	NA	0.189	0.902	56.714	-95.218
11	1	15	3.279	2.955	2.1	2536	1.346	0.116	NA	0.264	1.258	-97.373	-154.087
12	1	16	3.279	2.911	2.31	1695	1.389	0.095	NA	0.043	0.207	-90.096	7.277
13	1	17	3.259	2.983	2.52	2265	1.464	0.122	NA	0.075	0.356	105.479	-164.425
14	1	18	3.263	2.938	2.73	2276	1.509	0.093	NA	0.045	0.215	-85.002	169.52
15	1	19	3.321	2.957	2.94	2852	1.57	0.152	NA	0.061	0.29	18.199	103.2
16	1	20	3.224	3.035	3.15	3507	1.694	0.156	NA	0.124	0.592	141.16	122.962
17	1	21	3.203	3.102	3.36	2737	1.764	0.218	NA	0.07	0.331	107.581	-33.579
18	1	22	3.211	3.034	3.57	3370	1.832	0.152	NA	0.068	0.326	-83.042	169.377
19	1	23	3.196	2.906	3.78	3174	1.96	0.024	NA	0.128	0.61	-96.784	-13.741
20	1	24	3.157	3.067	3.99	3682	2.126	0.186	NA	0.166	0.789	103.782	-159.434
21	1	25	3.182	3.082	4.2	2805	2.155	0.198	NA	0.03	0.141	30.624	-73.158
22	1	26	3.204	3.015	4.41	5260	2.226	0.132	NA	0.071	0.338	-72.584	-103.208
23	1	27	3.306	2.994	4.62	5437	2.33	0.161	NA	0.104	0.495	-11.197	61.387
24	1	28	3.285	2.882	4.83	5691	2.445	0.097	NA	0.115	0.547	-100.475	-89.277
25	1	29	3.151	2.911	5.04	5525	2.582	0.045	NA	0.137	0.65	167.721	-91.804
26	1	30	3.221	2.954	5.25	1855	2.663	0.077	NA	0.082	0.389	31.897	-135.824
27	1	31	3.373	2.975	5.46	1440	2.817	0.206	NA	0.154	0.734	8.056	-23.841
28	1	32	3.255	2.901	5.67	3334	2.957	0.069	NA	0.14	0.666	-147.817	-155.872
29	1	33	3.179	2.783	5.88	3255	3.098	0.102	NA	0.14	0.668	-122.508	25.309
30	1	34	3.199	2.883	6.09	1751	3.199	0.011	NA	0.102	0.485	79	-158.492
31	1	35	3.128	2.766	6.3	4241	3.335	0.132	NA	0.136	0.648	-121.075	159.925
32	1	36	3.064	2.647	6.51	3519	3.471	0.268	NA	0.136	0.646	-118.359	2.717
33	1	37	3.124	2.694	6.72	4040	3.548	0.2	NA	0.077	0.364	38.316	156.674
34	1	38	3.129	2.849	6.93	5060	3.702	0.068	NA	0.155	0.736	88.013	49.698
35	1	39	3.192	2.926	7.14	4243	3.801	0.042	NA	0.099	0.473	51.002	-37.011
36	1	40	3.189	2.862	7.35	2645	3.865	0.022	NA	0.064	0.304	-93	-144.002
37	1	41	3.095	2.875	7.56	5162	3.96	0.094	NA	0.095	0.451	172.161	-94.838
38	1	42	3.069	2.917	7.77	3490	4.009	0.123	NA	0.049	0.235	121.125	-51.036
39	1	43	3.008	2.941	7.98	4740	4.075	0.189	NA	0.066	0.313	158.884	37.758
40	1	44	3.1	3.055	8.19	2517	4.222	0.192	NA	0.147	0.699	50.917	-107.966
41	1	45	3.087	3.044	8.4	3778	4.24	0.189	NA	0.018	0.084	-140.668	168.415
42	1	46	3.081	3.087	8.61	4236	4.283	0.23	NA	0.044	0.208	97.301	-122.031
43	1	47	3.086	3.006	8.82	3170	4.365	0.159	NA	0.081	0.386	-86.851	175.848
44	1	48	3.06	2.977	9.03	2771	4.403	0.158	NA	0.039	0.185	-131.496	-44.646
45	1	49	3.077	3.005	9.24	3515	4.437	0.164	NA	0.033	0.158	58.277	-170.227
46	1	50	3.12	2.994	9.45	2890	4.481	0.129	NA	0.045	0.212	-14.548	-72.825
47	1	51	3.171	3.044	9.66	3366	4.553	0.161	NA	0.071	0.34	44.25	58.798
48	1	52	3.185	2.874	9.87	2707	4.723	0.01	NA	0.17	0.811	-85.41	-129.66
49	1	53	3.166	3.076	10.08	5932	4.926	0.193	NA	0.203	0.965	95.303	-179.288
50	1	54	3.267	3.127	10.29	3278	5.038	0.255	NA	0.113	0.536	27.003	-68.299
51	1	55	3.269	3.085	10.5	2815	5.08	0.217	NA	0.042	0.2	-86.266	-113.269
52	1	56	3.282	2.988	10.71	3532	5.179	0.14	NA	0.098	0.468	-82.755	3.511
53	1	57	3.387	3.099	10.92	3699	5.331	0.293	NA	0.153	0.728	46.673	129.428
54	1	58	3.414	3.034	11.13	3677	5.401	0.271	NA	0.07	0.332	-67.386	-114.059
55	1	59	3.395	3.055	11.34	1902	5.429	0.269	NA	0.028	0.133	130.912	-161.702
56	1	60	3.314	2.989	11.55	1994	5.534	0.164	NA	0.105	0.5	-140.849	88.239
57	1	61	3.298	3.058	11.76	3266	5.605	0.206	NA	0.071	0.337	103.033	-116.118
58	1	62	3.225	3.149	11.97	4819	5.722	0.268	NA	0.117	0.557	128.849	25.816
59	1	63	3.27	3.026	12.18	2538	5.853	0.164	NA	0.131	0.626	-69.687	161.464
60	1	64	3.378	2.91	12.39	1516	6.012	0.192	NA	0.159	0.755	-47.203	22.484
61	1	65	3.384	2.957	12.6	2005	6.059	0.209	NA	0.047	0.226	83.296	130.498
62	1	66	3.319	3.115	12.81	1614	6.23	0.265	NA	0.171	0.813	112.159	28.863
63	1	67	3.357	2.991	13.02	1949	6.359	0.2	NA	0.129	0.617	-73.057	174.785
64	1	68	3.462	2.783	13.23	1422	6.592	0.292	NA	0.233	1.109	-63.054	10.003
65	1	69	3.461	2.86	13.44	1243	6.669	0.274	NA	0.077	0.365	91.188	154.242
66	1	70	3.285	2.949	13.65	3641	6.866	0.116	NA	0.197	0.938	153.302	62.114
67	1	71	3.363	2.88	13.86	2666	6.97	0.175	NA	0.104	0.494	-41.387	165.311
68	1	72	3.309	3.051	14.07	3101	7.149	0.206	NA	0.179	0.854	107.443	148.83
69	1	73	3.494	3.037	14.28	2207	7.335	0.342	NA	0.186	0.884	-4.223	-111.665
70	1	74	3.437	3.05	14.49	3639	7.394	0.299	NA	0.059	0.28	167.17	171.393
71	1	75	3.387	2.987	14.7	4597	7.474	0.224	NA	0.08	0.382	-128.261	64.569
72	1	76	3.303	2.944	14.91	3029	7.569	0.13	NA	0.095	0.451	-152.937	-24.676
73	1	77	3.288	2.969	15.12	2634	7.597	0.131	NA	0.028	0.135	121.245	-85.818
74	1	78	3.457	3.024	15.33	3411	7.775	0.303	NA	0.178	0.847	18.091	-103.154
75	1	79	3.389	3.046	15.54	5094	7.847	0.258	NA	0.072	0.342	161.931	143.84
76	1	80	3.481	2.927	15.75	3052	7.997	0.296	NA	0.15	0.716	-52.317	145.751
77	1	81	3.505	2.922	15.96	3007	8.022	0.319	NA	0.025	0.117	-12.087	40.23
78	1	82	3.463	2.946	16.17	2724	8.07	0.282	NA	0.048	0.228	149.408	161.495
79	1	83	3.535	3.045	16.38	2818	8.192	0.382	NA	0.122	0.582	54.322	-95.086
80	1	84	3.495	3.012	16.59	3938	8.243	0.333	NA	0.052	0.246	-140.178	165.499
81	1	85	3.477	2.759	16.8	2988	8.497	0.315	NA	0.254	1.208	-94.106	46.072
82	1	86	3.354	2.769	17.01	3765	8.62	0.202	NA	0.123	0.586	175.527	-90.367
83	1	87	3.459	2.822	17.22	3317	8.737	0.278	NA	0.117	0.557	26.91	-148.617
84	1	88	3.385	2.765	17.43	3377	8.83	0.23	NA	0.093	0.443	-142.14	-169.05
85	1	89	3.368	2.741	17.64	2325	8.86	0.23	NA	0.029	0.14	-126.241	15.9
86	1	90	3.418	2.806	17.85	2342	8.942	0.243	NA	0.082	0.392	52.4	178.64
87	1	91	3.482	2.7	18.06	1792	9.067	0.347	NA	0.125	0.594	-58.86	-111.26
88	1	92	3.474	2.954	18.27	4516	9.322	0.294	NA	0.255	1.214	91.932	150.792
89	1	93	3.541	2.824	18.48	4270	9.468	0.358	NA	0.146	0.696	-62.739	-154.671
90	1	94	3.557	2.801	18.69	4642	9.496	0.378	NA	0.029	0.137	-55.577	7.162
91	1	95	3.523	2.839	18.9	2653	9.548	0.338	NA	0.052	0.245	131.22	-173.203
92	1	96	3.56	2.741	19.11	3251	9.653	0.399	NA	0.105	0.501	-69.307	159.472
93	1	97	3.573	2.876	19.32	4315	9.789	0.385	NA	0.136	0.648	84.484	153.791
94	1	98	3.497	3.107	19.53	2602	10.032	0.381	NA	0.243	1.156	108.322	23.838
95	1	99	3.552	2.795	19.74	2666	10.348	0.375	NA	0.316	1.507	-80.008	171.671
96	1	100	3.373	3.003	19.95	3669	10.623	0.22	NA	0.274	1.306	130.778	-149.215
97	1	101	3.51	3.08	20.16	3037	10.78	0.377	NA	0.157	0.749	29.505	-101.272
98	1	102	3.462	3.026	20.37	2035	10.853	0.308	NA	0.073	0.346	-131.601	-161.106
99	1	103	3.693	2.597	20.58	4253	11.34	0.581	NA	0.487	2.321	-61.672	69.929
100	1	104	3.659	2.723	20.79	1365	11.471	0.497	NA	0.131	0.624	105.189	166.861
101	1	105	3.472	2.88	21	1661	11.714	0.284	NA	0.243	1.159	140.037	34.847
102	1	106	3.509	3.103	21.21	3584	11.94	0.388	NA	0.226	1.077	80.57	-59.466
103	1	107	3.537	3.015	21.42	4034	12.033	0.373	NA	0.092	0.44	-72.338	-152.908
104	1	108	3.476	2.875	21.63	4296	12.186	0.288	NA	0.153	0.728	-113.755	-41.417
105	1	109	3.503	2.881	21.84	5606	12.214	0.315	NA	0.028	0.134	11.811	125.566
106	1	110	3.491	2.687	22.05	3404	12.408	0.361	NA	0.194	0.925	-93.684	-105.494
107	1	111	3.546	2.568	22.26	2436	12.54	0.478	NA	0.132	0.627	-64.884	28.8
108	1	112	3.563	2.635	22.47	2549	12.609	0.45	NA	0.07	0.332	75.867	140.751
109	1	113	3.532	2.602	22.68	4000	12.655	0.445	NA	0.046	0.219	-133.399	150.735
110	1	114	3.618	2.608	22.89	2687	12.742	0.511	NA	0.086	0.412	4.259	137.657
111	1	115	3.581	2.542	23.1	4232	12.818	0.521	NA	0.076	0.361	-119.234	-123.492
112	1	116	3.51	2.51	23.31	4149	12.896	0.493	NA	0.078	0.374	-155.722	-36.488
113	1	117	3.392	2.565	23.52	3257	13.026	0.379	NA	0.13	0.617	154.619	-49.66
114	1	118	3.428	2.619	23.73	4010	13.09	0.358	NA	0.064	0.306	56.241	-98.378
115	1	119	3.352	2.566	23.94	3005	13.182	0.358	NA	0.093	0.441	-145.426	158.333
116	1	120	3.637	2.577	24.15	2178	13.468	0.544	NA	0.286	1.361	2.291	147.717
117	1	121	3.718	2.501	24.36	5702	13.579	0.654	NA	0.111	0.527	-43.436	-45.727
118	1	122	3.669	2.561	24.57	5687	13.656	0.579	NA	0.077	0.368	129.274	172.71
119	1	123	3.699	2.54	24.78	2487	13.692	0.616	NA	0.036	0.173	-35.071	-164.345
120	1	124	3.677	2.576	24.99	4339	13.734	0.578	NA	0.042	0.198	121.244	156.315
121	1	125	3.598	2.617	25.2	2613	13.824	0.489	NA	0.09	0.427	152.383	31.139
122	1	126	3.536	2.567	25.41	3534	13.903	0.471	NA	0.079	0.378	-140.6	67.017
123	1	127	3.535	2.629	25.62	1849	13.965	0.431	NA	0.061	0.293	91.077	-128.323
124	1	128	3.574	2.585	25.83	1499	14.023	0.488	NA	0.058	0.279	-48.806	-139.883
125	1	129	3.671	2.565	26.04	4543	14.123	0.579	NA	0.1	0.475	-11.412	37.395
126	1	130	3.678	2.521	26.25	4341	14.167	0.609	NA	0.044	0.209	-81.887	-70.475
127	1	131	3.569	2.536	26.46	3366	14.276	0.516	NA	0.109	0.521	172.247	-105.866
128	1	132	3.682	2.497	26.67	2747	14.395	0.627	NA	0.119	0.568	-19.11	168.643
129	1	133	3.533	2.508	26.88	4629	14.545	0.51	NA	0.15	0.712	175.765	-165.125
130	1	134	3.643	2.526	27.09	2530	14.657	0.579	NA	0.112	0.535	9.207	-166.557
131	1	135	3.589	2.543	27.3	4095	14.714	0.527	NA	0.057	0.27	162.567	153.359
132	1	136	3.521	2.632	27.51	3763	14.826	0.418	NA	0.112	0.533	127.721	-34.846
133	1	137	3.418	2.592	27.72	3737	14.936	0.372	NA	0.11	0.524	-158.903	73.376
134	1	138	3.537	2.517	27.93	1717	15.077	0.507	NA	0.141	0.671	-32.334	126.569
135	1	139	3.586	2.575	28.14	3421	15.153	0.504	NA	0.076	0.363	50.174	82.508
136	1	140	3.499	2.457	28.35	5341	15.3	0.529	NA	0.147	0.7	-126.131	-176.305
137	1	141	3.484	2.619	28.56	3349	15.463	0.398	NA	0.163	0.774	95.306	-138.563
138	1	142	3.456	2.59	28.77	3191	15.503	0.398	NA	0.041	0.193	-135.272	129.422
139	1	143	3.588	2.581	28.98	1992	15.636	0.502	NA	0.133	0.634	-3.979	131.293
140	1	144	3.467	2.479	29.19	3012	15.795	0.492	NA	0.158	0.754	-139.857	-135.878
141	1	145	3.475	2.479	29.4	2739	15.802	0.496	NA	0.007	0.034	1.605	141.462
142	1	146	3.556	2.622	29.61	2577	15.967	0.452	NA	0.165	0.784	60.314	58.71
143	1	147	3.682	2.551	29.82	2007	16.111	0.596	NA	0.144	0.688	-29.545	-89.86
144	1	148	3.653	2.641	30.03	1717	16.205	0.525	NA	0.094	0.449	107.581	137.126
145	1	149	3.527	2.617	30.24	2600	16.334	0.432	NA	0.128	0.611	-169.211	83.208
146	1	150	3.778	2.477	30.45	3330	16.621	0.717	NA	0.287	1.367	-29.064	140.147
147	1	151	3.717	2.509	30.66	6231	16.69	0.648	NA	0.069	0.328	152.492	-178.444
148	1	152	3.703	2.501	30.87	3069	16.706	0.641	NA	0.017	0.079	-151.153	56.355
149	1	153	3.599	2.569	31.08	2944	16.83	0.518	NA	0.124	0.591	146.593	-62.254
150	1	154	3.563	2.538	31.29	2783	16.878	0.51	NA	0.047	0.226	-139.474	73.933
151	1	155	3.539	2.568	31.5	3037	16.915	0.473	NA	0.038	0.179	128.693	-91.833
152	1	156	3.669	2.515	31.71	2783	17.055	0.606	NA	0.139	0.664	-22.15	-150.843
153	1	157	3.715	2.465	31.92	2997	17.123	0.673	NA	0.068	0.325	-47.231	-25.081
154	1	158	3.667	2.408	32.13	4678	17.198	0.675	NA	0.075	0.357	-129.996	-82.765
155	1	159	3.64	2.515	32.34	2513	17.309	0.583	NA	0.111	0.528	103.953	-126.051
156	1	160	3.664	2.54	32.55	2220	17.343	0.587	NA	0.034	0.163	45.254	-58.699
157	1	161	3.667	2.436	32.76	2828	17.447	0.656	NA	0.104	0.495	-88.254	-133.507
158	1	162	3.75	2.4	32.97	4550	17.537	0.742	NA	0.09	0.43	-23.67	64.583
159	1	163	3.748	2.397	33.18	4424	17.54	0.742	NA	0.003	0.015	-133.567	-109.897
160	1	164	3.673	2.469	33.39	3701	17.644	0.639	NA	0.103	0.491	136.029	-90.404
161	1	165	3.671	2.536	33.6	2425	17.711	0.595	NA	0.067	0.32	92.057	-43.972
162	1	166	3.621	2.519	33.81	2252	17.763	0.567	NA	0.053	0.25	-160.964	106.979
163	1	167	3.711	2.661	34.02	2235	17.931	0.568	NA	0.167	0.797	57.842	-141.195
164	1	168	3.753	2.572	34.23	2779	18.029	0.645	NA	0.099	0.47	-64.618	-122.46
165	1	169	3.801	2.508	34.44	3724	18.109	0.719	NA	0.08	0.381	-52.734	11.884
166	1	170	3.685	2.477	34.65	2107	18.23	0.642	NA	0.121	0.575	-164.973	-112.239
167	1	171	3.691	2.364	34.86	3012	18.343	0.724	NA	0.113	0.54	-86.511	78.462
168	1	172	3.66	2.37	35.07	3479	18.375	0.698	NA	0.032	0.153	167.655	-105.834
169	1	173	3.65	2.36	35.28	3835	18.39	0.699	NA	0.014	0.067	-134.01	58.335
170	1	174	3.57	2.364	35.49	3923	18.47	0.645	NA	0.08	0.381	177.226	-48.763
171	1	175	3.58	2.426	35.7	2048	18.532	0.603	NA	0.062	0.296	81.262	-95.964
172	1	176	3.641	2.332	35.91	3443	18.644	0.714	NA	0.112	0.534	-57.052	-138.314
173	1	177	3.655	2.327	36.12	2269	18.659	0.727	NA	0.015	0.071	-19.416	37.636
174	1	178	3.685	2.294	36.33	1924	18.703	0.771	NA	0.044	0.212	-47.539	-28.123
175	1	179	3.738	2.324	36.54	2167	18.765	0.785	NA	0.061	0.292	29.236	76.775
176	1	180	3.769	2.3	36.75	2423	18.803	0.823	NA	0.038	0.183	-37.821	-67.057
177	1	181	3.604	2.391	36.96	2062	18.991	0.645	NA	0.188	0.895	151.057	-171.122
178	1	182	3.771	2.464	37.17	2694	19.172	0.719	NA	0.181	0.864	23.507	-127.55
179	1	183	3.736	2.391	37.38	3583	19.253	0.738	NA	0.08	0.383	-115.181	-138.688
180	1	184	3.711	2.288	37.59	1504	19.359	0.793	NA	0.106	0.507	-103.923	11.258
181	1	185	3.647	2.287	37.8	2318	19.423	0.753	NA	0.063	0.302	-179.589	-75.666
182	1	186	3.798	2.365	38.01	2316	19.592	0.801	NA	0.17	0.808	27.491	-152.92
183	1	187	3.871	2.309	38.22	3665	19.685	0.893	NA	0.093	0.441	-37.296	-64.787
184	1	188	3.688	2.348	38.43	2995	19.873	0.733	NA	0.188	0.894	168.129	-154.575
185	1	189	3.736	2.339	38.64	1292	19.922	0.773	NA	0.049	0.234	-11.029	-179.158
186	1	190	3.751	2.379	38.85	1725	19.965	0.757	NA	0.043	0.205	69.385	80.414
187	1	191	3.764	2.298	39.06	2769	20.047	0.822	NA	0.082	0.39	-80.916	-150.3
188	1	192	3.755	2.386	39.27	2261	20.135	0.755	NA	0.089	0.422	95.604	176.52
189	1	193	3.783	2.27	39.48	2636	20.255	0.855	NA	0.119	0.567	-76.492	-172.096
190	1	194	3.623	2.316	39.69	2615	20.421	0.716	NA	0.166	0.791	164.07	-119.438
191	1	195	3.562	2.35	39.9	1062	20.491	0.652	NA	0.07	0.334	151.336	-12.734
192	1	196	3.395	2.505	40.11	1307	20.719	0.432	NA	0.228	1.085	137.157	-14.178
193	1	197	3.461	2.403	40.32	3037	20.84	0.553	NA	0.121	0.577	-56.645	166.197
194	1	198	3.453	2.447	40.53	1452	20.884	0.512	NA	0.044	0.211	100.618	157.263
195	1	199	3.599	2.568	40.74	942	21.074	0.518	NA	0.189	0.902	39.953	-60.664
196	1	200	3.637	2.513	40.95	1094	21.141	0.583	NA	0.067	0.321	-54.732	-94.686
197	1	201	3.369	2.361	41.16	3076	21.449	0.553	NA	0.308	1.468	-150.428	-95.696
198	1	202	3.507	2.37	41.37	2131	21.587	0.605	NA	0.138	0.655	3.504	153.933
199	1	203	3.561	2.379	41.58	885	21.643	0.628	NA	0.055	0.264	10.364	6.859
200	1	204	3.721	2.269	41.79	2092	21.837	0.814	NA	0.194	0.924	-34.528	-44.892
