# Supplementary material for: Random sub-diffusion and capture of genes by the nuclear pore reduces dynamics and coordinates inter-chromosomal movement
Source: eLife. 2021 May 18;10:e66238. doi: 10.7554/eLife.66238 (PMC8195609; doi:10.7554/eLife.66238)
Supplement: Figure 6—source data 1. [file elife-66238-fig6-data1.zip › CLUST_DB/CLUST_HIS4dip_MinusH/190328_QuickCap_H4dip_MinusH_Sec_03.csv]

Nr	TID	PID	x [micron]	y [micron]	t [sec]	I [val]	Len [micron]	D2S [micron]	D2R [micron]	D2P [micron]	v [micron/sec]	α [deg]	Δα [deg]
1	1	7	1.79	1.32	0	1410	0	0	NA	NA	NA	NA	NA
2	1	8	1.774	1.298	0.21	1858	0.028	0.028	NA	0.028	0.131	-126.969	NA
3	1	9	1.844	1.266	0.42	2018	0.105	0.076	NA	0.077	0.367	-24.595	102.374
4	1	10	1.818	1.322	0.63	3886	0.166	0.028	NA	0.062	0.295	114.738	139.334
5	1	11	1.873	1.297	0.84	1749	0.227	0.086	NA	0.06	0.287	-24.945	-139.683
6	1	12	1.857	1.295	1.05	1094	0.243	0.071	NA	0.016	0.075	-172.169	-147.224
7	1	13	1.873	1.278	1.26	1890	0.266	0.093	NA	0.023	0.11	-45.957	126.212
8	1	14	1.958	1.328	1.47	1962	0.364	0.168	NA	0.099	0.47	30.537	76.494
9	1	15	2.046	1.446	1.68	1213	0.512	0.285	NA	0.147	0.702	53.325	22.789
10	1	16	1.944	1.418	1.89	3193	0.617	0.183	NA	0.106	0.503	-164.369	142.306
11	1	17	2.001	1.41	2.1	2257	0.675	0.229	NA	0.057	0.273	-8.054	156.315
12	1	18	2.086	1.466	2.31	4025	0.777	0.33	NA	0.102	0.485	33.625	41.679
13	1	19	2.088	1.463	2.52	3449	0.781	0.33	NA	0.004	0.019	-59.148	-92.773
14	1	20	2.014	1.418	2.73	4166	0.867	0.244	NA	0.086	0.412	-148.693	-89.544
15	1	21	1.914	1.393	2.94	4945	0.97	0.144	NA	0.103	0.492	-166.087	-17.395
16	1	22	1.901	1.496	3.15	1994	1.074	0.208	NA	0.104	0.494	97.088	-96.824
17	1	23	1.933	1.493	3.36	3993	1.106	0.224	NA	0.032	0.153	-5.398	-102.487
18	1	24	1.925	1.486	3.57	4383	1.117	0.213	NA	0.011	0.054	-136.719	-131.321
19	1	25	1.906	1.496	3.78	4556	1.139	0.211	NA	0.021	0.101	151.074	-72.207
20	1	26	1.99	1.442	3.99	4987	1.238	0.234	NA	0.1	0.475	-32.872	176.054
21	1	27	1.987	1.447	4.2	3353	1.244	0.234	NA	0.006	0.029	117.121	149.993
22	1	28	1.863	1.461	4.41	4358	1.369	0.159	NA	0.125	0.593	173.42	56.299
23	1	29	1.984	1.425	4.62	2551	1.495	0.221	NA	0.126	0.602	-16.745	169.835
24	1	30	1.925	1.422	4.83	2920	1.555	0.169	NA	0.06	0.283	-177.254	-160.509
25	1	31	1.862	1.381	5.04	2432	1.631	0.094	NA	0.076	0.361	-146.873	30.381
26	1	32	1.873	1.322	5.25	3187	1.69	0.082	NA	0.059	0.283	-79.293	67.58
27	1	33	1.934	1.431	5.46	3347	1.815	0.182	NA	0.125	0.596	60.752	140.045
28	1	34	1.909	1.505	5.67	3697	1.893	0.22	NA	0.078	0.372	108.568	47.816
29	1	35	1.937	1.403	5.88	2916	1.999	0.169	NA	0.106	0.504	-74.325	177.107
30	1	36	1.893	1.452	6.09	2540	2.066	0.167	NA	0.066	0.316	132.537	-153.138
31	1	37	1.971	1.421	6.3	3462	2.15	0.207	NA	0.084	0.4	-21.643	-154.18
32	1	38	2.045	1.504	6.51	2594	2.261	0.314	NA	0.111	0.529	47.806	69.449
33	1	39	2.019	1.368	6.72	2293	2.399	0.233	NA	0.138	0.658	-101.102	-148.909
34	1	40	2.078	1.384	6.93	2572	2.46	0.294	NA	0.061	0.291	15.298	116.4
35	1	41	1.971	1.424	7.14	2169	2.574	0.208	NA	0.114	0.541	159.686	144.388
36	1	42	1.819	1.363	7.35	2451	2.737	0.052	NA	0.164	0.779	-158.395	41.919
37	1	43	2.021	1.402	7.56	2557	2.943	0.245	NA	0.206	0.979	10.777	169.172
38	1	44	2.017	1.459	7.77	4740	3	0.266	NA	0.057	0.273	94.065	83.288
39	1	45	1.932	1.415	7.98	2816	3.095	0.171	NA	0.095	0.454	-152.433	113.502
40	1	46	2.052	1.493	8.19	2493	3.238	0.314	NA	0.143	0.679	33.024	-174.543
41	1	47	1.973	1.416	8.4	3859	3.348	0.207	NA	0.11	0.522	-135.922	-168.946
42	1	48	2.092	1.49	8.61	4168	3.488	0.346	NA	0.14	0.666	31.958	167.88
43	1	49	2.107	1.484	8.82	3735	3.505	0.357	NA	0.017	0.08	-22.982	-54.94
44	1	50	1.967	1.438	9.03	1727	3.653	0.212	NA	0.148	0.704	-162.031	-139.049
45	1	51	1.963	1.407	9.24	3927	3.684	0.193	NA	0.031	0.148	-97.032	64.999
46	1	52	1.995	1.432	9.45	4089	3.724	0.233	NA	0.04	0.191	37.001	134.033
47	1	53	2.023	1.364	9.66	2018	3.797	0.236	NA	0.073	0.347	-67.62	-104.621
48	1	54	1.94	1.504	9.87	1290	3.959	0.237	NA	0.162	0.773	120.659	-171.72
49	1	55	2.015	1.445	10.08	2920	4.054	0.257	NA	0.095	0.453	-38.223	-158.882
50	1	56	2.054	1.39	10.29	2112	4.122	0.273	NA	0.068	0.322	-54.068	-15.844
51	1	57	2.008	1.442	10.5	1745	4.191	0.25	NA	0.07	0.331	131.641	-174.292
52	1	58	1.972	1.403	10.71	4812	4.245	0.199	NA	0.054	0.256	-132.957	95.402
53	1	59	1.914	1.319	10.92	2327	4.347	0.123	NA	0.102	0.486	-124.574	8.383
54	1	60	1.955	1.415	11.13	2438	4.451	0.19	NA	0.104	0.497	66.716	-168.71
55	1	61	2.009	1.46	11.34	2824	4.521	0.259	NA	0.07	0.333	39.867	-26.85
56	1	62	2.089	1.481	11.55	2101	4.604	0.339	NA	0.083	0.395	15.138	-24.729
57	1	63	2.076	1.493	11.76	1465	4.621	0.334	NA	0.017	0.08	136.263	121.125
58	1	64	1.999	1.486	11.97	1378	4.699	0.266	NA	0.078	0.371	-174.747	48.99
59	1	65	2.055	1.532	12.18	2574	4.771	0.339	NA	0.072	0.344	39.769	-145.485
60	1	66	1.871	1.585	12.39	1290	4.963	0.277	NA	0.191	0.912	163.912	124.143
61	1	67	1.875	1.596	12.6	1911	4.974	0.289	NA	0.012	0.055	68.194	-95.718
62	1	68	1.835	1.611	12.81	4130	5.017	0.294	NA	0.043	0.204	159.163	90.969
63	1	69	1.916	1.444	13.02	2822	5.202	0.177	NA	0.186	0.884	-63.976	136.861
64	1	70	1.91	1.488	13.23	2082	5.247	0.206	NA	0.044	0.21	98.655	162.63
65	1	71	1.921	1.368	13.44	1606	5.367	0.139	NA	0.12	0.573	-84.679	176.666
66	1	72	2.001	1.423	13.65	2990	5.464	0.235	NA	0.097	0.463	34.354	119.034
67	1	73	1.931	1.374	13.86	1913	5.549	0.151	NA	0.085	0.406	-144.733	-179.087
68	1	74	1.989	1.479	14.07	1499	5.669	0.255	NA	0.12	0.572	61.436	-153.832
69	1	75	1.97	1.386	14.28	2596	5.765	0.191	NA	0.095	0.454	-101.41	-162.846
70	1	76	1.933	1.386	14.49	2197	5.802	0.157	NA	0.037	0.177	179.511	-79.078
71	1	77	1.972	1.399	14.7	1734	5.844	0.198	NA	0.042	0.198	18.532	-160.979
72	1	78	2.032	1.488	14.91	1642	5.95	0.294	NA	0.107	0.509	55.685	37.153
73	1	79	2.058	1.472	15.12	2286	5.98	0.308	NA	0.03	0.141	-31.379	-87.064
74	1	80	2.002	1.553	15.33	2365	6.078	0.314	NA	0.098	0.467	124.832	156.21
75	1	81	2.056	1.511	15.54	2476	6.147	0.327	NA	0.069	0.328	-37.474	-162.305
76	1	82	2.058	1.453	15.75	3677	6.205	0.298	NA	0.058	0.277	-88.631	-51.157
77	1	83	2.14	1.512	15.96	2103	6.306	0.399	NA	0.101	0.482	36.036	124.667
78	1	84	2.023	1.557	16.17	4580	6.431	0.333	NA	0.125	0.593	158.808	122.772
79	1	85	1.977	1.52	16.38	2845	6.49	0.273	NA	0.06	0.284	-141.626	59.566
80	1	86	1.945	1.625	16.59	2664	6.6	0.342	NA	0.11	0.523	106.789	-111.585
81	1	87	2.001	1.578	16.8	3283	6.674	0.333	NA	0.074	0.351	-40.036	-146.826
82	1	88	1.925	1.595	17.01	1203	6.752	0.306	NA	0.078	0.373	167.631	-152.333
83	1	89	2.042	1.44	17.22	2807	6.946	0.279	NA	0.194	0.923	-52.684	139.685
84	1	90	1.986	1.513	17.43	2950	7.038	0.275	NA	0.092	0.437	127.515	-179.802
85	1	91	2.056	1.546	17.64	3645	7.114	0.349	NA	0.076	0.364	25.509	-102.006
86	1	92	2.058	1.631	17.85	3797	7.199	0.41	NA	0.085	0.405	88.635	63.126
87	1	93	2.004	1.58	18.06	3517	7.274	0.336	NA	0.074	0.354	-136.279	135.086
88	1	94	2.132	1.653	18.27	2879	7.421	0.477	NA	0.147	0.702	29.676	165.955
89	1	95	2.069	1.732	18.48	2760	7.522	0.497	NA	0.101	0.479	128.349	98.673
90	1	96	2.188	1.676	18.69	2169	7.652	0.533	NA	0.131	0.622	-25.285	-153.634
91	1	97	2.078	1.553	18.9	4151	7.817	0.37	NA	0.164	0.783	-131.843	-106.558
92	1	98	1.997	1.739	19.11	4002	8.02	0.468	NA	0.203	0.967	113.542	-114.615
93	1	99	2.095	1.62	19.32	2976	8.174	0.428	NA	0.154	0.733	-50.616	-164.158
94	1	100	2.145	1.537	19.53	1666	8.271	0.415	NA	0.097	0.464	-59.103	-8.487
95	1	101	2.189	1.514	19.74	3901	8.322	0.443	NA	0.05	0.24	-27.333	31.77
96	1	102	2.218	1.543	19.95	3157	8.363	0.482	NA	0.041	0.196	45.479	72.813
97	1	103	2.236	1.567	20.16	2003	8.393	0.509	NA	0.03	0.142	52.85	7.371
98	1	104	2.172	1.461	20.37	2101	8.516	0.407	NA	0.124	0.588	-121.464	-174.315
99	1	105	2.238	1.501	20.58	1828	8.593	0.483	NA	0.077	0.367	31.221	152.686
100	1	106	2.287	1.561	20.79	4002	8.67	0.552	NA	0.077	0.368	50.194	18.973
101	1	107	2.276	1.581	21	4535	8.693	0.551	NA	0.023	0.109	118.149	67.955
102	1	108	2.142	1.559	21.21	3551	8.83	0.425	NA	0.136	0.65	-170.616	71.235
103	1	109	2.172	1.488	21.42	1241	8.907	0.417	NA	0.077	0.368	-66.502	104.114
104	1	110	2.199	1.525	21.63	4078	8.953	0.458	NA	0.046	0.22	54.423	120.925
105	1	111	2.124	1.462	21.84	3455	9.051	0.363	NA	0.098	0.467	-139.792	165.785
106	1	112	2.294	1.581	22.05	2551	9.258	0.567	NA	0.207	0.986	35.014	174.806
107	1	113	2.272	1.534	22.26	3323	9.31	0.527	NA	0.051	0.245	-115.26	-150.274
108	1	114	2.163	1.608	22.47	2912	9.442	0.47	NA	0.132	0.627	146.213	-98.527
109	1	115	2.213	1.58	22.68	3027	9.499	0.496	NA	0.058	0.275	-28.941	-175.154
110	1	116	2.182	1.546	22.89	2624	9.546	0.452	NA	0.046	0.221	-132.674	-103.734
111	1	117	2.116	1.537	23.1	2562	9.612	0.391	NA	0.066	0.314	-172.532	-39.858
112	1	118	2.127	1.585	23.31	3609	9.661	0.429	NA	0.049	0.234	76.849	-110.619
113	1	119	2.274	1.669	23.52	2820	9.83	0.596	NA	0.169	0.805	29.888	-46.96
114	1	120	2.186	1.572	23.73	2432	9.961	0.469	NA	0.131	0.623	-132.033	-161.921
115	1	121	2.223	1.63	23.94	2344	10.03	0.533	NA	0.069	0.328	57.451	-170.516
116	1	122	2.323	1.631	24.15	1885	10.13	0.617	NA	0.1	0.476	0.854	-56.597
117	1	123	2.21	1.59	24.36	2231	10.25	0.499	NA	0.121	0.576	-159.747	-160.601
118	1	124	2.071	1.587	24.57	2664	10.389	0.388	NA	0.138	0.659	-179.024	-19.277
119	1	125	2.085	1.669	24.78	3430	10.472	0.457	NA	0.083	0.397	80.779	-100.198
120	1	126	2.104	1.674	24.99	2231	10.492	0.473	NA	0.019	0.093	13.203	-67.576
121	1	127	2.121	1.648	25.2	2579	10.523	0.466	NA	0.032	0.151	-56.173	-69.376
122	1	128	2.11	1.664	25.41	2611	10.544	0.47	NA	0.02	0.096	123.6	179.773
123	1	129	2.008	1.693	25.62	2781	10.649	0.432	NA	0.106	0.504	164.592	40.992
124	1	130	2.041	1.695	25.83	2549	10.682	0.451	NA	0.033	0.155	4.153	-160.438
125	1	131	2.08	1.638	26.04	2193	10.751	0.431	NA	0.069	0.329	-54.92	-59.073
126	1	132	2.047	1.728	26.25	2431	10.846	0.482	NA	0.095	0.454	110.375	165.295
127	1	133	2.115	1.661	26.46	1433	10.942	0.471	NA	0.095	0.454	-44.366	-154.741
128	1	134	2.134	1.711	26.67	2762	10.995	0.52	NA	0.053	0.252	69.474	113.841
129	1	135	2.035	1.749	26.88	2813	11.1	0.494	NA	0.106	0.503	158.951	89.477
130	1	136	2.011	1.863	27.09	3255	11.217	0.586	NA	0.117	0.556	102.24	-56.711
131	1	137	2.038	1.764	27.3	3366	11.319	0.508	NA	0.102	0.488	-74.766	-177.006
132	1	138	2.077	1.839	27.51	2621	11.404	0.593	NA	0.085	0.402	62.301	137.067
133	1	139	2.137	1.731	27.72	2122	11.527	0.537	NA	0.124	0.589	-60.987	-123.288
134	1	140	2.088	1.804	27.93	3191	11.616	0.568	NA	0.088	0.42	123.557	-175.455
135	1	141	2.156	1.85	28.14	4211	11.697	0.644	NA	0.082	0.389	33.933	-89.624
136	1	142	2.263	1.747	28.35	2681	11.845	0.637	NA	0.148	0.704	-43.792	-77.725
137	1	143	2.378	1.698	28.56	2082	11.971	0.699	NA	0.126	0.601	-23.232	20.56
138	1	144	2.291	1.695	28.77	2282	12.058	0.626	NA	0.087	0.415	-178.097	-154.865
139	1	145	2.317	1.67	28.98	3963	12.094	0.632	NA	0.035	0.167	-43.919	134.179
140	1	146	2.261	1.722	29.19	1915	12.169	0.619	NA	0.076	0.361	137.037	-179.045
141	1	147	2.265	1.673	29.4	2252	12.219	0.591	NA	0.05	0.236	-85.724	137.239
142	1	148	2.18	1.758	29.61	3502	12.339	0.587	NA	0.12	0.573	134.652	-139.624
143	1	149	2.277	1.566	29.82	3140	12.555	0.546	NA	0.215	1.026	-63.232	162.116
144	1	150	2.277	1.633	30.03	1984	12.622	0.579	NA	0.067	0.318	89.912	153.144
145	1	151	2.276	1.592	30.24	3231	12.662	0.557	NA	0.04	0.191	-91.343	178.745
146	1	152	2.245	1.598	30.45	1521	12.694	0.533	NA	0.032	0.154	170.236	-98.421
147	1	153	2.24	1.695	30.66	2843	12.791	0.586	NA	0.097	0.462	92.468	-77.768
148	1	154	2.25	1.719	30.87	3022	12.817	0.609	NA	0.026	0.124	69.127	-23.341
149	1	155	2.097	1.72	31.08	2203	12.97	0.504	NA	0.153	0.728	179.834	110.707
150	1	156	2.203	1.582	31.29	2997	13.143	0.489	NA	0.173	0.826	-52.349	127.817
151	1	157	2.245	1.64	31.5	3748	13.215	0.556	NA	0.072	0.342	53.775	106.124
152	1	158	2.294	1.657	31.71	2039	13.267	0.606	NA	0.052	0.247	18.461	-35.313
153	1	159	2.29	1.543	31.92	2907	13.381	0.547	NA	0.114	0.541	-92.059	-110.52
154	1	160	2.213	1.668	32.13	2278	13.527	0.547	NA	0.147	0.698	121.868	-146.073
155	1	161	2.306	1.727	32.34	3353	13.638	0.657	NA	0.111	0.526	32.699	-89.169
156	1	162	2.234	1.653	32.55	1482	13.741	0.555	NA	0.103	0.491	-134.185	-166.884
157	1	163	2.247	1.668	32.76	2809	13.76	0.574	NA	0.019	0.092	48.779	-177.036
158	1	164	2.255	1.701	32.97	1994	13.795	0.601	NA	0.034	0.163	76.164	27.385
159	1	165	2.229	1.585	33.18	2079	13.913	0.513	NA	0.119	0.565	-102.541	-178.705
160	1	166	2.195	1.57	33.39	1275	13.951	0.476	NA	0.037	0.178	-155.144	-52.603
161	1	167	2.207	1.601	33.6	2299	13.984	0.503	NA	0.034	0.161	69.772	-135.084
162	1	168	2.186	1.566	33.81	1971	14.025	0.466	NA	0.041	0.193	-120.408	169.82
163	1	169	2.217	1.575	34.02	1932	14.056	0.496	NA	0.031	0.149	15.081	135.489
164	1	170	2.226	1.694	34.23	1856	14.176	0.574	NA	0.12	0.569	85.59	70.509
165	1	171	2.236	1.632	34.44	1627	14.238	0.545	NA	0.062	0.297	-80.21	-165.8
166	1	172	2.21	1.648	34.65	1636	14.269	0.533	NA	0.03	0.145	148.248	-131.542
167	1	173	2.224	1.625	34.86	1589	14.296	0.531	NA	0.027	0.129	-59.215	152.537
168	1	174	2.239	1.614	35.07	1719	14.314	0.537	NA	0.019	0.089	-35.254	23.962
169	1	175	2.286	1.757	35.28	2355	14.464	0.661	NA	0.15	0.715	71.929	107.183
170	1	176	2.362	1.692	35.49	2346	14.564	0.682	NA	0.1	0.476	-40.626	-112.555
171	1	177	2.225	1.623	35.7	972	14.717	0.53	NA	0.153	0.728	-153.226	-112.6
172	1	178	2.324	1.731	35.91	1683	14.864	0.674	NA	0.146	0.697	47.49	-159.284
173	1	179	2.217	1.567	36.12	2592	15.059	0.493	NA	0.196	0.933	-123.122	-170.612
174	1	180	2.284	1.652	36.33	1826	15.168	0.596	NA	0.109	0.518	51.768	174.89
175	1	181	2.178	1.687	36.54	2278	15.28	0.534	NA	0.112	0.533	162.057	110.289
176	1	182	2.213	1.599	36.75	1407	15.375	0.507	NA	0.095	0.45	-68.036	129.907
177	1	183	2.33	1.636	36.96	2231	15.497	0.625	NA	0.123	0.583	17.295	85.332
178	1	184	2.327	1.631	37.17	2382	15.503	0.62	NA	0.006	0.027	-127.934	-145.229
179	1	185	2.178	1.564	37.38	2643	15.666	0.458	NA	0.163	0.776	-155.519	-27.585
180	1	186	2.308	1.599	37.59	2013	15.8	0.588	NA	0.134	0.64	15.24	170.759
181	1	187	2.24	1.67	37.8	1587	15.899	0.57	NA	0.099	0.469	133.988	118.748
182	1	188	2.267	1.587	38.01	1772	15.986	0.546	NA	0.087	0.416	-71.97	154.042
183	1	189	2.446	1.677	38.22	2626	16.187	0.747	NA	0.201	0.956	26.631	98.601
184	1	190	2.435	1.737	38.43	1753	16.248	0.768	NA	0.061	0.292	100.224	73.593
185	1	191	2.339	1.728	38.64	2783	16.345	0.684	NA	0.097	0.46	-174.864	84.912
186	1	192	2.244	1.657	38.85	2165	16.464	0.565	NA	0.119	0.565	-143.125	31.739
187	1	193	2.214	1.674	39.06	2668	16.498	0.553	NA	0.034	0.164	150.275	-66.6
188	1	194	2.264	1.63	39.27	2628	16.564	0.566	NA	0.066	0.316	-41.876	167.849
189	1	195	2.309	1.631	39.48	1339	16.61	0.605	NA	0.045	0.216	0.637	42.513
190	1	196	2.149	1.53	39.69	2389	16.798	0.416	NA	0.189	0.898	-147.804	-148.441
191	1	197	2.075	1.421	39.9	2647	16.93	0.303	NA	0.131	0.626	-124.213	23.59
192	1	198	2.188	1.552	40.11	2263	17.103	0.461	NA	0.173	0.823	49.199	173.412
193	1	199	2.15	1.59	40.32	1996	17.156	0.45	NA	0.053	0.254	135.493	86.294
194	1	200	2.133	1.481	40.53	3377	17.266	0.378	NA	0.11	0.525	-99.299	125.208
195	1	201	2.127	1.55	40.74	2028	17.335	0.408	NA	0.069	0.328	94.659	-166.042
196	1	202	2.244	1.606	40.95	1311	17.465	0.536	NA	0.13	0.619	25.812	-68.847
197	1	203	2.337	1.624	41.16	1924	17.559	0.625	NA	0.094	0.448	10.627	-15.185
198	1	204	2.343	1.677	41.37	3624	17.613	0.657	NA	0.054	0.255	83.551	72.924
199	1	205	2.34	1.649	41.58	2897	17.64	0.64	NA	0.028	0.132	-96.187	-179.738
200	1	206	2.358	1.702	41.79	1277	17.696	0.684	NA	0.056	0.267	71.054	167.241
