# Supplementary material for: Random sub-diffusion and capture of genes by the nuclear pore reduces dynamics and coordinates inter-chromosomal movement
Source: eLife. 2021 May 18;10:e66238. doi: 10.7554/eLife.66238 (PMC8195609; doi:10.7554/eLife.66238)
Supplement: Figure 6—source data 1. [file elife-66238-fig6-data1.zip › CLUST_DB/CLUST_HIS4dip_MinusH/190328_QuickCap_H4dip_MinusH_Sec_04.csv]

Nr	TID	PID	x [micron]	y [micron]	t [sec]	I [val]	Len [micron]	D2S [micron]	D2R [micron]	D2P [micron]	v [micron/sec]	α [deg]	Δα [deg]
1	1	6	1.261	1.422	0	1772	0	0	NA	NA	NA	NA	NA
2	1	7	1.254	1.445	0.21	1695	0.024	0.024	NA	0.024	0.113	105.072	NA
3	1	8	1.189	1.455	0.42	2069	0.09	0.079	NA	0.066	0.313	170.675	65.603
4	1	9	1.263	1.406	0.63	1943	0.178	0.016	NA	0.089	0.422	-34.122	155.203
5	1	10	1.2	1.529	0.84	1395	0.316	0.123	NA	0.138	0.658	116.794	150.916
6	1	11	1.154	1.382	1.05	1162	0.47	0.113	NA	0.154	0.732	-107.512	135.694
7	1	12	1.162	1.485	1.26	1582	0.573	0.118	NA	0.103	0.492	85.851	-166.637
8	1	13	1.17	1.494	1.47	2195	0.586	0.116	NA	0.012	0.058	46.892	-38.959
9	1	14	1.25	1.501	1.68	1804	0.666	0.08	NA	0.081	0.384	4.785	-42.107
10	1	15	1.285	1.45	1.89	3635	0.727	0.037	NA	0.061	0.291	-56.019	-60.804
11	1	16	1.146	1.382	2.1	5777	0.882	0.122	NA	0.155	0.737	-153.733	-97.714
12	1	17	1.169	1.481	2.31	4682	0.985	0.109	NA	0.102	0.487	76.738	-129.529
13	1	18	1.186	1.524	2.52	4379	1.031	0.127	NA	0.046	0.221	68.606	-8.131
14	1	19	1.194	1.656	2.73	3955	1.163	0.244	NA	0.132	0.628	86.637	18.03
15	1	20	1.178	1.581	2.94	4424	1.239	0.18	NA	0.076	0.364	-102.049	171.314
16	1	21	1.244	1.637	3.15	3170	1.326	0.216	NA	0.087	0.413	39.927	141.976
17	1	22	1.209	1.538	3.36	2978	1.431	0.127	NA	0.105	0.501	-109.694	-149.621
18	1	23	1.066	1.609	3.57	5969	1.591	0.27	NA	0.16	0.761	153.792	-96.514
19	1	24	1.158	1.607	3.78	2751	1.683	0.212	NA	0.092	0.44	-1.049	-154.841
20	1	25	1.148	1.769	3.99	3456	1.846	0.365	NA	0.163	0.775	93.394	94.443
21	1	26	1.127	1.737	4.2	2909	1.885	0.343	NA	0.039	0.184	-123.758	142.848
22	1	27	1.286	1.694	4.41	3511	2.05	0.274	NA	0.165	0.786	-15.146	108.612
23	1	28	1.233	1.626	4.62	2775	2.136	0.206	NA	0.086	0.411	-127.853	-112.707
24	1	29	1.144	1.543	4.83	2747	2.258	0.168	NA	0.122	0.581	-136.915	-9.062
25	1	30	1.153	1.489	5.04	3208	2.312	0.127	NA	0.054	0.259	-80.844	56.071
26	1	31	1.136	1.583	5.25	3583	2.408	0.204	NA	0.096	0.457	100.298	-178.858
27	1	32	1.131	1.495	5.46	4066	2.497	0.149	NA	0.089	0.422	-92.971	166.73
28	1	33	1.254	1.525	5.67	4663	2.623	0.104	NA	0.126	0.6	13.664	106.635
29	1	34	1.169	1.445	5.88	4415	2.739	0.094	NA	0.116	0.552	-136.496	-150.16
30	1	35	1.125	1.579	6.09	3754	2.88	0.208	NA	0.142	0.674	108.503	-115.001
31	1	36	1.161	1.591	6.3	4422	2.919	0.196	NA	0.038	0.182	17.325	-91.178
32	1	37	1.162	1.714	6.51	2722	3.042	0.308	NA	0.123	0.586	89.484	72.158
33	1	38	1.179	1.746	6.72	3063	3.078	0.334	NA	0.037	0.174	62.125	-27.359
34	1	39	1.205	1.632	6.93	2325	3.196	0.217	NA	0.117	0.559	-77.165	-139.29
35	1	40	1.235	1.709	7.14	1380	3.278	0.289	NA	0.083	0.394	69.155	146.32
36	1	41	1.204	1.647	7.35	2056	3.348	0.232	NA	0.069	0.331	-116.066	174.779
37	1	42	1.1	1.622	7.56	3837	3.456	0.257	NA	0.108	0.513	-166.653	-50.586
38	1	43	1.055	1.522	7.77	2402	3.565	0.229	NA	0.109	0.52	-114.023	52.63
39	1	44	1.116	1.526	7.98	2713	3.626	0.178	NA	0.061	0.292	4.034	118.057
40	1	45	1.128	1.537	8.19	1770	3.641	0.176	NA	0.016	0.074	41.41	37.376
41	1	46	1.161	1.541	8.4	1911	3.675	0.155	NA	0.034	0.16	7.614	-33.796
42	1	47	1.153	1.631	8.61	1290	3.765	0.235	NA	0.09	0.429	95.32	87.706
43	1	48	1.186	1.596	8.82	1612	3.813	0.189	NA	0.048	0.231	-46.226	-141.545
44	1	49	1.207	1.614	9.03	2658	3.841	0.2	NA	0.027	0.131	42.501	88.726
45	1	50	1.089	1.667	9.24	3891	3.97	0.3	NA	0.129	0.614	155.754	113.253
46	1	51	1.124	1.59	9.45	2734	4.055	0.217	NA	0.085	0.403	-65.5	138.747
47	1	52	1.187	1.649	9.66	2295	4.141	0.239	NA	0.087	0.412	43.074	108.574
48	1	53	1.105	1.685	9.87	1875	4.231	0.306	NA	0.09	0.426	156.64	113.566
49	1	54	1.206	1.786	10.08	1619	4.374	0.368	NA	0.143	0.68	44.973	-111.666
50	1	55	1.298	1.817	10.29	2909	4.47	0.397	NA	0.097	0.461	18.622	-26.351
51	1	56	1.179	1.794	10.5	1907	4.591	0.382	NA	0.121	0.574	-169.354	172.023
52	1	57	1.102	1.796	10.71	2359	4.668	0.406	NA	0.077	0.367	178.982	-11.663
53	1	58	1.222	1.796	10.92	1375	4.788	0.377	NA	0.12	0.572	0.249	-178.733
54	1	59	1.062	1.728	11.13	1984	4.962	0.365	NA	0.174	0.829	-156.906	-157.155
55	1	60	1.155	1.763	11.34	2099	5.061	0.357	NA	0.099	0.471	20.362	177.268
56	1	61	1.131	1.781	11.55	3076	5.092	0.382	NA	0.03	0.144	141.543	121.182
57	1	62	1.098	1.698	11.76	3069	5.181	0.321	NA	0.09	0.428	-111.88	106.577
58	1	63	1.206	1.678	11.97	2207	5.292	0.262	NA	0.11	0.524	-10.525	101.355
59	1	64	1.069	1.708	12.18	2914	5.432	0.344	NA	0.14	0.667	167.808	178.332
60	1	65	1.146	1.734	12.39	2760	5.513	0.333	NA	0.081	0.386	19.209	-148.598
61	1	66	1.107	1.718	12.6	2875	5.555	0.334	NA	0.042	0.201	-157.317	-176.526
62	1	67	1.126	1.683	12.81	1471	5.595	0.294	NA	0.04	0.189	-60.859	96.458
63	1	68	1.129	1.601	13.02	3511	5.677	0.222	NA	0.083	0.394	-88.241	-27.382
64	1	69	1.071	1.626	13.23	3586	5.74	0.278	NA	0.063	0.298	156.266	-115.493
65	1	70	1.198	1.599	13.44	1804	5.869	0.188	NA	0.129	0.616	-11.892	-168.158
66	1	71	1.095	1.648	13.65	2792	5.983	0.28	NA	0.114	0.542	154.573	166.465
67	1	72	1.13	1.667	13.86	3731	6.023	0.278	NA	0.039	0.187	28.464	-126.109
68	1	73	1.135	1.598	14.07	3308	6.092	0.216	NA	0.069	0.33	-85.492	-113.956
69	1	74	1.151	1.587	14.28	2527	6.111	0.199	NA	0.019	0.09	-34.841	50.652
70	1	75	1.204	1.561	14.49	1764	6.171	0.15	NA	0.06	0.286	-25.961	8.88
71	1	76	1.181	1.607	14.7	985	6.223	0.202	NA	0.052	0.249	116.732	142.693
72	1	77	1.114	1.549	14.91	1474	6.312	0.195	NA	0.089	0.422	-139.143	104.125
73	1	78	1.133	1.518	15.12	3097	6.349	0.16	NA	0.037	0.177	-59.035	80.108
74	1	79	1.143	1.51	15.33	3185	6.361	0.147	NA	0.013	0.06	-35.953	23.082
75	1	80	1.126	1.497	15.54	2214	6.383	0.155	NA	0.022	0.106	-142.77	-106.817
76	1	81	1.035	1.6	15.75	4987	6.52	0.287	NA	0.137	0.652	131.163	-86.067
77	1	82	1.026	1.547	15.96	2372	6.575	0.266	NA	0.054	0.258	-100.036	128.801
78	1	83	1.01	1.466	16.17	3355	6.657	0.254	NA	0.082	0.392	-100.973	-0.937
79	1	84	1.031	1.585	16.38	3039	6.778	0.281	NA	0.121	0.576	79.94	-179.087
80	1	85	1.054	1.556	16.59	1572	6.815	0.246	NA	0.037	0.176	-52.265	-132.205
81	1	86	1.099	1.597	16.8	2376	6.876	0.238	NA	0.061	0.292	42.269	94.534
82	1	87	1.141	1.554	17.01	2062	6.936	0.178	NA	0.06	0.285	-45.924	-88.193
83	1	88	1.209	1.531	17.22	1723	7.007	0.121	NA	0.072	0.341	-18.725	27.199
84	1	89	1.223	1.494	17.43	3532	7.047	0.082	NA	0.04	0.188	-69.189	-50.464
85	1	90	1.154	1.558	17.64	1824	7.141	0.173	NA	0.094	0.448	137.077	-153.734
86	1	91	1.186	1.488	17.85	1666	7.218	0.1	NA	0.077	0.367	-65.353	157.571
87	1	92	1.109	1.537	18.06	2728	7.31	0.191	NA	0.092	0.436	147.245	-147.403
88	1	93	1.105	1.529	18.27	3257	7.319	0.189	NA	0.01	0.046	-117.012	95.743
89	1	94	1.213	1.501	18.48	1499	7.431	0.093	NA	0.112	0.533	-14.157	102.855
90	1	95	1.174	1.534	18.69	2139	7.482	0.142	NA	0.051	0.243	140.553	154.711
91	1	96	1.056	1.451	18.9	2673	7.626	0.207	NA	0.144	0.686	-144.824	74.623
92	1	97	1.137	1.472	19.11	2553	7.71	0.134	NA	0.083	0.397	14.719	159.543
93	1	98	1.078	1.464	19.32	1907	7.769	0.188	NA	0.06	0.284	-172.412	172.869
94	1	99	1.049	1.45	19.53	1371	7.801	0.214	NA	0.032	0.151	-154.671	17.741
95	1	100	1.135	1.485	19.74	2807	7.894	0.14	NA	0.093	0.444	21.813	176.484
96	1	101	1.126	1.456	19.95	1514	7.925	0.139	NA	0.03	0.144	-107.973	-129.786
97	1	102	1.158	1.397	20.16	1894	7.992	0.106	NA	0.067	0.321	-62.145	45.827
98	1	103	1.238	1.321	20.37	1894	8.103	0.103	NA	0.111	0.529	-43.233	18.912
99	1	104	1.286	1.387	20.58	4008	8.185	0.043	NA	0.082	0.389	54.097	97.331
100	1	105	1.322	1.349	20.79	4012	8.237	0.095	NA	0.052	0.248	-47.271	-101.368
101	1	106	1.346	1.323	21	3144	8.272	0.13	NA	0.035	0.168	-46.178	1.093
102	1	107	1.336	1.349	21.21	3035	8.3	0.105	NA	0.028	0.133	111.677	157.855
103	1	108	1.405	1.39	21.42	3163	8.38	0.147	NA	0.08	0.381	30.879	-80.799
104	1	109	1.365	1.436	21.63	4068	8.441	0.106	NA	0.061	0.289	130.182	99.303
105	1	110	1.353	1.345	21.84	2572	8.532	0.12	NA	0.092	0.437	-97.753	132.065
106	1	111	1.263	1.345	22.05	2060	8.622	0.076	NA	0.09	0.428	-179.861	-82.109
107	1	112	1.284	1.367	22.26	2775	8.653	0.059	NA	0.03	0.145	46.242	-133.896
108	1	113	1.284	1.35	22.47	2715	8.67	0.075	NA	0.017	0.082	-91.095	-137.337
109	1	114	1.324	1.394	22.68	3502	8.729	0.069	NA	0.059	0.281	47.815	138.91
110	1	115	1.289	1.428	22.89	2641	8.778	0.029	NA	0.049	0.232	134.832	87.017
111	1	116	1.328	1.433	23.1	1710	8.817	0.069	NA	0.039	0.187	7.04	-127.792
112	1	117	1.337	1.301	23.31	1621	8.949	0.143	NA	0.132	0.63	-86.18	-93.22
113	1	118	1.217	1.332	23.52	1661	9.073	0.099	NA	0.124	0.59	165.557	-108.263
114	1	119	1.202	1.353	23.73	2011	9.098	0.09	NA	0.025	0.121	125.417	-40.14
115	1	120	1.043	1.382	23.94	1866	9.261	0.221	NA	0.162	0.772	169.535	44.118
116	1	121	1.152	1.371	24.15	3315	9.37	0.12	NA	0.109	0.521	-5.896	-175.431
117	1	122	1.145	1.44	24.36	2540	9.439	0.117	NA	0.069	0.329	95.423	101.32
118	1	123	1.148	1.31	24.57	1320	9.569	0.158	NA	0.13	0.618	-88.754	175.823
119	1	124	1.075	1.449	24.78	1134	9.725	0.187	NA	0.156	0.745	117.612	-153.635
120	1	125	1.152	1.422	24.99	1687	9.807	0.108	NA	0.081	0.388	-19.288	-136.899
121	1	126	1.104	1.358	25.2	1092	9.886	0.169	NA	0.08	0.379	-127.02	-107.732
122	1	127	1.134	1.442	25.41	1540	9.975	0.128	NA	0.089	0.423	70.587	-162.393
123	1	128	1.151	1.357	25.62	1250	10.062	0.127	NA	0.087	0.412	-78.801	-149.388
124	1	129	1.22	1.382	25.83	900	10.136	0.056	NA	0.074	0.353	19.96	98.761
125	1	130	1.251	1.416	26.04	1051	10.181	0.011	NA	0.045	0.216	47.985	28.024
126	1	131	1.182	1.37	26.25	1205	10.264	0.094	NA	0.083	0.395	-146.093	165.923
127	1	132	1.149	1.377	26.46	966	10.298	0.12	NA	0.034	0.161	168.425	-45.482
128	1	133	1.187	1.345	26.67	1145	10.348	0.106	NA	0.05	0.239	-39.705	151.869
129	1	134	1.208	1.448	26.88	1719	10.453	0.058	NA	0.105	0.502	78.409	118.115
130	1	135	1.226	1.388	27.09	1218	10.516	0.048	NA	0.063	0.3	-73.49	-151.9
131	1	136	1.247	1.382	27.3	1051	10.537	0.042	NA	0.021	0.102	-14.487	59.003
132	1	137	1.166	1.428	27.51	1248	10.63	0.094	NA	0.093	0.442	150.328	164.815
133	1	138	1.278	1.487	27.72	861	10.757	0.067	NA	0.126	0.602	27.523	-122.805
134	1	139	1.244	1.467	27.93	872	10.796	0.048	NA	0.039	0.187	-149.858	-177.381
135	1	140	1.106	1.447	28.14	838	10.936	0.157	NA	0.14	0.668	-171.834	-21.976
136	1	141	0.989	1.368	28.35	902	11.077	0.276	NA	0.14	0.669	-145.83	26.004
137	1	142	1.093	1.537	28.56	817	11.275	0.203	NA	0.198	0.943	58.345	-155.825
138	1	143	1.247	1.47	28.77	1527	11.442	0.051	NA	0.167	0.795	-23.383	-81.728
139	1	144	1.321	1.431	28.98	1275	11.526	0.061	NA	0.084	0.399	-27.877	-4.494
140	1	145	1.264	1.457	29.19	1120	11.588	0.036	NA	0.063	0.299	155.356	-176.767
141	1	146	1.308	1.394	29.4	1292	11.666	0.055	NA	0.078	0.369	-54.72	149.924
142	1	147	1.345	1.594	29.61	970	11.869	0.192	NA	0.203	0.967	79.549	134.269
143	1	148	1.296	1.469	29.82	1043	12.003	0.059	NA	0.135	0.641	-111.606	168.845
144	1	149	1.348	1.445	30.03	1979	12.06	0.09	NA	0.057	0.271	-24.276	87.33
145	1	150	1.444	1.493	30.24	1734	12.168	0.197	NA	0.107	0.511	26.532	50.808
146	1	151	1.291	1.41	30.45	1962	12.342	0.033	NA	0.174	0.828	-151.327	-177.86
147	1	152	1.287	1.576	30.66	1092	12.508	0.156	NA	0.166	0.791	91.261	-117.411
148	1	153	1.31	1.41	30.87	2752	12.675	0.051	NA	0.167	0.797	-82.283	-173.545
149	1	154	1.459	1.413	31.08	1909	12.824	0.198	NA	0.149	0.709	1.096	83.38
150	1	155	1.331	1.389	31.29	1510	12.955	0.077	NA	0.13	0.621	-169.361	-170.458
151	1	156	1.522	1.503	31.5	2150	13.178	0.274	NA	0.223	1.063	30.92	-159.719
152	1	157	1.449	1.454	31.71	1397	13.265	0.191	NA	0.088	0.418	-146.064	-176.984
153	1	158	1.471	1.489	31.92	3172	13.306	0.221	NA	0.041	0.195	57.798	-156.138
154	1	159	1.473	1.436	32.13	2773	13.36	0.213	NA	0.053	0.254	-87.855	-145.653
155	1	160	1.497	1.467	32.34	1772	13.4	0.241	NA	0.04	0.191	52.462	140.317
156	1	161	1.552	1.47	32.55	2577	13.454	0.295	NA	0.054	0.26	3.015	-49.446
157	1	162	1.439	1.553	32.76	1824	13.594	0.222	NA	0.14	0.667	143.663	140.647
158	1	163	1.335	1.525	32.97	2239	13.702	0.128	NA	0.107	0.512	-164.853	51.484
159	1	164	1.462	1.535	33.18	2240	13.829	0.231	NA	0.127	0.605	4.334	169.187
160	1	165	1.366	1.563	33.39	1055	13.929	0.176	NA	0.1	0.476	163.786	159.452
161	1	166	1.476	1.57	33.6	2626	14.039	0.261	NA	0.11	0.523	3.599	-160.187
162	1	167	1.365	1.53	33.81	2116	14.156	0.151	NA	0.117	0.559	-160.224	-163.824
163	1	168	1.355	1.529	34.02	2560	14.166	0.143	NA	0.01	0.048	-176.983	-16.758
164	1	169	1.302	1.515	34.23	2592	14.222	0.102	NA	0.055	0.264	-165.045	11.938
165	1	170	1.317	1.552	34.44	2297	14.261	0.142	NA	0.04	0.188	67.583	-127.372
166	1	171	1.24	1.533	34.65	1316	14.341	0.113	NA	0.079	0.377	-166.491	125.926
167	1	172	1.362	1.53	34.86	2156	14.463	0.148	NA	0.122	0.581	-1.641	164.849
168	1	173	1.436	1.677	35.07	2286	14.628	0.31	NA	0.165	0.786	63.269	64.911
169	1	174	1.312	1.612	35.28	1791	14.767	0.198	NA	0.139	0.664	-152.379	144.352
170	1	175	1.383	1.533	35.49	1484	14.873	0.166	NA	0.106	0.505	-48.278	104.101
171	1	176	1.42	1.49	35.7	2118	14.93	0.173	NA	0.057	0.272	-49.51	-1.232
172	1	177	1.451	1.474	35.91	3763	14.965	0.198	NA	0.035	0.167	-26.552	22.958
173	1	178	1.349	1.422	36.12	1725	15.081	0.088	NA	0.115	0.548	-153.025	-126.473
174	1	179	1.366	1.44	36.33	3359	15.106	0.107	NA	0.025	0.12	46.117	-160.858
175	1	180	1.288	1.554	36.54	2835	15.244	0.135	NA	0.138	0.657	124.51	78.393
176	1	181	1.309	1.547	36.75	3541	15.266	0.135	NA	0.022	0.104	-16.943	-141.453
177	1	182	1.3	1.46	36.96	2468	15.353	0.055	NA	0.087	0.416	-96.288	-79.345
178	1	183	1.254	1.427	37.17	3246	15.41	0.009	NA	0.057	0.27	-143.88	-47.591
179	1	184	1.204	1.478	37.38	2001	15.48	0.079	NA	0.071	0.336	134.222	-81.898
180	1	185	1.349	1.417	37.59	2402	15.637	0.088	NA	0.157	0.745	-22.681	-156.903
181	1	186	1.244	1.348	37.8	2713	15.762	0.075	NA	0.126	0.599	-146.678	-123.997
182	1	187	1.245	1.43	38.01	3039	15.844	0.018	NA	0.081	0.388	89.496	-123.826
183	1	188	1.202	1.419	38.22	2882	15.888	0.059	NA	0.044	0.21	-166.771	103.733
184	1	189	1.095	1.5	38.43	2929	16.022	0.184	NA	0.134	0.638	142.957	-50.271
185	1	190	1.116	1.447	38.64	2687	16.079	0.147	NA	0.057	0.271	-67.651	149.391
186	1	191	1.009	1.468	38.85	2952	16.189	0.256	NA	0.11	0.523	168.93	-123.419
187	1	192	1.157	1.371	39.06	1969	16.366	0.116	NA	0.177	0.845	-33.489	157.581
188	1	193	1.002	1.473	39.27	3168	16.552	0.264	NA	0.185	0.883	146.345	179.834
189	1	194	1.072	1.403	39.48	2958	16.651	0.189	NA	0.099	0.473	-45.053	168.602
190	1	195	1.115	1.406	39.69	1192	16.694	0.146	NA	0.043	0.205	3.852	48.905
191	1	196	1.12	1.382	39.9	1975	16.719	0.146	NA	0.025	0.119	-78.259	-82.111
192	1	197	1.255	1.354	40.11	1834	16.856	0.068	NA	0.137	0.653	-11.668	66.591
193	1	198	1.216	1.477	40.32	1907	16.985	0.071	NA	0.129	0.615	107.312	118.98
194	1	199	1.108	1.502	40.53	1465	17.096	0.173	NA	0.111	0.53	166.947	59.635
195	1	200	1.19	1.485	40.74	1215	17.18	0.095	NA	0.084	0.399	-12.082	-179.03
196	1	201	1.259	1.461	40.95	1621	17.253	0.04	NA	0.073	0.347	-18.573	-6.49
197	1	202	1.217	1.45	41.16	1422	17.296	0.051	NA	0.043	0.205	-164.165	-145.592
198	1	203	1.203	1.439	41.37	2414	17.314	0.06	NA	0.018	0.085	-144.609	19.556
199	1	204	1.3	1.407	41.58	1341	17.416	0.042	NA	0.102	0.486	-18.557	126.052
200	1	205	1.211	1.513	41.79	1614	17.554	0.104	NA	0.138	0.657	129.924	148.48
