# Supplementary material for: Random sub-diffusion and capture of genes by the nuclear pore reduces dynamics and coordinates inter-chromosomal movement
Source: eLife. 2021 May 18;10:e66238. doi: 10.7554/eLife.66238 (PMC8195609; doi:10.7554/eLife.66238)
Supplement: Figure 6—source data 1. [file elife-66238-fig6-data1.zip › CLUST_DB/CLUST_HIS4dip_MinusH/190328_QuickCap_H4dip_MinusH_Sec_05.csv]

Nr	TID	PID	x [micron]	y [micron]	t [sec]	I [val]	Len [micron]	D2S [micron]	D2R [micron]	D2P [micron]	v [micron/sec]	α [deg]	Δα [deg]
1	1	6	1.541	3.118	0	3445	0	0	NA	NA	NA	NA	NA
2	1	7	1.594	3.114	0.21	4456	0.053	0.053	NA	0.053	0.251	-3.56	NA
3	1	8	1.55	3.131	0.42	4300	0.1	0.016	NA	0.047	0.226	158.968	162.528
4	1	9	1.498	3.096	0.63	3744	0.163	0.049	NA	0.063	0.3	-145.62	55.413
5	1	10	1.501	2.985	0.84	2975	0.274	0.139	NA	0.111	0.53	-88.564	57.055
6	1	11	1.607	3.097	1.05	2877	0.43	0.069	NA	0.155	0.74	46.578	135.142
7	1	12	1.631	3.042	1.26	2754	0.49	0.117	NA	0.06	0.286	-67.325	-113.903
8	1	13	1.588	3.018	1.47	2837	0.539	0.111	NA	0.049	0.232	-149.854	-82.53
9	1	14	1.716	3.051	1.68	4718	0.671	0.187	NA	0.132	0.628	14.81	164.664
10	1	15	1.712	3.139	1.89	2653	0.759	0.172	NA	0.088	0.42	92.392	77.582
11	1	16	1.745	3.101	2.1	5152	0.81	0.205	NA	0.051	0.242	-49.292	-141.684
12	1	17	1.693	3.089	2.31	3680	0.864	0.154	NA	0.054	0.257	-167.321	-118.029
13	1	18	1.625	3.095	2.52	3615	0.932	0.086	NA	0.068	0.326	175.117	-17.562
14	1	19	1.68	3.056	2.73	1815	1	0.152	NA	0.068	0.323	-35.193	149.69
15	1	20	1.66	3.009	2.94	2632	1.05	0.161	NA	0.051	0.241	-113.216	-78.023
16	1	21	1.643	3.102	3.15	6169	1.144	0.102	NA	0.094	0.447	100.628	-146.156
17	1	22	1.636	3.044	3.36	3210	1.203	0.12	NA	0.058	0.278	-96.357	163.015
18	1	23	1.624	3.001	3.57	5469	1.247	0.143	NA	0.044	0.21	-106.09	-9.733
19	1	24	1.606	3.045	3.78	3801	1.295	0.097	NA	0.048	0.227	112.009	-141.901
20	1	25	1.642	3.053	3.99	2717	1.331	0.12	NA	0.037	0.175	11.792	-100.217
21	1	26	1.718	2.929	4.2	3065	1.476	0.258	NA	0.145	0.691	-58.644	-70.437
22	1	27	1.602	2.989	4.41	3219	1.607	0.142	NA	0.13	0.621	152.365	-148.991
23	1	28	1.506	3.027	4.62	3488	1.71	0.097	NA	0.104	0.494	158.55	6.185
24	1	29	1.526	2.918	4.83	3327	1.822	0.2	NA	0.111	0.529	-79.334	122.117
25	1	30	1.487	2.952	5.04	3989	1.873	0.174	NA	0.051	0.245	139	-141.666
26	1	31	1.516	2.976	5.25	5452	1.911	0.144	NA	0.038	0.179	40.186	-98.815
27	1	32	1.517	2.995	5.46	6764	1.929	0.125	NA	0.019	0.089	87.299	47.114
28	1	33	1.548	2.957	5.67	5710	1.978	0.161	NA	0.049	0.233	-50.484	-137.783
29	1	34	1.604	2.94	5.88	3285	2.037	0.189	NA	0.059	0.279	-17.307	33.177
30	1	35	1.472	2.964	6.09	4868	2.171	0.168	NA	0.134	0.638	169.573	-173.12
31	1	36	1.524	2.913	6.3	7436	2.243	0.205	NA	0.072	0.345	-44.177	146.251
32	1	37	1.493	2.998	6.51	7067	2.333	0.129	NA	0.09	0.428	110.163	154.34
33	1	38	1.485	3.006	6.72	5521	2.345	0.125	NA	0.012	0.055	137.058	26.896
34	1	39	1.518	3.037	6.93	4582	2.39	0.084	NA	0.046	0.217	43.101	-93.958
35	1	40	1.606	3.13	7.14	5518	2.518	0.066	NA	0.128	0.609	46.397	3.296
36	1	41	1.656	3.105	7.35	4319	2.573	0.115	NA	0.055	0.263	-26.7	-73.097
37	1	42	1.633	3.056	7.56	2911	2.627	0.11	NA	0.054	0.256	-115.223	-88.523
38	1	43	1.671	3.078	7.77	3825	2.671	0.135	NA	0.044	0.207	29.365	144.588
39	1	44	1.687	3.09	7.98	2306	2.691	0.148	NA	0.02	0.097	37.462	8.098
40	1	45	1.677	3.018	8.19	3246	2.763	0.169	NA	0.073	0.345	-97.458	-134.921
41	1	46	1.649	3.062	8.4	4684	2.816	0.121	NA	0.052	0.248	122.911	-139.631
42	1	47	1.674	3.052	8.61	3953	2.843	0.148	NA	0.027	0.129	-21.122	-144.033
43	1	48	1.646	3.076	8.82	3054	2.88	0.112	NA	0.037	0.178	140.246	161.368
44	1	49	1.614	3.002	9.03	2856	2.961	0.137	NA	0.081	0.384	-112.806	106.948
45	1	50	1.613	2.917	9.24	2419	3.046	0.213	NA	0.085	0.405	-91.222	21.584
46	1	51	1.638	3.05	9.45	2280	3.181	0.118	NA	0.136	0.647	79.219	170.441
47	1	52	1.635	2.965	9.66	2984	3.267	0.179	NA	0.085	0.405	-91.972	-171.191
48	1	53	1.631	3.079	9.87	4061	3.381	0.098	NA	0.114	0.542	91.961	-176.066
49	1	54	1.641	3.121	10.08	3379	3.424	0.099	NA	0.043	0.205	77.225	-14.736
50	1	55	1.663	3.107	10.29	5979	3.45	0.122	NA	0.027	0.127	-32.556	-109.781
51	1	56	1.625	3.057	10.5	3108	3.513	0.103	NA	0.063	0.299	-127.894	-95.339
52	1	57	1.64	3.079	10.71	3861	3.54	0.106	NA	0.027	0.128	55.186	-176.92
53	1	58	1.649	3.039	10.92	2982	3.581	0.133	NA	0.041	0.194	-77.783	-132.968
54	1	59	1.654	3.072	11.13	4593	3.614	0.121	NA	0.033	0.157	81.15	158.933
55	1	60	1.533	3.117	11.34	3699	3.742	0.008	NA	0.129	0.613	159.413	78.263
56	1	61	1.477	3.082	11.55	2737	3.809	0.074	NA	0.066	0.317	-147.586	53.001
57	1	62	1.503	3.048	11.76	2419	3.851	0.079	NA	0.042	0.2	-52.284	95.302
58	1	63	1.544	3.062	11.97	5013	3.894	0.056	NA	0.043	0.205	18.082	70.366
59	1	64	1.574	2.993	12.18	4132	3.969	0.128	NA	0.075	0.356	-65.922	-84.004
60	1	65	1.538	3.058	12.39	4253	4.043	0.059	NA	0.074	0.353	118.854	-175.224
61	1	66	1.561	3.144	12.6	3588	4.131	0.033	NA	0.089	0.422	75.26	-43.594
62	1	67	1.59	3.112	12.81	4006	4.175	0.049	NA	0.044	0.207	-47.797	-123.057
63	1	68	1.644	3.085	13.02	3168	4.235	0.108	NA	0.06	0.287	-26.33	21.468
64	1	69	1.649	3.095	13.23	5356	4.247	0.11	NA	0.011	0.054	63.778	90.108
65	1	70	1.696	3.124	13.44	3801	4.302	0.155	NA	0.055	0.263	31.582	-32.196
66	1	71	1.615	3.129	13.65	2794	4.383	0.075	NA	0.081	0.386	176.387	144.805
67	1	72	1.593	3.097	13.86	2493	4.422	0.056	NA	0.039	0.188	-124.498	59.116
68	1	73	1.635	3.083	14.07	2193	4.467	0.1	NA	0.045	0.212	-17.552	106.946
69	1	74	1.701	3.134	14.28	2276	4.55	0.161	NA	0.083	0.395	37.531	55.083
70	1	75	1.734	3.117	14.49	2449	4.586	0.192	NA	0.036	0.172	-26.568	-64.1
71	1	76	1.632	3.089	14.7	1192	4.692	0.094	NA	0.106	0.504	-164.451	-137.883
72	1	77	1.668	3.131	14.91	2662	4.748	0.128	NA	0.056	0.267	48.919	-146.63
73	1	78	1.704	3.075	15.12	2141	4.815	0.168	NA	0.067	0.319	-57.489	-106.408
74	1	79	1.689	3.152	15.33	1747	4.893	0.151	NA	0.078	0.373	101.378	158.867
75	1	80	1.674	3.101	15.54	3328	4.946	0.134	NA	0.053	0.252	-106.165	152.457
76	1	81	1.656	2.989	15.75	1222	5.059	0.172	NA	0.113	0.538	-99.103	7.062
77	1	82	1.77	3.11	15.96	1838	5.225	0.229	NA	0.166	0.791	46.65	145.753
78	1	83	1.66	2.986	16.17	1747	5.391	0.177	NA	0.166	0.788	-131.668	-178.317
79	1	84	1.645	3.1	16.38	2323	5.506	0.105	NA	0.115	0.546	97.567	-130.765
80	1	85	1.641	3.148	16.59	2577	5.554	0.104	NA	0.048	0.231	95.4	-2.167
81	1	86	1.658	3.144	16.8	2941	5.572	0.119	NA	0.018	0.084	-13.989	-109.389
82	1	87	1.639	3.076	17.01	2090	5.642	0.106	NA	0.07	0.335	-105.366	-91.377
83	1	88	1.607	3.123	17.22	1768	5.698	0.066	NA	0.056	0.266	124.312	-130.322
84	1	89	1.623	3.074	17.43	2284	5.749	0.093	NA	0.051	0.243	-71.922	163.766
85	1	90	1.775	3.165	17.64	3029	5.926	0.238	NA	0.177	0.842	31.122	103.044
86	1	91	1.647	3.246	17.85	1984	6.077	0.166	NA	0.151	0.719	147.832	116.71
87	1	92	1.836	3.319	18.06	1725	6.28	0.357	NA	0.203	0.966	21.202	-126.629
88	1	93	1.813	3.29	18.27	3987	6.317	0.322	NA	0.037	0.176	-127.773	-148.975
89	1	94	1.858	3.137	18.48	2103	6.475	0.317	NA	0.159	0.755	-73.825	53.947
90	1	95	1.858	3.117	18.69	1535	6.496	0.317	NA	0.021	0.098	-88.11	-14.285
91	1	96	1.803	3.187	18.9	1945	6.585	0.27	NA	0.089	0.424	128.488	-143.402
92	1	97	1.822	3.214	19.11	3110	6.619	0.297	NA	0.034	0.161	54.861	-73.626
93	1	98	1.783	3.07	19.32	1258	6.768	0.246	NA	0.15	0.713	-105.183	-160.044
94	1	99	1.865	3.139	19.53	834	6.876	0.325	NA	0.108	0.514	40.153	145.336
95	1	100	1.851	3.043	19.74	1393	6.973	0.318	NA	0.097	0.462	-98.645	-138.798
96	1	101	1.85	3.005	19.95	1137	7.011	0.328	NA	0.038	0.181	-91.092	7.553
97	1	102	1.828	2.97	20.16	2097	7.053	0.322	NA	0.042	0.198	-122.851	-31.759
98	1	103	1.848	3.048	20.37	1540	7.133	0.315	NA	0.08	0.383	74.932	-162.217
99	1	104	1.81	3.054	20.58	1408	7.172	0.276	NA	0.039	0.185	171.51	96.578
100	1	105	1.788	2.943	20.79	1058	7.285	0.302	NA	0.113	0.537	-101.081	87.409
101	1	106	1.823	3.085	21	1721	7.431	0.283	NA	0.146	0.695	76.294	177.375
102	1	107	1.776	3.049	21.21	2107	7.49	0.244	NA	0.059	0.283	-142.88	140.827
103	1	108	1.771	3.065	21.42	1536	7.507	0.235	NA	0.016	0.078	106.141	-110.98
104	1	109	1.805	2.973	21.63	1469	7.604	0.3	NA	0.097	0.464	-69.835	-175.975
105	1	110	1.851	3.162	21.84	2709	7.798	0.312	NA	0.194	0.922	76.215	146.05
106	1	111	1.849	3.156	22.05	2440	7.804	0.31	NA	0.006	0.028	-108.587	175.198
107	1	112	1.715	3.112	22.26	1314	7.944	0.174	NA	0.141	0.671	-161.761	-53.174
108	1	113	1.668	3.112	22.47	4262	7.991	0.127	NA	0.047	0.223	179.528	-18.711
109	1	114	1.702	3.063	22.68	7082	8.051	0.169	NA	0.06	0.285	-55.985	124.486
110	1	115	1.717	3.009	22.89	3688	8.107	0.207	NA	0.056	0.266	-73.942	-17.956
111	1	116	1.723	3.074	23.1	3520	8.173	0.186	NA	0.066	0.313	85.298	159.239
112	1	117	1.697	3.082	23.31	5845	8.199	0.16	NA	0.027	0.127	163.206	77.908
113	1	118	1.732	3.036	23.52	3180	8.257	0.207	NA	0.058	0.275	-53.438	143.356
114	1	119	1.654	3.067	23.73	5574	8.341	0.123	NA	0.084	0.399	158.281	-148.281
115	1	120	1.682	3.095	23.94	4125	8.381	0.142	NA	0.04	0.19	45.42	-112.861
116	1	121	1.794	3.022	24.15	3897	8.515	0.27	NA	0.134	0.64	-33.037	-78.457
117	1	122	1.677	3.028	24.36	3737	8.632	0.163	NA	0.117	0.558	177.253	-149.71
118	1	123	1.67	3.085	24.57	6517	8.69	0.132	NA	0.058	0.276	97.588	-79.665
119	1	124	1.582	3.104	24.78	3338	8.78	0.043	NA	0.089	0.426	167.713	70.125
120	1	125	1.647	3.046	24.99	3965	8.867	0.128	NA	0.087	0.415	-41.76	150.528
121	1	126	1.675	3.005	25.2	3106	8.916	0.175	NA	0.049	0.236	-55.495	-13.736
122	1	127	1.689	3.023	25.41	3780	8.939	0.175	NA	0.022	0.106	52.18	107.676
123	1	128	1.684	3.062	25.62	5610	8.978	0.153	NA	0.04	0.19	96.69	44.51
124	1	129	1.692	3.205	25.83	5179	9.121	0.174	NA	0.143	0.679	87.084	-9.606
125	1	130	1.701	3.206	26.04	4113	9.131	0.183	NA	0.01	0.047	4.361	-82.723
126	1	131	1.743	3.155	26.25	2133	9.196	0.205	NA	0.065	0.311	-50.756	-55.118
127	1	132	1.739	3.164	26.46	2084	9.206	0.203	NA	0.01	0.047	110.555	161.311
128	1	133	1.723	3.12	26.67	2656	9.254	0.181	NA	0.047	0.226	-110.535	138.91
129	1	134	1.652	3.164	26.88	3867	9.337	0.119	NA	0.084	0.398	148.34	-101.125
130	1	135	1.669	3.101	27.09	3133	9.402	0.128	NA	0.065	0.31	-74.812	136.848
131	1	136	1.736	3.135	27.3	4177	9.477	0.195	NA	0.075	0.357	26.681	101.493
132	1	137	1.714	3.156	27.51	4793	9.508	0.177	NA	0.031	0.145	135.583	108.902
133	1	138	1.786	3.129	27.72	2909	9.585	0.245	NA	0.077	0.367	-20.589	-156.172
134	1	139	1.728	3.191	27.93	3968	9.67	0.2	NA	0.085	0.404	133.014	153.603
135	1	140	1.745	3.175	28.14	2662	9.694	0.212	NA	0.024	0.113	-43.392	-176.406
136	1	141	1.68	3.187	28.35	3903	9.76	0.155	NA	0.066	0.316	169.272	-147.336
137	1	142	1.725	3.205	28.56	2677	9.809	0.204	NA	0.049	0.232	21.59	-147.682
138	1	143	1.816	3.264	28.77	2481	9.917	0.311	NA	0.108	0.516	33.097	11.506
139	1	144	1.709	3.289	28.98	2547	10.027	0.24	NA	0.11	0.523	167.026	133.93
140	1	145	1.741	3.244	29.19	2884	10.082	0.236	NA	0.055	0.26	-55.021	137.953
141	1	146	1.767	3.25	29.4	2468	10.109	0.261	NA	0.027	0.128	13.053	68.073
142	1	147	1.769	3.24	29.61	4140	10.119	0.258	NA	0.01	0.049	-77.406	-90.459
143	1	148	1.771	3.281	29.82	2971	10.159	0.281	NA	0.04	0.193	87.775	165.182
144	1	149	1.73	3.271	30.03	3603	10.201	0.243	NA	0.041	0.198	-166.854	105.371
145	1	150	1.724	3.222	30.24	5233	10.25	0.211	NA	0.049	0.235	-96.774	70.08
146	1	151	1.73	3.157	30.45	4247	10.315	0.193	NA	0.065	0.31	-84.734	12.04
147	1	152	1.711	3.142	30.66	4352	10.34	0.171	NA	0.025	0.12	-141.705	-56.971
148	1	153	1.704	3.111	30.87	1851	10.371	0.163	NA	0.031	0.148	-101.998	39.707
149	1	154	1.764	3.119	31.08	1783	10.432	0.223	NA	0.061	0.289	7.161	109.159
150	1	155	1.853	3.105	31.29	1203	10.521	0.311	NA	0.089	0.425	-8.959	-16.12
151	1	156	1.846	3.209	31.5	3153	10.625	0.318	NA	0.104	0.494	93.548	102.506
152	1	157	1.816	3.102	31.71	3178	10.736	0.275	NA	0.111	0.528	-105.646	160.806
153	1	158	1.789	3.125	31.92	2082	10.772	0.248	NA	0.036	0.171	139.258	-115.096
154	1	159	1.787	3.23	32.13	5371	10.877	0.27	NA	0.105	0.499	91.308	-47.95
155	1	160	1.736	3.13	32.34	4315	10.989	0.195	NA	0.112	0.533	-117.176	151.516
156	1	161	1.627	3.202	32.55	4654	11.119	0.12	NA	0.13	0.619	146.563	-96.261
157	1	162	1.671	3.245	32.76	4371	11.18	0.181	NA	0.061	0.291	44.222	-102.341
158	1	163	1.691	3.225	32.97	3532	11.208	0.184	NA	0.028	0.134	-45.524	-89.746
159	1	164	1.685	3.227	33.18	2427	11.214	0.18	NA	0.006	0.029	160.052	-154.424
160	1	165	1.786	3.325	33.39	3054	11.355	0.32	NA	0.141	0.671	44.391	-115.66
161	1	166	1.816	3.324	33.6	2967	11.385	0.343	NA	0.03	0.145	-2.116	-46.508
162	1	167	1.742	3.318	33.81	3893	11.46	0.283	NA	0.075	0.355	-175.371	-173.254
163	1	168	1.733	3.327	34.02	2493	11.472	0.283	NA	0.012	0.057	135.24	-49.389
164	1	169	1.72	3.193	34.23	2137	11.606	0.193	NA	0.135	0.641	-95.719	129.041
165	1	170	1.802	3.21	34.44	3443	11.69	0.276	NA	0.084	0.4	11.52	107.239
166	1	171	1.741	3.207	34.65	2513	11.751	0.219	NA	0.061	0.289	-177.211	171.269
167	1	172	1.734	3.248	34.86	3458	11.793	0.232	NA	0.042	0.2	100.257	-82.532
168	1	173	1.892	3.368	35.07	3968	11.991	0.431	NA	0.199	0.946	37.084	-63.173
169	1	174	1.869	3.312	35.28	3210	12.051	0.381	NA	0.06	0.285	-112.843	-149.927
170	1	175	1.885	3.386	35.49	2374	12.127	0.436	NA	0.076	0.36	77.442	-169.715
171	1	176	1.895	3.316	35.7	1838	12.198	0.405	NA	0.071	0.339	-82.526	-159.968
172	1	177	1.827	3.329	35.91	2254	12.267	0.355	NA	0.069	0.329	169.193	-108.281
173	1	178	1.903	3.252	36.12	2643	12.375	0.386	NA	0.108	0.515	-45.021	145.787
174	1	179	1.876	3.414	36.33	1881	12.539	0.447	NA	0.164	0.781	99.668	144.689
175	1	180	1.904	3.391	36.54	2920	12.576	0.455	NA	0.037	0.174	-38.135	-137.803
176	1	181	1.962	3.396	36.75	2980	12.633	0.505	NA	0.058	0.276	5.068	43.203
177	1	182	1.874	3.487	36.96	3010	12.76	0.497	NA	0.126	0.602	133.978	128.91
178	1	183	1.86	3.46	37.17	2950	12.791	0.468	NA	0.031	0.146	-117.553	108.469
179	1	184	1.786	3.445	37.38	3901	12.866	0.409	NA	0.075	0.358	-168.602	-51.049
180	1	185	1.839	3.447	37.59	4113	12.919	0.444	NA	0.053	0.252	2.059	170.661
181	1	186	1.878	3.357	37.8	5685	13.017	0.413	NA	0.098	0.468	-66.828	-68.887
182	1	187	1.987	3.307	38.01	3524	13.137	0.484	NA	0.12	0.57	-24.786	42.042
183	1	188	1.973	3.372	38.22	3756	13.204	0.501	NA	0.067	0.319	101.612	126.397
184	1	189	1.888	3.285	38.43	3880	13.326	0.385	NA	0.122	0.579	-134.373	124.015
185	1	190	1.904	3.195	38.64	3933	13.417	0.37	NA	0.092	0.437	-80.217	54.156
186	1	191	1.919	3.198	38.85	2112	13.433	0.386	NA	0.016	0.076	12.684	92.9
187	1	192	1.888	3.242	39.06	3264	13.487	0.368	NA	0.054	0.256	125.617	112.934
188	1	193	1.937	3.187	39.27	3274	13.561	0.402	NA	0.074	0.352	-48.181	-173.798
189	1	194	1.887	3.253	39.48	2446	13.643	0.371	NA	0.083	0.393	127.274	175.455
190	1	195	1.859	3.099	39.69	2688	13.8	0.318	NA	0.157	0.745	-100.633	132.093
191	1	196	1.862	3.239	39.9	3112	13.941	0.342	NA	0.141	0.669	88.746	-170.621
192	1	197	1.803	3.155	40.11	4571	14.043	0.265	NA	0.102	0.487	-124.631	146.623
193	1	198	1.837	3.127	40.32	3739	14.087	0.296	NA	0.044	0.209	-40.039	84.592
194	1	199	1.82	3.101	40.53	4405	14.117	0.279	NA	0.031	0.146	-122.74	-82.701
195	1	200	1.814	3.162	40.74	2566	14.179	0.276	NA	0.062	0.294	96.424	-140.836
196	1	201	1.825	3.281	40.95	2382	14.298	0.327	NA	0.119	0.566	84.636	-11.788
197	1	202	1.75	3.214	41.16	3566	14.398	0.23	NA	0.1	0.476	-138.017	137.347
198	1	203	1.74	3.034	41.37	3313	14.578	0.215	NA	0.18	0.857	-93.418	44.599
199	1	204	1.729	3.077	41.58	4117	14.622	0.192	NA	0.044	0.208	103.669	-162.913
200	1	205	1.757	3.027	41.79	4753	14.678	0.234	NA	0.057	0.27	-60.298	-163.967
