# Supplementary material for: Random sub-diffusion and capture of genes by the nuclear pore reduces dynamics and coordinates inter-chromosomal movement
Source: eLife. 2021 May 18;10:e66238. doi: 10.7554/eLife.66238 (PMC8195609; doi:10.7554/eLife.66238)
Supplement: Figure 6—source data 1. [file elife-66238-fig6-data1.zip › CLUST_DB/CLUST_HIS4dip_MinusH/190328_QuickCap_H4dip_MinusH_Sec_06.csv]

Nr	TID	PID	x [micron]	y [micron]	t [sec]	I [val]	Len [micron]	D2S [micron]	D2R [micron]	D2P [micron]	v [micron/sec]	α [deg]	Δα [deg]
1	1	8	2.3	3.302	0	3223	0	0	NA	NA	NA	NA	NA
2	1	9	2.347	3.302	0.21	5130	0.047	0.047	NA	0.047	0.225	0.084	NA
3	1	10	2.458	3.262	0.42	2199	0.165	0.163	NA	0.118	0.562	-19.558	-19.642
4	1	11	2.414	3.295	0.63	2545	0.221	0.114	NA	0.056	0.264	143.859	163.416
5	1	12	2.366	3.283	0.84	2933	0.27	0.069	NA	0.049	0.233	-166.122	50.019
6	1	13	2.366	3.295	1.05	4130	0.282	0.066	NA	0.012	0.059	92.996	-100.881
7	1	14	2.445	3.22	1.26	2630	0.392	0.167	NA	0.11	0.522	-43.276	-136.272
8	1	15	2.362	3.148	1.47	2158	0.502	0.166	NA	0.11	0.525	-138.877	-95.601
9	1	16	2.275	3.303	1.68	1401	0.68	0.025	NA	0.178	0.848	119.226	-101.898
10	1	17	2.406	3.131	1.89	1504	0.896	0.201	NA	0.216	1.03	-52.92	-172.146
11	1	18	2.428	3.211	2.1	938	0.98	0.157	NA	0.084	0.398	74.795	127.715
12	1	19	2.424	3.369	2.31	1623	1.137	0.141	NA	0.158	0.75	91.389	16.594
13	1	20	2.427	3.293	2.52	1356	1.213	0.127	NA	0.076	0.361	-87.77	-179.159
14	1	21	2.394	3.222	2.73	1604	1.292	0.124	NA	0.079	0.375	-114.618	-26.847
15	1	22	2.383	3.066	2.94	1510	1.448	0.25	NA	0.156	0.743	-94.132	20.485
16	1	23	2.397	2.997	3.15	2079	1.518	0.32	NA	0.07	0.335	-78.666	15.466
17	1	24	2.414	3.053	3.36	1777	1.577	0.274	NA	0.058	0.277	73.116	151.782
18	1	25	2.43	3.077	3.57	1356	1.606	0.26	NA	0.029	0.139	56.3	-16.816
19	1	26	2.481	3.1	3.78	953	1.662	0.271	NA	0.057	0.269	24.211	-32.089
20	1	27	2.445	3.013	3.99	1536	1.757	0.323	NA	0.094	0.449	-112.924	-137.135
21	1	28	2.409	3.167	4.2	1218	1.914	0.174	NA	0.157	0.75	103.062	-144.015
22	1	29	2.453	3.073	4.41	1188	2.018	0.275	NA	0.104	0.493	-65.057	-168.118
23	1	30	2.481	3.133	4.62	1983	2.084	0.248	NA	0.067	0.318	64.772	129.829
24	1	31	2.372	3.144	4.83	1770	2.194	0.173	NA	0.11	0.525	174.324	109.552
25	1	32	2.395	3.228	5.04	2303	2.282	0.12	NA	0.087	0.416	74.539	-99.785
26	1	33	2.441	3.135	5.25	1772	2.386	0.218	NA	0.104	0.494	-63.588	-138.127
27	1	34	2.489	3.032	5.46	1147	2.5	0.329	NA	0.114	0.543	-65.023	-1.435
28	1	35	2.395	3.064	5.67	1457	2.599	0.256	NA	0.099	0.474	160.949	-134.028
29	1	36	2.387	3.069	5.88	1066	2.609	0.249	NA	0.01	0.046	154.757	-6.192
30	1	37	2.411	3.183	6.09	1156	2.726	0.163	NA	0.117	0.558	77.761	-76.997
31	1	38	2.391	3.269	6.3	2284	2.815	0.097	NA	0.089	0.422	103.171	25.41
32	1	39	2.446	3.078	6.51	925	3.014	0.267	NA	0.199	0.947	-73.902	-177.072
33	1	40	2.443	3.028	6.72	1000	3.064	0.309	NA	0.051	0.241	-94.127	-20.225
34	1	41	2.48	3.116	6.93	1614	3.16	0.259	NA	0.096	0.455	66.934	161.061
35	1	42	2.43	3.152	7.14	1081	3.222	0.198	NA	0.062	0.295	143.987	77.052
36	1	43	2.443	3.047	7.35	1452	3.328	0.292	NA	0.106	0.505	-83.182	132.831
37	1	44	2.349	3.176	7.56	1209	3.487	0.135	NA	0.159	0.759	125.981	-150.837
38	1	45	2.387	3.213	7.77	1297	3.54	0.124	NA	0.053	0.251	44.131	-81.85
39	1	46	2.442	3.135	7.98	1139	3.635	0.219	NA	0.095	0.452	-54.312	-98.443
40	1	47	2.424	3.139	8.19	917	3.653	0.205	NA	0.018	0.088	169.704	-135.984
41	1	48	2.426	3.018	8.4	910	3.774	0.31	NA	0.121	0.574	-88.866	101.43
42	1	49	2.593	3.051	8.61	1211	3.944	0.386	NA	0.17	0.809	11.119	99.985
43	1	50	2.469	3.086	8.82	1081	4.072	0.274	NA	0.129	0.612	164.296	153.177
44	1	51	2.584	3.054	9.03	927	4.191	0.377	NA	0.119	0.566	-15.259	-179.555
45	1	52	2.464	3.214	9.24	1533	4.391	0.186	NA	0.2	0.951	126.921	142.18
46	1	53	2.561	3.312	9.45	2555	4.528	0.261	NA	0.137	0.653	45.256	-81.665
47	1	54	2.459	3.098	9.66	893	4.764	0.258	NA	0.236	1.125	-115.347	-160.603
48	1	55	2.402	3.04	9.87	1493	4.846	0.28	NA	0.081	0.388	-134.938	-19.591
49	1	56	2.462	3.192	10.08	1043	5.009	0.195	NA	0.163	0.778	68.387	-156.675
50	1	57	2.268	3.385	10.29	3522	5.283	0.09	NA	0.274	1.304	135.179	66.792
51	1	58	2.361	3.415	10.5	2587	5.381	0.129	NA	0.097	0.464	17.763	-117.416
52	1	59	2.339	3.34	10.71	1525	5.459	0.055	NA	0.078	0.373	-106.127	-123.89
53	1	60	2.396	3.32	10.92	1800	5.519	0.098	NA	0.06	0.288	-19.517	86.61
54	1	61	2.415	3.308	11.13	2271	5.542	0.115	NA	0.022	0.106	-32.264	-12.747
55	1	62	2.346	3.286	11.34	1162	5.614	0.048	NA	0.072	0.345	-162.192	-129.929
56	1	63	2.32	3.363	11.55	2122	5.695	0.064	NA	0.081	0.386	108.234	-89.574
57	1	64	2.429	3.33	11.76	1107	5.809	0.132	NA	0.114	0.541	-16.562	-124.795
58	1	65	2.342	3.419	11.97	3588	5.933	0.125	NA	0.124	0.592	134.278	150.84
59	1	66	2.389	3.39	12.18	3453	5.988	0.125	NA	0.055	0.261	-32.192	-166.471
60	1	67	2.363	3.428	12.39	5307	6.034	0.142	NA	0.046	0.219	123.826	156.018
61	1	68	2.345	3.438	12.6	6724	6.055	0.144	NA	0.021	0.1	151.448	27.622
62	1	69	2.268	3.392	12.81	4981	6.144	0.096	NA	0.089	0.425	-148.568	59.984
63	1	70	2.367	3.417	13.02	3978	6.245	0.133	NA	0.101	0.482	14.161	162.729
64	1	71	2.313	3.452	13.23	5702	6.31	0.151	NA	0.064	0.305	146.461	132.3
65	1	72	2.397	3.407	13.44	7462	6.404	0.143	NA	0.095	0.452	-28.458	-174.919
66	1	73	2.386	3.409	13.65	4699	6.415	0.137	NA	0.011	0.051	170.54	-161.001
67	1	74	2.424	3.402	13.86	6645	6.453	0.159	NA	0.038	0.182	-9.917	179.542
68	1	75	2.492	3.443	14.07	5363	6.533	0.239	NA	0.08	0.38	30.965	40.882
69	1	76	2.446	3.416	14.28	6225	6.587	0.185	NA	0.054	0.256	-149.702	179.334
70	1	77	2.293	3.358	14.49	6090	6.75	0.057	NA	0.163	0.776	-159.086	-9.384
71	1	78	2.262	3.427	14.7	6001	6.825	0.131	NA	0.076	0.361	114.707	-86.207
72	1	79	2.235	3.4	14.91	6506	6.863	0.118	NA	0.038	0.18	-134.64	110.652
73	1	80	2.299	3.419	15.12	6242	6.93	0.118	NA	0.067	0.317	16.954	151.595
74	1	81	2.337	3.453	15.33	5141	6.981	0.156	NA	0.051	0.242	41.698	24.744
75	1	82	2.318	3.442	15.54	5949	7.003	0.141	NA	0.022	0.106	-149.144	169.158
76	1	83	2.319	3.446	15.75	6653	7.008	0.146	NA	0.005	0.023	78.042	-132.814
77	1	84	2.321	3.409	15.96	5375	7.046	0.109	NA	0.038	0.181	-86.161	-164.203
78	1	85	2.312	3.332	16.17	7583	7.123	0.033	NA	0.077	0.367	-96.884	-10.723
79	1	86	2.243	3.328	16.38	4671	7.192	0.063	NA	0.069	0.331	-177.051	-80.167
80	1	87	2.296	3.394	16.59	6338	7.276	0.092	NA	0.084	0.4	50.933	-132.016
81	1	88	2.242	3.427	16.8	3859	7.34	0.138	NA	0.063	0.302	148.355	97.422
82	1	89	2.287	3.436	17.01	6058	7.386	0.135	NA	0.047	0.222	11.864	-136.491
83	1	90	2.397	3.413	17.22	5617	7.498	0.147	NA	0.112	0.533	-12.142	-24.005
84	1	91	2.316	3.416	17.43	4096	7.579	0.116	NA	0.081	0.386	177.659	-170.2
85	1	92	2.287	3.443	17.64	4345	7.618	0.142	NA	0.039	0.187	137.209	-40.449
86	1	93	2.271	3.485	17.85	3168	7.663	0.186	NA	0.045	0.214	110.767	-26.442
87	1	94	2.299	3.493	18.06	2553	7.693	0.192	NA	0.03	0.142	16.243	-94.524
88	1	95	2.335	3.509	18.27	4855	7.732	0.21	NA	0.039	0.185	23.624	7.381
89	1	96	2.273	3.522	18.48	4755	7.795	0.222	NA	0.063	0.3	167.661	144.038
90	1	97	2.278	3.525	18.69	5536	7.801	0.225	NA	0.006	0.027	28.844	-138.818
91	1	98	2.389	3.522	18.9	4381	7.911	0.237	NA	0.11	0.525	-1.844	-30.688
92	1	99	2.387	3.554	19.11	5393	7.943	0.267	NA	0.032	0.154	93.82	95.664
93	1	100	2.409	3.573	19.32	3089	7.973	0.292	NA	0.029	0.14	41.056	-52.763
94	1	101	2.364	3.572	19.53	2540	8.017	0.278	NA	0.045	0.213	-178.607	140.337
95	1	102	2.385	3.574	19.74	3620	8.039	0.285	NA	0.021	0.102	5.243	-176.15
96	1	103	2.399	3.521	19.95	4388	8.094	0.24	NA	0.055	0.261	-75.849	-81.093
97	1	104	2.391	3.492	20.16	3441	8.123	0.212	NA	0.029	0.14	-104.806	-28.956
98	1	105	2.347	3.505	20.37	4396	8.169	0.209	NA	0.046	0.218	164.434	-90.76
99	1	106	2.355	3.488	20.58	3475	8.187	0.195	NA	0.018	0.086	-63.764	131.802
100	1	107	2.366	3.484	20.79	5047	8.198	0.194	NA	0.012	0.055	-21.044	42.72
101	1	108	2.405	3.448	21	4704	8.251	0.18	NA	0.053	0.253	-43.073	-22.029
102	1	109	2.358	3.496	21.21	4211	8.318	0.203	NA	0.067	0.319	133.872	176.945
103	1	110	2.364	3.44	21.42	6097	8.375	0.153	NA	0.057	0.269	-83.959	142.169
104	1	111	2.36	3.426	21.63	2525	8.39	0.138	NA	0.015	0.069	-107.163	-23.204
105	1	112	2.284	3.429	21.84	7146	8.465	0.128	NA	0.076	0.361	178.063	-74.774
106	1	113	2.289	3.42	22.05	7232	8.476	0.119	NA	0.011	0.05	-58.926	123.01
107	1	114	2.302	3.471	22.26	3846	8.529	0.17	NA	0.053	0.252	76.254	135.18
108	1	115	2.39	3.491	22.47	4017	8.619	0.21	NA	0.09	0.429	12.826	-63.428
109	1	116	2.25	3.423	22.68	3731	8.775	0.131	NA	0.155	0.74	-153.949	-166.776
110	1	117	2.32	3.448	22.89	2707	8.849	0.148	NA	0.074	0.354	19.595	173.545
111	1	118	2.287	3.487	23.1	4191	8.9	0.186	NA	0.051	0.245	130.953	111.358
112	1	119	2.271	3.448	23.31	2397	8.941	0.15	NA	0.041	0.196	-111.968	117.079
113	1	120	2.273	3.44	23.52	4625	8.951	0.141	NA	0.009	0.043	-74.687	37.281
114	1	121	2.28	3.404	23.73	1764	8.987	0.104	NA	0.036	0.173	-79.778	-5.091
115	1	122	2.309	3.508	23.94	3263	9.094	0.207	NA	0.108	0.513	74.598	154.376
116	1	123	2.434	3.451	24.15	4066	9.232	0.201	NA	0.137	0.654	-24.463	-99.061
117	1	124	2.435	3.433	24.36	4029	9.25	0.189	NA	0.018	0.085	-85.898	-61.435
118	1	125	2.371	3.424	24.57	4456	9.315	0.141	NA	0.065	0.309	-171.68	-85.782
119	1	126	2.392	3.45	24.78	4191	9.349	0.175	NA	0.034	0.161	50.172	-138.148
120	1	127	2.363	3.445	24.99	4953	9.379	0.157	NA	0.03	0.143	-170.854	138.974
121	1	128	2.334	3.475	25.2	3995	9.42	0.177	NA	0.041	0.196	133.529	-55.617
122	1	129	2.406	3.424	25.41	7263	9.508	0.162	NA	0.088	0.418	-35.671	-169.2
123	1	130	2.367	3.413	25.62	4021	9.547	0.13	NA	0.04	0.189	-164.275	-128.603
124	1	131	2.408	3.432	25.83	5230	9.592	0.169	NA	0.045	0.214	24.344	-171.382
125	1	132	2.371	3.454	26.04	4031	9.636	0.168	NA	0.044	0.207	149.301	124.957
126	1	133	2.384	3.426	26.25	6431	9.667	0.15	NA	0.031	0.147	-64.85	145.849
127	1	134	2.405	3.468	26.46	3515	9.714	0.196	NA	0.047	0.223	63.797	128.647
128	1	135	2.363	3.45	26.67	4187	9.759	0.161	NA	0.046	0.217	-156.958	139.246
129	1	136	2.322	3.421	26.88	3451	9.809	0.121	NA	0.05	0.238	-144.601	12.356
130	1	137	2.461	3.565	27.09	2677	10.009	0.309	NA	0.2	0.953	46.012	-169.387
131	1	138	2.387	3.385	27.3	4479	10.204	0.121	NA	0.194	0.925	-112.356	-158.368
132	1	139	2.488	3.395	27.51	5472	10.305	0.21	NA	0.102	0.485	5.64	117.996
133	1	140	2.425	3.457	27.72	4829	10.394	0.199	NA	0.088	0.421	135.64	130.001
134	1	141	2.395	3.504	27.93	3498	10.45	0.224	NA	0.056	0.267	122.651	-12.989
135	1	142	2.41	3.403	28.14	5060	10.552	0.15	NA	0.103	0.488	-81.332	156.017
136	1	143	2.383	3.389	28.35	6899	10.583	0.121	NA	0.03	0.145	-154.024	-72.692
137	1	144	2.353	3.419	28.56	5367	10.625	0.129	NA	0.042	0.201	135.043	-70.933
138	1	145	2.36	3.434	28.77	4576	10.641	0.145	NA	0.016	0.078	66.58	-68.463
139	1	146	2.426	3.443	28.98	4706	10.708	0.19	NA	0.067	0.319	7.773	-58.807
140	1	147	2.379	3.407	29.19	5518	10.768	0.132	NA	0.059	0.283	-142.475	-150.248
141	1	148	2.391	3.428	29.4	6150	10.792	0.156	NA	0.024	0.115	58.075	-159.449
142	1	149	2.348	3.386	29.61	4844	10.852	0.097	NA	0.06	0.285	-136.031	165.893
143	1	150	2.349	3.412	29.82	4665	10.878	0.121	NA	0.026	0.126	88.059	-135.909
144	1	151	2.315	3.389	30.03	2909	10.92	0.088	NA	0.042	0.2	-145.368	126.573
145	1	152	2.345	3.378	30.24	2852	10.952	0.089	NA	0.032	0.154	-18.265	127.103
146	1	153	2.235	3.373	30.45	4277	11.063	0.097	NA	0.111	0.528	-177.307	-159.043
147	1	154	2.155	3.359	30.66	4113	11.144	0.156	NA	0.081	0.386	-170.191	7.116
148	1	155	2.164	3.371	30.87	3925	11.159	0.153	NA	0.015	0.069	51.771	-138.038
149	1	156	2.214	3.289	31.08	5284	11.255	0.087	NA	0.096	0.457	-58.469	-110.24
150	1	157	2.27	3.303	31.29	6094	11.312	0.03	NA	0.058	0.274	13.631	72.1
151	1	158	2.343	3.408	31.5	4226	11.441	0.115	NA	0.128	0.611	55.547	41.917
152	1	159	2.326	3.361	31.71	5401	11.491	0.065	NA	0.05	0.24	-109.575	-165.123
153	1	160	2.259	3.329	31.92	5184	11.565	0.049	NA	0.074	0.35	-154.559	-44.984
154	1	161	2.37	3.375	32.13	7029	11.684	0.101	NA	0.119	0.568	22.363	176.922
155	1	162	2.427	3.41	32.34	3091	11.751	0.167	NA	0.068	0.322	31.771	9.408
156	1	163	2.362	3.393	32.55	5335	11.819	0.11	NA	0.068	0.323	-165.207	163.022
157	1	164	2.373	3.427	32.76	5760	11.855	0.145	NA	0.036	0.17	71.522	-123.271
158	1	165	2.448	3.449	32.97	4377	11.933	0.209	NA	0.078	0.371	16.768	-54.754
159	1	166	2.438	3.405	33.18	6357	11.978	0.172	NA	0.045	0.216	-102.604	-119.371
160	1	167	2.402	3.392	33.39	5911	12.017	0.136	NA	0.038	0.183	-159.477	-56.873
161	1	168	2.43	3.354	33.6	4701	12.064	0.14	NA	0.047	0.226	-53.236	106.241
162	1	169	2.438	3.435	33.81	6073	12.146	0.192	NA	0.082	0.388	84.584	137.82
163	1	170	2.484	3.418	34.02	6082	12.195	0.218	NA	0.049	0.233	-19.782	-104.366
164	1	171	2.418	3.365	34.23	4334	12.279	0.134	NA	0.085	0.404	-141.027	-121.246
165	1	172	2.407	3.331	34.44	3921	12.315	0.111	NA	0.036	0.17	-108.175	32.853
166	1	173	2.369	3.333	34.65	5397	12.352	0.076	NA	0.037	0.178	176.673	-75.152
167	1	174	2.314	3.328	34.86	6144	12.409	0.029	NA	0.056	0.268	-174.248	9.079
168	1	175	2.343	3.29	35.07	4283	12.457	0.045	NA	0.048	0.228	-51.43	122.818
169	1	176	2.475	3.356	35.28	4490	12.603	0.183	NA	0.147	0.699	26.583	78.013
170	1	177	2.448	3.383	35.49	3552	12.641	0.169	NA	0.038	0.181	134.61	108.027
171	1	178	2.401	3.402	35.7	6242	12.692	0.142	NA	0.05	0.24	158.143	23.533
172	1	179	2.415	3.436	35.91	4795	12.729	0.177	NA	0.037	0.176	68.139	-90.004
173	1	180	2.453	3.421	36.12	4471	12.77	0.195	NA	0.041	0.196	-20.961	-89.1
174	1	181	2.464	3.45	36.33	4917	12.801	0.222	NA	0.031	0.148	69.226	90.187
175	1	182	2.461	3.394	36.54	3086	12.857	0.185	NA	0.056	0.268	-93.892	-163.117
176	1	183	2.449	3.383	36.75	2534	12.873	0.17	NA	0.016	0.076	-136.64	-42.748
177	1	184	2.476	3.29	36.96	2291	12.97	0.176	NA	0.097	0.461	-74.084	62.556
178	1	185	2.444	3.271	37.17	1964	13.007	0.148	NA	0.037	0.175	-148.3	-74.215
179	1	186	2.468	3.239	37.38	2818	13.046	0.179	NA	0.039	0.188	-53.04	95.259
180	1	187	2.545	3.243	37.59	1309	13.124	0.252	NA	0.078	0.369	2.651	55.691
181	1	188	2.539	3.219	37.8	1943	13.149	0.253	NA	0.025	0.119	-105.058	-107.709
182	1	189	2.503	3.202	38.01	2214	13.188	0.226	NA	0.04	0.189	-154.567	-49.509
183	1	190	2.547	3.179	38.22	2519	13.238	0.276	NA	0.049	0.234	-26.868	127.699
184	1	191	2.521	3.27	38.43	3180	13.332	0.224	NA	0.094	0.449	105.777	132.646
185	1	192	2.513	3.296	38.64	2696	13.359	0.213	NA	0.027	0.128	108.842	3.064
186	1	193	2.494	3.263	38.85	2214	13.396	0.198	NA	0.038	0.18	-119.249	131.909
187	1	194	2.528	3.218	39.06	2982	13.452	0.243	NA	0.056	0.265	-52.282	66.967
188	1	195	2.492	3.229	39.27	3046	13.49	0.206	NA	0.038	0.179	164.295	-143.423
189	1	196	2.481	3.251	39.48	3027	13.515	0.188	NA	0.025	0.12	117.491	-46.804
190	1	197	2.377	3.174	39.69	2850	13.644	0.149	NA	0.129	0.615	-143.584	98.925
191	1	198	2.484	3.125	39.9	4117	13.763	0.255	NA	0.119	0.564	-24.64	118.945
192	1	199	2.537	3.107	40.11	1721	13.819	0.307	NA	0.056	0.267	-19.028	5.612
193	1	200	2.592	3.089	40.32	3008	13.876	0.361	NA	0.057	0.273	-17.953	1.074
194	1	201	2.647	3.114	40.53	1983	13.936	0.394	NA	0.06	0.286	24.343	42.296
195	1	202	2.599	3.06	40.74	2854	14.008	0.385	NA	0.072	0.341	-131.334	-155.677
196	1	203	2.613	3.013	40.95	3071	14.057	0.426	NA	0.049	0.235	-73.377	57.958
197	1	204	2.631	3.018	41.16	2107	14.075	0.436	NA	0.018	0.087	16.558	89.935
198	1	205	2.571	2.982	41.37	2862	14.145	0.419	NA	0.07	0.334	-148.736	-165.294
199	1	206	2.588	2.97	41.58	3406	14.166	0.439	NA	0.021	0.099	-33.766	114.97
200	1	207	2.52	2.928	41.79	1964	14.246	0.433	NA	0.08	0.383	-148.838	-115.072
