# Supplementary material for: Random sub-diffusion and capture of genes by the nuclear pore reduces dynamics and coordinates inter-chromosomal movement
Source: eLife. 2021 May 18;10:e66238. doi: 10.7554/eLife.66238 (PMC8195609; doi:10.7554/eLife.66238)
Supplement: Figure 6—source data 1. [file elife-66238-fig6-data1.zip › CLUST_DB/CLUST_HIS4dip_MinusH/190328_QuickCap_H4dip_MinusH_Sec_07.csv]

Nr	TID	PID	x [micron]	y [micron]	t [sec]	I [val]	Len [micron]	D2S [micron]	D2R [micron]	D2P [micron]	v [micron/sec]	α [deg]	Δα [deg]
1	1	6	1.509	1.315	0	6892	0	0	NA	NA	NA	NA	NA
2	1	7	1.509	1.309	0.21	2698	0.006	0.006	NA	0.006	0.028	-89.051	NA
3	1	8	1.591	1.215	0.42	5508	0.131	0.13	NA	0.125	0.597	-49.103	39.948
4	1	9	1.479	1.237	0.63	5544	0.246	0.084	NA	0.115	0.546	168.908	-141.989
5	1	10	1.431	1.397	0.84	3665	0.413	0.113	NA	0.167	0.796	106.625	-62.283
6	1	11	1.415	1.403	1.05	1143	0.43	0.128	NA	0.017	0.081	159.833	53.208
7	1	12	1.464	1.37	1.26	3763	0.489	0.071	NA	0.059	0.28	-33.935	166.232
8	1	13	1.323	1.385	1.47	3039	0.631	0.199	NA	0.142	0.676	173.82	-152.245
9	1	14	1.418	1.28	1.68	4928	0.773	0.098	NA	0.142	0.675	-47.813	138.367
10	1	15	1.403	1.415	1.89	4151	0.908	0.146	NA	0.136	0.647	96.355	144.168
11	1	16	1.471	1.53	2.1	5759	1.042	0.218	NA	0.134	0.637	59.275	-37.08
12	1	17	1.376	1.565	2.31	3999	1.143	0.282	NA	0.101	0.481	160.016	100.741
13	1	18	1.368	1.513	2.52	5600	1.195	0.243	NA	0.052	0.247	-98.877	101.107
14	1	19	1.298	1.48	2.73	4352	1.272	0.267	NA	0.077	0.369	-154.499	-55.622
15	1	20	1.327	1.504	2.94	3534	1.309	0.262	NA	0.037	0.176	39.837	-165.664
16	1	21	1.383	1.417	3.15	2472	1.413	0.162	NA	0.103	0.492	-56.77	-96.607
17	1	22	1.259	1.441	3.36	2882	1.539	0.279	NA	0.126	0.601	169.086	-134.144
18	1	23	1.292	1.423	3.57	4409	1.577	0.242	NA	0.038	0.18	-29.337	161.577
19	1	24	1.26	1.436	3.78	1971	1.612	0.277	NA	0.035	0.168	157.054	-173.609
20	1	25	1.238	1.452	3.99	5250	1.639	0.303	NA	0.027	0.127	144.186	-12.868
21	1	26	1.231	1.492	4.2	1369	1.679	0.329	NA	0.04	0.191	100.236	-43.95
22	1	27	1.236	1.481	4.41	5017	1.69	0.32	NA	0.011	0.053	-66.244	-166.48
23	1	28	1.242	1.467	4.62	5610	1.706	0.307	NA	0.016	0.074	-67.552	-1.308
24	1	29	1.213	1.506	4.83	5742	1.754	0.352	NA	0.049	0.232	125.978	-166.47
25	1	30	1.201	1.504	5.04	5222	1.766	0.361	NA	0.012	0.057	-169.717	64.305
26	1	31	1.279	1.504	5.25	3270	1.844	0.298	NA	0.077	0.369	-0.116	169.601
27	1	32	1.24	1.472	5.46	5024	1.895	0.311	NA	0.051	0.242	-140.167	-140.051
28	1	33	1.139	1.56	5.67	3362	2.028	0.443	NA	0.134	0.636	138.597	-81.236
29	1	34	1.154	1.644	5.88	3731	2.113	0.484	NA	0.085	0.406	80.274	-58.323
30	1	35	1.211	1.541	6.09	1798	2.231	0.374	NA	0.118	0.56	-60.952	-141.226
31	1	36	1.249	1.541	6.3	3136	2.269	0.345	NA	0.038	0.179	0.145	61.097
32	1	37	1.104	1.611	6.51	3997	2.429	0.501	NA	0.16	0.764	154.48	154.335
33	1	38	1.096	1.56	6.72	4448	2.48	0.48	NA	0.051	0.244	-98.229	107.29
34	1	39	1.168	1.562	6.93	3507	2.552	0.42	NA	0.072	0.343	1.379	99.608
35	1	40	1.159	1.541	7.14	3944	2.575	0.417	NA	0.023	0.109	-115.192	-116.571
36	1	41	1.097	1.486	7.35	3270	2.658	0.446	NA	0.083	0.394	-138.425	-23.233
37	1	42	1.158	1.52	7.56	3148	2.728	0.406	NA	0.07	0.332	28.868	167.294
38	1	43	1.253	1.539	7.77	5344	2.825	0.339	NA	0.097	0.462	11.223	-17.645
39	1	44	1.118	1.557	7.98	6888	2.961	0.46	NA	0.137	0.651	172.152	160.928
40	1	45	1.143	1.578	8.19	6463	2.994	0.45	NA	0.033	0.155	39.415	-132.736
41	1	46	1.102	1.569	8.4	7136	3.036	0.479	NA	0.042	0.201	-167.324	153.261
42	1	47	1.103	1.597	8.61	5533	3.064	0.494	NA	0.028	0.134	87.084	-105.592
43	1	48	1.091	1.627	8.82	6333	3.097	0.521	NA	0.032	0.155	111.669	24.585
44	1	49	1.122	1.693	9.03	4162	3.17	0.541	NA	0.073	0.349	65.454	-46.215
45	1	50	1.088	1.666	9.24	5710	3.213	0.548	NA	0.043	0.206	-140.995	153.551
46	1	51	1.085	1.699	9.45	5998	3.246	0.572	NA	0.033	0.158	95.012	-123.993
47	1	52	1.131	1.62	9.66	6741	3.338	0.485	NA	0.092	0.436	-59.816	-154.828
48	1	53	1.081	1.696	9.87	6880	3.429	0.572	NA	0.091	0.432	123.588	-176.596
49	1	54	0.99	1.873	10.08	5870	3.628	0.762	NA	0.2	0.951	117.296	-6.292
50	1	55	1.024	1.894	10.29	5134	3.668	0.755	NA	0.04	0.19	31.118	-86.178
51	1	56	1.042	1.936	10.5	5602	3.714	0.777	NA	0.046	0.22	66.693	35.575
52	1	57	1.019	1.925	10.71	2929	3.74	0.782	NA	0.026	0.122	-155.006	138.301
53	1	58	1.083	1.801	10.92	2457	3.88	0.646	NA	0.14	0.667	-62.657	92.349
54	1	59	1.2	1.688	11.13	1318	4.043	0.484	NA	0.163	0.776	-44.099	18.559
55	1	60	1.087	1.765	11.34	864	4.18	0.617	NA	0.137	0.654	145.665	-170.236
56	1	61	0.99	1.994	11.55	2210	4.429	0.854	NA	0.249	1.183	113.013	-32.652
57	1	62	1.039	1.806	11.76	900	4.623	0.679	NA	0.195	0.927	-75.305	171.682
58	1	63	1.055	1.777	11.97	1107	4.656	0.648	NA	0.032	0.154	-59.945	15.359
59	1	64	0.924	1.928	12.18	3007	4.855	0.847	NA	0.2	0.95	131.016	-169.038
60	1	65	0.958	1.908	12.39	2367	4.895	0.809	NA	0.039	0.187	-30.342	-161.359
61	1	66	0.763	1.984	12.6	4733	5.104	1.002	NA	0.209	0.998	158.791	-170.867
62	1	67	0.823	2.027	12.81	3468	5.178	0.988	NA	0.073	0.35	35.55	-123.242
63	1	68	0.9	2.025	13.02	4891	5.255	0.935	NA	0.078	0.37	-1.033	-36.582
64	1	69	0.796	2.056	13.23	7325	5.364	1.028	NA	0.108	0.517	163.623	164.656
65	1	70	0.791	2.05	13.44	3750	5.371	1.027	NA	0.007	0.035	-133.105	63.273
66	1	71	0.838	2.128	13.65	5461	5.462	1.054	NA	0.091	0.432	59.071	-167.825
67	1	72	0.852	2.142	13.86	4430	5.482	1.056	NA	0.02	0.096	43.77	-15.301
68	1	73	0.841	2.117	14.07	4302	5.51	1.043	NA	0.028	0.133	-113.354	-157.123
69	1	74	0.794	2.151	14.28	3054	5.568	1.099	NA	0.058	0.277	143.776	-102.87
70	1	75	0.809	2.071	14.49	6265	5.65	1.03	NA	0.081	0.386	-79.59	136.633
71	1	76	0.849	2.04	14.7	6129	5.7	0.98	NA	0.051	0.241	-38.069	41.521
72	1	77	0.896	2.021	14.91	5226	5.751	0.935	NA	0.051	0.241	-21.897	16.173
73	1	78	0.893	2.007	15.12	6600	5.766	0.926	NA	0.015	0.07	-100.008	-78.112
74	1	79	0.85	1.941	15.33	2280	5.844	0.908	NA	0.078	0.372	-123.173	-23.165
75	1	80	0.906	1.812	15.54	4531	5.984	0.781	NA	0.14	0.668	-66.56	56.613
76	1	81	0.884	1.833	15.75	3807	6.014	0.811	NA	0.03	0.143	138.076	-155.364
77	1	82	0.848	1.788	15.96	5932	6.071	0.812	NA	0.057	0.271	-128.553	93.371
78	1	83	0.912	1.96	16.17	4844	6.254	0.878	NA	0.183	0.873	69.583	-161.864
79	1	84	0.843	1.898	16.38	5239	6.347	0.885	NA	0.093	0.442	-138.134	152.283
80	1	85	0.758	2.029	16.59	4748	6.504	1.036	NA	0.157	0.746	122.989	-98.878
81	1	86	0.992	1.965	16.8	6035	6.746	0.831	NA	0.242	1.154	-15.236	-138.225
82	1	87	0.885	1.976	17.01	3031	6.853	0.908	NA	0.107	0.511	174.472	-170.291
83	1	88	0.87	1.992	17.22	5235	6.876	0.931	NA	0.022	0.106	131.166	-43.306
84	1	89	0.972	1.936	17.43	4501	6.992	0.82	NA	0.116	0.555	-29.092	-160.258
85	1	90	0.946	1.889	17.64	5621	7.046	0.804	NA	0.054	0.256	-119.51	-90.418
86	1	91	0.947	1.863	17.85	5090	7.072	0.785	NA	0.026	0.123	-87.666	31.844
87	1	92	0.872	1.885	18.06	4742	7.15	0.855	NA	0.078	0.371	163.63	-108.704
88	1	93	0.762	1.944	18.27	5166	7.274	0.976	NA	0.125	0.594	151.781	-11.849
89	1	94	0.672	2.23	18.48	6769	7.574	1.239	NA	0.299	1.426	107.401	-44.38
90	1	95	0.804	2.179	18.69	5516	7.715	1.115	NA	0.141	0.672	-21.053	-128.454
91	1	96	0.786	2.042	18.9	6803	7.853	1.025	NA	0.138	0.659	-97.484	-76.431
92	1	97	0.793	2.002	19.11	5559	7.894	0.992	NA	0.04	0.193	-79.702	17.782
93	1	98	0.791	2.107	19.32	7225	7.998	1.068	NA	0.105	0.498	91.217	170.919
94	1	99	0.685	2.153	19.53	7202	8.114	1.175	NA	0.115	0.55	156.152	64.936
95	1	100	0.834	2.081	19.74	3989	8.279	1.02	NA	0.165	0.787	-26.097	177.751
96	1	101	0.745	2.011	19.95	6651	8.392	1.033	NA	0.113	0.539	-142.009	-115.912
97	1	102	0.782	2.141	20.16	4183	8.528	1.1	NA	0.135	0.644	74.203	-143.788
98	1	103	0.761	2.012	20.37	2321	8.658	1.022	NA	0.131	0.622	-99.103	-173.306
99	1	104	0.839	1.984	20.58	2378	8.741	0.946	NA	0.083	0.396	-19.553	79.55
100	1	105	0.852	2.068	20.79	1939	8.827	0.999	NA	0.085	0.406	81.371	100.924
101	1	106	0.878	2.075	21	4275	8.854	0.987	NA	0.027	0.129	13.903	-67.468
102	1	107	0.827	2.16	21.21	3611	8.954	1.086	NA	0.1	0.475	121.203	107.3
103	1	108	0.827	2.128	21.42	3569	8.986	1.06	NA	0.033	0.156	-88.986	149.81
104	1	109	0.701	2.099	21.63	2941	9.116	1.126	NA	0.129	0.616	-167.342	-78.356
105	1	110	0.613	2.266	21.84	6075	9.304	1.307	NA	0.189	0.9	117.856	-74.802
106	1	111	0.696	2.293	22.05	2144	9.392	1.271	NA	0.087	0.416	17.549	-100.307
107	1	112	0.735	2.302	22.26	2600	9.431	1.254	NA	0.039	0.188	13.34	-4.209
108	1	113	0.622	2.329	22.47	5053	9.547	1.347	NA	0.116	0.552	166.209	152.87
109	1	114	0.633	2.32	22.68	5472	9.562	1.333	NA	0.014	0.069	-38.727	155.063
110	1	115	0.634	2.273	22.89	6030	9.609	1.297	NA	0.047	0.225	-88.697	-49.969
111	1	116	0.626	2.179	23.1	5824	9.703	1.235	NA	0.094	0.449	-94.872	-6.175
112	1	117	0.592	2.232	23.31	4477	9.766	1.296	NA	0.063	0.298	122.869	-142.26
113	1	118	0.62	2.062	23.52	6532	9.937	1.161	NA	0.171	0.816	-80.8	156.332
114	1	119	0.648	2.129	23.73	5060	10.01	1.185	NA	0.073	0.345	67.454	148.254
115	1	120	0.615	2.104	23.94	8228	10.051	1.192	NA	0.041	0.196	-142.479	150.068
116	1	121	0.714	2.208	24.15	6656	10.194	1.196	NA	0.143	0.683	46.433	-171.089
117	1	122	0.76	2.126	24.36	4977	10.288	1.104	NA	0.094	0.448	-60.604	-107.037
118	1	123	0.77	2.108	24.57	7955	10.309	1.084	NA	0.02	0.097	-61.465	-0.861
119	1	124	0.735	2.176	24.78	6719	10.384	1.157	NA	0.076	0.361	116.965	178.43
120	1	125	0.735	2.236	24.99	5337	10.445	1.203	NA	0.06	0.286	90.552	-26.413
121	1	126	0.803	2.184	25.2	7628	10.53	1.119	NA	0.086	0.408	-37.426	-127.977
122	1	127	0.736	2.132	25.41	7048	10.615	1.124	NA	0.085	0.404	-142.103	-104.677
123	1	128	0.636	2.261	25.62	3980	10.778	1.287	NA	0.163	0.776	127.841	-90.056
124	1	129	0.722	2.138	25.83	4160	10.928	1.139	NA	0.149	0.712	-54.712	177.447
125	1	130	0.742	2.079	26.04	4177	10.99	1.082	NA	0.063	0.3	-72.059	-17.347
126	1	131	0.811	1.983	26.25	6745	11.108	0.966	NA	0.118	0.561	-53.883	18.177
127	1	132	0.823	1.85	26.46	7048	11.242	0.869	NA	0.134	0.637	-84.716	-30.833
128	1	133	0.773	1.876	26.67	4607	11.299	0.925	NA	0.057	0.27	152.832	-122.452
129	1	134	0.712	1.789	26.88	7705	11.405	0.927	NA	0.106	0.505	-125.006	82.163
130	1	135	0.751	1.869	27.09	4960	11.494	0.938	NA	0.089	0.423	63.997	-170.997
131	1	136	0.791	1.875	27.3	5469	11.534	0.911	NA	0.04	0.192	9.109	-54.888
132	1	137	0.695	2.015	27.51	5796	11.703	1.073	NA	0.169	0.806	124.405	115.296
133	1	138	0.91	1.954	27.72	4864	11.926	0.876	NA	0.223	1.063	-15.912	-140.318
134	1	139	0.891	2.097	27.93	4684	12.07	0.996	NA	0.144	0.685	97.436	113.348
135	1	140	0.838	2.018	28.14	8755	12.165	0.972	NA	0.095	0.451	-124.218	138.346
136	1	141	0.903	1.973	28.35	4471	12.244	0.895	NA	0.079	0.375	-34.634	89.584
137	1	142	0.917	1.95	28.56	4189	12.271	0.868	NA	0.027	0.131	-59.158	-24.524
138	1	143	0.842	1.936	28.77	6205	12.347	0.91	NA	0.076	0.36	-169.218	-110.06
139	1	144	0.844	1.966	28.98	5898	12.377	0.93	NA	0.031	0.145	86.507	-104.275
140	1	145	0.928	1.863	29.19	7985	12.51	0.798	NA	0.133	0.634	-51.136	-137.643
141	1	146	0.845	1.785	29.4	6528	12.623	0.813	NA	0.113	0.537	-136.887	-85.751
142	1	147	0.935	1.833	29.61	5028	12.724	0.773	NA	0.101	0.481	28.186	165.074
143	1	148	0.92	1.814	29.82	5346	12.749	0.772	NA	0.025	0.118	-127.355	-155.542
144	1	149	0.946	1.921	30.03	5736	12.859	0.826	NA	0.11	0.525	76.081	-156.564
145	1	150	1.048	1.992	30.24	4194	12.984	0.818	NA	0.124	0.593	34.918	-41.162
146	1	151	1.076	1.792	30.45	3729	13.185	0.644	NA	0.202	0.96	-81.935	-116.854
147	1	152	1.113	1.759	30.66	4230	13.235	0.595	NA	0.049	0.234	-42.169	39.766
148	1	153	0.976	1.745	30.87	4925	13.372	0.685	NA	0.137	0.654	-174.307	-132.138
149	1	154	0.976	1.63	31.08	5919	13.488	0.619	NA	0.116	0.552	-90.124	84.184
150	1	155	0.935	1.692	31.29	5695	13.562	0.686	NA	0.075	0.355	123.149	-146.727
151	1	156	0.941	1.662	31.5	6562	13.593	0.666	NA	0.03	0.144	-79.365	157.486
152	1	157	0.884	1.704	31.71	5032	13.663	0.736	NA	0.07	0.335	143.494	-137.14
153	1	158	0.866	1.757	31.92	4311	13.719	0.78	NA	0.056	0.266	109.035	-34.46
154	1	159	0.936	1.732	32.13	5056	13.793	0.709	NA	0.074	0.352	-19.3	-128.335
155	1	160	0.888	1.75	32.34	4396	13.844	0.758	NA	0.051	0.242	160.237	179.538
156	1	161	0.876	1.8	32.55	3871	13.895	0.797	NA	0.052	0.247	103.066	-57.171
157	1	162	0.94	1.854	32.76	3187	13.979	0.784	NA	0.083	0.398	40.523	-62.544
158	1	163	0.938	1.832	32.97	3987	14.001	0.77	NA	0.022	0.107	-95.858	-136.381
159	1	164	0.964	1.902	33.18	3729	14.076	0.801	NA	0.075	0.357	69.709	165.567
160	1	165	1.103	2.002	33.39	1250	14.248	0.798	NA	0.172	0.817	35.717	-33.992
161	1	166	1.039	1.805	33.6	2496	14.455	0.679	NA	0.207	0.988	-107.958	-143.676
162	1	167	0.971	1.822	33.81	2011	14.526	0.739	NA	0.07	0.335	165.56	-86.482
163	1	168	1.137	2.087	34.02	1237	14.838	0.857	NA	0.312	1.488	57.88	-107.679
164	1	169	1.173	1.943	34.23	1678	14.986	0.712	NA	0.148	0.706	-76.008	-133.888
165	1	170	1.097	1.922	34.44	1463	15.065	0.733	NA	0.079	0.374	-163.954	-87.946
166	1	171	1.015	1.828	34.65	3645	15.189	0.712	NA	0.125	0.593	-131.481	32.473
167	1	172	1.114	1.891	34.86	2024	15.307	0.699	NA	0.118	0.56	32.524	164.005
168	1	173	0.94	1.734	35.07	2862	15.542	0.706	NA	0.235	1.117	-137.688	-170.212
169	1	174	0.963	1.722	35.28	2756	15.567	0.68	NA	0.026	0.122	-26.969	110.719
170	1	175	0.951	1.708	35.49	2534	15.586	0.682	NA	0.019	0.091	-131.408	-104.439
171	1	176	0.906	1.716	35.7	3150	15.632	0.724	NA	0.046	0.218	169.807	-58.786
172	1	177	0.957	1.773	35.91	2489	15.709	0.717	NA	0.077	0.366	48.236	-121.571
173	1	178	1.025	1.878	36.12	3355	15.834	0.742	NA	0.125	0.597	56.923	8.687
174	1	179	1.053	1.823	36.33	1265	15.896	0.682	NA	0.062	0.295	-63.394	-120.317
175	1	180	1.113	1.722	36.54	3906	16.014	0.568	NA	0.117	0.559	-59.179	4.215
176	1	181	0.999	1.687	36.75	4287	16.133	0.631	NA	0.12	0.57	-162.869	-103.69
177	1	182	0.883	1.68	36.96	5544	16.249	0.724	NA	0.116	0.55	-176.586	-13.717
178	1	183	1.08	1.615	37.17	4300	16.456	0.523	NA	0.207	0.986	-18.24	158.346
179	1	184	1.054	1.727	37.38	4341	16.571	0.614	NA	0.115	0.547	103.09	121.331
180	1	185	1.057	1.707	37.59	3805	16.591	0.598	NA	0.02	0.097	-81.035	175.875
181	1	186	0.952	1.764	37.8	4522	16.711	0.715	NA	0.119	0.569	151.251	-127.714
182	1	187	0.916	1.78	38.01	5821	16.75	0.753	NA	0.04	0.188	156.699	5.448
183	1	188	0.841	1.753	38.22	3912	16.829	0.798	NA	0.079	0.377	-160.45	42.851
184	1	189	0.93	1.83	38.43	2619	16.947	0.775	NA	0.117	0.559	40.889	-158.661
185	1	190	0.981	1.817	38.64	2086	16.999	0.728	NA	0.053	0.251	-14.219	-55.108
186	1	191	1.008	1.78	38.85	3846	17.045	0.684	NA	0.045	0.216	-54.347	-40.129
187	1	192	1.026	1.786	39.06	4166	17.063	0.674	NA	0.018	0.088	16.101	70.449
188	1	193	1.164	1.951	39.27	1717	17.279	0.723	NA	0.216	1.026	50.14	34.038
189	1	194	1.129	1.726	39.48	1109	17.506	0.56	NA	0.228	1.084	-98.871	-149.01
190	1	195	0.962	1.643	39.69	3874	17.693	0.638	NA	0.186	0.887	-153.573	-54.702
191	1	196	1.059	1.618	39.9	4319	17.793	0.542	NA	0.101	0.479	-14.595	138.978
192	1	197	1.114	1.552	40.11	5149	17.879	0.46	NA	0.086	0.408	-50.109	-35.514
193	1	198	1.097	1.585	40.32	4448	17.915	0.492	NA	0.037	0.174	117.199	167.308
194	1	199	1.189	1.684	40.53	2143	18.05	0.488	NA	0.135	0.641	47.224	-69.975
195	1	200	1.267	1.537	40.74	5028	18.216	0.328	NA	0.166	0.79	-61.688	-108.913
196	1	201	1.094	1.524	40.95	4198	18.389	0.464	NA	0.174	0.826	-175.556	-113.868
197	1	202	1.167	1.56	41.16	2378	18.47	0.42	NA	0.081	0.385	26.274	-158.17
198	1	203	1.139	1.496	41.37	3217	18.54	0.412	NA	0.07	0.333	-113.629	-139.903
199	1	204	1.059	1.582	41.58	7153	18.658	0.523	NA	0.118	0.562	132.628	-113.743
200	1	205	1.044	1.615	41.79	4942	18.694	0.553	NA	0.036	0.17	115.571	-17.056
