# Supplementary material for: Random sub-diffusion and capture of genes by the nuclear pore reduces dynamics and coordinates inter-chromosomal movement
Source: eLife. 2021 May 18;10:e66238. doi: 10.7554/eLife.66238 (PMC8195609; doi:10.7554/eLife.66238)
Supplement: Figure 6—source data 1. [file elife-66238-fig6-data1.zip › CLUST_DB/CLUST_HIS4dip_MinusH/190328_QuickCap_H4dip_MinusH_Sec_08.csv]

Nr	TID	PID	x [micron]	y [micron]	t [sec]	I [val]	Len [micron]	D2S [micron]	D2R [micron]	D2P [micron]	v [micron/sec]	α [deg]	Δα [deg]
1	1	4	0.638	2.377	0	4260	0	0	NA	NA	NA	NA	NA
2	1	5	0.669	2.349	0.21	3317	0.042	0.042	NA	0.042	0.2	-42.953	NA
3	1	6	0.642	2.43	0.42	2489	0.128	0.053	NA	0.086	0.409	108.043	150.996
4	1	7	0.716	2.513	0.63	5322	0.238	0.156	NA	0.111	0.527	48.483	-59.561
5	1	8	0.725	2.461	0.84	7204	0.292	0.12	NA	0.053	0.254	-80.367	-128.849
6	1	9	0.712	2.383	1.05	4014	0.37	0.074	NA	0.079	0.375	-99.603	-19.236
7	1	10	0.728	2.353	1.26	2865	0.405	0.093	NA	0.034	0.163	-61.284	38.319
8	1	11	0.679	2.212	1.47	3701	0.554	0.17	NA	0.149	0.712	-109.067	-47.783
9	1	12	0.666	2.291	1.68	4580	0.635	0.09	NA	0.081	0.383	99.215	-151.718
10	1	13	0.647	2.193	1.89	4522	0.735	0.184	NA	0.1	0.476	-100.908	159.877
11	1	14	0.614	2.172	2.1	4202	0.775	0.207	NA	0.04	0.19	-147.698	-46.789
12	1	15	0.603	2.22	2.31	3743	0.824	0.161	NA	0.05	0.237	102.114	-110.189
13	1	16	0.544	2.214	2.52	4473	0.884	0.189	NA	0.06	0.286	-173.81	84.077
14	1	17	0.48	2.18	2.73	6231	0.956	0.253	NA	0.072	0.343	-151.575	22.234
15	1	18	0.622	2.239	2.94	6519	1.11	0.14	NA	0.154	0.732	22.534	174.109
16	1	19	0.572	2.183	3.15	4834	1.185	0.205	NA	0.075	0.356	-132.437	-154.971
17	1	20	0.587	2.206	3.36	7118	1.212	0.179	NA	0.027	0.129	56.109	-171.454
18	1	21	0.653	2.265	3.57	4420	1.3	0.113	NA	0.088	0.421	41.811	-14.298
19	1	22	0.57	2.258	3.78	4334	1.383	0.137	NA	0.083	0.395	-175.28	142.909
20	1	23	0.574	2.251	3.99	4791	1.392	0.142	NA	0.008	0.04	-60.423	114.856
21	1	24	0.599	2.287	4.2	5222	1.435	0.099	NA	0.043	0.207	55.985	116.408
22	1	25	0.601	2.224	4.41	2969	1.498	0.158	NA	0.063	0.301	-88.14	-144.125
23	1	26	0.651	2.259	4.62	4767	1.56	0.119	NA	0.062	0.294	35.026	123.166
24	1	27	0.571	2.29	4.83	4418	1.646	0.11	NA	0.086	0.41	159.121	124.095
25	1	28	0.591	2.215	5.04	3200	1.724	0.169	NA	0.078	0.371	-75.175	125.704
26	1	29	0.604	2.169	5.25	4279	1.771	0.211	NA	0.047	0.225	-74.018	1.157
27	1	30	0.558	2.157	5.46	3097	1.819	0.234	NA	0.048	0.227	-165.285	-91.267
28	1	31	0.56	2.185	5.67	3400	1.847	0.208	NA	0.028	0.133	85.93	-108.784
29	1	32	0.554	2.227	5.88	3982	1.89	0.172	NA	0.043	0.204	98.067	12.136
30	1	33	0.398	2.088	6.09	3182	2.098	0.375	NA	0.208	0.992	-138.158	123.775
31	1	34	0.408	2.099	6.3	4823	2.112	0.361	NA	0.014	0.068	49.563	-172.279
32	1	35	0.435	2.105	6.51	2973	2.14	0.34	NA	0.028	0.135	11.417	-38.146
33	1	36	0.375	2.184	6.72	4127	2.24	0.326	NA	0.1	0.475	127.185	115.768
34	1	37	0.372	2.208	6.93	4153	2.265	0.316	NA	0.025	0.117	98.362	-28.823
35	1	38	0.452	2.175	7.14	2752	2.352	0.275	NA	0.087	0.414	-22.623	-120.985
36	1	39	0.397	2.205	7.35	4832	2.414	0.296	NA	0.063	0.298	151.195	173.818
37	1	40	0.503	2.134	7.56	1619	2.542	0.278	NA	0.127	0.606	-33.892	174.913
38	1	41	0.389	2.243	7.77	2598	2.699	0.283	NA	0.157	0.749	136.389	170.281
39	1	42	0.349	2.192	7.98	4420	2.763	0.343	NA	0.064	0.307	-128.145	95.466
40	1	43	0.387	2.146	8.19	3805	2.823	0.341	NA	0.06	0.284	-49.936	78.209
41	1	44	0.412	2.11	8.4	5002	2.866	0.35	NA	0.044	0.208	-55.851	-5.915
42	1	45	0.469	2.095	8.61	2833	2.926	0.329	NA	0.059	0.282	-14.789	41.062
43	1	46	0.525	2.177	8.82	3989	3.025	0.23	NA	0.099	0.472	55.523	70.311
44	1	47	0.448	2.135	9.03	4934	3.113	0.308	NA	0.088	0.42	-151.619	152.859
45	1	48	0.424	2.195	9.24	4876	3.178	0.281	NA	0.065	0.31	111.404	-96.977
46	1	49	0.492	2.11	9.45	5145	3.287	0.304	NA	0.109	0.52	-51.276	-162.68
47	1	50	0.565	2.134	9.66	3810	3.363	0.255	NA	0.076	0.363	17.759	69.035
48	1	51	0.56	2.178	9.87	2666	3.408	0.214	NA	0.045	0.214	96.628	78.869
49	1	52	0.433	2.271	10.08	3097	3.565	0.231	NA	0.157	0.747	143.906	47.278
50	1	53	0.374	2.267	10.29	4970	3.624	0.286	NA	0.059	0.281	-176.375	39.719
51	1	54	0.476	2.126	10.5	3953	3.798	0.299	NA	0.174	0.829	-54.141	122.234
52	1	55	0.317	2.176	10.71	4945	3.965	0.379	NA	0.167	0.795	162.489	-143.37
53	1	56	0.265	2.143	10.92	6090	4.027	0.441	NA	0.062	0.294	-148.049	49.462
54	1	57	0.237	2.146	11.13	6948	4.055	0.463	NA	0.028	0.134	173.54	-38.41
55	1	58	0.333	2.159	11.34	4721	4.153	0.375	NA	0.098	0.465	7.486	-166.054
56	1	59	0.347	2.109	11.55	3613	4.205	0.396	NA	0.053	0.25	-74.54	-82.026
57	1	60	0.221	2.061	11.76	3876	4.341	0.524	NA	0.135	0.645	-159.335	-84.795
58	1	61	0.201	2.132	11.97	8360	4.415	0.501	NA	0.074	0.353	105.574	-95.091
59	1	62	0.146	1.978	12.18	5036	4.579	0.634	NA	0.164	0.78	-109.385	145.041
60	1	63	0.163	2.022	12.39	4972	4.627	0.593	NA	0.048	0.227	69.997	179.382
61	1	64	0.196	2.059	12.6	6350	4.676	0.545	NA	0.05	0.236	48.238	-21.759
62	1	65	0.202	2.12	12.81	4928	4.737	0.506	NA	0.061	0.29	83.954	35.716
63	1	66	0.236	1.95	13.02	2272	4.911	0.587	NA	0.174	0.827	-78.686	-162.64
64	1	67	0.22	2.052	13.23	3492	5.015	0.53	NA	0.104	0.495	98.892	177.578
65	1	68	0.246	1.987	13.44	3146	5.085	0.553	NA	0.07	0.334	-68.368	-167.26
66	1	69	0.311	2.001	13.65	2048	5.151	0.499	NA	0.066	0.316	12.293	80.661
67	1	70	0.211	1.95	13.86	4224	5.263	0.604	NA	0.112	0.533	-152.837	-165.131
68	1	71	0.141	2.05	14.07	4121	5.385	0.595	NA	0.122	0.579	125.094	-82.069
69	1	72	0.222	1.943	14.28	5233	5.518	0.602	NA	0.134	0.638	-53.167	-178.261
70	1	73	0.223	2.06	14.49	2950	5.636	0.523	NA	0.117	0.558	89.433	142.599
71	1	74	0.356	1.917	14.7	1721	5.831	0.54	NA	0.195	0.928	-46.931	-136.364
72	1	75	0.252	1.961	14.91	4482	5.943	0.567	NA	0.112	0.535	156.994	-156.074
73	1	76	0.289	1.989	15.12	4040	5.989	0.522	NA	0.046	0.218	37.847	-119.147
74	1	77	0.366	1.961	15.33	4138	6.071	0.497	NA	0.082	0.393	-19.808	-57.655
75	1	78	0.456	1.978	15.54	2506	6.163	0.439	NA	0.092	0.437	10.21	30.018
76	1	79	0.369	1.951	15.75	6711	6.254	0.504	NA	0.092	0.437	-163.136	-173.346
77	1	80	0.411	1.911	15.96	3447	6.313	0.518	NA	0.058	0.278	-42.955	120.181
78	1	81	0.363	1.892	16.17	3675	6.364	0.558	NA	0.052	0.246	-157.884	-114.929
79	1	82	0.367	1.923	16.38	5471	6.396	0.529	NA	0.032	0.15	84.234	-117.882
80	1	83	0.414	1.951	16.59	2532	6.451	0.482	NA	0.055	0.261	30.132	-54.102
81	1	84	0.427	1.995	16.8	2918	6.497	0.436	NA	0.046	0.22	73.562	43.43
82	1	85	0.427	2.045	17.01	2918	6.547	0.393	NA	0.05	0.239	90.032	16.47
83	1	86	0.465	2.011	17.22	3368	6.598	0.406	NA	0.051	0.243	-42.973	-133.006
84	1	87	0.423	1.974	17.43	4465	6.654	0.457	NA	0.055	0.263	-138.119	-95.146
85	1	88	0.556	1.977	17.64	2871	6.787	0.409	NA	0.133	0.633	1.218	139.338
86	1	89	0.533	1.996	17.85	2391	6.817	0.395	NA	0.03	0.144	139.133	137.914
87	1	90	0.549	2.038	18.06	2707	6.862	0.351	NA	0.045	0.213	69.078	-70.054
88	1	91	0.548	2.016	18.27	2342	6.884	0.373	NA	0.022	0.106	-94.283	-163.361
89	1	92	0.518	1.939	18.48	1909	6.966	0.454	NA	0.082	0.391	-111.482	-17.199
90	1	93	0.48	1.986	18.69	1966	7.026	0.422	NA	0.06	0.284	128.77	-119.748
91	1	94	0.579	1.934	18.9	2655	7.137	0.447	NA	0.112	0.532	-27.734	-156.504
92	1	95	0.543	2.08	19.11	2801	7.288	0.312	NA	0.151	0.717	103.834	131.568
93	1	96	0.587	2.031	19.32	1952	7.353	0.35	NA	0.065	0.312	-48.247	-152.081
94	1	97	0.464	2.045	19.53	3579	7.477	0.376	NA	0.123	0.588	173.824	-137.929
95	1	98	0.511	2.01	19.74	2724	7.535	0.389	NA	0.058	0.277	-36.646	149.53
96	1	99	0.361	2.064	19.95	4789	7.694	0.418	NA	0.159	0.756	159.994	-163.36
97	1	100	0.366	2.056	20.16	5021	7.703	0.421	NA	0.009	0.045	-61.498	138.508
98	1	101	0.336	2.083	20.37	4102	7.744	0.422	NA	0.04	0.191	138.183	-160.32
99	1	102	0.298	2.039	20.58	5710	7.801	0.479	NA	0.057	0.273	-131.154	90.664
100	1	103	0.402	2.122	20.79	4136	7.934	0.348	NA	0.133	0.632	38.703	169.857
101	1	104	0.367	2.183	21	5070	8.004	0.333	NA	0.07	0.334	119.497	80.795
102	1	105	0.413	2.065	21.21	3131	8.131	0.385	NA	0.127	0.604	-68.805	171.698
103	1	106	0.435	2.137	21.42	3366	8.205	0.315	NA	0.075	0.356	72.971	141.776
104	1	107	0.339	2.02	21.63	2592	8.356	0.466	NA	0.151	0.719	-129.601	157.428
105	1	108	0.463	2.021	21.84	3417	8.481	0.397	NA	0.125	0.593	0.473	130.074
106	1	109	0.401	2.055	22.05	2335	8.552	0.4	NA	0.071	0.338	151.833	151.36
107	1	110	0.428	1.988	22.26	6365	8.624	0.443	NA	0.072	0.344	-68.144	140.023
108	1	111	0.369	1.984	22.47	6116	8.683	0.477	NA	0.059	0.28	-176.118	-107.974
109	1	112	0.304	2.025	22.68	5962	8.76	0.486	NA	0.077	0.368	147.704	-36.179
110	1	113	0.234	2.038	22.89	4121	8.831	0.528	NA	0.071	0.338	169.711	22.007
111	1	114	0.382	1.978	23.1	3381	8.991	0.475	NA	0.16	0.76	-22.139	168.15
112	1	115	0.401	2.051	23.31	2446	9.067	0.403	NA	0.076	0.361	74.803	96.943
113	1	116	0.288	1.969	23.52	2798	9.207	0.538	NA	0.14	0.667	-144.353	140.844
114	1	117	0.213	2.002	23.73	5687	9.289	0.568	NA	0.082	0.39	156.77	-58.877
115	1	118	0.201	1.991	23.94	3746	9.304	0.583	NA	0.015	0.073	-135.862	67.368
116	1	119	0.171	2.046	24.15	5218	9.367	0.573	NA	0.063	0.299	119.388	-104.75
117	1	120	0.113	2.117	24.36	3255	9.458	0.586	NA	0.091	0.435	129.025	9.638
118	1	121	0.176	2.105	24.57	3903	9.522	0.537	NA	0.064	0.306	-10.771	-139.796
119	1	122	0.216	2.113	24.78	3577	9.563	0.498	NA	0.041	0.195	11.398	22.169
120	1	123	0.137	2.17	24.99	4701	9.662	0.543	NA	0.099	0.469	144.053	132.655
121	1	124	0.148	2.261	25.2	4494	9.753	0.504	NA	0.091	0.434	83.069	-60.984
122	1	125	0.11	2.252	25.41	4712	9.792	0.543	NA	0.039	0.185	-166.544	110.387
123	1	126	0.121	2.202	25.62	5506	9.843	0.546	NA	0.052	0.245	-77.054	89.49
124	1	127	0.153	2.234	25.83	4987	9.889	0.506	NA	0.046	0.218	45.75	122.805
125	1	128	0.157	2.208	26.04	5160	9.916	0.51	NA	0.027	0.129	-81.408	-127.158
126	1	129	0.082	2.114	26.25	4362	10.036	0.615	NA	0.12	0.572	-128.944	-47.536
127	1	130	0.182	2.1	26.46	3014	10.138	0.533	NA	0.102	0.484	-8.098	120.847
128	1	131	0.222	2.168	26.67	2579	10.217	0.465	NA	0.079	0.377	59.641	67.738
129	1	132	0.246	2.082	26.88	1514	10.306	0.491	NA	0.089	0.424	-74.825	-134.465
130	1	133	0.088	2.119	27.09	4620	10.468	0.608	NA	0.162	0.77	166.805	-118.37
131	1	134	0.095	2.138	27.3	4915	10.488	0.593	NA	0.02	0.097	70.074	-96.732
132	1	135	0.101	1.982	27.51	4607	10.644	0.667	NA	0.156	0.743	-88.003	-158.077
133	1	136	0.114	2.023	27.72	5203	10.687	0.633	NA	0.042	0.201	72.238	160.241
134	1	137	0.134	2.075	27.93	3112	10.743	0.587	NA	0.056	0.269	68.274	-3.964
135	1	138	0.075	1.972	28.14	3970	10.862	0.694	NA	0.119	0.568	-119.657	172.07
136	1	139	0.126	2.04	28.35	3865	10.947	0.613	NA	0.085	0.404	53.351	173.008
137	1	140	0.106	2.154	28.56	3532	11.064	0.577	NA	0.116	0.555	100.119	46.767
138	1	141	0.09	2.118	28.77	3793	11.103	0.606	NA	0.039	0.186	-113.014	146.867
139	1	142	0.288	2	28.98	2758	11.333	0.514	NA	0.231	1.098	-30.754	82.26
140	1	143	0.279	2.004	29.19	2056	11.344	0.518	NA	0.011	0.051	158.599	-170.647
141	1	144	0.313	2.041	29.4	2214	11.394	0.468	NA	0.05	0.24	46.345	-112.254
142	1	145	0.427	2.091	29.61	1525	11.519	0.356	NA	0.125	0.593	23.63	-22.714
143	1	146	0.361	2.095	29.82	1659	11.585	0.396	NA	0.066	0.316	176.203	152.573
144	1	147	0.358	2.101	30.03	1994	11.592	0.393	NA	0.007	0.034	116.989	-59.215
145	1	148	0.407	2.109	30.24	1553	11.642	0.355	NA	0.05	0.236	8.508	-108.48
146	1	149	0.557	2.121	30.45	2559	11.793	0.269	NA	0.151	0.718	4.552	-3.957
147	1	150	0.535	2.065	30.66	1117	11.852	0.328	NA	0.06	0.283	-111.787	-116.339
148	1	151	0.54	2.1	30.87	2080	11.887	0.294	NA	0.035	0.166	80.896	-167.317
149	1	152	0.516	2.149	31.08	1024	11.942	0.259	NA	0.055	0.261	115.99	35.094
150	1	153	0.495	2.1	31.29	2888	11.996	0.313	NA	0.054	0.257	-113.815	130.195
151	1	154	0.397	2.083	31.5	1732	12.094	0.38	NA	0.099	0.469	-170.166	-56.351
152	1	155	0.448	2.059	31.71	1958	12.15	0.37	NA	0.056	0.266	-24.635	145.531
153	1	156	0.358	1.967	31.92	2572	12.279	0.496	NA	0.129	0.613	-134.22	-109.584
154	1	157	0.247	2.005	32.13	4588	12.397	0.54	NA	0.118	0.56	161.134	-64.646
155	1	158	0.276	1.93	32.34	4042	12.477	0.575	NA	0.08	0.383	-68.994	129.872
156	1	159	0.335	1.911	32.55	2984	12.539	0.556	NA	0.062	0.294	-17.918	51.076
157	1	160	0.309	1.991	32.76	3592	12.622	0.508	NA	0.084	0.398	107.774	125.692
158	1	161	0.307	1.914	32.97	5290	12.699	0.57	NA	0.077	0.367	-91.734	160.492
159	1	162	0.319	1.999	33.18	3287	12.786	0.495	NA	0.086	0.412	82.162	173.896
160	1	163	0.285	1.971	33.39	4697	12.83	0.538	NA	0.044	0.209	-139.646	138.192
161	1	164	0.257	1.829	33.6	6540	12.974	0.667	NA	0.145	0.688	-101.049	38.597
162	1	165	0.372	1.878	33.81	4249	13.099	0.565	NA	0.125	0.594	23.268	124.317
163	1	166	0.377	1.879	34.02	4371	13.104	0.562	NA	0.005	0.022	13.225	-10.043
164	1	167	0.385	1.856	34.23	5977	13.128	0.58	NA	0.025	0.118	-70.681	-83.905
165	1	168	0.376	1.799	34.44	5107	13.186	0.635	NA	0.057	0.274	-99.182	-28.501
166	1	169	0.379	1.85	34.65	4906	13.237	0.587	NA	0.051	0.243	86.305	-174.513
167	1	170	0.387	1.856	34.86	4710	13.246	0.579	NA	0.01	0.046	33.766	-52.539
168	1	171	0.469	1.938	35.07	2547	13.363	0.47	NA	0.117	0.556	45.185	11.418
169	1	172	0.489	1.989	35.28	1853	13.418	0.416	NA	0.054	0.259	68.135	22.95
170	1	173	0.446	1.929	35.49	3630	13.492	0.488	NA	0.074	0.352	-125.965	165.9
171	1	174	0.61	1.953	35.7	3059	13.657	0.425	NA	0.165	0.788	8.401	134.366
172	1	175	0.477	1.922	35.91	4183	13.793	0.483	NA	0.136	0.647	-166.706	-175.107
173	1	176	0.371	1.973	36.12	3726	13.911	0.484	NA	0.118	0.563	154.266	-39.028
174	1	177	0.389	1.898	36.33	3665	13.989	0.541	NA	0.078	0.37	-76.623	129.111
175	1	178	0.366	1.979	36.54	3274	14.073	0.483	NA	0.085	0.403	106.075	-177.302
176	1	179	0.294	2.031	36.75	5350	14.162	0.488	NA	0.089	0.422	143.775	37.7
177	1	180	0.361	2.04	36.96	7161	14.229	0.437	NA	0.067	0.32	7.212	-136.563
178	1	181	0.397	2.011	37.17	3364	14.275	0.439	NA	0.046	0.221	-38.65	-45.862
179	1	182	0.38	2.014	37.38	5045	14.293	0.446	NA	0.018	0.084	169.18	-152.17
180	1	183	0.327	1.899	37.59	4288	14.42	0.571	NA	0.127	0.604	-114.391	76.429
181	1	184	0.307	1.897	37.8	5348	14.44	0.583	NA	0.02	0.095	-175.099	-60.707
182	1	185	0.357	1.877	38.01	4552	14.494	0.574	NA	0.054	0.256	-21.621	153.478
183	1	186	0.447	1.886	38.22	5303	14.584	0.527	NA	0.09	0.429	5.992	27.612
184	1	187	0.366	1.952	38.43	4403	14.688	0.505	NA	0.104	0.496	141.068	135.077
185	1	188	0.384	1.918	38.64	6771	14.727	0.525	NA	0.039	0.185	-61.577	157.355
186	1	189	0.371	1.998	38.85	5516	14.808	0.464	NA	0.082	0.389	99.492	161.069
187	1	190	0.404	2.059	39.06	4447	14.877	0.395	NA	0.069	0.329	61.468	-38.024
188	1	191	0.358	1.996	39.27	5113	14.956	0.474	NA	0.078	0.373	-126.047	172.486
189	1	192	0.327	2.013	39.48	4689	14.991	0.479	NA	0.036	0.17	150.167	-83.786
190	1	193	0.415	1.994	39.69	3121	15.082	0.443	NA	0.09	0.431	-12.074	-162.241
191	1	194	0.517	2.012	39.9	4840	15.186	0.385	NA	0.104	0.493	9.97	22.045
192	1	195	0.464	2.026	40.11	3502	15.241	0.392	NA	0.055	0.262	165.093	155.122
193	1	196	0.498	2.078	40.32	2218	15.302	0.331	NA	0.062	0.293	56.12	-108.973
194	1	197	0.423	2.049	40.53	3136	15.383	0.393	NA	0.081	0.384	-159.163	144.717
195	1	198	0.45	2.09	40.74	2453	15.431	0.344	NA	0.049	0.231	56.903	-143.933
196	1	199	0.428	2.008	40.95	2080	15.515	0.425	NA	0.084	0.401	-105.053	-161.956
197	1	200	0.485	2.027	41.16	3872	15.576	0.382	NA	0.061	0.289	18.541	123.594
198	1	201	0.412	1.997	41.37	3274	15.655	0.442	NA	0.079	0.377	-157.199	-175.739
199	1	202	0.322	1.942	41.58	4098	15.761	0.538	NA	0.106	0.503	-148.516	8.683
200	1	203	0.276	2.063	41.79	4597	15.891	0.48	NA	0.13	0.618	110.951	-100.533
