# Supplementary material for: Random sub-diffusion and capture of genes by the nuclear pore reduces dynamics and coordinates inter-chromosomal movement
Source: eLife. 2021 May 18;10:e66238. doi: 10.7554/eLife.66238 (PMC8195609; doi:10.7554/eLife.66238)
Supplement: Figure 6—source data 1. [file elife-66238-fig6-data1.zip › CLUST_DB/CLUST_HIS4dip_MinusH/190328_QuickCap_H4dip_MinusH_Sec_09.csv]

Nr	TID	PID	x [micron]	y [micron]	t [sec]	I [val]	Len [micron]	D2S [micron]	D2R [micron]	D2P [micron]	v [micron/sec]	α [deg]	Δα [deg]
1	1	5	0.896	1.29	0	2412	0	0	NA	NA	NA	NA	NA
2	1	6	0.898	1.323	0.21	2854	0.033	0.033	NA	0.033	0.157	85.511	NA
3	1	7	0.91	1.26	0.42	3942	0.097	0.034	NA	0.065	0.307	-79.788	-165.299
4	1	8	1.016	1.239	0.63	2850	0.206	0.131	NA	0.109	0.518	-10.977	68.811
5	1	9	0.956	1.287	0.84	2596	0.284	0.06	NA	0.078	0.37	141.663	152.64
6	1	10	0.92	1.302	1.05	2929	0.322	0.027	NA	0.038	0.181	157.708	16.045
7	1	11	0.918	1.287	1.26	2807	0.336	0.023	NA	0.014	0.069	-97.848	104.443
8	1	12	0.886	1.245	1.47	4934	0.39	0.047	NA	0.053	0.254	-126.873	-29.024
9	1	13	0.903	1.297	1.68	4701	0.444	0.009	NA	0.055	0.26	72.653	-160.474
10	1	14	0.924	1.282	1.89	5747	0.47	0.03	NA	0.026	0.124	-34.67	-107.323
11	1	15	0.928	1.331	2.1	2604	0.52	0.052	NA	0.05	0.236	85.489	120.158
12	1	16	0.887	1.302	2.31	3131	0.57	0.015	NA	0.051	0.241	-144.636	129.875
13	1	17	0.939	1.275	2.52	3001	0.63	0.046	NA	0.059	0.283	-27.426	117.21
14	1	18	0.909	1.263	2.73	2643	0.662	0.031	NA	0.032	0.153	-158.401	-130.975
15	1	19	0.967	1.257	2.94	2850	0.72	0.079	NA	0.058	0.276	-5.704	152.697
16	1	20	0.99	1.225	3.15	3558	0.759	0.115	NA	0.039	0.188	-54.892	-49.188
17	1	21	0.929	1.131	3.36	4488	0.871	0.163	NA	0.112	0.531	-123.019	-68.127
18	1	22	0.906	1.142	3.57	4157	0.896	0.149	NA	0.025	0.118	155.618	-81.363
19	1	23	0.834	1.141	3.78	4588	0.968	0.161	NA	0.073	0.346	-179.815	24.567
20	1	24	0.912	1.109	3.99	5269	1.053	0.182	NA	0.085	0.403	-22.499	157.316
21	1	25	0.9	1.174	4.2	3654	1.119	0.116	NA	0.066	0.316	100.402	122.901
22	1	26	0.898	1.196	4.41	4194	1.141	0.095	NA	0.022	0.104	95.146	-5.255
23	1	27	0.957	1.075	4.62	3310	1.276	0.224	NA	0.135	0.641	-63.998	-159.144
24	1	28	0.897	1.126	4.83	4618	1.355	0.164	NA	0.079	0.377	139.541	-156.461
25	1	29	0.914	1.094	5.04	3494	1.391	0.197	NA	0.036	0.174	-61.948	158.511
26	1	30	0.965	1.04	5.25	3590	1.467	0.26	NA	0.075	0.358	-46.596	15.352
27	1	31	0.994	1.098	5.46	3726	1.532	0.216	NA	0.065	0.309	64.252	110.848
28	1	32	0.936	1.128	5.67	3865	1.596	0.168	NA	0.065	0.309	153.006	88.754
29	1	33	0.896	1.146	5.88	1819	1.64	0.145	NA	0.044	0.209	155.788	2.782
30	1	34	0.837	1.14	6.09	2596	1.7	0.162	NA	0.059	0.282	-174.375	29.837
31	1	35	0.88	1.099	6.3	2790	1.759	0.192	NA	0.059	0.281	-42.993	131.382
32	1	36	0.899	1.089	6.51	2438	1.78	0.202	NA	0.021	0.102	-29.924	13.069
33	1	37	0.836	1.144	6.72	2745	1.864	0.158	NA	0.084	0.399	138.642	168.566
34	1	38	0.765	1.204	6.93	2916	1.956	0.156	NA	0.092	0.439	139.642	1.001
35	1	39	0.803	1.199	7.14	2453	1.994	0.13	NA	0.038	0.18	-7.357	-146.999
36	1	40	0.833	1.259	7.35	2585	2.061	0.07	NA	0.067	0.32	62.92	70.277
37	1	41	0.772	1.339	7.56	2359	2.162	0.133	NA	0.101	0.482	127.47	64.55
38	1	42	0.829	1.346	7.77	3071	2.22	0.087	NA	0.058	0.274	7.203	-120.266
39	1	43	0.86	1.284	7.98	3089	2.289	0.036	NA	0.07	0.332	-63.641	-70.845
40	1	44	0.797	1.226	8.19	2815	2.375	0.118	NA	0.085	0.406	-137.073	-73.431
41	1	45	0.913	1.205	8.4	3816	2.492	0.087	NA	0.117	0.559	-9.984	127.089
42	1	46	0.811	1.2	8.61	2666	2.594	0.124	NA	0.102	0.486	-176.828	-166.844
43	1	47	0.917	1.236	8.82	1894	2.706	0.058	NA	0.112	0.532	19.024	-164.148
44	1	48	0.815	1.321	9.03	2694	2.838	0.086	NA	0.132	0.631	140.265	121.241
45	1	49	0.833	1.317	9.24	3816	2.857	0.068	NA	0.019	0.089	-12.023	-152.287
46	1	50	0.872	1.33	9.45	2845	2.898	0.046	NA	0.041	0.197	18.653	30.675
47	1	51	0.892	1.281	9.66	2056	2.952	0.01	NA	0.053	0.254	-68.438	-87.091
48	1	52	0.828	1.327	9.87	1826	3.031	0.077	NA	0.079	0.375	143.884	-147.678
49	1	53	0.882	1.282	10.08	2041	3.101	0.017	NA	0.07	0.334	-40.454	175.662
50	1	54	0.897	1.353	10.29	2393	3.173	0.062	NA	0.073	0.346	77.964	118.418
51	1	55	0.857	1.381	10.5	2527	3.222	0.098	NA	0.049	0.233	145.16	67.195
52	1	56	0.87	1.286	10.71	3082	3.318	0.026	NA	0.095	0.454	-81.942	132.898
53	1	57	0.837	1.243	10.92	2427	3.372	0.075	NA	0.054	0.259	-127.022	-45.079
54	1	58	0.82	1.223	11.13	2231	3.399	0.102	NA	0.026	0.126	-130.873	-3.851
55	1	59	0.867	1.278	11.34	2180	3.471	0.031	NA	0.072	0.345	49.248	-179.88
56	1	60	0.831	1.326	11.55	3652	3.531	0.074	NA	0.06	0.287	127.026	77.778
57	1	61	0.8	1.346	11.76	2555	3.569	0.111	NA	0.037	0.178	146.37	19.344
58	1	62	0.871	1.276	11.97	1128	3.669	0.028	NA	0.1	0.477	-44.616	169.013
59	1	63	0.784	1.257	12.18	1160	3.758	0.117	NA	0.09	0.427	-167.69	-123.074
60	1	64	0.816	1.232	12.39	2367	3.799	0.098	NA	0.041	0.195	-36.79	130.9
61	1	65	0.91	1.217	12.6	2080	3.894	0.075	NA	0.095	0.452	-9.231	27.559
62	1	66	0.916	1.212	12.81	1983	3.902	0.081	NA	0.008	0.037	-37.831	-28.599
63	1	67	0.927	1.149	13.02	2431	3.966	0.144	NA	0.064	0.304	-80.377	-42.547
64	1	68	0.958	1.182	13.23	2651	4.011	0.125	NA	0.045	0.215	45.82	126.197
65	1	69	0.889	1.133	13.44	3566	4.096	0.158	NA	0.085	0.405	-145.045	169.135
66	1	70	0.964	1.166	13.65	2815	4.178	0.142	NA	0.082	0.392	23.423	168.469
67	1	71	0.919	1.21	13.86	2359	4.242	0.084	NA	0.063	0.301	135.048	111.624
68	1	72	0.916	1.329	14.07	2062	4.36	0.043	NA	0.118	0.563	91.835	-43.212
69	1	73	0.834	1.359	14.28	1463	4.447	0.092	NA	0.087	0.414	159.348	67.513
70	1	74	0.874	1.349	14.49	2158	4.488	0.062	NA	0.041	0.195	-15.118	-174.466
71	1	75	0.894	1.297	14.7	2261	4.543	0.007	NA	0.056	0.264	-68.581	-53.462
72	1	76	0.85	1.29	14.91	3673	4.587	0.045	NA	0.044	0.21	-171.661	-103.08
73	1	77	0.903	1.229	15.12	2877	4.668	0.061	NA	0.08	0.383	-49.464	122.196
74	1	78	0.937	1.218	15.33	1548	4.704	0.084	NA	0.036	0.172	-18.919	30.545
75	1	79	0.919	1.175	15.54	4236	4.75	0.117	NA	0.046	0.22	-113.358	-94.439
76	1	80	0.913	1.22	15.75	1265	4.795	0.073	NA	0.045	0.215	97.648	-148.993
77	1	81	0.968	1.097	15.96	3424	4.93	0.206	NA	0.135	0.642	-65.509	-163.157
78	1	82	0.907	1.057	16.17	2978	5.004	0.234	NA	0.074	0.351	-146.76	-81.251
79	1	83	0.925	1.134	16.38	2807	5.083	0.159	NA	0.08	0.38	76.596	-136.644
80	1	84	0.894	1.106	16.59	4612	5.126	0.184	NA	0.042	0.201	-137.626	145.778
81	1	85	0.911	1.17	16.8	4087	5.191	0.122	NA	0.066	0.314	75.231	-147.143
82	1	86	0.872	1.215	17.01	3976	5.251	0.079	NA	0.059	0.282	130.922	55.692
83	1	87	0.949	1.255	17.22	3688	5.337	0.064	NA	0.087	0.413	28.026	-102.896
84	1	88	0.916	1.273	17.43	2284	5.375	0.027	NA	0.037	0.178	151.589	123.563
85	1	89	0.936	1.281	17.64	4021	5.396	0.041	NA	0.021	0.101	21.383	-130.206
86	1	90	0.872	1.29	17.85	5286	5.46	0.024	NA	0.064	0.306	172.053	150.67
87	1	91	0.831	1.272	18.06	4010	5.505	0.067	NA	0.045	0.213	-156.625	31.323
88	1	92	0.917	1.256	18.27	3492	5.592	0.041	NA	0.088	0.417	-10.74	145.885
89	1	93	0.906	1.271	18.48	3389	5.611	0.022	NA	0.019	0.088	126.505	137.245
90	1	94	0.924	1.288	18.69	2598	5.636	0.029	NA	0.025	0.12	44.223	-82.281
91	1	95	0.911	1.346	18.9	2583	5.696	0.058	NA	0.059	0.283	102.868	58.644
92	1	96	0.936	1.362	19.11	2122	5.725	0.082	NA	0.029	0.139	32.319	-70.548
93	1	97	0.919	1.335	19.32	2805	5.756	0.05	NA	0.032	0.15	-121.385	-153.705
94	1	98	0.902	1.364	19.53	2455	5.79	0.074	NA	0.034	0.162	120.695	-117.92
95	1	99	0.903	1.325	19.74	5783	5.829	0.036	NA	0.039	0.184	-87.799	151.507
96	1	100	0.882	1.264	19.95	3289	5.894	0.03	NA	0.065	0.31	-109.153	-21.354
97	1	101	0.91	1.245	20.16	2090	5.928	0.048	NA	0.034	0.161	-34.688	74.465
98	1	102	0.887	1.313	20.37	3340	6	0.024	NA	0.072	0.343	108.031	142.719
99	1	103	0.934	1.252	20.58	2833	6.077	0.054	NA	0.077	0.365	-52.152	-160.182
100	1	104	0.971	1.254	20.79	1849	6.113	0.083	NA	0.036	0.172	2.141	54.293
101	1	105	0.981	1.274	21	2749	6.136	0.087	NA	0.023	0.109	62.913	60.771
102	1	106	0.967	1.292	21.21	1636	6.158	0.072	NA	0.022	0.106	128.707	65.795
103	1	107	0.932	1.404	21.42	1710	6.275	0.119	NA	0.117	0.559	107.312	-21.396
104	1	108	0.937	1.411	21.63	1745	6.283	0.127	NA	0.008	0.039	58.164	-49.148
105	1	109	0.97	1.388	21.84	1621	6.324	0.122	NA	0.04	0.192	-34.42	-92.584
106	1	110	0.927	1.335	22.05	3116	6.391	0.055	NA	0.068	0.322	-129.178	-94.758
107	1	111	0.928	1.352	22.26	2739	6.408	0.07	NA	0.017	0.08	87.008	-143.814
108	1	112	0.84	1.351	22.47	2931	6.497	0.082	NA	0.088	0.421	-179.186	93.806
109	1	113	0.921	1.384	22.68	1885	6.584	0.097	NA	0.088	0.417	22.436	-158.378
110	1	114	0.877	1.395	22.89	2199	6.629	0.106	NA	0.044	0.212	166.299	143.863
111	1	115	0.867	1.395	23.1	3534	6.639	0.109	NA	0.011	0.051	176.955	10.656
112	1	116	0.829	1.419	23.31	3449	6.684	0.145	NA	0.045	0.214	148.225	-28.73
113	1	117	0.923	1.391	23.52	2406	6.783	0.105	NA	0.099	0.471	-16.35	-164.575
114	1	118	0.882	1.379	23.73	1721	6.826	0.09	NA	0.043	0.206	-163.664	-147.313
115	1	119	0.987	1.406	23.94	2995	6.934	0.147	NA	0.108	0.515	14.193	177.856
116	1	120	0.969	1.339	24.15	2035	7.004	0.088	NA	0.069	0.329	-104.625	-118.818
117	1	121	0.927	1.384	24.36	2952	7.065	0.099	NA	0.062	0.293	132.75	-122.625
118	1	122	0.85	1.315	24.57	2069	7.169	0.052	NA	0.104	0.495	-138.396	88.854
119	1	123	0.861	1.286	24.78	1913	7.2	0.035	NA	0.031	0.149	-68.396	70
120	1	124	0.873	1.234	24.99	3065	7.253	0.061	NA	0.053	0.253	-77.611	-9.215
121	1	125	0.88	1.244	25.2	2175	7.266	0.049	NA	0.013	0.061	53.568	131.178
122	1	126	0.914	1.218	25.41	2272	7.309	0.074	NA	0.042	0.201	-37.882	-91.449
123	1	127	0.979	1.229	25.62	2395	7.375	0.103	NA	0.066	0.314	9.064	46.946
124	1	128	0.981	1.294	25.83	2060	7.44	0.086	NA	0.065	0.312	87.697	78.633
125	1	129	1.018	1.268	26.04	1395	7.485	0.124	NA	0.045	0.213	-35.175	-122.872
126	1	130	1.041	1.339	26.25	1926	7.559	0.153	NA	0.074	0.351	72.131	107.306
127	1	131	1.093	1.293	26.46	2963	7.628	0.198	NA	0.07	0.332	-40.973	-113.103
128	1	132	1.021	1.303	26.67	3872	7.701	0.126	NA	0.072	0.345	172.087	-146.941
129	1	133	1.029	1.327	26.88	3370	7.726	0.139	NA	0.025	0.119	71.712	-100.375
130	1	134	1.042	1.263	27.09	2504	7.79	0.149	NA	0.065	0.308	-78.716	-150.428
131	1	135	1.073	1.292	27.3	2434	7.832	0.178	NA	0.042	0.2	42.162	120.879
132	1	136	1.074	1.298	27.51	4151	7.839	0.179	NA	0.007	0.032	82.304	40.142
133	1	137	1.079	1.286	27.72	2242	7.853	0.184	NA	0.013	0.064	-66.003	-148.307
134	1	138	1.114	1.243	27.93	4204	7.908	0.224	NA	0.055	0.263	-51.01	14.993
135	1	139	1.113	1.306	28.14	2745	7.97	0.218	NA	0.063	0.298	90.65	141.66
136	1	140	1.108	1.276	28.35	3097	8.001	0.213	NA	0.031	0.147	-100.289	169.061
137	1	141	1.039	1.24	28.56	2297	8.079	0.152	NA	0.078	0.369	-152.419	-52.13
138	1	142	1.009	1.253	28.77	2137	8.112	0.12	NA	0.033	0.157	155.283	-52.298
139	1	143	0.994	1.22	28.98	3199	8.149	0.121	NA	0.037	0.175	-114.821	89.896
140	1	144	1.028	1.319	29.19	2581	8.253	0.135	NA	0.104	0.498	70.879	-174.3
141	1	145	0.913	1.219	29.4	1868	8.405	0.073	NA	0.152	0.724	-139.176	149.945
142	1	146	0.969	1.268	29.61	1759	8.48	0.077	NA	0.075	0.356	41.035	-179.789
143	1	147	0.919	1.187	29.82	1695	8.576	0.106	NA	0.096	0.456	-121.935	-162.97
144	1	148	0.953	1.265	30.03	1875	8.661	0.062	NA	0.086	0.407	66.473	-171.592
145	1	149	1.049	1.336	30.24	2376	8.78	0.16	NA	0.119	0.566	36.197	-30.276
146	1	150	1.029	1.246	30.45	1228	8.872	0.14	NA	0.091	0.436	-102.397	-138.593
147	1	151	0.98	1.231	30.66	1580	8.923	0.103	NA	0.051	0.243	-162.844	-60.447
148	1	152	1.001	1.269	30.87	2280	8.966	0.108	NA	0.043	0.204	60.996	-136.161
149	1	153	0.992	1.209	31.08	1725	9.026	0.126	NA	0.06	0.287	-98.846	-159.842
150	1	154	1.021	1.25	31.29	2103	9.076	0.132	NA	0.05	0.24	54.551	153.397
151	1	155	1.002	1.254	31.5	1802	9.095	0.113	NA	0.019	0.091	167.733	113.182
152	1	156	0.973	1.208	31.71	2043	9.15	0.113	NA	0.055	0.26	-121.872	70.395
153	1	157	1.101	1.17	31.92	2148	9.283	0.238	NA	0.133	0.633	-16.496	105.376
154	1	158	1.042	1.158	32.13	2271	9.342	0.197	NA	0.06	0.285	-168.61	-152.114
155	1	159	1.034	1.174	32.34	1894	9.36	0.181	NA	0.018	0.083	120.208	-71.182
156	1	160	1.008	1.1	32.55	2295	9.438	0.221	NA	0.078	0.372	-108.97	130.822
157	1	161	0.973	1.194	32.76	1260	9.539	0.124	NA	0.101	0.479	110.538	-140.492
158	1	162	0.948	1.239	32.97	1373	9.59	0.073	NA	0.052	0.245	118.854	8.315
159	1	163	0.933	1.171	33.18	1120	9.66	0.125	NA	0.07	0.332	-102.095	139.051
160	1	164	0.969	1.189	33.39	1762	9.7	0.125	NA	0.04	0.191	27.403	129.498
161	1	165	0.908	1.216	33.6	2254	9.766	0.075	NA	0.066	0.316	155.935	128.532
162	1	166	0.907	1.252	33.81	1883	9.802	0.04	NA	0.035	0.169	92.206	-63.729
163	1	167	0.895	1.164	34.02	1638	9.891	0.126	NA	0.089	0.422	-98.054	169.74
164	1	168	0.884	1.067	34.23	1774	9.988	0.223	NA	0.097	0.464	-96.408	1.646
165	1	169	0.91	1.153	34.44	1427	10.077	0.139	NA	0.089	0.424	73.192	169.6
166	1	170	0.827	1.183	34.65	1444	10.165	0.127	NA	0.088	0.418	159.644	86.451
167	1	171	0.945	1.222	34.86	936	10.289	0.084	NA	0.124	0.591	18.374	-141.269
168	1	172	0.95	1.263	35.07	1073	10.33	0.061	NA	0.042	0.198	83.163	64.788
169	1	173	0.993	1.339	35.28	2141	10.417	0.109	NA	0.087	0.413	60.038	-23.124
170	1	174	1.022	1.318	35.49	1832	10.452	0.129	NA	0.035	0.169	-35.996	-96.034
171	1	175	1.048	1.259	35.7	1096	10.517	0.156	NA	0.064	0.306	-65.933	-29.937
172	1	176	1.091	1.342	35.91	1066	10.61	0.202	NA	0.093	0.443	62.587	128.519
173	1	177	1.068	1.339	36.12	2244	10.633	0.179	NA	0.023	0.109	-174.542	122.871
174	1	178	1.064	1.366	36.33	3159	10.659	0.184	NA	0.027	0.127	99.877	-85.581
175	1	179	1.108	1.428	36.54	3840	10.735	0.253	NA	0.076	0.362	54.474	-45.403
176	1	180	1.127	1.427	36.75	2899	10.755	0.269	NA	0.019	0.092	-2.592	-57.066
177	1	181	1.088	1.343	36.96	2293	10.847	0.199	NA	0.093	0.441	-115.079	-112.487
178	1	182	1.046	1.307	37.17	2798	10.902	0.151	NA	0.055	0.262	-139.341	-24.262
179	1	183	1.057	1.323	37.38	3178	10.922	0.165	NA	0.02	0.093	55.455	-165.204
180	1	184	1.082	1.409	37.59	4622	11.011	0.22	NA	0.089	0.423	74.116	18.661
181	1	185	1.017	1.351	37.8	3453	11.098	0.135	NA	0.087	0.414	-137.983	147.901
182	1	186	1.038	1.367	38.01	3481	11.125	0.162	NA	0.027	0.128	37.408	175.391
183	1	187	1.036	1.267	38.22	3961	11.224	0.142	NA	0.1	0.474	-91.165	-128.573
184	1	188	1.026	1.266	38.43	4017	11.234	0.133	NA	0.01	0.049	-169.417	-78.252
185	1	189	1.043	1.263	38.64	3238	11.252	0.15	NA	0.017	0.082	-9.049	160.368
186	1	190	1.047	1.225	38.85	2380	11.29	0.165	NA	0.038	0.182	-85.108	-76.059
187	1	191	1.061	1.178	39.06	2815	11.339	0.2	NA	0.049	0.233	-72.51	12.598
188	1	192	1.016	1.18	39.27	3428	11.384	0.164	NA	0.045	0.216	178.07	-109.42
189	1	193	0.981	1.224	39.48	3637	11.44	0.108	NA	0.056	0.268	128.544	-49.526
190	1	194	0.934	1.286	39.69	2022	11.518	0.039	NA	0.077	0.369	126.869	-1.675
191	1	195	1.022	1.133	39.9	3264	11.694	0.202	NA	0.176	0.837	-59.98	173.15
192	1	196	1.028	1.052	40.11	3965	11.775	0.272	NA	0.081	0.386	-86.095	-26.114
193	1	197	1.026	0.989	40.32	3229	11.838	0.328	NA	0.063	0.301	-91.488	-5.393
194	1	198	1.069	1.103	40.53	2062	11.96	0.255	NA	0.122	0.581	69.308	160.796
195	1	199	1.123	1.082	40.74	3487	12.017	0.308	NA	0.058	0.274	-21.394	-90.702
196	1	200	1.114	1.038	40.95	3773	12.063	0.334	NA	0.045	0.216	-101.085	-79.691
197	1	201	1.059	1.058	41.16	6694	12.122	0.284	NA	0.059	0.281	160.069	-98.846
198	1	202	1.024	1.086	41.37	5073	12.166	0.242	NA	0.044	0.21	141.285	-18.784
199	1	203	1	1.049	41.58	4825	12.21	0.263	NA	0.044	0.209	-123.828	94.888
200	1	204	0.973	1.041	41.79	5452	12.238	0.261	NA	0.028	0.134	-163.307	-39.48
