# Supplementary material for: Random sub-diffusion and capture of genes by the nuclear pore reduces dynamics and coordinates inter-chromosomal movement
Source: eLife. 2021 May 18;10:e66238. doi: 10.7554/eLife.66238 (PMC8195609; doi:10.7554/eLife.66238)
Supplement: Figure 6—source data 1. [file elife-66238-fig6-data1.zip › CLUST_DB/CLUST_HIS4dip_MinusH/190328_QuickCap_H4dip_MinusH_Sec_10.csv]

Nr	TID	PID	x [micron]	y [micron]	t [sec]	I [val]	Len [micron]	D2S [micron]	D2R [micron]	D2P [micron]	v [micron/sec]	α [deg]	Δα [deg]
1	1	6	1.5	2.14	0	2222	0	0	NA	NA	NA	NA	NA
2	1	7	1.395	2.102	0.21	3735	0.111	0.111	NA	0.111	0.53	-159.79	NA
3	1	8	1.476	2.139	0.42	2926	0.201	0.023	NA	0.089	0.425	24.798	-175.412
4	1	9	1.438	2.089	0.63	3057	0.264	0.08	NA	0.063	0.3	-127.447	-152.245
5	1	10	1.454	2.058	0.84	4383	0.299	0.094	NA	0.035	0.166	-62.379	65.068
6	1	11	1.511	2.04	1.05	3189	0.358	0.101	NA	0.059	0.283	-17.682	44.697
7	1	12	1.442	2.001	1.26	3231	0.438	0.151	NA	0.079	0.378	-150.565	-132.883
8	1	13	1.469	2.046	1.47	2380	0.49	0.099	NA	0.053	0.251	59.227	-150.208
9	1	14	1.534	2.065	1.68	2986	0.558	0.083	NA	0.067	0.321	15.557	-43.671
10	1	15	1.468	2.052	1.89	2562	0.624	0.094	NA	0.066	0.317	-169.292	175.152
11	1	16	1.51	2.151	2.1	2592	0.732	0.015	NA	0.108	0.512	66.928	-123.78
12	1	17	1.485	2.067	2.31	3609	0.82	0.075	NA	0.088	0.42	-106.463	-173.391
13	1	18	1.518	2.06	2.52	2611	0.853	0.082	NA	0.033	0.156	-11.678	94.785
14	1	19	1.424	2.1	2.73	4051	0.954	0.086	NA	0.101	0.482	156.892	168.57
15	1	20	1.436	2.068	2.94	3677	0.988	0.096	NA	0.034	0.16	-69.577	133.53
16	1	21	1.467	2.161	3.15	3684	1.086	0.039	NA	0.098	0.467	71.705	141.282
17	1	22	1.479	2.12	3.36	2745	1.128	0.029	NA	0.043	0.203	-73.565	-145.27
18	1	23	1.447	2.126	3.57	3581	1.161	0.055	NA	0.033	0.157	169.672	-116.762
19	1	24	1.521	2.103	3.78	3167	1.24	0.043	NA	0.078	0.373	-17.135	173.193
20	1	25	1.508	2.062	3.99	3737	1.283	0.078	NA	0.043	0.204	-108.099	-90.964
21	1	26	1.542	2.075	4.2	2557	1.319	0.078	NA	0.037	0.174	20.368	128.467
22	1	27	1.616	2.027	4.41	2562	1.408	0.163	NA	0.088	0.421	-33.304	-53.671
23	1	28	1.582	2.052	4.62	4857	1.45	0.121	NA	0.043	0.203	143.432	176.735
24	1	29	1.57	2.118	4.83	2711	1.517	0.073	NA	0.067	0.32	100.494	-42.937
25	1	30	1.532	2.106	5.04	3750	1.557	0.047	NA	0.04	0.188	-162.586	96.92
26	1	31	1.539	2.063	5.25	3965	1.601	0.087	NA	0.044	0.211	-81.119	81.467
27	1	32	1.525	2.044	5.46	4206	1.624	0.099	NA	0.023	0.108	-126.499	-45.38
28	1	33	1.62	2.015	5.67	3897	1.723	0.174	NA	0.099	0.473	-17.27	109.229
29	1	34	1.639	1.985	5.88	3671	1.758	0.208	NA	0.035	0.166	-57.874	-40.604
30	1	35	1.584	2.073	6.09	3225	1.861	0.108	NA	0.103	0.49	121.909	179.783
31	1	36	1.573	2.037	6.3	4857	1.898	0.126	NA	0.037	0.178	-107.983	130.109
32	1	37	1.693	2.053	6.51	2389	2.02	0.212	NA	0.121	0.578	7.422	115.405
33	1	38	1.595	2.018	6.72	2666	2.124	0.155	NA	0.104	0.495	-160.338	-167.759
34	1	39	1.614	2.011	6.93	2308	2.144	0.173	NA	0.02	0.094	-20.611	139.726
35	1	40	1.533	2.008	7.14	3673	2.225	0.136	NA	0.081	0.386	-178.181	-157.57
36	1	41	1.618	2.058	7.35	2929	2.323	0.144	NA	0.098	0.467	30.322	-151.497
37	1	42	1.552	2.019	7.56	2459	2.399	0.132	NA	0.076	0.363	-149.799	179.88
38	1	43	1.619	1.977	7.77	3321	2.479	0.203	NA	0.08	0.38	-32.352	117.447
39	1	44	1.569	2.002	7.98	3874	2.535	0.154	NA	0.056	0.266	152.533	-175.115
40	1	45	1.661	2.002	8.19	3750	2.626	0.212	NA	0.092	0.436	-0.025	-152.558
41	1	46	1.704	2.042	8.4	5237	2.685	0.226	NA	0.058	0.278	43.37	43.395
42	1	47	1.601	2.079	8.61	3391	2.793	0.119	NA	0.108	0.516	160.309	116.939
43	1	48	1.567	2.09	8.82	2954	2.829	0.084	NA	0.036	0.173	162.019	1.71
44	1	49	1.544	2.109	9.03	4149	2.859	0.055	NA	0.029	0.138	140.679	-21.34
45	1	50	1.586	2.117	9.24	2436	2.901	0.089	NA	0.043	0.202	11.039	-129.64
46	1	51	1.63	2.111	9.45	3411	2.945	0.133	NA	0.044	0.21	-7.762	-18.801
47	1	52	1.59	2.059	9.66	3076	3.011	0.121	NA	0.065	0.312	-127.838	-120.076
48	1	53	1.572	2.023	9.87	2828	3.051	0.138	NA	0.041	0.193	-116.109	11.729
49	1	54	1.511	2.018	10.08	3240	3.112	0.123	NA	0.06	0.288	-175.9	-59.792
50	1	55	1.503	2.085	10.29	2037	3.179	0.055	NA	0.067	0.32	97.455	-86.644
51	1	56	1.531	2.054	10.5	3520	3.221	0.092	NA	0.042	0.2	-46.891	-144.346
52	1	57	1.433	2.081	10.71	2903	3.323	0.089	NA	0.102	0.484	164.752	-148.358
53	1	58	1.47	2.089	10.92	2675	3.36	0.06	NA	0.037	0.177	11.94	-152.811
54	1	59	1.467	2.034	11.13	1657	3.415	0.112	NA	0.055	0.263	-92.643	-104.584
55	1	60	1.573	2.108	11.34	3584	3.544	0.08	NA	0.129	0.615	35.15	127.793
56	1	61	1.522	2.027	11.55	2289	3.639	0.115	NA	0.095	0.451	-121.938	-157.088
57	1	62	1.548	2.033	11.76	2449	3.665	0.118	NA	0.026	0.125	11.488	133.425
58	1	63	1.59	2.03	11.97	2577	3.707	0.143	NA	0.042	0.199	-4.256	-15.744
59	1	64	1.605	2.095	12.18	2862	3.774	0.115	NA	0.067	0.317	77.154	81.411
60	1	65	1.493	2.114	12.39	3835	3.887	0.027	NA	0.114	0.541	170.017	92.862
61	1	66	1.559	2.048	12.6	4153	3.981	0.11	NA	0.094	0.448	-45.14	144.843
62	1	67	1.578	1.998	12.81	3863	4.034	0.162	NA	0.053	0.252	-69.388	-24.247
63	1	68	1.582	1.999	13.02	3475	4.038	0.163	NA	0.004	0.018	15.524	84.911
64	1	69	1.541	2.102	13.23	2673	4.149	0.056	NA	0.111	0.528	111.366	95.842
65	1	70	1.549	2.081	13.44	3063	4.172	0.077	NA	0.022	0.107	-68.976	179.658
66	1	71	1.572	2.012	13.65	4198	4.245	0.147	NA	0.073	0.35	-72.291	-3.314
67	1	72	1.612	2.123	13.86	3539	4.363	0.113	NA	0.118	0.563	70.187	142.478
68	1	73	1.581	2.023	14.07	2470	4.468	0.143	NA	0.105	0.499	-106.952	-177.139
69	1	74	1.567	2.009	14.28	3748	4.487	0.147	NA	0.019	0.093	-136.667	-29.716
70	1	75	1.521	2.018	14.49	4789	4.535	0.124	NA	0.047	0.225	169.698	-53.634
71	1	76	1.599	2.072	14.7	2402	4.63	0.12	NA	0.095	0.454	35.02	-134.679
72	1	77	1.543	2.044	14.91	2850	4.693	0.106	NA	0.063	0.298	-152.779	172.202
73	1	78	1.568	2.156	15.12	3050	4.808	0.07	NA	0.115	0.547	77.177	-130.044
74	1	79	1.49	2.062	15.33	4448	4.93	0.079	NA	0.122	0.581	-130.189	152.634
75	1	80	1.509	2.06	15.54	3101	4.948	0.081	NA	0.019	0.09	-7.337	122.852
76	1	81	1.595	2.107	15.75	2346	5.047	0.101	NA	0.098	0.469	28.21	35.547
77	1	82	1.608	2.037	15.96	2690	5.118	0.15	NA	0.071	0.337	-79.354	-107.564
78	1	83	1.615	2.115	16.17	1841	5.196	0.118	NA	0.079	0.375	84.791	164.145
79	1	84	1.492	2.039	16.38	2372	5.341	0.101	NA	0.145	0.69	-148.279	126.93
80	1	85	1.469	2.061	16.59	2984	5.373	0.085	NA	0.032	0.15	136.262	-75.46
81	1	86	1.495	2.012	16.8	2071	5.428	0.128	NA	0.055	0.263	-62.049	161.689
82	1	87	1.516	2.042	17.01	2274	5.464	0.1	NA	0.036	0.172	55.119	117.168
83	1	88	1.508	2.061	17.22	2779	5.485	0.079	NA	0.021	0.101	112.572	57.453
84	1	89	1.549	2.019	17.43	3010	5.544	0.131	NA	0.059	0.28	-45.811	-158.382
85	1	90	1.507	2.074	17.64	2615	5.613	0.067	NA	0.069	0.329	126.957	172.767
86	1	91	1.468	2.114	17.85	3692	5.669	0.042	NA	0.056	0.265	134.955	7.998
87	1	92	1.458	2.032	18.06	2278	5.751	0.117	NA	0.083	0.394	-97.14	127.904
88	1	93	1.477	2.065	18.27	3054	5.79	0.079	NA	0.039	0.183	59.814	156.955
89	1	94	1.444	1.999	18.48	2600	5.864	0.153	NA	0.074	0.354	-116.867	-176.682
90	1	95	1.459	2.055	18.69	3293	5.923	0.095	NA	0.059	0.279	74.623	-168.509
91	1	96	1.419	1.98	18.9	3927	6.007	0.179	NA	0.085	0.403	-118.057	167.32
92	1	97	1.385	1.972	19.11	4494	6.043	0.204	NA	0.035	0.169	-166.826	-48.769
93	1	98	1.399	2.064	19.32	2786	6.136	0.127	NA	0.093	0.441	81.337	-111.837
94	1	99	1.36	2.027	19.53	2082	6.189	0.18	NA	0.054	0.256	-136.146	142.517
95	1	100	1.319	2.047	19.74	2274	6.235	0.204	NA	0.046	0.218	154.145	-69.709
96	1	101	1.386	2.056	19.95	2208	6.303	0.142	NA	0.068	0.323	8.002	-146.143
97	1	102	1.399	2.021	20.16	2361	6.341	0.156	NA	0.038	0.18	-69.596	-77.599
98	1	103	1.427	2.045	20.37	3263	6.377	0.12	NA	0.037	0.175	41.381	110.977
99	1	104	1.382	2.024	20.58	3814	6.427	0.166	NA	0.049	0.234	-154.561	164.058
100	1	105	1.368	2.029	20.79	3711	6.442	0.173	NA	0.015	0.073	160.021	-45.418
101	1	106	1.393	1.985	21	3370	6.493	0.188	NA	0.051	0.241	-59.99	139.989
102	1	107	1.399	2.023	21.21	2180	6.531	0.155	NA	0.038	0.181	81.348	141.339
103	1	108	1.409	1.992	21.42	2374	6.563	0.174	NA	0.032	0.153	-72.034	-153.382
104	1	109	1.413	2.013	21.63	2461	6.584	0.155	NA	0.021	0.1	79.973	152.007
105	1	110	1.436	1.995	21.84	5463	6.613	0.158	NA	0.029	0.139	-36.807	-116.781
106	1	111	1.402	1.998	22.05	5559	6.647	0.173	NA	0.034	0.162	175.988	-147.205
107	1	112	1.399	2.011	22.26	3016	6.661	0.164	NA	0.014	0.066	101.217	-74.771
108	1	113	1.454	1.995	22.47	2783	6.718	0.152	NA	0.057	0.27	-16.68	-117.897
109	1	114	1.485	2.02	22.68	3475	6.758	0.121	NA	0.04	0.191	38.156	54.837
110	1	115	1.634	2.038	22.89	4501	6.907	0.168	NA	0.15	0.713	7.118	-31.039
111	1	116	1.588	2.014	23.1	2353	6.959	0.154	NA	0.052	0.247	-151.851	-158.969
112	1	117	1.613	2.002	23.31	4215	6.987	0.179	NA	0.028	0.133	-26.408	125.443
113	1	118	1.601	2.041	23.52	2312	7.029	0.142	NA	0.041	0.196	107.705	134.114
114	1	119	1.598	2.021	23.73	2259	7.049	0.154	NA	0.02	0.095	-97.63	154.664
115	1	120	1.535	1.981	23.94	2901	7.123	0.163	NA	0.074	0.354	-147.262	-49.632
116	1	121	1.634	2.064	24.15	3268	7.252	0.155	NA	0.129	0.614	39.994	-172.744
117	1	122	1.606	2.037	24.36	2455	7.291	0.148	NA	0.039	0.185	-136.06	-176.054
118	1	123	1.546	2.03	24.57	2536	7.351	0.12	NA	0.061	0.289	-173.622	-37.561
119	1	124	1.509	2.037	24.78	2566	7.389	0.104	NA	0.037	0.178	169.077	-17.301
120	1	125	1.619	2.104	24.99	3551	7.517	0.124	NA	0.128	0.611	31.307	-137.77
121	1	126	1.537	2.036	25.2	2997	7.623	0.111	NA	0.106	0.505	-140.193	-171.5
122	1	127	1.553	1.989	25.41	3219	7.672	0.16	NA	0.049	0.233	-71.249	68.944
123	1	128	1.551	1.99	25.62	2645	7.674	0.159	NA	0.002	0.01	159.645	-129.106
124	1	129	1.502	1.991	25.83	1578	7.724	0.149	NA	0.049	0.234	178.532	18.888
125	1	130	1.614	2.009	26.04	2745	7.837	0.175	NA	0.114	0.542	8.672	-169.86
126	1	131	1.616	1.995	26.25	3923	7.851	0.186	NA	0.014	0.067	-82.643	-91.315
127	1	132	1.59	2.056	26.46	4392	7.918	0.123	NA	0.067	0.32	113.169	-164.188
128	1	133	1.56	2.012	26.67	3127	7.972	0.142	NA	0.054	0.255	-123.92	122.911
129	1	134	1.63	2.019	26.88	3180	8.043	0.178	NA	0.071	0.338	5.425	129.344
130	1	135	1.662	2	27.09	2636	8.079	0.214	NA	0.036	0.174	-30.35	-35.775
131	1	136	1.634	1.99	27.3	2609	8.109	0.202	NA	0.029	0.14	-159.516	-129.166
132	1	137	1.757	2.031	27.51	2513	8.238	0.279	NA	0.13	0.617	18.476	177.992
133	1	138	1.821	1.997	27.72	2308	8.311	0.352	NA	0.073	0.346	-28.116	-46.592
134	1	139	1.746	2.11	27.93	1169	8.447	0.248	NA	0.136	0.647	123.557	151.673
135	1	140	1.715	2.073	28.14	876	8.495	0.225	NA	0.049	0.231	-130.044	106.4
136	1	141	1.719	2.223	28.35	2402	8.646	0.234	NA	0.15	0.715	88.551	-141.405
137	1	142	1.765	2.117	28.56	923	8.761	0.266	NA	0.115	0.549	-66.461	-155.012
138	1	143	1.696	2.09	28.77	2481	8.834	0.203	NA	0.073	0.349	-158.622	-92.161
139	1	144	1.693	2.019	28.98	2621	8.906	0.228	NA	0.072	0.341	-92.971	65.65
140	1	145	1.734	2.176	29.19	799	9.068	0.236	NA	0.162	0.771	75.414	168.386
141	1	146	1.817	2.137	29.4	1269	9.16	0.318	NA	0.092	0.44	-24.869	-100.284
142	1	147	1.786	2.18	29.61	925	9.213	0.289	NA	0.053	0.253	125.748	150.617
143	1	148	1.784	2.141	29.82	1435	9.252	0.284	NA	0.039	0.186	-93.34	140.913
144	1	149	1.732	2.137	30.03	1352	9.304	0.232	NA	0.052	0.248	-176.209	-82.869
145	1	150	1.629	2.092	30.24	1024	9.417	0.138	NA	0.113	0.537	-156.058	20.151
146	1	151	1.625	2.017	30.45	2131	9.491	0.175	NA	0.074	0.353	-93.443	62.615
147	1	152	1.737	2.18	30.66	857	9.689	0.24	NA	0.197	0.94	55.496	148.938
148	1	153	1.586	1.938	30.87	3609	9.974	0.22	NA	0.285	1.358	-121.927	-177.422
149	1	154	1.804	2.113	31.08	1120	10.253	0.305	NA	0.279	1.33	38.605	160.532
150	1	155	1.747	2.034	31.29	1817	10.351	0.27	NA	0.097	0.463	-125.713	-164.318
151	1	156	1.736	2.007	31.5	1924	10.379	0.271	NA	0.029	0.136	-112.935	12.778
152	1	157	1.675	1.979	31.71	4006	10.446	0.238	NA	0.067	0.32	-155.081	-42.145
153	1	158	1.784	1.99	31.92	2316	10.556	0.321	NA	0.109	0.52	6.044	161.125
154	1	159	1.854	2.106	32.13	1062	10.691	0.355	NA	0.135	0.644	58.95	52.905
155	1	160	1.883	1.938	32.34	3485	10.861	0.433	NA	0.171	0.812	-80.092	-139.042
156	1	161	1.807	2.004	32.55	2476	10.962	0.336	NA	0.1	0.478	139.389	-140.52
157	1	162	1.835	1.968	32.76	3607	11.007	0.377	NA	0.045	0.216	-51.285	169.326
158	1	163	1.857	1.983	32.97	2709	11.033	0.39	NA	0.026	0.123	33.753	85.038
159	1	164	1.842	2.004	33.18	3199	11.059	0.368	NA	0.026	0.124	123.818	90.065
160	1	165	1.832	1.984	33.39	4659	11.082	0.367	NA	0.023	0.107	-116.377	119.805
161	1	166	1.764	1.98	33.6	3953	11.15	0.309	NA	0.068	0.326	-176.337	-59.96
162	1	167	1.837	1.966	33.81	4194	11.225	0.38	NA	0.075	0.356	-10.373	165.964
163	1	168	1.8	1.976	34.02	5602	11.264	0.342	NA	0.039	0.186	165.135	175.508
164	1	169	1.838	1.997	34.23	3810	11.308	0.368	NA	0.044	0.209	27.944	-137.191
165	1	170	1.824	2.028	34.44	3138	11.342	0.343	NA	0.035	0.164	114.081	86.137
166	1	171	1.846	2.036	34.65	4307	11.366	0.362	NA	0.023	0.111	18.598	-95.482
167	1	172	1.865	2.044	34.86	4217	11.386	0.378	NA	0.021	0.099	24.978	6.379
168	1	173	1.844	2.067	35.07	4526	11.417	0.352	NA	0.031	0.147	133.523	108.545
169	1	174	1.813	2.064	35.28	3400	11.448	0.322	NA	0.031	0.147	-174.875	51.602
170	1	175	1.764	2.084	35.49	4462	11.501	0.27	NA	0.053	0.252	157.756	-27.368
171	1	176	1.79	2.069	35.7	4191	11.531	0.298	NA	0.03	0.142	-30.638	171.606
172	1	177	1.752	2.042	35.91	4258	11.577	0.271	NA	0.046	0.221	-143.823	-113.185
173	1	178	1.751	2.017	36.12	2950	11.602	0.28	NA	0.025	0.118	-93.338	50.485
174	1	179	1.763	2.029	36.33	2598	11.619	0.286	NA	0.017	0.082	42.897	136.235
175	1	180	1.814	2.02	36.54	3891	11.671	0.337	NA	0.052	0.247	-10.188	-53.085
176	1	181	1.808	2.083	36.75	2769	11.735	0.314	NA	0.064	0.303	95.483	105.67
177	1	182	1.803	2.139	36.96	3189	11.791	0.303	NA	0.056	0.269	95.581	0.098
178	1	183	1.718	2.244	37.17	4285	11.926	0.241	NA	0.135	0.644	129.108	33.527
179	1	184	1.808	2.219	37.38	5412	12.02	0.318	NA	0.094	0.445	-15.417	-144.525
180	1	185	1.788	2.194	37.59	4187	12.052	0.293	NA	0.032	0.151	-128.31	-112.893
181	1	186	1.795	2.176	37.8	4255	12.072	0.297	NA	0.02	0.095	-68.823	59.487
182	1	187	1.805	2.185	38.01	4341	12.085	0.308	NA	0.014	0.065	43.467	112.29
183	1	188	1.829	2.128	38.22	2890	12.147	0.329	NA	0.062	0.296	-67.841	-111.308
184	1	189	1.807	2.141	38.43	3332	12.173	0.307	NA	0.026	0.122	147.638	-144.521
185	1	190	1.876	2.212	38.64	6229	12.272	0.383	NA	0.099	0.472	45.746	-101.892
186	1	191	1.795	2.176	38.85	3972	12.361	0.297	NA	0.089	0.423	-155.98	158.274
187	1	192	1.725	2.26	39.06	2694	12.47	0.255	NA	0.109	0.521	129.634	-74.387
188	1	193	1.729	2.251	39.27	4068	12.481	0.254	NA	0.01	0.05	-66.925	163.442
189	1	194	1.739	2.228	39.48	3421	12.506	0.255	NA	0.025	0.12	-66.19	0.735
190	1	195	1.684	2.228	39.69	4354	12.562	0.204	NA	0.056	0.265	179.24	-114.57
191	1	196	1.723	2.287	39.9	2879	12.633	0.267	NA	0.071	0.338	55.997	-123.243
192	1	197	1.787	2.326	40.11	3434	12.707	0.342	NA	0.075	0.356	31.389	-24.608
193	1	198	1.762	2.244	40.32	3336	12.794	0.282	NA	0.086	0.41	-106.897	-138.285
194	1	199	1.816	2.223	40.53	3895	12.851	0.327	NA	0.058	0.274	-21.182	85.715
195	1	200	1.802	2.195	40.74	3780	12.882	0.307	NA	0.031	0.148	-116.029	-94.847
196	1	201	1.728	2.222	40.95	5326	12.961	0.242	NA	0.079	0.376	159.733	-84.238
197	1	202	1.66	2.301	41.16	2950	13.065	0.227	NA	0.104	0.496	130.865	-28.869
198	1	203	1.691	2.368	41.37	3500	13.139	0.297	NA	0.073	0.348	65.062	-65.802
199	1	204	1.669	2.384	41.58	4172	13.166	0.296	NA	0.027	0.129	143.842	78.78
200	1	205	1.685	2.442	41.79	5284	13.227	0.354	NA	0.061	0.291	74.38	-69.462
