# Supplementary material for: Random sub-diffusion and capture of genes by the nuclear pore reduces dynamics and coordinates inter-chromosomal movement
Source: eLife. 2021 May 18;10:e66238. doi: 10.7554/eLife.66238 (PMC8195609; doi:10.7554/eLife.66238)
Supplement: Figure 6—source data 1. [file elife-66238-fig6-data1.zip › CLUST_DB/CLUST_HIS4dip_MinusH/190328_QuickCap_H4dip_MinusH_Sec_11.csv]

Nr	TID	PID	x [micron]	y [micron]	t [sec]	I [val]	Len [micron]	D2S [micron]	D2R [micron]	D2P [micron]	v [micron/sec]	α [deg]	Δα [deg]
1	1	78	1.692	1.698	0	2713	0	0	NA	NA	NA	NA	NA
2	1	79	1.685	1.633	0.21	4539	0.065	0.065	NA	0.065	0.309	-96.014	NA
3	1	80	1.573	1.73	0.42	3449	0.214	0.124	NA	0.149	0.708	139.102	-124.885
4	1	81	1.682	1.785	0.63	4492	0.336	0.088	NA	0.123	0.583	26.564	-112.538
5	1	82	1.617	1.728	0.84	3065	0.423	0.081	NA	0.087	0.413	-138.974	-165.538
6	1	83	1.611	1.659	1.05	4292	0.492	0.09	NA	0.069	0.331	-95.005	43.969
7	1	84	1.602	1.628	1.26	4629	0.524	0.114	NA	0.032	0.152	-105.899	-10.893
8	1	85	1.744	1.708	1.47	5975	0.687	0.053	NA	0.163	0.776	29.231	135.13
9	1	86	1.639	1.718	1.68	6363	0.793	0.057	NA	0.106	0.503	174.678	145.447
10	1	87	1.619	1.757	1.89	7639	0.837	0.094	NA	0.044	0.209	117.566	-57.112
11	1	88	1.698	1.933	2.1	4490	1.03	0.235	NA	0.193	0.919	65.713	-51.853
12	1	89	1.743	1.931	2.31	7682	1.074	0.239	NA	0.044	0.211	-2.103	-67.817
13	1	90	1.841	1.938	2.52	8339	1.173	0.283	NA	0.099	0.471	4.325	6.429
14	1	91	1.858	1.917	2.73	5442	1.201	0.275	NA	0.027	0.13	-50.993	-55.318
15	1	92	1.829	1.935	2.94	4966	1.235	0.274	NA	0.034	0.164	148.296	-160.711
16	1	93	1.785	1.908	3.15	2638	1.287	0.23	NA	0.052	0.245	-147.879	63.824
17	1	94	1.795	1.75	3.36	4290	1.445	0.116	NA	0.158	0.753	-86.527	61.352
18	1	95	1.701	1.924	3.57	3319	1.642	0.226	NA	0.198	0.941	118.338	-155.135
19	1	96	1.671	1.854	3.78	2446	1.718	0.158	NA	0.076	0.363	-113.055	128.607
20	1	97	1.615	1.953	3.99	2971	1.833	0.267	NA	0.114	0.544	119.554	-127.391
21	1	98	1.689	1.984	4.2	5898	1.912	0.286	NA	0.08	0.381	22.542	-97.012
22	1	99	1.712	1.958	4.41	5521	1.947	0.261	NA	0.035	0.165	-48.875	-71.416
23	1	100	1.766	1.891	4.62	5636	2.033	0.207	NA	0.086	0.408	-51.004	-2.129
24	1	101	1.758	1.911	4.83	3590	2.055	0.224	NA	0.022	0.104	111.164	162.168
25	1	102	1.792	1.87	5.04	3665	2.109	0.199	NA	0.054	0.256	-50.709	-161.873
26	1	103	1.803	1.991	5.25	4699	2.231	0.314	NA	0.122	0.582	84.59	135.3
27	1	104	1.886	1.982	5.46	2688	2.314	0.345	NA	0.083	0.395	-6.169	-90.759
28	1	105	1.736	1.883	5.67	3827	2.494	0.191	NA	0.18	0.857	-146.41	-140.241
29	1	106	1.873	1.93	5.88	6280	2.638	0.294	NA	0.144	0.688	18.897	165.308
30	1	107	1.759	1.832	6.09	2263	2.789	0.15	NA	0.15	0.716	-139.468	-158.366
31	1	108	1.806	1.871	6.3	3159	2.85	0.207	NA	0.061	0.291	39.85	179.318
32	1	109	1.778	1.824	6.51	4019	2.904	0.153	NA	0.054	0.26	-120.998	-160.848
33	1	110	1.86	1.85	6.72	4640	2.99	0.227	NA	0.086	0.411	17.217	138.215
34	1	111	1.817	1.894	6.93	4034	3.052	0.233	NA	0.062	0.295	134.22	117.004
35	1	112	1.712	1.842	7.14	4642	3.169	0.146	NA	0.117	0.556	-153.586	72.194
36	1	113	1.799	1.847	7.35	3488	3.256	0.184	NA	0.087	0.415	2.878	156.464
37	1	114	1.768	1.868	7.56	5145	3.294	0.187	NA	0.038	0.18	145.52	142.642
38	1	115	1.907	1.835	7.77	4522	3.436	0.255	NA	0.142	0.678	-13.301	-158.821
39	1	116	1.84	1.835	7.98	4595	3.503	0.202	NA	0.067	0.317	-179.417	-166.116
40	1	117	1.838	1.84	8.19	4398	3.509	0.204	NA	0.006	0.027	109.14	-71.443
41	1	118	1.818	1.905	8.4	3925	3.576	0.243	NA	0.068	0.322	107.136	-2.005
42	1	119	1.828	1.904	8.61	2973	3.586	0.247	NA	0.009	0.044	-3.201	-110.337
43	1	120	1.809	1.853	8.82	4520	3.64	0.195	NA	0.054	0.259	-109.741	-106.54
44	1	121	1.74	1.826	9.03	2673	3.714	0.137	NA	0.074	0.352	-158.291	-48.55
45	1	122	1.771	1.823	9.24	3505	3.744	0.148	NA	0.03	0.145	-5.746	152.544
46	1	123	1.824	1.873	9.45	2905	3.818	0.22	NA	0.074	0.35	43.528	49.274
47	1	124	1.863	1.87	9.66	3466	3.857	0.243	NA	0.039	0.186	-5.338	-48.866
48	1	125	1.742	1.723	9.87	1815	4.047	0.056	NA	0.19	0.905	-129.367	-124.029
49	1	126	1.748	1.75	10.08	2446	4.075	0.077	NA	0.028	0.133	77.717	-152.916
50	1	127	1.784	1.818	10.29	2210	4.152	0.152	NA	0.077	0.365	62.181	-15.536
51	1	128	1.796	1.724	10.5	3752	4.246	0.108	NA	0.095	0.45	-82.64	-144.821
52	1	129	1.752	1.625	10.71	3953	4.355	0.094	NA	0.108	0.516	-114.073	-31.434
53	1	130	1.818	1.713	10.92	3310	4.465	0.127	NA	0.11	0.524	53.246	167.32
54	1	131	1.826	1.701	11.13	4753	4.479	0.134	NA	0.015	0.071	-56.657	-109.903
55	1	132	1.748	1.835	11.34	2973	4.635	0.149	NA	0.155	0.739	120.187	176.844
56	1	133	1.631	1.901	11.55	3718	4.769	0.213	NA	0.134	0.64	150.471	30.284
57	1	134	1.564	1.777	11.76	4970	4.911	0.151	NA	0.141	0.674	-118.351	91.179
58	1	135	1.586	1.787	11.97	2662	4.935	0.138	NA	0.025	0.117	23.428	141.778
59	1	136	1.556	1.668	12.18	2924	5.058	0.14	NA	0.123	0.585	-104.533	-127.961
60	1	137	1.535	1.654	12.39	1806	5.082	0.163	NA	0.024	0.117	-145.025	-40.492
61	1	138	1.556	1.775	12.6	4501	5.206	0.156	NA	0.123	0.588	80.312	-134.662
62	1	139	1.573	1.669	12.81	4383	5.313	0.122	NA	0.107	0.511	-80.949	-161.262
63	1	140	1.549	1.581	13.02	5755	5.405	0.184	NA	0.092	0.437	-105.227	-24.277
64	1	141	1.597	1.642	13.23	2265	5.483	0.11	NA	0.078	0.37	51.871	157.098
65	1	142	1.634	1.637	13.44	2711	5.519	0.084	NA	0.037	0.176	-8.392	-60.263
66	1	143	1.735	1.656	13.65	3519	5.623	0.06	NA	0.103	0.492	10.649	19.041
67	1	144	1.651	1.607	13.86	4106	5.721	0.1	NA	0.098	0.465	-149.84	-160.49
68	1	145	1.715	1.596	14.07	3168	5.786	0.104	NA	0.065	0.31	-9.59	140.251
69	1	146	1.75	1.643	14.28	4878	5.845	0.08	NA	0.059	0.281	53.32	62.909
70	1	147	1.676	1.789	14.49	5222	6.008	0.093	NA	0.164	0.779	116.843	63.523
71	1	148	1.617	1.785	14.7	4236	6.067	0.115	NA	0.059	0.282	-176.026	67.131
72	1	149	1.557	1.755	14.91	4433	6.135	0.147	NA	0.067	0.32	-153.511	22.515
73	1	150	1.67	1.638	15.12	4238	6.297	0.064	NA	0.163	0.775	-46.051	107.459
74	1	151	1.689	1.625	15.33	4223	6.32	0.072	NA	0.023	0.108	-32.637	13.414
75	1	152	1.64	1.677	15.54	2254	6.391	0.056	NA	0.071	0.338	133.861	166.498
76	1	153	1.68	1.663	15.75	3033	6.433	0.036	NA	0.042	0.2	-18.28	-152.14
77	1	154	1.734	1.755	15.96	1826	6.54	0.071	NA	0.107	0.508	59.059	77.338
78	1	155	1.57	1.683	16.17	2862	6.719	0.123	NA	0.179	0.854	-156.295	144.646
79	1	156	1.732	1.759	16.38	2173	6.898	0.073	NA	0.179	0.853	25.092	-178.613
80	1	157	1.743	1.856	16.59	2165	6.996	0.167	NA	0.098	0.468	83.801	58.709
81	1	158	1.754	1.89	16.8	2325	7.031	0.202	NA	0.035	0.166	72.08	-11.721
82	1	159	1.81	1.818	17.01	3686	7.122	0.169	NA	0.091	0.434	-51.738	-123.817
83	1	160	1.794	1.907	17.22	4309	7.212	0.233	NA	0.09	0.428	100.136	151.874
84	1	161	1.73	1.94	17.43	4742	7.285	0.245	NA	0.072	0.345	152.863	52.727
85	1	162	1.797	2.033	17.64	3743	7.4	0.351	NA	0.115	0.547	54.318	-98.545
86	1	163	1.872	2.13	17.85	2636	7.522	0.468	NA	0.123	0.584	52.44	-1.878
87	1	164	1.775	2.119	18.06	3750	7.62	0.43	NA	0.098	0.465	-173.692	133.868
88	1	165	1.718	2.09	18.27	2879	7.683	0.393	NA	0.064	0.303	-152.262	21.43
89	1	166	1.776	2.127	18.48	4951	7.752	0.437	NA	0.069	0.328	32.568	-175.17
90	1	167	1.799	2.128	18.69	3172	7.775	0.444	NA	0.023	0.108	3.148	-29.42
91	1	168	1.837	2.1	18.9	3419	7.822	0.427	NA	0.048	0.227	-36.687	-39.836
92	1	169	1.844	2.11	19.11	3955	7.835	0.44	NA	0.013	0.061	54.97	91.658
93	1	170	1.709	1.988	19.32	2903	8.018	0.291	NA	0.183	0.869	-137.933	167.097
94	1	171	1.733	1.947	19.53	2978	8.065	0.253	NA	0.047	0.226	-59.148	78.785
95	1	172	1.7	2.051	19.74	3487	8.174	0.354	NA	0.109	0.52	107.892	167.04
96	1	173	1.684	2.079	19.95	6410	8.207	0.382	NA	0.032	0.154	119.546	11.654
97	1	174	1.682	2.098	20.16	5286	8.225	0.4	NA	0.018	0.088	95.463	-24.083
98	1	175	1.77	2.036	20.37	5800	8.333	0.347	NA	0.108	0.513	-34.942	-130.404
99	1	176	1.719	2.016	20.58	4287	8.388	0.319	NA	0.055	0.261	-158.085	-123.144
100	1	177	1.644	1.986	20.79	3477	8.468	0.293	NA	0.081	0.384	-158.783	-0.697
101	1	178	1.725	2.02	21	3827	8.556	0.324	NA	0.087	0.415	22.496	-178.721
102	1	179	1.814	1.971	21.21	5147	8.657	0.299	NA	0.102	0.485	-28.89	-51.386
103	1	180	1.779	1.985	21.42	4125	8.695	0.3	NA	0.038	0.179	157.695	-173.415
104	1	181	1.921	2.095	21.63	3953	8.875	0.459	NA	0.18	0.858	37.851	-119.844
105	1	182	1.836	2.03	21.84	5659	8.983	0.362	NA	0.108	0.513	-142.839	179.31
106	1	183	1.801	1.979	22.05	3142	9.044	0.302	NA	0.061	0.293	-124.383	18.456
107	1	184	1.831	1.94	22.26	4964	9.094	0.28	NA	0.05	0.237	-52.471	71.912
108	1	185	1.811	2.019	22.47	2766	9.176	0.343	NA	0.081	0.388	104.378	156.849
109	1	186	1.835	2.021	22.68	5215	9.199	0.353	NA	0.024	0.113	4.613	-99.765
110	1	187	1.78	1.914	22.89	3295	9.319	0.234	NA	0.12	0.569	-117.145	-121.758
111	1	188	1.767	1.923	23.1	3662	9.335	0.237	NA	0.016	0.075	148.476	-94.378
112	1	189	1.798	1.82	23.31	3577	9.442	0.162	NA	0.107	0.511	-72.871	138.653
113	1	190	1.82	1.935	23.52	2609	9.559	0.27	NA	0.117	0.557	79.19	152.06
114	1	191	1.712	1.921	23.73	3743	9.668	0.224	NA	0.109	0.52	-172.575	108.235
115	1	192	1.745	1.931	23.94	3609	9.702	0.239	NA	0.034	0.162	16.584	-170.841
116	1	193	1.771	1.86	24.15	3253	9.777	0.181	NA	0.075	0.358	-69.824	-86.408
117	1	194	1.677	2.013	24.36	4458	9.956	0.315	NA	0.179	0.851	121.4	-168.776
118	1	195	1.765	1.984	24.57	3931	10.048	0.295	NA	0.092	0.439	-18.372	-139.772
119	1	196	1.795	2.002	24.78	3989	10.083	0.321	NA	0.035	0.167	31.735	50.106
120	1	197	1.728	2.019	24.99	3571	10.152	0.324	NA	0.069	0.327	165.651	133.916
121	1	198	1.71	2.054	25.2	4273	10.191	0.357	NA	0.039	0.187	117.36	-48.291
122	1	199	1.773	2.094	25.41	5879	10.266	0.405	NA	0.075	0.356	32.528	-84.833
123	1	200	1.752	2.104	25.62	4482	10.289	0.411	NA	0.023	0.111	154.935	122.407
124	1	201	1.85	2.182	25.83	4810	10.414	0.51	NA	0.125	0.596	38.733	-116.202
125	1	202	1.722	2.07	26.04	5431	10.585	0.373	NA	0.171	0.812	-138.705	-177.437
126	1	203	1.727	2.105	26.25	5318	10.621	0.409	NA	0.036	0.172	80.823	-140.472
127	1	204	1.624	2.032	26.46	4516	10.748	0.342	NA	0.127	0.604	-144.806	134.372
128	1	205	1.659	1.93	26.67	4757	10.856	0.235	NA	0.108	0.515	-71.053	73.753
129	1	206	1.566	1.966	26.88	3955	10.956	0.297	NA	0.1	0.474	158.662	-130.285
130	1	207	1.605	1.975	27.09	5183	10.995	0.291	NA	0.04	0.189	12.545	-146.117
131	1	208	1.637	1.928	27.3	4667	11.052	0.237	NA	0.057	0.271	-55.573	-68.118
132	1	209	1.745	1.977	27.51	2975	11.171	0.284	NA	0.118	0.563	24.342	79.915
133	1	210	1.804	1.946	27.72	3878	11.237	0.273	NA	0.066	0.314	-27.141	-51.484
134	1	211	1.776	1.925	27.93	4307	11.271	0.243	NA	0.035	0.165	-142.143	-115.002
135	1	212	1.816	1.917	28.14	3833	11.312	0.252	NA	0.041	0.194	-12.121	130.021
136	1	213	1.831	1.828	28.35	5233	11.402	0.191	NA	0.09	0.428	-80.291	-68.17
137	1	214	1.794	1.78	28.56	4576	11.463	0.131	NA	0.061	0.289	-127.806	-47.515
138	1	215	1.799	1.856	28.77	4584	11.539	0.191	NA	0.076	0.362	86.021	-146.173
139	1	216	1.795	1.884	28.98	3679	11.567	0.213	NA	0.028	0.135	98.701	12.68
140	1	217	1.73	1.88	29.19	3050	11.632	0.186	NA	0.065	0.31	-176.344	84.955
141	1	218	1.759	1.857	29.4	4388	11.669	0.173	NA	0.037	0.177	-37.085	139.259
142	1	219	1.776	1.94	29.61	3720	11.754	0.257	NA	0.085	0.404	78.861	115.946
143	1	220	1.681	1.958	29.82	6274	11.85	0.261	NA	0.096	0.459	169.231	90.37
144	1	221	1.709	1.916	30.03	3775	11.901	0.219	NA	0.051	0.241	-56.851	133.918
145	1	222	1.691	1.889	30.24	4753	11.933	0.192	NA	0.032	0.152	-122.736	-65.885
146	1	223	1.658	1.916	30.45	5454	11.976	0.221	NA	0.043	0.204	141.612	-95.652
147	1	224	1.752	1.962	30.66	4814	12.081	0.271	NA	0.105	0.501	26.007	-115.605
148	1	225	1.713	1.837	30.87	3677	12.212	0.141	NA	0.131	0.622	-107.732	-133.739
149	1	226	1.737	1.867	31.08	4296	12.25	0.176	NA	0.039	0.184	50.627	158.359
150	1	227	1.8	1.969	31.29	3338	12.37	0.292	NA	0.12	0.57	58.08	7.454
151	1	228	1.672	1.903	31.5	3910	12.514	0.207	NA	0.144	0.688	-152.998	148.922
152	1	229	1.677	1.831	31.71	4095	12.587	0.134	NA	0.073	0.347	-85.434	67.563
153	1	230	1.749	1.882	31.92	4864	12.675	0.193	NA	0.088	0.42	35.593	121.027
154	1	231	1.765	1.938	32.13	4565	12.734	0.252	NA	0.059	0.279	74.513	38.92
155	1	232	1.79	1.958	32.34	4426	12.766	0.278	NA	0.032	0.153	37.325	-37.189
156	1	233	1.766	1.992	32.55	3746	12.808	0.304	NA	0.042	0.2	125.458	88.134
157	1	234	1.813	1.959	32.76	3867	12.866	0.288	NA	0.058	0.275	-35.382	-160.841
158	1	235	1.828	1.945	32.97	4426	12.886	0.283	NA	0.02	0.097	-41.596	-6.214
159	1	236	1.838	2.041	33.18	3276	12.982	0.373	NA	0.096	0.459	84.324	125.921
160	1	237	1.816	2.102	33.39	5177	13.048	0.423	NA	0.065	0.31	109.678	25.354
161	1	238	1.744	2.091	33.6	3633	13.12	0.396	NA	0.073	0.347	-170.775	79.547
162	1	239	1.7	2.11	33.81	5235	13.169	0.412	NA	0.048	0.229	156.699	-32.526
163	1	240	1.758	2.107	34.02	3899	13.227	0.415	NA	0.058	0.277	-2.338	-159.036
164	1	241	1.738	2.136	34.23	3545	13.261	0.44	NA	0.035	0.166	125.416	127.754
165	1	242	1.732	2.174	34.44	3778	13.3	0.478	NA	0.039	0.185	98.879	-26.537
166	1	243	1.817	2.172	34.65	4678	13.385	0.49	NA	0.085	0.404	-1.424	-100.303
167	1	244	1.847	2.101	34.86	3178	13.463	0.432	NA	0.077	0.368	-66.529	-65.106
168	1	245	1.778	2.18	35.07	3530	13.568	0.49	NA	0.106	0.504	131.275	-162.195
169	1	246	1.655	2.081	35.28	5887	13.726	0.385	NA	0.158	0.752	-140.936	87.789
170	1	247	1.769	2.05	35.49	5614	13.844	0.361	NA	0.118	0.561	-15.22	125.716
171	1	248	1.793	2.094	35.7	3543	13.894	0.409	NA	0.05	0.237	61.055	76.275
172	1	249	1.695	2.123	35.91	6653	13.996	0.426	NA	0.102	0.487	163.086	102.031
173	1	250	1.671	2.086	36.12	3607	14.041	0.389	NA	0.045	0.214	-122.566	74.348
174	1	251	1.745	2.038	36.33	3251	14.129	0.345	NA	0.088	0.419	-32.587	89.979
175	1	252	1.744	2.031	36.54	3953	14.136	0.338	NA	0.007	0.034	-100.313	-67.726
176	1	253	1.815	2.159	36.75	2918	14.283	0.478	NA	0.147	0.699	60.891	161.203
177	1	254	1.847	2.098	36.96	4038	14.352	0.43	NA	0.069	0.328	-62.388	-123.278
178	1	255	1.852	2.054	37.17	3626	14.397	0.39	NA	0.045	0.214	-83.83	-21.442
179	1	256	1.846	2.07	37.38	4157	14.414	0.403	NA	0.017	0.081	109.58	-166.59
180	1	257	1.793	2.018	37.59	4352	14.488	0.336	NA	0.074	0.352	-135.716	114.704
181	1	258	1.771	2.056	37.8	4676	14.531	0.367	NA	0.044	0.208	120.943	-103.341
182	1	259	1.792	2.075	38.01	4302	14.56	0.391	NA	0.029	0.136	42.607	-78.336
183	1	260	1.808	2.094	38.22	4309	14.585	0.413	NA	0.025	0.119	50.004	7.397
184	1	261	1.748	2.036	38.43	3797	14.669	0.343	NA	0.084	0.399	-135.625	174.371
185	1	262	1.681	1.979	38.64	2865	14.756	0.282	NA	0.087	0.416	-139.753	-4.128
186	1	263	1.672	1.973	38.85	4605	14.767	0.276	NA	0.011	0.053	-145.595	-5.842
187	1	264	1.694	1.987	39.06	3522	14.794	0.29	NA	0.026	0.126	33.051	178.646
188	1	265	1.68	1.907	39.27	4469	14.876	0.209	NA	0.082	0.391	-100.299	-133.35
189	1	266	1.713	2.024	39.48	5913	14.998	0.327	NA	0.122	0.583	74.105	174.404
190	1	267	1.724	2.008	39.69	4317	15.018	0.312	NA	0.019	0.092	-56.07	-130.175
191	1	268	1.767	2.051	39.9	4014	15.078	0.361	NA	0.06	0.287	44.78	100.85
192	1	269	1.777	2.082	40.11	6967	15.11	0.393	NA	0.032	0.154	71.703	26.923
193	1	270	1.856	2.152	40.32	3974	15.216	0.483	NA	0.106	0.504	41.343	-30.36
194	1	271	1.817	2.198	40.53	4014	15.277	0.516	NA	0.061	0.291	130.292	88.949
195	1	272	1.837	2.172	40.74	5672	15.31	0.496	NA	0.033	0.158	-51.642	178.066
196	1	273	1.761	2.241	40.95	6335	15.413	0.547	NA	0.103	0.49	138.177	-170.181
197	1	274	1.828	2.137	41.16	4362	15.536	0.46	NA	0.123	0.587	-56.926	164.896
198	1	275	1.819	2.179	41.37	3790	15.579	0.498	NA	0.042	0.2	101.897	158.823
199	1	276	1.827	2.259	41.58	2935	15.66	0.578	NA	0.081	0.386	84.17	-17.727
200	1	277	1.742	2.097	41.79	2839	15.842	0.403	NA	0.183	0.871	-117.839	157.991
