# Supplementary material for: Random sub-diffusion and capture of genes by the nuclear pore reduces dynamics and coordinates inter-chromosomal movement
Source: eLife. 2021 May 18;10:e66238. doi: 10.7554/eLife.66238 (PMC8195609; doi:10.7554/eLife.66238)
Supplement: Figure 6—source data 1. [file elife-66238-fig6-data1.zip › CLUST_DB/CLUST_HIS4dip_MinusH/190328_QuickCap_H4dip_MinusH_Sec_12.csv]

Nr	TID	PID	x [micron]	y [micron]	t [sec]	I [val]	Len [micron]	D2S [micron]	D2R [micron]	D2P [micron]	v [micron/sec]	α [deg]	Δα [deg]
1	1	5	1.663	3.358	0	2685	0	0	NA	NA	NA	NA	NA
2	1	6	1.745	3.37	0.21	2126	0.084	0.084	NA	0.084	0.398	8.535	NA
3	1	7	1.692	3.373	0.42	3165	0.137	0.033	NA	0.054	0.255	176.612	168.077
4	1	8	1.739	3.415	0.63	2948	0.2	0.095	NA	0.063	0.299	41.654	-134.958
5	1	9	1.698	3.336	0.84	3268	0.289	0.041	NA	0.09	0.426	-117.424	-159.078
6	1	10	1.723	3.395	1.05	2929	0.354	0.071	NA	0.064	0.306	67.011	-175.564
7	1	11	1.715	3.352	1.26	3148	0.398	0.053	NA	0.044	0.208	-100.024	-167.036
8	1	12	1.722	3.358	1.47	1732	0.407	0.06	NA	0.01	0.046	43.678	143.702
9	1	13	1.706	3.305	1.68	1619	0.463	0.068	NA	0.056	0.265	-107.238	-150.916
10	1	14	1.651	3.361	1.89	2077	0.541	0.012	NA	0.078	0.37	134.879	-117.883
11	1	15	1.686	3.315	2.1	3328	0.598	0.049	NA	0.057	0.273	-52.712	172.409
12	1	16	1.674	3.352	2.31	1685	0.637	0.013	NA	0.039	0.185	106.797	159.509
13	1	17	1.7	3.349	2.52	2647	0.662	0.038	NA	0.025	0.121	-6.458	-113.255
14	1	18	1.694	3.302	2.73	2286	0.71	0.064	NA	0.048	0.228	-96.349	-89.891
15	1	19	1.657	3.264	2.94	2984	0.763	0.094	NA	0.053	0.251	-134.594	-38.245
16	1	20	1.662	3.336	3.15	1621	0.835	0.022	NA	0.072	0.344	86.039	-139.367
17	1	21	1.711	3.34	3.36	2660	0.884	0.051	NA	0.049	0.231	4.799	-81.24
18	1	22	1.731	3.306	3.57	3135	0.923	0.086	NA	0.04	0.189	-58.677	-63.475
19	1	23	1.657	3.298	3.78	1271	0.998	0.06	NA	0.074	0.354	-173.365	-114.688
20	1	24	1.674	3.266	3.99	1704	1.034	0.093	NA	0.036	0.173	-62.394	110.971
21	1	25	1.64	3.299	4.2	2244	1.082	0.063	NA	0.048	0.229	135.74	-161.865
22	1	26	1.629	3.274	4.41	1373	1.109	0.09	NA	0.027	0.129	-114.63	109.63
23	1	27	1.62	3.292	4.62	1887	1.128	0.079	NA	0.019	0.091	116.178	-129.192
24	1	28	1.631	3.222	4.83	2041	1.198	0.139	NA	0.07	0.334	-80.854	162.968
25	1	29	1.729	3.299	5.04	4279	1.323	0.088	NA	0.125	0.593	38.185	119.039
26	1	30	1.723	3.286	5.25	3609	1.338	0.094	NA	0.015	0.071	-113.064	-151.25
27	1	31	1.635	3.322	5.46	2999	1.433	0.045	NA	0.095	0.453	157.556	-89.379
28	1	32	1.674	3.286	5.67	3816	1.486	0.073	NA	0.053	0.254	-43.433	159.011
29	1	33	1.709	3.349	5.88	2884	1.558	0.047	NA	0.072	0.343	60.934	104.367
30	1	34	1.702	3.252	6.09	3159	1.655	0.112	NA	0.097	0.46	-94.404	-155.338
31	1	35	1.685	3.285	6.3	1834	1.692	0.076	NA	0.037	0.175	117.719	-147.877
32	1	36	1.71	3.289	6.51	2679	1.717	0.083	NA	0.025	0.121	10.405	-107.314
33	1	37	1.755	3.255	6.72	3229	1.774	0.138	NA	0.057	0.27	-37.175	-47.579
34	1	38	1.75	3.265	6.93	2271	1.785	0.128	NA	0.011	0.052	112.75	149.925
35	1	39	1.672	3.325	7.14	2207	1.884	0.034	NA	0.099	0.471	142.833	30.082
36	1	40	1.671	3.271	7.35	3456	1.937	0.087	NA	0.054	0.257	-91.219	125.948
37	1	41	1.658	3.342	7.56	3208	2.009	0.017	NA	0.072	0.342	99.839	-168.942
38	1	42	1.718	3.296	7.77	1585	2.085	0.083	NA	0.075	0.359	-37.382	-137.221
39	1	43	1.725	3.312	7.98	2342	2.102	0.078	NA	0.017	0.083	65.737	103.119
40	1	44	1.804	3.308	8.19	3347	2.181	0.15	NA	0.079	0.374	-3.267	-69.004
41	1	45	1.656	3.242	8.4	1853	2.342	0.116	NA	0.161	0.768	-156.078	-152.811
42	1	46	1.711	3.249	8.61	3694	2.397	0.119	NA	0.055	0.261	7.451	163.528
43	1	47	1.752	3.224	8.82	3298	2.445	0.161	NA	0.048	0.231	-31.373	-38.823
44	1	48	1.606	3.318	9.03	2175	2.619	0.069	NA	0.174	0.827	147.195	178.567
45	1	49	1.769	3.268	9.24	2325	2.79	0.139	NA	0.171	0.813	-16.92	-164.115
46	1	50	1.752	3.234	9.45	2698	2.828	0.153	NA	0.039	0.184	-116.307	-99.387
47	1	51	1.733	3.258	9.66	2822	2.859	0.122	NA	0.031	0.148	127.811	-115.882
48	1	52	1.715	3.253	9.87	2643	2.878	0.117	NA	0.019	0.089	-162.335	69.854
49	1	53	1.68	3.256	10.08	2274	2.913	0.103	NA	0.035	0.168	174.356	-23.31
50	1	54	1.695	3.245	10.29	2474	2.932	0.117	NA	0.018	0.088	-38.127	147.517
51	1	55	1.68	3.213	10.5	2880	2.967	0.146	NA	0.035	0.169	-114.453	-76.326
52	1	56	1.698	3.264	10.71	3291	3.022	0.1	NA	0.054	0.259	70.418	-175.129
53	1	57	1.722	3.276	10.92	4187	3.048	0.101	NA	0.026	0.125	27.333	-43.086
54	1	58	1.696	3.303	11.13	3327	3.085	0.064	NA	0.037	0.178	133.362	106.03
55	1	59	1.677	3.228	11.34	2094	3.162	0.13	NA	0.077	0.367	-104.517	122.121
56	1	60	1.79	3.245	11.55	2271	3.276	0.17	NA	0.114	0.543	8.241	112.758
57	1	61	1.725	3.256	11.76	3630	3.342	0.119	NA	0.065	0.311	170.179	161.938
58	1	62	1.702	3.245	11.97	3428	3.367	0.119	NA	0.026	0.122	-155.481	34.34
59	1	63	1.749	3.217	12.18	4776	3.422	0.165	NA	0.055	0.261	-31.264	124.217
60	1	64	1.807	3.19	12.39	3453	3.486	0.221	NA	0.064	0.305	-24.717	6.547
61	1	65	1.822	3.229	12.6	6073	3.528	0.205	NA	0.042	0.199	68.469	93.187
62	1	66	1.696	3.242	12.81	1467	3.655	0.121	NA	0.127	0.606	174.275	105.806
63	1	67	1.774	3.175	13.02	2549	3.759	0.214	NA	0.103	0.492	-40.464	145.261
64	1	68	1.749	3.218	13.23	2937	3.809	0.164	NA	0.05	0.238	121.043	161.507
65	1	69	1.721	3.222	13.44	2169	3.837	0.147	NA	0.028	0.135	170.707	49.663
66	1	70	1.741	3.172	13.65	2869	3.891	0.201	NA	0.054	0.256	-67.308	121.985
67	1	71	1.725	3.222	13.86	1851	3.943	0.15	NA	0.052	0.247	108.734	176.042
68	1	72	1.672	3.232	14.07	1363	3.997	0.126	NA	0.054	0.256	168.454	59.72
69	1	73	1.706	3.187	14.28	2301	4.054	0.177	NA	0.057	0.272	-53.378	138.168
70	1	74	1.766	3.223	14.49	1892	4.124	0.17	NA	0.07	0.333	31.048	84.426
71	1	75	1.774	3.152	14.7	1459	4.195	0.234	NA	0.071	0.339	-83.282	-114.33
72	1	76	1.792	3.125	14.91	1960	4.227	0.266	NA	0.032	0.153	-55.964	27.318
73	1	77	1.738	3.152	15.12	2150	4.287	0.219	NA	0.06	0.288	153.714	-150.322
74	1	78	1.823	3.189	15.33	2628	4.38	0.233	NA	0.093	0.442	23.451	-130.263
75	1	79	1.78	3.22	15.54	1126	4.433	0.182	NA	0.052	0.25	144.489	121.038
76	1	80	1.771	3.191	15.75	2598	4.463	0.199	NA	0.03	0.144	-108.713	106.798
77	1	81	1.752	3.248	15.96	2387	4.522	0.142	NA	0.06	0.284	108.673	-142.614
78	1	82	1.771	3.248	16.17	2344	4.542	0.155	NA	0.02	0.093	-0.025	-108.698
79	1	83	1.786	3.232	16.38	1510	4.563	0.176	NA	0.021	0.101	-45.782	-45.756
80	1	84	1.819	3.179	16.59	1977	4.626	0.237	NA	0.062	0.297	-58.232	-12.451
81	1	85	1.836	3.183	16.8	2144	4.643	0.246	NA	0.017	0.082	11.805	70.038
82	1	86	1.793	3.147	17.01	1670	4.698	0.247	NA	0.055	0.264	-140.359	-152.164
83	1	87	1.662	3.172	17.22	2240	4.832	0.185	NA	0.134	0.637	169.284	-50.356
84	1	88	1.782	3.114	17.43	3116	4.965	0.271	NA	0.133	0.636	-25.866	164.849
85	1	89	1.84	3.111	17.64	2705	5.024	0.304	NA	0.058	0.277	-3.531	22.335
86	1	90	1.839	3.074	17.85	2045	5.06	0.334	NA	0.036	0.172	-90.902	-87.371
87	1	91	1.83	3.115	18.06	2833	5.101	0.295	NA	0.041	0.198	103.579	-165.519
88	1	92	1.812	3.107	18.27	3383	5.121	0.292	NA	0.019	0.093	-156.549	99.872
89	1	93	1.86	3.063	18.48	3374	5.186	0.354	NA	0.065	0.31	-42.146	114.403
90	1	94	1.872	3.127	18.69	3573	5.25	0.312	NA	0.064	0.307	79.465	121.611
91	1	95	1.777	3.083	18.9	2807	5.355	0.297	NA	0.104	0.497	-155.517	125.017
92	1	96	1.792	3.111	19.11	2124	5.386	0.279	NA	0.031	0.149	60.767	-143.716
93	1	97	1.762	3.083	19.32	4200	5.427	0.292	NA	0.041	0.195	-137.592	161.641
94	1	98	1.799	3.064	19.53	2888	5.469	0.324	NA	0.042	0.201	-27.105	110.487
95	1	99	1.757	3.092	19.74	1855	5.52	0.282	NA	0.051	0.241	146.288	173.393
96	1	100	1.751	3.25	19.95	1292	5.678	0.14	NA	0.158	0.752	92.252	-54.036
97	1	101	1.807	3.146	20.16	2310	5.796	0.257	NA	0.118	0.564	-61.681	-153.933
98	1	102	1.824	3.117	20.37	2169	5.829	0.29	NA	0.033	0.157	-59.303	2.378
99	1	103	1.729	3.17	20.58	1661	5.938	0.199	NA	0.109	0.518	151.07	-149.627
100	1	104	1.808	3.161	20.79	1734	6.017	0.244	NA	0.079	0.377	-6.195	-157.265
101	1	105	1.805	3.099	21	1649	6.079	0.296	NA	0.062	0.297	-91.998	-85.804
102	1	106	1.742	3.124	21.21	3170	6.148	0.247	NA	0.068	0.326	158.667	-109.334
103	1	107	1.696	3.115	21.42	2670	6.194	0.246	NA	0.046	0.219	-168.508	32.824
104	1	108	1.77	3.177	21.63	2246	6.291	0.21	NA	0.097	0.462	40.379	-151.113
105	1	109	1.81	3.134	21.84	2862	6.35	0.268	NA	0.059	0.28	-47.967	-88.345
106	1	110	1.75	3.186	22.05	1792	6.429	0.193	NA	0.079	0.377	138.507	-173.527
107	1	111	1.728	3.186	22.26	2176	6.451	0.184	NA	0.022	0.105	-178.853	42.64
108	1	112	1.675	3.231	22.47	1565	6.521	0.127	NA	0.07	0.335	139.631	-41.516
109	1	113	1.738	3.24	22.68	1297	6.585	0.14	NA	0.063	0.302	7.818	-131.813
110	1	114	1.791	3.209	22.89	2182	6.646	0.196	NA	0.062	0.293	-30.071	-37.889
111	1	115	1.79	3.163	23.1	2045	6.692	0.233	NA	0.046	0.217	-90.631	-60.56
112	1	116	1.728	3.166	23.31	1826	6.754	0.202	NA	0.062	0.297	177.266	-92.103
113	1	117	1.749	3.184	23.52	2120	6.782	0.194	NA	0.028	0.132	40.743	-136.523
114	1	118	1.762	3.223	23.73	1610	6.822	0.168	NA	0.04	0.192	71.169	30.426
115	1	119	1.836	3.212	23.94	2353	6.897	0.226	NA	0.075	0.355	-8.117	-79.285
116	1	120	1.802	3.208	24.15	3157	6.931	0.204	NA	0.034	0.162	-173.858	-165.741
117	1	121	1.798	3.216	24.36	2312	6.939	0.196	NA	0.009	0.041	120.146	-65.997
118	1	122	1.76	3.208	24.57	2009	6.978	0.179	NA	0.039	0.185	-168.046	71.809
119	1	123	1.765	3.202	24.78	2193	6.986	0.186	NA	0.008	0.036	-47.333	120.713
120	1	124	1.721	3.229	24.99	3780	7.037	0.141	NA	0.052	0.246	148.692	-163.975
121	1	125	1.71	3.264	25.2	2534	7.074	0.105	NA	0.037	0.174	108.141	-40.551
122	1	126	1.671	3.156	25.41	3720	7.188	0.202	NA	0.114	0.544	-109.686	142.173
123	1	127	1.738	3.219	25.62	1397	7.28	0.158	NA	0.092	0.437	43.115	152.801
124	1	128	1.715	3.261	25.83	3264	7.328	0.11	NA	0.048	0.229	119.207	76.092
125	1	129	1.732	3.217	26.04	2408	7.375	0.157	NA	0.047	0.225	-68.561	172.232
126	1	130	1.725	3.221	26.25	2421	7.383	0.15	NA	0.008	0.039	147.069	-144.37
127	1	131	1.74	3.195	26.46	2242	7.414	0.181	NA	0.031	0.146	-60.603	152.328
128	1	132	1.776	3.194	26.67	4000	7.45	0.199	NA	0.036	0.169	-1.025	59.578
129	1	133	1.782	3.164	26.88	3242	7.48	0.228	NA	0.031	0.146	-77.125	-76.1
130	1	134	1.815	3.157	27.09	2641	7.514	0.252	NA	0.034	0.16	-11.809	65.316
131	1	135	1.741	3.177	27.3	2272	7.591	0.197	NA	0.077	0.367	164.909	176.717
132	1	136	1.814	3.177	27.51	2466	7.664	0.236	NA	0.073	0.347	-0.573	-165.481
133	1	137	1.788	3.217	27.72	2459	7.712	0.188	NA	0.048	0.23	122.971	123.543
134	1	138	1.701	3.216	27.93	2944	7.799	0.147	NA	0.087	0.414	-179.209	57.82
135	1	139	1.702	3.199	28.14	2058	7.816	0.164	NA	0.017	0.082	-86.792	92.417
136	1	140	1.705	3.287	28.35	3445	7.905	0.082	NA	0.089	0.422	87.702	174.495
137	1	141	1.811	3.215	28.56	2163	8.033	0.206	NA	0.128	0.61	-34.321	-122.024
138	1	142	1.758	3.219	28.77	2664	8.086	0.168	NA	0.053	0.254	176.092	-149.587
139	1	143	1.759	3.213	28.98	2314	8.092	0.174	NA	0.006	0.028	-74.935	108.974
140	1	144	1.831	3.195	29.19	2775	8.166	0.234	NA	0.074	0.351	-14.465	60.47
141	1	145	1.755	3.276	29.4	3014	8.276	0.124	NA	0.111	0.527	132.987	147.451
142	1	146	1.776	3.224	29.61	2385	8.332	0.176	NA	0.056	0.266	-67.868	159.145
143	1	147	1.777	3.218	29.82	2278	8.338	0.181	NA	0.006	0.028	-79.553	-11.684
144	1	148	1.728	3.291	30.03	1738	8.426	0.094	NA	0.088	0.418	123.99	-156.457
145	1	149	1.74	3.183	30.24	3541	8.535	0.192	NA	0.109	0.519	-83.641	152.368
146	1	150	1.762	3.275	30.45	2001	8.63	0.129	NA	0.095	0.453	76.652	160.293
147	1	151	1.722	3.229	30.66	3694	8.691	0.141	NA	0.061	0.29	-131.217	152.131
148	1	152	1.775	3.214	30.87	2527	8.746	0.183	NA	0.055	0.262	-16.411	114.806
149	1	153	1.755	3.224	31.08	3848	8.768	0.162	NA	0.023	0.108	153.269	169.68
150	1	154	1.778	3.193	31.29	2365	8.807	0.201	NA	0.039	0.185	-54.151	152.58
151	1	155	1.758	3.212	31.5	2073	8.835	0.174	NA	0.028	0.134	135.177	-170.671
152	1	156	1.723	3.242	31.71	2077	8.881	0.13	NA	0.046	0.217	139.121	3.944
153	1	157	1.744	3.224	31.92	2406	8.909	0.157	NA	0.028	0.133	-40.353	-179.474
154	1	158	1.76	3.284	32.13	2918	8.97	0.122	NA	0.062	0.293	75.555	115.908
155	1	159	1.688	3.264	32.34	1956	9.045	0.097	NA	0.074	0.353	-164.434	120.011
156	1	160	1.722	3.219	32.55	2606	9.101	0.151	NA	0.056	0.266	-53.534	110.9
157	1	161	1.7	3.194	32.76	3238	9.134	0.168	NA	0.033	0.158	-131.348	-77.814
158	1	162	1.724	3.222	32.97	4667	9.171	0.149	NA	0.037	0.178	48.563	179.911
159	1	163	1.743	3.198	33.18	3726	9.201	0.178	NA	0.03	0.143	-51.631	-100.194
160	1	164	1.754	3.228	33.39	3229	9.232	0.159	NA	0.031	0.147	69.843	121.474
161	1	165	1.713	3.255	33.6	2240	9.281	0.115	NA	0.049	0.234	146.363	76.52
162	1	166	1.715	3.235	33.81	2632	9.301	0.133	NA	0.02	0.093	-82.978	130.658
163	1	167	1.683	3.223	34.02	2935	9.335	0.136	NA	0.034	0.162	-159.599	-76.621
164	1	168	1.674	3.232	34.23	1905	9.347	0.126	NA	0.013	0.06	134.894	-65.506
165	1	169	1.71	3.247	34.44	2875	9.386	0.12	NA	0.039	0.186	22.366	-112.528
166	1	170	1.766	3.202	34.65	3726	9.458	0.186	NA	0.071	0.339	-38.824	-61.19
167	1	171	1.776	3.243	34.86	3362	9.5	0.161	NA	0.042	0.2	75.507	114.331
168	1	172	1.736	3.236	35.07	2749	9.54	0.142	NA	0.041	0.193	-169.91	114.582
169	1	173	1.774	3.216	35.28	2154	9.583	0.181	NA	0.043	0.205	-28.499	141.411
170	1	174	1.752	3.205	35.49	3223	9.608	0.177	NA	0.025	0.117	-154.738	-126.239
171	1	175	1.754	3.263	35.7	3697	9.666	0.132	NA	0.058	0.275	88.036	-117.225
172	1	176	1.689	3.195	35.91	3101	9.76	0.165	NA	0.094	0.447	-133.92	138.044
173	1	177	1.734	3.262	36.12	3724	9.841	0.119	NA	0.081	0.386	55.964	-170.116
174	1	178	1.736	3.203	36.33	2794	9.9	0.171	NA	0.059	0.283	-87.966	-143.93
175	1	179	1.744	3.239	36.54	2666	9.937	0.144	NA	0.037	0.178	77.355	165.321
176	1	180	1.767	3.227	36.75	2137	9.963	0.167	NA	0.026	0.122	-28.171	-105.526
177	1	181	1.74	3.235	36.96	2414	9.99	0.146	NA	0.028	0.131	164.914	-166.915
178	1	182	1.768	3.234	37.17	3168	10.018	0.163	NA	0.028	0.133	-0.921	-165.835
179	1	183	1.734	3.234	37.38	2656	10.052	0.143	NA	0.034	0.162	-179.633	-178.712
180	1	184	1.723	3.198	37.59	3082	10.09	0.171	NA	0.037	0.178	-107.234	72.399
181	1	185	1.678	3.22	37.8	2175	10.14	0.139	NA	0.05	0.239	154.854	-97.912
182	1	186	1.689	3.179	38.01	3078	10.182	0.181	NA	0.042	0.2	-74.897	130.249
183	1	187	1.783	3.2	38.22	2754	10.279	0.198	NA	0.097	0.461	12.832	87.729
184	1	188	1.751	3.176	38.43	2592	10.319	0.202	NA	0.04	0.19	-142.811	-155.644
185	1	189	1.844	3.19	38.64	1913	10.413	0.247	NA	0.094	0.449	8.463	151.274
186	1	190	1.717	3.252	38.85	2184	10.555	0.119	NA	0.142	0.676	154.317	145.854
187	1	191	1.79	3.177	39.06	3283	10.66	0.221	NA	0.105	0.498	-45.751	159.931
188	1	192	1.793	3.178	39.27	3302	10.663	0.222	NA	0.004	0.018	25.599	71.351
189	1	193	1.752	3.192	39.48	2862	10.706	0.189	NA	0.043	0.204	161.798	136.199
190	1	194	1.781	3.234	39.69	2914	10.757	0.171	NA	0.051	0.243	55.611	-106.187
191	1	195	1.801	3.199	39.9	2542	10.797	0.21	NA	0.04	0.189	-60.274	-115.886
192	1	196	1.79	3.245	40.11	1777	10.844	0.17	NA	0.047	0.225	103.778	164.053
193	1	197	1.811	3.222	40.32	1994	10.876	0.201	NA	0.032	0.151	-46.466	-150.244
194	1	198	1.734	3.183	40.53	2737	10.963	0.189	NA	0.087	0.413	-153.205	-106.738
195	1	199	1.784	3.201	40.74	2820	11.016	0.198	NA	0.053	0.254	19.458	172.663
196	1	200	1.729	3.218	40.95	1892	11.075	0.154	NA	0.059	0.279	162.686	143.228
197	1	201	1.82	3.182	41.16	2143	11.174	0.236	NA	0.099	0.471	-21.89	175.424
198	1	202	1.818	3.187	41.37	2133	11.18	0.231	NA	0.006	0.027	117.218	139.107
199	1	203	1.776	3.138	41.58	2188	11.244	0.247	NA	0.065	0.308	-130.787	111.995
200	1	204	1.745	3.167	41.79	2828	11.287	0.208	NA	0.042	0.202	135.884	-93.328
