# Supplementary material for: Random sub-diffusion and capture of genes by the nuclear pore reduces dynamics and coordinates inter-chromosomal movement
Source: eLife. 2021 May 18;10:e66238. doi: 10.7554/eLife.66238 (PMC8195609; doi:10.7554/eLife.66238)
Supplement: Figure 6—source data 1. [file elife-66238-fig6-data1.zip › CLUST_DB/CLUST_HIS4dip_MinusH/190328_QuickCap_H4dip_MinusH_Sec_13.csv]

Nr	TID	PID	x [micron]	y [micron]	t [sec]	I [val]	Len [micron]	D2S [micron]	D2R [micron]	D2P [micron]	v [micron/sec]	α [deg]	Δα [deg]
1	1	8	1.81	1.915	0	3709	0	0	NA	NA	NA	NA	NA
2	1	9	1.715	1.883	0.21	3771	0.1	0.1	NA	0.1	0.477	-161.345	NA
3	1	10	1.738	1.951	0.42	2167	0.172	0.08	NA	0.072	0.342	71.334	-127.321
4	1	11	1.789	1.84	0.63	1969	0.294	0.078	NA	0.122	0.58	-65.572	-136.906
5	1	12	1.776	1.84	0.84	1636	0.307	0.082	NA	0.013	0.061	179.895	-114.533
6	1	13	1.787	1.876	1.05	2316	0.344	0.045	NA	0.038	0.179	72.816	-107.079
7	1	14	1.778	1.94	1.26	2436	0.409	0.041	NA	0.065	0.307	98.235	25.419
8	1	15	1.711	1.827	1.47	3153	0.54	0.132	NA	0.131	0.624	-120.548	141.216
9	1	16	1.799	1.937	1.68	1920	0.681	0.025	NA	0.141	0.672	51.268	171.816
10	1	17	1.758	1.873	1.89	1836	0.757	0.067	NA	0.076	0.362	-123.151	-174.418
11	1	18	1.796	1.829	2.1	2154	0.816	0.087	NA	0.059	0.28	-49.147	74.004
12	1	19	1.793	1.88	2.31	2052	0.867	0.039	NA	0.051	0.243	93.504	142.651
13	1	20	1.767	1.97	2.52	3163	0.961	0.07	NA	0.094	0.446	106.211	12.707
14	1	21	1.786	1.881	2.73	1815	1.052	0.042	NA	0.091	0.434	-78.058	175.731
15	1	22	1.787	1.888	2.94	3150	1.059	0.035	NA	0.007	0.035	78.351	156.409
16	1	23	1.819	1.954	3.15	2210	1.133	0.041	NA	0.074	0.35	64.374	-13.977
17	1	24	1.761	1.99	3.36	1973	1.201	0.09	NA	0.068	0.326	148.403	84.029
18	1	25	1.741	2.012	3.57	2907	1.231	0.12	NA	0.03	0.143	133.139	-15.265
19	1	26	1.778	1.967	3.78	2374	1.29	0.062	NA	0.058	0.279	-49.813	177.048
20	1	27	1.737	1.893	3.99	1864	1.374	0.076	NA	0.085	0.404	-119.042	-69.229
21	1	28	1.792	1.965	4.2	3364	1.464	0.053	NA	0.09	0.429	52.645	171.687
22	1	29	1.717	1.848	4.41	3106	1.603	0.114	NA	0.138	0.658	-122.787	-175.431
23	1	30	1.747	1.866	4.62	4006	1.638	0.08	NA	0.035	0.166	29.754	152.541
24	1	31	1.771	1.919	4.83	2197	1.695	0.04	NA	0.058	0.275	66.126	36.372
25	1	32	1.743	1.861	5.04	1567	1.76	0.087	NA	0.064	0.307	-115.731	178.143
26	1	33	1.714	1.978	5.25	1794	1.88	0.115	NA	0.12	0.573	103.609	-140.66
27	1	34	1.642	1.933	5.46	3321	1.965	0.169	NA	0.084	0.402	-148.557	107.834
28	1	35	1.63	1.908	5.67	2598	1.993	0.18	NA	0.028	0.133	-115.145	33.412
29	1	36	1.644	1.897	5.88	2205	2.01	0.167	NA	0.018	0.085	-37.965	77.181
30	1	37	1.599	1.939	6.09	1730	2.073	0.213	NA	0.062	0.296	137.634	175.599
31	1	38	1.679	1.928	6.3	2210	2.154	0.132	NA	0.082	0.388	-7.52	-145.154
32	1	39	1.611	1.891	6.51	3722	2.233	0.201	NA	0.078	0.374	-151.242	-143.723
33	1	40	1.656	2.039	6.72	2250	2.388	0.198	NA	0.156	0.741	73.038	-135.719
34	1	41	1.676	1.974	6.93	1873	2.456	0.147	NA	0.068	0.324	-73.195	-146.233
35	1	42	1.684	1.92	7.14	3225	2.511	0.126	NA	0.055	0.263	-81.114	-7.92
36	1	43	1.722	2.059	7.35	2005	2.656	0.169	NA	0.144	0.688	74.91	156.024
37	1	44	1.711	2.17	7.56	3867	2.767	0.274	NA	0.111	0.53	95.826	20.916
38	1	45	1.648	2.063	7.77	2683	2.891	0.22	NA	0.124	0.592	-120.207	143.967
39	1	46	1.63	2.047	7.98	2208	2.915	0.223	NA	0.024	0.112	-138.143	-17.935
40	1	47	1.711	2.123	8.19	2156	3.026	0.231	NA	0.111	0.53	43.274	-178.583
41	1	48	1.703	2.044	8.4	3003	3.106	0.168	NA	0.079	0.378	-96.141	-139.414
42	1	49	1.677	2.037	8.61	2393	3.133	0.181	NA	0.027	0.13	-163.692	-67.551
43	1	50	1.704	1.955	8.82	2542	3.219	0.114	NA	0.086	0.409	-71.405	92.287
44	1	51	1.627	2.094	9.03	2304	3.377	0.256	NA	0.158	0.754	118.976	-169.619
45	1	52	1.709	1.97	9.24	2534	3.526	0.115	NA	0.149	0.708	-56.55	-175.526
46	1	53	1.699	2.015	9.45	3404	3.573	0.15	NA	0.047	0.224	102.811	159.36
47	1	54	1.726	2.072	9.66	2124	3.636	0.179	NA	0.063	0.3	64.642	-38.168
48	1	55	1.703	1.92	9.87	1994	3.79	0.107	NA	0.154	0.733	-98.512	-163.154
49	1	56	1.645	2.044	10.08	3342	3.927	0.21	NA	0.137	0.653	115.168	-146.32
50	1	57	1.701	2.021	10.29	2380	3.987	0.153	NA	0.06	0.288	-22.222	-137.39
51	1	58	1.665	2.085	10.5	2749	4.06	0.224	NA	0.073	0.347	119.665	141.887
52	1	59	1.684	2.08	10.71	1514	4.08	0.208	NA	0.02	0.096	-14.767	-134.432
53	1	60	1.66	2.179	10.92	3671	4.182	0.304	NA	0.102	0.485	103.63	118.398
54	1	61	1.634	2.113	11.13	2796	4.253	0.265	NA	0.071	0.337	-111.657	144.713
55	1	62	1.689	2.013	11.34	1902	4.367	0.156	NA	0.114	0.542	-61.389	50.268
56	1	63	1.642	2.084	11.55	2487	4.451	0.239	NA	0.085	0.404	123.421	-175.19
57	1	64	1.622	2.128	11.76	3997	4.5	0.285	NA	0.049	0.233	114.213	-9.208
58	1	65	1.626	2.114	11.97	2690	4.515	0.271	NA	0.015	0.07	-72.956	172.831
59	1	66	1.628	2.084	12.18	2478	4.545	0.249	NA	0.03	0.143	-86.75	-13.794
60	1	67	1.738	2.02	12.39	2764	4.673	0.127	NA	0.128	0.609	-30.331	56.418
61	1	68	1.681	2.114	12.6	2400	4.784	0.238	NA	0.111	0.527	121.39	151.721
62	1	69	1.719	2.104	12.81	2265	4.823	0.211	NA	0.039	0.187	-14.374	-135.763
63	1	70	1.643	2.064	13.02	1757	4.908	0.224	NA	0.085	0.406	-151.885	-137.512
64	1	71	1.72	2.105	13.23	2463	4.995	0.211	NA	0.087	0.414	28.315	-179.8
65	1	72	1.714	2.055	13.44	1911	5.046	0.17	NA	0.051	0.243	-96.368	-124.683
66	1	73	1.74	1.989	13.65	3500	5.116	0.103	NA	0.07	0.334	-68.754	27.615
67	1	74	1.647	1.965	13.86	1792	5.212	0.171	NA	0.096	0.457	-165.151	-96.397
68	1	75	1.733	2.045	14.07	2340	5.33	0.152	NA	0.118	0.561	43.165	-151.684
69	1	76	1.712	2.044	14.28	2342	5.351	0.162	NA	0.021	0.1	-175.394	141.441
70	1	77	1.776	2.017	14.49	2756	5.42	0.108	NA	0.069	0.329	-22.554	152.841
71	1	78	1.735	2.021	14.7	1192	5.461	0.13	NA	0.041	0.194	174.585	-162.861
72	1	79	1.735	1.92	14.91	2429	5.562	0.075	NA	0.101	0.482	-89.888	95.527
73	1	80	1.761	2.04	15.12	2252	5.685	0.135	NA	0.123	0.584	77.986	167.874
74	1	81	1.766	1.937	15.33	3052	5.788	0.049	NA	0.103	0.492	-86.919	-164.905
75	1	82	1.677	2.054	15.54	3253	5.936	0.193	NA	0.148	0.704	127.31	-145.771
76	1	83	1.715	2.086	15.75	1992	5.986	0.197	NA	0.05	0.238	40.284	-87.026
77	1	84	1.779	2.098	15.96	1521	6.051	0.186	NA	0.066	0.313	10.373	-29.911
78	1	85	1.753	1.998	16.17	1606	6.155	0.101	NA	0.104	0.494	-104.433	-114.806
79	1	86	1.7	2.015	16.38	2993	6.211	0.149	NA	0.056	0.268	162.095	-93.472
80	1	87	1.717	2.022	16.59	2730	6.23	0.142	NA	0.019	0.09	22.664	-139.431
81	1	88	1.776	2.017	16.8	4025	6.29	0.107	NA	0.059	0.283	-5.584	-28.248
82	1	89	1.796	2.009	17.01	3639	6.31	0.095	NA	0.021	0.099	-21.676	-16.092
83	1	90	1.711	2.114	17.22	2047	6.445	0.222	NA	0.135	0.641	128.727	150.403
84	1	91	1.621	2.159	17.43	3039	6.546	0.309	NA	0.101	0.482	153.782	25.055
85	1	92	1.642	2.135	17.64	3647	6.578	0.277	NA	0.032	0.152	-48.191	158.027
86	1	93	1.7	2.069	17.85	2254	6.666	0.19	NA	0.088	0.418	-48.297	-0.106
87	1	94	1.735	2.069	18.06	2534	6.7	0.172	NA	0.034	0.164	-0.864	47.433
88	1	95	1.688	2.079	18.27	2798	6.749	0.205	NA	0.048	0.229	167.677	168.541
89	1	96	1.719	1.989	18.48	2184	6.844	0.117	NA	0.096	0.455	-71.017	121.306
90	1	97	1.726	2.069	18.69	1759	6.925	0.176	NA	0.08	0.383	85.009	156.026
91	1	98	1.738	2.033	18.9	2035	6.962	0.139	NA	0.037	0.177	-71.57	-156.579
92	1	99	1.681	2.104	19.11	2843	7.052	0.229	NA	0.091	0.431	128.858	-159.572
93	1	100	1.755	2.129	19.32	2734	7.13	0.221	NA	0.078	0.372	18.645	-110.213
94	1	101	1.751	2.11	19.53	2527	7.149	0.205	NA	0.019	0.089	-102.965	-121.61
95	1	102	1.787	1.998	19.74	2043	7.267	0.086	NA	0.118	0.563	-72.109	30.856
96	1	103	1.787	2.162	19.95	2491	7.432	0.249	NA	0.164	0.783	89.984	162.093
97	1	104	1.778	2.022	20.16	1930	7.573	0.112	NA	0.141	0.67	-93.693	176.323
98	1	105	1.845	1.96	20.37	3187	7.664	0.057	NA	0.091	0.434	-42.756	50.937
99	1	106	1.817	1.995	20.58	2045	7.709	0.081	NA	0.045	0.213	128.766	171.522
100	1	107	1.781	2.07	20.79	1809	7.792	0.158	NA	0.083	0.397	115.543	-13.223
101	1	108	1.818	2.118	21	1919	7.852	0.203	NA	0.06	0.287	51.85	-63.693
102	1	109	1.894	2.053	21.21	1216	7.952	0.162	NA	0.099	0.473	-40.539	-92.39
103	1	110	1.871	1.956	21.42	3033	8.052	0.074	NA	0.1	0.476	-102.829	-62.289
104	1	111	1.891	2.025	21.63	1958	8.124	0.137	NA	0.073	0.345	73.926	176.755
105	1	112	1.925	2.014	21.84	2560	8.16	0.151	NA	0.035	0.168	-19.601	-93.527
106	1	113	1.931	1.996	22.05	1898	8.178	0.146	NA	0.018	0.088	-68.806	-49.205
107	1	114	1.907	2.017	22.26	2515	8.21	0.141	NA	0.032	0.151	139.884	-151.31
108	1	115	1.95	2.01	22.47	1973	8.253	0.169	NA	0.043	0.205	-9.508	-149.392
109	1	116	1.974	1.978	22.68	2606	8.293	0.176	NA	0.04	0.19	-52.69	-43.182
110	1	117	2.042	1.923	22.89	1971	8.38	0.232	NA	0.088	0.418	-39.195	13.495
111	1	118	2.102	1.956	23.1	1817	8.45	0.295	NA	0.069	0.329	29.088	68.283
112	1	119	2.11	1.893	23.31	1828	8.514	0.301	NA	0.064	0.305	-82.862	-111.95
113	1	120	2.18	1.909	23.52	3795	8.585	0.37	NA	0.072	0.341	13.478	96.34
114	1	121	2.148	1.942	23.73	1322	8.631	0.338	NA	0.046	0.219	134.456	120.977
115	1	122	2.219	1.864	23.94	2308	8.737	0.412	NA	0.106	0.506	-47.528	178.016
116	1	123	2.201	1.986	24.15	2877	8.861	0.397	NA	0.124	0.591	98.699	146.227
117	1	124	2.197	1.959	24.36	1779	8.889	0.389	NA	0.028	0.131	-97.591	163.709
118	1	125	2.124	1.955	24.57	2075	8.962	0.316	NA	0.073	0.348	-176.563	-78.972
119	1	126	2.203	1.968	24.78	2773	9.042	0.396	NA	0.08	0.381	9.989	-173.448
120	1	127	2.112	1.981	24.99	2877	9.133	0.309	NA	0.091	0.435	172.242	162.253
121	1	128	2.234	1.932	25.2	1407	9.264	0.424	NA	0.131	0.623	-21.699	166.059
122	1	129	2.242	1.961	25.41	1832	9.294	0.434	NA	0.03	0.141	74.431	96.13
123	1	130	2.281	2.062	25.62	4460	9.403	0.493	NA	0.109	0.517	69.052	-5.379
124	1	131	2.135	1.904	25.83	840	9.618	0.325	NA	0.215	1.025	-132.666	158.282
125	1	132	2.059	1.767	26.04	863	9.775	0.289	NA	0.157	0.748	-119.014	13.652
126	1	133	2.094	1.802	26.25	1051	9.825	0.305	NA	0.05	0.237	44.716	163.73
127	1	134	2.211	1.798	26.46	908	9.942	0.418	NA	0.117	0.558	-1.998	-46.714
128	1	135	2.187	1.854	26.67	1019	10.004	0.381	NA	0.062	0.295	113.294	115.292
129	1	136	2.269	1.883	26.88	1548	10.091	0.46	NA	0.088	0.417	18.793	-94.501
130	1	137	2.253	1.767	27.09	1250	10.208	0.466	NA	0.116	0.554	-98.274	-117.067
131	1	138	2.315	1.863	27.3	985	10.322	0.508	NA	0.115	0.546	56.861	155.135
132	1	139	2.237	1.868	27.51	1164	10.401	0.43	NA	0.078	0.372	176.717	119.856
133	1	140	2.355	1.781	27.72	1474	10.547	0.561	NA	0.147	0.699	-36.452	146.832
134	1	141	2.294	1.76	27.93	782	10.612	0.508	NA	0.064	0.307	-160.907	-124.456
135	1	142	2.196	1.77	28.14	1079	10.71	0.412	NA	0.099	0.47	174.041	-25.052
136	1	143	2.404	1.773	28.35	1595	10.918	0.61	NA	0.208	0.989	0.939	-173.102
137	1	144	2.368	1.831	28.56	1292	10.986	0.564	NA	0.068	0.323	122.439	121.5
138	1	145	2.534	1.974	28.77	1657	11.206	0.727	NA	0.22	1.047	40.619	-81.82
139	1	146	2.571	2.077	28.98	3334	11.315	0.778	NA	0.11	0.522	70.307	29.688
140	1	147	2.536	2.104	29.19	4300	11.36	0.75	NA	0.045	0.213	142.847	72.54
141	1	148	2.588	2.043	29.4	1949	11.441	0.788	NA	0.081	0.384	-49.323	167.83
142	1	149	2.68	1.97	29.61	2545	11.558	0.872	NA	0.117	0.559	-38.34	10.983
143	1	150	2.604	1.921	29.82	4755	11.649	0.794	NA	0.09	0.43	-147.328	-108.989
144	1	151	2.676	1.954	30.03	5152	11.728	0.867	NA	0.08	0.379	24.65	171.979
145	1	152	2.659	1.979	30.24	1856	11.758	0.851	NA	0.03	0.144	126.159	101.509
146	1	153	2.712	1.934	30.45	3136	11.828	0.902	NA	0.07	0.332	-40.309	-166.468
147	1	154	2.707	1.961	30.66	2762	11.855	0.898	NA	0.027	0.129	99.296	139.605
148	1	155	2.788	1.966	30.87	3569	11.936	0.979	NA	0.081	0.383	3.974	-95.322
149	1	156	2.788	1.913	31.08	2015	11.989	0.978	NA	0.053	0.254	-89.484	-93.458
150	1	157	2.818	1.976	31.29	2775	12.059	1.01	NA	0.07	0.332	64.722	154.205
151	1	158	2.654	1.962	31.5	3426	12.224	0.845	NA	0.165	0.785	-175.24	120.038
152	1	159	2.633	1.932	31.71	3191	12.26	0.823	NA	0.036	0.172	-124.402	50.838
153	1	160	2.623	1.962	31.92	3150	12.291	0.814	NA	0.032	0.15	108.567	-127.031
154	1	161	2.533	1.953	32.13	3176	12.382	0.724	NA	0.091	0.432	-174.153	77.28
155	1	162	2.469	1.947	32.34	3336	12.446	0.659	NA	0.064	0.306	-174.394	-0.241
156	1	163	2.563	1.868	32.55	2173	12.569	0.754	NA	0.123	0.584	-39.621	134.773
157	1	164	2.453	1.959	32.76	2003	12.711	0.644	NA	0.142	0.678	140.69	-179.689
158	1	165	2.357	1.934	32.97	1975	12.811	0.547	NA	0.099	0.473	-165.682	53.628
159	1	166	2.415	1.867	33.18	2632	12.899	0.607	NA	0.089	0.423	-48.78	116.902
160	1	167	2.421	1.786	33.39	2058	12.981	0.624	NA	0.082	0.389	-86.03	-37.25
161	1	168	2.358	1.852	33.6	2950	13.073	0.551	NA	0.092	0.437	133.62	-140.35
162	1	169	2.445	1.774	33.81	1090	13.189	0.65	NA	0.117	0.555	-41.892	-175.512
163	1	170	2.382	1.782	34.02	1546	13.252	0.587	NA	0.063	0.299	173.226	-144.883
164	1	171	2.37	1.801	34.23	1331	13.276	0.571	NA	0.023	0.111	122.476	-50.749
165	1	172	2.385	1.802	34.44	2024	13.291	0.586	NA	0.016	0.075	3.87	-118.606
166	1	173	2.36	1.88	34.65	1862	13.373	0.551	NA	0.082	0.39	107.98	104.11
167	1	174	2.429	1.92	34.86	1975	13.453	0.619	NA	0.08	0.38	29.983	-77.997
168	1	175	2.39	1.867	35.07	1412	13.519	0.582	NA	0.065	0.312	-126.314	-156.297
169	1	176	2.344	1.946	35.28	1521	13.61	0.534	NA	0.091	0.434	120.984	-112.702
170	1	177	2.508	1.886	35.49	1024	13.784	0.698	NA	0.175	0.831	-19.962	-140.946
171	1	178	2.479	1.724	35.7	1215	13.948	0.695	NA	0.164	0.782	-100.145	-80.183
172	1	179	2.475	1.87	35.91	1139	14.094	0.666	NA	0.146	0.695	91.489	-168.366
173	1	180	2.498	1.829	36.12	992	14.141	0.693	NA	0.047	0.225	-60.833	-152.322
174	1	181	2.5	1.805	36.33	949	14.165	0.698	NA	0.024	0.112	-85.129	-24.295
175	1	182	2.543	1.831	36.54	1237	14.215	0.737	NA	0.05	0.238	31.37	116.499
176	1	183	2.515	1.735	36.75	1090	14.315	0.727	NA	0.1	0.478	-106.066	-137.437
177	1	184	2.51	1.759	36.96	1237	14.34	0.717	NA	0.025	0.117	101.496	-152.437
178	1	185	2.606	1.838	37.17	1280	14.464	0.799	NA	0.124	0.592	39.387	-62.11
179	1	186	2.552	1.876	37.38	1051	14.53	0.743	NA	0.066	0.315	145.069	105.682
180	1	187	2.484	1.803	37.59	1503	14.63	0.683	NA	0.1	0.475	-132.683	82.248
181	1	188	2.514	1.803	37.8	927	14.66	0.713	NA	0.03	0.144	0.598	133.281
182	1	189	2.485	1.776	38.01	1284	14.7	0.689	NA	0.04	0.191	-137.059	-137.656
183	1	190	2.375	1.819	38.22	1346	14.819	0.573	NA	0.118	0.564	158.533	-64.409
184	1	191	2.368	1.778	38.43	2060	14.86	0.574	NA	0.041	0.195	-99.6	101.867
185	1	192	2.372	1.938	38.64	2905	15.019	0.562	NA	0.159	0.759	88.589	-171.811
186	1	193	2.398	1.924	38.85	2009	15.048	0.587	NA	0.029	0.138	-27.56	-116.148
187	1	194	2.43	1.86	39.06	1913	15.12	0.622	NA	0.072	0.342	-63.621	-36.061
188	1	195	2.45	1.754	39.27	1531	15.228	0.66	NA	0.108	0.513	-78.834	-15.213
189	1	196	2.401	1.819	39.48	1284	15.31	0.598	NA	0.082	0.39	127.192	-153.975
190	1	197	2.429	1.839	39.69	1457	15.344	0.624	NA	0.035	0.164	34.551	-92.64
191	1	198	2.345	1.969	39.9	994	15.499	0.538	NA	0.155	0.738	122.91	88.358
192	1	199	2.501	1.907	40.11	1431	15.667	0.69	NA	0.167	0.797	-21.729	-144.639
193	1	200	2.382	1.862	40.32	1990	15.794	0.574	NA	0.127	0.607	-159.184	-137.455
194	1	201	2.109	2.012	40.53	2483	16.105	0.314	NA	0.311	1.481	151.216	-49.6
195	1	202	2.075	2.032	40.74	2284	16.145	0.289	NA	0.039	0.188	149.509	-1.707
196	1	203	2.156	1.924	40.95	2664	16.28	0.346	NA	0.135	0.644	-53.01	157.481
197	1	204	2.103	1.968	41.16	2045	16.35	0.297	NA	0.07	0.331	140.589	-166.401
198	1	205	2.064	1.971	41.37	2591	16.388	0.26	NA	0.039	0.184	174.691	34.102
199	1	206	2.088	2.044	41.58	2792	16.465	0.306	NA	0.077	0.365	72.195	-102.496
200	1	207	2.114	1.873	41.79	2393	16.638	0.307	NA	0.173	0.825	-81.104	-153.299
