# Supplementary material for: Random sub-diffusion and capture of genes by the nuclear pore reduces dynamics and coordinates inter-chromosomal movement
Source: eLife. 2021 May 18;10:e66238. doi: 10.7554/eLife.66238 (PMC8195609; doi:10.7554/eLife.66238)
Supplement: Figure 6—source data 1. [file elife-66238-fig6-data1.zip › CLUST_DB/CLUST_HIS4dip_MinusH/190328_QuickCap_H4dip_MinusH_Sec_15.csv]

Nr	TID	PID	x [micron]	y [micron]	t [sec]	I [val]	Len [micron]	D2S [micron]	D2R [micron]	D2P [micron]	v [micron/sec]	α [deg]	Δα [deg]
1	1	9	2.731	1.252	0	1516	0	0	NA	NA	NA	NA	NA
2	1	10	2.707	1.221	0.21	1740	0.039	0.039	NA	0.039	0.186	-128.831	NA
3	1	11	2.858	1.211	0.42	1663	0.191	0.134	NA	0.152	0.723	-3.969	124.863
4	1	12	2.711	1.26	0.63	2099	0.346	0.021	NA	0.155	0.737	161.51	165.479
5	1	13	2.825	1.292	0.84	2043	0.463	0.102	NA	0.118	0.56	15.637	-145.874
6	1	14	2.67	1.162	1.05	2139	0.665	0.108	NA	0.202	0.961	-140.061	-155.698
7	1	15	2.748	1.192	1.26	2286	0.749	0.062	NA	0.084	0.401	21.036	161.097
8	1	16	2.795	1.272	1.47	1631	0.842	0.067	NA	0.093	0.441	59.723	38.687
9	1	17	2.768	1.275	1.68	2374	0.869	0.043	NA	0.027	0.131	175.268	115.545
10	1	18	2.752	1.286	1.89	1668	0.889	0.04	NA	0.02	0.094	143.528	-31.739
11	1	19	2.598	1.282	2.1	2094	1.042	0.136	NA	0.154	0.732	-178.547	37.924
12	1	20	2.612	1.198	2.31	1924	1.128	0.13	NA	0.085	0.406	-80.595	97.952
13	1	21	2.666	1.301	2.52	1376	1.244	0.082	NA	0.116	0.554	62.308	142.903
14	1	22	2.713	1.126	2.73	2483	1.426	0.127	NA	0.181	0.864	-74.961	-137.269
15	1	23	2.777	1.125	2.94	1992	1.489	0.135	NA	0.064	0.304	-0.828	74.133
16	1	24	2.706	1.222	3.15	2794	1.609	0.038	NA	0.12	0.572	126.152	126.98
17	1	25	2.734	1.243	3.36	1736	1.644	0.009	NA	0.035	0.165	37.938	-88.214
18	1	26	2.691	1.168	3.57	1506	1.731	0.093	NA	0.087	0.416	-119.639	-157.577
19	1	27	2.601	1.187	3.78	1755	1.823	0.145	NA	0.091	0.434	167.866	-72.495
20	1	28	2.75	1.14	3.99	1631	1.978	0.114	NA	0.156	0.741	-17.6	174.534
21	1	29	2.593	1.09	4.2	1824	2.142	0.212	NA	0.164	0.78	-162.398	-144.798
22	1	30	2.588	1.15	4.41	3575	2.202	0.175	NA	0.06	0.286	95.109	-102.493
23	1	31	2.712	1.193	4.62	2105	2.333	0.062	NA	0.131	0.623	19.221	-75.887
24	1	32	2.619	1.241	4.83	1553	2.438	0.113	NA	0.105	0.499	152.628	133.407
25	1	33	2.63	1.312	5.04	1587	2.509	0.117	NA	0.071	0.339	80.643	-71.985
26	1	34	2.622	1.186	5.25	1979	2.634	0.127	NA	0.125	0.597	-93.581	-174.225
27	1	35	2.592	1.245	5.46	1939	2.7	0.139	NA	0.066	0.313	117.834	-148.585
28	1	36	2.642	1.226	5.67	2314	2.753	0.093	NA	0.053	0.253	-20.367	-138.201
29	1	37	2.527	1.236	5.88	1457	2.868	0.204	NA	0.115	0.546	175.082	-164.551
30	1	38	2.588	1.155	6.09	2169	2.969	0.173	NA	0.101	0.48	-53.183	131.735
31	1	39	2.637	1.212	6.3	1755	3.044	0.102	NA	0.075	0.357	48.768	101.951
32	1	40	2.697	1.159	6.51	1787	3.123	0.099	NA	0.079	0.378	-41.716	-90.484
33	1	41	2.811	1.048	6.72	2186	3.283	0.219	NA	0.159	0.759	-44.064	-2.348
34	1	42	2.689	1.133	6.93	1145	3.432	0.126	NA	0.149	0.709	145.171	-170.765
35	1	43	2.682	1.161	7.14	1064	3.461	0.103	NA	0.029	0.139	104.212	-40.959
36	1	44	2.616	1.208	7.35	1529	3.542	0.123	NA	0.081	0.385	144.677	40.464
37	1	45	2.765	1.107	7.56	2368	3.722	0.149	NA	0.18	0.857	-34.104	-178.78
38	1	46	2.745	1.159	7.77	1960	3.777	0.094	NA	0.055	0.264	111.445	145.549
39	1	47	2.68	1.309	7.98	1395	3.94	0.076	NA	0.163	0.777	113.188	1.743
40	1	48	2.725	1.24	8.19	2111	4.022	0.014	NA	0.082	0.39	-57.248	-170.437
41	1	49	2.773	1.098	8.4	1403	4.172	0.16	NA	0.15	0.714	-71.373	-14.124
42	1	50	2.735	1.034	8.61	1493	4.246	0.218	NA	0.074	0.352	-120.063	-48.69
43	1	51	2.746	1.016	8.82	1636	4.266	0.236	NA	0.02	0.096	-59.837	60.225
44	1	52	2.758	1.142	9.03	910	4.393	0.113	NA	0.126	0.602	84.462	144.299
45	1	53	2.759	1.179	9.24	2530	4.43	0.078	NA	0.037	0.176	88.12	3.659
46	1	54	2.853	1.271	9.45	2028	4.561	0.123	NA	0.132	0.627	44.542	-43.579
47	1	55	2.791	1.178	9.66	921	4.673	0.095	NA	0.111	0.531	-123.784	-168.326
48	1	56	2.808	1.242	9.87	1026	4.739	0.078	NA	0.066	0.316	74.724	-161.493
49	1	57	2.686	1.274	10.08	1642	4.865	0.05	NA	0.126	0.6	165.582	90.858
50	1	58	2.644	1.149	10.29	1060	4.997	0.135	NA	0.132	0.629	-108.529	85.889
51	1	59	2.766	1.149	10.5	1292	5.118	0.108	NA	0.121	0.577	0.405	108.934
52	1	60	2.809	1.283	10.71	1239	5.259	0.084	NA	0.141	0.671	71.977	71.572
53	1	61	2.685	1.243	10.92	1339	5.389	0.047	NA	0.13	0.62	-162.056	125.968
54	1	62	2.723	1.375	11.13	1527	5.526	0.123	NA	0.137	0.652	73.964	-123.98
55	1	63	2.732	1.145	11.34	1151	5.756	0.106	NA	0.23	1.093	-87.877	-161.842
56	1	64	2.789	1.106	11.55	1898	5.826	0.157	NA	0.07	0.333	-34.311	53.566
57	1	65	2.833	1.245	11.76	1952	5.971	0.102	NA	0.146	0.694	72.63	106.941
58	1	66	2.841	1.164	11.97	2124	6.053	0.141	NA	0.081	0.388	-84.481	-157.111
59	1	67	2.816	1.293	12.18	2239	6.185	0.094	NA	0.132	0.628	101.048	-174.471
60	1	68	2.727	1.247	12.39	1367	6.285	0.006	NA	0.1	0.476	-152.507	106.445
61	1	69	2.757	1.41	12.6	1358	6.45	0.161	NA	0.166	0.789	79.628	-127.865
62	1	70	2.821	1.328	12.81	1721	6.555	0.118	NA	0.105	0.499	-52.096	-131.724
63	1	71	2.83	1.373	13.02	2045	6.601	0.156	NA	0.046	0.219	78.657	130.752
64	1	72	2.828	1.232	13.23	2530	6.742	0.099	NA	0.141	0.67	-90.816	-169.473
65	1	73	2.768	1.332	13.44	1256	6.858	0.088	NA	0.117	0.555	121.029	-148.155
66	1	74	2.776	1.27	13.65	1248	6.921	0.048	NA	0.062	0.296	-82.914	156.057
67	1	75	2.736	1.231	13.86	2237	6.977	0.022	NA	0.056	0.267	-134.725	-51.811
68	1	76	2.763	1.315	14.07	1917	7.065	0.071	NA	0.088	0.421	72.244	-153.031
69	1	77	2.869	1.266	14.28	2604	7.182	0.139	NA	0.117	0.555	-24.806	-97.05
70	1	78	2.841	1.283	14.49	2658	7.214	0.114	NA	0.032	0.154	149.067	173.873
71	1	79	2.884	1.344	14.7	2105	7.288	0.178	NA	0.074	0.355	54.994	-94.073
72	1	80	2.775	1.29	14.91	1557	7.41	0.058	NA	0.121	0.578	-153.656	151.349
73	1	81	2.884	1.129	15.12	1791	7.604	0.196	NA	0.194	0.925	-55.892	97.765
74	1	82	2.76	1.274	15.33	2092	7.795	0.036	NA	0.191	0.909	130.66	-173.448
75	1	83	2.546	1.328	15.54	2841	8.015	0.2	NA	0.221	1.051	165.79	35.13
76	1	84	2.578	1.409	15.75	2001	8.103	0.22	NA	0.087	0.416	68.468	-97.322
77	1	85	2.504	1.324	15.96	2060	8.216	0.239	NA	0.113	0.537	-131.115	160.417
78	1	86	2.465	1.416	16.17	1209	8.315	0.312	NA	0.1	0.474	112.609	-116.275
79	1	87	2.561	1.268	16.38	1952	8.491	0.171	NA	0.176	0.838	-57.022	-169.632
80	1	88	2.585	1.326	16.59	1171	8.553	0.163	NA	0.062	0.296	67.184	124.206
81	1	89	2.531	1.297	16.8	1815	8.615	0.205	NA	0.061	0.292	-151.973	140.843
82	1	90	2.672	1.305	17.01	1384	8.756	0.079	NA	0.141	0.673	3.301	155.274
83	1	91	2.548	1.349	17.22	1811	8.888	0.208	NA	0.132	0.629	160.743	157.443
84	1	92	2.661	1.38	17.43	1482	9.006	0.146	NA	0.118	0.56	15.362	-145.382
85	1	93	2.507	1.444	17.64	3123	9.173	0.295	NA	0.167	0.795	157.411	142.05
86	1	94	2.647	1.247	17.85	1254	9.415	0.084	NA	0.242	1.151	-54.569	148.019
87	1	95	2.623	1.298	18.06	1723	9.471	0.118	NA	0.056	0.269	115.307	169.877
88	1	96	2.537	1.291	18.27	1689	9.557	0.198	NA	0.086	0.411	-175.699	68.994
89	1	97	2.876	1.252	18.48	1986	9.899	0.145	NA	0.341	1.625	-6.623	169.076
90	1	98	2.8	1.211	18.69	1418	9.984	0.08	NA	0.086	0.408	-151.68	-145.056
91	1	99	2.712	1.169	18.9	1205	10.082	0.085	NA	0.098	0.466	-154.131	-2.451
92	1	100	2.698	1.261	19.11	1512	10.176	0.034	NA	0.093	0.444	98.596	-107.273
93	1	101	2.683	1.169	19.32	2037	10.269	0.095	NA	0.093	0.443	-99.389	162.016
94	1	102	2.776	1.276	19.53	2811	10.41	0.051	NA	0.141	0.672	48.814	148.203
95	1	103	2.718	1.087	19.74	2216	10.607	0.165	NA	0.197	0.939	-107.012	-155.826
96	1	104	2.716	1.093	19.95	2914	10.613	0.16	NA	0.006	0.029	113.253	-139.736
97	1	105	2.735	1.133	20.16	3784	10.658	0.118	NA	0.045	0.214	65.388	-47.864
98	1	106	2.668	1.163	20.37	2820	10.731	0.109	NA	0.073	0.347	156.228	90.839
99	1	107	2.711	1.347	20.58	1446	10.92	0.097	NA	0.189	0.899	76.788	-79.439
100	1	108	2.663	1.211	20.79	1482	11.063	0.079	NA	0.144	0.684	-109.768	173.444
101	1	109	2.708	1.278	21	1341	11.144	0.035	NA	0.08	0.382	55.471	165.239
102	1	110	2.616	1.104	21.21	2615	11.34	0.187	NA	0.197	0.936	-117.786	-173.257
103	1	111	2.685	0.983	21.42	2246	11.479	0.272	NA	0.138	0.659	-60.48	57.306
104	1	112	2.82	1.094	21.63	2894	11.653	0.181	NA	0.175	0.831	39.422	99.902
105	1	113	2.722	1.146	21.84	1382	11.764	0.106	NA	0.11	0.525	151.876	112.454
106	1	114	2.704	1.123	22.05	1540	11.793	0.132	NA	0.029	0.14	-127.659	80.465
107	1	115	2.7	1.134	22.26	1802	11.805	0.122	NA	0.012	0.057	110.805	-121.536
108	1	116	2.703	1.289	22.47	2318	11.96	0.047	NA	0.155	0.74	88.906	-21.899
109	1	117	2.658	1.276	22.68	1373	12.007	0.077	NA	0.047	0.224	-163.512	107.582
110	1	118	2.623	1.336	22.89	1924	12.076	0.137	NA	0.069	0.33	120.724	-75.764
111	1	119	2.602	1.222	23.1	1444	12.192	0.133	NA	0.116	0.552	-100.353	138.924
112	1	120	2.649	1.19	23.31	2152	12.249	0.102	NA	0.057	0.27	-33.698	66.654
113	1	121	2.529	1.193	23.52	1090	12.37	0.21	NA	0.12	0.573	178.412	-147.889
114	1	122	2.673	1.186	23.73	1585	12.513	0.088	NA	0.144	0.685	-2.868	178.719
115	1	123	2.751	1.1	23.94	2688	12.63	0.153	NA	0.117	0.555	-47.666	-44.798
116	1	124	2.85	1.145	24.15	2438	12.739	0.16	NA	0.109	0.519	24.523	72.19
117	1	125	2.762	1.193	24.36	1907	12.839	0.066	NA	0.1	0.478	151.37	126.847
118	1	126	2.616	1.155	24.57	1917	12.991	0.151	NA	0.152	0.722	-165.407	43.222
119	1	127	2.676	1.077	24.78	2933	13.09	0.183	NA	0.099	0.469	-52.471	112.937
120	1	128	2.826	1.032	24.99	3377	13.246	0.239	NA	0.157	0.746	-16.533	35.938
121	1	129	2.693	1.129	25.2	1695	13.411	0.129	NA	0.164	0.783	144.086	160.619
122	1	130	2.675	1.168	25.41	1058	13.454	0.101	NA	0.043	0.205	114.231	-29.855
123	1	131	2.656	1.13	25.62	1866	13.496	0.143	NA	0.042	0.201	-116.675	129.094
124	1	132	2.655	1.149	25.83	1834	13.515	0.127	NA	0.019	0.089	92.222	-151.103
125	1	133	2.637	1.142	26.04	2688	13.534	0.144	NA	0.02	0.094	-159.769	108.009
126	1	134	2.674	1.145	26.25	2318	13.571	0.121	NA	0.037	0.176	4.424	164.193
127	1	135	2.636	1.061	26.46	3338	13.664	0.213	NA	0.093	0.441	-114.297	-118.721
128	1	136	2.731	1.255	26.67	1757	13.88	0.003	NA	0.216	1.028	63.818	178.115
129	1	137	2.744	1.037	26.88	3675	14.098	0.215	NA	0.218	1.038	-86.524	-150.342
130	1	138	2.868	1.09	27.09	1915	14.232	0.212	NA	0.135	0.641	23.181	109.705
131	1	139	2.847	1.051	27.3	1576	14.277	0.232	NA	0.044	0.211	-118.725	-141.906
132	1	140	2.86	1.105	27.51	2525	14.333	0.195	NA	0.056	0.265	76.46	-164.814
133	1	141	2.874	1.04	27.72	2532	14.4	0.256	NA	0.067	0.319	-77.219	-153.679
134	1	142	2.807	1.086	27.93	1792	14.481	0.183	NA	0.082	0.389	145.854	-136.927
135	1	143	2.835	1.154	28.14	1704	14.556	0.143	NA	0.074	0.353	67.744	-78.111
136	1	144	2.837	1.184	28.35	1600	14.585	0.126	NA	0.03	0.141	85.041	17.298
137	1	145	2.743	1.051	28.56	2054	14.748	0.201	NA	0.163	0.775	-125.271	149.687
138	1	146	2.772	1.133	28.77	1759	14.835	0.125	NA	0.087	0.415	70.913	-163.815
139	1	147	2.643	1.068	28.98	1399	14.98	0.204	NA	0.145	0.69	-153.08	136.007
140	1	148	2.791	1.184	29.19	1990	15.168	0.09	NA	0.188	0.896	38.16	-168.76
141	1	149	2.782	1.223	29.4	2175	15.208	0.059	NA	0.04	0.191	102.728	64.568
142	1	150	2.777	1.067	29.61	1755	15.364	0.19	NA	0.156	0.742	-91.828	165.444
143	1	151	2.832	1.177	29.82	1222	15.487	0.126	NA	0.123	0.584	63.273	155.102
144	1	152	2.728	1.148	30.03	1821	15.595	0.104	NA	0.108	0.515	-164.49	132.237
145	1	153	2.695	1.174	30.24	1309	15.637	0.086	NA	0.042	0.202	141.615	-53.895
146	1	154	2.717	1.12	30.45	2092	15.695	0.132	NA	0.058	0.277	-68.026	150.36
147	1	155	2.741	1.188	30.66	1866	15.767	0.065	NA	0.072	0.342	70.081	138.106
148	1	156	2.801	1.146	30.87	2090	15.84	0.127	NA	0.073	0.348	-34.495	-104.575
149	1	157	2.744	1.249	31.08	1529	15.957	0.013	NA	0.117	0.559	119.419	153.913
150	1	158	2.519	1.091	31.29	1864	16.231	0.266	NA	0.274	1.305	-145.001	95.581
151	1	159	2.571	1.047	31.5	2035	16.299	0.259	NA	0.068	0.325	-40.14	104.86
152	1	160	2.598	1.143	31.71	2431	16.398	0.172	NA	0.099	0.471	74.474	114.614
153	1	161	2.619	1.142	31.92	2696	16.42	0.157	NA	0.022	0.103	-2.809	-77.283
154	1	162	2.611	1.082	32.13	1576	16.481	0.208	NA	0.061	0.289	-98.23	-95.421
155	1	163	2.67	1.088	32.34	1736	16.541	0.174	NA	0.06	0.286	6.289	104.519
156	1	164	2.652	1.054	32.55	2026	16.58	0.213	NA	0.039	0.186	-118.989	-125.277
157	1	165	2.749	1.151	32.76	1983	16.717	0.103	NA	0.137	0.652	44.908	163.896
158	1	166	2.771	1.068	32.97	3131	16.802	0.188	NA	0.085	0.406	-74.839	-119.746
159	1	167	2.719	1.18	33.18	2658	16.926	0.072	NA	0.123	0.587	114.707	-170.455
160	1	168	2.687	1.13	33.39	1789	16.985	0.129	NA	0.06	0.285	-122.998	122.295
161	1	169	2.725	1.051	33.6	2523	17.073	0.201	NA	0.088	0.417	-64.417	58.581
162	1	170	2.779	1.131	33.81	2728	17.17	0.13	NA	0.097	0.462	55.68	120.097
163	1	171	2.759	1.13	34.02	1794	17.191	0.125	NA	0.021	0.098	-177.011	127.309
164	1	172	2.739	1.235	34.23	2348	17.297	0.019	NA	0.107	0.507	100.832	-82.157
165	1	173	2.717	1.126	34.44	2858	17.408	0.126	NA	0.111	0.527	-101.57	157.598
166	1	174	2.702	1.105	34.65	1853	17.434	0.15	NA	0.026	0.124	-125.643	-24.073
167	1	175	2.787	1.135	34.86	1580	17.524	0.129	NA	0.09	0.431	19.306	144.949
168	1	176	2.699	1.093	35.07	2005	17.622	0.162	NA	0.097	0.464	-154.322	-173.628
169	1	177	2.788	1.175	35.28	1855	17.743	0.096	NA	0.121	0.576	42.784	-162.894
170	1	178	2.841	1.045	35.49	1489	17.883	0.234	NA	0.14	0.669	-67.724	-110.508
171	1	179	2.714	1.112	35.7	1617	18.026	0.141	NA	0.143	0.683	152.343	-139.934
172	1	180	2.749	1.145	35.91	2173	18.075	0.108	NA	0.048	0.23	43.877	-108.466
173	1	181	2.728	1.108	36.12	1446	18.117	0.143	NA	0.042	0.201	-120.102	-163.979
174	1	182	2.902	0.985	36.33	3054	18.331	0.317	NA	0.214	1.018	-35.398	84.704
175	1	183	2.878	1.07	36.54	1081	18.42	0.233	NA	0.089	0.423	105.942	141.34
176	1	184	2.837	1.095	36.75	1866	18.468	0.189	NA	0.048	0.228	148.517	42.575
177	1	185	2.821	1.118	36.96	1280	18.495	0.162	NA	0.027	0.13	124.057	-24.46
178	1	186	2.809	1.123	37.17	1343	18.509	0.15	NA	0.014	0.066	157.171	33.114
179	1	187	2.825	1.061	37.38	2022	18.572	0.212	NA	0.064	0.304	-74.977	127.852
180	1	188	2.863	0.957	37.59	1988	18.683	0.323	NA	0.111	0.527	-70.179	4.797
181	1	189	2.688	1.026	37.8	1267	18.871	0.23	NA	0.187	0.893	158.56	-131.26
182	1	190	2.733	1.057	38.01	1540	18.926	0.195	NA	0.055	0.262	34.564	-123.996
183	1	191	2.753	1.045	38.22	1659	18.948	0.208	NA	0.023	0.108	-31.977	-66.541
184	1	192	2.949	1.043	38.43	1659	19.145	0.302	NA	0.196	0.935	-0.621	31.356
185	1	193	2.798	1.152	38.64	2048	19.331	0.12	NA	0.186	0.887	144.219	144.84
186	1	194	2.755	1.094	38.85	1975	19.403	0.159	NA	0.072	0.343	-127.158	88.623
187	1	195	2.872	1.033	39.06	1979	19.535	0.26	NA	0.132	0.631	-27.41	99.749
188	1	196	2.783	1.219	39.27	1885	19.741	0.062	NA	0.206	0.979	115.771	143.181
189	1	197	2.818	1.326	39.48	2227	19.854	0.114	NA	0.113	0.536	71.951	-43.82
190	1	198	2.749	1.163	39.69	1958	20.029	0.09	NA	0.176	0.837	-112.828	175.221
191	1	199	2.776	1.29	39.9	1589	20.159	0.059	NA	0.13	0.617	78.135	-169.038
192	1	200	2.682	1.248	40.11	1659	20.262	0.05	NA	0.103	0.493	-156.099	125.767
193	1	201	2.804	1.23	40.32	2048	20.386	0.076	NA	0.124	0.589	-8.608	147.491
194	1	202	2.82	1.24	40.53	2208	20.405	0.09	NA	0.019	0.091	32.522	41.13
195	1	203	2.821	1.282	40.74	1806	20.447	0.095	NA	0.042	0.2	88.183	55.661
196	1	204	2.846	1.316	40.95	1747	20.489	0.132	NA	0.042	0.2	54.594	-33.589
197	1	205	2.739	1.276	41.16	1981	20.603	0.025	NA	0.114	0.542	-159.072	146.334
198	1	206	2.815	1.241	41.37	1960	20.686	0.084	NA	0.083	0.395	-24.881	134.191
199	1	207	2.696	1.307	41.58	1870	20.822	0.065	NA	0.136	0.647	151.072	175.953
200	1	208	2.622	1.352	41.79	2131	20.909	0.149	NA	0.087	0.415	148.455	-2.618
