# Supplementary material for: Random sub-diffusion and capture of genes by the nuclear pore reduces dynamics and coordinates inter-chromosomal movement
Source: eLife. 2021 May 18;10:e66238. doi: 10.7554/eLife.66238 (PMC8195609; doi:10.7554/eLife.66238)
Supplement: Figure 6—source data 1. [file elife-66238-fig6-data1.zip › CLUST_DB/CLUST_HIS4dip_MinusH/190328_QuickCap_H4dip_MinusH_Sec_14.csv]

Nr	TID	PID	x [micron]	y [micron]	t [sec]	I [val]	Len [micron]	D2S [micron]	D2R [micron]	D2P [micron]	v [micron/sec]	α [deg]	Δα [deg]
1	1	7	2.414	2.449	0	2833	0	0	NA	NA	NA	NA	NA
2	1	8	2.414	2.479	0.21	2214	0.031	0.031	NA	0.031	0.146	90.808	NA
3	1	9	2.369	2.506	0.42	2028	0.082	0.072	NA	0.052	0.246	149.32	58.512
4	1	10	2.423	2.442	0.63	1299	0.165	0.011	NA	0.083	0.396	-50.247	160.433
5	1	11	2.522	2.47	0.84	3317	0.269	0.11	NA	0.103	0.493	15.492	65.74
6	1	12	2.403	2.432	1.05	1358	0.394	0.021	NA	0.125	0.595	-162.327	-177.819
7	1	13	2.419	2.531	1.26	1561	0.494	0.082	NA	0.1	0.478	81.081	-116.593
8	1	14	2.398	2.454	1.47	2378	0.573	0.017	NA	0.079	0.378	-104.893	174.026
9	1	15	2.347	2.483	1.68	2781	0.632	0.075	NA	0.059	0.281	150.648	-104.459
10	1	16	2.408	2.567	1.89	2474	0.736	0.118	NA	0.104	0.494	53.757	-96.891
11	1	17	2.412	2.607	2.1	992	0.776	0.158	NA	0.04	0.192	84.826	31.069
12	1	18	2.417	2.455	2.31	1245	0.928	0.007	NA	0.151	0.721	-88.081	-172.907
13	1	19	2.369	2.497	2.52	1503	0.991	0.066	NA	0.063	0.302	138.972	-132.947
14	1	20	2.441	2.485	2.73	1250	1.064	0.045	NA	0.073	0.347	-9.796	-148.768
15	1	21	2.368	2.406	2.94	1145	1.171	0.063	NA	0.107	0.508	-132.908	-123.112
16	1	22	2.389	2.482	3.15	1211	1.249	0.041	NA	0.078	0.372	74.356	-152.736
17	1	23	2.4	2.524	3.36	1892	1.292	0.077	NA	0.044	0.208	76.518	2.162
18	1	24	2.272	2.408	3.57	889	1.464	0.148	NA	0.172	0.819	-137.813	145.669
19	1	25	2.231	2.453	3.78	1239	1.525	0.183	NA	0.06	0.287	132.785	-89.403
20	1	26	2.338	2.465	3.99	1888	1.632	0.078	NA	0.107	0.51	6.601	-126.184
21	1	27	2.375	2.417	4.2	1058	1.693	0.05	NA	0.061	0.29	-51.632	-58.233
22	1	28	2.293	2.382	4.41	1365	1.782	0.138	NA	0.089	0.425	-156.636	-105.003
23	1	29	2.279	2.361	4.62	2056	1.807	0.161	NA	0.025	0.121	-124.052	32.584
24	1	30	2.23	2.463	4.83	1821	1.921	0.185	NA	0.114	0.541	115.899	-120.049
25	1	31	2.394	2.402	5.04	1226	2.096	0.051	NA	0.175	0.833	-20.337	-136.237
26	1	32	2.287	2.405	5.25	1493	2.203	0.135	NA	0.107	0.51	178.421	-161.241
27	1	33	2.314	2.426	5.46	1879	2.237	0.103	NA	0.034	0.163	36.679	-141.743
28	1	34	2.205	2.427	5.67	2783	2.346	0.21	NA	0.109	0.519	179.459	142.78
29	1	35	2.254	2.36	5.88	2973	2.429	0.183	NA	0.083	0.393	-53.612	126.93
30	1	36	2.218	2.329	6.09	2581	2.476	0.23	NA	0.048	0.227	-139.119	-85.508
31	1	37	2.244	2.375	6.3	1230	2.529	0.185	NA	0.053	0.254	60.511	-160.37
32	1	38	2.175	2.365	6.51	3423	2.599	0.253	NA	0.07	0.331	-171.047	128.442
33	1	39	2.132	2.241	6.72	4031	2.73	0.35	NA	0.131	0.623	-109.217	61.831
34	1	40	2.22	2.311	6.93	2417	2.842	0.238	NA	0.113	0.536	38.436	147.652
35	1	41	2.234	2.326	7.14	3016	2.862	0.218	NA	0.02	0.095	48.391	9.956
36	1	42	2.273	2.444	7.35	2745	2.987	0.142	NA	0.125	0.593	71.72	23.329
37	1	43	2.232	2.399	7.56	2683	3.048	0.189	NA	0.061	0.292	-131.957	156.323
38	1	44	2.244	2.375	7.77	1638	3.075	0.186	NA	0.027	0.128	-63.126	68.831
39	1	45	2.213	2.378	7.98	1516	3.106	0.213	NA	0.031	0.148	172.934	-123.939
40	1	46	2.215	2.392	8.19	2688	3.12	0.207	NA	0.014	0.067	81.469	-91.466
41	1	47	2.331	2.381	8.4	2400	3.236	0.108	NA	0.116	0.553	-5.791	-87.259
42	1	48	2.337	2.359	8.61	1725	3.259	0.119	NA	0.023	0.108	-74.577	-68.786
43	1	49	2.259	2.349	8.82	1501	3.338	0.185	NA	0.079	0.374	-173.174	-98.597
44	1	50	2.278	2.351	9.03	1395	3.357	0.168	NA	0.02	0.093	5.163	178.337
45	1	51	2.428	2.32	9.24	2007	3.51	0.129	NA	0.153	0.729	-11.667	-16.83
46	1	52	2.352	2.316	9.45	2190	3.587	0.147	NA	0.076	0.363	-176.63	-164.963
47	1	53	2.303	2.333	9.66	2094	3.639	0.161	NA	0.052	0.249	160.789	-22.58
48	1	54	2.321	2.39	9.87	2487	3.699	0.11	NA	0.06	0.285	71.796	-88.993
49	1	55	2.344	2.368	10.08	1815	3.73	0.108	NA	0.031	0.149	-44.536	-116.332
50	1	56	2.363	2.324	10.29	1390	3.778	0.134	NA	0.048	0.227	-65.458	-20.923
51	1	57	2.296	2.363	10.5	1576	3.855	0.146	NA	0.078	0.37	150.328	-144.213
52	1	58	2.252	2.332	10.71	1612	3.909	0.2	NA	0.053	0.254	-144.84	64.832
53	1	59	2.202	2.413	10.92	1369	4.004	0.215	NA	0.095	0.454	121.851	-93.309
54	1	60	2.24	2.361	11.13	1536	4.068	0.195	NA	0.064	0.307	-53.436	-175.286
55	1	61	2.373	2.468	11.34	2325	4.239	0.045	NA	0.17	0.81	38.727	92.162
56	1	62	2.364	2.407	11.55	2542	4.3	0.066	NA	0.062	0.294	-98.811	-137.538
57	1	63	2.36	2.401	11.76	2353	4.307	0.073	NA	0.007	0.033	-125.637	-26.826
58	1	64	2.338	2.333	11.97	1792	4.379	0.139	NA	0.072	0.342	-107.603	18.035
59	1	65	2.372	2.391	12.18	4392	4.447	0.072	NA	0.068	0.322	59.721	167.323
60	1	66	2.399	2.4	12.39	3153	4.475	0.051	NA	0.029	0.137	18.363	-41.357
61	1	67	2.336	2.376	12.6	2325	4.543	0.107	NA	0.068	0.323	-158.737	-177.1
62	1	68	2.378	2.349	12.81	3967	4.593	0.106	NA	0.049	0.236	-32.077	126.66
63	1	69	2.423	2.445	13.02	2199	4.699	0.01	NA	0.106	0.505	64.646	96.723
64	1	70	2.339	2.41	13.23	1698	4.791	0.085	NA	0.092	0.437	-157.248	138.106
65	1	71	2.265	2.299	13.44	1420	4.923	0.211	NA	0.133	0.632	-123.774	33.473
66	1	72	2.298	2.368	13.65	996	5	0.141	NA	0.077	0.365	64.31	-171.916
67	1	73	2.16	2.326	13.86	1702	5.144	0.282	NA	0.144	0.686	-162.744	132.946
68	1	74	2.213	2.345	14.07	1442	5.2	0.227	NA	0.056	0.264	20.249	-177.007
69	1	75	2.175	2.375	14.28	1339	5.248	0.25	NA	0.048	0.228	140.859	120.609
70	1	76	2.198	2.385	14.49	1147	5.272	0.225	NA	0.025	0.118	24.41	-116.448
71	1	77	2.235	2.382	14.7	1085	5.31	0.191	NA	0.037	0.178	-4.547	-28.957
72	1	78	2.194	2.358	14.91	1226	5.358	0.239	NA	0.048	0.23	-149.099	-144.552
73	1	79	2.216	2.364	15.12	1636	5.381	0.216	NA	0.023	0.111	16.939	166.038
74	1	80	2.253	2.316	15.33	932	5.442	0.209	NA	0.061	0.29	-52.87	-69.808
75	1	81	2.335	2.387	15.54	2510	5.551	0.1	NA	0.109	0.519	40.898	93.768
76	1	82	2.248	2.305	15.75	1028	5.671	0.22	NA	0.12	0.571	-136.631	-177.529
77	1	83	2.259	2.184	15.96	1160	5.793	0.307	NA	0.121	0.578	-84.95	51.681
78	1	84	2.166	2.112	16.17	1361	5.91	0.419	NA	0.118	0.56	-142.237	-57.287
79	1	85	2.41	2.224	16.38	3054	6.179	0.225	NA	0.269	1.28	24.716	166.953
80	1	86	2.288	2.222	16.59	2067	6.301	0.26	NA	0.122	0.582	-179.023	156.26
81	1	87	2.37	2.224	16.8	2105	6.384	0.23	NA	0.082	0.391	0.928	179.951
82	1	88	2.315	2.149	17.01	1376	6.476	0.316	NA	0.093	0.441	-126.678	-127.605
83	1	89	2.349	2.207	17.22	1856	6.543	0.251	NA	0.067	0.32	59.19	-174.132
84	1	90	2.458	2.235	17.43	3182	6.655	0.218	NA	0.112	0.534	14.399	-44.791
85	1	91	2.469	2.142	17.64	2798	6.749	0.312	NA	0.093	0.445	-83.219	-97.618
86	1	92	2.421	2.204	17.85	2161	6.827	0.245	NA	0.079	0.374	127.722	-149.059
87	1	93	2.443	2.236	18.06	1297	6.866	0.215	NA	0.039	0.185	55.433	-72.289
88	1	94	2.395	2.253	18.27	945	6.917	0.197	NA	0.051	0.242	160.72	105.288
89	1	95	2.453	2.161	18.48	2033	7.026	0.291	NA	0.109	0.519	-57.86	141.419
90	1	96	2.467	2.205	18.69	1252	7.073	0.25	NA	0.047	0.222	71.337	129.197
91	1	97	2.287	2.134	18.9	1284	7.267	0.34	NA	0.194	0.924	-158.656	130.007
92	1	98	2.297	2.238	19.11	1568	7.371	0.241	NA	0.104	0.496	84.165	-117.179
93	1	99	2.256	2.285	19.32	1663	7.434	0.227	NA	0.063	0.3	130.822	46.657
94	1	100	2.303	2.305	19.53	799	7.484	0.182	NA	0.05	0.24	22.735	-108.086
95	1	101	2.194	2.301	19.74	1183	7.593	0.265	NA	0.109	0.519	-177.987	159.278
96	1	102	2.331	2.251	19.95	1516	7.739	0.215	NA	0.146	0.693	-20.003	157.984
97	1	103	2.077	2.199	20.16	1813	7.998	0.42	NA	0.259	1.232	-168.289	-148.286
98	1	104	2.122	2.223	20.37	2843	8.049	0.369	NA	0.051	0.244	28.264	-163.447
99	1	105	2.128	2.19	20.58	1160	8.083	0.386	NA	0.034	0.161	-80.182	-108.446
100	1	106	2.313	2.202	20.79	1408	8.268	0.267	NA	0.185	0.882	3.799	83.981
101	1	107	2.542	2.28	21	1248	8.51	0.212	NA	0.242	1.152	18.855	15.057
102	1	108	2.179	2.232	21.21	825	8.876	0.32	NA	0.366	1.743	-172.452	168.693
103	1	109	2.398	2.37	21.42	1320	9.135	0.081	NA	0.259	1.233	32.076	-155.472
104	1	110	2.461	2.287	21.63	1132	9.239	0.169	NA	0.104	0.495	-52.659	-84.735
105	1	111	2.425	2.357	21.84	1320	9.318	0.092	NA	0.08	0.379	117.457	170.116
106	1	112	2.147	2.31	22.05	917	9.6	0.301	NA	0.282	1.343	-170.317	72.225
107	1	113	2.273	2.301	22.26	1126	9.727	0.204	NA	0.127	0.605	-4.191	166.126
108	1	114	2.413	2.338	22.47	2169	9.872	0.111	NA	0.144	0.688	14.821	19.012
109	1	115	2.485	2.385	22.68	1286	9.958	0.096	NA	0.086	0.41	33.14	18.318
110	1	116	2.346	2.428	22.89	1367	10.103	0.071	NA	0.145	0.692	162.881	129.742
111	1	117	2.406	2.42	23.1	928	10.164	0.03	NA	0.061	0.289	-7.421	-170.302
112	1	118	2.391	2.43	23.31	1779	10.182	0.03	NA	0.018	0.086	146.088	153.509
113	1	119	2.338	2.455	23.52	1457	10.241	0.077	NA	0.059	0.283	154.698	8.609
114	1	120	2.337	2.414	23.73	1495	10.283	0.085	NA	0.041	0.197	-91.117	114.185
115	1	121	2.33	2.38	23.94	1151	10.317	0.109	NA	0.035	0.166	-101.418	-10.301
116	1	122	2.23	2.343	24.15	1228	10.424	0.212	NA	0.106	0.507	-159.962	-58.544
117	1	123	2.248	2.409	24.36	1068	10.492	0.171	NA	0.068	0.326	74.972	-125.065
118	1	124	2.252	2.41	24.57	1192	10.497	0.166	NA	0.005	0.023	13.034	-61.938
119	1	125	2.356	2.416	24.78	2114	10.6	0.067	NA	0.103	0.492	3.137	-9.897
120	1	126	2.302	2.4	24.99	1597	10.656	0.122	NA	0.056	0.267	-163.791	-166.928
121	1	127	2.278	2.406	25.2	998	10.681	0.143	NA	0.025	0.118	167.982	-28.227
122	1	128	2.189	2.446	25.41	1356	10.779	0.225	NA	0.097	0.464	155.376	-12.606
123	1	129	2.389	2.47	25.62	947	10.98	0.034	NA	0.201	0.957	6.949	-148.427
124	1	130	2.164	2.582	25.83	1548	11.231	0.284	NA	0.251	1.195	153.591	146.642
125	1	131	2.18	2.675	26.04	1649	11.325	0.326	NA	0.095	0.45	80.273	-73.318
126	1	132	2.252	2.728	26.25	1664	11.414	0.323	NA	0.089	0.425	36.061	-44.211
127	1	133	2.277	2.76	26.46	1218	11.455	0.34	NA	0.041	0.195	51.205	15.144
128	1	134	2.153	2.721	26.67	1350	11.586	0.377	NA	0.131	0.623	-162.678	146.117
129	1	135	2.113	2.725	26.88	2336	11.626	0.409	NA	0.04	0.189	173.323	-23.999
130	1	136	2.268	2.686	27.09	919	11.785	0.279	NA	0.16	0.76	-14.328	172.349
131	1	137	2.09	2.709	27.3	1495	11.965	0.416	NA	0.18	0.855	172.512	-173.16
132	1	138	2.172	2.537	27.51	1237	12.156	0.258	NA	0.191	0.908	-64.347	123.141
133	1	139	1.986	2.612	27.72	2225	12.356	0.458	NA	0.2	0.955	158.251	-137.402
134	1	140	2.258	2.566	27.93	962	12.632	0.195	NA	0.276	1.315	-9.494	-167.745
135	1	141	2.168	2.606	28.14	1036	12.731	0.292	NA	0.099	0.469	156.02	165.514
136	1	142	2.186	2.59	28.35	959	12.755	0.268	NA	0.024	0.115	-42.368	161.613
137	1	143	2.09	2.491	28.56	1337	12.893	0.327	NA	0.137	0.655	-134.182	-91.814
138	1	144	2.38	2.552	28.77	1732	13.189	0.108	NA	0.296	1.411	11.759	145.941
139	1	145	2.19	2.52	28.98	819	13.382	0.235	NA	0.193	0.918	-170.607	177.634
140	1	146	2.384	2.525	29.19	921	13.575	0.082	NA	0.194	0.923	1.24	171.847
141	1	147	2.424	2.479	29.4	1407	13.636	0.032	NA	0.061	0.289	-48.282	-49.522
142	1	148	2.359	2.559	29.61	1109	13.74	0.124	NA	0.104	0.493	129.381	177.663
143	1	149	2.404	2.565	29.82	1254	13.785	0.116	NA	0.046	0.219	6.817	-122.564
144	1	150	2.386	2.551	30.03	851	13.808	0.106	NA	0.023	0.109	-141.731	-148.548
145	1	151	2.485	2.581	30.24	2242	13.912	0.15	NA	0.103	0.492	17.316	159.047
146	1	152	2.303	2.445	30.45	913	14.139	0.111	NA	0.227	1.081	-143.01	-160.325
147	1	153	2.263	2.584	30.66	1132	14.284	0.203	NA	0.145	0.692	106.25	-110.74
148	1	154	2.419	2.58	30.87	1250	14.44	0.131	NA	0.156	0.744	-1.566	-107.816
149	1	155	2.294	2.552	31.08	915	14.568	0.158	NA	0.128	0.611	-167.307	-165.741
150	1	156	2.424	2.528	31.29	1538	14.701	0.08	NA	0.132	0.63	-10.154	157.153
151	1	157	2.416	2.619	31.5	1964	14.792	0.17	NA	0.091	0.433	95.151	105.304
152	1	158	2.491	2.575	31.71	1544	14.879	0.148	NA	0.087	0.415	-30.06	-125.21
153	1	159	2.347	2.595	31.92	1567	15.024	0.161	NA	0.146	0.693	172.32	-157.62
154	1	160	2.384	2.571	32.13	1030	15.068	0.126	NA	0.044	0.208	-33.437	154.243
155	1	161	2.578	2.702	32.34	1725	15.303	0.302	NA	0.235	1.118	34.1	67.536
156	1	162	2.322	2.6	32.55	1877	15.579	0.177	NA	0.276	1.313	-158.11	167.79
157	1	163	2.42	2.496	32.76	1506	15.721	0.048	NA	0.142	0.678	-46.602	111.507
158	1	164	2.438	2.526	32.97	1410	15.756	0.081	NA	0.035	0.166	58.981	105.583
159	1	165	2.342	2.56	33.18	1164	15.858	0.132	NA	0.102	0.486	160.685	101.704
160	1	166	2.26	2.597	33.39	902	15.948	0.214	NA	0.09	0.429	155.67	-5.015
161	1	167	2.314	2.466	33.6	981	16.09	0.102	NA	0.141	0.674	-67.623	136.707
162	1	168	2.432	2.513	33.81	1021	16.217	0.066	NA	0.127	0.605	21.566	89.189
163	1	169	2.284	2.585	34.02	998	16.382	0.189	NA	0.165	0.785	154.07	132.503
164	1	170	2.431	2.507	34.23	1405	16.548	0.06	NA	0.167	0.794	-27.941	177.99
165	1	171	2.416	2.554	34.44	981	16.598	0.106	NA	0.05	0.238	107.495	135.436
166	1	172	2.428	2.548	34.65	1975	16.612	0.1	NA	0.014	0.065	-29.375	-136.871
167	1	173	2.422	2.445	34.86	1335	16.715	0.009	NA	0.103	0.491	-92.906	-63.531
168	1	174	2.373	2.471	35.07	1301	16.771	0.047	NA	0.056	0.266	151.792	-115.302
169	1	175	2.424	2.538	35.28	859	16.855	0.09	NA	0.084	0.4	52.662	-99.13
170	1	176	2.515	2.561	35.49	844	16.949	0.151	NA	0.094	0.448	14.211	-38.452
171	1	177	2.466	2.617	35.7	808	17.024	0.176	NA	0.075	0.355	131.189	116.978
172	1	178	2.397	2.589	35.91	949	17.098	0.141	NA	0.075	0.356	-157.51	71.301
173	1	179	2.411	2.608	36.12	1623	17.122	0.159	NA	0.024	0.114	54.264	-148.226
174	1	180	2.49	2.613	36.33	900	17.201	0.181	NA	0.079	0.377	3.737	-50.526
175	1	181	2.401	2.606	36.54	1120	17.291	0.158	NA	0.09	0.427	-175.429	-179.166
176	1	182	2.436	2.617	36.75	1504	17.328	0.17	NA	0.037	0.178	18.014	-166.557
177	1	183	2.454	2.655	36.96	1785	17.37	0.21	NA	0.042	0.199	65.136	47.122
178	1	184	2.541	2.666	37.17	949	17.458	0.251	NA	0.088	0.417	6.626	-58.51
179	1	185	2.541	2.581	37.38	1348	17.543	0.183	NA	0.085	0.404	-89.837	-96.462
180	1	186	2.527	2.585	37.59	1358	17.558	0.177	NA	0.015	0.072	163.461	-106.702
181	1	187	2.412	2.696	37.8	1279	17.718	0.247	NA	0.16	0.762	135.963	-27.499
182	1	188	2.559	2.742	38.01	1461	17.873	0.327	NA	0.155	0.736	17.244	-118.718
183	1	189	2.46	2.638	38.22	1463	18.017	0.194	NA	0.144	0.686	-133.67	-150.914
184	1	190	2.459	2.695	38.43	940	18.074	0.251	NA	0.058	0.274	90.383	-135.947
185	1	191	2.474	2.777	38.64	1393	18.157	0.334	NA	0.083	0.395	79.59	-10.793
186	1	192	2.476	2.647	38.85	921	18.287	0.208	NA	0.13	0.618	-89.191	-168.781
187	1	193	2.511	2.708	39.06	1128	18.357	0.277	NA	0.07	0.334	59.967	149.159
188	1	194	2.477	2.716	39.27	1043	18.393	0.274	NA	0.035	0.168	167.011	107.043
189	1	195	2.424	2.704	39.48	1435	18.447	0.255	NA	0.055	0.26	-166.961	26.028
190	1	196	2.391	2.453	39.69	2911	18.7	0.023	NA	0.253	1.206	-97.392	69.569
191	1	197	2.536	2.626	39.9	1241	18.927	0.215	NA	0.226	1.077	50.268	147.66
192	1	198	2.521	2.572	40.11	2225	18.983	0.163	NA	0.056	0.268	-104.835	-155.103
193	1	199	2.531	2.611	40.32	1689	19.023	0.2	NA	0.041	0.193	75.684	-179.481
194	1	200	2.571	2.627	40.53	1399	19.066	0.237	NA	0.042	0.201	21.383	-54.302
195	1	201	2.456	2.644	40.74	902	19.181	0.2	NA	0.116	0.552	171.24	149.857
196	1	202	2.392	2.681	40.95	1909	19.255	0.233	NA	0.074	0.351	150.18	-21.06
197	1	203	2.255	2.641	41.16	1600	19.398	0.249	NA	0.142	0.679	-163.72	46.1
198	1	204	2.333	2.57	41.37	2289	19.502	0.146	NA	0.105	0.499	-42.459	121.261
199	1	205	2.186	2.498	41.58	2316	19.666	0.234	NA	0.164	0.78	-153.776	-111.317
200	1	206	2.407	2.597	41.79	2634	19.909	0.149	NA	0.242	1.154	24.21	177.986
