# Supplementary material for: Random sub-diffusion and capture of genes by the nuclear pore reduces dynamics and coordinates inter-chromosomal movement
Source: eLife. 2021 May 18;10:e66238. doi: 10.7554/eLife.66238 (PMC8195609; doi:10.7554/eLife.66238)
Supplement: Figure 6—source data 1. [file elife-66238-fig6-data1.zip › CLUST_DB/CLUST_HIS4dip_MinusH/190328_QuickCap_H4dip_MinusH_Sec_16.csv]

Nr	TID	PID	x [micron]	y [micron]	t [sec]	I [val]	Len [micron]	D2S [micron]	D2R [micron]	D2P [micron]	v [micron/sec]	α [deg]	Δα [deg]
1	1	6	1.699	2.434	0	4518	0	0	NA	NA	NA	NA	NA
2	1	7	1.686	2.395	0.21	2707	0.041	0.041	NA	0.041	0.196	-109.021	NA
3	1	8	1.646	2.328	0.42	4537	0.119	0.118	NA	0.078	0.369	-120.561	-11.54
4	1	9	1.74	2.311	0.63	2481	0.214	0.129	NA	0.096	0.456	-10.258	110.303
5	1	10	1.722	2.357	0.84	3206	0.264	0.08	NA	0.049	0.234	111.932	122.191
6	1	11	1.748	2.257	1.05	2839	0.367	0.184	NA	0.103	0.492	-75.3	172.768
7	1	12	1.742	2.352	1.26	2459	0.463	0.092	NA	0.096	0.457	93.914	169.214
8	1	13	1.704	2.409	1.47	2756	0.53	0.025	NA	0.068	0.322	123.692	29.778
9	1	14	1.695	2.458	1.68	4262	0.58	0.024	NA	0.05	0.237	100.356	-23.336
10	1	15	1.732	2.399	1.89	1582	0.649	0.047	NA	0.069	0.327	-57.999	-158.354
11	1	16	1.685	2.529	2.1	4480	0.786	0.096	NA	0.137	0.654	109.664	167.662
12	1	17	1.773	2.577	2.31	2623	0.886	0.161	NA	0.1	0.474	29.02	-80.644
13	1	18	1.797	2.581	2.52	2141	0.911	0.177	NA	0.025	0.119	10.064	-18.956
14	1	19	1.719	2.498	2.73	1713	1.024	0.068	NA	0.114	0.542	-133.21	-143.275
15	1	20	1.739	2.382	2.94	2681	1.143	0.066	NA	0.119	0.564	-80.243	52.968
16	1	21	1.686	2.464	3.15	5599	1.241	0.033	NA	0.098	0.468	122.825	-156.932
17	1	22	1.749	2.542	3.36	3238	1.341	0.119	NA	0.1	0.477	50.867	-71.958
18	1	23	1.713	2.434	3.57	4902	1.455	0.014	NA	0.113	0.54	-108.451	-159.319
19	1	24	1.781	2.53	3.78	4953	1.572	0.126	NA	0.117	0.556	54.63	163.081
20	1	25	1.759	2.542	3.99	2741	1.597	0.124	NA	0.025	0.119	150.663	96.033
21	1	26	1.798	2.575	4.2	4166	1.647	0.172	NA	0.051	0.242	40.433	-110.23
22	1	27	1.77	2.508	4.41	2464	1.719	0.103	NA	0.072	0.343	-112.857	-153.29
23	1	28	1.846	2.557	4.62	3108	1.81	0.192	NA	0.091	0.432	32.716	145.573
24	1	29	1.852	2.542	4.83	3080	1.826	0.188	NA	0.016	0.076	-67.853	-100.569
25	1	30	1.764	2.477	5.04	4403	1.936	0.078	NA	0.11	0.522	-143.19	-75.337
26	1	31	1.798	2.454	5.25	3351	1.977	0.101	NA	0.041	0.195	-33.874	109.316
27	1	32	1.866	2.465	5.46	2220	2.045	0.17	NA	0.069	0.328	9.277	43.151
28	1	33	1.825	2.568	5.67	2540	2.157	0.184	NA	0.111	0.53	111.791	102.514
29	1	34	1.777	2.473	5.88	2459	2.264	0.087	NA	0.107	0.509	-116.832	131.377
30	1	35	1.837	2.487	6.09	2828	2.326	0.148	NA	0.062	0.295	12.871	129.703
31	1	36	1.827	2.504	6.3	2709	2.345	0.146	NA	0.019	0.093	120.321	107.45
32	1	37	1.81	2.503	6.51	3035	2.362	0.131	NA	0.017	0.083	-179.129	60.55
33	1	38	1.822	2.402	6.72	2137	2.464	0.127	NA	0.102	0.485	-83.196	95.934
34	1	39	1.75	2.373	6.93	2205	2.542	0.079	NA	0.078	0.372	-158.186	-74.99
35	1	40	1.763	2.383	7.14	2978	2.56	0.082	NA	0.017	0.083	36.529	-165.285
36	1	41	1.777	2.474	7.35	2026	2.652	0.088	NA	0.092	0.438	81.483	44.954
37	1	42	1.715	2.453	7.56	3061	2.717	0.025	NA	0.065	0.311	-161.017	117.5
38	1	43	1.724	2.446	7.77	2408	2.728	0.028	NA	0.011	0.055	-36.918	124.099
39	1	44	1.727	2.432	7.98	1881	2.743	0.028	NA	0.015	0.071	-78.36	-41.442
40	1	45	1.715	2.364	8.19	2958	2.812	0.072	NA	0.069	0.328	-99.964	-21.604
41	1	46	1.756	2.392	8.4	1862	2.861	0.07	NA	0.049	0.234	35.439	135.403
42	1	47	1.752	2.281	8.61	1796	2.972	0.161	NA	0.111	0.528	-92.025	-127.463
43	1	48	1.797	2.363	8.82	1934	3.066	0.121	NA	0.094	0.447	60.846	152.87
44	1	49	1.745	2.339	9.03	2711	3.124	0.105	NA	0.058	0.275	-155.357	143.797
45	1	50	1.746	2.342	9.24	2357	3.127	0.103	NA	0.003	0.013	74.072	-130.57
46	1	51	1.731	2.297	9.45	2173	3.174	0.14	NA	0.047	0.225	-108.434	177.494
47	1	52	1.756	2.325	9.66	2342	3.212	0.122	NA	0.038	0.179	47.987	156.42
48	1	53	1.844	2.392	9.87	1147	3.322	0.151	NA	0.111	0.528	37.193	-10.794
49	1	54	1.741	2.208	10.08	1888	3.533	0.229	NA	0.211	1.005	-119.393	-156.586
50	1	55	1.773	2.116	10.29	3033	3.631	0.326	NA	0.097	0.463	-70.765	48.628
51	1	56	1.864	2.222	10.5	1397	3.771	0.268	NA	0.14	0.666	49.321	120.086
52	1	57	1.874	2.176	10.71	2028	3.819	0.312	NA	0.048	0.228	-77.333	-126.654
53	1	58	1.912	2.264	10.92	1561	3.915	0.272	NA	0.096	0.458	66.812	144.145
54	1	59	1.855	2.104	11.13	2926	4.085	0.365	NA	0.17	0.81	-109.64	-176.451
55	1	60	1.83	2.212	11.34	3037	4.196	0.258	NA	0.111	0.528	102.796	-147.564
56	1	61	1.833	2.257	11.55	2271	4.241	0.222	NA	0.045	0.215	86.745	-16.051
57	1	62	1.851	2.25	11.76	1932	4.26	0.239	NA	0.02	0.093	-21.169	-107.914
58	1	63	1.749	2.145	11.97	2611	4.407	0.293	NA	0.146	0.697	-134.268	-113.099
59	1	64	1.775	2.192	12.18	1629	4.46	0.254	NA	0.054	0.255	60.688	-165.044
60	1	65	1.746	2.219	12.39	4362	4.5	0.22	NA	0.04	0.189	137.375	76.687
61	1	66	1.742	2.219	12.6	2310	4.504	0.219	NA	0.004	0.021	177.157	39.783
62	1	67	1.785	2.209	12.81	3445	4.549	0.24	NA	0.045	0.212	-12.421	170.422
63	1	68	1.758	2.21	13.02	3415	4.577	0.231	NA	0.028	0.131	177.975	-169.604
64	1	69	1.809	2.294	13.23	2683	4.675	0.178	NA	0.099	0.469	58.487	-119.488
65	1	70	1.771	2.258	13.44	2346	4.728	0.19	NA	0.052	0.25	-136.456	165.057
66	1	71	1.884	2.359	13.65	1544	4.879	0.199	NA	0.151	0.72	41.915	178.372
67	1	72	1.849	2.226	13.86	2820	5.017	0.256	NA	0.138	0.656	-104.523	-146.438
68	1	73	1.882	2.223	14.07	2852	5.049	0.279	NA	0.033	0.157	-4.192	100.331
69	1	74	1.881	2.232	14.28	4091	5.058	0.272	NA	0.009	0.041	96.134	100.326
70	1	75	1.817	2.239	14.49	1678	5.122	0.228	NA	0.064	0.306	173.783	77.649
71	1	76	1.891	2.265	14.7	1326	5.201	0.255	NA	0.078	0.373	19.781	-154.003
72	1	77	1.853	2.242	14.91	2131	5.245	0.246	NA	0.044	0.212	-148.471	-168.251
73	1	78	1.882	2.162	15.12	2372	5.33	0.327	NA	0.085	0.404	-70.014	78.456
74	1	79	1.922	2.164	15.33	1973	5.37	0.35	NA	0.04	0.192	2.693	72.708
75	1	80	1.952	2.238	15.54	2220	5.449	0.32	NA	0.079	0.376	68.243	65.55
76	1	81	1.928	2.217	15.75	1245	5.481	0.315	NA	0.032	0.151	-139.483	152.273
77	1	82	1.896	2.185	15.96	1824	5.526	0.317	NA	0.045	0.215	-134.122	5.361
78	1	83	1.932	2.269	16.17	2254	5.618	0.285	NA	0.092	0.439	66.749	-159.129
79	1	84	1.909	2.226	16.38	1395	5.667	0.295	NA	0.049	0.233	-118.396	174.854
80	1	85	1.888	2.209	16.59	1486	5.694	0.294	NA	0.027	0.129	-140.346	-21.949
81	1	86	1.832	2.266	16.8	1134	5.774	0.214	NA	0.08	0.379	134.612	-85.043
82	1	87	1.915	2.257	17.01	1992	5.857	0.279	NA	0.083	0.396	-6.005	-140.617
83	1	88	1.897	2.217	17.22	3065	5.901	0.294	NA	0.044	0.211	-113.776	-107.77
84	1	89	1.945	2.274	17.43	2082	5.976	0.293	NA	0.075	0.356	50.188	163.964
85	1	90	1.943	2.225	17.64	3876	6.025	0.32	NA	0.049	0.232	-92.946	-143.134
86	1	91	1.915	2.285	17.85	2790	6.09	0.262	NA	0.065	0.312	115.068	-151.987
87	1	92	1.82	2.333	18.06	2730	6.197	0.157	NA	0.107	0.509	153.053	37.985
88	1	93	1.892	2.262	18.27	3168	6.298	0.258	NA	0.101	0.482	-44.767	162.18
89	1	94	1.797	2.248	18.48	4014	6.394	0.21	NA	0.096	0.457	-171.565	-126.798
90	1	95	1.785	2.211	18.69	3016	6.432	0.238	NA	0.038	0.182	-107.349	64.216
91	1	96	1.838	2.176	18.9	1683	6.496	0.293	NA	0.064	0.303	-33.744	73.605
92	1	97	1.813	2.158	19.11	4364	6.527	0.298	NA	0.031	0.149	-144.416	-110.672
93	1	98	1.837	2.278	19.32	3161	6.65	0.208	NA	0.123	0.585	78.494	-137.09
94	1	99	1.817	2.276	19.53	2560	6.67	0.197	NA	0.02	0.097	-172.967	108.538
95	1	100	1.854	2.253	19.74	1960	6.713	0.238	NA	0.043	0.204	-31.993	140.975
96	1	101	1.866	2.205	19.95	1260	6.763	0.283	NA	0.049	0.234	-75.212	-43.219
97	1	102	1.819	2.226	20.16	2316	6.814	0.24	NA	0.051	0.244	155.982	-128.806
98	1	103	1.771	2.133	20.37	1760	6.919	0.309	NA	0.105	0.5	-117.394	86.624
99	1	104	1.784	2.211	20.58	3613	6.998	0.238	NA	0.079	0.376	80.897	-161.71
100	1	105	1.805	2.26	20.79	2084	7.051	0.204	NA	0.053	0.254	66.126	-14.771
101	1	106	1.849	2.226	21	2423	7.107	0.256	NA	0.055	0.264	-37.78	-103.906
102	1	107	1.748	2.168	21.21	3500	7.223	0.27	NA	0.116	0.555	-150.467	-112.686
103	1	108	1.821	2.242	21.42	2184	7.327	0.228	NA	0.104	0.495	44.812	-164.721
104	1	109	1.807	2.316	21.63	5004	7.402	0.16	NA	0.075	0.359	100.78	55.968
105	1	110	1.821	2.375	21.84	1297	7.464	0.135	NA	0.061	0.291	77.001	-23.779
106	1	111	1.824	2.454	22.05	3007	7.542	0.127	NA	0.079	0.375	87.549	10.548
107	1	112	1.742	2.4	22.26	3411	7.641	0.054	NA	0.099	0.469	-146.989	125.462
108	1	113	1.783	2.409	22.47	1147	7.683	0.088	NA	0.042	0.202	11.33	158.318
109	1	114	1.7	2.544	22.68	3460	7.842	0.11	NA	0.159	0.756	121.702	110.373
110	1	115	1.771	2.543	22.89	2201	7.913	0.13	NA	0.071	0.338	-0.842	-122.545
111	1	116	1.833	2.459	23.1	1941	8.017	0.136	NA	0.104	0.495	-53.34	-52.497
112	1	117	1.789	2.466	23.31	2047	8.061	0.095	NA	0.045	0.212	171.559	-135.102
113	1	118	1.83	2.462	23.52	1661	8.103	0.134	NA	0.041	0.198	-4.545	-176.104
114	1	119	1.831	2.378	23.73	1969	8.187	0.143	NA	0.084	0.402	-89.549	-85.004
115	1	120	1.783	2.276	23.94	2839	8.299	0.178	NA	0.112	0.534	-115.019	-25.47
116	1	121	1.818	2.438	24.15	2289	8.465	0.119	NA	0.165	0.787	77.911	-167.07
117	1	122	1.874	2.418	24.36	2015	8.525	0.176	NA	0.06	0.286	-19.679	-97.589
118	1	123	1.765	2.41	24.57	3232	8.634	0.07	NA	0.11	0.522	-175.711	-156.033
119	1	124	1.78	2.353	24.78	1585	8.693	0.114	NA	0.058	0.278	-75.266	100.445
120	1	125	1.78	2.438	24.99	2335	8.777	0.081	NA	0.084	0.402	89.902	165.168
121	1	126	1.786	2.339	25.2	2218	8.875	0.128	NA	0.098	0.468	-86.66	-176.562
122	1	127	1.795	2.318	25.41	2188	8.898	0.15	NA	0.023	0.11	-67.086	19.575
123	1	128	1.791	2.305	25.62	3135	8.912	0.158	NA	0.014	0.065	-107.811	-40.725
124	1	129	1.808	2.399	25.83	1356	9.007	0.114	NA	0.096	0.455	79.84	-172.349
125	1	130	1.7	2.384	26.04	1723	9.116	0.05	NA	0.108	0.515	-171.901	108.258
126	1	131	1.733	2.278	26.25	2754	9.227	0.159	NA	0.111	0.528	-73.207	98.694
127	1	132	1.774	2.286	26.46	4832	9.269	0.166	NA	0.043	0.204	11.064	84.271
128	1	133	1.696	2.269	26.67	4283	9.35	0.165	NA	0.081	0.385	-167.93	-178.994
129	1	134	1.778	2.237	26.88	3624	9.439	0.212	NA	0.088	0.421	-21.066	146.864
130	1	135	1.783	2.273	27.09	3598	9.474	0.181	NA	0.036	0.169	82.61	103.677
131	1	136	1.806	2.308	27.3	1719	9.517	0.165	NA	0.043	0.203	56.924	-25.686
132	1	137	1.752	2.377	27.51	2984	9.604	0.077	NA	0.088	0.418	128.08	71.156
133	1	138	1.762	2.294	27.72	4339	9.689	0.154	NA	0.084	0.401	-82.886	149.035
134	1	139	1.769	2.194	27.93	3411	9.789	0.25	NA	0.1	0.477	-85.901	-3.015
135	1	140	1.783	2.214	28.14	2611	9.813	0.236	NA	0.024	0.115	55.262	141.162
136	1	141	1.715	2.21	28.35	2278	9.881	0.224	NA	0.068	0.324	-177.068	127.671
137	1	142	1.757	2.226	28.56	891	9.926	0.215	NA	0.045	0.215	20.845	-162.087
138	1	143	1.777	2.315	28.77	2623	10.017	0.142	NA	0.091	0.432	77.186	56.341
139	1	144	1.8	2.264	28.98	1821	10.073	0.197	NA	0.056	0.265	-66.459	-143.645
140	1	145	1.767	2.349	29.19	1435	10.164	0.109	NA	0.091	0.434	110.906	177.365
141	1	146	1.772	2.368	29.4	4599	10.184	0.098	NA	0.02	0.096	75.356	-35.55
142	1	147	1.826	2.397	29.61	2015	10.245	0.132	NA	0.061	0.288	28.461	-46.895
143	1	148	1.737	2.326	29.82	1122	10.358	0.114	NA	0.114	0.541	-141.432	-169.893
144	1	149	1.71	2.386	30.03	2643	10.424	0.049	NA	0.066	0.312	113.941	-104.627
145	1	150	1.806	2.391	30.24	1258	10.52	0.115	NA	0.096	0.458	2.625	-111.316
146	1	151	1.852	2.397	30.45	2952	10.566	0.157	NA	0.046	0.219	8.36	5.736
147	1	152	1.81	2.349	30.66	1853	10.63	0.139	NA	0.064	0.303	-131.364	-139.724
148	1	153	1.792	2.37	30.87	2862	10.657	0.112	NA	0.027	0.129	131.374	-97.262
149	1	154	1.703	2.448	31.08	3336	10.775	0.015	NA	0.118	0.562	138.594	7.22
150	1	155	1.791	2.418	31.29	2304	10.868	0.093	NA	0.093	0.443	-18.685	-157.279
151	1	156	1.825	2.474	31.5	1683	10.934	0.133	NA	0.066	0.313	58.946	77.631
152	1	157	1.749	2.426	31.71	4447	11.023	0.051	NA	0.09	0.428	-147.486	153.568
153	1	158	1.791	2.484	31.92	2325	11.095	0.105	NA	0.072	0.342	54.28	-158.234
154	1	159	1.693	2.488	32.13	3394	11.194	0.055	NA	0.098	0.469	178.044	123.763
155	1	160	1.756	2.482	32.34	3319	11.257	0.075	NA	0.063	0.299	-5.005	176.951
156	1	161	1.771	2.483	32.55	3402	11.272	0.087	NA	0.016	0.074	3.022	8.028
157	1	162	1.784	2.348	32.76	4268	11.408	0.121	NA	0.136	0.648	-84.628	-87.651
158	1	163	1.739	2.402	32.97	3746	11.479	0.051	NA	0.071	0.336	129.112	-146.259
159	1	164	1.798	2.368	33.18	1986	11.547	0.119	NA	0.068	0.324	-30.189	-159.302
160	1	165	1.749	2.449	33.39	2346	11.641	0.052	NA	0.094	0.449	121.464	151.653
161	1	166	1.77	2.425	33.6	2239	11.673	0.071	NA	0.032	0.152	-49.326	-170.79
162	1	167	1.831	2.479	33.81	3065	11.755	0.139	NA	0.082	0.391	41.899	91.225
163	1	168	1.745	2.409	34.02	2519	11.866	0.052	NA	0.111	0.529	-140.755	177.346
164	1	169	1.762	2.485	34.23	3775	11.944	0.081	NA	0.078	0.371	77.303	-141.942
165	1	170	1.842	2.443	34.44	2297	12.034	0.143	NA	0.09	0.43	-27.552	-104.855
166	1	171	1.77	2.392	34.65	2847	12.122	0.083	NA	0.088	0.42	-144.126	-116.573
167	1	172	1.803	2.459	34.86	3332	12.197	0.107	NA	0.075	0.356	64.501	-151.373
168	1	173	1.845	2.495	35.07	2286	12.253	0.158	NA	0.055	0.263	40.846	-23.655
169	1	174	1.871	2.424	35.28	3319	12.329	0.172	NA	0.076	0.364	-69.773	-110.619
170	1	175	1.932	2.397	35.49	2775	12.396	0.236	NA	0.067	0.319	-23.433	46.341
171	1	176	1.956	2.405	35.7	1986	12.421	0.258	NA	0.025	0.118	19.231	42.663
172	1	177	2.025	2.32	35.91	1917	12.53	0.345	NA	0.11	0.522	-51.077	-70.307
173	1	178	2.022	2.413	36.12	1216	12.623	0.324	NA	0.093	0.442	91.409	142.486
174	1	179	1.952	2.342	36.33	1919	12.722	0.269	NA	0.099	0.472	-134.811	133.78
175	1	180	1.96	2.375	36.54	1324	12.755	0.268	NA	0.033	0.159	75.893	-149.296
176	1	181	2.014	2.459	36.75	2111	12.855	0.316	NA	0.099	0.473	57.588	-18.305
177	1	182	1.964	2.372	36.96	1700	12.955	0.272	NA	0.1	0.478	-119.966	-177.554
178	1	183	1.979	2.436	37.17	2402	13.022	0.28	NA	0.067	0.317	76.2	-163.834
179	1	184	2.031	2.391	37.38	1817	13.09	0.334	NA	0.068	0.326	-41.644	-117.844
180	1	185	2.017	2.336	37.59	1134	13.147	0.332	NA	0.056	0.268	-104.433	-62.789
181	1	186	2.027	2.338	37.8	1288	13.157	0.341	NA	0.01	0.048	7.074	111.507
182	1	187	1.964	2.392	38.01	1410	13.239	0.268	NA	0.083	0.394	138.978	131.904
183	1	188	1.99	2.338	38.22	1486	13.299	0.307	NA	0.06	0.286	-63.996	157.026
184	1	189	1.997	2.362	38.43	857	13.324	0.306	NA	0.025	0.119	74.855	138.851
185	1	190	2.019	2.267	38.64	1152	13.422	0.361	NA	0.097	0.463	-76.71	-151.565
186	1	191	2.02	2.372	38.85	2114	13.526	0.327	NA	0.105	0.498	89.415	166.125
187	1	192	1.985	2.358	39.06	1021	13.564	0.296	NA	0.038	0.18	-158.124	112.461
188	1	193	2.021	2.312	39.27	2353	13.622	0.344	NA	0.058	0.277	-52.214	105.91
189	1	194	2.014	2.291	39.48	1092	13.644	0.345	NA	0.022	0.105	-109.033	-56.819
190	1	195	2.088	2.548	39.69	2169	13.912	0.405	NA	0.268	1.275	73.994	-176.973
191	1	196	2.038	2.486	39.9	1339	13.992	0.343	NA	0.08	0.379	-128.141	157.866
192	1	197	2.036	2.42	40.11	1376	14.057	0.337	NA	0.065	0.311	-92.03	36.11
193	1	198	2.083	2.587	40.32	1823	14.23	0.413	NA	0.173	0.825	74.383	166.413
194	1	199	2.084	2.616	40.53	2634	14.259	0.426	NA	0.028	0.135	86.724	12.341
195	1	200	2.05	2.506	40.74	1450	14.374	0.359	NA	0.115	0.547	-107.269	166.007
196	1	201	2.016	2.831	40.95	2990	14.7	0.509	NA	0.327	1.556	95.938	-156.793
197	1	202	2.004	2.711	41.16	2188	14.821	0.412	NA	0.12	0.574	-96.167	167.895
198	1	203	2.055	2.752	41.37	2956	14.887	0.478	NA	0.066	0.314	38.134	134.301
199	1	204	2.047	2.787	41.58	3462	14.922	0.496	NA	0.036	0.169	103.126	64.992
200	1	205	2.079	2.666	41.79	2129	15.047	0.445	NA	0.125	0.593	-75.235	-178.361
