# Supplementary material for: Random sub-diffusion and capture of genes by the nuclear pore reduces dynamics and coordinates inter-chromosomal movement
Source: eLife. 2021 May 18;10:e66238. doi: 10.7554/eLife.66238 (PMC8195609; doi:10.7554/eLife.66238)
Supplement: Figure 6—source data 1. [file elife-66238-fig6-data1.zip › CLUST_DB/CLUST_HIS4dip_MinusH/190328_QuickCap_H4dip_MinusH_Sec_17.csv]

Nr	TID	PID	x [micron]	y [micron]	t [sec]	I [val]	Len [micron]	D2S [micron]	D2R [micron]	D2P [micron]	v [micron/sec]	α [deg]	Δα [deg]
1	1	6	2.504	2.499	0	5288	0	0	NA	NA	NA	NA	NA
2	1	7	2.536	2.475	0.21	4836	0.04	0.04	NA	0.04	0.188	-37.002	NA
3	1	8	2.482	2.476	0.42	4499	0.093	0.032	NA	0.054	0.257	179.225	-143.773
4	1	9	2.564	2.397	0.63	3950	0.207	0.118	NA	0.114	0.541	-43.804	136.971
5	1	10	2.603	2.469	0.84	5062	0.289	0.104	NA	0.082	0.391	61.242	105.047
6	1	11	2.513	2.432	1.05	3460	0.387	0.067	NA	0.098	0.467	-157.76	140.998
7	1	12	2.61	2.415	1.26	3953	0.486	0.135	NA	0.099	0.47	-9.55	148.21
8	1	13	2.707	2.428	1.47	5115	0.583	0.214	NA	0.097	0.464	7.634	17.184
9	1	14	2.623	2.416	1.68	4059	0.667	0.145	NA	0.084	0.401	-171.756	-179.39
10	1	15	2.528	2.371	1.89	4473	0.773	0.13	NA	0.106	0.504	-154.706	17.05
11	1	16	2.62	2.347	2.1	5109	0.869	0.191	NA	0.096	0.456	-14.594	140.112
12	1	17	2.529	2.353	2.31	3594	0.96	0.148	NA	0.091	0.436	176.118	-169.289
13	1	18	2.556	2.351	2.52	4661	0.988	0.156	NA	0.027	0.131	-3.607	-179.724
14	1	19	2.517	2.35	2.73	4330	1.028	0.149	NA	0.04	0.19	-178.034	-174.427
15	1	20	2.595	2.421	2.94	5544	1.133	0.12	NA	0.106	0.503	41.983	-139.983
16	1	21	2.607	2.365	3.15	3338	1.191	0.169	NA	0.057	0.273	-78.015	-119.998
17	1	22	2.653	2.359	3.36	4159	1.237	0.204	NA	0.047	0.221	-6.639	71.376
18	1	23	2.595	2.357	3.57	4473	1.295	0.168	NA	0.058	0.276	-177.772	-171.133
19	1	24	2.578	2.347	3.78	6547	1.315	0.169	NA	0.02	0.093	-148.8	28.973
20	1	25	2.565	2.36	3.99	5536	1.334	0.151	NA	0.019	0.092	136.109	-75.092
21	1	26	2.604	2.464	4.2	3897	1.445	0.106	NA	0.111	0.527	69.08	-67.028
22	1	27	2.552	2.45	4.41	4032	1.499	0.068	NA	0.054	0.258	-165.177	125.742
23	1	28	2.516	2.433	4.62	5143	1.539	0.067	NA	0.039	0.188	-154.863	10.315
24	1	29	2.627	2.379	4.83	6190	1.662	0.171	NA	0.123	0.587	-25.916	128.946
25	1	30	2.556	2.35	5.04	4661	1.738	0.158	NA	0.076	0.364	-157.485	-131.569
26	1	31	2.622	2.312	5.25	3313	1.814	0.221	NA	0.076	0.36	-30.013	127.473
27	1	32	2.695	2.232	5.46	2553	1.923	0.328	NA	0.109	0.518	-47.269	-17.256
28	1	33	2.746	2.305	5.67	5727	2.011	0.31	NA	0.088	0.42	55.335	102.604
29	1	34	2.541	2.385	5.88	4334	2.231	0.119	NA	0.22	1.049	158.443	103.109
30	1	35	2.59	2.338	6.09	3671	2.3	0.182	NA	0.068	0.326	-43.622	157.935
31	1	36	2.512	2.3	6.3	2122	2.386	0.199	NA	0.087	0.412	-154.038	-110.416
32	1	37	2.591	2.303	6.51	3854	2.465	0.214	NA	0.079	0.376	2.168	156.206
33	1	38	2.505	2.24	6.72	4183	2.573	0.259	NA	0.107	0.511	-143.768	-145.936
34	1	39	2.578	2.311	6.93	2231	2.675	0.201	NA	0.102	0.488	44.299	-171.934
35	1	40	2.549	2.285	7.14	5898	2.714	0.218	NA	0.039	0.187	-138.079	177.622
36	1	41	2.528	2.322	7.35	4556	2.757	0.178	NA	0.042	0.202	119.759	-102.162
37	1	42	2.549	2.357	7.56	3741	2.797	0.149	NA	0.041	0.194	58.312	-61.447
38	1	43	2.56	2.351	7.77	1693	2.81	0.158	NA	0.013	0.06	-28.221	-86.533
39	1	44	2.588	2.363	7.98	3520	2.841	0.16	NA	0.031	0.145	23.472	51.693
40	1	45	2.508	2.314	8.19	4823	2.935	0.185	NA	0.094	0.449	-148.638	-172.111
41	1	46	2.574	2.333	8.4	3801	3.004	0.18	NA	0.069	0.327	16.248	164.887
42	1	47	2.594	2.436	8.61	1832	3.108	0.11	NA	0.105	0.498	78.899	62.651
43	1	48	2.519	2.286	8.82	1730	3.276	0.214	NA	0.168	0.799	-116.61	164.491
44	1	49	2.454	2.292	9.03	5175	3.341	0.213	NA	0.065	0.312	174.563	-68.827
45	1	50	2.512	2.406	9.24	2769	3.47	0.093	NA	0.128	0.611	62.729	-111.833
46	1	51	2.561	2.325	9.45	2764	3.564	0.182	NA	0.094	0.448	-59.053	-121.782
47	1	52	2.593	2.354	9.66	2016	3.607	0.17	NA	0.044	0.208	41.566	100.619
48	1	53	2.507	2.294	9.87	2943	3.713	0.205	NA	0.105	0.502	-145.2	173.234
49	1	54	2.55	2.236	10.08	3274	3.785	0.266	NA	0.072	0.344	-53.149	92.052
50	1	55	2.541	2.365	10.29	5378	3.914	0.139	NA	0.129	0.615	94.266	147.415
51	1	56	2.552	2.354	10.5	3831	3.93	0.153	NA	0.016	0.078	-42.983	-137.25
52	1	57	2.613	2.27	10.71	5111	4.034	0.254	NA	0.104	0.494	-54.042	-11.058
53	1	58	2.685	2.319	10.92	3441	4.122	0.255	NA	0.087	0.416	34.463	88.504
54	1	59	2.596	2.34	11.13	4607	4.213	0.184	NA	0.092	0.436	167.01	132.547
55	1	60	2.606	2.316	11.34	3421	4.239	0.209	NA	0.026	0.123	-67.397	125.593
56	1	61	2.67	2.249	11.55	3854	4.331	0.299	NA	0.092	0.439	-46.359	21.038
57	1	62	2.653	2.288	11.76	5418	4.373	0.258	NA	0.042	0.201	113.189	159.549
58	1	63	2.724	2.201	11.97	4068	4.486	0.37	NA	0.113	0.536	-51.055	-164.244
59	1	64	2.721	2.287	12.18	3829	4.572	0.303	NA	0.086	0.412	92.137	143.192
60	1	65	2.723	2.338	12.39	3313	4.623	0.271	NA	0.051	0.243	87.234	-4.903
61	1	66	2.73	2.383	12.6	2696	4.669	0.254	NA	0.046	0.218	80.986	-6.248
62	1	67	2.763	2.356	12.81	2201	4.712	0.296	NA	0.043	0.203	-38.956	-119.942
63	1	68	2.814	2.325	13.02	3893	4.771	0.355	NA	0.06	0.284	-32.208	6.748
64	1	69	2.809	2.345	13.23	4379	4.792	0.341	NA	0.021	0.098	104.524	136.732
65	1	70	2.767	2.414	13.44	2839	4.873	0.276	NA	0.081	0.386	120.527	16.004
66	1	71	2.803	2.282	13.65	3142	5.01	0.369	NA	0.137	0.652	-74.954	164.519
67	1	72	2.738	2.351	13.86	1335	5.104	0.277	NA	0.095	0.45	133.385	-151.661
68	1	73	2.768	2.285	14.07	1341	5.176	0.339	NA	0.072	0.343	-65.806	160.809
69	1	74	2.838	2.167	14.28	3054	5.314	0.471	NA	0.138	0.657	-59.51	6.296
70	1	75	2.808	2.288	14.49	2658	5.439	0.37	NA	0.125	0.593	103.58	163.09
71	1	76	2.776	2.301	14.7	2577	5.474	0.336	NA	0.035	0.165	157.535	53.955
72	1	77	2.726	2.317	14.91	2698	5.526	0.287	NA	0.053	0.251	162.773	5.237
73	1	78	2.691	2.394	15.12	1670	5.611	0.214	NA	0.085	0.404	114.094	-48.679
74	1	79	2.629	2.4	15.33	2355	5.673	0.159	NA	0.062	0.295	174.411	60.317
75	1	80	2.549	2.396	15.54	2035	5.753	0.112	NA	0.08	0.382	-177.346	8.243
76	1	81	2.606	2.426	15.75	3406	5.818	0.125	NA	0.064	0.306	27.399	-155.254
77	1	82	2.703	2.352	15.96	2980	5.939	0.247	NA	0.122	0.579	-37.461	-64.86
78	1	83	2.696	2.288	16.17	3178	6.003	0.285	NA	0.064	0.305	-95.971	-58.51
79	1	84	2.653	2.351	16.38	3552	6.079	0.21	NA	0.076	0.361	124.579	-139.45
80	1	85	2.654	2.407	16.59	3366	6.136	0.175	NA	0.057	0.27	89.628	-34.952
81	1	86	2.666	2.366	16.8	2630	6.179	0.209	NA	0.043	0.206	-72.991	-162.619
82	1	87	2.675	2.268	17.01	3076	6.277	0.287	NA	0.099	0.469	-84.681	-11.69
83	1	88	2.65	2.326	17.22	4279	6.341	0.226	NA	0.063	0.302	113.454	-161.865
84	1	89	2.639	2.311	17.43	3709	6.36	0.231	NA	0.019	0.089	-124.729	121.816
85	1	90	2.615	2.363	17.64	3029	6.417	0.175	NA	0.058	0.274	115.15	-120.121
86	1	91	2.683	2.277	17.85	4603	6.526	0.285	NA	0.109	0.521	-51.655	-166.805
87	1	92	2.748	2.335	18.06	3349	6.614	0.294	NA	0.087	0.415	41.45	93.105
88	1	93	2.679	2.314	18.27	2984	6.686	0.254	NA	0.072	0.345	-163.553	154.997
89	1	94	2.624	2.308	18.48	2182	6.741	0.225	NA	0.055	0.261	-173.309	-9.757
90	1	95	2.689	2.284	18.69	4576	6.809	0.283	NA	0.069	0.327	-20.135	153.174
91	1	96	2.705	2.285	18.9	3409	6.826	0.293	NA	0.017	0.079	2.436	22.571
92	1	97	2.714	2.296	19.11	1945	6.84	0.292	NA	0.014	0.068	50.682	48.246
93	1	98	2.709	2.267	19.32	4234	6.87	0.309	NA	0.029	0.14	-99.993	-150.675
94	1	99	2.686	2.261	19.53	2865	6.894	0.3	NA	0.024	0.114	-164.155	-64.162
95	1	100	2.662	2.302	19.74	2815	6.942	0.252	NA	0.048	0.228	121.136	-74.71
96	1	101	2.676	2.24	19.95	4460	7.005	0.311	NA	0.064	0.303	-76.826	162.038
97	1	102	2.686	2.209	20.16	3968	7.037	0.341	NA	0.032	0.152	-72.438	4.388
98	1	103	2.614	2.302	20.37	2700	7.154	0.225	NA	0.117	0.557	127.518	-160.044
99	1	104	2.725	2.278	20.58	3586	7.267	0.312	NA	0.113	0.538	-12.221	-139.739
100	1	105	2.723	2.213	20.79	4155	7.332	0.36	NA	0.065	0.309	-91.209	-78.988
101	1	106	2.825	2.184	21	3065	7.438	0.449	NA	0.106	0.503	-15.892	75.317
102	1	107	2.904	2.26	21.21	2781	7.546	0.466	NA	0.109	0.517	43.682	59.573
103	1	108	2.843	2.192	21.42	4473	7.637	0.457	NA	0.091	0.434	-131.981	-175.663
104	1	109	2.838	2.259	21.63	2451	7.705	0.411	NA	0.068	0.322	93.686	-134.333
105	1	110	2.826	2.208	21.84	4994	7.758	0.434	NA	0.053	0.25	-103.562	162.752
106	1	111	2.835	2.32	22.05	3827	7.869	0.376	NA	0.112	0.533	85.501	-170.937
107	1	112	2.763	2.273	22.26	5535	7.955	0.343	NA	0.086	0.41	-146.904	127.595
108	1	113	2.666	2.337	22.47	3059	8.071	0.229	NA	0.116	0.552	146.56	-66.536
109	1	114	2.665	2.395	22.68	3731	8.13	0.191	NA	0.058	0.277	91.283	-55.277
110	1	115	2.69	2.402	22.89	3477	8.155	0.209	NA	0.026	0.122	15.436	-75.847
111	1	116	2.704	2.413	23.1	2873	8.173	0.218	NA	0.018	0.086	36.95	21.514
112	1	117	2.724	2.4	23.31	2502	8.197	0.241	NA	0.024	0.115	-32.679	-69.628
113	1	118	2.84	2.329	23.52	3660	8.333	0.376	NA	0.136	0.647	-31.488	1.191
114	1	119	2.862	2.298	23.73	4164	8.371	0.41	NA	0.037	0.177	-54.201	-22.713
115	1	120	2.739	2.275	23.94	2336	8.496	0.324	NA	0.125	0.597	-169.258	-115.057
116	1	121	2.777	2.319	24.15	3238	8.554	0.327	NA	0.058	0.276	48.776	-141.966
117	1	122	2.891	2.2	24.36	5467	8.719	0.489	NA	0.165	0.785	-46.232	-95.008
118	1	123	2.746	2.345	24.57	2173	8.924	0.287	NA	0.205	0.975	134.924	-178.844
119	1	124	2.79	2.28	24.78	5599	9.001	0.36	NA	0.078	0.37	-55.858	169.218
120	1	125	2.885	2.251	24.99	5478	9.1	0.454	NA	0.099	0.473	-17.056	38.802
121	1	126	2.926	2.22	25.2	3332	9.152	0.505	NA	0.052	0.246	-37.274	-20.218
122	1	127	2.812	2.274	25.41	3306	9.278	0.381	NA	0.126	0.601	154.653	-168.072
123	1	128	2.788	2.299	25.62	3933	9.313	0.347	NA	0.034	0.164	133.927	-20.726
124	1	129	2.887	2.379	25.83	4192	9.44	0.401	NA	0.128	0.608	38.962	-94.965
125	1	130	2.778	2.403	26.04	3227	9.552	0.29	NA	0.112	0.532	167.638	128.676
126	1	131	2.729	2.356	26.25	4731	9.62	0.266	NA	0.068	0.324	-136.788	55.575
127	1	132	2.673	2.355	26.46	4625	9.675	0.222	NA	0.055	0.263	-178.408	-41.62
128	1	133	2.691	2.364	26.67	3601	9.696	0.23	NA	0.02	0.096	27.161	-154.431
129	1	134	2.7	2.298	26.88	3961	9.762	0.281	NA	0.067	0.317	-82.071	-109.232
130	1	135	2.696	2.309	27.09	4049	9.774	0.269	NA	0.012	0.057	111.72	-166.209
131	1	136	2.707	2.363	27.3	5312	9.829	0.244	NA	0.055	0.262	78.36	-33.36
132	1	137	2.672	2.414	27.51	5026	9.891	0.188	NA	0.062	0.294	125.189	46.829
133	1	138	2.723	2.352	27.72	5535	9.972	0.264	NA	0.081	0.384	-50.09	-175.279
134	1	139	2.727	2.453	27.93	5431	10.073	0.227	NA	0.102	0.484	88.198	138.288
135	1	140	2.711	2.362	28.14	6120	10.166	0.248	NA	0.093	0.441	-99.383	172.418
136	1	141	2.728	2.391	28.35	3513	10.199	0.248	NA	0.034	0.16	60.583	159.966
137	1	142	2.687	2.343	28.56	3737	10.262	0.24	NA	0.063	0.3	-130.724	168.694
138	1	143	2.653	2.452	28.77	1866	10.376	0.156	NA	0.114	0.541	107.37	-121.906
139	1	144	2.749	2.37	28.98	5674	10.502	0.277	NA	0.126	0.602	-40.535	-147.906
140	1	145	2.779	2.337	29.19	2933	10.547	0.319	NA	0.045	0.212	-47.947	-7.412
141	1	146	2.686	2.352	29.4	4987	10.641	0.233	NA	0.094	0.45	170.396	-141.657
142	1	147	2.709	2.275	29.61	5228	10.723	0.304	NA	0.081	0.387	-73.034	116.569
143	1	148	2.692	2.266	29.82	4104	10.742	0.299	NA	0.02	0.094	-154.995	-81.96
144	1	149	2.752	2.279	30.03	4283	10.805	0.331	NA	0.062	0.296	12.072	167.067
145	1	150	2.815	2.312	30.24	4531	10.876	0.363	NA	0.071	0.338	27.192	15.12
146	1	151	2.738	2.28	30.45	3342	10.96	0.32	NA	0.084	0.4	-157.857	174.951
147	1	152	2.697	2.239	30.66	3336	11.017	0.324	NA	0.058	0.274	-134.674	23.183
148	1	153	2.73	2.257	30.87	3948	11.054	0.33	NA	0.037	0.178	29.259	163.933
149	1	154	2.678	2.27	31.08	5666	11.108	0.287	NA	0.053	0.253	166.179	136.92
150	1	155	2.624	2.22	31.29	6489	11.181	0.303	NA	0.074	0.351	-137.675	56.146
151	1	156	2.705	2.303	31.5	4249	11.297	0.281	NA	0.116	0.552	45.433	-176.892
152	1	157	2.738	2.286	31.71	4597	11.334	0.316	NA	0.037	0.177	-26.798	-72.231
153	1	158	2.69	2.286	31.92	3692	11.383	0.283	NA	0.048	0.229	-179.466	-152.667
154	1	159	2.657	2.251	32.13	4328	11.43	0.291	NA	0.048	0.227	-133.313	46.152
155	1	160	2.632	2.351	32.34	2754	11.533	0.196	NA	0.103	0.49	104.089	-122.597
156	1	161	2.685	2.355	32.55	3071	11.586	0.231	NA	0.053	0.252	4.588	-99.501
157	1	162	2.738	2.251	32.76	4192	11.703	0.341	NA	0.117	0.558	-62.741	-67.329
158	1	163	2.78	2.288	32.97	5350	11.759	0.348	NA	0.056	0.265	41.432	104.173
159	1	164	2.779	2.278	33.18	2720	11.769	0.352	NA	0.01	0.046	-97.548	-138.981
160	1	165	2.806	2.305	33.39	4450	11.807	0.358	NA	0.038	0.181	45.4	142.948
161	1	166	2.837	2.268	33.6	3840	11.855	0.405	NA	0.049	0.232	-49.649	-95.049
162	1	167	2.818	2.378	33.81	4689	11.967	0.336	NA	0.112	0.534	99.799	149.448
163	1	168	2.779	2.309	34.02	3901	12.047	0.334	NA	0.08	0.381	-119.35	140.852
164	1	169	2.816	2.308	34.23	3362	12.085	0.366	NA	0.038	0.179	-0.482	118.868
165	1	170	2.802	2.283	34.44	4742	12.114	0.367	NA	0.029	0.138	-120.252	-119.77
166	1	171	2.761	2.281	34.65	3029	12.155	0.337	NA	0.041	0.193	-176.487	-56.234
167	1	172	2.878	2.267	34.86	3227	12.273	0.44	NA	0.118	0.562	-6.838	169.649
168	1	173	2.882	2.296	35.07	2402	12.302	0.429	NA	0.03	0.142	82.155	88.993
169	1	174	2.852	2.378	35.28	2670	12.39	0.368	NA	0.087	0.416	110.641	28.486
170	1	175	2.909	2.379	35.49	5252	12.447	0.422	NA	0.058	0.275	1.204	-109.438
171	1	176	2.852	2.396	35.7	4379	12.508	0.362	NA	0.06	0.287	163.482	162.278
172	1	177	2.874	2.385	35.91	4857	12.533	0.387	NA	0.026	0.122	-26.761	169.757
173	1	178	2.834	2.367	36.12	5796	12.577	0.355	NA	0.044	0.21	-157.04	-130.279
174	1	179	2.852	2.368	36.33	3165	12.595	0.371	NA	0.018	0.085	2.848	159.889
175	1	180	2.879	2.414	36.54	4802	12.649	0.385	NA	0.053	0.254	58.612	55.764
176	1	181	2.845	2.461	36.75	1828	12.707	0.343	NA	0.058	0.278	126.015	67.403
177	1	182	2.894	2.355	36.96	2455	12.823	0.416	NA	0.117	0.555	-65.051	168.934
178	1	183	2.799	2.351	37.17	2560	12.918	0.33	NA	0.095	0.453	-177.546	-112.495
179	1	184	2.779	2.462	37.38	3863	13.031	0.278	NA	0.112	0.535	100.183	-82.27
180	1	185	2.829	2.439	37.59	4104	13.085	0.33	NA	0.054	0.259	-24.489	-124.672
181	1	186	2.836	2.481	37.8	3304	13.127	0.333	NA	0.042	0.202	79.575	104.064
182	1	187	2.813	2.485	38.01	4349	13.151	0.31	NA	0.023	0.112	168.901	89.326
183	1	188	2.76	2.504	38.22	1555	13.208	0.255	NA	0.057	0.271	161.381	-7.52
184	1	189	2.827	2.418	38.43	2888	13.316	0.332	NA	0.108	0.516	-51.749	146.87
185	1	190	2.804	2.455	38.64	4479	13.359	0.303	NA	0.043	0.205	121.911	173.66
186	1	191	2.737	2.336	38.85	3219	13.496	0.284	NA	0.137	0.652	-119.394	118.695
187	1	192	2.764	2.295	39.06	3616	13.544	0.33	NA	0.048	0.23	-56.422	62.971
188	1	193	2.677	2.41	39.27	2263	13.688	0.194	NA	0.143	0.682	127.142	-176.436
189	1	194	2.751	2.373	39.48	2368	13.77	0.276	NA	0.082	0.39	-26.124	-153.266
190	1	195	2.701	2.467	39.69	1051	13.876	0.199	NA	0.106	0.504	117.875	143.999
191	1	196	2.769	2.419	39.9	2779	13.959	0.277	NA	0.083	0.396	-35.176	-153.051
192	1	197	2.763	2.504	40.11	2875	14.044	0.259	NA	0.085	0.405	93.877	129.053
193	1	198	2.768	2.481	40.32	2116	14.067	0.264	NA	0.024	0.112	-78.881	-172.758
194	1	199	2.685	2.59	40.53	1777	14.204	0.203	NA	0.137	0.651	127.212	-153.907
195	1	200	2.716	2.511	40.74	2272	14.289	0.212	NA	0.084	0.402	-68.955	163.833
196	1	201	2.717	2.435	40.95	3611	14.365	0.222	NA	0.076	0.362	-88.985	-20.03
197	1	202	2.709	2.505	41.16	3071	14.435	0.205	NA	0.07	0.334	96.205	-174.81
198	1	203	2.824	2.409	41.37	4765	14.584	0.332	NA	0.15	0.713	-39.929	-136.133
199	1	204	2.872	2.411	41.58	3057	14.632	0.378	NA	0.048	0.227	3.132	43.061
200	1	205	2.774	2.457	41.79	3385	14.74	0.273	NA	0.108	0.512	154.929	151.797
