# Supplementary material for: Random sub-diffusion and capture of genes by the nuclear pore reduces dynamics and coordinates inter-chromosomal movement
Source: eLife. 2021 May 18;10:e66238. doi: 10.7554/eLife.66238 (PMC8195609; doi:10.7554/eLife.66238)
Supplement: Figure 6—source data 1. [file elife-66238-fig6-data1.zip › CLUST_DB/CLUST_HIS4dip_MinusH/190328_QuickCap_H4dip_MinusH_Sec_18.csv]

Nr	TID	PID	x [micron]	y [micron]	t [sec]	I [val]	Len [micron]	D2S [micron]	D2R [micron]	D2P [micron]	v [micron/sec]	α [deg]	Δα [deg]
1	1	7	2.779	2.189	0	2747	0	0	NA	NA	NA	NA	NA
2	1	8	2.766	2.093	0.21	1702	0.097	0.097	NA	0.097	0.46	-97.627	NA
3	1	9	2.709	2.054	0.42	1804	0.166	0.152	NA	0.069	0.329	-145.029	-47.402
4	1	10	2.714	2.183	0.63	4221	0.296	0.065	NA	0.13	0.619	87.919	-127.052
5	1	11	2.78	2.091	0.84	2993	0.409	0.098	NA	0.114	0.542	-54.68	-142.599
6	1	12	2.733	2.181	1.05	3534	0.511	0.046	NA	0.102	0.485	116.966	171.646
7	1	13	2.698	2.283	1.26	1378	0.619	0.124	NA	0.107	0.511	109.292	-7.674
8	1	14	2.819	2.088	1.47	4657	0.848	0.109	NA	0.23	1.094	-58.135	-167.427
9	1	15	2.741	2.042	1.68	3756	0.939	0.152	NA	0.091	0.433	-149.882	-91.747
10	1	16	2.82	2.129	1.89	5881	1.057	0.073	NA	0.118	0.56	47.553	-162.565
11	1	17	2.753	2.173	2.1	5503	1.137	0.03	NA	0.08	0.382	146.681	99.128
12	1	18	2.765	2.174	2.31	3033	1.149	0.02	NA	0.012	0.058	4.433	-142.249
13	1	19	2.878	2.202	2.52	3970	1.265	0.1	NA	0.116	0.554	14.207	9.774
14	1	20	2.735	2.104	2.73	3082	1.439	0.095	NA	0.173	0.826	-145.63	-159.837
15	1	21	2.783	2.15	2.94	2124	1.505	0.039	NA	0.066	0.316	43.759	-170.611
16	1	22	2.643	2.245	3.15	2242	1.674	0.147	NA	0.169	0.805	146.036	102.277
17	1	23	2.682	2.248	3.36	1742	1.714	0.113	NA	0.04	0.191	4.99	-141.046
18	1	24	2.772	2.244	3.57	2131	1.804	0.055	NA	0.09	0.428	-2.83	-7.82
19	1	25	2.625	2.313	3.78	996	1.966	0.197	NA	0.162	0.771	154.903	157.733
20	1	26	2.676	2.233	3.99	1397	2.06	0.112	NA	0.094	0.449	-57.832	147.264
21	1	27	2.633	2.28	4.2	1952	2.124	0.172	NA	0.064	0.306	132.188	-169.979
22	1	28	2.793	2.261	4.41	2749	2.286	0.074	NA	0.162	0.771	-6.716	-138.905
23	1	29	2.774	2.208	4.62	1966	2.343	0.019	NA	0.057	0.272	-109.499	-102.783
24	1	30	2.815	2.279	4.83	1209	2.425	0.097	NA	0.082	0.39	60.566	170.065
25	1	31	2.689	2.314	5.04	3643	2.556	0.154	NA	0.13	0.621	164.297	103.731
26	1	32	2.708	2.295	5.25	1589	2.582	0.128	NA	0.027	0.127	-44.821	150.882
27	1	33	2.848	2.251	5.46	1659	2.729	0.093	NA	0.147	0.699	-17.431	27.39
28	1	34	2.895	2.264	5.67	1570	2.778	0.139	NA	0.049	0.233	14.73	32.161
29	1	35	2.859	2.293	5.88	2220	2.825	0.132	NA	0.047	0.223	140.818	126.087
30	1	36	2.612	2.398	6.09	3515	3.093	0.268	NA	0.268	1.278	157.053	16.235
31	1	37	2.707	2.422	6.3	3276	3.192	0.244	NA	0.098	0.468	14.06	-142.993
32	1	38	2.68	2.391	6.51	3528	3.233	0.225	NA	0.041	0.198	-131.364	-145.423
33	1	39	2.602	2.365	6.72	2773	3.315	0.249	NA	0.082	0.391	-161.324	-29.961
34	1	40	2.561	2.371	6.93	2353	3.357	0.284	NA	0.042	0.199	171.704	-26.972
35	1	41	2.521	2.408	7.14	5102	3.411	0.338	NA	0.055	0.26	136.033	-35.671
36	1	42	2.478	2.439	7.35	5107	3.464	0.391	NA	0.053	0.25	144.541	8.508
37	1	43	2.611	2.313	7.56	2363	3.647	0.209	NA	0.183	0.87	-43.707	171.752
38	1	44	2.604	2.421	7.77	3005	3.756	0.291	NA	0.109	0.519	93.725	137.432
39	1	45	2.58	2.309	7.98	1930	3.87	0.232	NA	0.114	0.545	-101.86	164.415
40	1	46	2.536	2.34	8.19	3468	3.924	0.286	NA	0.053	0.255	145.175	-112.965
41	1	47	2.626	2.29	8.4	1663	4.027	0.183	NA	0.103	0.492	-29.032	-174.206
42	1	48	2.652	2.313	8.61	2020	4.062	0.177	NA	0.035	0.165	41.812	70.844
43	1	49	2.546	2.41	8.82	3005	4.206	0.321	NA	0.144	0.686	137.524	95.712
44	1	50	2.524	2.387	9.03	2240	4.238	0.323	NA	0.032	0.152	-133.903	88.572
45	1	51	2.523	2.398	9.24	2638	4.248	0.33	NA	0.011	0.05	94.423	-131.674
46	1	52	2.563	2.346	9.45	3125	4.314	0.267	NA	0.066	0.312	-52.658	-147.081
47	1	53	2.567	2.223	9.66	1382	4.436	0.215	NA	0.122	0.583	-88.272	-35.614
48	1	54	2.672	2.17	9.87	1290	4.554	0.108	NA	0.118	0.561	-26.87	61.402
49	1	55	2.681	2.175	10.08	1909	4.565	0.098	NA	0.011	0.052	28.47	55.34
50	1	56	2.815	2.132	10.29	2557	4.705	0.068	NA	0.14	0.669	-18.076	-46.546
51	1	57	2.737	2.183	10.5	1781	4.799	0.042	NA	0.094	0.446	146.525	164.601
52	1	58	2.676	2.2	10.71	1169	4.863	0.103	NA	0.063	0.302	164.601	18.076
53	1	59	2.748	2.163	10.92	3846	4.944	0.04	NA	0.081	0.387	-27.174	168.225
54	1	60	2.586	2.257	11.13	1480	5.131	0.204	NA	0.188	0.893	149.785	176.959
55	1	61	2.542	2.277	11.34	1988	5.179	0.252	NA	0.048	0.228	156.342	6.556
56	1	62	2.611	2.311	11.55	3059	5.257	0.207	NA	0.078	0.369	26.724	-129.617
57	1	63	2.527	2.371	11.76	2670	5.36	0.311	NA	0.103	0.493	145.082	118.357
58	1	64	2.544	2.295	11.97	2848	5.438	0.258	NA	0.078	0.37	-77.423	137.495
59	1	65	2.635	2.286	12.18	2690	5.53	0.173	NA	0.092	0.438	-5.361	72.062
60	1	66	2.582	2.324	12.39	2037	5.595	0.239	NA	0.065	0.312	144.518	149.879
61	1	67	2.652	2.305	12.6	1838	5.668	0.172	NA	0.073	0.346	-15.295	-159.813
62	1	68	2.74	2.191	12.81	1557	5.812	0.039	NA	0.144	0.685	-52.164	-36.868
63	1	69	2.721	2.276	13.02	1853	5.899	0.105	NA	0.087	0.414	102.507	154.671
64	1	70	2.669	2.292	13.23	2043	5.954	0.151	NA	0.055	0.262	163.348	60.841
65	1	71	2.715	2.247	13.44	2532	6.018	0.086	NA	0.065	0.308	-44.188	152.464
66	1	72	2.719	2.187	13.65	2030	6.078	0.06	NA	0.06	0.287	-86.423	-42.235
67	1	73	2.892	2.106	13.86	2954	6.27	0.141	NA	0.192	0.912	-24.967	61.457
68	1	74	2.902	2.104	14.07	2376	6.279	0.149	NA	0.009	0.045	-11.268	13.699
69	1	75	2.861	2.112	14.28	1617	6.321	0.113	NA	0.041	0.197	169.203	-179.529
70	1	76	2.913	2.076	14.49	2952	6.384	0.176	NA	0.064	0.303	-34.645	156.152
71	1	77	2.858	2.14	14.7	2845	6.469	0.093	NA	0.085	0.403	131.057	165.702
72	1	78	2.857	2.259	14.91	1316	6.589	0.105	NA	0.12	0.57	90.481	-40.576
73	1	79	2.889	2.211	15.12	2013	6.646	0.112	NA	0.058	0.276	-56.304	-146.786
74	1	80	2.893	2.27	15.33	2935	6.706	0.141	NA	0.059	0.282	85.479	141.783
75	1	81	2.744	2.241	15.54	1572	6.858	0.063	NA	0.152	0.725	-168.833	105.688
76	1	82	2.858	2.182	15.75	1851	6.986	0.079	NA	0.128	0.608	-27.275	141.558
77	1	83	2.87	2.236	15.96	1578	7.041	0.103	NA	0.055	0.262	76.489	103.763
78	1	84	2.84	2.125	16.17	2922	7.156	0.088	NA	0.115	0.548	-105.582	177.929
79	1	85	2.812	2.196	16.38	2559	7.232	0.034	NA	0.076	0.363	111.383	-143.035
80	1	86	3.001	2.013	16.59	3078	7.496	0.284	NA	0.264	1.255	-43.979	-155.361
81	1	87	3.04	2.001	16.8	2643	7.536	0.322	NA	0.041	0.193	-17.027	26.951
82	1	88	2.783	2.091	17.01	2414	7.809	0.098	NA	0.272	1.297	160.69	177.717
83	1	89	2.923	2.091	17.22	3283	7.948	0.175	NA	0.14	0.665	-0.257	-160.946
84	1	90	2.963	2.113	17.43	4514	7.994	0.199	NA	0.046	0.219	29.394	29.651
85	1	91	2.924	2.169	17.64	1841	8.062	0.146	NA	0.068	0.324	125.456	96.062
86	1	92	2.894	2.18	17.85	1960	8.094	0.116	NA	0.031	0.148	159.217	33.761
87	1	93	3.067	2.097	18.06	3509	8.285	0.303	NA	0.192	0.913	-25.45	175.333
88	1	94	2.811	2.227	18.27	917	8.573	0.05	NA	0.287	1.368	153.29	178.74
89	1	95	2.723	2.244	18.48	1627	8.662	0.079	NA	0.09	0.428	168.668	15.378
90	1	96	2.936	2.171	18.69	3731	8.888	0.159	NA	0.226	1.075	-18.932	172.4
91	1	97	2.796	2.226	18.9	1452	9.039	0.041	NA	0.151	0.718	158.734	177.666
92	1	98	2.774	2.209	19.11	1516	9.066	0.021	NA	0.027	0.13	-143.21	58.056
93	1	99	2.974	2.214	19.32	2325	9.266	0.197	NA	0.2	0.953	1.422	144.631
94	1	100	2.909	2.251	19.53	3086	9.34	0.145	NA	0.074	0.353	150.524	149.103
95	1	101	2.822	2.218	19.74	2594	9.434	0.052	NA	0.094	0.446	-159.627	49.849
96	1	102	2.887	2.212	19.95	2700	9.5	0.111	NA	0.066	0.312	-5.349	154.278
97	1	103	2.908	2.27	20.16	3500	9.562	0.153	NA	0.062	0.295	69.691	75.04
98	1	104	2.88	2.203	20.37	1787	9.635	0.103	NA	0.073	0.348	-112.39	177.919
99	1	105	2.887	2.288	20.58	3244	9.72	0.147	NA	0.085	0.406	85.64	-161.97
100	1	106	2.643	2.319	20.79	1574	9.966	0.188	NA	0.246	1.172	172.596	86.956
101	1	107	2.82	2.326	21	1828	10.144	0.144	NA	0.178	0.846	2.283	-170.312
102	1	108	2.741	2.338	21.21	1273	10.224	0.153	NA	0.08	0.382	172.05	169.767
103	1	109	2.754	2.387	21.42	1804	10.276	0.2	NA	0.051	0.245	75.837	-96.213
104	1	110	2.892	2.296	21.63	1819	10.441	0.156	NA	0.166	0.79	-33.356	-109.194
105	1	111	2.79	2.312	21.84	2122	10.544	0.123	NA	0.103	0.49	171.424	-155.22
106	1	112	2.819	2.305	22.05	1787	10.573	0.122	NA	0.029	0.138	-13.954	174.622
107	1	113	2.697	2.404	22.26	2013	10.731	0.23	NA	0.157	0.748	140.857	154.812
108	1	114	2.715	2.39	22.47	1646	10.753	0.211	NA	0.023	0.108	-36.411	-177.269
109	1	115	2.805	2.388	22.68	1728	10.843	0.201	NA	0.09	0.429	-1.54	34.871
110	1	116	2.899	2.373	22.89	1894	10.938	0.22	NA	0.095	0.452	-9.204	-7.664
111	1	117	2.758	2.381	23.1	1023	11.08	0.193	NA	0.142	0.674	176.56	-174.236
112	1	118	2.727	2.385	23.31	2020	11.111	0.203	NA	0.031	0.149	173.253	-3.307
113	1	119	2.73	2.388	23.52	1269	11.116	0.204	NA	0.005	0.023	36.156	-137.097
114	1	120	3.018	2.353	23.73	3136	11.405	0.29	NA	0.289	1.378	-6.962	-43.118
115	1	121	2.894	2.348	23.94	2493	11.529	0.197	NA	0.124	0.589	-178.095	-171.133
116	1	122	2.823	2.337	24.15	1644	11.601	0.155	NA	0.071	0.34	-171.116	6.979
117	1	123	2.771	2.407	24.36	1425	11.687	0.218	NA	0.086	0.412	126.867	-62.017
118	1	124	2.83	2.349	24.57	3886	11.769	0.168	NA	0.082	0.391	-44.871	-171.738
119	1	125	2.832	2.25	24.78	2158	11.868	0.081	NA	0.098	0.469	-88.842	-43.971
120	1	126	2.764	2.334	24.99	1834	11.975	0.145	NA	0.107	0.51	128.828	-142.33
121	1	127	2.73	2.329	25.2	2314	12.01	0.148	NA	0.035	0.168	-172.044	59.128
122	1	128	2.935	2.344	25.41	3165	12.216	0.22	NA	0.206	0.981	4.296	176.339
123	1	129	2.781	2.364	25.62	2545	12.371	0.175	NA	0.155	0.738	172.592	168.297
124	1	130	2.814	2.344	25.83	2137	12.41	0.159	NA	0.039	0.184	-32.052	155.356
125	1	131	2.77	2.313	26.04	3182	12.464	0.125	NA	0.054	0.256	-145.831	-113.779
126	1	132	2.763	2.353	26.25	2444	12.504	0.165	NA	0.04	0.191	99.435	-114.734
127	1	133	2.75	2.341	26.46	2517	12.522	0.155	NA	0.018	0.086	-138.712	121.853
128	1	134	2.72	2.369	26.67	2425	12.563	0.189	NA	0.041	0.194	137.019	-84.269
129	1	135	2.735	2.339	26.88	3296	12.596	0.157	NA	0.033	0.158	-62.692	160.288
130	1	136	2.735	2.312	27.09	2890	12.623	0.13	NA	0.028	0.131	-89.447	-26.755
131	1	137	2.703	2.335	27.3	2579	12.663	0.164	NA	0.04	0.188	145.188	-125.365
132	1	138	2.781	2.303	27.51	2600	12.747	0.114	NA	0.084	0.402	-21.872	-167.06
133	1	139	2.782	2.315	27.72	3061	12.759	0.126	NA	0.012	0.055	84.237	106.109
134	1	140	2.846	2.404	27.93	2478	12.869	0.226	NA	0.11	0.523	54.586	-29.652
135	1	141	2.913	2.271	28.14	2538	13.018	0.158	NA	0.149	0.71	-63.042	-117.628
136	1	142	2.8	2.278	28.35	2621	13.131	0.092	NA	0.113	0.54	176.601	-120.357
137	1	143	2.962	2.315	28.56	3820	13.298	0.223	NA	0.167	0.793	13.004	-163.597
138	1	144	2.849	2.352	28.77	2801	13.417	0.177	NA	0.119	0.567	162.321	149.317
139	1	145	2.81	2.242	28.98	2327	13.533	0.062	NA	0.116	0.552	-109.433	88.246
140	1	146	2.8	2.314	29.19	3455	13.605	0.127	NA	0.073	0.346	98.265	-152.302
141	1	147	2.848	2.336	29.4	2308	13.658	0.162	NA	0.053	0.252	23.755	-74.51
142	1	148	2.953	2.297	29.61	3251	13.77	0.205	NA	0.112	0.531	-20.317	-44.072
143	1	149	2.973	2.292	29.82	3108	13.79	0.22	NA	0.02	0.096	-13.089	7.228
144	1	150	2.895	2.275	30.03	2016	13.87	0.145	NA	0.08	0.379	-167.336	-154.247
145	1	151	2.913	2.264	30.24	1804	13.891	0.154	NA	0.021	0.101	-30.392	136.945
146	1	152	2.823	2.298	30.45	2958	13.988	0.118	NA	0.097	0.461	159.55	-170.058
147	1	153	2.876	2.233	30.66	3443	14.071	0.107	NA	0.084	0.398	-50.797	149.653
148	1	154	2.852	2.323	30.87	1139	14.165	0.153	NA	0.093	0.444	104.336	155.133
149	1	155	2.831	2.325	31.08	2854	14.186	0.146	NA	0.021	0.1	176.005	71.669
150	1	156	2.816	2.267	31.29	1567	14.245	0.087	NA	0.06	0.284	-104.929	79.066
151	1	157	2.899	2.274	31.5	3406	14.329	0.148	NA	0.084	0.398	4.967	109.896
152	1	158	2.776	2.268	31.71	2615	14.453	0.08	NA	0.124	0.588	-177.202	177.83
153	1	159	2.873	2.249	31.92	1873	14.551	0.112	NA	0.099	0.469	-11.314	165.889
154	1	160	2.93	2.381	32.13	2453	14.695	0.244	NA	0.144	0.684	66.388	77.702
155	1	161	2.864	2.353	32.34	3236	14.766	0.185	NA	0.072	0.341	-157.428	136.184
156	1	162	2.893	2.459	32.55	3985	14.876	0.293	NA	0.11	0.522	74.424	-128.148
157	1	163	2.889	2.418	32.76	2700	14.917	0.254	NA	0.041	0.197	-96.608	-171.032
158	1	164	2.853	2.382	32.97	1480	14.968	0.206	NA	0.051	0.243	-134.91	-38.301
159	1	165	2.889	2.366	33.18	2751	15.008	0.209	NA	0.04	0.191	-23.287	111.623
160	1	166	3.014	2.207	33.39	1354	15.21	0.236	NA	0.201	0.959	-51.951	-28.664
161	1	167	2.988	2.295	33.6	4096	15.301	0.234	NA	0.091	0.435	106.626	158.577
162	1	168	2.868	2.269	33.81	1856	15.424	0.12	NA	0.122	0.582	-168.133	85.241
163	1	169	2.767	2.382	34.02	1821	15.575	0.193	NA	0.151	0.719	131.826	-60.041
164	1	170	2.735	2.313	34.23	2312	15.651	0.131	NA	0.076	0.363	-114.682	113.492
165	1	171	2.795	2.345	34.44	2203	15.719	0.157	NA	0.068	0.324	28.305	142.988
166	1	172	2.836	2.424	34.65	2144	15.808	0.242	NA	0.089	0.424	62.824	34.519
167	1	173	2.762	2.376	34.86	2131	15.896	0.188	NA	0.088	0.42	-147.081	150.095
168	1	174	2.741	2.372	35.07	2276	15.917	0.186	NA	0.021	0.102	-167.29	-20.209
169	1	175	2.787	2.296	35.28	2579	16.006	0.107	NA	0.089	0.422	-58.971	108.319
170	1	176	2.724	2.265	35.49	1964	16.076	0.094	NA	0.07	0.333	-154.454	-95.483
171	1	177	2.831	2.31	35.7	1802	16.192	0.132	NA	0.116	0.552	22.581	177.035
172	1	178	2.919	2.189	35.91	3153	16.341	0.14	NA	0.15	0.713	-53.988	-76.569
173	1	179	2.881	2.161	36.12	2158	16.388	0.106	NA	0.047	0.224	-143.336	-89.348
174	1	180	2.884	2.166	36.33	1913	16.394	0.108	NA	0.006	0.028	58.661	-158.003
175	1	181	2.968	2.197	36.54	1070	16.484	0.189	NA	0.089	0.425	20.369	-38.292
176	1	182	2.966	2.207	36.75	3093	16.493	0.188	NA	0.01	0.047	99.254	78.885
177	1	183	2.962	2.224	36.96	2820	16.511	0.186	NA	0.018	0.086	104.413	5.159
178	1	184	2.984	2.218	37.17	1599	16.535	0.208	NA	0.023	0.111	-16.169	-120.582
179	1	185	2.993	2.252	37.38	1247	16.571	0.223	NA	0.036	0.171	76.265	92.434
180	1	186	2.982	2.234	37.59	1344	16.592	0.208	NA	0.021	0.102	-119.819	163.916
181	1	187	2.986	2.199	37.8	2314	16.627	0.208	NA	0.035	0.166	-83.601	36.218
182	1	188	3.128	2.1	38.01	2131	16.8	0.361	NA	0.174	0.826	-34.882	48.719
183	1	189	3.115	2.225	38.22	2069	16.926	0.338	NA	0.125	0.596	96.18	131.062
184	1	190	2.949	2.213	38.43	1535	17.092	0.172	NA	0.166	0.792	-176.149	87.67
185	1	191	3.087	2.199	38.64	4091	17.231	0.309	NA	0.139	0.664	-5.83	170.32
186	1	192	3.019	2.314	38.85	1930	17.365	0.271	NA	0.134	0.637	120.917	126.747
187	1	193	3.188	2.201	39.06	1828	17.569	0.409	NA	0.204	0.969	-33.793	-154.71
188	1	194	3.154	2.157	39.27	2952	17.624	0.377	NA	0.055	0.263	-127.953	-94.16
189	1	195	3.052	2.242	39.48	2099	17.756	0.279	NA	0.132	0.629	140.219	-91.828
190	1	196	3.124	2.215	39.69	2837	17.832	0.347	NA	0.076	0.364	-20.249	-160.468
191	1	197	3.103	2.275	39.9	2969	17.896	0.335	NA	0.063	0.301	109.681	129.93
192	1	198	3.211	2.248	40.11	1817	18.007	0.437	NA	0.112	0.532	-13.714	-123.395
193	1	199	3.009	2.277	40.32	1806	18.212	0.247	NA	0.204	0.973	171.808	-174.478
194	1	200	3.031	2.225	40.53	3566	18.269	0.254	NA	0.057	0.272	-67.972	120.22
195	1	201	3.081	2.207	40.74	2700	18.322	0.303	NA	0.053	0.252	-19.15	48.822
196	1	202	3.142	2.186	40.95	2304	18.387	0.364	NA	0.065	0.31	-18.566	0.584
197	1	203	3.155	2.195	41.16	4238	18.403	0.377	NA	0.016	0.075	32.653	51.219
198	1	204	2.957	2.328	41.37	3483	18.642	0.226	NA	0.239	1.138	146.118	113.464
199	1	205	2.875	2.193	41.58	1098	18.8	0.096	NA	0.158	0.753	-121.321	92.562
200	1	206	2.831	2.214	41.79	2242	18.848	0.058	NA	0.049	0.231	154.108	-84.571
