# Supplementary material for: Random sub-diffusion and capture of genes by the nuclear pore reduces dynamics and coordinates inter-chromosomal movement
Source: eLife. 2021 May 18;10:e66238. doi: 10.7554/eLife.66238 (PMC8195609; doi:10.7554/eLife.66238)
Supplement: Figure 6—source data 1. [file elife-66238-fig6-data1.zip › CLUST_DB/CLUST_HIS4dip_MinusH/190328_QuickCap_H4dip_MinusH_Sec_20.csv]

Nr	TID	PID	x [micron]	y [micron]	t [sec]	I [val]	Len [micron]	D2S [micron]	D2R [micron]	D2P [micron]	v [micron/sec]	α [deg]	Δα [deg]
1	1	11	2.333	3.796	0	6301	0	0	NA	NA	NA	NA	NA
2	1	12	2.322	3.8	0.21	6670	0.012	0.012	NA	0.012	0.058	157.673	NA
3	1	13	2.294	3.852	0.42	6024	0.071	0.068	NA	0.059	0.279	117.597	-40.076
4	1	14	2.328	3.853	0.63	6457	0.104	0.058	NA	0.033	0.159	1.845	-115.752
5	1	15	2.296	3.869	0.84	6847	0.14	0.082	NA	0.036	0.17	153.146	151.301
6	1	16	2.274	3.834	1.05	6489	0.182	0.07	NA	0.042	0.2	-121.995	84.859
7	1	17	2.242	3.853	1.26	7104	0.219	0.108	NA	0.037	0.178	148.561	-89.444
8	1	18	2.272	3.806	1.47	8721	0.276	0.061	NA	0.056	0.269	-57.344	154.094
9	1	19	2.244	3.84	1.68	6124	0.32	0.099	NA	0.044	0.211	129.113	-173.543
10	1	20	2.335	3.84	1.89	11545	0.411	0.044	NA	0.091	0.432	-0.197	-129.31
11	1	21	2.278	3.784	2.1	6754	0.49	0.056	NA	0.08	0.38	-136.137	-135.94
12	1	22	2.237	3.771	2.31	7432	0.533	0.099	NA	0.043	0.203	-161.667	-25.53
13	1	23	2.239	3.832	2.52	6745	0.594	0.101	NA	0.061	0.29	88.815	-109.518
14	1	24	2.315	3.821	2.73	10050	0.671	0.031	NA	0.077	0.368	-8.13	-96.944
15	1	25	2.278	3.834	2.94	8938	0.71	0.067	NA	0.039	0.186	160.156	168.286
16	1	26	2.244	3.823	3.15	5943	0.746	0.092	NA	0.036	0.17	-161.004	38.84
17	1	27	2.242	3.829	3.36	8213	0.753	0.097	NA	0.007	0.031	113.803	-85.193
18	1	28	2.212	3.781	3.57	8322	0.809	0.122	NA	0.056	0.269	-122.283	123.914
19	1	29	2.207	3.841	3.78	9836	0.87	0.134	NA	0.061	0.289	94.363	-143.354
20	1	30	2.197	3.858	3.99	9533	0.889	0.149	NA	0.019	0.092	121.664	27.301
21	1	31	2.2	3.885	4.2	8964	0.916	0.16	NA	0.027	0.128	83.336	-38.328
22	1	32	2.196	3.907	4.41	9587	0.939	0.176	NA	0.023	0.108	99.133	15.796
23	1	33	2.175	3.907	4.62	9062	0.96	0.193	NA	0.021	0.101	-179.263	81.604
24	1	34	2.149	3.955	4.83	6600	1.015	0.243	NA	0.055	0.261	118.08	-62.657
25	1	35	2.123	3.907	5.04	8475	1.07	0.238	NA	0.055	0.262	-119.078	122.843
26	1	36	2.213	3.878	5.25	5651	1.164	0.145	NA	0.095	0.452	-17.631	101.447
27	1	37	2.176	3.872	5.46	8706	1.202	0.175	NA	0.038	0.181	-170.815	-153.184
28	1	38	2.171	3.821	5.67	6139	1.254	0.164	NA	0.051	0.244	-95.124	75.692
29	1	39	2.145	3.869	5.88	6534	1.308	0.202	NA	0.055	0.26	118.339	-146.537
30	1	40	2.071	3.844	6.09	7697	1.386	0.266	NA	0.078	0.372	-161.305	80.356
31	1	41	2.148	3.878	6.3	9318	1.47	0.202	NA	0.084	0.4	23.862	-174.833
32	1	42	2.115	3.89	6.51	5284	1.506	0.238	NA	0.035	0.169	160.908	137.046
33	1	43	2.124	3.924	6.72	9804	1.541	0.245	NA	0.036	0.17	74.918	-85.99
34	1	44	2.148	3.967	6.93	9791	1.59	0.252	NA	0.049	0.233	60.845	-14.073
35	1	45	2.237	3.969	7.14	5576	1.68	0.198	NA	0.09	0.426	1.434	-59.411
36	1	46	2.259	3.973	7.35	5418	1.702	0.192	NA	0.022	0.106	10.607	9.173
37	1	47	2.268	3.898	7.56	3793	1.777	0.121	NA	0.076	0.36	-83.004	-93.611
38	1	48	2.301	3.909	7.77	7712	1.813	0.118	NA	0.035	0.167	18.907	101.911
39	1	49	2.265	3.881	7.98	5024	1.859	0.11	NA	0.046	0.221	-142.634	-161.541
40	1	50	2.296	3.883	8.19	6568	1.891	0.095	NA	0.032	0.151	3.131	145.765
41	1	51	2.268	3.825	8.4	9565	1.955	0.072	NA	0.064	0.307	-116.551	-119.682
42	1	52	2.234	3.776	8.61	5120	2.015	0.1	NA	0.06	0.285	-123.516	-6.965
43	1	53	2.194	3.791	8.82	8279	2.059	0.139	NA	0.044	0.209	158.793	-77.692
44	1	54	2.185	3.801	9.03	5937	2.071	0.148	NA	0.013	0.06	132.335	-26.457
45	1	55	2.193	3.809	9.24	3679	2.083	0.141	NA	0.012	0.055	48.332	-84.004
46	1	56	2.2	3.803	9.45	5124	2.093	0.133	NA	0.01	0.046	-40.288	-88.62
47	1	57	2.172	3.827	9.66	4923	2.129	0.164	NA	0.037	0.174	139.416	179.704
48	1	58	2.235	3.841	9.87	4290	2.193	0.108	NA	0.064	0.306	12.301	-127.116
49	1	59	2.227	3.917	10.08	3953	2.27	0.161	NA	0.077	0.365	96.253	83.952
50	1	60	2.127	3.935	10.29	3810	2.372	0.249	NA	0.102	0.485	169.781	73.528
51	1	61	2.12	3.962	10.5	6835	2.4	0.27	NA	0.028	0.134	103.823	-65.958
52	1	62	2.101	4.036	10.71	5322	2.477	0.334	NA	0.076	0.364	104.096	0.273
53	1	63	2.187	3.973	10.92	3359	2.583	0.23	NA	0.106	0.507	-36.312	-140.408
54	1	64	2.131	4.038	11.13	4629	2.668	0.315	NA	0.085	0.406	130.676	166.988
55	1	65	2.194	4.028	11.34	7756	2.732	0.271	NA	0.063	0.302	-9.026	-139.702
56	1	66	2.178	4.071	11.55	4772	2.777	0.316	NA	0.045	0.217	110.989	120.015
57	1	67	2.221	4.063	11.76	6585	2.821	0.29	NA	0.044	0.209	-10.337	-121.325
58	1	68	2.227	4.126	11.97	7581	2.885	0.347	NA	0.064	0.304	84.455	94.791
59	1	69	2.311	4.129	12.18	5113	2.969	0.334	NA	0.084	0.401	1.599	-82.856
60	1	70	2.299	4.137	12.39	4949	2.984	0.343	NA	0.015	0.07	146.985	145.386
61	1	71	2.39	3.913	12.6	2214	3.225	0.131	NA	0.241	1.15	-67.76	145.256
62	1	72	2.42	3.923	12.81	2466	3.257	0.155	NA	0.032	0.15	19.361	87.121
63	1	73	2.394	3.88	13.02	4040	3.307	0.104	NA	0.05	0.24	-121.002	-140.363
64	1	74	2.439	4.036	13.23	3554	3.47	0.263	NA	0.162	0.773	73.956	-165.042
65	1	75	2.364	4.031	13.44	5013	3.545	0.237	NA	0.075	0.358	-175.721	110.323
66	1	76	2.316	4.075	13.65	4966	3.61	0.28	NA	0.065	0.311	136.839	-47.44
67	1	77	2.326	4.041	13.86	3622	3.646	0.245	NA	0.036	0.17	-74.907	148.253
68	1	78	2.275	4.048	14.07	5600	3.697	0.259	NA	0.051	0.244	171.909	-113.183
69	1	79	2.223	3.979	14.28	4964	3.783	0.214	NA	0.086	0.409	-127.149	60.941
70	1	80	2.223	3.993	14.49	4902	3.796	0.225	NA	0.013	0.063	89.063	-143.788
71	1	81	2.193	3.944	14.7	4364	3.853	0.204	NA	0.057	0.271	-121.915	149.023
72	1	82	2.289	3.974	14.91	4637	3.953	0.184	NA	0.1	0.478	17.193	139.107
73	1	83	2.203	3.976	15.12	5759	4.04	0.222	NA	0.086	0.411	178.688	161.495
74	1	84	2.205	4.004	15.33	6306	4.067	0.244	NA	0.028	0.132	85.454	-93.234
75	1	85	2.16	4.061	15.54	8145	4.141	0.317	NA	0.073	0.349	128.441	42.986
76	1	86	2.2	4.073	15.75	6001	4.183	0.308	NA	0.043	0.203	16.682	-111.759
77	1	87	2.205	4.052	15.96	5184	4.205	0.286	NA	0.022	0.105	-77.578	-94.26
78	1	88	2.158	3.984	16.17	7453	4.287	0.257	NA	0.082	0.391	-124.85	-47.272
79	1	89	2.196	3.989	16.38	6020	4.326	0.236	NA	0.038	0.183	6.574	131.424
80	1	90	2.16	4.09	16.59	8125	4.433	0.341	NA	0.107	0.511	109.813	103.238
81	1	91	2.148	4.071	16.8	6752	4.455	0.332	NA	0.022	0.104	-123.403	126.785
82	1	92	2.187	4.108	17.01	8831	4.509	0.344	NA	0.054	0.256	42.761	166.164
83	1	93	2.207	4.178	17.22	8817	4.582	0.403	NA	0.073	0.347	74.85	32.089
84	1	94	2.282	4.209	17.43	8710	4.663	0.417	NA	0.081	0.387	22.55	-52.3
85	1	95	2.248	4.231	17.64	6259	4.703	0.443	NA	0.04	0.189	147.594	125.044
86	1	96	2.328	4.208	17.85	5922	4.785	0.413	NA	0.083	0.394	-15.687	-163.28
87	1	97	2.278	4.181	18.06	7598	4.842	0.389	NA	0.057	0.269	-150.879	-135.192
88	1	98	2.243	4.238	18.27	8511	4.909	0.452	NA	0.067	0.32	121.098	-88.024
89	1	99	2.319	4.244	18.48	10943	4.985	0.448	NA	0.075	0.359	3.95	-117.148
90	1	100	2.413	4.136	18.69	9937	5.128	0.35	NA	0.143	0.681	-48.586	-52.536
91	1	101	2.309	4.181	18.9	13448	5.241	0.386	NA	0.114	0.54	156.679	-154.735
92	1	102	2.278	4.221	19.11	10788	5.291	0.428	NA	0.05	0.237	128.105	-28.574
93	1	103	2.298	4.203	19.32	7982	5.317	0.409	NA	0.027	0.127	-41.197	-169.302
94	1	104	2.348	4.117	19.53	8721	5.417	0.322	NA	0.1	0.474	-59.78	-18.582
95	1	105	2.345	4.1	19.74	7859	5.434	0.305	NA	0.017	0.08	-100.114	-40.335
96	1	106	2.328	4.103	19.95	8874	5.452	0.307	NA	0.018	0.086	171.816	-88.07
97	1	107	2.297	4.06	20.16	7756	5.505	0.266	NA	0.053	0.254	-125.526	62.658
98	1	108	2.296	4.075	20.37	6892	5.52	0.281	NA	0.015	0.071	91.517	-142.957
99	1	109	2.311	4.004	20.58	6069	5.592	0.21	NA	0.072	0.343	-77.98	-169.496
100	1	110	2.282	3.999	20.79	7447	5.622	0.209	NA	0.03	0.143	-169.747	-91.767
101	1	111	2.263	4.05	21	7556	5.677	0.264	NA	0.055	0.26	110.188	-80.065
102	1	112	2.322	4.07	21.21	8243	5.739	0.275	NA	0.062	0.295	18.724	-91.464
103	1	113	2.298	4.107	21.42	8573	5.782	0.313	NA	0.044	0.208	122.165	103.44
104	1	114	2.299	4.04	21.63	6419	5.849	0.247	NA	0.067	0.318	-89.424	148.411
105	1	115	2.333	4.027	21.84	6039	5.885	0.232	NA	0.036	0.171	-20.965	68.459
106	1	116	2.299	4.056	22.05	7767	5.93	0.263	NA	0.044	0.211	139.408	160.373
107	1	117	2.341	4.101	22.26	9017	5.991	0.305	NA	0.061	0.292	47.039	-92.369
108	1	118	2.346	4.084	22.47	7415	6.009	0.289	NA	0.018	0.086	-71.29	-118.329
109	1	119	2.356	4.05	22.68	7893	6.045	0.255	NA	0.036	0.17	-74.369	-3.079
110	1	120	2.288	4.024	22.89	7654	6.117	0.233	NA	0.073	0.347	-159.511	-85.142
111	1	121	2.302	3.948	23.1	9619	6.195	0.155	NA	0.078	0.369	-79.824	79.687
112	1	122	2.331	3.955	23.31	7402	6.225	0.159	NA	0.03	0.142	13.446	93.27
113	1	123	2.347	4.106	23.52	9832	6.377	0.311	NA	0.152	0.724	83.695	70.25
114	1	124	2.324	4.099	23.73	9770	6.401	0.303	NA	0.025	0.118	-162.836	113.468
115	1	125	2.306	4.048	23.94	8317	6.455	0.254	NA	0.054	0.255	-109.375	53.461
116	1	126	2.307	4.052	24.15	10310	6.459	0.258	NA	0.004	0.019	71.137	-179.488
117	1	127	2.281	4.071	24.36	10171	6.492	0.28	NA	0.033	0.155	144.65	73.514
118	1	128	2.3	4.011	24.57	7611	6.555	0.218	NA	0.063	0.299	-72.388	142.961
119	1	129	2.304	4.022	24.78	6963	6.566	0.228	NA	0.012	0.055	70.174	142.562
120	1	130	2.261	4.097	24.99	6905	6.653	0.31	NA	0.087	0.412	119.09	48.916
121	1	131	2.328	4.031	25.2	7970	6.747	0.236	NA	0.094	0.447	-44.759	-163.848
122	1	132	2.273	4.028	25.41	8364	6.801	0.24	NA	0.055	0.261	-176.702	-131.944
123	1	133	2.238	4.071	25.62	6568	6.857	0.291	NA	0.055	0.263	129.888	-53.41
124	1	134	2.298	4.084	25.83	6400	6.918	0.29	NA	0.062	0.294	12.399	-117.489
125	1	135	2.257	4.119	26.04	11656	6.972	0.332	NA	0.054	0.257	139.867	127.468
126	1	136	2.22	4.135	26.25	10683	7.013	0.358	NA	0.041	0.195	156.298	16.431
127	1	137	2.203	4.144	26.46	7040	7.032	0.372	NA	0.019	0.09	151.169	-5.128
128	1	138	2.223	4.128	26.67	9318	7.058	0.35	NA	0.026	0.124	-38.367	170.464
129	1	139	2.299	4.129	26.88	8012	7.134	0.335	NA	0.076	0.362	0.405	38.771
130	1	140	2.262	4.112	27.09	8524	7.175	0.325	NA	0.041	0.196	-156.978	-157.383
131	1	141	2.331	4.114	27.3	6013	7.245	0.318	NA	0.07	0.332	1.423	158.401
132	1	142	2.303	4.135	27.51	6143	7.28	0.341	NA	0.035	0.167	143.671	142.248
133	1	143	2.239	4.169	27.72	4531	7.353	0.385	NA	0.073	0.346	151.811	8.139
134	1	144	2.242	4.162	27.93	5531	7.361	0.377	NA	0.008	0.039	-65.291	142.898
135	1	145	2.283	4.153	28.14	6828	7.403	0.361	NA	0.042	0.2	-12.578	52.713
136	1	146	2.287	4.217	28.35	6705	7.467	0.424	NA	0.064	0.305	86.917	99.495
137	1	147	2.345	4.251	28.56	5454	7.534	0.455	NA	0.067	0.32	30.445	-56.472
138	1	148	2.284	4.242	28.77	7012	7.596	0.449	NA	0.062	0.293	-171.696	157.86
139	1	149	2.297	4.281	28.98	9339	7.637	0.487	NA	0.041	0.197	71.904	-116.4
140	1	150	2.294	4.287	29.19	8878	7.643	0.493	NA	0.006	0.029	111.105	39.201
141	1	151	2.339	4.107	29.4	2348	7.829	0.311	NA	0.186	0.883	-75.944	172.951
142	1	152	2.405	4.037	29.61	1685	7.925	0.252	NA	0.096	0.459	-46.672	29.272
143	1	153	2.375	4.207	29.82	3871	8.098	0.413	NA	0.173	0.822	100.028	146.7
144	1	154	2.384	4.272	30.03	5297	8.163	0.479	NA	0.065	0.311	82.365	-17.664
145	1	155	2.355	4.254	30.24	4863	8.197	0.459	NA	0.034	0.163	-149.547	128.089
146	1	156	2.38	4.259	30.45	5525	8.223	0.465	NA	0.026	0.122	9.539	159.086
147	1	157	2.42	4.245	30.66	7972	8.265	0.457	NA	0.042	0.202	-18.971	-28.511
148	1	158	2.352	4.243	30.87	5649	8.333	0.448	NA	0.068	0.325	-178.729	-159.757
149	1	159	2.325	4.251	31.08	6905	8.361	0.456	NA	0.028	0.133	162.914	-18.357
150	1	160	2.339	4.257	31.29	5838	8.376	0.461	NA	0.015	0.072	21.727	-141.187
151	1	161	2.277	4.244	31.5	9262	8.44	0.452	NA	0.064	0.303	-168.272	170.001
152	1	162	2.327	4.247	31.71	9401	8.49	0.451	NA	0.05	0.239	2.877	171.149
153	1	163	2.265	4.249	31.92	8460	8.552	0.458	NA	0.062	0.294	178.144	175.268
154	1	164	2.234	4.225	32.13	9924	8.591	0.441	NA	0.039	0.186	-142.845	39.01
155	1	165	2.225	4.215	32.34	8942	8.604	0.433	NA	0.013	0.063	-129.521	13.324
156	1	166	2.202	4.216	32.55	7131	8.628	0.44	NA	0.024	0.114	178.101	-52.377
157	1	167	2.232	4.189	32.76	7193	8.668	0.407	NA	0.04	0.19	-41.035	140.863
158	1	168	2.202	4.215	32.97	8437	8.707	0.439	NA	0.039	0.187	139.462	-179.502
159	1	169	2.238	4.21	33.18	5905	8.744	0.425	NA	0.037	0.174	-7.216	-146.679
160	1	170	2.146	4.206	33.39	9919	8.836	0.451	NA	0.092	0.437	-177.547	-170.331
161	1	171	2.235	4.209	33.6	5484	8.924	0.425	NA	0.089	0.422	1.895	179.442
162	1	172	2.281	4.226	33.81	7263	8.974	0.433	NA	0.049	0.235	19.718	17.823
163	1	173	2.137	4.224	34.02	6176	9.119	0.471	NA	0.145	0.69	-179.215	161.067
164	1	174	2.246	4.199	34.23	4014	9.231	0.413	NA	0.112	0.535	-12.94	166.275
165	1	175	2.141	4.257	34.44	7253	9.35	0.499	NA	0.12	0.569	151.198	164.137
166	1	176	2.151	4.187	34.65	5695	9.421	0.431	NA	0.07	0.335	-81.667	127.135
167	1	177	2.167	4.213	34.86	6357	9.45	0.449	NA	0.03	0.142	59.369	141.037
168	1	178	2.166	4.193	35.07	7560	9.47	0.431	NA	0.02	0.095	-91.768	-151.137
169	1	179	2.132	4.217	35.28	6457	9.512	0.467	NA	0.042	0.199	144.562	-123.67
170	1	180	2.134	4.153	35.49	6643	9.575	0.409	NA	0.063	0.302	-88.546	126.892
171	1	181	2.11	4.168	35.7	6698	9.603	0.434	NA	0.028	0.131	148.432	-123.022
172	1	182	2.129	4.195	35.91	6801	9.636	0.449	NA	0.033	0.158	55.851	-92.581
173	1	183	2.176	4.205	36.12	8966	9.684	0.438	NA	0.048	0.227	11.355	-44.496
174	1	184	2.144	4.145	36.33	8416	9.751	0.397	NA	0.067	0.32	-117.789	-129.143
175	1	185	2.175	4.206	36.54	7985	9.819	0.439	NA	0.068	0.324	62.864	-179.347
176	1	186	2.145	4.163	36.75	8896	9.871	0.413	NA	0.052	0.249	-125.536	171.6
177	1	187	2.095	4.172	36.96	6941	9.923	0.446	NA	0.051	0.244	169.884	-64.58
178	1	188	2.14	4.118	37.17	11543	9.993	0.376	NA	0.07	0.335	-50.348	139.768
179	1	189	2.155	4.109	37.38	10766	10.011	0.36	NA	0.018	0.085	-31.147	19.2
180	1	190	2.183	4.103	37.59	8268	10.04	0.342	NA	0.029	0.138	-11.941	19.206
181	1	191	2.138	4.112	37.8	6542	10.086	0.371	NA	0.046	0.22	169.165	-178.894
182	1	192	2.141	4.114	38.01	10549	10.09	0.372	NA	0.004	0.019	40.128	-129.037
183	1	193	2.17	4.064	38.22	9324	10.148	0.314	NA	0.058	0.277	-59.311	-99.439
184	1	194	2.159	4.101	38.43	6559	10.186	0.351	NA	0.039	0.184	107.191	166.503
185	1	195	2.152	4.15	38.64	11099	10.236	0.398	NA	0.049	0.234	98.531	-8.66
186	1	196	2.132	4.131	38.85	9429	10.263	0.391	NA	0.027	0.131	-137.064	124.405
187	1	197	2.101	4.161	39.06	7944	10.306	0.433	NA	0.043	0.206	135.76	-87.176
188	1	198	2.099	4.14	39.27	11065	10.328	0.417	NA	0.021	0.101	-94.606	129.633
189	1	199	2.159	4.157	39.48	8940	10.39	0.401	NA	0.063	0.298	15.601	110.207
190	1	200	2.15	4.1	39.69	10431	10.447	0.355	NA	0.057	0.273	-99.139	-114.74
191	1	201	2.175	4.077	39.9	12759	10.482	0.323	NA	0.034	0.162	-42.759	56.38
192	1	202	2.176	4.019	40.11	10690	10.54	0.273	NA	0.058	0.277	-88.814	-46.055
193	1	203	2.2	4.042	40.32	9580	10.573	0.28	NA	0.033	0.157	43.753	132.568
194	1	204	2.189	4.063	40.53	12096	10.596	0.304	NA	0.024	0.113	116.997	73.244
195	1	205	2.163	4.037	40.74	10636	10.634	0.295	NA	0.037	0.177	-135.108	107.895
196	1	206	2.167	4.089	40.95	5830	10.686	0.337	NA	0.052	0.25	85.963	-138.93
197	1	207	2.144	4.248	41.16	7029	10.846	0.49	NA	0.16	0.762	98.236	12.273
198	1	208	2.16	4.257	41.37	10195	10.864	0.492	NA	0.018	0.088	29.557	-68.679
199	1	209	2.184	4.218	41.58	7807	10.91	0.448	NA	0.045	0.215	-58.133	-87.69
200	1	210	2.13	4.238	41.79	9930	10.967	0.486	NA	0.057	0.272	160.212	-141.656
