# Supplementary material for: Random sub-diffusion and capture of genes by the nuclear pore reduces dynamics and coordinates inter-chromosomal movement
Source: eLife. 2021 May 18;10:e66238. doi: 10.7554/eLife.66238 (PMC8195609; doi:10.7554/eLife.66238)
Supplement: Figure 6—source data 1. [file elife-66238-fig6-data1.zip › CLUST_DB/CLUST_HIS4dip_MinusH/190328_QuickCap_H4dip_MinusH_Sec_19.csv]

Nr	TID	PID	x [micron]	y [micron]	t [sec]	I [val]	Len [micron]	D2S [micron]	D2R [micron]	D2P [micron]	v [micron/sec]	α [deg]	Δα [deg]
1	1	6	0.89	1.454	0	1504	0	0	NA	NA	NA	NA	NA
2	1	7	1.002	1.622	0.21	1149	0.201	0.201	NA	0.201	0.959	56.267	NA
3	1	8	1.066	1.566	0.42	1740	0.286	0.208	NA	0.085	0.404	-41.319	-97.586
4	1	9	1.029	1.518	0.63	2587	0.346	0.153	NA	0.06	0.287	-127.373	-86.054
5	1	10	1.106	1.624	0.84	1457	0.477	0.275	NA	0.131	0.624	54.051	-178.576
6	1	11	1.072	1.631	1.05	1951	0.512	0.253	NA	0.034	0.164	169.095	115.045
7	1	12	1.061	1.564	1.26	2304	0.58	0.203	NA	0.068	0.323	-99.686	91.219
8	1	13	0.988	1.583	1.47	1390	0.656	0.162	NA	0.076	0.362	165.083	-95.231
9	1	14	1.162	1.62	1.68	1380	0.834	0.319	NA	0.179	0.85	11.903	-153.18
10	1	15	1.065	1.584	1.89	1043	0.938	0.218	NA	0.103	0.493	-159.581	-171.484
11	1	16	1.055	1.656	2.1	1198	1.011	0.261	NA	0.073	0.348	98.258	-102.162
12	1	17	1.079	1.607	2.31	974	1.065	0.243	NA	0.055	0.261	-63.597	-161.855
13	1	18	1.101	1.525	2.52	1175	1.15	0.222	NA	0.085	0.404	-75.165	-11.568
14	1	19	1.026	1.58	2.73	1117	1.243	0.185	NA	0.093	0.442	143.948	-140.887
15	1	20	0.884	1.748	2.94	2184	1.463	0.293	NA	0.22	1.047	130.332	-13.615
16	1	21	0.965	1.674	3.15	1966	1.573	0.232	NA	0.11	0.523	-42.326	-172.658
17	1	22	1.037	1.774	3.36	4204	1.696	0.352	NA	0.124	0.589	54.523	96.849
18	1	23	1.085	1.842	3.57	5015	1.78	0.434	NA	0.083	0.397	54.663	0.14
19	1	24	1.148	1.816	3.78	3669	1.848	0.444	NA	0.068	0.324	-22.463	-77.126
20	1	25	1.163	1.764	3.99	4362	1.902	0.413	NA	0.054	0.258	-73.658	-51.195
21	1	26	1.145	1.81	4.2	4529	1.951	0.437	NA	0.049	0.232	112.05	-174.292
22	1	27	1.13	1.74	4.41	2502	2.021	0.373	NA	0.071	0.337	-102.183	145.767
23	1	28	1.089	1.75	4.62	2278	2.063	0.356	NA	0.042	0.2	167.484	-90.333
24	1	29	1.134	1.727	4.83	3955	2.114	0.366	NA	0.05	0.24	-26.561	165.955
25	1	30	1.091	1.698	5.04	2574	2.166	0.316	NA	0.052	0.246	-145.904	-119.344
26	1	31	1.003	1.558	5.25	4546	2.33	0.154	NA	0.165	0.785	-122.161	23.743
27	1	32	1.016	1.543	5.46	2950	2.351	0.154	NA	0.02	0.097	-50.226	71.936
28	1	33	1.081	1.503	5.67	3200	2.427	0.197	NA	0.076	0.362	-31.834	18.391
29	1	34	0.984	1.483	5.88	3131	2.526	0.098	NA	0.099	0.471	-168.806	-136.972
30	1	35	0.81	1.486	6.09	3007	2.699	0.086	NA	0.174	0.826	179.219	-11.975
31	1	36	0.865	1.488	6.3	3566	2.755	0.042	NA	0.055	0.264	2.332	-176.887
32	1	37	0.927	1.622	6.51	4416	2.902	0.172	NA	0.147	0.702	65.258	62.927
33	1	38	0.95	1.546	6.72	4275	2.982	0.109	NA	0.08	0.379	-73.322	-138.58
34	1	39	1.028	1.491	6.93	3039	3.077	0.143	NA	0.095	0.453	-34.872	38.45
35	1	40	1.015	1.546	7.14	4166	3.133	0.154	NA	0.056	0.266	103.694	138.566
36	1	41	1.088	1.468	7.35	3167	3.239	0.198	NA	0.107	0.507	-46.911	-150.605
37	1	42	1.004	1.558	7.56	2303	3.362	0.154	NA	0.123	0.586	132.904	179.814
38	1	43	1.037	1.595	7.77	2958	3.412	0.203	NA	0.05	0.236	48.407	-84.496
39	1	44	0.962	1.506	7.98	5055	3.528	0.088	NA	0.116	0.553	-129.808	-178.215
40	1	45	1.183	1.578	8.19	2370	3.76	0.318	NA	0.232	1.105	18.304	148.112
41	1	46	1.248	1.599	8.4	2470	3.828	0.386	NA	0.068	0.325	17.617	-0.688
42	1	47	1.174	1.582	8.61	3912	3.904	0.311	NA	0.076	0.361	-166.908	175.475
43	1	48	1.15	1.507	8.82	3176	3.983	0.265	NA	0.079	0.375	-107.994	58.914
44	1	49	1.149	1.485	9.03	4234	4.004	0.261	NA	0.022	0.103	-90.897	17.097
45	1	50	1.191	1.565	9.24	2333	4.094	0.32	NA	0.09	0.428	62.511	153.409
46	1	51	1.111	1.503	9.45	4488	4.195	0.226	NA	0.101	0.481	-142.026	155.462
47	1	52	1.029	1.396	9.66	3682	4.33	0.151	NA	0.135	0.642	-127.365	14.661
48	1	53	1.002	1.341	9.87	5047	4.391	0.159	NA	0.061	0.29	-116.138	11.227
49	1	54	0.989	1.354	10.08	5674	4.41	0.141	NA	0.019	0.088	134.646	-109.216
50	1	55	1.103	1.543	10.29	1864	4.63	0.23	NA	0.22	1.048	58.913	-75.734
51	1	56	1.034	1.529	10.5	2809	4.7	0.162	NA	0.071	0.336	-168.976	132.112
52	1	57	1.033	1.54	10.71	3106	4.711	0.166	NA	0.01	0.05	94.314	-96.711
53	1	58	1.148	1.613	10.92	1311	4.847	0.303	NA	0.136	0.649	32.55	-61.764
54	1	59	1.08	1.51	11.13	4042	4.97	0.198	NA	0.123	0.587	-123.46	-156.009
55	1	60	1.044	1.501	11.34	4179	5.007	0.161	NA	0.037	0.175	-165.875	-42.415
56	1	61	0.902	1.427	11.55	4388	5.168	0.029	NA	0.161	0.765	-152.559	13.316
57	1	62	0.91	1.353	11.76	5380	5.242	0.103	NA	0.075	0.356	-83.778	68.781
58	1	63	0.947	1.455	11.97	3208	5.351	0.056	NA	0.109	0.518	70.091	153.869
59	1	64	0.848	1.426	12.18	4644	5.454	0.051	NA	0.103	0.49	-163.534	126.375
60	1	65	0.892	1.408	12.39	3249	5.501	0.047	NA	0.047	0.225	-23.051	140.483
61	1	66	0.867	1.443	12.6	4023	5.545	0.026	NA	0.044	0.207	125.201	148.252
62	1	67	1	1.443	12.81	2542	5.679	0.11	NA	0.134	0.636	0.075	-125.126
63	1	68	1.015	1.459	13.02	2536	5.7	0.125	NA	0.022	0.103	47.243	47.169
64	1	69	0.99	1.398	13.23	2201	5.767	0.115	NA	0.067	0.317	-112.018	-159.261
65	1	70	0.887	1.341	13.44	2958	5.884	0.113	NA	0.117	0.559	-151.408	-39.39
66	1	71	0.887	1.379	13.65	5465	5.922	0.075	NA	0.038	0.179	89.932	-118.66
67	1	72	0.87	1.297	13.86	2752	6.006	0.159	NA	0.084	0.4	-101.535	168.533
68	1	73	0.858	1.3	14.07	3336	6.019	0.158	NA	0.013	0.061	166.333	-92.133
69	1	74	0.867	1.281	14.28	3667	6.039	0.175	NA	0.02	0.097	-63.632	130.035
70	1	75	0.893	1.28	14.49	3583	6.066	0.175	NA	0.027	0.128	-3.653	59.979
71	1	76	0.892	1.347	14.7	3225	6.133	0.107	NA	0.068	0.322	91.447	95.1
72	1	77	0.943	1.272	14.91	2239	6.225	0.19	NA	0.092	0.436	-55.722	-147.168
73	1	78	0.87	1.2	15.12	1951	6.327	0.255	NA	0.102	0.487	-135.345	-79.623
74	1	79	0.963	1.407	15.33	1070	6.554	0.086	NA	0.227	1.08	66.046	-158.609
75	1	80	1.095	1.525	15.54	1124	6.732	0.217	NA	0.178	0.846	41.667	-24.379
76	1	81	1.118	1.629	15.75	778	6.838	0.287	NA	0.106	0.504	77.573	35.906
77	1	82	0.947	1.378	15.96	2717	7.141	0.095	NA	0.303	1.445	-124.291	158.136
78	1	83	1.039	1.54	16.17	1166	7.328	0.172	NA	0.187	0.889	60.393	-175.316
79	1	84	0.977	1.469	16.38	2527	7.423	0.088	NA	0.095	0.451	-131.575	168.032
80	1	85	1.01	1.64	16.59	2815	7.597	0.221	NA	0.174	0.829	78.904	-149.521
81	1	86	0.974	1.676	16.8	2956	7.647	0.237	NA	0.051	0.241	135.394	56.49
82	1	87	1.081	1.688	17.01	1241	7.755	0.302	NA	0.108	0.513	6.756	-128.638
83	1	88	0.81	1.516	17.22	5990	8.076	0.101	NA	0.321	1.529	-147.58	-154.336
84	1	89	0.896	1.496	17.43	6024	8.164	0.042	NA	0.088	0.421	-13.29	134.29
85	1	90	0.991	1.474	17.64	5798	8.262	0.103	NA	0.098	0.465	-12.724	0.566
86	1	91	0.954	1.467	17.85	3656	8.3	0.065	NA	0.038	0.18	-168.347	-155.623
87	1	92	1.02	1.368	18.06	4479	8.419	0.156	NA	0.119	0.566	-56.234	112.113
88	1	93	0.9	1.369	18.27	3733	8.539	0.086	NA	0.12	0.571	179.575	-124.191
89	1	94	0.941	1.313	18.48	4433	8.608	0.15	NA	0.069	0.328	-53.427	126.998
90	1	95	1.021	1.458	18.69	3451	8.772	0.131	NA	0.165	0.784	61.04	114.467
91	1	96	0.967	1.478	18.9	5685	8.83	0.081	NA	0.057	0.274	158.89	97.85
92	1	97	1.129	1.49	19.11	5314	8.991	0.241	NA	0.162	0.77	4.314	-154.576
93	1	98	1.088	1.431	19.32	4411	9.064	0.199	NA	0.072	0.344	-124.115	-128.429
94	1	99	1.048	1.388	19.53	3225	9.122	0.171	NA	0.059	0.279	-133.104	-8.989
95	1	100	1.14	1.557	19.74	4676	9.315	0.27	NA	0.193	0.917	61.54	-165.356
96	1	101	1.114	1.553	19.95	3925	9.341	0.244	NA	0.027	0.126	-171.108	127.352
97	1	102	1.203	1.555	20.16	4814	9.431	0.328	NA	0.089	0.425	1.093	172.202
98	1	103	1.174	1.476	20.37	4369	9.514	0.285	NA	0.084	0.399	-110.138	-111.231
99	1	104	1.047	1.386	20.58	5333	9.67	0.171	NA	0.156	0.743	-144.675	-34.537
100	1	105	1.081	1.43	20.79	4010	9.727	0.193	NA	0.056	0.268	51.955	-163.37
101	1	106	1.065	1.423	21	5504	9.745	0.178	NA	0.018	0.086	-155.712	152.333
102	1	107	0.953	1.349	21.21	3528	9.879	0.123	NA	0.135	0.641	-146.559	9.153
103	1	108	1.095	1.527	21.42	2107	10.107	0.217	NA	0.228	1.086	51.285	-162.156
104	1	109	1.077	1.354	21.63	3178	10.281	0.212	NA	0.174	0.827	-96.088	-147.373
105	1	110	1.144	1.334	21.84	3532	10.351	0.281	NA	0.07	0.334	-17.001	79.087
106	1	111	1.023	1.394	22.05	2060	10.487	0.145	NA	0.136	0.646	153.529	170.531
107	1	112	1.178	1.446	22.26	3935	10.651	0.288	NA	0.164	0.781	18.308	-135.222
108	1	113	1.184	1.533	22.47	2905	10.738	0.304	NA	0.087	0.415	86.472	68.164
109	1	114	1.192	1.571	22.68	3974	10.778	0.324	NA	0.04	0.189	77.426	-9.046
110	1	115	1.129	1.506	22.89	3624	10.869	0.244	NA	0.091	0.435	-133.998	148.576
111	1	116	1.082	1.555	23.1	3948	10.937	0.217	NA	0.068	0.325	133.491	-92.511
112	1	117	1.067	1.395	23.31	3680	11.098	0.187	NA	0.16	0.764	-95.207	131.303
113	1	118	1.014	1.511	23.52	1843	11.225	0.135	NA	0.127	0.606	115.064	-149.729
114	1	119	0.984	1.518	23.73	1568	11.255	0.113	NA	0.03	0.144	166.607	51.542
115	1	120	1.09	1.5	23.94	1800	11.362	0.205	NA	0.107	0.511	-9.674	-176.281
116	1	121	1.143	1.518	24.15	2080	11.419	0.261	NA	0.056	0.267	19.153	28.828
117	1	122	1.119	1.453	24.36	3121	11.488	0.229	NA	0.07	0.331	-109.939	-129.092
118	1	123	1.114	1.51	24.57	2186	11.546	0.23	NA	0.058	0.275	95.567	-154.494
119	1	124	1.033	1.365	24.78	3040	11.712	0.168	NA	0.166	0.79	-119.121	145.312
120	1	125	1.002	1.287	24.99	3057	11.796	0.201	NA	0.084	0.401	-111.554	7.567
121	1	126	1.044	1.342	25.2	5201	11.865	0.19	NA	0.069	0.329	52.817	164.371
122	1	127	1.179	1.467	25.41	4556	12.049	0.289	NA	0.184	0.878	42.687	-10.129
123	1	128	1.207	1.549	25.62	4322	12.136	0.33	NA	0.086	0.411	71.2	28.513
124	1	129	1.292	1.537	25.83	3825	12.222	0.411	NA	0.086	0.41	-7.605	-78.805
125	1	130	1.308	1.522	26.04	4394	12.243	0.423	NA	0.021	0.102	-43.792	-36.186
126	1	131	1.346	1.587	26.25	4313	12.318	0.475	NA	0.075	0.359	59.701	103.492
127	1	132	1.276	1.545	26.46	3276	12.4	0.396	NA	0.082	0.389	-148.857	151.442
128	1	133	1.293	1.571	26.67	2506	12.431	0.419	NA	0.031	0.146	57.18	-153.963
129	1	134	1.28	1.521	26.88	3846	12.482	0.395	NA	0.051	0.244	-104.767	-161.947
130	1	135	1.317	1.581	27.09	4215	12.552	0.445	NA	0.07	0.334	57.371	162.138
131	1	136	1.255	1.561	27.3	4183	12.618	0.38	NA	0.066	0.312	-162.236	140.393
132	1	137	1.262	1.549	27.51	6289	12.631	0.383	NA	0.013	0.063	-58.729	103.507
133	1	138	1.281	1.543	27.72	4488	12.651	0.401	NA	0.02	0.098	-16.985	41.744
134	1	139	1.272	1.547	27.93	4874	12.661	0.393	NA	0.01	0.047	157.158	174.142
135	1	140	1.199	1.492	28.14	3778	12.753	0.311	NA	0.092	0.438	-142.974	59.868
136	1	141	1.159	1.508	28.35	3178	12.796	0.274	NA	0.043	0.206	157.118	-59.908
137	1	142	1.224	1.538	28.56	3406	12.868	0.344	NA	0.072	0.341	24.195	-132.923
138	1	143	1.218	1.586	28.77	5450	12.916	0.353	NA	0.048	0.23	97.158	72.963
139	1	144	1.168	1.45	28.98	5224	13.061	0.278	NA	0.145	0.691	-110.124	152.718
140	1	145	1.191	1.468	29.19	3517	13.091	0.301	NA	0.029	0.14	39.855	149.979
141	1	146	1.202	1.502	29.4	6252	13.126	0.315	NA	0.035	0.168	72.116	32.262
142	1	147	1.113	1.476	29.61	5262	13.219	0.224	NA	0.093	0.441	-163.827	124.056
143	1	148	1.052	1.437	29.82	5734	13.291	0.162	NA	0.073	0.346	-147.468	16.359
144	1	149	1.121	1.481	30.03	4785	13.374	0.233	NA	0.082	0.392	31.903	179.371
145	1	150	1.14	1.49	30.24	5378	13.394	0.252	NA	0.02	0.097	26.007	-5.897
146	1	151	1.156	1.496	30.45	6041	13.412	0.269	NA	0.018	0.084	22.576	-3.43
147	1	152	1.14	1.538	30.66	6229	13.457	0.263	NA	0.045	0.214	111.688	89.111
148	1	153	1.138	1.534	30.87	3323	13.461	0.26	NA	0.005	0.023	-112.472	135.84
149	1	154	1.169	1.525	31.08	5288	13.494	0.288	NA	0.032	0.154	-14.996	97.477
150	1	155	1.18	1.378	31.29	3648	13.642	0.3	NA	0.148	0.705	-85.688	-70.693
151	1	156	1.149	1.34	31.5	5354	13.69	0.283	NA	0.049	0.231	-129.553	-43.864
152	1	157	1.171	1.381	31.71	4885	13.737	0.29	NA	0.046	0.221	61.596	-168.851
153	1	158	1.144	1.442	31.92	5681	13.804	0.254	NA	0.067	0.32	113.66	52.064
154	1	159	1.07	1.493	32.13	4428	13.894	0.184	NA	0.09	0.427	145.579	31.919
155	1	160	1.074	1.5	32.34	3379	13.902	0.189	NA	0.008	0.038	64.285	-81.294
156	1	161	1.151	1.404	32.55	3560	14.026	0.266	NA	0.124	0.59	-51.277	-115.562
157	1	162	1.084	1.411	32.76	4977	14.093	0.199	NA	0.068	0.322	173.627	-135.096
158	1	163	1.109	1.402	32.97	4264	14.12	0.225	NA	0.027	0.127	-20.17	166.203
159	1	164	1.02	1.382	33.18	5742	14.211	0.149	NA	0.091	0.434	-167.044	-146.874
160	1	165	1.088	1.469	33.39	3598	14.321	0.198	NA	0.11	0.524	52.193	-140.763
161	1	166	1.082	1.436	33.6	7464	14.354	0.193	NA	0.033	0.157	-100.33	-152.523
162	1	167	1.167	1.442	33.81	4977	14.439	0.277	NA	0.085	0.406	3.973	104.302
163	1	168	1.106	1.431	34.02	3276	14.501	0.217	NA	0.062	0.296	-169.608	-173.581
164	1	169	1.124	1.435	34.23	5207	14.52	0.235	NA	0.019	0.089	13.849	-176.543
165	1	170	1.123	1.443	34.44	3592	14.528	0.233	NA	0.008	0.036	96.282	82.432
166	1	171	1.226	1.466	34.65	1610	14.633	0.336	NA	0.106	0.502	12.618	-83.664
167	1	172	1.242	1.516	34.86	3355	14.685	0.357	NA	0.052	0.249	72.516	59.898
168	1	173	1.227	1.451	35.07	4866	14.752	0.337	NA	0.066	0.316	-102.648	-175.164
169	1	174	1.12	1.455	35.28	6304	14.86	0.229	NA	0.108	0.514	177.97	-79.383
170	1	175	1.235	1.373	35.49	2852	15.002	0.355	NA	0.142	0.676	-35.36	146.67
171	1	176	1.155	1.413	35.7	2961	15.092	0.268	NA	0.09	0.428	153.535	-171.105
172	1	177	1.105	1.378	35.91	1883	15.152	0.228	NA	0.061	0.289	-144.567	61.898
173	1	178	1.079	1.384	36.12	3460	15.179	0.202	NA	0.027	0.128	167.169	-48.264
174	1	179	1.019	1.294	36.33	3801	15.287	0.205	NA	0.107	0.512	-124.054	68.777
175	1	180	1	1.258	36.54	2764	15.328	0.225	NA	0.041	0.197	-116.837	7.216
176	1	181	1.007	1.364	36.75	3328	15.435	0.148	NA	0.107	0.509	86.254	-156.909
177	1	182	1.101	1.448	36.96	3268	15.561	0.211	NA	0.126	0.599	41.577	-44.677
178	1	183	1.077	1.547	37.17	4514	15.663	0.209	NA	0.102	0.487	103.782	62.204
179	1	184	1.099	1.457	37.38	3110	15.757	0.209	NA	0.093	0.445	-76.259	179.959
180	1	185	1.121	1.409	37.59	4422	15.809	0.235	NA	0.053	0.25	-65.887	10.372
181	1	186	1.192	1.431	37.8	4070	15.883	0.302	NA	0.074	0.354	17.488	83.375
182	1	187	1.231	1.51	38.01	4038	15.972	0.345	NA	0.088	0.42	63.379	45.891
183	1	188	1.238	1.456	38.22	3752	16.026	0.347	NA	0.054	0.259	-83.258	-146.637
184	1	189	1.11	1.439	38.43	4663	16.155	0.22	NA	0.129	0.614	-172.736	-89.479
185	1	190	1.146	1.442	38.64	4823	16.191	0.256	NA	0.036	0.173	3.941	176.678
186	1	191	1.119	1.407	38.85	6517	16.235	0.234	NA	0.044	0.208	-127.582	-131.524
187	1	192	1.205	1.491	39.06	2963	16.355	0.317	NA	0.12	0.571	44.447	172.029
188	1	193	1.28	1.468	39.27	3807	16.434	0.39	NA	0.079	0.375	-17.338	-61.785
189	1	194	1.2	1.45	39.48	4757	16.516	0.31	NA	0.082	0.389	-167.58	-150.242
190	1	195	1.113	1.416	39.69	6344	16.609	0.226	NA	0.094	0.446	-158.522	9.059
191	1	196	1.016	1.305	39.9	3991	16.757	0.196	NA	0.147	0.702	-130.91	27.612
192	1	197	1.086	1.303	40.11	4021	16.827	0.248	NA	0.07	0.334	-1.254	129.657
193	1	198	1.151	1.403	40.32	3528	16.946	0.265	NA	0.119	0.566	57.365	58.619
194	1	199	1.15	1.271	40.53	4040	17.078	0.318	NA	0.132	0.629	-90.285	-147.65
195	1	200	1.097	1.366	40.74	3539	17.186	0.225	NA	0.109	0.518	119.312	-150.404
196	1	201	1.046	1.313	40.95	3807	17.26	0.21	NA	0.073	0.349	-134.126	106.562
197	1	202	0.995	1.31	41.16	3400	17.31	0.179	NA	0.05	0.239	-176.06	-41.934
198	1	203	1.024	1.342	41.37	3074	17.353	0.175	NA	0.043	0.204	47.972	-135.968
199	1	204	0.976	1.375	41.58	2798	17.412	0.117	NA	0.059	0.279	145.183	97.211
200	1	205	1.022	1.311	41.79	3671	17.49	0.194	NA	0.079	0.374	-54.254	160.563
