# Supplementary material for: Random sub-diffusion and capture of genes by the nuclear pore reduces dynamics and coordinates inter-chromosomal movement
Source: eLife. 2021 May 18;10:e66238. doi: 10.7554/eLife.66238 (PMC8195609; doi:10.7554/eLife.66238)
Supplement: Figure 6—source data 1. [file elife-66238-fig6-data1.zip › CLUST_DB/CLUST_HIS4dip_MinusH/190328_QuickCap_H4dip_MinusH_Sec_21.csv]

Nr	TID	PID	x [micron]	y [micron]	t [sec]	I [val]	Len [micron]	D2S [micron]	D2R [micron]	D2P [micron]	v [micron/sec]	α [deg]	Δα [deg]
1	1	6	1.813	2.225	0	5055	0	0	NA	NA	NA	NA	NA
2	1	7	1.759	2.24	0.21	2811	0.056	0.056	NA	0.056	0.269	165.016	NA
3	1	8	1.714	2.212	0.42	5346	0.109	0.1	NA	0.053	0.251	-148.412	46.572
4	1	9	1.808	2.239	0.63	4671	0.207	0.014	NA	0.098	0.467	15.54	163.952
5	1	10	1.771	2.219	0.84	3807	0.249	0.042	NA	0.042	0.199	-151.846	-167.387
6	1	11	1.697	2.212	1.05	2442	0.324	0.117	NA	0.075	0.357	-174.643	-22.796
7	1	12	1.706	2.192	1.26	2472	0.346	0.112	NA	0.022	0.104	-65.038	109.604
8	1	13	1.643	2.213	1.47	3773	0.411	0.17	NA	0.066	0.313	161.703	-133.258
9	1	14	1.705	2.179	1.68	4575	0.481	0.118	NA	0.07	0.332	-28.915	169.382
10	1	15	1.682	2.232	1.89	3763	0.539	0.131	NA	0.058	0.276	112.87	141.785
11	1	16	1.748	2.24	2.1	3370	0.605	0.067	NA	0.066	0.316	6.907	-105.963
12	1	17	1.671	2.198	2.31	4514	0.693	0.144	NA	0.088	0.418	-150.83	-157.737
13	1	18	1.691	2.203	2.52	3818	0.714	0.124	NA	0.021	0.098	14.18	165.01
14	1	19	1.704	2.292	2.73	3434	0.804	0.128	NA	0.09	0.429	82.019	67.839
15	1	20	1.756	2.372	2.94	5689	0.899	0.157	NA	0.096	0.455	56.974	-25.045
16	1	21	1.664	2.253	3.15	2438	1.05	0.152	NA	0.15	0.717	-127.781	175.245
17	1	22	1.721	2.289	3.36	3074	1.118	0.112	NA	0.068	0.324	32.458	160.239
18	1	23	1.657	2.33	3.57	2510	1.194	0.188	NA	0.076	0.362	147.621	115.163
19	1	24	1.741	2.275	3.78	4192	1.294	0.087	NA	0.101	0.479	-33.348	179.031
20	1	25	1.69	2.328	3.99	3588	1.368	0.161	NA	0.074	0.353	133.883	167.231
21	1	26	1.718	2.266	4.2	2783	1.436	0.104	NA	0.068	0.323	-65.461	160.655
22	1	27	1.73	2.338	4.41	2355	1.509	0.14	NA	0.072	0.344	80.679	146.141
23	1	28	1.653	2.268	4.62	3182	1.613	0.166	NA	0.104	0.496	-137.817	141.504
24	1	29	1.773	2.24	4.83	2389	1.737	0.042	NA	0.124	0.59	-13.087	124.731
25	1	30	1.73	2.325	5.04	1318	1.832	0.13	NA	0.095	0.455	116.701	129.787
26	1	31	1.653	2.192	5.25	2720	1.986	0.163	NA	0.154	0.733	-119.99	123.31
27	1	32	1.678	2.204	5.46	3089	2.013	0.137	NA	0.027	0.13	26.93	146.919
28	1	33	1.652	2.214	5.67	3556	2.041	0.162	NA	0.028	0.131	160.118	133.188
29	1	34	1.664	2.323	5.88	2865	2.151	0.178	NA	0.11	0.524	83.664	-76.453
30	1	35	1.66	2.254	6.09	2724	2.22	0.156	NA	0.069	0.329	-93.121	-176.785
31	1	36	1.647	2.211	6.3	4373	2.265	0.167	NA	0.045	0.215	-106.612	-13.491
32	1	37	1.637	2.166	6.51	3274	2.311	0.186	NA	0.046	0.22	-102.672	3.94
33	1	38	1.622	2.204	6.72	3148	2.353	0.193	NA	0.042	0.198	111.817	-145.511
34	1	39	1.648	2.238	6.93	4891	2.395	0.166	NA	0.042	0.202	52.349	-59.468
35	1	40	1.633	2.192	7.14	4023	2.444	0.183	NA	0.048	0.23	-107.606	-159.955
36	1	41	1.728	2.225	7.35	3123	2.544	0.086	NA	0.1	0.477	19.187	126.793
37	1	42	1.737	2.263	7.56	6719	2.583	0.085	NA	0.04	0.189	76.7	57.513
38	1	43	1.681	2.213	7.77	5196	2.659	0.133	NA	0.076	0.36	-137.816	145.484
39	1	44	1.689	2.284	7.98	4388	2.73	0.137	NA	0.071	0.34	82.988	-139.195
40	1	45	1.719	2.326	8.19	5627	2.782	0.138	NA	0.052	0.247	55.369	-27.619
41	1	46	1.666	2.307	8.4	4313	2.839	0.168	NA	0.056	0.269	-159.678	144.953
42	1	47	1.658	2.381	8.61	4260	2.913	0.22	NA	0.074	0.355	96.555	-103.767
43	1	48	1.679	2.317	8.82	3377	2.981	0.162	NA	0.068	0.321	-71.32	-167.875
44	1	49	1.68	2.256	9.03	2417	3.041	0.137	NA	0.06	0.287	-88.994	-17.674
45	1	50	1.631	2.313	9.24	2540	3.116	0.203	NA	0.075	0.359	130.998	-140.008
46	1	51	1.617	2.234	9.45	4115	3.197	0.196	NA	0.081	0.385	-99.626	129.377
47	1	52	1.616	2.193	9.66	4371	3.238	0.2	NA	0.041	0.195	-91.155	8.47
48	1	53	1.636	2.22	9.87	2395	3.272	0.178	NA	0.034	0.161	55.247	146.402
49	1	54	1.632	2.2	10.08	3844	3.293	0.183	NA	0.021	0.1	-100.408	-155.654
50	1	55	1.655	2.177	10.29	4823	3.325	0.165	NA	0.032	0.154	-43.934	56.474
51	1	56	1.635	2.188	10.5	6523	3.349	0.182	NA	0.023	0.111	151.224	-164.842
52	1	57	1.619	2.167	10.71	7530	3.376	0.203	NA	0.027	0.128	-126.703	82.073
53	1	58	1.637	2.162	10.92	6446	3.395	0.187	NA	0.019	0.091	-14.548	112.155
54	1	59	1.645	2.142	11.13	4034	3.416	0.187	NA	0.022	0.104	-67.401	-52.852
55	1	60	1.649	2.131	11.34	2645	3.427	0.189	NA	0.011	0.053	-72.242	-4.842
56	1	61	1.646	2.158	11.55	3135	3.454	0.18	NA	0.026	0.125	95.258	167.5
57	1	62	1.61	2.113	11.76	6606	3.511	0.232	NA	0.058	0.274	-128.962	135.78
58	1	63	1.594	2.153	11.97	5696	3.555	0.231	NA	0.044	0.208	112.386	-118.652
59	1	64	1.63	2.17	12.18	5373	3.595	0.191	NA	0.04	0.191	24.037	-88.349
60	1	65	1.623	2.143	12.39	6726	3.623	0.208	NA	0.027	0.131	-105.839	-129.877
61	1	66	1.622	2.12	12.6	6653	3.646	0.218	NA	0.023	0.11	-92.144	13.695
62	1	67	1.627	2.21	12.81	6933	3.735	0.187	NA	0.09	0.426	86.722	178.867
63	1	68	1.597	2.18	13.02	5260	3.778	0.221	NA	0.042	0.202	-135.3	137.978
64	1	69	1.593	2.147	13.23	8806	3.81	0.233	NA	0.032	0.155	-95.961	39.339
65	1	70	1.596	2.136	13.44	5813	3.822	0.235	NA	0.011	0.054	-77.983	17.978
66	1	71	1.604	2.171	13.65	6626	3.857	0.216	NA	0.036	0.169	76.609	154.593
67	1	72	1.565	2.137	13.86	4657	3.909	0.264	NA	0.052	0.247	-138.74	144.651
68	1	73	1.584	2.185	14.07	6918	3.961	0.233	NA	0.052	0.246	68.21	-153.05
69	1	74	1.608	2.251	14.28	5209	4.031	0.207	NA	0.07	0.335	70.122	1.912
70	1	75	1.617	2.202	14.49	7007	4.081	0.197	NA	0.05	0.236	-79.488	-149.61
71	1	76	1.681	2.173	14.7	5653	4.151	0.142	NA	0.07	0.333	-24.251	55.237
72	1	77	1.602	2.19	14.91	4345	4.231	0.214	NA	0.08	0.382	168.163	-167.586
73	1	78	1.622	2.207	15.12	4546	4.257	0.192	NA	0.026	0.124	39.665	-128.498
74	1	79	1.616	2.23	15.33	4151	4.282	0.197	NA	0.025	0.117	104.642	64.977
75	1	80	1.643	2.237	15.54	2747	4.309	0.17	NA	0.028	0.132	13.895	-90.747
76	1	81	1.679	2.265	15.75	3189	4.355	0.14	NA	0.045	0.216	38.056	24.161
77	1	82	1.655	2.272	15.96	3069	4.379	0.165	NA	0.025	0.117	162.843	124.786
78	1	83	1.694	2.208	16.17	2773	4.454	0.12	NA	0.075	0.355	-58.879	138.278
79	1	84	1.695	2.369	16.38	2500	4.615	0.186	NA	0.161	0.767	89.546	148.425
80	1	85	1.701	2.301	16.59	2150	4.683	0.136	NA	0.068	0.325	-85.456	-175.001
81	1	86	1.67	2.339	16.8	3016	4.732	0.183	NA	0.048	0.231	128.657	-145.888
82	1	87	1.614	2.265	17.01	3771	4.825	0.203	NA	0.093	0.444	-127.11	104.233
83	1	88	1.631	2.216	17.22	2673	4.876	0.182	NA	0.051	0.244	-70.608	56.502
84	1	89	1.659	2.325	17.43	1484	4.988	0.184	NA	0.112	0.533	75.749	146.357
85	1	90	1.676	2.374	17.64	2784	5.041	0.202	NA	0.053	0.251	70.242	-5.507
86	1	91	1.666	2.28	17.85	1695	5.136	0.157	NA	0.095	0.454	-96.578	-166.82
87	1	92	1.651	2.258	18.06	2758	5.162	0.166	NA	0.026	0.123	-124.853	-28.275
88	1	93	1.629	2.297	18.27	2784	5.206	0.198	NA	0.044	0.21	119.65	-115.498
89	1	94	1.608	2.224	18.48	1971	5.282	0.205	NA	0.076	0.361	-106.331	134.019
90	1	95	1.594	2.228	18.69	3187	5.297	0.22	NA	0.015	0.07	163.467	-90.202
91	1	96	1.617	2.156	18.9	3517	5.373	0.208	NA	0.076	0.362	-71.768	124.765
92	1	97	1.671	2.161	19.11	2133	5.426	0.156	NA	0.054	0.256	5.494	77.263
93	1	98	1.625	2.224	19.32	4025	5.504	0.188	NA	0.078	0.371	126.251	120.757
94	1	99	1.646	2.251	19.53	3042	5.539	0.169	NA	0.034	0.164	51.835	-74.416
95	1	100	1.624	2.232	19.74	3423	5.568	0.19	NA	0.029	0.139	-140.375	167.789
96	1	101	1.616	2.337	19.95	3957	5.673	0.227	NA	0.105	0.498	94.399	-125.226
97	1	102	1.655	2.255	20.16	3466	5.763	0.161	NA	0.091	0.432	-64.378	-158.777
98	1	103	1.654	2.321	20.37	2474	5.829	0.185	NA	0.066	0.313	90.697	155.075
99	1	104	1.646	2.384	20.58	3825	5.892	0.23	NA	0.064	0.303	96.852	6.155
100	1	105	1.694	2.283	20.79	3709	6.004	0.132	NA	0.111	0.529	-64.546	-161.398
101	1	106	1.618	2.269	21	5122	6.082	0.2	NA	0.078	0.371	-169.11	-104.564
102	1	107	1.623	2.3	21.21	4629	6.113	0.204	NA	0.032	0.15	79.712	-111.178
103	1	108	1.645	2.276	21.42	5343	6.145	0.176	NA	0.032	0.153	-47.638	-127.35
104	1	109	1.644	2.237	21.63	4010	6.184	0.169	NA	0.039	0.186	-90.999	-43.361
105	1	110	1.613	2.142	21.84	3936	6.285	0.217	NA	0.1	0.478	-108.323	-17.325
106	1	111	1.676	2.211	22.05	3061	6.379	0.137	NA	0.094	0.449	47.445	155.769
107	1	112	1.641	2.302	22.26	4096	6.477	0.189	NA	0.098	0.466	111.531	64.085
108	1	113	1.66	2.267	22.47	4398	6.516	0.159	NA	0.04	0.188	-61.153	-172.683
109	1	114	1.672	2.154	22.68	3654	6.631	0.158	NA	0.114	0.544	-83.643	-22.49
110	1	115	1.586	2.107	22.89	3846	6.729	0.256	NA	0.098	0.469	-151.317	-67.674
111	1	116	1.64	2.089	23.1	3099	6.786	0.22	NA	0.057	0.27	-17.618	133.698
112	1	117	1.577	2.091	23.31	5250	6.849	0.272	NA	0.063	0.302	178.558	-163.824
113	1	118	1.667	2.242	23.52	2103	7.025	0.147	NA	0.176	0.837	58.929	-119.629
114	1	119	1.609	2.249	23.73	1877	7.083	0.205	NA	0.059	0.28	173.198	114.269
115	1	120	1.611	2.187	23.94	2626	7.145	0.205	NA	0.061	0.292	-88.026	98.776
116	1	121	1.57	2.126	24.15	5036	7.219	0.263	NA	0.074	0.354	-124.006	-35.98
117	1	122	1.588	2.109	24.36	5623	7.244	0.253	NA	0.025	0.119	-41.105	82.901
118	1	123	1.628	2.158	24.57	3103	7.307	0.197	NA	0.063	0.3	50.754	91.86
119	1	124	1.59	2.076	24.78	2967	7.398	0.268	NA	0.09	0.43	-115.181	-165.936
120	1	125	1.625	2.138	24.99	3174	7.469	0.207	NA	0.071	0.338	60.34	175.522
121	1	126	1.595	2.155	25.2	4040	7.504	0.23	NA	0.035	0.167	150.644	90.304
122	1	127	1.686	2.257	25.41	3304	7.641	0.131	NA	0.137	0.654	48.103	-102.541
123	1	128	1.614	2.423	25.62	2201	7.822	0.281	NA	0.181	0.862	113.624	65.521
124	1	129	1.587	2.283	25.83	3609	7.965	0.234	NA	0.143	0.68	-100.873	145.504
125	1	130	1.635	2.347	26.04	2717	8.045	0.215	NA	0.08	0.383	52.66	153.533
126	1	131	1.654	2.289	26.25	2694	8.106	0.171	NA	0.061	0.292	-72.422	-125.082
127	1	132	1.562	2.146	26.46	3246	8.276	0.264	NA	0.17	0.809	-122.97	-50.549
128	1	133	1.554	2.134	26.67	4763	8.291	0.275	NA	0.014	0.069	-122.765	0.205
129	1	134	1.537	2.105	26.88	4857	8.324	0.301	NA	0.034	0.16	-119.516	3.249
130	1	135	1.532	2.094	27.09	6272	8.336	0.31	NA	0.012	0.056	-117.24	2.276
131	1	136	1.559	2.126	27.3	3948	8.378	0.273	NA	0.042	0.2	49.777	167.017
132	1	137	1.57	2.108	27.51	3680	8.4	0.27	NA	0.022	0.103	-59.78	-109.558
133	1	138	1.613	2.155	27.72	3611	8.464	0.212	NA	0.064	0.305	47.578	107.358
134	1	139	1.64	2.093	27.93	3833	8.531	0.218	NA	0.067	0.321	-66.648	-114.225
135	1	140	1.638	2.185	28.14	3839	8.623	0.18	NA	0.092	0.437	91.29	157.938
136	1	141	1.692	2.116	28.35	4072	8.71	0.163	NA	0.087	0.416	-51.646	-142.937
137	1	142	1.716	2.088	28.56	4703	8.748	0.168	NA	0.037	0.178	-49.091	2.556
138	1	143	1.692	2.088	28.77	4027	8.772	0.184	NA	0.024	0.116	-178.634	-129.543
139	1	144	1.737	2.141	28.98	3144	8.841	0.114	NA	0.069	0.33	49.884	-131.483
140	1	145	1.759	2.162	29.19	2372	8.872	0.083	NA	0.031	0.148	44.818	-5.065
141	1	146	1.719	2.176	29.4	4100	8.914	0.106	NA	0.041	0.197	160.811	115.992
142	1	147	1.712	2.03	29.61	3426	9.06	0.22	NA	0.147	0.698	-92.944	106.245
143	1	148	1.738	2.094	29.82	3340	9.13	0.151	NA	0.07	0.331	67.782	160.726
144	1	149	1.676	2.088	30.03	2958	9.192	0.194	NA	0.062	0.295	-174.357	117.862
145	1	150	1.66	2.137	30.24	1518	9.243	0.177	NA	0.051	0.245	108.544	-77.099
146	1	151	1.665	2.137	30.45	1962	9.248	0.172	NA	0.005	0.025	-0.198	-108.742
147	1	152	1.669	2.08	30.66	3886	9.305	0.204	NA	0.056	0.268	-86.147	-85.949
148	1	153	1.653	2.113	30.87	2592	9.341	0.196	NA	0.036	0.173	115.957	-157.896
149	1	154	1.696	2.107	31.08	2378	9.384	0.167	NA	0.043	0.204	-8.422	-124.379
150	1	155	1.675	2.081	31.29	2427	9.417	0.2	NA	0.033	0.159	-128.79	-120.368
151	1	156	1.668	2.136	31.5	1964	9.474	0.17	NA	0.056	0.267	96.749	-134.461
152	1	157	1.746	2.2	31.71	2645	9.575	0.072	NA	0.101	0.481	39.303	-57.446
153	1	158	1.734	2.159	31.92	4213	9.617	0.103	NA	0.043	0.204	-106.299	-145.602
154	1	159	1.738	2.093	32.13	2950	9.684	0.152	NA	0.066	0.315	-86.593	19.706
155	1	160	1.703	2.119	32.34	4191	9.728	0.153	NA	0.044	0.21	143.435	-129.972
156	1	161	1.695	2.092	32.55	1937	9.756	0.178	NA	0.028	0.134	-106.214	110.351
157	1	162	1.672	2.062	32.76	5004	9.794	0.216	NA	0.038	0.181	-126.912	-20.698
158	1	163	1.752	1.989	32.97	5331	9.902	0.245	NA	0.109	0.517	-42.663	84.249
159	1	164	1.656	1.993	33.18	4603	9.998	0.281	NA	0.095	0.454	177.535	-139.802
160	1	165	1.627	1.976	33.39	5058	10.032	0.311	NA	0.034	0.161	-149.893	32.572
161	1	166	1.622	1.961	33.6	5122	10.047	0.326	NA	0.015	0.072	-110.768	39.124
162	1	167	1.608	1.969	33.81	6634	10.062	0.328	NA	0.015	0.074	150.231	-99
163	1	168	1.628	1.991	34.02	3829	10.092	0.299	NA	0.029	0.14	48.036	-102.196
164	1	169	1.637	1.971	34.23	7146	10.114	0.309	NA	0.022	0.105	-64.985	-113.021
165	1	170	1.62	1.983	34.44	5115	10.135	0.31	NA	0.022	0.102	146.204	-148.811
166	1	171	1.674	1.989	34.65	3846	10.189	0.275	NA	0.054	0.259	6.149	-140.055
167	1	172	1.587	2	34.86	5252	10.277	0.319	NA	0.087	0.416	172.785	166.635
168	1	173	1.566	1.994	35.07	7434	10.298	0.338	NA	0.021	0.101	-164.044	23.171
169	1	174	1.569	2.006	35.28	4846	10.31	0.329	NA	0.012	0.056	79.185	-116.771
170	1	175	1.63	2.007	35.49	4563	10.371	0.285	NA	0.062	0.293	1.095	-78.09
171	1	176	1.634	1.986	35.7	4275	10.392	0.299	NA	0.021	0.1	-79.531	-80.626
172	1	177	1.582	2.018	35.91	5984	10.453	0.31	NA	0.061	0.289	148.266	-132.202
173	1	178	1.606	2.009	36.12	5702	10.478	0.3	NA	0.025	0.119	-20.808	-169.074
174	1	179	1.542	1.999	36.33	4046	10.543	0.353	NA	0.065	0.309	-171.147	-150.34
175	1	180	1.619	1.979	36.54	6967	10.623	0.313	NA	0.08	0.382	-14.369	156.779
176	1	181	1.631	1.976	36.75	5337	10.636	0.309	NA	0.013	0.06	-15.603	-1.234
177	1	182	1.614	1.971	36.96	5346	10.654	0.323	NA	0.018	0.087	-165.112	-149.509
178	1	183	1.605	1.998	37.17	3953	10.682	0.308	NA	0.028	0.135	107.191	-87.696
179	1	184	1.635	2.038	37.38	4322	10.732	0.259	NA	0.049	0.235	53.058	-54.134
180	1	185	1.631	2.051	37.59	4064	10.745	0.252	NA	0.014	0.065	104.984	51.926
181	1	186	1.633	2.054	37.8	5585	10.749	0.249	NA	0.003	0.016	65.685	-39.299
182	1	187	1.639	2.055	38.01	5081	10.755	0.244	NA	0.006	0.028	12.681	-53.004
183	1	188	1.568	2.062	38.22	5329	10.826	0.295	NA	0.071	0.339	174.172	161.491
184	1	189	1.609	2.078	38.43	6487	10.87	0.252	NA	0.044	0.21	21.048	-153.124
185	1	190	1.571	2.059	38.64	4861	10.913	0.294	NA	0.043	0.204	-153.668	-174.716
186	1	191	1.586	2.081	38.85	4232	10.939	0.269	NA	0.026	0.125	54.756	-151.576
187	1	192	1.563	2.042	39.06	3543	10.984	0.31	NA	0.045	0.216	-120.154	-174.91
188	1	193	1.611	2.088	39.27	3808	11.051	0.245	NA	0.066	0.317	44.173	164.327
189	1	194	1.673	2.103	39.48	3488	11.115	0.186	NA	0.064	0.305	13.676	-30.497
190	1	195	1.682	2.083	39.69	3639	11.137	0.194	NA	0.023	0.107	-65.887	-79.563
191	1	196	1.597	2.093	39.9	4940	11.223	0.254	NA	0.086	0.409	173.326	-120.787
192	1	197	1.617	2.018	40.11	4601	11.301	0.285	NA	0.077	0.368	-74.718	111.956
193	1	198	1.631	2.08	40.32	2491	11.364	0.233	NA	0.064	0.304	77.43	152.148
194	1	199	1.578	2.075	40.53	2118	11.418	0.279	NA	0.054	0.255	-174.04	108.531
195	1	200	1.587	2.119	40.74	2419	11.463	0.251	NA	0.045	0.213	78.779	-107.182
196	1	201	1.543	2.049	40.95	3788	11.546	0.323	NA	0.083	0.394	-122.027	159.194
197	1	202	1.573	1.891	41.16	5501	11.706	0.412	NA	0.161	0.765	-78.992	43.035
198	1	203	1.553	1.949	41.37	3327	11.767	0.379	NA	0.061	0.292	109.003	-172.004
199	1	204	1.532	1.855	41.58	4588	11.864	0.465	NA	0.096	0.459	-102.875	148.122
200	1	205	1.596	1.865	41.79	4797	11.929	0.421	NA	0.065	0.31	8.554	111.429
