# Supplementary material for: Random sub-diffusion and capture of genes by the nuclear pore reduces dynamics and coordinates inter-chromosomal movement
Source: eLife. 2021 May 18;10:e66238. doi: 10.7554/eLife.66238 (PMC8195609; doi:10.7554/eLife.66238)
Supplement: Figure 6—source data 1. [file elife-66238-fig6-data1.zip › CLUST_DB/CLUST_HIS4dip_MinusH/190328_QuickCap_H4dip_MinusH_Sec_22.csv]

Nr	TID	PID	x [micron]	y [micron]	t [sec]	I [val]	Len [micron]	D2S [micron]	D2R [micron]	D2P [micron]	v [micron/sec]	α [deg]	Δα [deg]
1	1	7	1.55	1.886	0	1981	0	0	NA	NA	NA	NA	NA
2	1	8	1.47	1.827	0.21	2261	0.1	0.1	NA	0.1	0.475	-143.808	NA
3	1	9	1.424	1.747	0.42	3972	0.192	0.188	NA	0.092	0.44	-119.508	24.3
4	1	10	1.392	1.794	0.63	3630	0.249	0.183	NA	0.057	0.271	124.357	-116.135
5	1	11	1.468	1.852	0.84	3082	0.345	0.089	NA	0.096	0.455	37.777	-86.58
6	1	12	1.444	1.844	1.05	3963	0.37	0.115	NA	0.025	0.121	-161.295	160.928
7	1	13	1.469	1.893	1.26	3850	0.426	0.081	NA	0.056	0.265	62.27	-136.435
8	1	14	1.49	1.893	1.47	4160	0.447	0.06	NA	0.021	0.1	-1.532	-63.802
9	1	15	1.571	1.994	1.68	8458	0.576	0.11	NA	0.129	0.615	51.535	53.067
10	1	16	1.592	2.027	1.89	4187	0.615	0.147	NA	0.039	0.186	57.814	6.279
11	1	17	1.59	1.965	2.1	3786	0.677	0.088	NA	0.062	0.294	-91.7	-149.514
12	1	18	1.605	1.923	2.31	4900	0.721	0.067	NA	0.045	0.212	-69.548	22.152
13	1	19	1.654	1.955	2.52	4831	0.779	0.124	NA	0.058	0.276	32.622	102.171
14	1	20	1.675	1.952	2.73	5504	0.8	0.141	NA	0.021	0.098	-7.883	-40.505
15	1	21	1.624	2.007	2.94	6472	0.874	0.142	NA	0.074	0.354	132.466	140.349
16	1	22	1.642	1.98	3.15	3159	0.906	0.131	NA	0.032	0.152	-56.427	171.107
17	1	23	1.63	1.822	3.36	5220	1.065	0.102	NA	0.159	0.756	-94.483	-38.056
18	1	24	1.52	1.921	3.57	2395	1.213	0.047	NA	0.148	0.706	137.886	-127.631
19	1	25	1.571	1.869	3.78	2246	1.287	0.027	NA	0.074	0.351	-45.58	176.534
20	1	26	1.614	1.978	3.99	2062	1.404	0.112	NA	0.118	0.56	68.51	114.09
21	1	27	1.529	1.842	4.2	2176	1.565	0.049	NA	0.16	0.763	-121.931	169.558
22	1	28	1.607	1.847	4.41	3072	1.642	0.069	NA	0.078	0.37	3.959	125.89
23	1	29	1.502	1.825	4.62	2453	1.749	0.078	NA	0.107	0.509	-167.676	-171.635
24	1	30	1.549	1.88	4.83	2705	1.822	0.006	NA	0.072	0.344	50.293	-142.032
25	1	31	1.473	1.883	5.04	2303	1.897	0.077	NA	0.075	0.358	177.728	127.435
26	1	32	1.426	1.787	5.25	3780	2.004	0.158	NA	0.107	0.508	-116.117	66.155
27	1	33	1.565	1.765	5.46	4061	2.144	0.122	NA	0.14	0.667	-9.268	106.849
28	1	34	1.465	1.768	5.67	3281	2.243	0.146	NA	0.1	0.474	178.437	-172.295
29	1	35	1.271	1.931	5.88	2771	2.497	0.283	NA	0.254	1.209	139.806	-38.631
30	1	36	1.262	1.943	6.09	3187	2.512	0.294	NA	0.015	0.071	128.969	-10.837
31	1	37	1.289	1.935	6.3	1702	2.541	0.265	NA	0.029	0.136	-15.503	-144.472
32	1	38	1.4	1.776	6.51	4646	2.734	0.186	NA	0.194	0.923	-55.106	-39.602
33	1	39	1.361	1.91	6.72	3016	2.873	0.19	NA	0.139	0.661	106.237	161.343
34	1	40	1.27	1.738	6.93	1589	3.067	0.317	NA	0.194	0.926	-118.131	135.632
35	1	41	1.249	1.756	7.14	3609	3.095	0.329	NA	0.028	0.131	140.442	-101.427
36	1	42	1.251	1.582	7.35	2278	3.269	0.426	NA	0.174	0.827	-89.132	130.426
37	1	43	1.207	1.671	7.56	3822	3.368	0.405	NA	0.1	0.474	116.601	-154.268
38	1	44	1.265	1.811	7.77	2771	3.519	0.295	NA	0.151	0.72	67.305	-49.296
39	1	45	1.251	1.859	7.98	2769	3.57	0.3	NA	0.051	0.241	105.905	38.6
40	1	46	1.462	1.854	8.19	4125	3.781	0.094	NA	0.211	1.004	-1.499	-107.403
41	1	47	1.386	1.936	8.4	4928	3.893	0.172	NA	0.112	0.534	132.895	134.393
42	1	48	1.355	1.97	8.61	2026	3.939	0.213	NA	0.046	0.218	132.627	-0.268
43	1	49	1.297	1.944	8.82	2054	4.002	0.26	NA	0.063	0.301	-156.044	71.329
44	1	50	1.235	1.931	9.03	3349	4.065	0.318	NA	0.063	0.301	-167.875	-11.832
45	1	51	1.248	1.853	9.24	3965	4.143	0.304	NA	0.078	0.373	-80.884	86.991
46	1	52	1.383	1.827	9.45	2291	4.281	0.177	NA	0.138	0.657	-10.962	69.922
47	1	53	1.41	1.85	9.66	2751	4.317	0.145	NA	0.036	0.17	41.33	52.292
48	1	54	1.37	1.764	9.87	2788	4.412	0.217	NA	0.095	0.453	-114.514	-155.844
49	1	55	1.322	1.811	10.08	1486	4.48	0.24	NA	0.068	0.322	135.581	-109.905
50	1	56	1.349	1.709	10.29	2837	4.585	0.267	NA	0.105	0.502	-75.005	149.414
51	1	57	1.508	1.799	10.5	2547	4.767	0.097	NA	0.182	0.868	29.48	104.485
52	1	58	1.501	1.764	10.71	1792	4.804	0.132	NA	0.036	0.172	-100.732	-130.213
53	1	59	1.525	1.775	10.92	3647	4.829	0.114	NA	0.026	0.123	25.901	126.633
54	1	60	1.528	1.786	11.13	3251	4.841	0.103	NA	0.011	0.053	73.853	47.953
55	1	61	1.503	1.782	11.34	2393	4.865	0.114	NA	0.025	0.118	-172.134	114.013
56	1	62	1.399	1.91	11.55	1600	5.03	0.153	NA	0.165	0.785	129.052	-58.814
57	1	63	1.428	1.889	11.76	2592	5.066	0.123	NA	0.036	0.169	-36.883	-165.934
58	1	64	1.535	1.805	11.97	3125	5.202	0.083	NA	0.136	0.649	-38.03	-1.147
59	1	65	1.48	1.8	12.18	2222	5.258	0.111	NA	0.056	0.264	-175.165	-137.136
60	1	66	1.438	1.836	12.39	4025	5.313	0.123	NA	0.055	0.264	139.538	-45.297
61	1	67	1.445	1.874	12.6	2466	5.352	0.106	NA	0.039	0.185	79.376	-60.162
62	1	68	1.455	1.855	12.81	3140	5.374	0.1	NA	0.022	0.105	-62.675	-142.051
63	1	69	1.432	1.868	13.02	4529	5.4	0.12	NA	0.026	0.125	150.026	-147.299
64	1	70	1.317	1.774	13.23	3104	5.549	0.259	NA	0.148	0.707	-140.903	69.071
65	1	71	1.347	1.964	13.44	3583	5.74	0.217	NA	0.192	0.913	80.845	-138.252
66	1	72	1.341	1.754	13.65	1864	5.95	0.248	NA	0.21	0.999	-91.871	-172.716
67	1	73	1.32	1.773	13.86	3116	5.978	0.256	NA	0.028	0.133	136.425	-131.704
68	1	74	1.417	1.833	14.07	2406	6.092	0.143	NA	0.114	0.542	31.629	-104.796
69	1	75	1.274	1.866	14.28	3492	6.239	0.277	NA	0.147	0.702	167.06	135.431
70	1	76	1.324	1.858	14.49	2666	6.29	0.228	NA	0.051	0.241	-8.405	-175.465
71	1	77	1.383	1.947	14.7	1422	6.396	0.178	NA	0.106	0.505	56.208	64.613
72	1	78	1.208	1.876	14.91	2696	6.584	0.342	NA	0.188	0.896	-158.107	145.685
73	1	79	1.225	1.788	15.12	3091	6.674	0.34	NA	0.09	0.428	-79.4	78.707
74	1	80	1.163	1.846	15.33	3447	6.758	0.389	NA	0.084	0.402	136.517	-144.083
75	1	81	1.239	1.961	15.54	4379	6.896	0.32	NA	0.137	0.654	56.533	-79.984
76	1	82	1.207	1.993	15.75	4968	6.941	0.36	NA	0.045	0.216	135.139	78.606
77	1	83	1.341	1.907	15.96	3131	7.1	0.21	NA	0.159	0.757	-32.562	-167.701
78	1	84	1.347	1.858	16.17	2380	7.149	0.205	NA	0.049	0.235	-82.952	-50.39
79	1	85	1.198	1.771	16.38	2860	7.322	0.371	NA	0.173	0.823	-149.768	-66.816
80	1	86	1.222	1.613	16.59	3385	7.482	0.427	NA	0.16	0.761	-81.144	68.624
81	1	87	1.194	1.659	16.8	2677	7.536	0.423	NA	0.054	0.257	121.948	-156.908
82	1	88	1.205	1.95	17.01	2645	7.827	0.351	NA	0.291	1.386	87.823	-34.125
83	1	89	1.208	1.951	17.22	3042	7.83	0.348	NA	0.003	0.016	10.041	-77.782
84	1	90	1.158	1.973	17.43	5275	7.885	0.402	NA	0.055	0.26	155.397	145.356
85	1	91	1.228	2.016	17.64	2801	7.967	0.348	NA	0.082	0.389	31.846	-123.552
86	1	92	1.402	1.899	17.85	1565	8.177	0.148	NA	0.21	1.002	-33.841	-65.687
87	1	93	1.266	1.926	18.06	3108	8.316	0.287	NA	0.139	0.662	168.797	-157.362
88	1	94	1.269	1.963	18.27	4595	8.353	0.292	NA	0.037	0.175	85.693	-83.104
89	1	95	1.271	1.992	18.48	6092	8.382	0.298	NA	0.029	0.138	85.501	-0.192
90	1	96	1.421	1.806	18.69	1653	8.62	0.152	NA	0.238	1.134	-51.141	-136.642
91	1	97	1.244	1.821	18.9	2346	8.798	0.313	NA	0.177	0.845	175.249	-133.61
92	1	98	1.186	1.855	19.11	4100	8.864	0.365	NA	0.067	0.317	149.606	-25.643
93	1	99	1.198	2.025	19.32	6389	9.035	0.379	NA	0.171	0.812	86.084	-63.522
94	1	100	1.222	2.08	19.53	4552	9.094	0.382	NA	0.06	0.284	66.656	-19.428
95	1	101	1.24	2.051	19.74	3967	9.128	0.351	NA	0.034	0.162	-56.825	-123.481
96	1	102	1.322	2.048	19.95	3765	9.21	0.28	NA	0.082	0.389	-2.322	54.503
97	1	103	1.49	1.903	20.16	1363	9.432	0.062	NA	0.222	1.057	-40.693	-38.371
98	1	104	1.224	1.843	20.37	3701	9.705	0.329	NA	0.273	1.3	-167.253	-126.56
99	1	105	1.445	1.79	20.58	2924	9.932	0.143	NA	0.227	1.081	-13.528	153.725
100	1	106	1.232	1.769	20.79	4042	10.145	0.339	NA	0.213	1.016	-174.402	-160.873
101	1	107	1.283	1.586	21	3251	10.336	0.402	NA	0.19	0.906	-74.646	99.756
102	1	108	1.311	1.825	21.21	3507	10.577	0.246	NA	0.241	1.147	83.095	157.741
103	1	109	1.477	1.916	21.42	4064	10.765	0.079	NA	0.189	0.899	28.764	-54.331
104	1	110	1.491	1.802	21.63	3295	10.88	0.103	NA	0.115	0.546	-82.885	-111.65
105	1	111	1.35	1.88	21.84	2897	11.041	0.2	NA	0.161	0.768	151.064	-126.051
106	1	112	1.449	1.946	22.05	4309	11.161	0.117	NA	0.119	0.569	33.567	-117.497
107	1	113	1.454	1.943	22.26	2532	11.167	0.112	NA	0.006	0.027	-37.344	-70.91
108	1	114	1.418	1.966	22.47	3317	11.209	0.154	NA	0.043	0.205	146.144	-176.512
109	1	115	1.295	1.951	22.68	4544	11.334	0.263	NA	0.124	0.591	-172.946	40.91
110	1	116	1.327	1.931	22.89	2250	11.371	0.228	NA	0.038	0.18	-32.195	140.751
111	1	117	1.336	1.709	23.1	4012	11.593	0.278	NA	0.222	1.057	-87.667	-55.472
112	1	118	1.313	1.715	23.31	1911	11.617	0.292	NA	0.024	0.114	165.214	-107.118
113	1	119	1.331	1.779	23.52	1326	11.683	0.245	NA	0.066	0.312	74.447	-90.768
114	1	120	1.273	1.719	23.73	1570	11.766	0.324	NA	0.083	0.394	-134.461	151.092
115	1	121	1.251	1.698	23.94	2033	11.796	0.353	NA	0.03	0.145	-135.706	-1.244
116	1	122	1.308	1.672	24.15	2086	11.859	0.323	NA	0.063	0.301	-24.698	111.007
117	1	123	1.343	1.767	24.36	1792	11.961	0.239	NA	0.102	0.484	70.05	94.748
118	1	124	1.41	1.836	24.57	2028	12.057	0.149	NA	0.096	0.457	46.041	-24.009
119	1	125	1.373	1.674	24.78	3133	12.223	0.276	NA	0.166	0.791	-102.804	-148.846
120	1	126	1.468	1.796	24.99	2143	12.378	0.122	NA	0.155	0.736	51.753	154.557
121	1	127	1.391	2.027	25.2	3389	12.621	0.212	NA	0.243	1.159	108.457	56.704
122	1	128	1.339	2.099	25.41	7379	12.711	0.3	NA	0.09	0.426	126.201	17.744
123	1	129	1.549	1.865	25.62	1689	13.025	0.021	NA	0.315	1.499	-48.014	-174.215
124	1	130	1.612	1.898	25.83	1706	13.097	0.063	NA	0.071	0.339	27.691	75.706
125	1	131	1.446	2.056	26.04	4285	13.326	0.2	NA	0.23	1.094	136.5	108.809
126	1	132	1.453	1.984	26.25	1894	13.399	0.138	NA	0.072	0.345	-84.46	139.04
127	1	133	1.51	1.873	26.46	1862	13.524	0.042	NA	0.126	0.598	-62.547	21.913
128	1	134	1.563	1.776	26.67	1222	13.634	0.11	NA	0.11	0.522	-61.454	1.093
129	1	135	1.239	2.034	26.88	2549	14.048	0.345	NA	0.414	1.971	141.431	-157.115
130	1	136	1.312	1.913	27.09	1282	14.19	0.24	NA	0.142	0.676	-59.251	159.318
131	1	137	1.389	1.781	27.3	1625	14.343	0.193	NA	0.153	0.728	-59.65	-0.398
132	1	138	1.369	1.665	27.51	1316	14.46	0.286	NA	0.117	0.559	-99.736	-40.087
133	1	139	1.405	1.582	27.72	1981	14.55	0.337	NA	0.09	0.428	-66.705	33.031
134	1	140	1.339	1.617	27.93	2421	14.625	0.342	NA	0.075	0.356	152.248	-141.046
135	1	141	1.384	1.606	28.14	1335	14.672	0.326	NA	0.047	0.225	-13.891	-166.139
136	1	142	1.35	1.663	28.35	2163	14.739	0.3	NA	0.067	0.321	120.953	134.844
137	1	143	1.403	1.548	28.56	2101	14.866	0.369	NA	0.127	0.604	-65.246	173.801
138	1	144	1.344	1.646	28.77	2730	14.98	0.317	NA	0.114	0.543	121.343	-173.411
139	1	145	1.475	1.55	28.98	1992	15.143	0.345	NA	0.163	0.775	-36.054	-157.397
140	1	146	1.402	1.707	29.19	2609	15.317	0.233	NA	0.173	0.826	115.062	151.116
141	1	147	1.335	1.691	29.4	3398	15.385	0.291	NA	0.069	0.326	-166.374	78.564
142	1	148	1.489	1.649	29.61	2941	15.545	0.245	NA	0.16	0.761	-15.269	151.104
143	1	149	1.404	1.733	29.82	2880	15.665	0.212	NA	0.12	0.571	135.515	150.784
144	1	150	1.408	1.735	30.03	2562	15.67	0.207	NA	0.005	0.024	26.072	-109.443
145	1	151	1.42	1.765	30.24	925	15.703	0.177	NA	0.033	0.156	68.204	42.132
146	1	152	1.389	1.608	30.45	1634	15.863	0.322	NA	0.161	0.765	-101.438	-169.642
147	1	153	1.548	1.691	30.66	1326	16.043	0.195	NA	0.18	0.855	27.493	128.932
148	1	154	1.512	1.709	30.87	1087	16.083	0.181	NA	0.041	0.193	152.791	125.298
149	1	155	1.556	1.695	31.08	1329	16.13	0.191	NA	0.046	0.221	-18.302	-171.093
150	1	156	1.45	1.701	31.29	2675	16.235	0.21	NA	0.106	0.503	176.407	-165.291
151	1	157	1.428	1.933	31.5	2952	16.468	0.131	NA	0.233	1.109	95.535	-80.873
152	1	158	1.495	1.902	31.71	2939	16.542	0.058	NA	0.074	0.35	-24.98	-120.515
153	1	159	1.475	1.811	31.92	3615	16.635	0.106	NA	0.093	0.444	-101.831	-76.851
154	1	160	1.58	1.778	32.13	3607	16.744	0.112	NA	0.109	0.52	-17.289	84.542
155	1	161	1.557	1.716	32.34	3748	16.81	0.17	NA	0.066	0.316	-109.681	-92.392
156	1	162	1.62	1.749	32.55	3059	16.881	0.154	NA	0.071	0.337	27.561	137.242
157	1	163	1.515	1.768	32.76	4031	16.988	0.123	NA	0.107	0.51	169.456	141.895
158	1	164	1.487	1.789	32.97	2675	17.023	0.116	NA	0.034	0.164	143.13	-26.327
159	1	165	1.49	1.763	33.18	3108	17.049	0.137	NA	0.026	0.125	-84.297	132.574
160	1	166	1.527	1.823	33.39	4302	17.12	0.067	NA	0.071	0.338	58.478	142.775
161	1	167	1.514	1.753	33.6	2752	17.191	0.137	NA	0.071	0.339	-100.405	-158.883
162	1	168	1.488	1.744	33.81	4680	17.219	0.155	NA	0.028	0.131	-160.717	-60.312
163	1	169	1.53	1.698	34.02	2562	17.281	0.189	NA	0.062	0.296	-48.348	112.369
164	1	170	1.557	1.718	34.23	3037	17.315	0.168	NA	0.034	0.162	36.598	84.946
165	1	171	1.557	1.629	34.44	1382	17.404	0.257	NA	0.089	0.425	-90.098	-126.696
166	1	172	1.5	1.677	34.65	3562	17.479	0.215	NA	0.075	0.356	139.905	-129.997
167	1	173	1.65	1.604	34.86	3424	17.646	0.299	NA	0.167	0.796	-25.734	-165.64
168	1	174	1.685	1.606	35.07	2961	17.681	0.311	NA	0.034	0.164	2.619	28.353
169	1	175	1.538	1.597	35.28	4029	17.828	0.289	NA	0.147	0.701	-176.51	-179.128
170	1	176	1.435	1.623	35.49	3157	17.934	0.287	NA	0.106	0.505	165.81	-17.68
171	1	177	1.528	1.469	35.7	2084	18.114	0.418	NA	0.18	0.859	-58.833	135.356
172	1	178	1.38	1.525	35.91	2662	18.273	0.399	NA	0.158	0.754	158.993	-142.173
173	1	179	1.497	1.517	36.12	2828	18.389	0.373	NA	0.116	0.554	-4.369	-163.362
174	1	180	1.403	1.465	36.33	3812	18.496	0.447	NA	0.107	0.511	-151.049	-146.68
175	1	181	1.425	1.533	36.54	3965	18.568	0.375	NA	0.072	0.341	71.839	-137.112
176	1	182	1.54	1.449	36.75	2702	18.71	0.437	NA	0.142	0.676	-36.158	-107.997
177	1	183	1.416	1.501	36.96	1593	18.844	0.408	NA	0.134	0.638	157.006	-166.836
178	1	184	1.383	1.33	37.17	4119	19.018	0.581	NA	0.175	0.832	-101.01	101.984
179	1	185	1.49	1.422	37.38	2039	19.16	0.468	NA	0.141	0.673	40.568	141.578
180	1	186	1.515	1.452	37.59	2713	19.198	0.436	NA	0.039	0.184	50.964	10.395
181	1	187	1.459	1.447	37.8	1269	19.254	0.449	NA	0.056	0.267	-175.01	134.027
182	1	188	1.447	1.321	38.01	3336	19.38	0.574	NA	0.126	0.6	-95.448	79.562
183	1	189	1.505	1.478	38.22	2745	19.548	0.41	NA	0.167	0.797	69.76	165.208
184	1	190	1.567	1.504	38.43	1068	19.615	0.383	NA	0.067	0.319	22.175	-47.585
185	1	191	1.513	1.421	38.64	2137	19.713	0.466	NA	0.098	0.468	-122.872	-145.047
186	1	192	1.416	1.494	38.85	1363	19.834	0.414	NA	0.122	0.579	142.91	-94.218
187	1	193	1.434	1.492	39.06	2148	19.852	0.411	NA	0.018	0.083	-8.962	-151.872
188	1	194	1.319	1.428	39.27	4032	19.983	0.513	NA	0.131	0.623	-150.951	-141.989
189	1	195	1.359	1.498	39.48	1544	20.063	0.432	NA	0.081	0.384	60.82	-148.229
190	1	196	1.558	1.83	39.69	4373	20.45	0.057	NA	0.387	1.841	58.954	-1.866
191	1	197	1.497	1.692	39.9	1853	20.601	0.201	NA	0.151	0.718	-113.95	-172.904
192	1	198	1.508	1.757	40.11	4019	20.667	0.136	NA	0.066	0.315	80.638	-165.412
193	1	199	1.609	1.838	40.32	5591	20.797	0.076	NA	0.13	0.617	38.535	-42.103
194	1	200	1.52	1.647	40.53	955	21.007	0.241	NA	0.21	1.002	-114.982	-153.517
195	1	201	1.235	1.446	40.74	2752	21.356	0.541	NA	0.349	1.662	-144.82	-29.838
196	1	202	1.414	1.508	40.95	1245	21.546	0.402	NA	0.19	0.904	19.01	163.83
197	1	203	1.381	1.387	41.16	3031	21.671	0.527	NA	0.125	0.597	-105.666	-124.676
198	1	204	1.468	1.358	41.37	2897	21.763	0.535	NA	0.092	0.437	-18.59	87.076
199	1	205	1.617	1.334	41.58	2626	21.914	0.556	NA	0.151	0.719	-9.136	9.454
200	1	206	1.607	1.641	41.79	1177	22.221	0.251	NA	0.307	1.463	91.894	101.03
