# Supplementary material for: Random sub-diffusion and capture of genes by the nuclear pore reduces dynamics and coordinates inter-chromosomal movement
Source: eLife. 2021 May 18;10:e66238. doi: 10.7554/eLife.66238 (PMC8195609; doi:10.7554/eLife.66238)
Supplement: Figure 6—source data 1. [file elife-66238-fig6-data1.zip › CLUST_DB/CLUST_HIS4dip_MinusH/190328_QuickCap_H4dip_MinusH_Sec_23.csv]

Nr	TID	PID	x [micron]	y [micron]	t [sec]	I [val]	Len [micron]	D2S [micron]	D2R [micron]	D2P [micron]	v [micron/sec]	α [deg]	Δα [deg]
1	1	6	1.538	2.3	0	2203	0	0	NA	NA	NA	NA	NA
2	1	7	1.545	2.331	0.21	3313	0.032	0.032	NA	0.032	0.153	77.46	NA
3	1	8	1.642	2.35	0.42	3530	0.132	0.116	NA	0.1	0.475	11.095	-66.365
4	1	9	1.605	2.27	0.63	3144	0.22	0.074	NA	0.089	0.422	-114.967	-126.062
5	1	10	1.67	2.355	0.84	1975	0.327	0.143	NA	0.107	0.508	52.427	167.394
6	1	11	1.613	2.348	1.05	2278	0.385	0.089	NA	0.057	0.273	-173.037	134.536
7	1	12	1.511	2.407	1.26	2086	0.502	0.111	NA	0.118	0.561	149.539	-37.424
8	1	13	1.508	2.307	1.47	1399	0.603	0.031	NA	0.1	0.477	-92.06	118.402
9	1	14	1.581	2.339	1.68	2018	0.682	0.058	NA	0.08	0.379	23.575	115.634
10	1	15	1.57	2.465	1.89	1079	0.809	0.169	NA	0.127	0.605	95.016	71.441
11	1	16	1.726	2.453	2.1	1602	0.966	0.243	NA	0.157	0.749	-4.38	-99.397
12	1	17	1.835	2.495	2.31	2387	1.083	0.356	NA	0.116	0.553	21.067	25.447
13	1	18	1.827	2.638	2.52	5444	1.225	0.445	NA	0.143	0.68	92.984	71.917
14	1	19	1.838	2.647	2.73	5117	1.24	0.459	NA	0.014	0.069	40.91	-52.074
15	1	20	1.855	2.661	2.94	5062	1.261	0.481	NA	0.021	0.102	38.86	-2.051
16	1	21	1.828	2.605	3.15	4755	1.323	0.421	NA	0.062	0.295	-115.572	-154.432
17	1	22	1.651	2.478	3.36	1474	1.541	0.211	NA	0.218	1.039	-144.562	-28.99
18	1	23	1.654	2.481	3.57	1049	1.545	0.215	NA	0.004	0.02	31.858	176.42
19	1	24	1.506	2.279	3.78	915	1.796	0.038	NA	0.25	1.191	-126.263	-158.121
20	1	25	1.606	2.432	3.99	1828	1.979	0.149	NA	0.183	0.871	57.016	-176.721
21	1	26	1.814	2.681	4.2	3871	2.302	0.47	NA	0.324	1.542	49.996	-7.021
22	1	27	1.775	2.75	4.41	4473	2.382	0.508	NA	0.079	0.378	119.44	69.444
23	1	28	1.856	2.723	4.62	7306	2.467	0.529	NA	0.085	0.404	-18.311	-137.751
24	1	29	1.883	2.733	4.83	5314	2.496	0.554	NA	0.029	0.139	19.77	38.081
25	1	30	1.834	2.656	5.04	3863	2.587	0.463	NA	0.091	0.433	-122.323	-142.094
26	1	31	1.641	2.517	5.25	1437	2.825	0.24	NA	0.238	1.133	-144.215	-21.891
27	1	32	1.5	2.444	5.46	1090	2.984	0.149	NA	0.159	0.758	-152.646	-8.431
28	1	33	1.468	2.418	5.67	3084	3.025	0.137	NA	0.041	0.196	-140.48	12.166
29	1	34	1.443	2.399	5.88	3985	3.056	0.137	NA	0.031	0.148	-143.991	-3.512
30	1	35	1.495	2.433	6.09	2404	3.118	0.14	NA	0.062	0.296	33.189	177.181
31	1	36	1.472	2.342	6.3	4164	3.212	0.078	NA	0.094	0.448	-104.438	-137.627
32	1	37	1.493	2.363	6.51	4258	3.242	0.077	NA	0.03	0.144	43.513	147.951
33	1	38	1.565	2.378	6.72	3788	3.316	0.083	NA	0.073	0.349	11.983	-31.53
34	1	39	1.506	2.384	6.93	4955	3.375	0.09	NA	0.059	0.282	174.141	162.158
35	1	40	1.539	2.362	7.14	8174	3.415	0.062	NA	0.04	0.189	-34.235	151.624
36	1	41	1.418	2.484	7.35	3161	3.587	0.219	NA	0.172	0.818	134.846	169.081
37	1	42	1.488	2.496	7.56	3547	3.658	0.203	NA	0.072	0.341	10.339	-124.508
38	1	43	1.468	2.434	7.77	2180	3.724	0.151	NA	0.065	0.312	-107.839	-118.177
39	1	44	1.441	2.489	7.98	4524	3.785	0.212	NA	0.061	0.29	116.601	-135.561
40	1	45	1.463	2.541	8.19	5687	3.841	0.252	NA	0.057	0.27	67.587	-49.014
41	1	46	1.445	2.528	8.4	6325	3.864	0.246	NA	0.022	0.106	-143.308	149.105
42	1	47	1.4	2.566	8.61	7611	3.923	0.3	NA	0.059	0.283	139.645	-77.047
43	1	48	1.421	2.507	8.82	7118	3.987	0.237	NA	0.063	0.302	-69.737	150.618
44	1	49	1.407	2.397	9.03	5695	4.097	0.163	NA	0.11	0.525	-97.394	-27.656
45	1	50	1.436	2.455	9.24	5252	4.161	0.185	NA	0.064	0.307	63.145	160.539
46	1	51	1.45	2.411	9.45	3541	4.207	0.141	NA	0.046	0.22	-73.444	-136.589
47	1	52	1.462	2.356	9.66	4057	4.264	0.094	NA	0.056	0.268	-77.629	-4.185
48	1	53	1.511	2.415	9.87	3229	4.341	0.118	NA	0.077	0.367	50.002	127.631
49	1	54	1.436	2.484	10.08	3202	4.443	0.21	NA	0.102	0.486	137.4	87.398
50	1	55	1.456	2.492	10.29	2939	4.465	0.209	NA	0.022	0.105	22.952	-114.448
51	1	56	1.478	2.46	10.5	4616	4.504	0.17	NA	0.039	0.187	-56.132	-79.084
52	1	57	1.444	2.385	10.71	4851	4.586	0.127	NA	0.082	0.391	-114.705	-58.572
53	1	58	1.474	2.479	10.92	5587	4.685	0.19	NA	0.098	0.469	72.505	-172.79
54	1	59	1.582	2.409	11.13	3564	4.814	0.118	NA	0.129	0.616	-32.739	-105.244
55	1	60	1.57	2.38	11.34	6013	4.845	0.087	NA	0.031	0.147	-112.831	-80.092
56	1	61	1.595	2.417	11.55	5105	4.889	0.131	NA	0.044	0.211	56.649	169.48
57	1	62	1.524	2.439	11.76	2820	4.963	0.14	NA	0.074	0.352	162.965	106.316
58	1	63	1.551	2.486	11.97	2229	5.018	0.187	NA	0.054	0.259	59.951	-103.014
59	1	64	1.584	2.501	12.18	2092	5.053	0.206	NA	0.035	0.169	24.652	-35.299
60	1	65	1.576	2.371	12.39	3492	5.183	0.081	NA	0.13	0.618	-93.14	-117.792
61	1	66	1.581	2.378	12.6	2675	5.19	0.089	NA	0.008	0.036	54.701	147.841
62	1	67	1.703	2.369	12.81	3771	5.313	0.179	NA	0.123	0.584	-4.021	-58.723
63	1	68	1.746	2.444	13.02	2389	5.399	0.253	NA	0.086	0.411	60.329	64.35
64	1	69	1.729	2.421	13.23	4686	5.428	0.226	NA	0.029	0.136	-125.527	174.144
65	1	70	1.763	2.454	13.44	4597	5.475	0.273	NA	0.048	0.227	44.089	169.616
66	1	71	1.568	2.443	13.65	3131	5.671	0.147	NA	0.195	0.931	-176.915	138.996
67	1	72	1.551	2.402	13.86	2114	5.716	0.103	NA	0.045	0.215	-112.875	64.04
68	1	73	1.507	2.469	14.07	4573	5.796	0.172	NA	0.08	0.383	122.743	-124.382
69	1	74	1.525	2.427	14.28	1986	5.843	0.127	NA	0.046	0.221	-66.913	170.344
70	1	75	1.51	2.581	14.49	2489	5.998	0.282	NA	0.155	0.737	95.782	162.694
71	1	76	1.543	2.492	14.7	2948	6.092	0.192	NA	0.094	0.45	-69.486	-165.267
72	1	77	1.603	2.45	14.91	4507	6.165	0.164	NA	0.073	0.349	-34.609	34.877
73	1	78	1.57	2.391	15.12	2048	6.234	0.097	NA	0.068	0.325	-118.829	-84.22
74	1	79	1.561	2.364	15.33	3434	6.262	0.068	NA	0.028	0.135	-109.547	9.281
75	1	80	1.542	2.308	15.54	2350	6.321	0.009	NA	0.059	0.282	-108.94	0.608
76	1	81	1.64	2.36	15.75	2666	6.432	0.119	NA	0.111	0.53	28.062	137.001
77	1	82	1.596	2.331	15.96	1482	6.485	0.066	NA	0.052	0.25	-146.478	-174.54
78	1	83	1.649	2.478	16.17	2732	6.64	0.21	NA	0.155	0.74	70.189	-143.332
79	1	84	1.649	2.439	16.38	3434	6.679	0.178	NA	0.039	0.186	-90.202	-160.391
80	1	85	1.632	2.388	16.59	2169	6.732	0.129	NA	0.053	0.252	-108.236	-18.034
81	1	86	1.56	2.462	16.8	2284	6.836	0.164	NA	0.104	0.493	134.388	-117.375
82	1	87	1.511	2.444	17.01	2807	6.888	0.146	NA	0.052	0.249	-159.083	66.529
83	1	88	1.516	2.339	17.22	3735	6.993	0.045	NA	0.105	0.498	-87.187	71.896
84	1	89	1.673	2.283	17.43	5171	7.159	0.136	NA	0.167	0.794	-19.848	67.339
85	1	90	1.709	2.296	17.64	7775	7.198	0.171	NA	0.039	0.184	20.615	40.463
86	1	91	1.838	2.193	17.85	5696	7.364	0.319	NA	0.166	0.79	-38.642	-59.257
87	1	92	1.887	2.151	18.06	4198	7.428	0.38	NA	0.065	0.307	-40.634	-1.992
88	1	93	1.845	2.239	18.27	5107	7.527	0.313	NA	0.099	0.469	115.753	156.387
89	1	94	1.857	2.287	18.48	5646	7.576	0.32	NA	0.049	0.235	74.883	-40.87
90	1	95	1.861	2.259	18.69	9333	7.605	0.326	NA	0.029	0.136	-82.248	-157.131
91	1	96	1.876	2.265	18.9	6348	7.621	0.34	NA	0.016	0.075	24.442	106.69
92	1	97	1.84	2.254	19.11	4546	7.659	0.306	NA	0.038	0.18	-162.236	173.322
93	1	98	1.84	2.283	19.32	5109	7.688	0.303	NA	0.03	0.142	88.694	-109.07
94	1	99	1.802	2.32	19.53	4147	7.741	0.265	NA	0.053	0.253	135.973	47.279
95	1	100	1.796	2.517	19.74	6559	7.938	0.337	NA	0.197	0.937	91.869	-44.104
96	1	101	1.793	2.412	19.95	3104	8.044	0.279	NA	0.105	0.502	-91.249	176.883
97	1	102	1.815	2.388	20.16	6090	8.076	0.291	NA	0.032	0.153	-47.895	43.354
98	1	103	1.844	2.436	20.37	4104	8.132	0.335	NA	0.056	0.267	58.541	106.436
99	1	104	1.821	2.4	20.58	4392	8.174	0.301	NA	0.043	0.203	-122.9	178.559
100	1	105	1.887	2.35	20.79	4896	8.257	0.353	NA	0.083	0.395	-37.283	85.616
101	1	106	1.798	2.343	21	4106	8.347	0.264	NA	0.089	0.425	-175.61	-138.327
102	1	107	1.786	2.354	21.21	4390	8.363	0.255	NA	0.016	0.078	135.449	-48.941
103	1	108	1.825	2.38	21.42	7613	8.409	0.298	NA	0.046	0.221	33.526	-101.923
104	1	109	1.885	2.351	21.63	5856	8.476	0.351	NA	0.067	0.317	-25.901	-59.427
105	1	110	1.81	2.359	21.84	6818	8.551	0.279	NA	0.075	0.358	173.878	-160.221
106	1	111	1.803	2.313	22.05	7362	8.597	0.266	NA	0.046	0.219	-98.891	87.231
107	1	112	1.83	2.245	22.26	5120	8.67	0.297	NA	0.073	0.348	-68.455	30.436
108	1	113	1.738	2.26	22.47	3699	8.763	0.205	NA	0.093	0.442	171.115	-120.429
109	1	114	1.769	2.34	22.68	3229	8.849	0.235	NA	0.086	0.409	68.771	-102.344
110	1	115	1.707	2.364	22.89	3360	8.916	0.181	NA	0.067	0.317	158.65	89.878
111	1	116	1.604	2.358	23.1	3554	9.019	0.088	NA	0.103	0.492	-176.862	24.488
112	1	117	1.659	2.253	23.31	4160	9.138	0.13	NA	0.119	0.567	-62.478	114.384
113	1	118	1.595	2.313	23.52	2700	9.225	0.059	NA	0.088	0.417	136.798	-160.724
114	1	119	1.676	2.309	23.73	5934	9.306	0.138	NA	0.081	0.384	-2.753	-139.551
115	1	120	1.658	2.347	23.94	4345	9.348	0.129	NA	0.042	0.201	115.117	117.87
116	1	121	1.739	2.359	24.15	5440	9.43	0.209	NA	0.082	0.39	8.256	-106.861
117	1	122	1.682	2.306	24.36	3136	9.507	0.145	NA	0.077	0.367	-136.982	-145.238
118	1	123	1.72	2.327	24.57	3189	9.55	0.184	NA	0.043	0.205	29.049	166.031
119	1	124	1.694	2.35	24.78	5482	9.585	0.164	NA	0.035	0.164	138.215	109.166
120	1	125	1.593	2.336	24.99	2252	9.687	0.066	NA	0.102	0.485	-172.155	49.63
121	1	126	1.669	2.347	25.2	3618	9.763	0.14	NA	0.077	0.366	7.715	179.87
122	1	127	1.638	2.362	25.41	4898	9.798	0.118	NA	0.035	0.167	154.185	146.47
123	1	128	1.775	2.317	25.62	4565	9.943	0.238	NA	0.144	0.688	-18.087	-172.272
124	1	129	1.689	2.309	25.83	2030	10.03	0.151	NA	0.087	0.413	-174.768	-156.682
125	1	130	1.644	2.282	26.04	2830	10.082	0.108	NA	0.052	0.249	-149.09	25.678
126	1	131	1.656	2.277	26.25	3027	10.096	0.121	NA	0.014	0.066	-23.006	126.084
127	1	132	1.67	2.233	26.46	3857	10.141	0.148	NA	0.045	0.216	-73.286	-50.28
128	1	133	1.717	2.215	26.67	2880	10.192	0.199	NA	0.051	0.243	-21.462	51.825
129	1	134	1.739	2.26	26.88	5267	10.243	0.205	NA	0.051	0.241	64.078	85.54
130	1	135	1.682	2.171	27.09	2909	10.348	0.194	NA	0.105	0.502	-122.574	173.347
131	1	136	1.67	2.254	27.3	2931	10.431	0.141	NA	0.083	0.397	98.236	-139.189
132	1	137	1.7	2.32	27.51	4475	10.504	0.164	NA	0.073	0.347	65.708	-32.528
133	1	138	1.762	2.288	27.72	4584	10.573	0.224	NA	0.069	0.33	-27.492	-93.201
134	1	139	1.787	2.343	27.93	5119	10.634	0.253	NA	0.061	0.289	65.308	92.8
135	1	140	1.687	2.349	28.14	3884	10.734	0.157	NA	0.1	0.476	176.804	111.496
136	1	141	1.7	2.328	28.35	4211	10.759	0.165	NA	0.025	0.118	-59.639	123.557
137	1	142	1.663	2.326	28.56	4443	10.796	0.128	NA	0.037	0.177	-178.183	-118.544
138	1	143	1.639	2.345	28.77	6372	10.826	0.111	NA	0.03	0.142	141.718	-40.099
139	1	144	1.676	2.321	28.98	6677	10.87	0.14	NA	0.044	0.21	-32.986	-174.704
140	1	145	1.695	2.323	29.19	5113	10.888	0.159	NA	0.019	0.088	7.036	40.022
141	1	146	1.723	2.278	29.4	5418	10.942	0.187	NA	0.053	0.254	-57.882	-64.919
142	1	147	1.753	2.33	29.61	3419	11.002	0.218	NA	0.06	0.286	59.725	117.607
143	1	148	1.781	2.256	29.82	5420	11.081	0.248	NA	0.079	0.376	-69.031	-128.755
144	1	149	1.811	2.266	30.03	3396	11.112	0.276	NA	0.031	0.15	18.276	87.307
145	1	150	1.773	2.355	30.24	2877	11.209	0.242	NA	0.097	0.462	113.296	95.02
146	1	151	1.82	2.349	30.45	4947	11.256	0.286	NA	0.047	0.224	-7.517	-120.813
147	1	152	1.85	2.316	30.66	4145	11.301	0.313	NA	0.045	0.214	-47.52	-40.003
148	1	153	1.831	2.34	30.87	5028	11.332	0.296	NA	0.031	0.146	128.337	175.857
149	1	154	1.809	2.342	31.08	3671	11.354	0.274	NA	0.022	0.105	173.904	45.567
150	1	155	1.818	2.37	31.29	4115	11.383	0.289	NA	0.029	0.139	72.189	-101.715
151	1	156	1.736	2.34	31.5	3304	11.47	0.202	NA	0.087	0.415	-159.966	127.845
152	1	157	1.825	2.368	31.71	2666	11.564	0.296	NA	0.094	0.445	17.046	177.012
153	1	158	1.769	2.34	31.92	4046	11.627	0.235	NA	0.063	0.298	-153.674	-170.72
154	1	159	1.642	2.325	32.13	3505	11.755	0.107	NA	0.128	0.611	-173.155	-19.482
155	1	160	1.693	2.315	32.34	2841	11.807	0.156	NA	0.052	0.246	-11.206	161.95
156	1	161	1.768	2.365	32.55	3340	11.897	0.24	NA	0.091	0.433	33.442	44.648
157	1	162	1.764	2.409	32.76	1836	11.942	0.251	NA	0.045	0.212	96.025	62.583
158	1	163	1.808	2.369	32.97	2075	12.001	0.279	NA	0.059	0.282	-42.136	-138.161
159	1	164	1.805	2.393	33.18	3878	12.025	0.283	NA	0.024	0.115	97.06	139.195
160	1	165	1.821	2.365	33.39	4680	12.057	0.291	NA	0.032	0.153	-59.752	-156.812
161	1	166	1.772	2.404	33.6	2816	12.12	0.256	NA	0.062	0.297	142.138	-158.11
162	1	167	1.779	2.353	33.81	2982	12.17	0.247	NA	0.051	0.242	-81.693	136.169
163	1	168	1.745	2.336	34.02	4516	12.208	0.211	NA	0.038	0.18	-153.309	-71.616
164	1	169	1.67	2.341	34.23	5774	12.284	0.139	NA	0.075	0.359	176.28	-30.411
165	1	170	1.646	2.383	34.44	2854	12.332	0.136	NA	0.048	0.228	119.71	-56.571
166	1	171	1.696	2.331	34.65	3383	12.403	0.161	NA	0.071	0.339	-46.148	-165.858
167	1	172	1.685	2.375	34.86	2841	12.447	0.166	NA	0.044	0.211	103.175	149.323
168	1	173	1.558	2.498	35.07	6551	12.624	0.199	NA	0.177	0.844	135.891	32.717
169	1	174	1.514	2.411	35.28	5608	12.721	0.114	NA	0.097	0.461	-116.886	107.223
170	1	175	1.679	2.405	35.49	3688	12.886	0.177	NA	0.165	0.786	-2.142	114.744
171	1	176	1.734	2.407	35.7	3076	12.941	0.224	NA	0.055	0.261	2.176	4.318
172	1	177	1.794	2.4	35.91	6719	13.002	0.275	NA	0.061	0.289	-7.239	-9.415
173	1	178	1.71	2.34	36.12	4992	13.105	0.177	NA	0.103	0.491	-144.409	-137.17
174	1	179	1.772	2.358	36.33	7594	13.17	0.242	NA	0.065	0.308	16.609	161.018
175	1	180	1.743	2.357	36.54	5066	13.199	0.213	NA	0.029	0.139	-176.71	166.682
176	1	181	1.815	2.327	36.75	6144	13.277	0.279	NA	0.078	0.372	-22.169	154.541
177	1	182	1.787	2.344	36.96	4947	13.31	0.253	NA	0.033	0.157	148.909	171.078
178	1	183	1.769	2.457	37.17	5900	13.424	0.28	NA	0.115	0.545	98.957	-49.952
179	1	184	1.79	2.448	37.38	4535	13.447	0.292	NA	0.023	0.108	-25.234	-124.192
180	1	185	1.809	2.454	37.59	4874	13.467	0.312	NA	0.02	0.094	18.843	44.077
181	1	186	1.815	2.469	37.8	4484	13.483	0.325	NA	0.016	0.078	67.803	48.96
182	1	187	1.805	2.455	38.01	4520	13.5	0.309	NA	0.017	0.081	-122.583	169.614
183	1	188	1.763	2.487	38.22	5019	13.554	0.293	NA	0.054	0.256	142.792	-94.625
184	1	189	1.849	2.468	38.43	4945	13.643	0.354	NA	0.089	0.423	-12.392	-155.184
185	1	190	1.871	2.512	38.64	6788	13.691	0.395	NA	0.049	0.233	64.094	76.486
186	1	191	1.858	2.495	38.85	3863	13.713	0.375	NA	0.021	0.102	-126.171	169.735
187	1	192	1.824	2.455	39.06	3016	13.765	0.326	NA	0.052	0.248	-131.039	-4.868
188	1	193	1.839	2.448	39.27	3967	13.783	0.336	NA	0.017	0.083	-26.368	104.671
189	1	194	1.888	2.463	39.48	2700	13.833	0.386	NA	0.05	0.24	17.252	43.62
190	1	195	1.839	2.497	39.69	2427	13.893	0.36	NA	0.06	0.285	144.629	127.377
191	1	196	1.891	2.47	39.9	4074	13.952	0.392	NA	0.059	0.282	-27.235	-171.864
192	1	197	1.939	2.51	40.11	2647	14.014	0.453	NA	0.062	0.295	40.058	67.294
193	1	198	1.929	2.53	40.32	2333	14.036	0.454	NA	0.022	0.103	115.165	75.107
194	1	199	1.97	2.563	40.53	3259	14.088	0.506	NA	0.052	0.248	39.526	-75.639
195	1	200	1.857	2.489	40.74	2015	14.223	0.371	NA	0.135	0.642	-146.652	173.822
196	1	201	1.972	2.548	40.95	3586	14.352	0.501	NA	0.13	0.618	27.179	173.831
197	1	202	1.995	2.519	41.16	2493	14.389	0.507	NA	0.037	0.175	-52.491	-79.67
198	1	203	1.997	2.506	41.37	2222	14.402	0.504	NA	0.013	0.062	-79.359	-26.868
199	1	204	2.006	2.575	41.58	2687	14.471	0.543	NA	0.069	0.329	82.609	161.968
200	1	205	2.077	2.518	41.79	2771	14.562	0.581	NA	0.09	0.431	-38.814	-121.423
