# Supplementary material for: Random sub-diffusion and capture of genes by the nuclear pore reduces dynamics and coordinates inter-chromosomal movement
Source: eLife. 2021 May 18;10:e66238. doi: 10.7554/eLife.66238 (PMC8195609; doi:10.7554/eLife.66238)
Supplement: Figure 6—source data 1. [file elife-66238-fig6-data1.zip › CLUST_DB/CLUST_HIS4dip_MinusH/190328_QuickCap_H4dip_MinusH_Sec_24.csv]

Nr	TID	PID	x [micron]	y [micron]	t [sec]	I [val]	Len [micron]	D2S [micron]	D2R [micron]	D2P [micron]	v [micron/sec]	α [deg]	Δα [deg]
1	1	5	2.888	2.074	0	5416	0	0	NA	NA	NA	NA	NA
2	1	6	2.868	2.192	0.21	4663	0.119	0.119	NA	0.119	0.569	99.714	NA
3	1	7	2.774	2.204	0.42	4388	0.214	0.173	NA	0.095	0.452	172.332	72.618
4	1	8	2.8	2.169	0.63	4366	0.258	0.13	NA	0.044	0.208	-53.183	134.485
5	1	9	2.751	2.238	0.84	4398	0.342	0.214	NA	0.084	0.401	125.565	178.747
6	1	10	2.767	2.18	1.05	5905	0.402	0.161	NA	0.06	0.286	-74.682	159.754
7	1	11	2.772	2.156	1.26	4614	0.427	0.142	NA	0.024	0.117	-78.289	-3.607
8	1	12	2.727	2.102	1.47	4125	0.497	0.163	NA	0.071	0.336	-129.549	-51.26
9	1	13	2.784	2.149	1.68	5642	0.571	0.128	NA	0.074	0.352	39.687	169.237
10	1	14	2.811	2.193	1.89	5796	0.623	0.142	NA	0.051	0.245	59.22	19.532
11	1	15	2.783	2.169	2.1	3554	0.659	0.141	NA	0.037	0.175	-138.253	162.527
12	1	16	2.744	2.164	2.31	3466	0.699	0.17	NA	0.039	0.187	-173.01	-34.757
13	1	17	2.698	2.146	2.52	1894	0.749	0.204	NA	0.05	0.238	-158.891	14.119
14	1	18	2.708	2.108	2.73	3788	0.788	0.184	NA	0.039	0.186	-74.332	84.559
15	1	19	2.698	2.221	2.94	4411	0.9	0.24	NA	0.113	0.537	95.121	169.454
16	1	20	2.711	2.265	3.15	3914	0.946	0.261	NA	0.046	0.218	74.09	-21.031
17	1	21	2.707	2.228	3.36	4373	0.983	0.238	NA	0.037	0.176	-94.852	-168.942
18	1	22	2.678	2.207	3.57	3688	1.019	0.249	NA	0.036	0.17	-144.761	-49.91
19	1	23	2.713	2.31	3.78	4582	1.127	0.294	NA	0.108	0.516	71.533	-143.706
20	1	24	2.711	2.233	3.99	4140	1.204	0.238	NA	0.077	0.365	-90.963	-162.496
21	1	25	2.686	2.272	4.2	3765	1.25	0.283	NA	0.046	0.22	122.906	-146.131
22	1	26	2.579	2.192	4.41	3530	1.384	0.331	NA	0.134	0.638	-143.094	94
23	1	27	2.574	2.162	4.62	3144	1.414	0.327	NA	0.03	0.144	-100.3	42.793
24	1	28	2.598	2.11	4.83	3477	1.472	0.293	NA	0.058	0.275	-65.426	34.874
25	1	29	2.634	2.182	5.04	2619	1.553	0.276	NA	0.081	0.386	63.132	128.558
26	1	30	2.667	2.202	5.25	3191	1.591	0.256	NA	0.038	0.182	32.28	-30.851
27	1	31	2.674	2.065	5.46	4746	1.729	0.215	NA	0.138	0.657	-87.036	-119.316
28	1	32	2.744	2.142	5.67	5241	1.834	0.159	NA	0.105	0.5	47.779	134.815
29	1	33	2.732	2.117	5.88	4224	1.862	0.162	NA	0.028	0.134	-115.524	-163.303
30	1	34	2.755	2.091	6.09	4729	1.897	0.135	NA	0.034	0.163	-49.125	66.399
31	1	35	2.714	2.08	6.3	6321	1.939	0.175	NA	0.042	0.202	-165.394	-116.27
32	1	36	2.636	2.209	6.51	4930	2.09	0.286	NA	0.151	0.717	120.967	-73.639
33	1	37	2.706	2.076	6.72	4928	2.241	0.182	NA	0.151	0.719	-62.353	176.68
34	1	38	2.685	2.145	6.93	3415	2.313	0.216	NA	0.072	0.345	107.513	169.866
35	1	39	2.624	2.224	7.14	3799	2.413	0.304	NA	0.1	0.475	127.249	19.736
36	1	40	2.709	2.296	7.35	4322	2.524	0.286	NA	0.111	0.529	40.472	-86.777
37	1	41	2.756	2.297	7.56	4255	2.571	0.259	NA	0.047	0.225	0.914	-39.558
38	1	42	2.813	2.219	7.77	3633	2.668	0.163	NA	0.097	0.462	-53.849	-54.763
39	1	43	2.806	2.238	7.98	3481	2.689	0.184	NA	0.021	0.1	110.658	164.507
40	1	44	2.654	2.209	8.19	4337	2.843	0.271	NA	0.154	0.735	-169.193	80.149
41	1	45	2.662	2.255	8.4	3404	2.89	0.29	NA	0.046	0.22	79.854	-110.954
42	1	46	2.716	2.293	8.61	3601	2.956	0.279	NA	0.067	0.317	35.442	-44.411
43	1	47	2.724	2.233	8.82	4283	3.017	0.229	NA	0.061	0.289	-83.068	-118.51
44	1	48	2.66	2.197	9.03	6419	3.09	0.259	NA	0.074	0.35	-150.261	-67.194
45	1	49	2.691	2.281	9.24	5732	3.18	0.286	NA	0.09	0.427	69.721	-140.018
46	1	50	2.655	2.268	9.45	3963	3.218	0.304	NA	0.038	0.182	-161.06	129.219
47	1	51	2.669	2.241	9.66	3477	3.249	0.276	NA	0.031	0.146	-63.142	97.918
48	1	52	2.613	2.198	9.87	3025	3.319	0.302	NA	0.07	0.334	-142.462	-79.32
49	1	53	2.639	2.265	10.08	3987	3.39	0.314	NA	0.071	0.338	68.675	-148.863
50	1	54	2.679	2.204	10.29	6235	3.463	0.247	NA	0.072	0.345	-56.416	-125.091
51	1	55	2.662	2.184	10.5	3232	3.489	0.252	NA	0.026	0.126	-130.465	-74.049
52	1	56	2.702	2.274	10.71	5920	3.588	0.273	NA	0.099	0.469	65.841	-163.694
53	1	57	2.623	2.272	10.92	5147	3.666	0.331	NA	0.079	0.375	-178.486	115.673
54	1	58	2.634	2.272	11.13	3545	3.677	0.322	NA	0.011	0.053	3.299	-178.215
55	1	59	2.573	2.38	11.34	3980	3.801	0.439	NA	0.124	0.589	119.567	116.268
56	1	60	2.566	2.446	11.55	2271	3.867	0.492	NA	0.066	0.315	95.91	-23.657
57	1	61	2.434	2.454	11.76	3579	4	0.592	NA	0.133	0.632	176.508	80.598
58	1	62	2.488	2.325	11.97	2666	4.14	0.473	NA	0.14	0.665	-67.397	116.095
59	1	63	2.509	2.314	12.18	2585	4.163	0.449	NA	0.024	0.113	-27.92	39.478
60	1	64	2.499	2.238	12.39	2990	4.24	0.422	NA	0.076	0.364	-96.949	-69.029
61	1	65	2.519	2.247	12.6	2869	4.262	0.408	NA	0.022	0.104	24.964	121.913
62	1	66	2.51	2.391	12.81	3667	4.406	0.494	NA	0.144	0.686	93.712	68.749
63	1	67	2.576	2.262	13.02	3677	4.55	0.365	NA	0.145	0.69	-62.81	-156.522
64	1	68	2.522	2.268	13.23	3460	4.604	0.414	NA	0.054	0.257	173.916	-123.274
65	1	69	2.536	2.374	13.44	3598	4.711	0.463	NA	0.107	0.508	82.772	-91.144
66	1	70	2.519	2.278	13.65	2498	4.808	0.422	NA	0.097	0.463	-100.025	177.202
67	1	71	2.572	2.192	13.86	3101	4.909	0.338	NA	0.101	0.482	-58.249	41.776
68	1	72	2.541	2.217	14.07	4349	4.949	0.375	NA	0.04	0.189	140.317	-161.433
69	1	73	2.566	2.171	14.28	3172	5.002	0.337	NA	0.052	0.249	-61.977	157.706
70	1	74	2.572	2.167	14.49	3010	5.009	0.33	NA	0.007	0.034	-30.65	31.327
71	1	75	2.534	2.209	14.7	3135	5.066	0.38	NA	0.057	0.271	132.654	163.304
72	1	76	2.53	2.271	14.91	4369	5.127	0.409	NA	0.062	0.295	93.548	-39.105
73	1	77	2.512	2.297	15.12	2551	5.159	0.438	NA	0.031	0.149	124.621	31.073
74	1	78	2.514	2.323	15.33	2350	5.185	0.45	NA	0.026	0.123	85.941	-38.68
75	1	79	2.518	2.392	15.54	2641	5.254	0.488	NA	0.069	0.33	86.104	0.162
76	1	80	2.593	2.369	15.75	4539	5.332	0.418	NA	0.078	0.37	-17.346	-103.449
77	1	81	2.52	2.415	15.96	3492	5.418	0.502	NA	0.086	0.411	147.556	164.901
78	1	82	2.564	2.363	16.17	5376	5.487	0.435	NA	0.068	0.325	-49.992	162.453
79	1	83	2.534	2.275	16.38	5693	5.58	0.407	NA	0.093	0.443	-108.41	-58.418
80	1	84	2.531	2.302	16.59	3084	5.608	0.424	NA	0.028	0.133	97.103	-154.487
81	1	85	2.599	2.205	16.8	4420	5.726	0.318	NA	0.118	0.564	-54.996	-152.099
82	1	86	2.562	2.254	17.01	3872	5.787	0.373	NA	0.061	0.289	127.127	-177.878
83	1	87	2.487	2.285	17.22	3490	5.868	0.454	NA	0.082	0.388	157.044	29.917
84	1	88	2.521	2.278	17.43	3287	5.903	0.42	NA	0.035	0.165	-11.881	-168.925
85	1	89	2.577	2.336	17.64	2060	5.983	0.407	NA	0.08	0.381	45.825	57.705
86	1	90	2.602	2.216	17.85	3325	6.105	0.32	NA	0.122	0.582	-78.264	-124.089
87	1	91	2.57	2.171	18.06	4556	6.16	0.333	NA	0.055	0.26	-125.272	-47.007
88	1	92	2.557	2.221	18.27	2323	6.211	0.362	NA	0.051	0.243	104.717	-130.011
89	1	93	2.549	2.219	18.48	3483	6.219	0.369	NA	0.008	0.04	-165.785	89.498
90	1	94	2.607	2.292	18.69	3328	6.312	0.356	NA	0.093	0.444	51.605	-142.61
91	1	95	2.528	2.264	18.9	3338	6.396	0.408	NA	0.084	0.4	-160.44	147.956
92	1	96	2.576	2.231	19.11	4753	6.455	0.349	NA	0.059	0.28	-34.476	125.964
93	1	97	2.516	2.228	19.32	2344	6.516	0.403	NA	0.061	0.289	-177.326	-142.85
94	1	98	2.6	2.194	19.53	3590	6.606	0.312	NA	0.091	0.433	-21.984	155.343
95	1	99	2.651	2.242	19.74	4529	6.677	0.29	NA	0.071	0.336	42.863	64.846
96	1	100	2.57	2.138	19.95	2747	6.809	0.324	NA	0.132	0.627	-127.911	-170.773
97	1	101	2.571	2.054	20.16	4179	6.892	0.318	NA	0.083	0.397	-89.537	38.374
98	1	102	2.552	2.071	20.37	4070	6.918	0.337	NA	0.025	0.121	140.407	-130.055
99	1	103	2.559	2.005	20.58	4475	6.984	0.336	NA	0.066	0.315	-83.243	136.349
100	1	104	2.589	1.989	20.79	4170	7.017	0.311	NA	0.034	0.16	-28.451	54.792
101	1	105	2.587	2.036	21	2848	7.065	0.304	NA	0.047	0.226	92.261	120.712
102	1	106	2.583	2.057	21.21	4307	7.086	0.306	NA	0.021	0.099	101.197	8.937
103	1	107	2.532	1.959	21.42	5186	7.195	0.374	NA	0.11	0.522	-117.422	141.381
104	1	108	2.588	1.921	21.63	4059	7.263	0.337	NA	0.068	0.322	-34.277	83.145
105	1	109	2.583	2.064	21.84	4076	7.406	0.306	NA	0.143	0.683	92.32	126.597
106	1	110	2.585	1.994	22.05	3040	7.477	0.314	NA	0.071	0.337	-88.29	179.389
107	1	111	2.547	1.916	22.26	3758	7.563	0.376	NA	0.087	0.412	-115.987	-27.696
108	1	112	2.647	1.819	22.47	3910	7.703	0.351	NA	0.139	0.663	-43.949	72.037
109	1	113	2.597	1.98	22.68	4580	7.871	0.306	NA	0.169	0.804	107.311	151.26
110	1	114	2.53	2.04	22.89	3264	7.961	0.36	NA	0.089	0.426	138.363	31.053
111	1	115	2.527	2.005	23.1	2826	7.996	0.368	NA	0.035	0.166	-94.726	126.91
112	1	116	2.594	2.116	23.31	4027	8.125	0.298	NA	0.129	0.615	58.968	153.694
113	1	117	2.546	2.042	23.52	3039	8.212	0.344	NA	0.087	0.416	-122.788	178.244
114	1	118	2.562	1.987	23.73	2114	8.27	0.338	NA	0.057	0.273	-73.932	48.857
115	1	119	2.594	2.039	23.94	4142	8.33	0.296	NA	0.061	0.289	58.018	131.949
116	1	120	2.585	2.01	24.15	2662	8.361	0.31	NA	0.03	0.145	-107.858	-165.875
117	1	121	2.611	1.986	24.36	1621	8.396	0.291	NA	0.035	0.167	-42.887	64.97
118	1	122	2.637	1.997	24.57	3246	8.424	0.263	NA	0.028	0.135	23.976	66.863
119	1	123	2.614	2.072	24.78	2982	8.502	0.275	NA	0.078	0.372	107.194	83.218
120	1	124	2.593	2.019	24.99	2470	8.559	0.3	NA	0.057	0.27	-111.133	141.673
121	1	125	2.618	2.024	25.2	2645	8.584	0.275	NA	0.026	0.122	11.691	122.824
122	1	126	2.656	2.01	25.41	3577	8.625	0.241	NA	0.041	0.194	-20.389	-32.08
123	1	127	2.669	1.977	25.62	4366	8.66	0.24	NA	0.035	0.166	-68.686	-48.296
124	1	128	2.593	2.119	25.83	4550	8.821	0.298	NA	0.161	0.765	118.098	-173.217
125	1	129	2.546	2.087	26.04	3118	8.878	0.342	NA	0.057	0.271	-145.47	96.432
126	1	130	2.551	2.053	26.25	3266	8.912	0.338	NA	0.035	0.164	-81.815	63.655
127	1	131	2.552	2.085	26.46	2073	8.945	0.337	NA	0.033	0.156	89.802	171.617
128	1	132	2.593	2.1	26.67	3129	8.989	0.297	NA	0.044	0.209	19.873	-69.929
129	1	133	2.616	2.004	26.88	3315	9.088	0.281	NA	0.099	0.472	-76.276	-96.149
130	1	134	2.63	2.029	27.09	4200	9.117	0.262	NA	0.029	0.137	62.018	138.294
131	1	135	2.638	2.025	27.3	2944	9.126	0.256	NA	0.009	0.044	-31.208	-93.226
132	1	136	2.614	2.114	27.51	2606	9.219	0.277	NA	0.092	0.44	104.673	135.881
133	1	137	2.675	2.091	27.72	1932	9.284	0.214	NA	0.065	0.31	-20.589	-125.263
134	1	138	2.578	2.138	27.93	2060	9.391	0.317	NA	0.108	0.512	153.993	174.582
135	1	139	2.622	2.091	28.14	1698	9.456	0.267	NA	0.065	0.308	-47.841	158.166
136	1	140	2.567	2.084	28.35	1887	9.511	0.322	NA	0.056	0.265	-173.396	-125.555
137	1	141	2.666	2.057	28.56	3048	9.615	0.223	NA	0.103	0.492	-15.244	158.152
138	1	142	2.636	2.02	28.77	2673	9.663	0.258	NA	0.048	0.228	-129.192	-113.949
139	1	143	2.611	2.076	28.98	2308	9.724	0.277	NA	0.061	0.29	113.793	-117.015
140	1	144	2.632	2.037	29.19	3835	9.768	0.259	NA	0.044	0.21	-61.427	-175.219
141	1	145	2.687	2.1	29.4	4725	9.851	0.203	NA	0.084	0.398	49.127	110.553
142	1	146	2.724	2.048	29.61	2510	9.915	0.166	NA	0.064	0.304	-54.722	-103.849
143	1	147	2.672	1.997	29.82	3281	9.988	0.23	NA	0.073	0.346	-136.001	-81.279
144	1	148	2.7	1.898	30.03	4654	10.092	0.258	NA	0.104	0.495	-74.209	61.792
145	1	149	2.692	1.933	30.24	5145	10.128	0.241	NA	0.036	0.174	102.185	176.394
146	1	150	2.656	1.845	30.45	2954	10.223	0.326	NA	0.095	0.454	-112.552	145.262
147	1	151	2.688	1.832	30.66	2867	10.258	0.314	NA	0.035	0.166	-22.817	89.736
148	1	152	2.653	1.846	30.87	4537	10.296	0.328	NA	0.038	0.179	157.966	-179.217
149	1	153	2.669	1.82	31.08	3210	10.325	0.335	NA	0.03	0.142	-58.299	143.735
150	1	154	2.623	1.827	31.29	3831	10.372	0.363	NA	0.046	0.221	171.873	-129.828
151	1	155	2.678	1.837	31.5	3460	10.428	0.317	NA	0.056	0.267	10.378	-161.495
152	1	156	2.687	1.762	31.71	5378	10.504	0.372	NA	0.076	0.361	-83.207	-93.585
153	1	157	2.685	1.768	31.92	5203	10.51	0.367	NA	0.007	0.033	105.118	-171.675
154	1	158	2.617	1.78	32.13	4106	10.579	0.4	NA	0.069	0.326	170.365	65.247
155	1	159	2.582	1.738	32.34	4021	10.634	0.455	NA	0.055	0.263	-130.382	59.252
156	1	160	2.655	1.865	32.55	4725	10.781	0.313	NA	0.147	0.7	59.925	-169.692
157	1	161	2.639	1.939	32.76	3492	10.857	0.283	NA	0.076	0.361	102.199	42.273
158	1	162	2.686	1.924	32.97	3131	10.906	0.252	NA	0.049	0.232	-17.857	-120.056
159	1	163	2.703	1.888	33.18	4215	10.946	0.263	NA	0.04	0.192	-64.473	-46.616
160	1	164	2.729	1.914	33.39	2875	10.983	0.226	NA	0.037	0.175	44.215	108.687
161	1	165	2.693	1.969	33.6	4377	11.049	0.222	NA	0.067	0.317	123.354	79.139
162	1	166	2.751	1.935	33.81	4761	11.117	0.196	NA	0.067	0.32	-30.668	-154.022
163	1	167	2.81	1.952	34.02	2016	11.179	0.145	NA	0.062	0.295	15.631	46.3
164	1	168	2.772	1.988	34.23	4578	11.232	0.145	NA	0.053	0.251	137.01	121.379
165	1	169	2.76	1.924	34.44	5009	11.296	0.197	NA	0.064	0.307	-100.527	122.463
166	1	170	2.819	1.993	34.65	3379	11.386	0.107	NA	0.09	0.429	49.523	150.05
167	1	171	2.776	1.899	34.86	4509	11.489	0.208	NA	0.103	0.491	-114.271	-163.794
168	1	172	2.764	1.856	35.07	5314	11.534	0.251	NA	0.044	0.212	-105.631	8.64
169	1	173	2.715	1.811	35.28	3278	11.601	0.316	NA	0.067	0.32	-137.507	-31.876
170	1	174	2.727	1.822	35.49	1849	11.618	0.299	NA	0.017	0.079	43.621	-178.872
171	1	175	2.762	1.839	35.7	1832	11.656	0.267	NA	0.039	0.185	25.465	-18.155
172	1	176	2.79	1.845	35.91	2517	11.686	0.249	NA	0.029	0.139	13.356	-12.109
173	1	177	2.837	1.904	36.12	1917	11.761	0.177	NA	0.076	0.36	51.329	37.972
174	1	178	2.833	1.876	36.33	2751	11.79	0.206	NA	0.029	0.137	-99.348	-150.677
175	1	179	2.833	1.849	36.54	2845	11.817	0.231	NA	0.027	0.126	-89.543	9.806
176	1	180	2.782	1.852	36.75	2566	11.868	0.246	NA	0.051	0.243	177.514	-92.943
177	1	181	2.737	1.871	36.96	2830	11.916	0.253	NA	0.048	0.231	156.585	-20.929
178	1	182	2.778	1.781	37.17	2510	12.015	0.313	NA	0.099	0.47	-66.032	137.383
179	1	183	2.782	1.86	37.38	3261	12.094	0.239	NA	0.079	0.378	86.743	152.775
180	1	184	2.862	1.856	37.59	3648	12.174	0.22	NA	0.08	0.382	-3.206	-89.95
181	1	185	2.759	1.922	37.8	3231	12.297	0.2	NA	0.123	0.583	147.372	150.578
182	1	186	2.792	1.88	38.01	5497	12.349	0.216	NA	0.053	0.251	-51.39	161.239
183	1	187	2.785	1.877	38.22	3366	12.356	0.222	NA	0.007	0.034	-152.473	-101.084
184	1	188	2.757	2.018	38.43	4433	12.5	0.143	NA	0.144	0.685	101.499	-106.028
185	1	189	2.79	2.033	38.64	3155	12.537	0.107	NA	0.037	0.174	23.711	-77.788
186	1	190	2.738	2.012	38.85	5518	12.593	0.163	NA	0.056	0.267	-158.339	177.95
187	1	191	2.829	2.021	39.06	3048	12.684	0.08	NA	0.091	0.434	5.5	163.838
188	1	192	2.743	1.956	39.27	4900	12.791	0.187	NA	0.107	0.509	-142.903	-148.403
189	1	193	2.69	1.953	39.48	3511	12.845	0.233	NA	0.054	0.255	-175.986	-33.083
190	1	194	2.747	1.931	39.69	4247	12.906	0.201	NA	0.061	0.292	-20.785	155.201
191	1	195	2.675	1.934	39.9	3391	12.979	0.255	NA	0.073	0.346	177.106	-162.11
192	1	196	2.656	2.04	40.11	3709	13.086	0.234	NA	0.107	0.511	99.764	-77.342
193	1	197	2.583	2.006	40.32	4298	13.167	0.313	NA	0.081	0.386	-155.345	104.891
194	1	198	2.614	1.944	40.53	2346	13.237	0.303	NA	0.07	0.332	-63.293	92.052
195	1	199	2.542	2.009	40.74	2880	13.333	0.352	NA	0.097	0.46	137.908	-158.799
196	1	200	2.528	2.085	40.95	1809	13.411	0.361	NA	0.077	0.369	100.894	-37.014
197	1	201	2.405	1.944	41.16	2664	13.598	0.5	NA	0.187	0.891	-130.94	128.166
198	1	202	2.471	1.902	41.37	1279	13.675	0.451	NA	0.077	0.369	-32.062	98.878
199	1	203	2.479	1.997	41.58	1527	13.771	0.416	NA	0.095	0.454	84.787	116.85
200	1	204	2.491	2.003	41.79	1405	13.784	0.403	NA	0.013	0.062	27.344	-57.443
