# Supplementary material for: Random sub-diffusion and capture of genes by the nuclear pore reduces dynamics and coordinates inter-chromosomal movement
Source: eLife. 2021 May 18;10:e66238. doi: 10.7554/eLife.66238 (PMC8195609; doi:10.7554/eLife.66238)
Supplement: Figure 6—source data 1. [file elife-66238-fig6-data1.zip › CLUST_DB/CLUST_HIS4dip_MinusH/190328_QuickCap_H4dip_MinusH_Sec_25.csv]

Nr	TID	PID	x [micron]	y [micron]	t [sec]	I [val]	Len [micron]	D2S [micron]	D2R [micron]	D2P [micron]	v [micron/sec]	α [deg]	Δα [deg]
1	1	5	1.665	1.909	0	3249	0	0	NA	NA	NA	NA	NA
2	1	6	1.519	2.074	0.21	5297	0.22	0.22	NA	0.22	1.049	131.494	NA
3	1	7	1.521	2.013	0.42	3643	0.282	0.177	NA	0.061	0.292	-87.976	140.53
4	1	8	1.479	2.097	0.63	3272	0.376	0.264	NA	0.094	0.448	116.433	-155.591
5	1	9	1.374	1.963	0.84	4552	0.546	0.295	NA	0.17	0.811	-128.011	115.556
6	1	10	1.387	2.026	1.05	6261	0.611	0.302	NA	0.065	0.309	78.904	-153.085
7	1	11	1.47	1.995	1.26	4829	0.7	0.213	NA	0.089	0.424	-20.41	-99.314
8	1	12	1.49	1.943	1.47	3438	0.756	0.178	NA	0.056	0.267	-68.976	-48.567
9	1	13	1.548	1.963	1.68	5442	0.817	0.129	NA	0.061	0.29	19.074	88.05
10	1	14	1.477	1.914	1.89	4682	0.903	0.188	NA	0.086	0.41	-145.169	-164.242
11	1	15	1.463	1.967	2.1	4842	0.957	0.209	NA	0.055	0.26	104.557	-110.274
12	1	16	1.448	2.017	2.31	3204	1.011	0.243	NA	0.053	0.253	107.043	2.485
13	1	17	1.46	1.939	2.52	3935	1.09	0.206	NA	0.079	0.377	-80.667	172.291
14	1	18	1.426	1.886	2.73	4439	1.153	0.24	NA	0.063	0.302	-122.737	-42.07
15	1	19	1.447	1.898	2.94	3413	1.177	0.218	NA	0.024	0.115	29.817	152.553
16	1	20	1.501	1.919	3.15	4518	1.235	0.164	NA	0.058	0.274	21.507	-8.31
17	1	21	1.399	1.932	3.36	5258	1.337	0.266	NA	0.102	0.487	172.572	151.065
18	1	22	1.468	1.92	3.57	4859	1.407	0.197	NA	0.07	0.331	-10.485	176.942
19	1	23	1.516	2.024	3.78	4447	1.521	0.188	NA	0.115	0.547	65.193	75.678
20	1	24	1.473	1.958	3.99	4501	1.6	0.197	NA	0.079	0.375	-122.84	171.967
21	1	25	1.528	2.014	4.2	3509	1.679	0.173	NA	0.078	0.374	46.152	168.992
22	1	26	1.534	1.999	4.41	4418	1.695	0.159	NA	0.016	0.077	-67.323	-113.475
23	1	27	1.511	2.054	4.62	6705	1.754	0.211	NA	0.059	0.281	113.144	-179.534
24	1	28	1.556	1.998	4.83	3628	1.825	0.141	NA	0.071	0.34	-50.7	-163.844
25	1	29	1.465	1.931	5.04	6112	1.939	0.201	NA	0.114	0.541	-143.457	-92.757
26	1	30	1.522	1.9	5.25	4703	2.004	0.142	NA	0.065	0.311	-28.054	115.403
27	1	31	1.514	1.978	5.46	4829	2.083	0.166	NA	0.079	0.376	96.494	124.547
28	1	32	1.481	1.984	5.67	4989	2.116	0.198	NA	0.033	0.158	170.17	73.677
29	1	33	1.445	1.961	5.88	4991	2.159	0.226	NA	0.043	0.205	-146.791	43.038
30	1	34	1.476	1.977	6.09	4859	2.195	0.2	NA	0.036	0.17	27.908	174.7
31	1	35	1.449	1.977	6.3	6047	2.222	0.226	NA	0.027	0.128	-178.676	153.416
32	1	36	1.498	1.943	6.51	6212	2.281	0.17	NA	0.059	0.281	-34.608	144.068
33	1	37	1.493	1.962	6.72	4228	2.3	0.179	NA	0.02	0.093	103.667	138.275
34	1	38	1.512	1.919	6.93	7295	2.347	0.153	NA	0.047	0.224	-67.101	-170.768
35	1	39	1.513	1.908	7.14	6421	2.358	0.152	NA	0.011	0.052	-85.814	-18.713
36	1	40	1.501	1.903	7.35	3859	2.371	0.164	NA	0.013	0.06	-160.224	-74.409
37	1	41	1.533	1.872	7.56	5796	2.416	0.136	NA	0.045	0.215	-43.757	116.466
38	1	42	1.559	1.902	7.77	7370	2.455	0.106	NA	0.039	0.186	48.783	92.54
39	1	43	1.578	1.958	7.98	5567	2.515	0.099	NA	0.06	0.285	70.885	22.102
40	1	44	1.598	1.873	8.19	6207	2.603	0.076	NA	0.088	0.418	-77.201	-148.087
41	1	45	1.538	1.822	8.4	7513	2.681	0.153	NA	0.078	0.371	-139.907	-62.706
42	1	46	1.53	1.824	8.61	6406	2.689	0.159	NA	0.009	0.041	168.577	-51.516
43	1	47	1.598	1.887	8.82	6363	2.782	0.07	NA	0.093	0.443	42.734	-125.843
44	1	48	1.609	1.81	9.03	6705	2.86	0.113	NA	0.078	0.369	-82.061	-124.795
45	1	49	1.673	1.876	9.24	4650	2.952	0.034	NA	0.092	0.439	45.693	127.754
46	1	50	1.652	1.853	9.45	6099	2.984	0.058	NA	0.032	0.152	-131.52	-177.213
47	1	51	1.655	1.899	9.66	5672	3.03	0.014	NA	0.046	0.221	86.251	-142.229
48	1	52	1.562	1.895	9.87	5433	3.123	0.103	NA	0.093	0.442	-177.488	96.261
49	1	53	1.586	1.847	10.08	7923	3.176	0.1	NA	0.053	0.254	-63.691	113.798
50	1	54	1.645	1.939	10.29	6212	3.286	0.035	NA	0.109	0.521	57.103	120.794
51	1	55	1.649	1.928	10.5	5207	3.298	0.024	NA	0.012	0.056	-71.08	-128.184
52	1	56	1.633	1.867	10.71	6250	3.36	0.052	NA	0.063	0.298	-104.99	-33.91
53	1	57	1.595	1.899	10.92	5627	3.41	0.07	NA	0.049	0.236	140.442	-114.568
54	1	58	1.606	1.901	11.13	5755	3.421	0.059	NA	0.012	0.055	14.157	-126.285
55	1	59	1.607	1.916	11.34	5173	3.436	0.058	NA	0.014	0.068	88.063	73.906
56	1	60	1.614	1.893	11.55	4735	3.459	0.053	NA	0.023	0.112	-72.072	-160.135
57	1	61	1.533	1.894	11.76	5576	3.54	0.132	NA	0.081	0.384	179.317	-108.611
58	1	62	1.552	1.919	11.97	4202	3.57	0.113	NA	0.031	0.146	52.818	-126.499
59	1	63	1.566	1.97	12.18	3485	3.624	0.116	NA	0.053	0.254	74.594	21.776
60	1	64	1.541	1.918	12.39	3812	3.682	0.124	NA	0.058	0.277	-115.254	170.151
61	1	65	1.724	1.902	12.6	5510	3.865	0.059	NA	0.183	0.873	-5.008	110.246
62	1	66	1.704	1.964	12.81	5979	3.931	0.068	NA	0.065	0.311	107.463	112.472
63	1	67	1.643	1.909	13.02	4462	4.013	0.022	NA	0.082	0.392	-137.958	114.578
64	1	68	1.589	1.918	13.23	3466	4.068	0.076	NA	0.055	0.261	171.017	-51.025
65	1	69	1.662	1.897	13.44	2594	4.144	0.012	NA	0.076	0.363	-15.803	173.18
66	1	70	1.663	1.925	13.65	2510	4.172	0.016	NA	0.028	0.134	88.572	104.376
67	1	71	1.665	1.933	13.86	3025	4.18	0.024	NA	0.008	0.037	75.65	-12.922
68	1	72	1.648	1.93	14.07	5478	4.197	0.027	NA	0.017	0.081	-171.535	112.814
69	1	73	1.643	1.85	14.28	7089	4.278	0.063	NA	0.081	0.384	-93.811	77.724
70	1	74	1.627	1.889	14.49	5120	4.32	0.042	NA	0.043	0.203	111.013	-155.176
71	1	75	1.6	1.89	14.7	5988	4.348	0.068	NA	0.028	0.132	178.965	67.952
72	1	76	1.606	1.838	14.91	5792	4.4	0.092	NA	0.052	0.248	-82.94	98.096
73	1	77	1.595	1.869	15.12	4704	4.433	0.08	NA	0.033	0.157	109.2	-167.86
74	1	78	1.583	1.943	15.33	4708	4.508	0.089	NA	0.075	0.356	99.597	-9.603
75	1	79	1.578	1.932	15.54	8394	4.52	0.09	NA	0.012	0.056	-112.762	147.641
76	1	80	1.616	1.958	15.75	5604	4.566	0.069	NA	0.046	0.22	34.169	146.932
77	1	81	1.559	1.975	15.96	5171	4.626	0.124	NA	0.06	0.283	163.556	129.386
78	1	82	1.617	1.987	16.17	4872	4.684	0.092	NA	0.059	0.279	11.977	-151.579
79	1	83	1.654	1.919	16.38	3692	4.762	0.014	NA	0.078	0.37	-61.005	-72.982
80	1	84	1.633	1.984	16.59	3101	4.83	0.082	NA	0.069	0.326	108.443	169.448
81	1	85	1.653	1.994	16.8	3628	4.853	0.086	NA	0.022	0.106	26.216	-82.227
82	1	86	1.639	1.919	17.01	4627	4.929	0.027	NA	0.076	0.361	-100.042	-126.258
83	1	87	1.603	1.876	17.22	5348	4.985	0.07	NA	0.057	0.27	-129.694	-29.652
84	1	88	1.674	1.936	17.43	4497	5.078	0.029	NA	0.093	0.443	40.597	170.291
85	1	89	1.699	1.93	17.64	3035	5.105	0.041	NA	0.026	0.126	-13.876	-54.473
86	1	90	1.621	1.994	17.85	3174	5.206	0.096	NA	0.101	0.483	140.669	154.545
87	1	91	1.559	1.973	18.06	5284	5.271	0.123	NA	0.065	0.31	-161.306	58.024
88	1	92	1.585	1.903	18.27	3859	5.346	0.08	NA	0.074	0.354	-70.163	91.143
89	1	93	1.637	1.91	18.48	3878	5.399	0.027	NA	0.053	0.254	7.837	78
90	1	94	1.594	1.914	18.69	5695	5.443	0.071	NA	0.044	0.208	175.833	167.997
91	1	95	1.59	1.93	18.9	2385	5.46	0.078	NA	0.017	0.083	103.451	-72.382
92	1	96	1.626	1.906	19.11	2205	5.504	0.039	NA	0.044	0.209	-34.221	-137.672
93	1	97	1.637	1.935	19.32	2199	5.535	0.038	NA	0.031	0.147	69.739	103.96
94	1	98	1.654	1.907	19.53	2336	5.568	0.011	NA	0.033	0.156	-59.206	-128.945
95	1	99	1.691	1.889	19.74	1966	5.609	0.033	NA	0.041	0.196	-25.616	33.589
96	1	100	1.666	1.856	19.95	4556	5.649	0.053	NA	0.041	0.193	-127.1	-101.484
97	1	101	1.657	1.867	20.16	2557	5.663	0.043	NA	0.013	0.064	131.249	-101.65
98	1	102	1.615	1.914	20.37	3596	5.727	0.05	NA	0.064	0.304	131.64	0.391
99	1	103	1.731	1.878	20.58	2310	5.848	0.073	NA	0.121	0.577	-17.308	-148.948
100	1	104	1.598	1.82	20.79	3336	5.993	0.111	NA	0.145	0.689	-156.049	-138.741
101	1	105	1.679	1.825	21	3906	6.073	0.085	NA	0.081	0.385	4.211	160.26
102	1	106	1.611	1.829	21.21	4268	6.141	0.096	NA	0.068	0.323	176.824	172.613
103	1	107	1.682	1.855	21.42	6052	6.217	0.056	NA	0.076	0.361	20.291	-156.533
104	1	108	1.693	1.841	21.63	5087	6.235	0.074	NA	0.018	0.086	-53.009	-73.3
105	1	109	1.596	1.923	21.84	3895	6.362	0.07	NA	0.127	0.605	139.842	-167.15
106	1	110	1.681	2.002	22.05	4972	6.478	0.094	NA	0.116	0.552	42.782	-97.059
107	1	111	1.725	1.996	22.26	4580	6.522	0.106	NA	0.044	0.21	-7.286	-50.068
108	1	112	1.705	2.016	22.47	3746	6.55	0.115	NA	0.028	0.135	134.873	142.158
109	1	113	1.69	2.002	22.68	6421	6.571	0.096	NA	0.021	0.1	-135.61	89.517
110	1	114	1.606	1.904	22.89	6120	6.7	0.058	NA	0.129	0.612	-130.672	4.939
111	1	115	1.606	1.933	23.1	6847	6.728	0.063	NA	0.028	0.135	91.129	-138.2
112	1	116	1.614	1.956	23.31	6547	6.753	0.069	NA	0.025	0.119	71.098	-20.03
113	1	117	1.565	1.97	23.52	5160	6.804	0.117	NA	0.051	0.241	164.063	92.965
114	1	118	1.587	1.891	23.73	6109	6.886	0.079	NA	0.082	0.39	-74.537	121.4
115	1	119	1.561	1.875	23.94	7033	6.916	0.109	NA	0.031	0.146	-147.729	-73.192
116	1	120	1.558	2.007	24.15	5092	7.049	0.145	NA	0.133	0.632	91.36	-120.911
117	1	121	1.535	1.896	24.36	4846	7.163	0.13	NA	0.114	0.541	-101.795	166.845
118	1	122	1.504	1.992	24.57	5994	7.263	0.181	NA	0.101	0.481	107.622	-150.583
119	1	123	1.576	1.914	24.78	9320	7.37	0.088	NA	0.106	0.507	-47.374	-154.995
120	1	124	1.517	1.912	24.99	6199	7.429	0.147	NA	0.059	0.282	-177.611	-130.237
121	1	125	1.545	1.92	25.2	6058	7.458	0.12	NA	0.029	0.137	17.74	-164.65
122	1	126	1.571	1.896	25.41	8394	7.493	0.095	NA	0.035	0.169	-42.636	-60.376
123	1	127	1.576	1.943	25.62	7596	7.54	0.095	NA	0.047	0.225	84.263	126.899
124	1	128	1.555	1.977	25.83	6732	7.58	0.129	NA	0.04	0.19	121.214	36.951
125	1	129	1.501	1.957	26.04	8827	7.638	0.171	NA	0.058	0.276	-159.577	79.209
126	1	130	1.425	2.018	26.25	7432	7.736	0.264	NA	0.098	0.465	141.096	-59.327
127	1	131	1.449	2.074	26.46	7462	7.796	0.271	NA	0.06	0.288	66.066	-75.03
128	1	132	1.451	2.087	26.67	6935	7.81	0.278	NA	0.014	0.066	82.847	16.781
129	1	133	1.39	2.095	26.88	6271	7.871	0.332	NA	0.061	0.29	172.411	89.564
130	1	134	1.433	2.035	27.09	7641	7.945	0.264	NA	0.074	0.353	-55.106	132.482
131	1	135	1.458	2.064	27.3	5911	7.984	0.259	NA	0.039	0.185	50.064	105.17
132	1	136	1.407	2.048	27.51	6777	8.037	0.293	NA	0.053	0.253	-162.229	147.707
133	1	137	1.394	2	27.72	7276	8.087	0.285	NA	0.05	0.24	-105.092	57.137
134	1	138	1.436	1.956	27.93	9273	8.148	0.233	NA	0.061	0.289	-45.593	59.499
135	1	139	1.499	2.003	28.14	8471	8.226	0.19	NA	0.078	0.373	36.847	82.44
136	1	140	1.444	2.075	28.35	6028	8.317	0.276	NA	0.091	0.433	127.406	90.559
137	1	141	1.484	2.121	28.56	4298	8.378	0.279	NA	0.06	0.287	49.043	-78.363
138	1	142	1.491	2.085	28.77	6822	8.414	0.247	NA	0.037	0.174	-77.996	-127.039
139	1	143	1.457	2.064	28.98	5928	8.454	0.259	NA	0.04	0.191	-147.41	-69.414
140	1	144	1.448	2.047	29.19	6596	8.474	0.257	NA	0.019	0.092	-120.036	27.373
141	1	145	1.391	2.059	29.4	8085	8.532	0.312	NA	0.058	0.277	168.078	-71.885
142	1	146	1.435	2.048	29.61	6495	8.577	0.268	NA	0.046	0.217	-14.4	177.522
143	1	147	1.375	2.137	29.82	6525	8.685	0.369	NA	0.108	0.512	123.793	138.193
144	1	148	1.383	2.116	30.03	4789	8.707	0.35	NA	0.022	0.106	-69.818	166.389
145	1	149	1.416	2.155	30.24	5467	8.758	0.35	NA	0.051	0.244	50.169	119.986
146	1	150	1.377	2.157	30.45	6278	8.797	0.38	NA	0.039	0.184	177.587	127.419
147	1	151	1.443	2.048	30.66	4488	8.925	0.261	NA	0.128	0.609	-58.876	123.537
148	1	152	1.397	2.061	30.87	8300	8.973	0.308	NA	0.048	0.228	163.111	-138.013
149	1	153	1.578	2.084	31.08	5614	9.155	0.195	NA	0.182	0.866	7.103	-156.009
150	1	154	1.422	2.081	31.29	6583	9.311	0.298	NA	0.156	0.744	-178.83	174.067
151	1	155	1.524	2.022	31.5	7494	9.429	0.18	NA	0.118	0.564	-29.655	149.175
152	1	156	1.527	2.034	31.71	7502	9.441	0.185	NA	0.012	0.057	75.333	104.988
153	1	157	1.508	2.06	31.92	5715	9.474	0.218	NA	0.033	0.156	127.37	52.037
154	1	158	1.512	1.985	32.13	10933	9.549	0.17	NA	0.075	0.358	-86.78	145.851
155	1	159	1.508	1.96	32.34	5309	9.573	0.165	NA	0.024	0.116	-99.306	-12.527
156	1	160	1.398	2.012	32.55	6830	9.694	0.285	NA	0.121	0.577	154.844	-105.85
157	1	161	1.45	1.997	32.76	6397	9.748	0.232	NA	0.053	0.255	-15.777	-170.621
158	1	162	1.486	2.012	32.97	7935	9.788	0.206	NA	0.04	0.188	22.373	38.151
159	1	163	1.474	2.03	33.18	7097	9.809	0.226	NA	0.021	0.102	126.338	103.964
160	1	164	1.486	2.015	33.39	6752	9.828	0.207	NA	0.019	0.093	-49.997	-176.335
161	1	165	1.476	2.006	33.6	7061	9.842	0.213	NA	0.014	0.065	-141.943	-91.946
162	1	166	1.53	1.931	33.81	5937	9.935	0.136	NA	0.093	0.443	-54.067	87.877
163	1	167	1.519	1.95	34.02	7871	9.956	0.151	NA	0.022	0.103	120.724	174.791
164	1	168	1.537	1.925	34.23	8142	9.987	0.129	NA	0.03	0.143	-53.518	-174.242
165	1	169	1.593	1.929	34.44	6188	10.042	0.075	NA	0.056	0.266	4.208	57.726
166	1	170	1.551	1.957	34.65	5653	10.092	0.123	NA	0.05	0.236	146.812	142.605
167	1	171	1.557	1.961	34.86	4183	10.099	0.119	NA	0.007	0.035	35.04	-111.772
168	1	172	1.524	1.977	35.07	6368	10.136	0.156	NA	0.036	0.173	153.837	118.796
169	1	173	1.519	1.986	35.28	5900	10.147	0.165	NA	0.011	0.053	120.081	-33.756
170	1	174	1.524	2.006	35.49	5279	10.167	0.17	NA	0.02	0.096	74.18	-45.9
171	1	175	1.568	1.997	35.7	5239	10.211	0.131	NA	0.044	0.21	-11.781	-85.961
172	1	176	1.456	2.032	35.91	6869	10.328	0.242	NA	0.117	0.557	162.268	174.049
173	1	177	1.45	2.115	36.12	6265	10.411	0.297	NA	0.083	0.396	94.101	-68.167
174	1	178	1.526	2.089	36.33	5465	10.491	0.227	NA	0.08	0.381	-19.049	-113.151
175	1	179	1.542	2.132	36.54	6414	10.537	0.255	NA	0.046	0.221	69.214	88.263
176	1	180	1.515	2.155	36.75	7012	10.572	0.288	NA	0.035	0.167	140.55	71.337
177	1	181	1.551	2.174	36.96	4757	10.613	0.289	NA	0.04	0.192	28.851	-111.699
178	1	182	1.516	2.142	37.17	6084	10.66	0.276	NA	0.047	0.224	-136.707	-165.558
179	1	183	1.535	2.121	37.38	6995	10.687	0.249	NA	0.028	0.132	-48.535	88.172
180	1	184	1.459	2.136	37.59	5175	10.764	0.306	NA	0.077	0.367	168.98	-142.485
181	1	185	1.564	2.122	37.8	6092	10.87	0.236	NA	0.105	0.502	-7.612	-176.592
182	1	186	1.514	2.095	38.01	7080	10.926	0.24	NA	0.056	0.267	-151.873	-144.261
183	1	187	1.503	2.069	38.22	6877	10.954	0.228	NA	0.028	0.135	-113.242	38.631
184	1	188	1.536	1.973	38.43	5907	11.056	0.144	NA	0.102	0.484	-70.939	42.303
185	1	189	1.486	2.011	38.64	7167	11.119	0.205	NA	0.063	0.298	142.752	-146.309
186	1	190	1.485	2.11	38.85	6197	11.218	0.27	NA	0.099	0.473	91.027	-51.725
187	1	191	1.548	2.055	39.06	8253	11.302	0.187	NA	0.084	0.401	-41.033	-132.061
188	1	192	1.53	2.085	39.27	4868	11.337	0.222	NA	0.035	0.166	120.757	161.79
189	1	193	1.496	2.053	39.48	4832	11.384	0.222	NA	0.047	0.224	-136.905	102.339
190	1	194	1.542	2.08	39.69	5405	11.437	0.21	NA	0.053	0.253	30.031	166.936
191	1	195	1.628	2.064	39.9	5932	11.525	0.159	NA	0.088	0.417	-10.166	-40.198
192	1	196	1.647	2.073	40.11	5742	11.546	0.165	NA	0.021	0.102	25.35	35.516
193	1	197	1.638	1.98	40.32	6884	11.64	0.076	NA	0.094	0.446	-96.101	-121.451
194	1	198	1.665	1.936	40.53	6948	11.692	0.027	NA	0.052	0.249	-58.401	37.7
195	1	199	1.621	1.889	40.74	5326	11.756	0.048	NA	0.064	0.304	-133.307	-74.906
196	1	200	1.662	1.944	40.95	5958	11.824	0.035	NA	0.068	0.323	53.262	-173.431
197	1	201	1.655	1.904	41.16	7421	11.864	0.011	NA	0.04	0.19	-100.062	-153.323
198	1	202	1.651	1.892	41.37	5738	11.877	0.021	NA	0.013	0.06	-106.011	-5.949
199	1	203	1.703	2.014	41.58	4680	12.009	0.112	NA	0.132	0.631	67.243	173.254
200	1	204	1.59	2.022	41.79	4861	12.122	0.136	NA	0.113	0.538	176.201	108.957
