# Supplementary material for: Random sub-diffusion and capture of genes by the nuclear pore reduces dynamics and coordinates inter-chromosomal movement
Source: eLife. 2021 May 18;10:e66238. doi: 10.7554/eLife.66238 (PMC8195609; doi:10.7554/eLife.66238)
Supplement: Figure 6—source data 1. [file elife-66238-fig6-data1.zip › CLUST_DB/CLUST_HIS4dip_MinusH/190328_QuickCap_H4dip_MinusH_Sec_27.csv]

Nr	TID	PID	x [micron]	y [micron]	t [sec]	I [val]	Len [micron]	D2S [micron]	D2R [micron]	D2P [micron]	v [micron/sec]	α [deg]	Δα [deg]
1	1	8	1.901	2.714	0	1407	0	0	NA	NA	NA	NA	NA
2	1	9	1.987	2.644	0.21	1188	0.111	0.111	NA	0.111	0.527	-38.871	NA
3	1	10	1.993	2.657	0.42	1565	0.125	0.108	NA	0.014	0.067	64.453	103.324
4	1	11	1.998	2.742	0.63	1535	0.21	0.101	NA	0.086	0.408	86.675	22.222
5	1	12	2.012	2.78	0.84	2139	0.25	0.129	NA	0.04	0.189	69.843	-16.832
6	1	13	2.067	2.715	1.05	2353	0.335	0.166	NA	0.085	0.405	-49.616	-119.459
7	1	14	2.045	2.699	1.26	1215	0.362	0.145	NA	0.027	0.129	-144.065	-94.449
8	1	15	2.022	2.645	1.47	1171	0.421	0.139	NA	0.059	0.281	-112.87	31.194
9	1	16	2.052	2.509	1.68	2178	0.56	0.254	NA	0.139	0.662	-77.766	35.105
10	1	17	2.113	2.664	1.89	2719	0.727	0.218	NA	0.167	0.794	68.319	146.085
11	1	18	2.128	2.681	2.1	1802	0.75	0.229	NA	0.023	0.111	50.497	-17.822
12	1	19	2.121	2.527	2.31	1973	0.905	0.289	NA	0.155	0.736	-92.43	-142.927
13	1	20	2.127	2.562	2.52	1307	0.94	0.273	NA	0.035	0.167	80.048	172.478
14	1	21	2.102	2.553	2.73	2259	0.967	0.258	NA	0.027	0.127	-160.815	119.137
15	1	22	2.15	2.603	2.94	2361	1.036	0.272	NA	0.069	0.33	46.843	-152.342
16	1	23	2.113	2.61	3.15	1856	1.073	0.236	NA	0.037	0.176	169.13	122.286
17	1	24	2.069	2.559	3.36	1440	1.14	0.228	NA	0.068	0.322	-131.226	59.645
18	1	25	2.129	2.478	3.57	1444	1.241	0.328	NA	0.101	0.482	-53.336	77.89
19	1	26	2.146	2.434	3.78	1280	1.289	0.372	NA	0.047	0.224	-69.358	-16.022
20	1	27	2.112	2.528	3.99	3084	1.388	0.281	NA	0.1	0.474	109.764	179.122
21	1	28	2.107	2.57	4.2	2333	1.431	0.251	NA	0.043	0.203	97.224	-12.539
22	1	29	2.063	2.527	4.41	1363	1.493	0.247	NA	0.062	0.294	-135.597	127.178
23	1	30	2.106	2.461	4.62	2779	1.572	0.326	NA	0.079	0.377	-56.61	78.987
24	1	31	1.998	2.504	4.83	1845	1.688	0.231	NA	0.117	0.555	158.383	-145.007
25	1	32	2.049	2.504	5.04	2350	1.739	0.256	NA	0.051	0.242	0.854	-157.529
26	1	33	2.033	2.541	5.25	1585	1.778	0.218	NA	0.039	0.186	113.131	112.277
27	1	34	2.032	2.563	5.46	1486	1.801	0.2	NA	0.022	0.107	92.914	-20.217
28	1	35	2.087	2.557	5.67	1546	1.855	0.243	NA	0.055	0.261	-6.136	-99.05
29	1	36	2.029	2.562	5.88	1853	1.914	0.198	NA	0.058	0.276	175.256	-178.608
30	1	37	2.096	2.557	6.09	1949	1.98	0.25	NA	0.067	0.318	-4.114	-179.37
31	1	38	2.105	2.479	6.3	3253	2.059	0.311	NA	0.079	0.375	-83.491	-79.377
32	1	39	2.056	2.495	6.51	3724	2.11	0.268	NA	0.051	0.243	161.25	-115.258
33	1	40	2.045	2.551	6.72	2120	2.167	0.217	NA	0.057	0.272	100.977	-60.274
34	1	41	2.063	2.542	6.93	2745	2.187	0.236	NA	0.02	0.095	-27.242	-128.218
35	1	42	1.988	2.568	7.14	2184	2.266	0.17	NA	0.079	0.375	161.218	-171.54
36	1	43	2.098	2.592	7.35	2579	2.379	0.232	NA	0.113	0.537	12.487	-148.732
37	1	44	2.081	2.569	7.56	1868	2.407	0.231	NA	0.028	0.135	-127.358	-139.845
38	1	45	2.053	2.594	7.77	4262	2.445	0.193	NA	0.038	0.179	138.849	-93.793
39	1	46	2.073	2.493	7.98	2630	2.548	0.28	NA	0.103	0.492	-78.712	142.439
40	1	47	2.052	2.503	8.19	1855	2.572	0.259	NA	0.023	0.111	153.646	-127.642
41	1	48	2.063	2.586	8.4	1267	2.655	0.206	NA	0.084	0.4	82.761	-70.885
42	1	49	2.105	2.501	8.61	2643	2.75	0.294	NA	0.095	0.451	-63.701	-146.462
43	1	50	2.045	2.623	8.82	2361	2.886	0.17	NA	0.136	0.647	116.154	179.855
44	1	51	1.952	2.548	9.03	2016	3.006	0.173	NA	0.12	0.57	-141.068	102.779
45	1	52	2.072	2.61	9.24	1870	3.141	0.2	NA	0.136	0.646	27.233	168.301
46	1	53	2.119	2.626	9.45	1335	3.191	0.235	NA	0.049	0.234	19.208	-8.025
47	1	54	2.029	2.556	9.66	1390	3.305	0.203	NA	0.114	0.544	-141.76	-160.968
48	1	55	2.119	2.583	9.87	1230	3.399	0.254	NA	0.094	0.446	16.853	158.613
49	1	56	2.103	2.611	10.08	2954	3.431	0.226	NA	0.033	0.156	119.543	102.69
50	1	57	2.093	2.512	10.29	1800	3.531	0.278	NA	0.099	0.473	-95.746	144.711
51	1	58	2.122	2.539	10.5	2097	3.57	0.282	NA	0.039	0.187	42.044	137.789
52	1	59	2.114	2.586	10.71	2301	3.618	0.249	NA	0.048	0.229	98.75	56.706
53	1	60	2.112	2.544	10.92	1604	3.661	0.271	NA	0.043	0.203	-93.186	168.065
54	1	61	2.074	2.537	11.13	3061	3.699	0.247	NA	0.039	0.184	-170.314	-77.128
55	1	62	2.143	2.541	11.34	1540	3.768	0.297	NA	0.069	0.328	3.297	173.611
56	1	63	2.099	2.556	11.55	964	3.814	0.253	NA	0.046	0.218	161.464	158.167
57	1	64	2.106	2.616	11.76	2929	3.874	0.227	NA	0.06	0.286	83.376	-78.088
58	1	65	2.15	2.57	11.97	2948	3.937	0.287	NA	0.063	0.301	-46.221	-129.597
59	1	66	2.064	2.562	12.18	3131	4.024	0.223	NA	0.087	0.413	-174.62	-128.398
60	1	67	1.971	2.582	12.39	2596	4.118	0.15	NA	0.094	0.449	167.843	-17.538
61	1	68	2.106	2.479	12.6	2939	4.287	0.311	NA	0.169	0.804	-37.274	154.883
62	1	69	2.079	2.614	12.81	2542	4.425	0.204	NA	0.137	0.654	101.296	138.57
63	1	70	2.034	2.593	13.02	3080	4.474	0.179	NA	0.05	0.237	-155.462	103.242
64	1	71	1.95	2.646	13.23	2060	4.573	0.084	NA	0.098	0.468	147.91	-56.628
65	1	72	1.979	2.595	13.44	2931	4.631	0.142	NA	0.058	0.279	-60.886	151.204
66	1	73	2.018	2.585	13.65	3424	4.672	0.174	NA	0.041	0.193	-13.804	47.082
67	1	74	2.001	2.583	13.86	1376	4.689	0.164	NA	0.017	0.081	-175	-161.196
68	1	75	1.977	2.51	14.07	2135	4.766	0.217	NA	0.077	0.368	-108.392	66.608
69	1	76	2.045	2.525	14.28	3703	4.836	0.237	NA	0.07	0.334	12.647	121.039
70	1	77	2.073	2.469	14.49	2766	4.899	0.299	NA	0.063	0.299	-63.932	-76.579
71	1	78	2.117	2.531	14.7	1730	4.974	0.283	NA	0.075	0.359	54.672	118.604
72	1	79	2.081	2.504	14.91	2203	5.019	0.276	NA	0.044	0.211	-143.718	161.61
73	1	80	2.103	2.44	15.12	1437	5.087	0.341	NA	0.068	0.326	-70.863	72.855
74	1	81	2.103	2.438	15.33	3519	5.089	0.342	NA	0.002	0.008	-93.214	-22.351
75	1	82	2.022	2.407	15.54	3379	5.175	0.33	NA	0.087	0.412	-158.997	-65.783
76	1	83	2.148	2.479	15.75	1649	5.321	0.341	NA	0.145	0.692	29.865	-171.137
77	1	84	1.994	2.484	15.96	3411	5.475	0.248	NA	0.155	0.736	178.27	148.405
78	1	85	2.066	2.486	16.17	1723	5.548	0.281	NA	0.072	0.345	1.682	-176.588
79	1	86	2.038	2.523	16.38	1811	5.595	0.234	NA	0.047	0.224	127.41	125.728
80	1	87	2.026	2.502	16.59	1444	5.619	0.246	NA	0.025	0.117	-118.271	114.319
81	1	88	2.071	2.444	16.8	1691	5.693	0.319	NA	0.074	0.35	-52.19	66.082
82	1	89	2.108	2.388	17.01	2527	5.76	0.386	NA	0.067	0.32	-56.227	-4.038
83	1	90	2.079	2.399	17.22	2067	5.792	0.361	NA	0.032	0.151	158.602	-145.171
84	1	91	2.077	2.381	17.43	2604	5.81	0.376	NA	0.018	0.086	-95.254	106.144
85	1	92	2.074	2.401	17.64	2122	5.83	0.357	NA	0.02	0.095	100.296	-164.45
86	1	93	2.119	2.419	17.85	3191	5.879	0.366	NA	0.049	0.234	21.638	-78.658
87	1	94	2.086	2.414	18.06	2368	5.912	0.352	NA	0.033	0.159	-171.439	166.923
88	1	95	2.08	2.46	18.27	1849	5.959	0.31	NA	0.046	0.22	98.113	-90.448
89	1	96	2.179	2.412	18.48	1836	6.069	0.411	NA	0.111	0.526	-25.972	-124.085
90	1	97	1.875	2.519	18.69	3217	6.392	0.196	NA	0.323	1.538	160.548	-173.48
91	1	98	1.959	2.508	18.9	1235	6.477	0.214	NA	0.085	0.405	-7.972	-168.521
92	1	99	1.994	2.499	19.11	1542	6.513	0.234	NA	0.036	0.17	-13.42	-5.447
93	1	100	1.997	2.533	19.32	3953	6.547	0.204	NA	0.034	0.162	85.305	98.724
94	1	101	1.952	2.595	19.53	3793	6.623	0.129	NA	0.076	0.363	125.725	40.421
95	1	102	2.032	2.606	19.74	5188	6.704	0.17	NA	0.081	0.386	7.645	-118.081
96	1	103	2.002	2.607	19.95	4767	6.735	0.147	NA	0.031	0.147	178.679	171.034
97	1	104	2.038	2.478	20.16	3234	6.869	0.272	NA	0.133	0.635	-74.211	107.11
98	1	105	2.109	2.499	20.37	2982	6.943	0.299	NA	0.074	0.354	16.559	90.77
99	1	106	2.069	2.498	20.58	2214	6.983	0.274	NA	0.04	0.191	-177.345	166.097
100	1	107	1.998	2.551	20.79	3199	7.072	0.19	NA	0.088	0.421	143.168	-39.487
101	1	108	1.989	2.541	21	2400	7.085	0.194	NA	0.013	0.064	-134.289	82.543
102	1	109	2.005	2.545	21.21	3074	7.102	0.198	NA	0.017	0.08	14.14	148.429
103	1	110	1.916	2.588	21.42	2165	7.201	0.126	NA	0.099	0.471	153.986	139.846
104	1	111	1.906	2.559	21.63	3061	7.232	0.155	NA	0.031	0.15	-109.746	96.268
105	1	112	1.829	2.588	21.84	3799	7.314	0.145	NA	0.082	0.391	159.539	-90.715
106	1	113	1.87	2.556	22.05	4864	7.366	0.161	NA	0.052	0.248	-37.101	163.36
107	1	114	1.864	2.572	22.26	6214	7.383	0.147	NA	0.017	0.079	111.874	148.975
108	1	115	1.893	2.536	22.47	3046	7.428	0.178	NA	0.045	0.216	-51.08	-162.954
109	1	116	1.908	2.65	22.68	2888	7.543	0.064	NA	0.115	0.547	82.111	133.191
110	1	117	1.927	2.66	22.89	2154	7.564	0.06	NA	0.021	0.101	27.751	-54.36
111	1	118	1.898	2.585	23.1	2365	7.645	0.128	NA	0.08	0.382	-111.263	-139.015
112	1	119	2.005	2.38	23.31	1625	7.876	0.35	NA	0.232	1.103	-62.516	48.748
113	1	120	1.969	2.493	23.52	1504	7.995	0.231	NA	0.119	0.565	108.014	170.53
114	1	121	2.021	2.456	23.73	1568	8.059	0.284	NA	0.064	0.304	-34.478	-142.492
115	1	122	2.007	2.426	23.94	1525	8.093	0.307	NA	0.034	0.162	-114.88	-80.402
116	1	123	2.096	2.387	24.15	3272	8.19	0.38	NA	0.097	0.463	-23.246	91.634
117	1	124	2.077	2.443	24.36	3447	8.249	0.323	NA	0.059	0.282	109.119	132.364
118	1	125	2.113	2.422	24.57	2112	8.292	0.361	NA	0.042	0.202	-30.595	-139.714
119	1	126	2.082	2.473	24.78	2167	8.352	0.301	NA	0.06	0.287	120.692	151.286
120	1	127	2.09	2.504	24.99	2528	8.383	0.282	NA	0.032	0.15	76.493	-44.199
121	1	128	2.182	2.437	25.2	2655	8.498	0.395	NA	0.115	0.546	-36.005	-112.497
122	1	129	2.178	2.466	25.41	6798	8.527	0.371	NA	0.029	0.14	99.689	135.694
123	1	130	2.05	2.486	25.62	2984	8.657	0.272	NA	0.13	0.617	170.758	71.069
124	1	131	2.094	2.511	25.83	4294	8.707	0.28	NA	0.051	0.241	29.077	-141.682
125	1	132	2.074	2.577	26.04	2877	8.777	0.22	NA	0.069	0.33	106.84	77.763
126	1	133	1.991	2.555	26.25	1568	8.863	0.183	NA	0.086	0.41	-164.669	88.491
127	1	134	1.994	2.517	26.46	3991	8.901	0.218	NA	0.038	0.18	-84.513	80.156
128	1	135	1.941	2.54	26.67	2540	8.959	0.178	NA	0.059	0.279	156.863	-118.625
129	1	136	1.88	2.578	26.88	3035	9.031	0.137	NA	0.071	0.34	148.016	-8.847
130	1	137	1.941	2.522	27.09	2589	9.113	0.196	NA	0.083	0.393	-42.366	169.618
131	1	138	1.971	2.497	27.3	2368	9.152	0.228	NA	0.039	0.187	-40.602	1.764
132	1	139	2.007	2.542	27.51	4413	9.211	0.201	NA	0.058	0.277	51.998	92.6
133	1	140	1.996	2.54	27.72	1738	9.221	0.198	NA	0.011	0.052	-167.046	140.956
134	1	141	1.953	2.546	27.93	2210	9.265	0.175	NA	0.044	0.208	171.799	-21.155
135	1	142	1.969	2.613	28.14	3605	9.333	0.122	NA	0.068	0.325	76.275	-95.524
136	1	143	1.938	2.651	28.35	1708	9.383	0.073	NA	0.049	0.235	129.218	52.943
137	1	144	1.973	2.534	28.56	1751	9.505	0.193	NA	0.122	0.582	-73.383	157.399
138	1	145	2.044	2.585	28.77	4061	9.593	0.193	NA	0.088	0.42	35.495	108.878
139	1	146	1.959	2.619	28.98	1531	9.685	0.111	NA	0.092	0.439	158.201	122.706
140	1	147	2.006	2.593	29.19	3302	9.739	0.16	NA	0.054	0.257	-29.019	172.78
141	1	148	2.04	2.558	29.4	4151	9.788	0.208	NA	0.049	0.231	-45.842	-16.823
142	1	149	2.014	2.526	29.61	2451	9.829	0.219	NA	0.042	0.198	-128.913	-83.071
143	1	150	2.063	2.483	29.82	3534	9.895	0.282	NA	0.065	0.312	-40.671	88.242
144	1	151	1.97	2.558	30.03	1408	10.015	0.17	NA	0.12	0.57	141.21	-178.119
145	1	152	1.904	2.58	30.24	2604	10.084	0.133	NA	0.069	0.329	161.499	20.289
146	1	153	1.92	2.496	30.45	3635	10.169	0.218	NA	0.085	0.406	-79.62	118.88
147	1	154	1.932	2.494	30.66	2643	10.181	0.222	NA	0.012	0.058	-13.558	66.062
148	1	155	1.924	2.539	30.87	2758	10.227	0.176	NA	0.046	0.218	99.497	113.055
149	1	156	1.955	2.484	31.08	3016	10.29	0.236	NA	0.063	0.299	-60.074	-159.571
150	1	157	1.924	2.523	31.29	4224	10.339	0.192	NA	0.05	0.237	128.909	-171.017
151	1	158	1.918	2.589	31.5	4960	10.406	0.126	NA	0.066	0.316	95.593	-33.316
152	1	159	1.914	2.499	31.71	3453	10.496	0.215	NA	0.09	0.431	-92.381	172.026
153	1	160	1.868	2.554	31.92	3116	10.568	0.163	NA	0.072	0.342	129.652	-137.968
154	1	161	1.913	2.542	32.13	4270	10.614	0.172	NA	0.046	0.219	-14.933	-144.584
155	1	162	1.918	2.511	32.34	4066	10.645	0.203	NA	0.031	0.148	-80.49	-65.557
156	1	163	1.914	2.603	32.55	3193	10.737	0.111	NA	0.092	0.438	92.113	172.603
157	1	164	1.91	2.573	32.76	3195	10.768	0.141	NA	0.031	0.147	-97.189	170.698
158	1	165	1.953	2.515	32.97	4108	10.839	0.205	NA	0.071	0.34	-53.547	43.643
159	1	166	1.989	2.499	33.18	4360	10.879	0.232	NA	0.039	0.188	-24.399	29.147
160	1	167	1.946	2.554	33.39	3392	10.949	0.166	NA	0.07	0.332	127.68	152.079
161	1	168	1.947	2.592	33.6	2952	10.987	0.13	NA	0.038	0.182	89.102	-38.578
162	1	169	2.031	2.549	33.81	3197	11.081	0.21	NA	0.095	0.45	-27.222	-116.325
163	1	170	2.054	2.504	34.02	2894	11.132	0.26	NA	0.051	0.241	-62.807	-35.584
164	1	171	2.115	2.507	34.23	4211	11.193	0.297	NA	0.061	0.292	2.916	65.723
165	1	172	1.967	2.59	34.44	3197	11.363	0.14	NA	0.17	0.809	150.87	147.953
166	1	173	2.006	2.509	34.65	3353	11.452	0.23	NA	0.089	0.425	-64.237	144.893
167	1	174	1.986	2.492	34.86	1966	11.479	0.238	NA	0.027	0.127	-137.731	-73.494
168	1	175	2	2.595	35.07	1254	11.584	0.155	NA	0.105	0.498	82.04	-140.229
169	1	176	2.01	2.537	35.28	1954	11.643	0.208	NA	0.059	0.283	-80.358	-162.398
170	1	177	1.985	2.514	35.49	2585	11.677	0.217	NA	0.034	0.162	-138.516	-58.158
171	1	178	1.925	2.614	35.7	1058	11.794	0.102	NA	0.117	0.557	120.914	-100.571
172	1	179	2.065	2.605	35.91	1015	11.934	0.196	NA	0.14	0.667	-3.806	-124.719
173	1	180	2.084	2.551	36.12	1420	11.992	0.245	NA	0.057	0.273	-70.416	-66.61
174	1	181	2.087	2.566	36.33	2455	12.007	0.237	NA	0.016	0.074	79.583	149.999
175	1	182	2.147	2.634	36.54	1836	12.098	0.258	NA	0.091	0.432	48.507	-31.076
176	1	183	2.125	2.544	36.75	1706	12.191	0.281	NA	0.093	0.442	-103.64	-152.147
177	1	184	2.183	2.499	36.96	1723	12.264	0.355	NA	0.074	0.351	-37.846	65.794
178	1	185	2.088	2.619	37.17	1710	12.418	0.209	NA	0.153	0.731	128.5	166.345
179	1	186	2.087	2.52	37.38	1518	12.517	0.269	NA	0.099	0.473	-90.226	141.274
180	1	187	2.145	2.567	37.59	1326	12.592	0.284	NA	0.075	0.355	39.577	129.804
181	1	188	2.08	2.632	37.8	1070	12.683	0.197	NA	0.092	0.436	134.909	95.331
182	1	189	2.035	2.592	38.01	2611	12.744	0.181	NA	0.061	0.289	-138.119	86.972
183	1	190	2.012	2.496	38.22	2508	12.842	0.245	NA	0.099	0.469	-103.372	34.748
184	1	191	1.921	2.571	38.43	2641	12.96	0.144	NA	0.118	0.561	140.185	-116.444
185	1	192	2	2.596	38.64	2862	13.043	0.154	NA	0.083	0.393	17.67	-122.515
186	1	193	2.022	2.546	38.85	2180	13.098	0.207	NA	0.055	0.261	-65.946	-83.616
187	1	194	2.027	2.621	39.06	1892	13.172	0.157	NA	0.074	0.355	86.628	152.574
188	1	195	1.9	2.603	39.27	1265	13.3	0.111	NA	0.128	0.61	-172.179	101.193
189	1	196	2.01	2.582	39.48	2263	13.413	0.171	NA	0.112	0.536	-10.744	161.434
190	1	197	2.035	2.589	39.69	2353	13.439	0.183	NA	0.026	0.123	14.659	25.403
191	1	198	2.017	2.496	39.9	1928	13.534	0.247	NA	0.095	0.452	-100.938	-115.597
192	1	199	2.021	2.479	40.11	3005	13.551	0.264	NA	0.017	0.081	-78.644	22.294
193	1	200	2.014	2.584	40.32	2444	13.656	0.172	NA	0.106	0.504	93.611	172.255
194	1	201	2.049	2.576	40.53	1998	13.692	0.202	NA	0.036	0.17	-12.815	-106.427
195	1	202	2.004	2.591	40.74	4014	13.74	0.16	NA	0.047	0.226	162.402	175.217
196	1	203	2.082	2.641	40.95	3562	13.832	0.195	NA	0.093	0.441	32.708	-129.693
197	1	204	1.957	2.577	41.16	3566	13.972	0.148	NA	0.14	0.667	-152.917	174.375
198	1	205	2.007	2.701	41.37	2378	14.106	0.107	NA	0.134	0.637	67.987	-139.097
199	1	206	1.979	2.729	41.58	2589	14.146	0.08	NA	0.04	0.189	134.629	66.643
200	1	207	1.926	2.715	41.79	3492	14.201	0.025	NA	0.055	0.262	-164.999	60.372
