# Supplementary material for: Random sub-diffusion and capture of genes by the nuclear pore reduces dynamics and coordinates inter-chromosomal movement
Source: eLife. 2021 May 18;10:e66238. doi: 10.7554/eLife.66238 (PMC8195609; doi:10.7554/eLife.66238)
Supplement: Figure 6—source data 1. [file elife-66238-fig6-data1.zip › CLUST_DB/CLUST_HIS4dip_MinusH/190328_QuickCap_H4dip_MinusH_Sec_26.csv]

Nr	TID	PID	x [micron]	y [micron]	t [sec]	I [val]	Len [micron]	D2S [micron]	D2R [micron]	D2P [micron]	v [micron/sec]	α [deg]	Δα [deg]
1	1	6	1.082	1.821	0	4262	0	0	NA	NA	NA	NA	NA
2	1	7	1.037	1.768	0.21	3716	0.069	0.069	NA	0.069	0.33	-130.458	NA
3	1	8	1.012	1.763	0.42	4851	0.095	0.091	NA	0.026	0.124	-167.423	-36.965
4	1	9	1.011	1.768	0.63	4785	0.1	0.088	NA	0.005	0.024	93.004	-99.572
5	1	10	1.015	1.783	0.84	4904	0.116	0.077	NA	0.016	0.076	75.523	-17.481
6	1	11	1.036	1.723	1.05	5034	0.18	0.109	NA	0.064	0.304	-71.438	-146.961
7	1	12	0.991	1.771	1.26	2344	0.246	0.104	NA	0.066	0.313	133.031	-155.532
8	1	13	1.049	1.813	1.47	3997	0.318	0.034	NA	0.072	0.344	35.951	-97.08
9	1	14	1.049	1.842	1.68	5000	0.346	0.039	NA	0.028	0.135	90.893	54.943
10	1	15	1.035	1.783	1.89	3283	0.407	0.061	NA	0.06	0.287	-103.536	165.571
11	1	16	0.961	1.814	2.1	3974	0.486	0.121	NA	0.08	0.379	157.33	-99.134
12	1	17	1.014	1.793	2.31	3080	0.543	0.074	NA	0.056	0.268	-22.1	-179.43
13	1	18	1.008	1.85	2.52	3733	0.6	0.079	NA	0.057	0.273	95.483	117.583
14	1	19	0.94	1.853	2.73	4571	0.668	0.145	NA	0.068	0.323	177.284	81.801
15	1	20	0.959	1.856	2.94	6606	0.687	0.128	NA	0.019	0.089	11.075	-166.209
16	1	21	0.953	1.866	3.15	4945	0.698	0.136	NA	0.011	0.052	121.185	110.11
17	1	22	0.921	1.822	3.36	3989	0.752	0.161	NA	0.054	0.259	-125.674	113.141
18	1	23	0.933	1.826	3.57	4742	0.765	0.149	NA	0.013	0.06	19.157	144.831
19	1	24	0.996	1.806	3.78	5386	0.831	0.087	NA	0.066	0.315	-17.741	-36.898
20	1	25	0.956	1.876	3.99	6054	0.912	0.137	NA	0.081	0.386	119.666	137.407
21	1	26	0.965	1.921	4.2	4223	0.958	0.154	NA	0.046	0.219	79.268	-40.398
22	1	27	1.045	1.884	4.41	7490	1.046	0.073	NA	0.088	0.42	-25.132	-104.4
23	1	28	0.996	1.955	4.62	5015	1.132	0.159	NA	0.086	0.411	123.999	149.131
24	1	29	1.012	1.94	4.83	5088	1.154	0.138	NA	0.021	0.102	-43.934	-167.933
25	1	30	0.974	2.028	5.04	3554	1.249	0.233	NA	0.095	0.453	113.134	157.068
26	1	31	0.945	2.045	5.25	4998	1.284	0.263	NA	0.034	0.164	150.213	37.079
27	1	32	0.905	2.058	5.46	4644	1.325	0.296	NA	0.042	0.199	161.728	11.516
28	1	33	0.961	1.969	5.67	4893	1.431	0.191	NA	0.105	0.502	-58.105	140.167
29	1	34	0.932	2.047	5.88	2666	1.514	0.271	NA	0.083	0.396	110.33	168.435
30	1	35	0.841	1.913	6.09	5538	1.676	0.258	NA	0.162	0.771	-124.227	125.443
31	1	36	0.851	1.864	6.3	4407	1.725	0.235	NA	0.049	0.235	-77.678	46.549
32	1	37	0.751	1.88	6.51	5286	1.826	0.336	NA	0.101	0.482	170.941	-111.381
33	1	38	0.795	1.884	6.72	3744	1.87	0.294	NA	0.044	0.208	5.348	-165.594
34	1	39	0.803	1.985	6.93	5403	1.971	0.324	NA	0.101	0.48	85.391	80.043
35	1	40	0.857	2.018	7.14	8300	2.034	0.299	NA	0.064	0.305	31.664	-53.727
36	1	41	0.815	1.929	7.35	4428	2.133	0.288	NA	0.099	0.469	-115.397	-147.061
37	1	42	0.816	1.866	7.56	3351	2.196	0.27	NA	0.063	0.3	-88.772	26.625
38	1	43	0.815	1.875	7.77	4153	2.205	0.273	NA	0.009	0.041	100.402	-170.826
39	1	44	0.81	2.004	7.98	4567	2.334	0.328	NA	0.129	0.616	92.047	-8.355
40	1	45	0.874	1.964	8.19	4578	2.409	0.253	NA	0.075	0.358	-31.926	-123.973
41	1	46	0.893	1.932	8.4	4994	2.448	0.219	NA	0.038	0.182	-59.219	-27.293
42	1	47	0.882	1.944	8.61	4915	2.464	0.235	NA	0.017	0.079	134.778	-166.003
43	1	48	0.879	1.905	8.82	4384	2.503	0.219	NA	0.039	0.185	-93.491	131.731
44	1	49	0.92	1.897	9.03	2833	2.544	0.179	NA	0.041	0.195	-11.131	82.36
45	1	50	0.887	1.939	9.24	3219	2.597	0.227	NA	0.053	0.252	127.402	138.533
46	1	51	0.894	2.006	9.45	7249	2.665	0.264	NA	0.068	0.323	84.714	-42.687
47	1	52	0.95	2.014	9.66	3639	2.722	0.233	NA	0.057	0.271	7.378	-77.337
48	1	53	0.864	2.063	9.87	3159	2.821	0.326	NA	0.1	0.474	150.083	142.705
49	1	54	0.808	2.005	10.08	4098	2.902	0.33	NA	0.081	0.385	-133.39	76.528
50	1	55	0.887	2.028	10.29	5147	2.984	0.284	NA	0.082	0.391	16.368	149.758
51	1	56	0.872	2.069	10.5	4772	3.028	0.325	NA	0.044	0.209	110.631	94.264
52	1	57	0.841	2.02	10.71	3931	3.086	0.313	NA	0.058	0.276	-122.232	127.137
53	1	58	0.826	2.033	10.92	2438	3.106	0.333	NA	0.02	0.097	138.204	-99.564
54	1	59	0.884	2.064	11.13	1736	3.173	0.313	NA	0.066	0.316	27.53	-110.674
55	1	60	0.92	2.142	11.34	3494	3.258	0.359	NA	0.086	0.409	65.34	37.81
56	1	61	0.936	2.17	11.55	3609	3.291	0.378	NA	0.032	0.153	60.363	-4.977
57	1	62	0.9	2.232	11.76	2816	3.363	0.45	NA	0.072	0.344	120.422	60.059
58	1	63	0.809	2.226	11.97	3797	3.453	0.488	NA	0.091	0.431	-175.821	63.757
59	1	64	0.867	2.28	12.18	4454	3.532	0.507	NA	0.079	0.374	43.17	-141.009
60	1	65	0.844	2.273	12.39	2069	3.556	0.511	NA	0.024	0.113	-164.78	152.05
61	1	66	0.801	2.254	12.6	5504	3.602	0.516	NA	0.047	0.222	-155.255	9.525
62	1	67	0.805	2.147	12.81	3208	3.709	0.428	NA	0.107	0.51	-88.16	67.095
63	1	68	0.859	2.131	13.02	2852	3.766	0.382	NA	0.056	0.268	-15.864	72.296
64	1	69	0.855	2.197	13.23	3935	3.831	0.439	NA	0.065	0.312	93.139	109.003
65	1	70	0.786	2.165	13.44	5216	3.908	0.454	NA	0.077	0.366	-155.299	111.562
66	1	71	0.802	2.199	13.65	3436	3.946	0.471	NA	0.038	0.182	64.969	-139.732
67	1	72	0.812	2.181	13.86	4806	3.968	0.449	NA	0.022	0.103	-60.852	-125.821
68	1	73	0.75	2.188	14.07	5809	4.031	0.495	NA	0.063	0.299	173.11	-126.038
69	1	74	0.769	2.21	14.28	3852	4.06	0.499	NA	0.029	0.138	49.271	-123.839
70	1	75	0.753	2.206	14.49	3413	4.076	0.507	NA	0.017	0.08	-166.779	143.95
71	1	76	0.801	2.206	14.7	3729	4.125	0.476	NA	0.048	0.23	-0.567	166.212
72	1	77	0.817	2.2	14.91	2280	4.142	0.462	NA	0.017	0.082	-19.988	-19.421
73	1	78	0.753	2.248	15.12	4791	4.222	0.539	NA	0.08	0.381	143.009	162.997
74	1	79	0.816	2.231	15.33	3483	4.287	0.488	NA	0.065	0.312	-15.362	-158.371
75	1	80	0.768	2.278	15.54	3091	4.355	0.554	NA	0.068	0.322	135.368	150.73
76	1	81	0.711	2.31	15.75	5205	4.421	0.614	NA	0.066	0.314	150.934	15.566
77	1	82	0.77	2.304	15.96	2378	4.48	0.575	NA	0.059	0.283	-6.143	-157.077
78	1	83	1.012	1.975	16.17	1512	4.889	0.169	NA	0.409	1.946	-53.545	-47.402
79	1	84	0.768	2.248	16.38	5557	5.255	0.53	NA	0.366	1.744	131.936	-174.518
80	1	85	0.757	2.339	16.59	5459	5.347	0.611	NA	0.092	0.436	96.417	-35.519
81	1	86	0.863	2.268	16.8	3778	5.474	0.497	NA	0.127	0.605	-34.119	-130.536
82	1	87	0.783	2.243	17.01	3773	5.557	0.517	NA	0.083	0.396	-163.159	-129.04
83	1	88	0.841	2.13	17.22	1518	5.685	0.392	NA	0.128	0.608	-62.899	100.26
84	1	89	0.849	2.135	17.43	2289	5.694	0.391	NA	0.009	0.044	31.64	94.54
85	1	90	0.79	2.075	17.64	6299	5.778	0.387	NA	0.084	0.402	-134.672	-166.312
86	1	91	0.802	2.05	17.85	6318	5.806	0.361	NA	0.028	0.133	-64.328	70.344
87	1	92	0.83	2.035	18.06	4863	5.838	0.331	NA	0.031	0.15	-26.782	37.546
88	1	93	0.809	1.983	18.27	4859	5.894	0.318	NA	0.056	0.268	-111.864	-85.082
89	1	94	0.757	1.986	18.48	6737	5.946	0.365	NA	0.052	0.249	176.848	-71.288
90	1	95	0.804	1.975	18.69	3867	5.995	0.317	NA	0.049	0.233	-13.54	169.612
91	1	96	0.727	1.966	18.9	4746	6.073	0.383	NA	0.078	0.369	-173.331	-159.791
92	1	97	0.727	2.044	19.11	5273	6.151	0.419	NA	0.079	0.374	90.393	-96.276
93	1	98	0.746	1.991	19.32	4458	6.208	0.376	NA	0.057	0.269	-69.835	-160.227
94	1	99	0.691	1.974	19.53	5568	6.266	0.42	NA	0.058	0.278	-162.528	-92.694
95	1	100	0.754	1.782	19.74	5363	6.467	0.33	NA	0.201	0.959	-71.624	90.904
96	1	101	0.754	1.65	19.95	3697	6.6	0.371	NA	0.133	0.632	-90.22	-18.595
97	1	102	0.752	1.619	20.16	5924	6.631	0.387	NA	0.031	0.146	-93.416	-3.197
98	1	103	0.783	1.561	20.37	6158	6.697	0.396	NA	0.066	0.315	-61.384	32.032
99	1	104	0.796	1.59	20.58	6171	6.729	0.368	NA	0.032	0.151	66.748	128.132
100	1	105	0.764	1.589	20.79	4968	6.761	0.394	NA	0.032	0.152	-177.35	115.902
101	1	106	0.768	1.681	21	4962	6.853	0.344	NA	0.092	0.439	87.408	-95.241
102	1	107	0.751	1.76	21.21	7515	6.934	0.336	NA	0.081	0.385	102.109	14.7
103	1	108	0.754	1.843	21.42	4377	7.017	0.329	NA	0.083	0.398	88.452	-13.656
104	1	109	0.71	1.926	21.63	4541	7.111	0.387	NA	0.094	0.446	117.884	29.431
105	1	110	0.717	1.91	21.84	5585	7.129	0.375	NA	0.018	0.086	-65.18	176.937
106	1	111	0.617	1.948	22.05	5243	7.236	0.482	NA	0.107	0.51	159.265	-135.555
107	1	112	0.713	1.953	22.26	6355	7.332	0.392	NA	0.096	0.459	3.265	-156.001
108	1	113	0.654	1.938	22.47	6826	7.393	0.443	NA	0.061	0.289	-165.48	-168.745
109	1	114	0.675	2.003	22.68	5890	7.461	0.446	NA	0.068	0.325	72.316	-122.204
110	1	115	0.697	2.011	22.89	5337	7.484	0.43	NA	0.023	0.109	20.367	-51.948
111	1	116	0.706	1.992	23.1	3712	7.505	0.413	NA	0.021	0.1	-63.907	-84.274
112	1	117	0.693	2.003	23.31	6015	7.522	0.43	NA	0.017	0.082	140.375	-155.718
113	1	118	0.739	1.945	23.52	2995	7.597	0.365	NA	0.074	0.354	-51.79	167.836
114	1	119	0.678	1.965	23.73	4046	7.66	0.429	NA	0.064	0.303	161.592	-146.618
115	1	120	0.667	1.981	23.94	4273	7.68	0.445	NA	0.02	0.095	125.212	-36.38
116	1	121	0.703	1.885	24.15	4477	7.783	0.384	NA	0.102	0.488	-69.232	165.556
117	1	122	0.707	1.993	24.36	4014	7.89	0.412	NA	0.107	0.511	87.839	157.072
118	1	123	0.681	1.966	24.57	4725	7.928	0.427	NA	0.038	0.179	-134.291	137.869
119	1	124	0.703	1.823	24.78	5339	8.072	0.379	NA	0.145	0.689	-80.991	53.3
120	1	125	0.771	1.972	24.99	4471	8.236	0.346	NA	0.164	0.779	65.783	146.774
121	1	126	0.798	1.95	25.2	3648	8.271	0.312	NA	0.035	0.167	-38.124	-103.906
122	1	127	0.747	1.896	25.41	4200	8.346	0.343	NA	0.074	0.354	-133.187	-95.063
123	1	128	0.821	1.852	25.62	4275	8.431	0.263	NA	0.085	0.407	-30.985	102.202
124	1	129	0.8	1.887	25.83	3274	8.472	0.29	NA	0.041	0.194	120.469	151.453
125	1	130	0.821	1.908	26.04	3872	8.502	0.275	NA	0.03	0.144	44.827	-75.642
126	1	131	0.825	1.917	26.25	9433	8.511	0.274	NA	0.009	0.043	67.943	23.116
127	1	132	0.85	1.77	26.46	6585	8.66	0.238	NA	0.149	0.708	-80.26	-148.203
128	1	133	0.8	1.765	26.67	6346	8.71	0.287	NA	0.05	0.239	-173.79	-93.53
129	1	134	0.766	1.685	26.88	5096	8.797	0.344	NA	0.087	0.413	-113.245	60.544
130	1	135	0.769	1.62	27.09	5563	8.863	0.373	NA	0.066	0.313	-87.486	25.76
131	1	136	0.754	1.671	27.3	4889	8.916	0.361	NA	0.053	0.254	106.526	-165.988
132	1	137	0.762	1.824	27.51	7349	9.069	0.32	NA	0.153	0.729	87.008	-19.518
133	1	138	0.775	1.836	27.72	5909	9.088	0.307	NA	0.019	0.089	43.244	-43.763
134	1	139	0.711	2.052	27.93	6824	9.313	0.437	NA	0.225	1.07	106.487	63.243
135	1	140	0.718	2.021	28.14	4768	9.344	0.415	NA	0.031	0.149	-77.934	175.579
136	1	141	0.737	2.011	28.35	6756	9.365	0.394	NA	0.022	0.103	-28.924	49.01
137	1	142	0.804	2.05	28.56	6449	9.443	0.36	NA	0.078	0.369	29.894	58.818
138	1	143	0.749	2.132	28.77	5721	9.542	0.456	NA	0.099	0.471	124.104	94.21
139	1	144	0.729	2.171	28.98	6007	9.586	0.497	NA	0.044	0.211	116.308	-7.795
140	1	145	0.717	2.217	29.19	8172	9.633	0.538	NA	0.047	0.224	104.642	-11.666
141	1	146	0.785	2.283	29.4	7415	9.728	0.549	NA	0.095	0.451	43.981	-60.661
142	1	147	0.822	2.317	29.61	4746	9.778	0.56	NA	0.05	0.237	43.197	-0.785
143	1	148	0.876	2.189	29.82	4174	9.917	0.422	NA	0.139	0.661	-66.961	-110.158
144	1	149	0.788	2.226	30.03	4959	10.012	0.5	NA	0.096	0.456	157.394	-135.645
145	1	150	0.816	2.096	30.24	2257	10.146	0.382	NA	0.133	0.634	-77.434	125.172
146	1	151	0.892	2.042	30.45	2090	10.238	0.292	NA	0.092	0.44	-35.432	42.002
147	1	152	0.833	2.102	30.66	5271	10.322	0.376	NA	0.084	0.4	134.355	169.787
148	1	153	0.82	2.181	30.87	6980	10.402	0.445	NA	0.08	0.379	99.651	-34.704
149	1	154	0.786	2.085	31.08	5482	10.503	0.396	NA	0.101	0.482	-109.124	151.225
150	1	155	0.786	2.087	31.29	4934	10.505	0.398	NA	0.002	0.009	101.351	-149.525
151	1	156	0.784	2.074	31.5	5181	10.518	0.39	NA	0.014	0.065	-96.882	161.767
152	1	157	0.798	2.063	31.71	5907	10.535	0.373	NA	0.017	0.081	-39.678	57.204
153	1	158	0.787	2.066	31.92	5702	10.547	0.384	NA	0.012	0.056	161.846	-158.476
154	1	159	0.757	1.994	32.13	6210	10.625	0.368	NA	0.078	0.37	-112.285	85.868
155	1	160	0.759	1.932	32.34	6579	10.687	0.341	NA	0.062	0.297	-88.141	24.145
156	1	161	0.743	1.884	32.55	6920	10.738	0.345	NA	0.051	0.242	-109.007	-20.866
157	1	162	0.762	1.848	32.76	4814	10.779	0.321	NA	0.041	0.196	-61.83	47.176
158	1	163	0.808	1.768	32.97	6943	10.871	0.279	NA	0.092	0.436	-59.718	2.112
159	1	164	0.798	1.749	33.18	7733	10.893	0.293	NA	0.022	0.104	-118.4	-58.682
160	1	165	0.814	1.757	33.39	6143	10.911	0.276	NA	0.018	0.085	27.005	145.405
161	1	166	0.831	1.779	33.6	6026	10.938	0.254	NA	0.028	0.133	50.618	23.612
162	1	167	0.742	1.855	33.81	6658	11.056	0.342	NA	0.118	0.56	139.806	89.188
163	1	168	0.753	1.965	34.02	5849	11.167	0.359	NA	0.111	0.527	84.186	-55.619
164	1	169	0.74	1.911	34.23	7383	11.222	0.354	NA	0.055	0.263	-103.77	172.044
165	1	170	0.797	1.964	34.44	7532	11.3	0.319	NA	0.078	0.37	42.89	146.66
166	1	171	0.748	1.989	34.65	6210	11.354	0.374	NA	0.055	0.261	153.093	110.203
167	1	172	0.794	2.038	34.86	7837	11.422	0.361	NA	0.068	0.322	46.923	-106.17
168	1	173	0.819	2.032	35.07	6169	11.448	0.337	NA	0.026	0.123	-14.365	-61.287
169	1	174	0.803	2.015	35.28	5849	11.471	0.34	NA	0.023	0.111	-133.562	-119.197
170	1	175	0.761	2.1	35.49	7537	11.566	0.425	NA	0.095	0.452	115.964	-110.474
171	1	176	0.778	2.054	35.7	6973	11.615	0.383	NA	0.049	0.235	-70.829	173.207
172	1	177	0.787	2.058	35.91	5608	11.626	0.378	NA	0.011	0.051	20.998	91.827
173	1	178	0.756	2.023	36.12	6376	11.673	0.384	NA	0.047	0.225	-132.359	-153.358
174	1	179	0.759	2.001	36.33	8761	11.695	0.37	NA	0.022	0.106	-81.91	50.449
175	1	180	0.797	1.996	36.54	9288	11.734	0.334	NA	0.039	0.183	-6.249	75.661
176	1	181	0.829	1.959	36.75	5824	11.783	0.288	NA	0.049	0.233	-49.639	-43.39
177	1	182	0.811	2.082	36.96	6269	11.907	0.376	NA	0.124	0.59	98.133	147.771
178	1	183	0.798	2	37.17	7242	11.99	0.336	NA	0.083	0.395	-99.452	162.416
179	1	184	0.89	1.977	37.38	5215	12.085	0.248	NA	0.095	0.452	-13.817	85.635
180	1	185	0.899	1.939	37.59	4806	12.124	0.218	NA	0.039	0.187	-76.52	-62.704
181	1	186	0.86	1.962	37.8	7782	12.17	0.263	NA	0.046	0.218	149.384	-134.095
182	1	187	0.9	1.931	38.01	6370	12.221	0.213	NA	0.051	0.242	-37.737	172.879
183	1	188	0.846	1.888	38.22	4763	12.289	0.245	NA	0.069	0.328	-141.017	-103.281
184	1	189	0.811	1.966	38.43	7242	12.375	0.307	NA	0.085	0.406	114.34	-104.643
185	1	190	0.854	1.948	38.64	7398	12.421	0.261	NA	0.046	0.22	-22.71	-137.05
186	1	191	0.832	1.956	38.85	4268	12.444	0.284	NA	0.023	0.111	159.071	-178.219
187	1	192	0.842	1.901	39.06	5824	12.5	0.253	NA	0.056	0.268	-79.575	121.354
188	1	193	0.826	1.961	39.27	6944	12.563	0.292	NA	0.063	0.299	105.356	-175.069
189	1	194	0.861	1.922	39.48	5388	12.616	0.243	NA	0.053	0.251	-48.186	-153.542
190	1	195	0.884	1.953	39.69	7609	12.655	0.238	NA	0.039	0.186	52.851	101.037
191	1	196	0.868	1.98	39.9	6489	12.686	0.266	NA	0.031	0.148	120.737	67.886
192	1	197	0.891	2.039	40.11	6056	12.749	0.29	NA	0.063	0.302	69.414	-51.323
193	1	198	0.909	2.085	40.32	6515	12.798	0.315	NA	0.049	0.233	67.856	-1.558
194	1	199	0.91	2.031	40.53	6796	12.851	0.272	NA	0.053	0.253	-89.027	-156.882
195	1	200	0.908	2.065	40.74	5418	12.885	0.299	NA	0.034	0.16	93.025	-177.949
196	1	201	0.922	2.111	40.95	6963	12.933	0.331	NA	0.048	0.229	73.735	-19.289
197	1	202	0.911	2.018	41.16	9506	13.027	0.261	NA	0.094	0.447	-96.571	-170.307
198	1	203	0.896	2.019	41.37	7590	13.042	0.271	NA	0.015	0.072	177.383	-86.046
199	1	204	0.907	2.056	41.58	6545	13.081	0.293	NA	0.039	0.187	73.905	-103.477
200	1	205	0.904	2.012	41.79	4797	13.126	0.261	NA	0.044	0.211	-92.968	-166.873
