# Supplementary material for: Random sub-diffusion and capture of genes by the nuclear pore reduces dynamics and coordinates inter-chromosomal movement
Source: eLife. 2021 May 18;10:e66238. doi: 10.7554/eLife.66238 (PMC8195609; doi:10.7554/eLife.66238)
Supplement: Figure 6—source data 1. [file elife-66238-fig6-data1.zip › CLUST_DB/CLUST_HIS4dip_MinusH/190328_QuickCap_H4dip_MinusH_Sec_28.csv]

Nr	TID	PID	x [micron]	y [micron]	t [sec]	I [val]	Len [micron]	D2S [micron]	D2R [micron]	D2P [micron]	v [micron/sec]	α [deg]	Δα [deg]
1	1	9	1.193	1.331	0	1772	0	0	NA	NA	NA	NA	NA
2	1	10	1.102	1.253	0.21	5079	0.12	0.12	NA	0.12	0.57	-139.436	NA
3	1	11	1.212	1.203	0.42	5510	0.241	0.13	NA	0.121	0.576	-24.687	114.749
4	1	12	1.23	1.381	0.63	3714	0.42	0.062	NA	0.179	0.854	84.142	108.829
5	1	13	1.243	1.486	0.84	4066	0.526	0.163	NA	0.106	0.505	83.089	-1.053
6	1	14	0.964	1.504	1.05	4567	0.806	0.287	NA	0.28	1.331	176.287	93.198
7	1	15	1.141	1.372	1.26	5405	1.027	0.066	NA	0.221	1.052	-36.703	147.01
8	1	16	1.057	1.541	1.47	2259	1.215	0.25	NA	0.189	0.899	116.616	153.319
9	1	17	1.187	1.574	1.68	3724	1.35	0.244	NA	0.135	0.642	14.354	-102.262
10	1	18	1.062	1.53	1.89	5060	1.483	0.238	NA	0.133	0.633	-160.298	-174.652
11	1	19	1.121	1.495	2.1	5516	1.551	0.18	NA	0.068	0.325	-30.246	130.051
12	1	20	0.983	1.366	2.31	6048	1.74	0.213	NA	0.189	0.898	-136.858	-106.612
13	1	21	0.935	1.293	2.52	6167	1.827	0.261	NA	0.087	0.416	-123.452	13.406
14	1	22	0.988	1.301	2.73	4522	1.881	0.207	NA	0.054	0.255	7.995	131.447
15	1	23	1.037	1.27	2.94	4842	1.938	0.167	NA	0.057	0.273	-32.136	-40.131
16	1	24	1.091	1.401	3.15	4810	2.08	0.124	NA	0.142	0.674	67.504	99.64
17	1	25	1.132	1.404	3.36	5322	2.122	0.095	NA	0.042	0.198	3.831	-63.672
18	1	26	1.167	1.42	3.57	6542	2.16	0.093	NA	0.039	0.184	25.335	21.503
19	1	27	1.124	1.252	3.78	5043	2.334	0.104	NA	0.174	0.827	-104.372	-129.707
20	1	28	1.143	1.29	3.99	5653	2.376	0.065	NA	0.042	0.199	63.079	167.451
21	1	29	1.245	1.374	4.2	3654	2.508	0.067	NA	0.132	0.628	39.616	-23.463
22	1	30	1.161	1.407	4.41	4565	2.598	0.082	NA	0.09	0.43	158.673	119.057
23	1	31	1.046	1.33	4.62	5405	2.736	0.147	NA	0.138	0.657	-146.506	54.82
24	1	32	0.942	1.379	4.83	5371	2.851	0.256	NA	0.115	0.546	154.939	-58.555
25	1	33	0.983	1.328	5.04	6504	2.916	0.21	NA	0.066	0.312	-50.903	154.158
26	1	34	0.972	1.392	5.25	3658	2.981	0.23	NA	0.065	0.31	99.935	150.838
27	1	35	1.05	1.359	5.46	5930	3.066	0.146	NA	0.085	0.404	-23.23	-123.165
28	1	36	1.215	1.429	5.67	5228	3.246	0.1	NA	0.18	0.856	22.852	46.082
29	1	37	1.227	1.549	5.88	7046	3.367	0.221	NA	0.121	0.577	84.442	61.589
30	1	38	1.315	1.518	6.09	4311	3.46	0.223	NA	0.093	0.442	-19.875	-104.316
31	1	39	1.09	1.514	6.3	4804	3.685	0.21	NA	0.224	1.069	-179.062	-159.187
32	1	40	1.166	1.475	6.51	4859	3.77	0.147	NA	0.085	0.405	-27.061	152
33	1	41	1.031	1.508	6.72	3972	3.909	0.24	NA	0.139	0.662	166.463	-166.476
34	1	42	0.893	1.572	6.93	5228	4.061	0.385	NA	0.152	0.725	154.865	-11.597
35	1	43	0.872	1.508	7.14	5068	4.129	0.366	NA	0.068	0.323	-107.934	97.201
36	1	44	0.823	1.522	7.35	6150	4.18	0.417	NA	0.052	0.245	163.587	-88.479
37	1	45	0.879	1.463	7.56	3615	4.262	0.34	NA	0.082	0.39	-46.302	150.111
38	1	46	0.918	1.453	7.77	4923	4.302	0.301	NA	0.04	0.191	-15.371	30.93
39	1	47	0.865	1.475	7.98	3584	4.36	0.358	NA	0.058	0.275	156.738	172.109
40	1	48	0.885	1.617	8.19	4117	4.504	0.42	NA	0.144	0.684	81.769	-74.968
41	1	49	0.846	1.645	8.4	5804	4.551	0.468	NA	0.048	0.228	144.68	62.91
42	1	50	0.81	1.639	8.61	4102	4.589	0.491	NA	0.037	0.177	-169.777	45.543
43	1	51	0.932	1.593	8.82	3319	4.719	0.37	NA	0.131	0.622	-20.595	149.182
44	1	52	1.08	1.58	9.03	4386	4.868	0.274	NA	0.149	0.708	-4.818	15.777
45	1	53	1.047	1.663	9.24	3850	4.957	0.362	NA	0.089	0.424	111.585	116.403
46	1	54	1.129	1.553	9.45	6073	5.094	0.231	NA	0.137	0.654	-53.263	-164.849
47	1	55	0.947	1.631	9.66	4778	5.292	0.388	NA	0.198	0.944	156.649	-150.088
48	1	56	1.023	1.641	9.87	3327	5.368	0.354	NA	0.076	0.362	7.288	-149.36
49	1	57	1.107	1.522	10.08	4697	5.514	0.209	NA	0.146	0.695	-54.683	-61.971
50	1	58	0.956	1.517	10.29	4292	5.666	0.301	NA	0.152	0.722	-177.952	-123.269
51	1	59	0.955	1.555	10.5	1408	5.705	0.327	NA	0.039	0.184	90.942	-91.106
52	1	60	0.898	1.643	10.71	4384	5.809	0.429	NA	0.104	0.496	123.088	32.146
53	1	61	0.812	1.628	10.92	3061	5.896	0.483	NA	0.088	0.417	-170.262	66.649
54	1	62	0.81	1.516	11.13	4198	6.009	0.425	NA	0.112	0.534	-90.993	79.269
55	1	63	0.876	1.383	11.34	3178	6.156	0.321	NA	0.148	0.704	-63.465	27.529
56	1	64	1.009	1.572	11.55	4872	6.387	0.304	NA	0.231	1.099	54.848	118.313
57	1	65	0.982	1.431	11.76	6890	6.531	0.234	NA	0.143	0.683	-100.718	-155.567
58	1	66	1.017	1.486	11.97	2875	6.595	0.235	NA	0.065	0.308	57.496	158.214
59	1	67	1.029	1.506	12.18	3131	6.619	0.24	NA	0.024	0.113	58.269	0.773
60	1	68	1.087	1.629	12.39	3488	6.755	0.316	NA	0.136	0.646	64.894	6.626
61	1	69	1.106	1.643	12.6	4108	6.778	0.325	NA	0.024	0.114	38.014	-26.88
62	1	70	1.064	1.54	12.81	3187	6.89	0.246	NA	0.112	0.533	-112.012	-150.026
63	1	71	1.107	1.554	13.02	4004	6.936	0.239	NA	0.046	0.218	17.942	129.955
64	1	72	1.126	1.413	13.23	3129	7.079	0.105	NA	0.143	0.679	-82.338	-100.281
65	1	73	1.028	1.363	13.44	4386	7.189	0.168	NA	0.11	0.524	-153.152	-70.814
66	1	74	0.98	1.455	13.65	3735	7.293	0.247	NA	0.104	0.495	117.61	-89.238
67	1	75	1.081	1.387	13.86	3948	7.414	0.126	NA	0.121	0.579	-33.74	-151.35
68	1	76	1.073	1.294	14.07	4356	7.508	0.125	NA	0.094	0.448	-94.53	-60.79
69	1	77	1.118	1.347	14.28	5088	7.578	0.077	NA	0.069	0.329	50.028	144.558
70	1	78	1.183	1.179	14.49	4900	7.757	0.152	NA	0.18	0.855	-68.658	-118.686
71	1	79	1.167	1.19	14.7	4640	7.776	0.143	NA	0.019	0.091	145.214	-146.128
72	1	80	1.188	1.175	14.91	3104	7.802	0.156	NA	0.026	0.124	-37.289	177.496
73	1	81	1.213	1.13	15.12	1887	7.853	0.202	NA	0.051	0.243	-60.516	-23.227
74	1	82	1.311	1.14	15.33	5152	7.952	0.225	NA	0.098	0.469	5.479	65.994
75	1	83	1.307	1.141	15.54	4034	7.956	0.222	NA	0.004	0.02	160.203	154.725
76	1	84	1.293	1.112	15.75	4904	7.988	0.24	NA	0.032	0.152	-116.533	83.263
77	1	85	1.308	1.196	15.96	3221	8.073	0.178	NA	0.085	0.403	79.643	-163.824
78	1	86	1.333	1.094	16.17	2679	8.177	0.275	NA	0.105	0.499	-76.446	-156.088
79	1	87	1.309	1.19	16.38	3146	8.277	0.182	NA	0.099	0.473	103.661	-179.894
80	1	88	1.259	1.118	16.59	1585	8.365	0.223	NA	0.088	0.419	-124.996	131.344
81	1	89	1.281	1.107	16.8	2261	8.39	0.241	NA	0.025	0.12	-27.879	97.116
82	1	90	1.383	1.147	17.01	5130	8.499	0.265	NA	0.109	0.521	21.424	49.303
83	1	91	1.351	1.117	17.22	4068	8.543	0.266	NA	0.043	0.207	-137.091	-158.516
84	1	92	1.336	1.017	17.43	3362	8.644	0.345	NA	0.101	0.48	-98.898	38.194
85	1	93	1.291	0.941	17.64	1917	8.732	0.402	NA	0.088	0.421	-120.571	-21.674
86	1	94	1.21	1.092	17.85	1661	8.903	0.24	NA	0.171	0.813	117.974	-121.454
87	1	95	1.352	0.963	18.06	1591	9.094	0.401	NA	0.191	0.91	-42.422	-160.396
88	1	96	1.323	0.909	18.27	3007	9.155	0.442	NA	0.062	0.293	-118.005	-75.583
89	1	97	1.374	0.795	18.48	4091	9.28	0.565	NA	0.124	0.592	-65.551	52.454
90	1	98	1.392	0.809	18.69	4085	9.302	0.559	NA	0.022	0.106	36.912	102.463
91	1	99	1.441	0.713	18.9	3654	9.41	0.666	NA	0.108	0.513	-62.964	-99.876
92	1	100	1.436	0.706	19.11	2673	9.419	0.671	NA	0.009	0.042	-122.185	-59.22
93	1	101	1.252	0.8	19.32	3419	9.625	0.535	NA	0.207	0.984	152.934	-84.881
94	1	102	1.209	0.851	19.53	3208	9.692	0.48	NA	0.067	0.319	130.425	-22.509
95	1	103	1.275	0.84	19.74	3116	9.759	0.498	NA	0.067	0.319	-9.502	-139.927
96	1	104	1.31	0.756	19.95	3882	9.85	0.587	NA	0.091	0.433	-66.876	-57.375
97	1	105	1.162	1.015	20.16	1489	10.149	0.318	NA	0.298	1.421	119.904	-173.22
98	1	106	1.214	0.845	20.37	2606	10.326	0.487	NA	0.178	0.847	-72.925	167.171
99	1	107	1.142	0.855	20.58	1730	10.399	0.479	NA	0.073	0.347	172.295	-114.781
100	1	108	1.387	0.737	20.79	3174	10.671	0.625	NA	0.272	1.295	-25.689	162.017
101	1	109	1.353	0.756	21	3479	10.711	0.596	NA	0.039	0.188	150.114	175.803
102	1	110	1.398	0.727	21.21	5226	10.765	0.638	NA	0.054	0.257	-33.13	176.756
103	1	111	1.488	0.649	21.42	3530	10.884	0.743	NA	0.119	0.567	-40.505	-7.375
104	1	112	1.371	0.663	21.63	5710	11.002	0.691	NA	0.118	0.562	173.414	-146.081
105	1	113	1.463	0.589	21.84	3306	11.12	0.79	NA	0.118	0.563	-38.775	147.811
106	1	114	1.443	0.601	22.05	4480	11.143	0.772	NA	0.023	0.11	149.424	-171.801
107	1	115	1.358	0.557	22.26	4166	11.238	0.791	NA	0.095	0.454	-153.049	57.527
108	1	116	1.245	0.7	22.47	3547	11.42	0.633	NA	0.182	0.866	128.629	-78.322
109	1	117	1.309	0.552	22.68	4539	11.581	0.787	NA	0.161	0.765	-66.374	164.997
110	1	118	1.237	0.643	22.89	2830	11.697	0.689	NA	0.116	0.552	128.215	-165.411
111	1	119	1.356	0.685	23.1	3327	11.823	0.666	NA	0.126	0.599	19.404	-108.812
112	1	120	1.296	0.585	23.31	4320	11.939	0.753	NA	0.117	0.556	-121.137	-140.541
113	1	121	1.236	0.546	23.52	4422	12.011	0.786	NA	0.071	0.34	-146.937	-25.8
114	1	122	1.266	0.595	23.73	3662	12.068	0.74	NA	0.057	0.272	57.648	-155.415
115	1	123	1.397	0.493	23.94	3383	12.233	0.862	NA	0.165	0.787	-37.77	-95.418
116	1	124	1.422	0.491	24.15	4537	12.258	0.871	NA	0.025	0.121	-5.633	32.137
117	1	125	1.233	0.644	24.36	6391	12.502	0.688	NA	0.243	1.159	141.054	146.687
118	1	126	1.361	0.725	24.57	3251	12.653	0.629	NA	0.151	0.72	32.351	-108.702
119	1	127	1.47	0.742	24.78	4433	12.764	0.651	NA	0.111	0.528	8.748	-23.603
120	1	128	1.447	0.648	24.99	3914	12.86	0.728	NA	0.096	0.459	-104.091	-112.839
121	1	129	1.47	0.61	25.2	2496	12.905	0.772	NA	0.045	0.212	-58.833	45.258
122	1	130	1.432	0.554	25.41	2779	12.972	0.813	NA	0.068	0.323	-124.286	-65.453
123	1	131	1.469	0.531	25.62	3558	13.016	0.846	NA	0.044	0.208	-31.545	92.741
124	1	132	1.488	0.53	25.83	4390	13.035	0.854	NA	0.019	0.09	-4.132	27.412
125	1	133	1.453	0.651	26.04	4996	13.161	0.728	NA	0.126	0.602	105.987	110.119
126	1	134	1.398	0.675	26.25	5220	13.222	0.687	NA	0.06	0.287	156.379	50.392
127	1	135	1.489	0.691	26.46	4763	13.314	0.705	NA	0.092	0.439	9.614	-146.765
128	1	136	1.478	0.657	26.67	5474	13.35	0.732	NA	0.036	0.171	-107.732	-117.346
129	1	137	1.487	0.566	26.88	3231	13.441	0.82	NA	0.091	0.435	-84.224	23.508
130	1	138	1.459	0.622	27.09	3238	13.504	0.757	NA	0.063	0.299	116.311	-159.465
131	1	139	1.415	0.68	27.3	3095	13.577	0.688	NA	0.073	0.346	127.152	10.841
132	1	140	1.424	0.806	27.51	3458	13.703	0.574	NA	0.126	0.602	85.823	-41.329
133	1	141	1.513	0.735	27.72	3042	13.816	0.676	NA	0.113	0.539	-38.708	-124.531
134	1	142	1.473	0.634	27.93	4025	13.925	0.752	NA	0.109	0.519	-111.34	-72.632
135	1	143	1.468	0.788	28.14	5019	14.08	0.608	NA	0.155	0.738	91.78	-156.88
136	1	144	1.5	0.654	28.35	4181	14.219	0.743	NA	0.138	0.659	-76.955	-168.735
137	1	145	1.362	0.516	28.56	2073	14.413	0.832	NA	0.195	0.926	-134.935	-57.98
138	1	146	1.502	0.469	28.77	4179	14.56	0.916	NA	0.147	0.701	-18.787	116.148
139	1	147	1.435	0.635	28.98	3675	14.739	0.737	NA	0.179	0.852	111.72	130.507
140	1	148	1.404	0.537	29.19	2527	14.842	0.821	NA	0.102	0.487	-107.516	140.764
141	1	149	1.404	0.72	29.4	1527	15.024	0.646	NA	0.183	0.87	90.297	-162.188
142	1	150	1.464	0.727	29.61	4518	15.085	0.662	NA	0.061	0.291	6.411	-83.886
143	1	151	1.461	0.713	29.82	1689	15.1	0.674	NA	0.015	0.069	-103.855	-110.266
144	1	152	1.439	0.773	30.03	1687	15.164	0.61	NA	0.064	0.306	109.716	-146.429
145	1	153	1.408	0.768	30.24	2442	15.196	0.603	NA	0.032	0.151	-170.726	79.559
146	1	154	1.512	0.827	30.45	2547	15.316	0.596	NA	0.12	0.57	29.484	-159.79
147	1	155	1.436	0.837	30.66	2660	15.393	0.551	NA	0.077	0.366	172.681	143.196
148	1	156	1.475	0.661	30.87	2069	15.573	0.727	NA	0.18	0.859	-77.512	109.807
149	1	157	1.485	0.689	31.08	3281	15.603	0.706	NA	0.03	0.143	69.537	147.049
150	1	158	1.444	0.801	31.29	3366	15.723	0.587	NA	0.119	0.567	110.342	40.805
151	1	159	1.446	0.66	31.5	2918	15.863	0.717	NA	0.141	0.671	-89.029	160.63
152	1	160	1.378	0.749	31.71	3579	15.976	0.611	NA	0.112	0.534	127.421	-143.55
153	1	161	1.354	0.781	31.92	3129	16.016	0.573	NA	0.04	0.193	127.039	-0.382
154	1	162	1.422	0.752	32.13	2176	16.09	0.622	NA	0.074	0.353	-22.844	-149.883
155	1	163	1.51	0.796	32.34	1920	16.188	0.621	NA	0.098	0.466	26.685	49.529
156	1	164	1.451	0.872	32.55	2094	16.284	0.527	NA	0.096	0.456	127.533	100.848
157	1	165	1.543	0.873	32.76	3306	16.376	0.576	NA	0.092	0.438	0.798	-126.735
158	1	166	1.452	0.915	32.97	4691	16.477	0.489	NA	0.101	0.48	155.437	154.639
159	1	167	1.419	0.847	33.18	4106	16.553	0.534	NA	0.076	0.362	-115.615	88.947
160	1	168	1.43	0.658	33.39	3579	16.742	0.713	NA	0.189	0.901	-86.645	28.971
161	1	169	1.427	0.615	33.6	3033	16.785	0.753	NA	0.043	0.206	-94.071	-7.427
162	1	170	1.373	0.662	33.81	3959	16.857	0.692	NA	0.072	0.343	138.569	-127.359
163	1	171	1.235	0.68	34.02	2613	16.996	0.652	NA	0.139	0.663	172.614	34.044
164	1	172	1.285	0.803	34.23	3255	17.129	0.536	NA	0.132	0.63	67.494	-105.119
165	1	173	1.333	0.825	34.44	2513	17.182	0.525	NA	0.053	0.252	25.581	-41.913
166	1	174	1.263	0.773	34.65	2687	17.27	0.563	NA	0.088	0.42	-143.124	-168.706
167	1	175	1.278	0.807	34.86	3583	17.308	0.531	NA	0.038	0.18	65.864	-151.011
168	1	176	1.179	0.702	35.07	2380	17.452	0.629	NA	0.145	0.688	-133.441	160.695
169	1	177	1.17	0.793	35.28	3816	17.544	0.538	NA	0.092	0.436	95.484	-131.076
170	1	178	1.195	0.806	35.49	3735	17.572	0.525	NA	0.028	0.134	27.112	-68.372
171	1	179	1.061	0.798	35.7	5119	17.706	0.549	NA	0.134	0.637	-176.584	156.304
172	1	180	1.044	0.897	35.91	4243	17.806	0.459	NA	0.1	0.476	99.915	-83.501
173	1	181	1.021	0.951	36.12	2342	17.865	0.417	NA	0.059	0.281	113.296	13.381
174	1	182	1.109	0.801	36.33	5318	18.039	0.537	NA	0.174	0.83	-59.493	-172.79
175	1	183	1.135	0.827	36.54	5284	18.076	0.507	NA	0.037	0.176	45.185	104.679
176	1	184	1.175	0.882	36.75	5540	18.144	0.449	NA	0.068	0.322	54.557	9.371
177	1	185	1.249	0.974	36.96	4206	18.262	0.361	NA	0.118	0.561	51.192	-3.365
178	1	186	1.323	1.02	37.17	2045	18.349	0.337	NA	0.088	0.417	31.757	-19.435
179	1	187	1.335	1.063	37.38	3417	18.394	0.303	NA	0.044	0.211	74.625	42.868
180	1	188	1.2	1.091	37.59	3244	18.532	0.24	NA	0.138	0.658	168.067	93.443
181	1	189	1.205	0.987	37.8	2182	18.636	0.344	NA	0.104	0.495	-86.82	105.113
182	1	190	1.004	1.044	38.01	3370	18.845	0.343	NA	0.209	0.995	164.157	-109.023
183	1	191	1.12	0.984	38.22	4027	18.976	0.354	NA	0.131	0.623	-27.558	168.285
184	1	192	1.288	0.933	38.43	1969	19.151	0.409	NA	0.176	0.836	-16.714	10.843
185	1	193	1.201	0.969	38.64	4849	19.246	0.362	NA	0.095	0.451	158.146	174.86
186	1	194	1.328	1.068	38.85	4917	19.407	0.295	NA	0.161	0.768	38.089	-120.057
187	1	195	1.242	1.043	39.06	2122	19.496	0.292	NA	0.089	0.424	-163.732	158.179
188	1	196	1.286	1.089	39.27	1422	19.56	0.26	NA	0.063	0.302	45.545	-150.723
189	1	197	1.243	1.177	39.48	1213	19.658	0.162	NA	0.099	0.47	116.01	70.464
190	1	198	1.236	1.179	39.69	3255	19.666	0.158	NA	0.008	0.036	164.973	48.963
191	1	199	1.231	1.059	39.9	3967	19.787	0.275	NA	0.121	0.574	-92.223	102.804
192	1	200	1.21	1.016	40.11	2229	19.834	0.316	NA	0.048	0.228	-116.111	-23.887
193	1	201	1.19	0.972	40.32	1760	19.883	0.359	NA	0.048	0.229	-114.253	1.858
194	1	202	1.095	1.049	40.53	3050	20.005	0.298	NA	0.123	0.583	140.685	-105.062
195	1	203	1.137	1.163	40.74	3381	20.126	0.177	NA	0.121	0.577	69.872	-70.813
196	1	204	1.053	1.215	40.95	4947	20.225	0.182	NA	0.099	0.47	148.506	78.634
197	1	205	1.078	1.259	41.16	4710	20.276	0.135	NA	0.051	0.244	60.984	-87.522
198	1	206	0.952	1.194	41.37	3287	20.418	0.277	NA	0.142	0.675	-152.554	146.462
199	1	207	0.996	1.141	41.58	3165	20.487	0.273	NA	0.069	0.33	-50.241	102.313
200	1	208	1.069	1.062	41.79	4693	20.594	0.296	NA	0.107	0.509	-47.182	3.059
