# Supplementary material for: Random sub-diffusion and capture of genes by the nuclear pore reduces dynamics and coordinates inter-chromosomal movement
Source: eLife. 2021 May 18;10:e66238. doi: 10.7554/eLife.66238 (PMC8195609; doi:10.7554/eLife.66238)
Supplement: Figure 6—source data 1. [file elife-66238-fig6-data1.zip › CLUST_DB/CLUST_HIS4dip_MinusH/190328_QuickCap_H4dip_MinusH_Sec_29.csv]

Nr	TID	PID	x [micron]	y [micron]	t [sec]	I [val]	Len [micron]	D2S [micron]	D2R [micron]	D2P [micron]	v [micron/sec]	α [deg]	Δα [deg]
1	1	6	2.771	2.385	0	3554	0	0	NA	NA	NA	NA	NA
2	1	7	2.838	2.428	0.21	3357	0.08	0.08	NA	0.08	0.381	31.894	NA
3	1	8	2.816	2.32	0.42	4398	0.19	0.08	NA	0.11	0.525	-101.653	-133.547
4	1	9	2.769	2.494	0.63	3784	0.371	0.109	NA	0.181	0.861	104.958	-153.389
5	1	10	2.826	2.383	0.84	4281	0.496	0.055	NA	0.125	0.594	-63.153	-168.111
6	1	11	2.751	2.257	1.05	3539	0.642	0.13	NA	0.147	0.698	-120.478	-57.325
7	1	12	2.713	2.326	1.26	3897	0.721	0.083	NA	0.079	0.376	118.802	-120.72
8	1	13	2.612	2.251	1.47	3347	0.848	0.208	NA	0.126	0.601	-143.613	97.585
9	1	14	2.717	2.321	1.68	3601	0.974	0.084	NA	0.127	0.603	33.564	177.178
10	1	15	2.724	2.378	1.89	3498	1.032	0.047	NA	0.057	0.274	83.654	50.089
11	1	16	2.482	2.159	2.1	3596	1.358	0.367	NA	0.326	1.554	-137.823	138.523
12	1	17	2.485	2.05	2.31	3603	1.467	0.44	NA	0.109	0.518	-88.084	49.739
13	1	18	2.445	2.122	2.52	3592	1.549	0.419	NA	0.082	0.391	119.175	-152.74
14	1	19	2.551	2.111	2.73	2784	1.655	0.351	NA	0.106	0.506	-5.67	-124.845
15	1	20	2.647	2.253	2.94	4145	1.826	0.181	NA	0.171	0.814	55.97	61.64
16	1	21	2.628	2.242	3.15	2752	1.848	0.202	NA	0.021	0.102	-150.78	153.25
17	1	22	2.742	2.159	3.36	1759	1.988	0.228	NA	0.141	0.67	-36.201	114.579
18	1	23	2.579	2.228	3.57	2114	2.164	0.248	NA	0.176	0.839	157.139	-166.66
19	1	24	2.457	2.239	3.78	2007	2.287	0.346	NA	0.123	0.584	174.889	17.75
20	1	25	2.541	2.286	3.99	2540	2.384	0.25	NA	0.096	0.459	29.552	-145.337
21	1	26	2.368	2.201	4.2	3490	2.576	0.443	NA	0.193	0.919	-153.863	176.584
22	1	27	2.55	2.168	4.41	991	2.762	0.309	NA	0.186	0.883	-10.268	143.595
23	1	28	2.596	2.315	4.62	2619	2.915	0.188	NA	0.154	0.731	72.537	82.805
24	1	29	2.813	2.286	4.83	1017	3.134	0.108	NA	0.218	1.038	-7.653	-80.19
25	1	30	2.684	2.189	5.04	1951	3.294	0.214	NA	0.16	0.763	-143.076	-135.423
26	1	31	2.742	2.237	5.25	1011	3.368	0.151	NA	0.075	0.356	39.761	-177.162
27	1	32	2.609	2.194	5.46	1171	3.508	0.25	NA	0.139	0.663	-162.096	158.142
28	1	33	2.626	2.19	5.67	1973	3.525	0.244	NA	0.017	0.081	-16.363	145.733
29	1	34	2.659	2.078	5.88	1100	3.641	0.327	NA	0.117	0.556	-73.499	-57.135
30	1	35	2.605	2.073	6.09	900	3.695	0.354	NA	0.054	0.256	-174.88	-101.381
31	1	36	2.601	2.124	6.3	2175	3.746	0.312	NA	0.051	0.244	94.69	-90.43
32	1	37	2.501	2.217	6.51	3052	3.883	0.318	NA	0.136	0.649	137.188	42.499
33	1	38	2.659	2.086	6.72	2952	4.088	0.32	NA	0.205	0.977	-39.557	-176.745
34	1	39	2.441	2.075	6.93	2905	4.307	0.453	NA	0.219	1.043	-177.098	-137.541
35	1	40	2.358	1.988	7.14	4098	4.427	0.573	NA	0.12	0.571	-133.416	43.682
36	1	41	2.277	1.898	7.35	3257	4.548	0.694	NA	0.121	0.576	-132.154	1.262
37	1	42	2.311	2.028	7.56	3746	4.682	0.582	NA	0.134	0.64	75.287	-152.559
38	1	43	2.434	1.929	7.77	4693	4.84	0.567	NA	0.158	0.75	-38.673	-113.96
39	1	44	2.407	2.117	7.98	2158	5.029	0.452	NA	0.189	0.9	98.13	136.803
40	1	45	2.548	2.082	8.19	4217	5.174	0.376	NA	0.145	0.691	-13.612	-111.742
41	1	46	2.498	1.901	8.4	2474	5.362	0.556	NA	0.188	0.895	-105.671	-92.059
42	1	47	2.577	2.033	8.61	2079	5.516	0.402	NA	0.154	0.732	58.827	164.498
43	1	48	2.651	1.919	8.82	1305	5.652	0.481	NA	0.136	0.647	-56.858	-115.685
44	1	49	2.449	1.959	9.03	1137	5.858	0.534	NA	0.206	0.982	168.871	-134.271
45	1	50	2.371	1.97	9.24	1226	5.937	0.576	NA	0.079	0.376	171.763	2.892
46	1	51	2.403	1.816	9.45	2043	6.094	0.678	NA	0.157	0.75	-78.216	110.02
47	1	52	2.528	1.809	9.66	3921	6.219	0.625	NA	0.125	0.594	-3.282	74.935
48	1	53	2.43	1.933	9.87	2457	6.377	0.566	NA	0.158	0.75	128.109	131.391
49	1	54	2.459	1.906	10.08	3008	6.416	0.571	NA	0.039	0.187	-42.45	-170.559
50	1	55	2.662	1.787	10.29	3287	6.651	0.608	NA	0.235	1.119	-30.604	11.846
51	1	56	2.649	2.021	10.5	3074	6.886	0.384	NA	0.235	1.119	93.143	123.747
52	1	57	2.735	2.072	10.71	3515	6.986	0.316	NA	0.1	0.477	30.055	-63.088
53	1	58	2.373	2.062	10.92	4104	7.349	0.513	NA	0.363	1.728	-178.454	151.491
54	1	59	2.318	2.031	11.13	2769	7.412	0.575	NA	0.063	0.301	-150.89	27.564
55	1	60	2.4	2.038	11.34	3507	7.494	0.508	NA	0.082	0.392	4.631	155.521
56	1	61	2.375	2.135	11.55	2361	7.595	0.468	NA	0.101	0.479	104.32	99.689
57	1	62	2.338	2.156	11.76	3846	7.637	0.489	NA	0.042	0.201	150.182	45.862
58	1	63	2.31	1.927	11.97	4776	7.868	0.65	NA	0.231	1.099	-97.086	112.732
59	1	64	2.32	2.092	12.18	2248	8.033	0.538	NA	0.165	0.784	86.564	-176.351
60	1	65	2.298	2.065	12.39	3524	8.067	0.571	NA	0.034	0.161	-128.664	144.773
61	1	66	2.402	2.123	12.6	2751	8.185	0.453	NA	0.119	0.565	28.933	157.597
62	1	67	2.407	2.08	12.81	2534	8.228	0.475	NA	0.043	0.205	-84.056	-112.989
63	1	68	2.493	1.963	13.02	2890	8.374	0.505	NA	0.145	0.691	-53.261	30.795
64	1	69	2.413	2.097	13.23	4063	8.53	0.459	NA	0.157	0.746	121.123	174.384
65	1	70	2.611	2.12	13.44	2837	8.73	0.31	NA	0.2	0.95	6.412	-114.711
66	1	71	2.533	2.069	13.65	2225	8.823	0.396	NA	0.093	0.442	-146.879	-153.29
67	1	72	2.47	1.901	13.86	2954	9.002	0.57	NA	0.179	0.852	-110.475	36.404
68	1	73	2.445	1.977	14.07	3596	9.081	0.523	NA	0.08	0.379	108.859	-140.667
69	1	74	2.479	1.837	14.28	3240	9.225	0.621	NA	0.144	0.686	-76.101	175.041
70	1	75	2.538	1.878	14.49	2869	9.297	0.558	NA	0.071	0.34	35.416	111.516
71	1	76	2.509	1.923	14.7	1717	9.35	0.531	NA	0.053	0.255	122.679	87.263
72	1	77	2.466	2.068	14.91	3225	9.502	0.44	NA	0.151	0.721	106.442	-16.237
73	1	78	2.465	1.963	15.12	4191	9.607	0.521	NA	0.105	0.5	-90.199	163.359
74	1	79	2.501	1.971	15.33	3187	9.643	0.495	NA	0.036	0.171	12.289	102.488
75	1	80	2.516	1.969	15.54	4108	9.658	0.488	NA	0.015	0.074	-7.213	-19.502
76	1	81	2.542	1.941	15.75	2914	9.697	0.5	NA	0.039	0.184	-47.158	-39.945
77	1	82	2.656	2.114	15.96	2254	9.904	0.295	NA	0.207	0.986	56.708	103.866
78	1	83	2.556	2.056	16.17	2553	10.019	0.393	NA	0.116	0.55	-150.021	153.271
79	1	84	2.671	1.989	16.38	3349	10.153	0.409	NA	0.133	0.635	-30.209	119.811
80	1	85	2.59	1.869	16.59	2841	10.298	0.547	NA	0.145	0.69	-124.102	-93.893
81	1	86	2.439	2.037	16.8	2073	10.523	0.481	NA	0.226	1.075	132.006	-103.892
82	1	87	2.507	2.135	17.01	3650	10.644	0.363	NA	0.12	0.572	55.166	-76.839
83	1	88	2.732	1.839	17.22	3645	11.016	0.548	NA	0.372	1.773	-52.86	-108.026
84	1	89	2.646	1.872	17.43	2696	11.108	0.528	NA	0.092	0.439	158.757	-148.383
85	1	90	2.672	2.087	17.64	2705	11.325	0.314	NA	0.217	1.031	83.134	-75.623
86	1	91	2.656	1.846	17.85	2577	11.566	0.551	NA	0.242	1.15	-93.762	-176.896
87	1	92	2.641	1.781	18.06	3377	11.633	0.618	NA	0.067	0.317	-103.624	-9.862
88	1	93	2.622	1.853	18.27	2948	11.707	0.553	NA	0.074	0.352	104.881	-151.494
89	1	94	2.586	1.906	18.48	2660	11.771	0.513	NA	0.065	0.307	123.746	18.865
90	1	95	2.801	2.067	18.69	1881	12.039	0.32	NA	0.268	1.276	36.757	-86.99
91	1	96	2.69	2.095	18.9	1128	12.154	0.301	NA	0.115	0.546	165.62	128.864
92	1	97	2.638	1.987	19.11	2235	12.274	0.42	NA	0.12	0.571	-115.282	79.098
93	1	98	2.728	2.033	19.32	1258	12.375	0.355	NA	0.101	0.48	27.105	142.387
94	1	99	2.737	1.984	19.53	3217	12.424	0.403	NA	0.05	0.237	-80.064	-107.169
95	1	100	2.892	2.015	19.74	3995	12.583	0.389	NA	0.159	0.756	11.593	91.657
96	1	101	2.875	1.993	19.95	3737	12.611	0.406	NA	0.028	0.134	-126.204	-137.797
97	1	102	2.898	2.042	20.16	2015	12.665	0.367	NA	0.054	0.257	65.216	-168.58
98	1	103	2.868	2.022	20.37	2344	12.701	0.376	NA	0.036	0.172	-147.617	147.167
99	1	104	2.804	1.944	20.58	949	12.802	0.442	NA	0.101	0.48	-129.258	18.359
100	1	105	2.708	2.045	20.79	832	12.942	0.346	NA	0.139	0.664	133.544	-97.199
101	1	106	2.659	2.093	21	1887	13.01	0.313	NA	0.068	0.325	135.52	1.976
102	1	107	2.45	1.979	21.21	3816	13.248	0.518	NA	0.239	1.136	-151.297	73.183
103	1	108	2.609	2.012	21.42	2350	13.411	0.407	NA	0.162	0.773	11.765	163.061
104	1	109	2.292	2.023	21.63	2728	13.728	0.6	NA	0.317	1.508	177.879	166.115
105	1	110	2.547	2.027	21.84	1749	13.982	0.422	NA	0.255	1.213	0.838	-177.041
106	1	111	2.417	2.069	22.05	1988	14.119	0.474	NA	0.137	0.651	161.945	161.107
107	1	112	2.55	2.11	22.26	2060	14.258	0.353	NA	0.139	0.661	17.13	-144.815
108	1	113	2.652	2.098	22.47	1011	14.361	0.311	NA	0.103	0.491	-7.14	-24.269
109	1	114	2.622	1.984	22.68	1369	14.478	0.428	NA	0.118	0.56	-104.448	-97.309
110	1	115	2.472	2.048	22.89	2001	14.642	0.451	NA	0.164	0.781	156.952	-98.6
111	1	116	2.497	1.974	23.1	1215	14.72	0.494	NA	0.078	0.372	-70.851	132.197
112	1	117	2.525	1.945	23.31	1508	14.761	0.505	NA	0.04	0.193	-47.19	23.661
113	1	118	2.691	1.983	23.52	1762	14.931	0.41	NA	0.17	0.811	13.21	60.4
114	1	119	2.661	1.917	23.73	2826	15.004	0.481	NA	0.073	0.345	-114.11	-127.321
115	1	120	2.636	2.079	23.94	1851	15.168	0.334	NA	0.164	0.781	98.827	-147.063
116	1	121	2.755	2.072	24.15	2801	15.287	0.313	NA	0.119	0.568	-3.315	-102.142
117	1	122	2.73	2.174	24.36	4266	15.392	0.215	NA	0.105	0.498	103.471	106.786
118	1	123	2.882	1.989	24.57	1501	15.631	0.412	NA	0.24	1.141	-50.819	-154.29
119	1	124	2.738	2.03	24.78	2798	15.781	0.357	NA	0.15	0.713	164.035	-145.146
120	1	125	2.815	1.944	24.99	1324	15.897	0.444	NA	0.116	0.552	-47.918	148.046
121	1	126	2.665	1.988	25.2	3112	16.054	0.411	NA	0.157	0.749	163.592	-148.49
122	1	127	2.603	2.009	25.41	3150	16.119	0.412	NA	0.065	0.311	161.214	-2.378
123	1	128	2.474	1.967	25.62	3765	16.255	0.512	NA	0.135	0.644	-162.052	36.734
124	1	129	2.606	1.904	25.83	2835	16.401	0.509	NA	0.146	0.696	-25.816	136.236
125	1	130	2.881	1.935	26.04	1009	16.678	0.464	NA	0.278	1.322	6.49	32.306
126	1	131	2.735	1.963	26.25	1373	16.828	0.424	NA	0.149	0.712	169.202	162.712
127	1	132	2.855	2.014	26.46	2534	16.959	0.381	NA	0.131	0.624	22.94	-146.262
128	1	133	2.858	1.957	26.67	1862	17.016	0.437	NA	0.057	0.273	-86.885	-109.826
129	1	134	2.89	1.97	26.88	1154	17.051	0.432	NA	0.035	0.164	22.214	109.099
130	1	135	2.778	1.976	27.09	1058	17.163	0.41	NA	0.113	0.537	177.029	154.815
131	1	136	2.83	1.916	27.3	2016	17.243	0.473	NA	0.08	0.381	-48.811	134.161
132	1	137	2.635	1.963	27.51	2041	17.444	0.444	NA	0.201	0.957	166.452	-144.737
133	1	138	2.785	1.899	27.72	1932	17.607	0.487	NA	0.163	0.776	-23.16	170.388
134	1	139	2.912	1.788	27.93	2041	17.776	0.614	NA	0.169	0.805	-41.072	-17.912
135	1	140	2.796	1.901	28.14	1226	17.939	0.485	NA	0.162	0.773	135.751	176.823
136	1	141	2.817	1.976	28.35	1117	18.017	0.412	NA	0.078	0.372	74.636	-61.115
137	1	142	2.71	1.963	28.56	1561	18.125	0.427	NA	0.108	0.515	-172.79	112.574
138	1	143	2.688	1.851	28.77	1262	18.239	0.541	NA	0.114	0.541	-101.027	71.763
139	1	144	2.7	1.912	28.98	1862	18.301	0.478	NA	0.063	0.298	78.747	179.774
140	1	145	2.704	1.964	29.19	1371	18.353	0.427	NA	0.052	0.246	85.223	6.476
141	1	146	2.667	1.856	29.4	1868	18.467	0.539	NA	0.114	0.543	-109.264	165.513
142	1	147	2.633	1.912	29.61	1329	18.532	0.493	NA	0.065	0.311	121.325	-129.411
143	1	148	2.746	1.929	29.82	1704	18.647	0.457	NA	0.115	0.546	8.286	-113.04
144	1	149	2.72	1.964	30.03	2719	18.691	0.424	NA	0.044	0.21	126.578	118.293
145	1	150	2.746	1.961	30.24	1312	18.717	0.425	NA	0.026	0.126	-5.986	-132.565
146	1	151	2.749	1.972	30.45	1975	18.728	0.414	NA	0.011	0.052	73.986	79.972
147	1	152	2.756	2.025	30.66	949	18.781	0.361	NA	0.053	0.252	82.273	8.287
148	1	153	2.674	2.029	30.87	2395	18.863	0.369	NA	0.082	0.391	177.13	94.858
149	1	154	2.592	1.994	31.08	2675	18.953	0.43	NA	0.089	0.425	-157.184	25.686
150	1	155	2.726	2.128	31.29	1465	19.142	0.261	NA	0.189	0.9	45.096	-157.719
151	1	156	2.565	1.871	31.5	1951	19.444	0.553	NA	0.302	1.44	-121.994	-167.09
152	1	157	2.504	1.77	31.71	2786	19.563	0.67	NA	0.118	0.564	-121.446	0.548
153	1	158	2.542	1.849	31.92	2965	19.65	0.584	NA	0.087	0.414	64.011	-174.543
154	1	159	2.721	1.884	32.13	1299	19.832	0.504	NA	0.183	0.871	11.019	-52.993
155	1	160	2.543	1.953	32.34	1853	20.024	0.489	NA	0.192	0.913	158.757	147.738
156	1	161	2.639	1.893	32.55	1312	20.138	0.51	NA	0.114	0.541	-32.04	169.203
157	1	162	2.588	1.88	32.76	928	20.19	0.538	NA	0.053	0.251	-165.905	-133.864
158	1	163	2.369	1.953	32.97	1478	20.422	0.59	NA	0.231	1.1	161.527	-32.569
159	1	164	2.608	1.922	33.18	1128	20.663	0.491	NA	0.242	1.151	-7.443	-168.969
160	1	165	2.594	1.849	33.39	1499	20.737	0.564	NA	0.074	0.351	-100.774	-93.331
161	1	166	2.693	1.921	33.6	821	20.859	0.471	NA	0.122	0.581	36.028	136.802
162	1	167	2.762	1.899	33.81	1303	20.932	0.487	NA	0.073	0.346	-17.738	-53.766
163	1	168	2.785	1.893	34.02	1461	20.955	0.493	NA	0.023	0.111	-15.978	1.761
164	1	169	2.834	1.867	34.23	1026	21.011	0.523	NA	0.056	0.265	-27.849	-11.872
165	1	170	2.7	1.817	34.44	936	21.154	0.573	NA	0.143	0.681	-159.772	-131.923
166	1	171	2.411	2.09	34.65	2254	21.551	0.465	NA	0.397	1.892	136.595	-63.633
167	1	172	2.44	1.953	34.86	1508	21.691	0.544	NA	0.14	0.665	-78.028	145.377
168	1	173	2.593	1.921	35.07	1292	21.847	0.497	NA	0.156	0.744	-11.958	66.07
169	1	174	2.594	1.968	35.28	1465	21.894	0.453	NA	0.047	0.225	88.469	100.427
170	1	175	2.706	1.814	35.49	1188	22.085	0.575	NA	0.191	0.909	-53.931	-142.401
171	1	176	2.59	1.904	35.7	1166	22.232	0.515	NA	0.147	0.7	142.439	-163.629
172	1	177	2.634	1.827	35.91	1301	22.321	0.575	NA	0.089	0.422	-59.985	157.575
173	1	178	2.567	1.87	36.12	1873	22.401	0.554	NA	0.08	0.381	147.118	-152.897
174	1	179	2.796	2.001	36.33	1412	22.664	0.385	NA	0.264	1.255	29.696	-117.421
175	1	180	2.698	1.974	36.54	793	22.766	0.418	NA	0.102	0.485	-164.821	165.483
176	1	181	2.637	1.983	36.75	983	22.827	0.424	NA	0.061	0.29	172.072	-23.107
177	1	182	2.46	2.025	36.96	2395	23.01	0.476	NA	0.183	0.87	166.692	-5.38
178	1	183	2.549	2.065	37.17	2666	23.108	0.39	NA	0.098	0.467	24.303	-142.388
179	1	184	2.699	1.951	37.38	1371	23.296	0.44	NA	0.188	0.897	-37.206	-61.51
180	1	185	2.572	1.978	37.59	2628	23.426	0.453	NA	0.129	0.616	168.16	-154.633
181	1	186	2.557	1.871	37.8	1649	23.534	0.557	NA	0.108	0.515	-98.338	93.502
182	1	187	2.735	1.901	38.01	1514	23.715	0.486	NA	0.181	0.861	9.608	107.946
183	1	188	2.492	1.922	38.22	3097	23.958	0.54	NA	0.243	1.159	174.965	165.357
184	1	189	2.455	1.904	38.43	2559	23.999	0.575	NA	0.041	0.197	-154.142	30.894
185	1	190	2.532	2.013	38.64	2041	24.133	0.442	NA	0.134	0.636	54.84	-151.018
186	1	191	2.616	1.989	38.85	1258	24.22	0.426	NA	0.087	0.416	-16.451	-71.291
187	1	192	2.567	1.917	39.06	1582	24.307	0.511	NA	0.087	0.413	-124.331	-107.88
188	1	193	2.668	2.069	39.27	2378	24.489	0.333	NA	0.182	0.867	56.417	-179.253
189	1	194	2.686	2.112	39.48	2788	24.536	0.286	NA	0.047	0.223	67.36	10.944
190	1	195	2.562	2.029	39.69	1796	24.685	0.413	NA	0.149	0.709	-146.01	146.63
191	1	196	2.601	1.918	39.9	1060	24.801	0.497	NA	0.117	0.555	-70.718	75.292
192	1	197	2.65	1.996	40.11	2984	24.894	0.407	NA	0.092	0.44	57.574	128.292
193	1	198	2.692	1.991	40.32	1804	24.935	0.403	NA	0.042	0.199	-7.897	-65.471
194	1	199	2.653	2.034	40.53	3577	24.993	0.371	NA	0.058	0.276	131.819	139.716
195	1	200	2.631	1.821	40.74	2877	25.208	0.582	NA	0.214	1.02	-95.808	132.372
196	1	201	2.649	1.858	40.95	2009	25.249	0.541	NA	0.041	0.197	64.182	159.99
197	1	202	2.581	1.809	41.16	3016	25.333	0.607	NA	0.084	0.401	-144.259	151.559
198	1	203	2.719	1.78	41.37	2148	25.474	0.608	NA	0.141	0.671	-11.918	132.341
199	1	204	2.712	1.861	41.58	1943	25.555	0.528	NA	0.081	0.387	95.102	107.02
200	1	205	2.714	1.905	41.79	1439	25.6	0.484	NA	0.044	0.21	86.963	-8.139
