# Supplementary material for: Random sub-diffusion and capture of genes by the nuclear pore reduces dynamics and coordinates inter-chromosomal movement
Source: eLife. 2021 May 18;10:e66238. doi: 10.7554/eLife.66238 (PMC8195609; doi:10.7554/eLife.66238)
Supplement: Figure 6—source data 1. [file elife-66238-fig6-data1.zip › CLUST_DB/CLUST_HIS4dip_MinusH/190328_QuickCap_H4dip_MinusH_Sec_30.csv]

Nr	TID	PID	x [micron]	y [micron]	t [sec]	I [val]	Len [micron]	D2S [micron]	D2R [micron]	D2P [micron]	v [micron/sec]	α [deg]	Δα [deg]
1	1	8	2.196	2.272	0	1380	0	0	NA	NA	NA	NA	NA
2	1	9	2.151	2.272	0.21	1949	0.045	0.045	NA	0.045	0.213	-179.413	NA
3	1	10	2.156	2.435	0.42	1448	0.209	0.168	NA	0.164	0.781	88.084	-92.503
4	1	11	2.114	2.43	0.63	2316	0.252	0.178	NA	0.043	0.205	-172.468	99.449
5	1	12	2.176	2.524	0.84	1510	0.365	0.253	NA	0.113	0.538	56.715	-130.818
6	1	13	2.193	2.463	1.05	1316	0.429	0.191	NA	0.064	0.304	-73.816	-130.53
7	1	14	2.045	2.447	1.26	1753	0.578	0.231	NA	0.149	0.711	-173.777	-99.961
8	1	15	2.046	2.485	1.47	2274	0.616	0.26	NA	0.038	0.181	87.968	-98.256
9	1	16	2.173	2.375	1.68	1452	0.784	0.105	NA	0.168	0.8	-40.901	-128.868
10	1	17	2.046	2.314	1.89	2190	0.925	0.155	NA	0.141	0.67	-154.459	-113.558
11	1	18	2.06	2.453	2.1	1593	1.064	0.226	NA	0.139	0.664	84.346	-121.195
12	1	19	2.176	2.403	2.31	1706	1.19	0.132	NA	0.126	0.599	-23.182	-107.528
13	1	20	2.137	2.408	2.52	2483	1.229	0.148	NA	0.039	0.186	172.899	-163.919
14	1	21	2.154	2.269	2.73	1813	1.369	0.042	NA	0.14	0.668	-82.944	104.157
15	1	22	2.235	2.425	2.94	1663	1.546	0.158	NA	0.176	0.84	62.585	145.529
16	1	23	2.302	2.47	3.15	1184	1.626	0.225	NA	0.08	0.383	33.542	-29.044
17	1	24	2.076	2.48	3.36	2784	1.853	0.24	NA	0.227	1.08	177.342	143.8
18	1	25	2.04	2.474	3.57	1382	1.889	0.255	NA	0.036	0.173	-170.644	12.014
19	1	26	2.054	2.395	3.78	1348	1.97	0.188	NA	0.08	0.383	-79.903	90.741
20	1	27	2.156	2.499	3.99	1629	2.115	0.23	NA	0.145	0.691	45.442	125.345
21	1	28	2.079	2.485	4.2	1602	2.192	0.243	NA	0.078	0.37	-170.037	144.521
22	1	29	2.264	2.415	4.41	1375	2.39	0.159	NA	0.197	0.94	-20.764	149.273
23	1	30	2.145	2.378	4.62	2022	2.514	0.117	NA	0.125	0.593	-162.523	-141.759
24	1	31	2.138	2.304	4.83	2630	2.588	0.066	NA	0.074	0.351	-95.159	67.364
25	1	32	2.172	2.262	5.04	936	2.642	0.025	NA	0.054	0.258	-51.142	44.017
26	1	33	2.058	2.235	5.25	2297	2.76	0.143	NA	0.118	0.561	-166.895	-115.753
27	1	34	2.115	2.382	5.46	1700	2.917	0.136	NA	0.157	0.748	68.811	-124.294
28	1	35	2.205	2.327	5.67	2077	3.023	0.056	NA	0.106	0.506	-31.22	-100.031
29	1	36	2.068	2.419	5.88	1538	3.189	0.195	NA	0.165	0.788	145.915	177.134
30	1	37	2.069	2.336	6.09	1425	3.272	0.141	NA	0.084	0.398	-89.38	124.705
31	1	38	2.123	2.327	6.3	1728	3.327	0.091	NA	0.055	0.261	-8.864	80.517
32	1	39	2.024	2.395	6.51	1363	3.448	0.212	NA	0.121	0.575	145.852	154.716
33	1	40	2.012	2.255	6.72	1907	3.589	0.184	NA	0.141	0.67	-94.68	119.468
34	1	41	2.098	2.203	6.93	3714	3.689	0.12	NA	0.1	0.478	-31.462	63.218
35	1	42	2.116	2.268	7.14	1429	3.756	0.08	NA	0.067	0.321	74.486	105.948
36	1	43	2.132	2.385	7.35	1486	3.875	0.129	NA	0.118	0.563	82.116	7.63
37	1	44	2.187	2.477	7.56	1241	3.982	0.205	NA	0.108	0.512	59.188	-22.928
38	1	45	2.181	2.367	7.77	1218	4.093	0.096	NA	0.111	0.526	-92.86	-152.048
39	1	46	2.174	2.403	7.98	3042	4.13	0.132	NA	0.037	0.175	101.89	-165.25
40	1	47	2.032	2.333	8.19	1382	4.287	0.174	NA	0.158	0.752	-153.891	104.218
41	1	48	2.062	2.26	8.4	1708	4.367	0.135	NA	0.079	0.377	-68.183	85.709
42	1	49	1.996	2.412	8.61	1617	4.532	0.243	NA	0.166	0.789	113.172	-178.646
43	1	50	2.016	2.293	8.82	2205	4.653	0.181	NA	0.12	0.574	-80.868	165.96
44	1	51	2.133	2.37	9.03	1006	4.793	0.116	NA	0.14	0.666	33.246	114.114
45	1	52	2.187	2.407	9.24	1115	4.858	0.135	NA	0.066	0.312	34.338	1.092
46	1	53	2.129	2.499	9.45	1410	4.967	0.236	NA	0.108	0.516	121.928	87.591
47	1	54	2.205	2.411	9.66	1570	5.083	0.139	NA	0.116	0.553	-49.227	-171.155
48	1	55	2.179	2.464	9.87	866	5.142	0.192	NA	0.059	0.282	116.429	165.656
49	1	56	2.045	2.426	10.08	1301	5.281	0.215	NA	0.139	0.661	-164.049	79.522
50	1	57	2.109	2.385	10.29	1073	5.356	0.142	NA	0.075	0.358	-32.819	131.229
51	1	58	2.18	2.396	10.5	968	5.428	0.125	NA	0.072	0.344	8.758	41.577
52	1	59	2.054	2.429	10.71	1009	5.558	0.211	NA	0.13	0.619	165.14	156.382
53	1	60	2.173	2.393	10.92	2246	5.682	0.123	NA	0.124	0.592	-16.936	177.924
54	1	61	2.171	2.356	11.13	863	5.72	0.087	NA	0.037	0.179	-93.24	-76.303
55	1	62	2.054	2.267	11.34	2683	5.867	0.141	NA	0.147	0.698	-142.76	-49.521
56	1	63	2.143	2.296	11.55	1742	5.96	0.058	NA	0.093	0.444	18.473	161.233
57	1	64	2.12	2.344	11.76	968	6.013	0.104	NA	0.053	0.252	115.236	96.764
58	1	65	2.027	2.37	11.97	855	6.109	0.195	NA	0.097	0.46	164.324	49.087
59	1	66	2.1	2.311	12.18	1166	6.203	0.103	NA	0.094	0.446	-39.058	156.618
60	1	67	1.956	2.323	12.39	1241	6.347	0.245	NA	0.144	0.687	175.371	-145.571
61	1	68	1.965	2.326	12.6	1239	6.357	0.236	NA	0.01	0.046	16.175	-159.196
62	1	69	2.149	2.248	12.81	1678	6.556	0.052	NA	0.199	0.949	-22.931	-39.106
63	1	70	2.137	2.371	13.02	1205	6.68	0.115	NA	0.123	0.586	95.676	118.606
64	1	71	2.199	2.389	13.23	983	6.744	0.117	NA	0.065	0.307	16.488	-79.187
65	1	72	2.232	2.389	13.44	1120	6.777	0.123	NA	0.033	0.158	0.843	-15.645
66	1	73	2.216	2.448	13.65	1226	6.838	0.178	NA	0.061	0.291	104.783	103.94
67	1	74	2.072	2.244	13.86	1681	7.089	0.127	NA	0.25	1.191	-125.344	129.874
68	1	75	2.094	2.374	14.07	1388	7.22	0.144	NA	0.131	0.624	80.202	-154.454
69	1	76	2.059	2.327	14.28	955	7.278	0.147	NA	0.059	0.279	-126.804	152.994
70	1	77	2.045	2.226	14.49	1824	7.38	0.158	NA	0.102	0.486	-97.801	29.003
71	1	78	2.073	2.285	14.7	908	7.446	0.124	NA	0.066	0.314	65.055	162.856
72	1	79	2.021	2.238	14.91	1676	7.516	0.178	NA	0.07	0.333	-137.69	157.255
73	1	80	2.004	2.22	15.12	1533	7.542	0.199	NA	0.025	0.121	-132.906	4.784
74	1	81	2.042	2.322	15.33	1279	7.651	0.161	NA	0.11	0.522	69.473	-157.621
75	1	82	1.897	2.11	15.54	1653	7.909	0.34	NA	0.257	1.225	-124.408	166.119
76	1	83	1.96	2.152	15.75	1164	7.984	0.265	NA	0.075	0.359	33.621	158.029
77	1	84	2.144	2.12	15.96	1992	8.172	0.161	NA	0.188	0.894	-9.898	-43.519
78	1	85	2.051	2.196	16.17	1638	8.292	0.163	NA	0.12	0.572	140.826	150.724
79	1	86	2.163	2.236	16.38	1949	8.411	0.049	NA	0.119	0.567	19.689	-121.137
80	1	87	2.09	2.157	16.59	1410	8.518	0.156	NA	0.107	0.512	-132.832	-152.52
81	1	88	2.082	2.07	16.8	1503	8.606	0.232	NA	0.087	0.415	-95.846	36.986
82	1	89	1.956	2.161	17.01	1531	8.761	0.264	NA	0.155	0.738	144.093	-120.062
83	1	90	1.949	2.203	17.22	1015	8.804	0.256	NA	0.043	0.205	99.991	-44.102
84	1	91	1.928	2.22	17.43	1083	8.83	0.273	NA	0.027	0.128	140.99	40.999
85	1	92	1.929	2.131	17.64	874	8.919	0.301	NA	0.089	0.424	-88.996	130.015
86	1	93	1.91	2.371	17.85	800	9.16	0.302	NA	0.24	1.144	94.555	-176.45
87	1	94	1.8	1.972	18.06	2244	9.573	0.496	NA	0.414	1.97	-105.428	160.018
88	1	95	1.926	2.231	18.27	812	9.862	0.273	NA	0.288	1.372	64.149	169.577
89	1	96	1.986	2.215	18.48	859	9.924	0.217	NA	0.063	0.299	-15.338	-79.488
90	1	97	2.039	2.216	18.69	1425	9.977	0.166	NA	0.053	0.253	1.766	17.105
91	1	98	2.016	2.371	18.9	761	10.134	0.205	NA	0.157	0.747	98.595	96.829
92	1	99	2.056	2.213	19.11	1111	10.298	0.151	NA	0.163	0.779	-75.71	-174.306
93	1	100	1.998	2.327	19.32	1213	10.426	0.205	NA	0.128	0.611	117.083	-167.207
94	1	101	2.084	2.28	19.53	840	10.525	0.111	NA	0.099	0.47	-28.666	-145.749
95	1	102	2.074	2.325	19.74	1147	10.571	0.132	NA	0.046	0.22	102.415	131.082
96	1	103	2.078	2.169	19.95	838	10.727	0.156	NA	0.156	0.744	-88.539	169.045
97	1	104	2.11	2.047	20.16	840	10.852	0.241	NA	0.125	0.596	-75.651	12.888
98	1	105	2.006	2.072	20.37	1235	10.959	0.276	NA	0.107	0.507	166.493	-117.857
99	1	106	1.931	2.135	20.58	981	11.057	0.298	NA	0.098	0.466	139.771	-26.721
100	1	107	1.964	2.025	20.79	983	11.172	0.339	NA	0.115	0.547	-73.621	146.608
101	1	108	2.034	2.109	21	1326	11.281	0.229	NA	0.11	0.523	49.82	123.44
102	1	109	2.079	2.043	21.21	1224	11.361	0.257	NA	0.08	0.381	-55.962	-105.782
103	1	110	2.173	2.117	21.42	2135	11.481	0.157	NA	0.12	0.569	38.47	94.432
104	1	111	2.039	2.113	21.63	1412	11.615	0.223	NA	0.134	0.636	-178.319	143.211
105	1	112	2.087	2.134	21.84	1282	11.667	0.175	NA	0.053	0.25	23.691	-157.99
106	1	113	2.07	2.17	22.05	1171	11.707	0.161	NA	0.04	0.189	115.258	91.567
107	1	114	1.991	2.118	22.26	1339	11.802	0.256	NA	0.095	0.452	-146.437	98.305
108	1	115	2.061	2.025	22.47	2299	11.918	0.282	NA	0.116	0.553	-53.313	93.124
109	1	116	2.089	2.065	22.68	1442	11.967	0.233	NA	0.049	0.236	55.517	108.83
110	1	117	2.086	2.065	22.89	1717	11.97	0.235	NA	0.003	0.016	-163.796	140.687
111	1	118	2.054	1.996	23.1	2163	12.046	0.31	NA	0.075	0.357	-114.495	49.301
112	1	119	1.999	2.099	23.31	1194	12.162	0.262	NA	0.117	0.557	118.232	-127.274
113	1	120	2.071	2.076	23.52	1661	12.238	0.233	NA	0.075	0.358	-18.072	-136.304
114	1	121	2.094	2.083	23.73	1277	12.262	0.215	NA	0.024	0.116	16.358	34.429
115	1	122	1.895	1.988	23.94	2103	12.482	0.413	NA	0.22	1.048	-154.569	-170.926
116	1	123	2.022	2.041	24.15	1111	12.62	0.288	NA	0.138	0.657	22.621	177.19
117	1	124	1.991	1.979	24.36	3217	12.69	0.357	NA	0.07	0.333	-116.38	-139.002
118	1	125	1.921	1.918	24.57	1977	12.783	0.448	NA	0.093	0.442	-139.34	-22.96
119	1	126	1.957	2.054	24.78	949	12.923	0.323	NA	0.14	0.667	75.02	-145.64
120	1	127	1.973	1.981	24.99	2999	12.998	0.367	NA	0.075	0.356	-77.739	-152.759
121	1	128	1.98	1.935	25.2	1943	13.044	0.4	NA	0.047	0.222	-81.32	-3.581
122	1	129	1.824	2.005	25.41	1021	13.215	0.458	NA	0.171	0.814	155.802	-122.878
123	1	130	1.825	1.934	25.62	2577	13.286	0.502	NA	0.07	0.335	-89.745	114.453
124	1	131	1.978	1.902	25.83	1823	13.442	0.43	NA	0.157	0.747	-12.019	77.726
125	1	132	2.01	1.988	26.04	1969	13.534	0.34	NA	0.092	0.437	69.665	81.684
126	1	133	1.964	2.011	26.25	1687	13.585	0.349	NA	0.051	0.244	153.302	83.637
127	1	134	1.94	1.935	26.46	1292	13.665	0.423	NA	0.079	0.378	-107.552	99.146
128	1	135	2.022	1.969	26.67	1930	13.753	0.35	NA	0.088	0.419	22.282	129.834
129	1	136	1.941	1.958	26.88	1760	13.834	0.404	NA	0.081	0.386	-172.851	164.867
130	1	137	1.922	1.933	27.09	1817	13.865	0.436	NA	0.032	0.151	-126.563	46.288
131	1	138	1.954	1.888	27.3	1789	13.921	0.454	NA	0.055	0.264	-54.531	72.032
132	1	139	1.948	2.079	27.51	1414	14.112	0.314	NA	0.191	0.909	91.955	146.485
133	1	140	1.962	2.066	27.72	1431	14.131	0.312	NA	0.019	0.092	-42.402	-134.357
134	1	141	1.971	2.041	27.93	1672	14.157	0.322	NA	0.026	0.126	-69.391	-26.99
135	1	142	2.042	2.065	28.14	2020	14.232	0.258	NA	0.074	0.354	18.742	88.134
136	1	143	1.987	2.059	28.35	1920	14.287	0.298	NA	0.055	0.264	-173.883	167.375
137	1	144	1.981	1.907	28.56	2335	14.439	0.423	NA	0.152	0.722	-92.11	81.772
138	1	145	1.999	2.075	28.77	2084	14.607	0.279	NA	0.168	0.801	83.96	176.071
139	1	146	2.059	2.108	28.98	1689	14.676	0.213	NA	0.069	0.329	29.051	-54.909
140	1	147	2.064	1.938	29.19	2016	14.847	0.359	NA	0.171	0.812	-88.373	-117.424
141	1	148	2.055	2.03	29.4	1979	14.939	0.28	NA	0.093	0.441	95.808	-175.819
142	1	149	2.118	2.017	29.61	2801	15.004	0.267	NA	0.064	0.306	-11.836	-107.644
143	1	150	2.066	1.81	29.82	1589	15.217	0.48	NA	0.213	1.015	-104.15	-92.314
144	1	151	2.021	1.796	30.03	2116	15.263	0.507	NA	0.047	0.222	-162.986	-58.835
145	1	152	1.9	1.702	30.24	1983	15.417	0.642	NA	0.154	0.733	-142.16	20.826
146	1	153	1.986	1.872	30.45	1674	15.608	0.451	NA	0.191	0.909	62.965	-154.875
147	1	154	1.9	1.928	30.66	1365	15.711	0.453	NA	0.103	0.489	146.99	84.025
148	1	155	1.963	1.845	30.87	1501	15.815	0.487	NA	0.104	0.497	-53.268	159.742
149	1	156	1.884	1.747	31.08	857	15.94	0.61	NA	0.125	0.596	-128.776	-75.508
150	1	157	1.947	1.819	31.29	1713	16.036	0.517	NA	0.095	0.455	48.598	177.375
151	1	158	1.956	1.832	31.5	1747	16.052	0.501	NA	0.016	0.076	55.751	7.152
152	1	159	1.896	1.912	31.71	1670	16.152	0.469	NA	0.1	0.476	126.96	71.21
153	1	160	1.889	1.722	31.92	1672	16.341	0.63	NA	0.19	0.903	-92.157	140.883
154	1	161	1.851	1.878	32.13	2470	16.501	0.524	NA	0.16	0.763	103.771	-164.072
155	1	162	1.843	1.818	32.34	1188	16.561	0.575	NA	0.06	0.285	-97.98	158.249
156	1	163	1.862	1.867	32.55	1354	16.613	0.525	NA	0.052	0.247	68.399	166.379
157	1	164	1.751	1.615	32.76	1553	16.888	0.793	NA	0.275	1.309	-113.833	177.768
158	1	165	1.798	1.538	32.97	1122	16.979	0.835	NA	0.091	0.432	-58.4	55.432
159	1	166	1.908	1.773	33.18	1100	17.238	0.576	NA	0.259	1.234	64.862	123.262
160	1	167	1.897	1.738	33.39	849	17.274	0.612	NA	0.036	0.173	-107.365	-172.227
161	1	168	1.756	1.37	33.6	1028	17.668	1.003	NA	0.394	1.876	-111.078	-3.713
162	1	169	1.942	1.82	33.81	797	18.155	0.518	NA	0.487	2.317	67.524	178.603
163	1	170	1.844	1.648	34.02	896	18.353	0.716	NA	0.198	0.943	-119.562	172.914
164	1	171	1.959	1.857	34.23	810	18.592	0.478	NA	0.239	1.137	61.167	-179.271
165	1	172	2.007	1.966	34.44	1796	18.711	0.359	NA	0.119	0.569	66.316	5.149
166	1	173	1.952	2.056	34.65	1870	18.816	0.326	NA	0.105	0.501	121.743	55.427
167	1	174	2.005	1.974	34.86	1166	18.914	0.353	NA	0.097	0.464	-56.79	-178.533
168	1	175	1.943	1.991	35.07	1457	18.978	0.378	NA	0.064	0.305	164.903	-138.307
169	1	176	2.001	2.018	35.28	2129	19.041	0.32	NA	0.064	0.303	25.075	-139.828
170	1	177	2.097	1.904	35.49	1681	19.19	0.381	NA	0.149	0.709	-49.656	-74.731
171	1	178	1.971	2.002	35.7	2493	19.35	0.351	NA	0.16	0.761	142.177	-168.167
172	1	179	1.987	1.989	35.91	1211	19.371	0.352	NA	0.021	0.1	-40.852	176.971
173	1	180	2.038	1.982	36.12	1365	19.423	0.33	NA	0.052	0.247	-7.518	33.334
174	1	181	1.992	1.963	36.33	2195	19.473	0.37	NA	0.05	0.238	-157.102	-149.584
175	1	182	1.995	1.853	36.54	1286	19.582	0.464	NA	0.109	0.52	-88.689	68.412
176	1	183	2.029	1.867	36.75	2436	19.619	0.438	NA	0.037	0.174	22.072	110.762
177	1	184	2.035	1.862	36.96	2216	19.627	0.44	NA	0.008	0.038	-37.129	-59.201
178	1	185	1.965	1.939	37.17	1617	19.73	0.406	NA	0.104	0.494	132.663	169.792
179	1	186	2.033	1.839	37.38	2432	19.852	0.463	NA	0.121	0.576	-55.493	171.843
180	1	187	1.919	1.829	37.59	2126	19.967	0.522	NA	0.115	0.548	-175.213	-119.72
181	1	188	1.942	1.805	37.8	1132	20.001	0.532	NA	0.034	0.163	-46.056	129.157
182	1	189	2.048	1.716	38.01	1907	20.138	0.575	NA	0.138	0.656	-39.849	6.206
183	1	190	2.047	1.721	38.22	1832	20.143	0.571	NA	0.004	0.02	100.28	140.129
184	1	191	2.133	1.754	38.43	1559	20.234	0.522	NA	0.091	0.436	21.113	-79.167
185	1	192	2.027	1.839	38.64	1043	20.37	0.465	NA	0.136	0.648	141.015	119.902
186	1	193	2.06	1.734	38.85	1282	20.481	0.555	NA	0.11	0.526	-72.406	146.579
187	1	194	2.076	1.93	39.06	3093	20.677	0.362	NA	0.197	0.937	85.44	157.846
188	1	195	2.129	1.873	39.27	2133	20.755	0.404	NA	0.077	0.369	-47.003	-132.443
189	1	196	2.034	1.788	39.48	2054	20.883	0.511	NA	0.128	0.608	-137.916	-90.913
190	1	197	2.034	1.67	39.69	1090	21	0.623	NA	0.118	0.56	-90.005	47.911
191	1	198	2.011	1.663	39.9	889	21.024	0.636	NA	0.023	0.112	-162.631	-72.626
192	1	199	2.093	1.631	40.11	1480	21.112	0.649	NA	0.088	0.418	-21.523	141.107
193	1	200	2.074	1.595	40.32	1088	21.152	0.688	NA	0.041	0.194	-117.471	-95.947
194	1	201	2.087	1.713	40.53	2077	21.271	0.569	NA	0.119	0.566	83.81	-158.719
195	1	202	2.005	1.716	40.74	842	21.353	0.588	NA	0.082	0.391	178.289	94.479
196	1	203	2.094	1.549	40.95	934	21.542	0.73	NA	0.188	0.897	-61.861	119.849
197	1	204	2.078	1.603	41.16	1403	21.598	0.679	NA	0.057	0.269	106.79	168.652
198	1	205	2.081	1.648	41.37	1824	21.643	0.634	NA	0.045	0.214	85.783	-21.007
199	1	206	2.032	1.716	41.58	1395	21.727	0.58	NA	0.084	0.398	126.204	40.42
200	1	207	2.021	1.532	41.79	1358	21.911	0.761	NA	0.184	0.878	-93.427	140.369
