# Supplementary material for: Random sub-diffusion and capture of genes by the nuclear pore reduces dynamics and coordinates inter-chromosomal movement
Source: eLife. 2021 May 18;10:e66238. doi: 10.7554/eLife.66238 (PMC8195609; doi:10.7554/eLife.66238)
Supplement: Figure 6—source data 1. [file elife-66238-fig6-data1.zip › CLUST_DB/CLUST_HIS4dip_MinusH/190328_QuickCap_H4dip_MinusH_Sec_31.csv]

Nr	TID	PID	x [micron]	y [micron]	t [sec]	I [val]	Len [micron]	D2S [micron]	D2R [micron]	D2P [micron]	v [micron/sec]	α [deg]	Δα [deg]
1	1	8	2.413	2.798	0	2869	0	0	NA	NA	NA	NA	NA
2	1	9	2.432	2.81	0.21	3831	0.023	0.023	NA	0.023	0.108	30.348	NA
3	1	10	2.429	2.865	0.42	3993	0.078	0.068	NA	0.055	0.262	93.014	62.667
4	1	11	2.393	2.839	0.63	2468	0.122	0.046	NA	0.044	0.211	-145.318	121.667
5	1	12	2.379	2.818	0.84	2577	0.147	0.039	NA	0.026	0.122	-122.29	23.029
6	1	13	2.398	2.779	1.05	2856	0.191	0.024	NA	0.043	0.205	-64.37	57.92
7	1	14	2.33	2.711	1.26	2380	0.286	0.12	NA	0.096	0.456	-134.905	-70.535
8	1	15	2.437	2.818	1.47	3291	0.437	0.031	NA	0.15	0.716	44.92	179.825
9	1	16	2.436	2.796	1.68	4505	0.459	0.023	NA	0.022	0.104	-92.593	-137.513
10	1	17	2.368	2.703	1.89	3391	0.573	0.105	NA	0.114	0.545	-126.26	-33.667
11	1	18	2.325	2.728	2.1	3362	0.623	0.112	NA	0.05	0.236	150.289	-83.451
12	1	19	2.295	2.766	2.31	3189	0.671	0.122	NA	0.048	0.23	128.41	-21.878
13	1	20	2.282	2.72	2.52	2092	0.719	0.152	NA	0.048	0.227	-105.37	126.22
14	1	21	2.312	2.685	2.73	2069	0.764	0.151	NA	0.045	0.214	-49.547	55.823
15	1	22	2.262	2.728	2.94	3929	0.829	0.167	NA	0.066	0.313	139.59	-170.863
16	1	23	2.247	2.734	3.15	3033	0.845	0.177	NA	0.015	0.073	158.749	19.158
17	1	24	2.282	2.812	3.36	3138	0.93	0.131	NA	0.086	0.408	66.213	-92.536
18	1	25	2.351	2.71	3.57	2199	1.054	0.108	NA	0.124	0.589	-55.798	-122.011
19	1	26	2.328	2.724	3.78	3306	1.082	0.112	NA	0.028	0.132	148.05	-156.153
20	1	27	2.281	2.602	3.99	1971	1.212	0.236	NA	0.131	0.622	-110.971	100.98
21	1	28	2.277	2.536	4.2	1480	1.279	0.295	NA	0.066	0.315	-93.891	17.08
22	1	29	2.375	2.607	4.41	1486	1.399	0.195	NA	0.12	0.574	35.542	129.433
23	1	30	2.337	2.615	4.62	1811	1.438	0.198	NA	0.039	0.184	167.542	132
24	1	31	2.259	2.64	4.83	2481	1.52	0.221	NA	0.082	0.393	161.941	-5.601
25	1	32	2.359	2.604	5.04	1917	1.627	0.202	NA	0.107	0.51	-20.031	178.028
26	1	33	2.29	2.691	5.25	2766	1.738	0.163	NA	0.111	0.529	128.466	148.497
27	1	34	2.241	2.632	5.46	3833	1.815	0.239	NA	0.077	0.366	-130.107	101.427
28	1	35	2.339	2.66	5.67	3112	1.917	0.157	NA	0.102	0.487	15.719	145.827
29	1	36	2.353	2.755	5.88	2777	2.014	0.074	NA	0.096	0.459	81.898	66.179
30	1	37	2.28	2.778	6.09	3445	2.09	0.134	NA	0.076	0.361	162.571	80.673
31	1	38	2.249	2.623	6.3	2267	2.248	0.24	NA	0.158	0.752	-101.366	96.063
32	1	39	2.326	2.678	6.51	1958	2.342	0.148	NA	0.095	0.451	35.303	136.669
33	1	40	2.361	2.7	6.72	2668	2.384	0.111	NA	0.041	0.197	32.488	-2.815
34	1	41	2.342	2.755	6.93	3507	2.442	0.083	NA	0.058	0.278	109.424	76.936
35	1	42	2.363	2.773	7.14	3577	2.47	0.056	NA	0.028	0.132	41.17	-68.254
36	1	43	2.41	2.724	7.35	4601	2.538	0.074	NA	0.068	0.325	-45.631	-86.801
37	1	44	2.377	2.732	7.56	2367	2.573	0.075	NA	0.035	0.165	166.698	-147.671
38	1	45	2.339	2.725	7.77	5772	2.611	0.103	NA	0.038	0.182	-169.689	23.613
39	1	46	2.413	2.741	7.98	2534	2.686	0.058	NA	0.075	0.357	11.637	-178.673
40	1	47	2.373	2.722	8.19	1992	2.73	0.086	NA	0.044	0.209	-154.849	-166.486
41	1	48	2.372	2.66	8.4	3927	2.792	0.144	NA	0.062	0.294	-90.551	64.297
42	1	49	2.305	2.594	8.61	1819	2.886	0.231	NA	0.094	0.449	-135.611	-45.059
43	1	50	2.415	2.608	8.82	3534	2.996	0.19	NA	0.11	0.525	7.294	142.905
44	1	51	2.448	2.659	9.03	2796	3.056	0.144	NA	0.06	0.287	56.517	49.223
45	1	52	2.452	2.577	9.24	4605	3.138	0.224	NA	0.081	0.387	-87.269	-143.786
46	1	53	2.419	2.592	9.45	3189	3.173	0.206	NA	0.035	0.168	155.536	-117.195
47	1	54	2.422	2.572	9.66	2617	3.193	0.226	NA	0.02	0.095	-81.762	122.702
48	1	55	2.393	2.538	9.87	2705	3.238	0.261	NA	0.045	0.213	-130.337	-48.574
49	1	56	2.368	2.562	10.08	2568	3.273	0.241	NA	0.035	0.167	137.407	-92.257
50	1	57	2.316	2.511	10.29	3818	3.345	0.303	NA	0.072	0.343	-135.305	87.289
51	1	58	2.357	2.555	10.5	4398	3.404	0.249	NA	0.06	0.284	47.434	-177.261
52	1	59	2.365	2.466	10.71	3345	3.494	0.335	NA	0.089	0.426	-84.53	-131.963
53	1	60	2.418	2.552	10.92	3780	3.594	0.247	NA	0.1	0.478	58.487	143.017
54	1	61	2.398	2.543	11.13	3447	3.616	0.256	NA	0.022	0.103	-155.97	145.543
55	1	62	2.345	2.578	11.34	3014	3.679	0.23	NA	0.064	0.303	146.41	-57.62
56	1	63	2.244	2.606	11.55	2841	3.784	0.256	NA	0.105	0.499	164.59	18.18
57	1	64	2.284	2.609	11.76	5467	3.825	0.229	NA	0.041	0.193	4.116	-160.474
58	1	65	2.421	2.654	11.97	4358	3.969	0.144	NA	0.144	0.687	18.288	14.172
59	1	66	2.555	2.627	12.18	1855	4.105	0.222	NA	0.136	0.647	-11.434	-29.722
60	1	67	2.557	2.668	12.39	4136	4.146	0.195	NA	0.041	0.194	86.338	97.772
61	1	68	2.602	2.679	12.6	2035	4.192	0.224	NA	0.047	0.222	13.506	-72.832
62	1	69	2.563	2.638	12.81	3903	4.249	0.22	NA	0.057	0.27	-133.56	-147.066
63	1	70	2.481	2.647	13.02	2617	4.332	0.166	NA	0.083	0.396	173.702	-52.738
64	1	71	2.532	2.541	13.23	1644	4.449	0.283	NA	0.117	0.558	-64.224	122.074
65	1	72	2.409	2.546	13.44	2624	4.572	0.253	NA	0.123	0.584	178.048	-117.728
66	1	73	2.571	2.408	13.65	1789	4.784	0.421	NA	0.212	1.012	-40.233	141.719
67	1	74	2.518	2.454	13.86	1427	4.854	0.36	NA	0.07	0.332	139.368	179.6
68	1	75	2.433	2.389	14.07	1437	4.961	0.41	NA	0.107	0.51	-142.882	77.75
69	1	76	2.448	2.396	14.28	1994	4.978	0.404	NA	0.017	0.081	24.844	167.726
70	1	77	2.446	2.465	14.49	2282	5.047	0.335	NA	0.068	0.326	91.786	66.942
71	1	78	2.428	2.471	14.7	2784	5.066	0.328	NA	0.019	0.093	161.073	69.287
72	1	79	2.404	2.488	14.91	2905	5.095	0.311	NA	0.029	0.137	144.65	-16.423
73	1	80	2.471	2.481	15.12	2912	5.162	0.323	NA	0.067	0.321	-5.795	-150.445
74	1	81	2.504	2.422	15.33	3176	5.229	0.387	NA	0.067	0.319	-61.037	-55.242
75	1	82	2.525	2.428	15.54	3351	5.251	0.387	NA	0.022	0.104	14.327	75.364
76	1	83	2.482	2.476	15.75	2510	5.316	0.33	NA	0.065	0.308	131.254	116.927
77	1	84	2.503	2.455	15.96	2410	5.345	0.355	NA	0.029	0.14	-45.407	-176.661
78	1	85	2.464	2.491	16.17	2090	5.399	0.311	NA	0.053	0.254	137.264	-177.329
79	1	86	2.478	2.598	16.38	2713	5.506	0.211	NA	0.108	0.512	82.359	-54.905
80	1	87	2.534	2.502	16.59	2018	5.617	0.32	NA	0.111	0.527	-59.701	-142.061
81	1	88	2.52	2.476	16.8	3935	5.646	0.34	NA	0.03	0.141	-117.947	-58.245
82	1	89	2.583	2.474	17.01	2212	5.71	0.366	NA	0.063	0.301	-1.658	116.289
83	1	90	2.513	2.516	17.22	2540	5.791	0.3	NA	0.081	0.387	149.331	150.989
84	1	91	2.537	2.543	17.43	3027	5.827	0.284	NA	0.036	0.17	49.635	-99.696
85	1	92	2.427	2.594	17.64	2847	5.948	0.204	NA	0.121	0.577	154.878	105.243
86	1	93	2.495	2.538	17.85	1350	6.037	0.273	NA	0.089	0.423	-39.791	165.331
87	1	94	2.472	2.509	18.06	2030	6.073	0.295	NA	0.037	0.176	-129.569	-89.778
88	1	95	2.718	2.603	18.27	1924	6.337	0.362	NA	0.264	1.255	20.893	150.461
89	1	96	2.563	2.619	18.48	1736	6.493	0.234	NA	0.156	0.741	174.015	153.122
90	1	97	2.629	2.619	18.69	1550	6.559	0.281	NA	0.066	0.314	0.014	-174.001
91	1	98	2.497	2.587	18.9	1683	6.695	0.227	NA	0.136	0.648	-166.356	-166.371
92	1	99	2.531	2.638	19.11	1429	6.756	0.199	NA	0.061	0.291	56.014	-137.629
93	1	100	2.607	2.627	19.32	1299	6.832	0.259	NA	0.076	0.363	-8.297	-64.311
94	1	101	2.597	2.64	19.53	2033	6.848	0.243	NA	0.016	0.076	127.691	135.988
95	1	102	2.656	2.722	19.74	2549	6.949	0.255	NA	0.101	0.482	54.535	-73.156
96	1	103	2.57	2.696	19.95	1580	7.039	0.188	NA	0.09	0.427	-163.004	142.461
97	1	104	2.526	2.67	20.16	1109	7.09	0.172	NA	0.051	0.243	-148.692	14.312
98	1	105	2.599	2.714	20.37	1567	7.176	0.205	NA	0.086	0.407	31.452	-179.856
99	1	106	2.718	2.648	20.58	2361	7.312	0.341	NA	0.136	0.649	-29.098	-60.55
100	1	107	2.772	2.649	20.79	2425	7.366	0.39	NA	0.054	0.258	1.301	30.399
101	1	108	2.542	2.644	21	1158	7.596	0.201	NA	0.23	1.096	-178.8	179.899
102	1	109	2.526	2.561	21.21	4469	7.681	0.263	NA	0.085	0.404	-100.987	77.813
103	1	110	2.504	2.608	21.42	3669	7.732	0.211	NA	0.052	0.245	114.971	-144.041
104	1	111	2.5	2.64	21.63	3040	7.765	0.181	NA	0.033	0.155	97.172	-17.799
105	1	112	2.527	2.676	21.84	2208	7.81	0.167	NA	0.045	0.215	53.496	-43.676
106	1	113	2.389	2.603	22.05	1792	7.967	0.196	NA	0.156	0.745	-152.203	154.301
107	1	114	2.559	2.625	22.26	2265	8.138	0.227	NA	0.172	0.819	7.237	159.44
108	1	115	2.462	2.695	22.47	3473	8.258	0.115	NA	0.119	0.569	144.422	137.184
109	1	116	2.437	2.669	22.68	4872	8.293	0.131	NA	0.036	0.169	-135.119	80.459
110	1	117	2.492	2.618	22.89	3071	8.368	0.197	NA	0.075	0.357	-43.093	92.026
111	1	118	2.468	2.614	23.1	3076	8.393	0.192	NA	0.024	0.115	-170.143	-127.05
112	1	119	2.414	2.604	23.31	2455	8.448	0.194	NA	0.055	0.263	-169.863	0.28
113	1	120	2.491	2.61	23.52	3304	8.525	0.204	NA	0.078	0.37	4.374	174.238
114	1	121	2.538	2.718	23.73	5314	8.643	0.148	NA	0.118	0.56	66.712	62.338
115	1	122	2.51	2.75	23.94	3255	8.685	0.109	NA	0.042	0.2	130.339	63.627
116	1	123	2.487	2.727	24.15	2975	8.718	0.103	NA	0.033	0.159	-135.144	94.516
117	1	124	2.55	2.713	24.36	2805	8.783	0.161	NA	0.065	0.307	-11.971	123.173
118	1	125	2.566	2.632	24.57	2466	8.866	0.226	NA	0.083	0.393	-79	-67.029
119	1	126	2.481	2.56	24.78	3784	8.977	0.248	NA	0.112	0.532	-139.516	-60.516
120	1	127	2.45	2.587	24.99	2958	9.018	0.215	NA	0.041	0.195	139.012	-81.472
121	1	128	2.488	2.599	25.2	2871	9.059	0.213	NA	0.041	0.193	17.556	-121.456
122	1	129	2.525	2.516	25.41	2033	9.149	0.303	NA	0.09	0.428	-66.203	-83.759
123	1	130	2.47	2.545	25.62	3773	9.211	0.259	NA	0.062	0.294	152.179	-141.618
124	1	131	2.347	2.579	25.83	4578	9.339	0.229	NA	0.128	0.61	164.575	12.396
125	1	132	2.239	2.553	26.04	3108	9.45	0.301	NA	0.111	0.53	-166.24	29.185
126	1	133	2.432	2.559	26.25	1215	9.643	0.24	NA	0.193	0.92	1.756	167.996
127	1	134	2.346	2.536	26.46	2276	9.732	0.271	NA	0.089	0.424	-164.879	-166.635
128	1	135	2.488	2.547	26.67	4273	9.875	0.262	NA	0.143	0.68	4.66	169.539
129	1	136	2.498	2.628	26.88	3626	9.956	0.19	NA	0.082	0.389	82.672	78.012
130	1	137	2.471	2.583	27.09	2225	10.009	0.223	NA	0.053	0.251	-120.723	156.606
131	1	138	2.471	2.546	27.3	2528	10.045	0.259	NA	0.036	0.174	-90.522	30.201
132	1	139	2.508	2.519	27.51	2158	10.091	0.295	NA	0.046	0.218	-36.656	53.866
133	1	140	2.45	2.478	27.72	2566	10.162	0.323	NA	0.071	0.337	-144.277	-107.621
134	1	141	2.518	2.48	27.93	2696	10.23	0.335	NA	0.068	0.322	1.686	145.964
135	1	142	2.476	2.58	28.14	3554	10.339	0.227	NA	0.109	0.519	112.859	111.173
136	1	143	2.447	2.516	28.35	3914	10.409	0.284	NA	0.071	0.336	-114.482	132.658
137	1	144	2.447	2.441	28.56	3417	10.484	0.359	NA	0.075	0.358	-89.544	24.938
138	1	145	2.423	2.464	28.77	2912	10.518	0.334	NA	0.034	0.161	136.183	-134.273
139	1	146	2.443	2.501	28.98	3340	10.56	0.298	NA	0.042	0.201	61.721	-74.462
140	1	147	2.455	2.5	29.19	3123	10.572	0.301	NA	0.012	0.058	-4.913	-66.634
141	1	148	2.433	2.524	29.4	5314	10.604	0.275	NA	0.032	0.152	133.231	138.145
142	1	149	2.441	2.463	29.61	3978	10.666	0.337	NA	0.061	0.292	-82.535	144.234
143	1	150	2.485	2.544	29.82	3995	10.758	0.264	NA	0.092	0.44	61.842	144.377
144	1	151	2.498	2.524	30.03	3526	10.783	0.287	NA	0.025	0.117	-56.258	-118.1
145	1	152	2.502	2.475	30.24	1791	10.832	0.336	NA	0.049	0.235	-85.73	-29.472
146	1	153	2.412	2.441	30.45	2636	10.928	0.357	NA	0.095	0.455	-159.521	-73.791
147	1	154	2.395	2.423	30.66	3494	10.953	0.376	NA	0.026	0.123	-133.529	25.992
148	1	155	2.417	2.413	30.87	3127	10.978	0.385	NA	0.025	0.117	-22.35	111.179
149	1	156	2.375	2.467	31.08	2542	11.046	0.334	NA	0.068	0.324	128.006	150.356
150	1	157	2.376	2.466	31.29	1792	11.047	0.334	NA	0.001	0.006	-36.793	-164.799
151	1	158	2.463	2.495	31.5	2751	11.138	0.308	NA	0.091	0.433	18.201	54.994
152	1	159	2.436	2.467	31.71	2899	11.176	0.332	NA	0.038	0.181	-133.858	-152.059
153	1	160	2.479	2.459	31.92	2440	11.219	0.346	NA	0.043	0.205	-11.395	122.463
154	1	161	2.471	2.405	32.13	3197	11.273	0.397	NA	0.054	0.255	-98.067	-86.672
155	1	162	2.44	2.411	32.34	3321	11.305	0.388	NA	0.032	0.151	170.23	-91.703
156	1	163	2.337	2.456	32.55	2284	11.417	0.35	NA	0.112	0.535	156.192	-14.038
157	1	164	2.298	2.357	32.76	1817	11.524	0.456	NA	0.107	0.508	-111.327	92.481
158	1	165	2.243	2.474	32.97	2500	11.653	0.366	NA	0.129	0.616	115.296	-133.377
159	1	166	2.245	2.421	33.18	4625	11.706	0.413	NA	0.053	0.253	-87.493	157.211
160	1	167	2.351	2.442	33.39	1798	11.814	0.362	NA	0.108	0.514	11.235	98.727
161	1	168	2.469	2.416	33.6	3044	11.935	0.386	NA	0.12	0.573	-12.431	-23.666
162	1	169	2.401	2.485	33.81	1678	12.031	0.313	NA	0.097	0.461	134.4	146.831
163	1	170	2.358	2.437	34.02	2502	12.096	0.366	NA	0.064	0.307	-131.184	94.416
164	1	171	2.327	2.465	34.23	4096	12.138	0.345	NA	0.042	0.2	138.356	-90.46
165	1	172	2.431	2.462	34.44	2611	12.242	0.337	NA	0.104	0.495	-1.641	-139.996
166	1	173	2.448	2.567	34.65	2056	12.349	0.234	NA	0.107	0.508	80.61	82.251
167	1	174	2.389	2.632	34.86	1949	12.437	0.168	NA	0.088	0.42	132.288	51.678
168	1	175	2.464	2.589	35.07	3726	12.523	0.216	NA	0.087	0.413	-30.04	-162.328
169	1	176	2.526	2.567	35.28	1363	12.589	0.258	NA	0.066	0.314	-19.273	10.767
170	1	177	2.516	2.569	35.49	4435	12.6	0.251	NA	0.01	0.049	167.927	-172.8
171	1	178	2.585	2.562	35.7	1798	12.669	0.293	NA	0.07	0.332	-5.75	-173.677
172	1	179	2.514	2.589	35.91	3108	12.746	0.232	NA	0.076	0.363	159.2	164.95
173	1	180	2.548	2.504	36.12	2022	12.837	0.324	NA	0.091	0.435	-68.517	132.283
174	1	181	2.627	2.507	36.33	2568	12.916	0.362	NA	0.079	0.378	1.86	70.377
175	1	182	2.562	2.582	36.54	1984	13.015	0.263	NA	0.099	0.472	130.548	128.688
176	1	183	2.482	2.444	36.75	2521	13.175	0.361	NA	0.16	0.76	-120.303	109.149
177	1	184	2.508	2.489	36.96	1301	13.227	0.324	NA	0.052	0.246	59.49	179.793
178	1	185	2.491	2.58	37.17	2417	13.319	0.232	NA	0.093	0.442	100.924	41.434
179	1	186	2.497	2.492	37.38	3441	13.408	0.318	NA	0.088	0.421	-85.986	173.089
180	1	187	2.54	2.539	37.59	1988	13.472	0.289	NA	0.064	0.306	47.53	133.517
181	1	188	2.401	2.595	37.8	2730	13.622	0.204	NA	0.15	0.716	158.174	110.644
182	1	189	2.479	2.498	38.01	2079	13.747	0.307	NA	0.125	0.595	-51.014	150.811
183	1	190	2.48	2.544	38.22	3330	13.794	0.263	NA	0.046	0.221	89.325	140.34
184	1	191	2.43	2.557	38.43	2922	13.845	0.242	NA	0.051	0.245	166.159	76.834
185	1	192	2.418	2.534	38.64	4153	13.871	0.265	NA	0.026	0.122	-117.248	76.592
186	1	193	2.402	2.537	38.85	1926	13.887	0.261	NA	0.017	0.079	168.113	-74.638
187	1	194	2.484	2.545	39.06	2911	13.97	0.263	NA	0.082	0.392	5.455	-162.658
188	1	195	2.467	2.573	39.27	3645	14.002	0.232	NA	0.032	0.153	120.437	114.981
189	1	196	2.533	2.594	39.48	2773	14.071	0.237	NA	0.069	0.329	18.259	-102.177
190	1	197	2.419	2.583	39.69	1856	14.185	0.215	NA	0.114	0.544	-174.41	167.331
191	1	198	2.466	2.605	39.9	2363	14.237	0.201	NA	0.052	0.246	24.684	-160.906
192	1	199	2.511	2.667	40.11	3142	14.314	0.164	NA	0.077	0.366	54.518	29.834
193	1	200	2.511	2.66	40.32	3929	14.321	0.169	NA	0.007	0.035	-93.775	-148.293
194	1	201	2.457	2.644	40.53	2899	14.377	0.161	NA	0.056	0.267	-162.762	-68.987
195	1	202	2.47	2.683	40.74	2647	14.418	0.129	NA	0.041	0.197	71.965	-125.273
196	1	203	2.484	2.669	40.95	2124	14.438	0.148	NA	0.02	0.095	-44.074	-116.039
197	1	204	2.492	2.704	41.16	4174	14.474	0.123	NA	0.035	0.168	77.54	121.614
198	1	205	2.551	2.787	41.37	2589	14.576	0.139	NA	0.102	0.486	54.636	-22.904
199	1	206	2.649	2.675	41.58	2248	14.725	0.267	NA	0.149	0.71	-48.638	-103.274
200	1	207	2.708	2.677	41.79	1890	14.783	0.32	NA	0.059	0.28	1.56	50.198
