# Supplementary material for: Random sub-diffusion and capture of genes by the nuclear pore reduces dynamics and coordinates inter-chromosomal movement
Source: eLife. 2021 May 18;10:e66238. doi: 10.7554/eLife.66238 (PMC8195609; doi:10.7554/eLife.66238)
Supplement: Figure 6—source data 1. [file elife-66238-fig6-data1.zip › CLUST_DB/CLUST_HIS4dip_MinusH/190328_QuickCap_H4dip_MinusH_Sec_32.csv]

Nr	TID	PID	x [micron]	y [micron]	t [sec]	I [val]	Len [micron]	D2S [micron]	D2R [micron]	D2P [micron]	v [micron/sec]	α [deg]	Δα [deg]
1	1	8	1.885	1.264	0	2111	0	0	NA	NA	NA	NA	NA
2	1	9	1.865	1.335	0.21	3296	0.073	0.073	NA	0.073	0.35	105.873	NA
3	1	10	1.892	1.199	0.42	2391	0.211	0.065	NA	0.138	0.657	-78.83	175.298
4	1	11	1.963	1.174	0.63	2696	0.287	0.119	NA	0.076	0.36	-19.304	59.525
5	1	12	1.865	1.219	0.84	3552	0.395	0.049	NA	0.108	0.514	155.269	174.573
6	1	13	1.92	1.21	1.05	1791	0.45	0.064	NA	0.055	0.263	-9.334	-164.603
7	1	14	1.886	1.423	1.26	2845	0.665	0.159	NA	0.215	1.025	99.119	108.453
8	1	15	1.861	1.351	1.47	1779	0.741	0.091	NA	0.075	0.359	-109.151	151.73
9	1	16	1.993	1.287	1.68	3415	0.888	0.11	NA	0.147	0.701	-26.012	83.139
10	1	17	1.901	1.382	1.89	1265	1.021	0.119	NA	0.132	0.631	134.345	160.357
11	1	18	1.97	1.335	2.1	2694	1.104	0.111	NA	0.083	0.395	-33.853	-168.198
12	1	19	1.893	1.282	2.31	3921	1.196	0.02	NA	0.093	0.442	-145.181	-111.328
13	1	20	1.88	1.271	2.52	2293	1.214	0.009	NA	0.017	0.081	-140.001	5.18
14	1	21	1.895	1.261	2.73	2321	1.232	0.01	NA	0.018	0.086	-36.205	103.796
15	1	22	1.927	1.171	2.94	1945	1.327	0.102	NA	0.095	0.454	-70.272	-34.067
16	1	23	1.96	1.197	3.15	2141	1.368	0.1	NA	0.042	0.198	38.14	108.412
17	1	24	1.914	1.348	3.36	3008	1.526	0.088	NA	0.158	0.752	106.987	68.847
18	1	25	1.954	1.337	3.57	2321	1.569	0.1	NA	0.042	0.202	-14.992	-121.979
19	1	26	1.856	1.426	3.78	2333	1.702	0.165	NA	0.133	0.634	137.789	152.782
20	1	27	1.724	1.457	3.99	3112	1.837	0.252	NA	0.135	0.643	166.588	28.799
21	1	28	1.736	1.429	4.2	3368	1.867	0.222	NA	0.031	0.145	-66.781	126.631
22	1	29	1.799	1.381	4.41	2779	1.947	0.145	NA	0.08	0.38	-37.763	29.018
23	1	30	1.778	1.426	4.62	1674	1.998	0.194	NA	0.05	0.24	114.783	152.546
24	1	31	1.792	1.442	4.83	2673	2.018	0.201	NA	0.021	0.099	49.133	-65.65
25	1	32	1.815	1.562	5.04	2976	2.141	0.306	NA	0.122	0.582	78.995	29.862
26	1	33	1.807	1.586	5.25	3042	2.166	0.332	NA	0.026	0.122	108.844	29.85
27	1	34	1.71	1.569	5.46	2720	2.265	0.352	NA	0.098	0.469	-169.966	81.19
28	1	35	1.827	1.717	5.67	2009	2.453	0.457	NA	0.188	0.896	51.688	-138.346
29	1	36	1.805	1.626	5.88	1183	2.546	0.371	NA	0.093	0.442	-103.428	-155.116
30	1	37	1.806	1.596	6.09	3381	2.576	0.342	NA	0.03	0.143	-89.152	14.275
31	1	38	1.788	1.612	6.3	2075	2.6	0.361	NA	0.024	0.113	138.866	-131.981
32	1	39	1.695	1.504	6.51	1092	2.743	0.306	NA	0.143	0.68	-130.617	90.516
33	1	40	1.893	1.577	6.72	2216	2.954	0.313	NA	0.211	1.006	20.385	151.003
34	1	41	1.746	1.597	6.93	2329	3.102	0.362	NA	0.149	0.707	172.186	151.8
35	1	42	1.66	1.58	7.14	3782	3.189	0.388	NA	0.087	0.414	-168.274	19.541
36	1	43	1.653	1.538	7.35	3104	3.232	0.36	NA	0.042	0.201	-100.518	67.755
37	1	44	1.649	1.567	7.56	5567	3.261	0.384	NA	0.029	0.14	96.285	-163.197
38	1	45	1.755	1.584	7.77	4238	3.368	0.346	NA	0.107	0.51	9.03	-87.255
39	1	46	1.707	1.624	7.98	2464	3.43	0.401	NA	0.062	0.295	140.376	131.345
40	1	47	1.673	1.567	8.19	2365	3.497	0.37	NA	0.067	0.317	-121.287	98.338
41	1	48	1.864	1.535	8.4	3261	3.69	0.272	NA	0.194	0.922	-9.513	111.774
42	1	49	1.844	1.614	8.61	2022	3.772	0.352	NA	0.082	0.388	104.373	113.885
43	1	50	1.865	1.632	8.82	2077	3.799	0.368	NA	0.027	0.131	40.142	-64.23
44	1	51	1.797	1.667	9.03	1992	3.875	0.412	NA	0.076	0.362	152.454	112.312
45	1	52	1.807	1.535	9.24	3682	4.007	0.282	NA	0.132	0.63	-85.598	121.948
46	1	53	1.877	1.468	9.45	1378	4.104	0.204	NA	0.096	0.459	-43.717	41.881
47	1	54	1.82	1.501	9.66	3377	4.17	0.246	NA	0.066	0.316	150.114	-166.169
48	1	55	1.761	1.438	9.87	3652	4.257	0.213	NA	0.086	0.412	-132.567	77.319
49	1	56	1.778	1.48	10.08	2001	4.303	0.241	NA	0.046	0.219	68.287	-159.146
50	1	57	1.801	1.437	10.29	3711	4.352	0.192	NA	0.049	0.234	-62.44	-130.727
51	1	58	1.805	1.475	10.5	4595	4.391	0.226	NA	0.039	0.185	83.407	145.846
52	1	59	1.869	1.263	10.71	4104	4.613	0.016	NA	0.222	1.058	-73.296	-156.702
53	1	60	1.862	1.368	10.92	3775	4.718	0.106	NA	0.105	0.502	94.126	167.421
54	1	61	1.842	1.391	11.13	4245	4.748	0.134	NA	0.03	0.143	129.541	35.415
55	1	62	1.793	1.412	11.34	4597	4.802	0.174	NA	0.053	0.254	156.937	27.396
56	1	63	1.804	1.527	11.55	4375	4.917	0.275	NA	0.115	0.549	84.936	-72
57	1	64	1.741	1.505	11.76	2048	4.983	0.281	NA	0.066	0.316	-161.325	113.739
58	1	65	1.762	1.473	11.97	1606	5.022	0.243	NA	0.039	0.185	-56.667	104.658
59	1	66	1.748	1.548	12.18	2084	5.098	0.315	NA	0.076	0.362	100.841	157.507
60	1	67	1.84	1.718	12.39	2338	5.292	0.456	NA	0.194	0.922	61.397	-39.444
61	1	68	1.765	1.625	12.6	1559	5.412	0.38	NA	0.12	0.57	-129	169.604
62	1	69	1.625	1.7	12.81	1469	5.571	0.508	NA	0.159	0.759	151.675	-79.325
63	1	70	1.541	1.795	13.02	1175	5.697	0.633	NA	0.126	0.602	131.355	-20.32
64	1	71	1.682	1.745	13.23	1873	5.847	0.522	NA	0.15	0.712	-19.717	-151.072
65	1	72	1.721	1.765	13.44	3067	5.89	0.527	NA	0.044	0.207	27.538	47.255
66	1	73	1.83	1.782	13.65	3816	6.001	0.521	NA	0.111	0.529	9.099	-18.439
67	1	74	1.796	1.456	13.86	2624	6.33	0.212	NA	0.328	1.564	-96.014	-105.114
68	1	75	1.673	1.476	14.07	1713	6.454	0.3	NA	0.124	0.592	170.722	-93.263
69	1	76	1.736	1.391	14.28	3172	6.56	0.196	NA	0.106	0.504	-53.475	135.803
70	1	77	1.71	1.483	14.49	1358	6.656	0.28	NA	0.095	0.454	105.623	159.098
71	1	78	1.878	1.546	14.7	2167	6.835	0.282	NA	0.179	0.854	20.67	-84.953
72	1	79	1.883	1.583	14.91	2459	6.872	0.319	NA	0.037	0.177	82.461	61.791
73	1	80	1.803	1.553	15.12	2583	6.958	0.3	NA	0.086	0.41	-159.501	118.038
74	1	81	1.82	1.44	15.33	3308	7.072	0.188	NA	0.114	0.544	-81.208	78.294
75	1	82	1.746	1.396	15.54	1497	7.158	0.192	NA	0.086	0.409	-149.714	-68.506
76	1	83	1.807	1.377	15.75	2007	7.222	0.137	NA	0.064	0.305	-17.839	131.875
77	1	84	1.804	1.523	15.96	1433	7.368	0.271	NA	0.146	0.695	91.156	108.995
78	1	85	1.659	1.489	16.17	2542	7.518	0.319	NA	0.149	0.711	-166.761	102.084
79	1	86	1.583	1.596	16.38	2316	7.649	0.449	NA	0.131	0.626	125.033	-68.206
80	1	87	1.693	1.437	16.59	1730	7.842	0.259	NA	0.193	0.92	-55.349	179.617
81	1	88	1.688	1.425	16.8	2943	7.855	0.255	NA	0.013	0.063	-112.296	-56.946
82	1	89	1.616	1.414	17.01	2139	7.928	0.308	NA	0.073	0.348	-171.047	-58.751
83	1	90	1.592	1.339	17.22	1393	8.007	0.303	NA	0.079	0.374	-108.048	62.999
84	1	91	1.596	1.361	17.43	3234	8.029	0.305	NA	0.023	0.107	77.878	-174.074
85	1	92	1.871	1.446	17.64	4110	8.317	0.183	NA	0.287	1.369	17.192	-60.686
86	1	93	1.815	1.413	17.85	2854	8.382	0.165	NA	0.065	0.312	-149.599	-166.791
87	1	94	1.826	1.436	18.06	3249	8.408	0.182	NA	0.026	0.124	63.287	-147.114
88	1	95	1.766	1.485	18.27	1783	8.486	0.251	NA	0.078	0.371	141.041	77.754
89	1	96	1.834	1.273	18.48	2884	8.709	0.052	NA	0.223	1.06	-72.072	146.888
90	1	97	1.847	1.223	18.69	2779	8.761	0.056	NA	0.052	0.249	-75.22	-3.148
91	1	98	1.786	1.325	18.9	1809	8.881	0.117	NA	0.12	0.571	120.93	-163.85
92	1	99	1.846	1.35	19.11	1811	8.946	0.094	NA	0.065	0.308	21.839	-99.091
93	1	100	1.811	1.324	19.32	2248	8.989	0.096	NA	0.043	0.207	-144.533	-166.372
94	1	101	1.864	1.371	19.53	3980	9.06	0.109	NA	0.071	0.337	41.433	-174.035
95	1	102	1.786	1.228	19.74	2914	9.222	0.106	NA	0.163	0.775	-118.636	-160.069
96	1	103	1.786	1.25	19.95	2225	9.244	0.1	NA	0.022	0.105	88.438	-152.926
97	1	104	1.8	1.238	20.16	2367	9.263	0.089	NA	0.018	0.087	-42.809	-131.247
98	1	105	1.859	1.439	20.37	2421	9.473	0.177	NA	0.21	0.999	73.477	116.287
99	1	106	1.82	1.366	20.58	4857	9.555	0.121	NA	0.083	0.395	-118.394	168.129
100	1	107	1.824	1.183	20.79	2664	9.738	0.101	NA	0.183	0.87	-88.721	29.672
101	1	108	1.857	1.091	21	4475	9.836	0.175	NA	0.098	0.466	-70.311	18.41
102	1	109	1.81	1.201	21.21	3615	9.955	0.099	NA	0.119	0.567	113.37	-176.319
103	1	110	1.809	1.252	21.42	2178	10.007	0.077	NA	0.052	0.246	90.266	-23.104
104	1	111	1.837	1.177	21.63	3042	10.087	0.099	NA	0.08	0.381	-69.759	-160.025
105	1	112	1.83	1.158	21.84	2525	10.107	0.12	NA	0.021	0.099	-110.668	-40.909
106	1	113	1.786	1.273	22.05	3897	10.231	0.1	NA	0.123	0.587	110.743	-138.589
107	1	114	1.864	1.238	22.26	2815	10.316	0.033	NA	0.085	0.405	-24.146	-134.889
108	1	115	1.796	1.255	22.47	2681	10.386	0.09	NA	0.07	0.334	165.82	-170.034
109	1	116	1.784	1.358	22.68	2329	10.489	0.138	NA	0.103	0.49	96.351	-69.469
110	1	117	1.712	1.325	22.89	977	10.568	0.184	NA	0.079	0.378	-156.029	107.619
111	1	118	1.715	1.219	23.1	3078	10.675	0.177	NA	0.107	0.509	-88.519	67.51
112	1	119	1.723	1.368	23.31	3372	10.825	0.193	NA	0.15	0.714	86.624	175.143
113	1	120	1.805	1.381	23.52	3782	10.908	0.142	NA	0.083	0.394	9.163	-77.461
114	1	121	1.777	1.306	23.73	1486	10.988	0.116	NA	0.08	0.382	-110.614	-119.777
115	1	122	1.754	1.393	23.94	1459	11.078	0.184	NA	0.09	0.427	104.87	-144.516
116	1	123	1.77	1.351	24.15	2726	11.123	0.145	NA	0.045	0.214	-69.409	-174.278
117	1	124	1.771	1.249	24.36	1794	11.224	0.115	NA	0.102	0.485	-88.962	-19.553
118	1	125	1.834	1.329	24.57	3202	11.326	0.083	NA	0.102	0.484	52.04	141.002
119	1	126	1.803	1.392	24.78	2103	11.396	0.152	NA	0.07	0.334	116.226	64.185
120	1	127	1.682	1.335	24.99	1719	11.53	0.216	NA	0.134	0.638	-154.761	89.013
121	1	128	1.734	1.275	25.2	1905	11.609	0.152	NA	0.079	0.377	-49.128	105.633
122	1	129	1.726	1.256	25.41	1446	11.63	0.16	NA	0.021	0.1	-111.513	-62.385
123	1	130	1.691	1.323	25.62	1239	11.706	0.203	NA	0.076	0.361	117.112	-131.375
124	1	131	1.764	1.414	25.83	1870	11.822	0.193	NA	0.116	0.551	51.297	-65.815
125	1	132	1.751	1.595	26.04	4311	12.003	0.357	NA	0.182	0.865	94.133	42.836
126	1	133	1.753	1.488	26.25	3590	12.11	0.26	NA	0.107	0.507	-88.955	176.912
127	1	134	1.74	1.507	26.46	4294	12.133	0.283	NA	0.023	0.107	123.324	-147.721
128	1	135	1.723	1.401	26.67	1779	12.24	0.212	NA	0.107	0.511	-99.18	137.496
129	1	136	1.454	1.184	26.88	1100	12.585	0.438	NA	0.345	1.644	-141.139	-41.959
130	1	137	1.592	1.383	27.09	1376	12.827	0.316	NA	0.242	1.153	55.173	-163.688
131	1	138	1.71	1.324	27.3	1911	12.959	0.185	NA	0.132	0.628	-26.602	-81.775
132	1	139	1.503	1.344	27.51	908	13.168	0.391	NA	0.209	0.993	174.551	-158.847
133	1	140	1.525	1.245	27.72	802	13.269	0.36	NA	0.101	0.483	-77.225	108.224
134	1	141	1.429	1.352	27.93	861	13.413	0.465	NA	0.144	0.686	131.944	-150.831
135	1	142	1.762	1.357	28.14	2193	13.746	0.155	NA	0.333	1.587	0.864	-131.079
136	1	143	1.746	1.331	28.35	2702	13.777	0.155	NA	0.031	0.146	-122.014	-122.879
137	1	144	1.748	1.368	28.56	1393	13.813	0.172	NA	0.036	0.173	86.835	-151.151
138	1	145	1.746	1.289	28.77	1282	13.892	0.142	NA	0.079	0.375	-91.665	-178.5
139	1	146	1.74	1.282	28.98	3430	13.901	0.147	NA	0.009	0.043	-131.142	-39.478
140	1	147	1.704	1.278	29.19	3197	13.937	0.182	NA	0.036	0.169	-174.401	-43.258
141	1	148	1.777	1.295	29.4	2833	14.012	0.113	NA	0.075	0.356	13.124	-172.475
142	1	149	1.825	1.334	29.61	3281	14.073	0.092	NA	0.062	0.294	38.564	25.44
143	1	150	1.725	1.376	29.82	1343	14.182	0.195	NA	0.109	0.517	157.053	118.489
144	1	151	1.72	1.243	30.03	1130	14.316	0.166	NA	0.134	0.637	-92.173	110.774
145	1	152	1.692	1.231	30.24	889	14.346	0.196	NA	0.03	0.145	-157.117	-64.944
146	1	153	1.821	1.207	30.45	2632	14.478	0.086	NA	0.132	0.626	-10.588	146.529
147	1	154	1.616	1.31	30.66	904	14.708	0.273	NA	0.23	1.095	153.231	163.819
148	1	155	1.685	1.295	30.87	1388	14.778	0.203	NA	0.071	0.336	-12.375	-165.606
149	1	156	1.808	1.255	31.08	3018	14.908	0.077	NA	0.13	0.617	-18.013	-5.638
150	1	157	1.702	1.252	31.29	1087	15.014	0.184	NA	0.107	0.507	-178.158	-160.145
151	1	158	1.779	1.326	31.5	4211	15.121	0.123	NA	0.107	0.511	44.06	-137.782
152	1	159	1.553	1.383	31.71	753	15.355	0.353	NA	0.233	1.11	165.949	121.89
153	1	160	1.549	1.392	31.92	898	15.364	0.359	NA	0.01	0.046	109.375	-56.574
154	1	161	1.468	1.31	32.13	1045	15.48	0.42	NA	0.116	0.551	-134.979	115.646
155	1	162	1.67	1.29	32.34	949	15.684	0.216	NA	0.204	0.97	-5.702	129.277
156	1	163	1.788	1.248	32.55	4064	15.809	0.098	NA	0.125	0.595	-19.56	-13.857
157	1	164	1.721	1.216	32.76	3383	15.883	0.171	NA	0.074	0.353	-154.44	-134.88
158	1	165	1.57	1.165	32.97	3189	16.043	0.33	NA	0.16	0.76	-161.491	-7.051
159	1	166	1.71	1.204	33.18	3927	16.188	0.185	NA	0.145	0.691	15.55	177.04
160	1	167	1.781	1.354	33.39	3108	16.354	0.138	NA	0.166	0.791	64.502	48.953
161	1	168	1.82	1.327	33.6	3234	16.401	0.091	NA	0.047	0.226	-35.828	-100.33
162	1	169	1.79	1.324	33.81	3067	16.431	0.112	NA	0.03	0.142	-174.452	-138.624
163	1	170	1.752	1.318	34.02	3458	16.47	0.144	NA	0.038	0.183	-171.382	3.069
164	1	171	1.732	1.344	34.23	3082	16.502	0.173	NA	0.033	0.155	128.333	-60.285
165	1	172	1.696	1.315	34.44	2890	16.548	0.196	NA	0.046	0.218	-141.593	90.074
166	1	173	1.734	1.25	34.65	4292	16.623	0.152	NA	0.075	0.359	-60.044	81.55
167	1	174	1.713	1.24	34.86	2775	16.647	0.174	NA	0.023	0.111	-154.5	-94.456
168	1	175	1.737	1.308	35.07	2201	16.719	0.155	NA	0.072	0.345	70.354	-135.146
169	1	176	1.754	1.407	35.28	1634	16.82	0.194	NA	0.101	0.479	80.335	9.981
170	1	177	1.838	1.416	35.49	1770	16.905	0.159	NA	0.085	0.405	5.82	-74.515
171	1	178	1.854	1.468	35.7	3571	16.959	0.206	NA	0.054	0.258	72.899	67.079
172	1	179	1.734	1.413	35.91	2090	17.091	0.212	NA	0.132	0.627	-155.563	131.538
173	1	180	1.756	1.45	36.12	1766	17.134	0.227	NA	0.043	0.205	59.718	-144.72
174	1	181	1.818	1.457	36.33	3091	17.196	0.205	NA	0.062	0.296	6.311	-53.407
175	1	182	1.861	1.358	36.54	2233	17.304	0.097	NA	0.108	0.514	-66.753	-73.064
176	1	183	1.858	1.318	36.75	2677	17.344	0.06	NA	0.04	0.193	-93.844	-27.091
177	1	184	1.815	1.419	36.96	2867	17.454	0.17	NA	0.11	0.523	112.996	-153.161
178	1	185	1.734	1.315	37.17	6139	17.586	0.16	NA	0.132	0.627	-127.898	119.106
179	1	186	1.838	1.21	37.38	5081	17.734	0.072	NA	0.148	0.706	-45.295	82.603
180	1	187	1.899	1.068	37.59	4219	17.888	0.196	NA	0.154	0.734	-66.795	-21.499
181	1	188	1.803	1.072	37.8	1126	17.984	0.208	NA	0.096	0.456	177.433	-115.772
182	1	189	1.883	1.176	38.01	2122	18.115	0.088	NA	0.131	0.623	52.658	-124.775
183	1	190	1.871	1.224	38.22	2414	18.164	0.042	NA	0.049	0.234	103.234	50.576
184	1	191	1.849	1.14	38.43	2011	18.251	0.129	NA	0.087	0.415	-105.052	151.714
185	1	192	1.897	1.192	38.64	3904	18.322	0.073	NA	0.071	0.336	47.114	152.165
186	1	193	1.885	1.117	38.85	1751	18.397	0.146	NA	0.075	0.358	-99.354	-146.468
187	1	194	1.869	1.141	39.06	3217	18.425	0.124	NA	0.028	0.135	123.978	-136.668
188	1	195	1.818	1.181	39.27	1745	18.49	0.107	NA	0.065	0.308	141.893	17.915
189	1	196	1.911	1.098	39.48	3795	18.614	0.167	NA	0.124	0.592	-41.56	176.547
190	1	197	1.717	1.25	39.69	1403	18.86	0.169	NA	0.246	1.171	142.079	-176.36
191	1	198	1.792	1.263	39.9	1945	18.936	0.093	NA	0.076	0.363	9.962	-132.117
192	1	199	1.701	1.412	40.11	945	19.112	0.237	NA	0.175	0.834	121.311	111.348
193	1	200	1.737	1.417	40.32	1393	19.148	0.213	NA	0.036	0.173	6.741	-114.569
194	1	201	1.906	1.29	40.53	4251	19.359	0.034	NA	0.212	1.007	-36.747	-43.488
195	1	202	1.905	1.286	40.74	3155	19.364	0.03	NA	0.005	0.022	-103.546	-66.799
196	1	203	1.876	1.308	40.95	2805	19.401	0.045	NA	0.037	0.176	143.213	-113.241
197	1	204	1.923	1.302	41.16	2894	19.448	0.054	NA	0.047	0.226	-6.753	-149.966
198	1	205	1.905	1.252	41.37	3648	19.502	0.023	NA	0.053	0.254	-109.374	-102.621
199	1	206	2.043	1.306	41.58	2993	19.65	0.164	NA	0.149	0.708	21.406	130.78
200	1	207	2.014	1.199	41.79	2613	19.761	0.144	NA	0.111	0.527	-105.354	-126.76
