# Supplementary material for: Random sub-diffusion and capture of genes by the nuclear pore reduces dynamics and coordinates inter-chromosomal movement
Source: eLife. 2021 May 18;10:e66238. doi: 10.7554/eLife.66238 (PMC8195609; doi:10.7554/eLife.66238)
Supplement: Figure 6—source data 1. [file elife-66238-fig6-data1.zip › CLUST_DB/CLUST_HIS4dip_MinusH/190814_QuickCap_H4dip_MinusH_Pri_01.csv]

Nr	TID	PID	x [micron]	y [micron]	t [sec]	I [val]	Len [micron]	D2S [micron]	D2R [micron]	D2P [micron]	v [micron/sec]	α [deg]	Δα [deg]
1	1	1	1.523	1.417	0	24492	0	0	NA	NA	NA	NA	NA
2	1	2	1.477	1.44	0.21	23144	0.051	0.051	NA	0.051	0.245	153.488	NA
3	1	3	1.429	1.41	0.42	13043	0.108	0.093	NA	0.056	0.268	-147.075	59.437
4	1	4	1.435	1.433	0.63	15498	0.132	0.089	NA	0.024	0.115	75.937	-136.988
5	1	5	1.453	1.36	0.84	13821	0.208	0.09	NA	0.076	0.361	-76.24	-152.176
6	1	6	1.382	1.383	1.05	18009	0.283	0.145	NA	0.075	0.359	161.968	-121.792
7	1	7	1.347	1.407	1.26	13952	0.325	0.176	NA	0.042	0.199	145.681	-16.287
8	1	8	1.345	1.411	1.47	18402	0.33	0.178	NA	0.005	0.025	116.715	-28.967
9	1	9	1.3	1.545	1.68	12477	0.471	0.256	NA	0.141	0.672	108.342	-8.372
10	1	10	1.29	1.564	1.89	22410	0.493	0.275	NA	0.022	0.103	119.583	11.241
11	1	11	1.35	1.525	2.1	21484	0.564	0.203	NA	0.072	0.341	-32.648	-152.231
12	1	12	1.318	1.51	2.31	21051	0.6	0.225	NA	0.035	0.169	-155.204	-122.556
13	1	13	1.351	1.471	2.52	23244	0.651	0.18	NA	0.051	0.244	-50.474	104.73
14	1	14	1.458	1.412	2.73	20817	0.774	0.065	NA	0.123	0.585	-28.754	21.72
15	1	15	1.496	1.407	2.94	24285	0.811	0.029	NA	0.038	0.179	-7.54	21.214
16	1	16	1.422	1.481	3.15	33531	0.916	0.119	NA	0.104	0.497	134.44	141.98
17	1	17	1.467	1.531	3.36	23955	0.983	0.127	NA	0.067	0.319	48.462	-85.978
18	1	18	1.426	1.47	3.57	24896	1.057	0.109	NA	0.074	0.351	-123.29	-171.751
19	1	19	1.465	1.469	3.78	24605	1.095	0.078	NA	0.038	0.182	-0.772	122.517
20	1	20	1.466	1.475	3.99	19901	1.1	0.081	NA	0.006	0.027	78.432	79.204
21	1	21	1.379	1.44	4.2	15057	1.195	0.146	NA	0.094	0.448	-158.084	123.484
22	1	22	1.374	1.541	4.41	15901	1.296	0.193	NA	0.101	0.482	92.384	-109.531
23	1	23	1.272	1.497	4.62	10109	1.408	0.263	NA	0.112	0.533	-156.66	110.956
24	1	24	1.207	1.512	4.83	6816	1.474	0.33	NA	0.067	0.317	166.636	-36.705
25	1	25	1.237	1.54	5.04	9373	1.515	0.311	NA	0.041	0.194	43.021	-123.615
26	1	26	1.225	1.545	5.25	6545	1.528	0.324	NA	0.012	0.059	157.213	114.192
27	1	27	1.215	1.49	5.46	15330	1.583	0.316	NA	0.056	0.265	-100.172	102.615
28	1	28	1.27	1.528	5.67	16155	1.649	0.276	NA	0.066	0.315	34.796	134.967
29	1	29	1.283	1.464	5.88	10688	1.714	0.244	NA	0.065	0.31	-78.295	-113.091
30	1	30	1.353	1.455	6.09	17021	1.785	0.174	NA	0.071	0.338	-7.22	71.076
31	1	31	1.376	1.446	6.3	21567	1.81	0.149	NA	0.025	0.117	-21.82	-14.601
32	1	32	1.372	1.515	6.51	30372	1.879	0.179	NA	0.069	0.33	93.14	114.96
33	1	33	1.437	1.512	6.72	25727	1.944	0.128	NA	0.064	0.307	-2.305	-95.444
34	1	34	1.412	1.5	6.93	19816	1.972	0.139	NA	0.028	0.133	-154.292	-151.987
35	1	35	1.418	1.494	7.14	22602	1.98	0.13	NA	0.009	0.042	-44.98	109.312
36	1	36	1.492	1.479	7.35	34557	2.056	0.069	NA	0.075	0.359	-11.391	33.589
37	1	37	1.582	1.484	7.56	25823	2.146	0.089	NA	0.091	0.431	3.083	14.474
38	1	38	1.492	1.486	7.77	18952	2.237	0.076	NA	0.091	0.431	178.637	175.554
39	1	39	1.485	1.532	7.98	27507	2.283	0.121	NA	0.046	0.22	98.425	-80.212
40	1	40	1.383	1.532	8.19	16846	2.385	0.181	NA	0.102	0.486	-179.925	81.65
41	1	41	1.443	1.521	8.4	21894	2.446	0.131	NA	0.061	0.289	-10.164	169.761
42	1	42	1.369	1.523	8.61	17817	2.52	0.187	NA	0.074	0.351	178.549	-171.287
43	1	43	1.321	1.486	8.82	14760	2.58	0.213	NA	0.061	0.289	-142.597	38.854
44	1	44	1.282	1.515	9.03	22143	2.629	0.26	NA	0.048	0.23	142.984	-74.419
45	1	45	1.235	1.509	9.24	16454	2.676	0.302	NA	0.047	0.225	-172.441	44.575
46	1	46	1.296	1.472	9.45	17627	2.747	0.234	NA	0.071	0.337	-31.35	141.091
47	1	47	1.188	1.502	9.66	17676	2.859	0.346	NA	0.112	0.534	164.523	-164.127
48	1	48	1.279	1.442	9.87	12531	2.968	0.245	NA	0.109	0.52	-33.204	162.272
49	1	49	1.204	1.464	10.08	21013	3.046	0.322	NA	0.078	0.372	163.867	-162.929
50	1	50	1.169	1.481	10.29	27257	3.085	0.359	NA	0.038	0.183	154.502	-9.365
51	1	51	1.188	1.477	10.5	17941	3.104	0.339	NA	0.02	0.094	-11.978	-166.48
52	1	52	1.075	1.612	10.71	17659	3.281	0.488	NA	0.177	0.841	129.883	141.861
53	1	53	1.121	1.58	10.92	24386	3.336	0.434	NA	0.055	0.264	-34.989	-164.873
54	1	54	1.125	1.675	11.13	29806	3.431	0.474	NA	0.095	0.451	87.257	122.246
55	1	55	1.175	1.737	11.34	5538	3.51	0.472	NA	0.079	0.376	51.354	-35.903
56	1	56	1.063	1.677	11.55	25499	3.637	0.527	NA	0.126	0.602	-151.654	156.992
57	1	57	1.04	1.673	11.76	27206	3.66	0.546	NA	0.024	0.113	-170.967	-19.313
58	1	58	1.056	1.688	11.97	26355	3.682	0.54	NA	0.021	0.102	42.892	-146.141
59	1	59	1.104	1.69	12.18	25117	3.73	0.5	NA	0.048	0.23	3.383	-39.509
60	1	60	1.132	1.726	12.39	23387	3.776	0.498	NA	0.046	0.218	51.825	48.442
61	1	61	1.075	1.66	12.6	22239	3.864	0.509	NA	0.088	0.418	-130.581	177.595
62	1	62	1.112	1.631	12.81	19688	3.911	0.463	NA	0.047	0.223	-38.218	92.363
63	1	63	1.139	1.668	13.02	33755	3.957	0.458	NA	0.046	0.219	53.454	91.672
64	1	64	1.153	1.623	13.23	25949	4.003	0.423	NA	0.047	0.222	-72.801	-126.256
65	1	65	1.194	1.621	13.44	26513	4.044	0.387	NA	0.041	0.196	-2.676	70.126
66	1	66	1.215	1.581	13.65	25256	4.09	0.348	NA	0.045	0.215	-61.681	-59.006
67	1	67	1.246	1.533	13.86	23899	4.147	0.3	NA	0.057	0.272	-57.288	4.393
68	1	68	1.28	1.548	14.07	33077	4.183	0.276	NA	0.036	0.173	23.61	80.898
69	1	69	1.295	1.489	14.28	32471	4.244	0.238	NA	0.061	0.29	-75.007	-98.617
70	1	70	1.293	1.515	14.49	28298	4.27	0.25	NA	0.026	0.124	95.833	170.84
71	1	71	1.323	1.52	14.7	28829	4.301	0.224	NA	0.031	0.146	8.721	-87.112
72	1	72	1.366	1.513	14.91	29984	4.345	0.183	NA	0.044	0.209	-8.373	-17.095
73	1	73	1.385	1.39	15.12	21105	4.469	0.14	NA	0.125	0.595	-81.305	-72.932
74	1	74	1.463	1.371	15.33	28684	4.55	0.075	NA	0.08	0.382	-13.396	67.91
75	1	75	1.357	1.454	15.54	24452	4.684	0.17	NA	0.135	0.641	142.297	155.692
76	1	76	1.407	1.445	15.75	27997	4.736	0.118	NA	0.051	0.244	-10.069	-152.366
77	1	77	1.287	1.457	15.96	24179	4.856	0.239	NA	0.121	0.574	174.193	-175.738
78	1	78	1.222	1.51	16.17	18961	4.941	0.315	NA	0.084	0.402	141.058	-33.135
79	1	79	1.269	1.527	16.38	28821	4.991	0.276	NA	0.05	0.239	20.19	-120.868
80	1	80	1.349	1.469	16.59	32896	5.089	0.182	NA	0.099	0.469	-36.084	-56.274
81	1	81	1.366	1.459	16.8	25192	5.11	0.162	NA	0.021	0.098	-29.47	6.614
82	1	82	1.257	1.48	17.01	32910	5.221	0.273	NA	0.111	0.529	168.906	-161.623
83	1	83	1.285	1.47	17.22	29094	5.25	0.244	NA	0.029	0.139	-21.656	169.438
84	1	84	1.343	1.457	17.43	33068	5.31	0.184	NA	0.06	0.285	-12.341	9.315
85	1	85	1.319	1.553	17.64	32772	5.409	0.245	NA	0.099	0.471	104.185	116.526
86	1	86	1.289	1.584	17.85	30077	5.452	0.287	NA	0.043	0.204	133.362	29.177
87	1	87	1.331	1.542	18.06	28354	5.511	0.228	NA	0.059	0.282	-45.08	-178.442
88	1	88	1.407	1.572	18.27	20989	5.593	0.193	NA	0.082	0.39	21.77	66.85
89	1	89	1.36	1.528	18.48	30816	5.658	0.197	NA	0.065	0.31	-136.964	-158.734
90	1	90	1.341	1.536	18.69	33486	5.679	0.217	NA	0.021	0.098	155.33	-67.706
91	1	91	1.42	1.538	18.9	31724	5.758	0.158	NA	0.079	0.378	1.148	-154.182
92	1	92	1.371	1.52	19.11	26726	5.811	0.183	NA	0.052	0.25	-159.744	-160.892
93	1	93	1.435	1.528	19.32	21324	5.875	0.141	NA	0.064	0.306	7.399	167.143
94	1	94	1.486	1.563	19.53	17503	5.936	0.15	NA	0.062	0.294	34.319	26.92
95	1	95	1.465	1.52	19.74	29041	5.984	0.117	NA	0.047	0.226	-115.341	-149.66
96	1	96	1.44	1.524	19.95	29501	6.01	0.135	NA	0.026	0.123	170.823	-73.836
97	1	97	1.442	1.664	20.16	21792	6.15	0.259	NA	0.14	0.666	88.969	-81.854
98	1	98	1.526	1.624	20.37	14879	6.242	0.207	NA	0.092	0.439	-25.584	-114.553
99	1	99	1.45	1.65	20.58	23244	6.322	0.243	NA	0.08	0.38	161.178	-173.238
100	1	100	1.476	1.589	20.79	18824	6.388	0.178	NA	0.066	0.315	-66.705	132.116
101	1	101	1.479	1.598	21	16238	6.398	0.186	NA	0.01	0.047	72.273	138.979
102	1	102	1.555	1.609	21.21	9723	6.474	0.194	NA	0.076	0.363	8.034	-64.239
103	1	103	1.523	1.681	21.42	8059	6.552	0.263	NA	0.078	0.373	114.174	106.14
104	1	104	1.507	1.703	21.63	7035	6.58	0.286	NA	0.027	0.13	123.89	9.716
105	1	105	1.477	1.668	21.84	7601	6.626	0.254	NA	0.047	0.223	-130.404	105.706
106	1	106	1.49	1.712	22.05	8209	6.672	0.296	NA	0.046	0.219	73.572	-156.023
107	1	107	1.503	1.697	22.26	4674	6.692	0.28	NA	0.02	0.095	-47.984	-121.556
108	1	108	1.508	1.614	22.47	11552	6.775	0.197	NA	0.083	0.394	-86.877	-38.893
109	1	109	1.468	1.613	22.68	18468	6.815	0.203	NA	0.04	0.19	-177.702	-90.825
110	1	110	1.417	1.639	22.89	16475	6.872	0.245	NA	0.058	0.274	152.996	-29.302
111	1	111	1.525	1.595	23.1	10803	6.989	0.178	NA	0.117	0.555	-22.007	-175.003
112	1	112	1.573	1.581	23.31	8806	7.039	0.171	NA	0.05	0.237	-16.626	5.381
113	1	113	1.577	1.492	23.52	8851	7.128	0.092	NA	0.089	0.424	-86.968	-70.342
114	1	114	1.602	1.52	23.73	8782	7.165	0.13	NA	0.037	0.178	47.437	134.406
115	1	115	1.561	1.598	23.94	11741	7.254	0.185	NA	0.089	0.423	117.943	70.505
116	1	116	1.497	1.612	24.15	8657	7.319	0.196	NA	0.066	0.313	167.58	49.638
117	1	117	1.494	1.645	24.36	12268	7.352	0.229	NA	0.033	0.157	94.515	-73.065
118	1	118	1.455	1.646	24.57	6427	7.392	0.238	NA	0.04	0.188	178.552	84.037
119	1	119	1.453	1.6	24.78	11063	7.438	0.196	NA	0.046	0.218	-92.268	89.181
120	1	120	1.444	1.551	24.99	14824	7.488	0.155	NA	0.05	0.239	-100.171	-7.903
121	1	121	1.51	1.543	25.2	11679	7.554	0.127	NA	0.066	0.316	-6.265	93.906
122	1	122	1.592	1.566	25.41	11820	7.64	0.164	NA	0.085	0.407	15.697	21.962
123	1	123	1.577	1.56	25.62	9585	7.656	0.153	NA	0.016	0.077	-158.12	-173.818
124	1	124	1.544	1.669	25.83	6751	7.77	0.253	NA	0.114	0.542	106.812	-95.068
125	1	125	1.492	1.773	26.04	4652	7.886	0.357	NA	0.117	0.555	116.846	10.034
126	1	126	1.528	1.711	26.25	4851	7.958	0.294	NA	0.072	0.344	-59.795	-176.64
127	1	127	1.505	1.682	26.46	3754	7.996	0.265	NA	0.037	0.176	-127.976	-68.182
128	1	128	1.511	1.705	26.67	2664	8.02	0.288	NA	0.024	0.115	75.497	-156.527
129	1	129	1.456	1.678	26.88	1924	8.081	0.269	NA	0.062	0.294	-153.92	130.583
130	1	130	1.461	1.728	27.09	2779	8.132	0.317	NA	0.051	0.241	83.643	-122.437
131	1	131	1.427	1.768	27.3	1130	8.184	0.363	NA	0.052	0.249	130.608	46.965
132	1	132	1.425	1.742	27.51	4893	8.211	0.338	NA	0.026	0.126	-93.939	135.453
133	1	133	1.609	1.897	27.72	7835	8.451	0.487	NA	0.241	1.145	40.174	134.114
134	1	134	1.579	1.932	27.93	9565	8.497	0.518	NA	0.046	0.219	130.215	90.041
135	1	135	1.598	1.889	28.14	11522	8.544	0.477	NA	0.047	0.224	-66.477	163.308
136	1	136	1.615	1.816	28.35	9949	8.619	0.409	NA	0.074	0.353	-77.318	-10.841
137	1	137	1.703	1.798	28.56	20401	8.709	0.421	NA	0.09	0.429	-11.518	65.799
138	1	138	1.633	1.838	28.77	16546	8.789	0.435	NA	0.08	0.381	150.144	161.662
139	1	139	1.682	1.855	28.98	22758	8.84	0.466	NA	0.051	0.245	19.092	-131.052
140	1	140	1.585	1.826	29.19	20023	8.942	0.414	NA	0.101	0.483	-163.64	177.267
141	1	141	1.616	1.894	29.4	30726	9.016	0.486	NA	0.075	0.355	64.734	-131.625
142	1	142	1.641	1.905	29.61	34530	9.043	0.501	NA	0.027	0.127	23.851	-40.883
143	1	143	1.607	1.883	29.82	32614	9.083	0.473	NA	0.04	0.192	-147.315	-171.167
144	1	144	1.603	1.853	30.03	32326	9.114	0.443	NA	0.03	0.145	-97.347	49.969
145	1	145	1.527	1.886	30.24	32710	9.196	0.468	NA	0.083	0.395	156.578	-106.075
146	1	146	1.568	1.86	30.45	33341	9.245	0.445	NA	0.048	0.231	-31.509	171.913
147	1	147	1.465	1.795	30.66	33226	9.367	0.382	NA	0.122	0.581	-147.741	-116.232
148	1	148	1.423	1.827	30.87	30062	9.42	0.422	NA	0.053	0.252	142.613	-69.646
149	1	149	1.398	1.853	31.08	34058	9.456	0.454	NA	0.037	0.174	134.676	-7.937
150	1	150	1.417	1.848	31.29	32753	9.477	0.444	NA	0.02	0.097	-14.422	-149.097
151	1	151	1.359	1.872	31.5	33004	9.54	0.483	NA	0.063	0.301	157.711	172.133
152	1	152	1.339	1.851	31.71	33297	9.569	0.471	NA	0.029	0.137	-133.524	68.764
153	1	153	1.293	1.862	31.92	28701	9.616	0.5	NA	0.047	0.224	167.439	-59.037
154	1	154	1.221	1.798	32.13	19483	9.712	0.485	NA	0.097	0.46	-138.479	54.082
155	1	155	1.491	1.944	32.34	1497	10.019	0.527	NA	0.307	1.461	28.424	166.904
156	1	156	1.643	2.049	32.55	14152	10.204	0.643	NA	0.185	0.882	34.664	6.239
157	1	157	1.707	2.054	32.76	31590	10.268	0.663	NA	0.064	0.303	4.581	-30.083
158	1	158	1.707	2.072	32.97	31387	10.286	0.68	NA	0.018	0.085	88.631	84.05
159	1	159	1.681	1.937	33.18	22363	10.423	0.544	NA	0.137	0.653	-100.923	170.446
160	1	160	1.47	1.746	33.39	2114	10.708	0.332	NA	0.285	1.357	-137.675	-36.752
161	1	161	1.177	1.552	33.6	14909	11.06	0.371	NA	0.352	1.677	-146.558	-8.883
162	1	162	1.579	1.872	33.81	1969	11.574	0.458	NA	0.514	2.449	38.556	-174.886
163	1	163	1.498	1.798	34.02	1484	11.684	0.381	NA	0.11	0.522	-137.459	-176.016
164	1	164	1.304	1.56	34.23	7833	11.991	0.26	NA	0.307	1.462	-129.077	8.382
165	1	165	1.368	1.53	34.44	8292	12.061	0.191	NA	0.07	0.334	-25.427	103.65
166	1	166	1.519	1.756	34.65	1444	12.333	0.339	NA	0.272	1.297	56.291	81.718
167	1	167	1.32	1.508	34.86	19778	12.651	0.222	NA	0.318	1.513	-128.719	174.99
168	1	168	1.412	1.587	35.07	12541	12.772	0.202	NA	0.121	0.578	40.531	169.25
169	1	169	1.494	1.711	35.28	2263	12.92	0.295	NA	0.148	0.705	56.642	16.111
170	1	170	1.447	1.591	35.49	8266	13.049	0.189	NA	0.128	0.611	-111.293	-167.936
171	1	171	1.321	1.578	35.7	18218	13.176	0.258	NA	0.127	0.605	-173.956	-62.662
172	1	172	1.345	1.561	35.91	14414	13.205	0.229	NA	0.029	0.139	-35.255	138.701
173	1	173	1.339	1.514	36.12	12055	13.252	0.208	NA	0.047	0.224	-97.374	-62.119
174	1	174	1.389	1.572	36.33	14148	13.328	0.204	NA	0.076	0.362	49.077	146.451
175	1	175	1.422	1.566	36.54	19146	13.362	0.18	NA	0.034	0.161	-8.73	-57.806
176	1	176	1.368	1.599	36.75	12422	13.425	0.238	NA	0.063	0.298	149.193	157.922
177	1	177	1.261	1.609	36.96	12985	13.533	0.324	NA	0.108	0.515	174.587	25.394
178	1	178	1.386	1.681	37.17	8435	13.677	0.297	NA	0.144	0.687	29.978	-144.608
179	1	179	1.319	1.606	37.38	16490	13.777	0.278	NA	0.1	0.477	-131.933	-161.912
180	1	180	1.373	1.582	37.59	19524	13.836	0.223	NA	0.059	0.282	-23.787	108.146
181	1	181	1.347	1.584	37.8	24665	13.862	0.242	NA	0.026	0.124	176.884	-159.328
182	1	182	1.3	1.531	38.01	24996	13.933	0.25	NA	0.07	0.334	-131.435	51.681
183	1	183	1.256	1.647	38.22	19577	14.056	0.351	NA	0.123	0.588	110.931	-117.635
184	1	184	1.261	1.662	38.43	18747	14.072	0.358	NA	0.016	0.077	74.382	-36.549
185	1	185	1.248	1.594	38.64	19142	14.141	0.327	NA	0.069	0.33	-100.759	-175.141
186	1	186	1.324	1.618	38.85	29792	14.221	0.282	NA	0.08	0.38	17.117	117.876
187	1	187	1.256	1.522	39.06	18139	14.338	0.286	NA	0.117	0.558	-125.447	-142.564
188	1	188	1.23	1.611	39.27	20580	14.431	0.351	NA	0.093	0.442	106.402	-128.151
189	1	189	1.222	1.65	39.48	18474	14.471	0.38	NA	0.04	0.189	101.012	-5.39
190	1	190	1.197	1.627	39.69	11729	14.505	0.387	NA	0.035	0.164	-137.494	121.494
191	1	191	1.214	1.639	39.9	21881	14.526	0.38	NA	0.021	0.099	36.141	173.635
192	1	192	1.219	1.717	40.11	24610	14.604	0.426	NA	0.078	0.372	85.913	49.772
193	1	193	1.252	1.607	40.32	30103	14.719	0.33	NA	0.115	0.546	-73.363	-159.276
194	1	194	1.267	1.599	40.53	22528	14.736	0.313	NA	0.017	0.082	-28.003	45.36
195	1	195	1.321	1.631	40.74	21536	14.799	0.294	NA	0.063	0.299	30.844	58.847
196	1	196	1.375	1.611	40.95	18126	14.856	0.244	NA	0.057	0.273	-20.39	-51.235
197	1	197	1.303	1.597	41.16	21879	14.93	0.284	NA	0.074	0.351	-168.776	-148.385
198	1	198	1.259	1.571	41.37	16477	14.981	0.305	NA	0.051	0.242	-148.58	20.195
199	1	199	1.25	1.597	41.58	21632	15.009	0.326	NA	0.028	0.133	109.678	-101.742
200	1	200	1.284	1.641	41.79	24966	15.065	0.327	NA	0.056	0.266	52.174	-57.504
