# Supplementary material for: Random sub-diffusion and capture of genes by the nuclear pore reduces dynamics and coordinates inter-chromosomal movement
Source: eLife. 2021 May 18;10:e66238. doi: 10.7554/eLife.66238 (PMC8195609; doi:10.7554/eLife.66238)
Supplement: Figure 6—source data 1. [file elife-66238-fig6-data1.zip › CLUST_DB/CLUST_HIS4dip_MinusH/190814_QuickCap_H4dip_MinusH_Pri_02.csv]

Nr	TID	PID	x [micron]	y [micron]	t [sec]	I [val]	Len [micron]	D2S [micron]	D2R [micron]	D2P [micron]	v [micron/sec]	α [deg]	Δα [deg]
1	1	1	1.559	1.005	0	6683	0	0	NA	NA	NA	NA	NA
2	1	2	1.479	1.043	0.21	15532	0.088	0.088	NA	0.088	0.419	154.167	NA
3	1	3	1.471	1.057	0.42	12000	0.105	0.102	NA	0.017	0.08	120.254	-33.913
4	1	4	1.509	1.047	0.63	10879	0.144	0.065	NA	0.039	0.188	-15.543	-135.797
5	1	5	1.445	1.11	0.84	25924	0.234	0.155	NA	0.09	0.428	135.585	151.128
6	1	6	1.463	1.071	1.05	11191	0.277	0.117	NA	0.043	0.204	-64.828	159.587
7	1	7	1.546	1.089	1.26	7291	0.362	0.086	NA	0.085	0.404	12.322	77.149
8	1	8	1.673	0.951	1.47	4366	0.55	0.126	NA	0.188	0.896	-47.349	-59.671
9	1	9	1.672	1.006	1.68	2971	0.605	0.114	NA	0.055	0.262	90.772	138.12
10	1	10	1.481	1.136	1.89	7731	0.837	0.153	NA	0.232	1.103	145.879	55.108
11	1	11	1.437	1.218	2.1	22741	0.93	0.246	NA	0.093	0.444	117.858	-28.021
12	1	12	1.458	1.088	2.31	11620	1.061	0.131	NA	0.132	0.627	-80.871	161.271
13	1	13	1.443	1.144	2.52	28509	1.119	0.182	NA	0.058	0.276	105.416	-173.713
14	1	14	1.455	1.192	2.73	23336	1.169	0.214	NA	0.049	0.234	75.847	-29.569
15	1	15	1.48	1.173	2.94	34176	1.2	0.186	NA	0.031	0.149	-36.741	-112.589
16	1	16	1.507	1.174	3.15	32744	1.227	0.177	NA	0.027	0.13	2.091	38.832
17	1	17	1.557	1.213	3.36	34167	1.29	0.208	NA	0.063	0.299	37.911	35.82
18	1	18	1.611	1.208	3.57	33414	1.345	0.21	NA	0.055	0.261	-4.587	-42.497
19	1	19	1.631	1.248	3.78	34399	1.39	0.254	NA	0.045	0.213	63.586	68.172
20	1	20	1.674	1.263	3.99	32654	1.435	0.283	NA	0.045	0.214	19.032	-44.554
21	1	21	1.635	1.282	4.2	27029	1.478	0.288	NA	0.043	0.206	153.745	134.713
22	1	22	1.62	1.267	4.41	26651	1.499	0.27	NA	0.021	0.099	-134.822	71.433
23	1	23	1.637	1.282	4.62	27938	1.521	0.288	NA	0.022	0.104	40.137	174.958
24	1	24	1.681	1.271	4.83	33314	1.566	0.294	NA	0.046	0.218	-12.999	-53.135
25	1	25	1.717	1.249	5.04	33169	1.608	0.291	NA	0.042	0.2	-32.715	-19.717
26	1	26	1.679	1.261	5.25	33920	1.649	0.283	NA	0.04	0.191	162.429	-164.856
27	1	27	1.655	1.228	5.46	24840	1.689	0.243	NA	0.04	0.192	-125.684	71.887
28	1	28	1.602	1.269	5.67	26141	1.756	0.268	NA	0.067	0.319	142.577	-91.739
29	1	29	1.578	1.229	5.88	23859	1.802	0.225	NA	0.046	0.22	-120.967	96.457
30	1	30	1.618	1.227	6.09	32279	1.842	0.23	NA	0.04	0.189	-3.072	117.894
31	1	31	1.576	1.243	6.3	32520	1.887	0.239	NA	0.045	0.216	158.952	162.024
32	1	32	1.581	1.131	6.51	16838	2	0.128	NA	0.113	0.537	-87.055	113.993
33	1	33	1.568	1.207	6.72	21666	2.077	0.203	NA	0.077	0.369	100.113	-172.833
34	1	34	1.584	1.23	6.93	24051	2.105	0.226	NA	0.028	0.132	55.033	-45.08
35	1	35	1.607	1.242	7.14	19530	2.131	0.242	NA	0.026	0.124	28.797	-26.236
36	1	36	1.633	1.267	7.35	19377	2.167	0.273	NA	0.036	0.173	43.344	14.547
37	1	37	1.586	1.262	7.56	30692	2.214	0.259	NA	0.047	0.222	-174.272	142.383
38	1	38	1.676	1.274	7.77	34291	2.304	0.294	NA	0.09	0.431	7.382	-178.345
39	1	39	1.742	1.296	7.98	23820	2.373	0.344	NA	0.069	0.329	18.573	11.19
40	1	40	1.655	1.287	8.19	33907	2.46	0.299	NA	0.087	0.414	-174.118	167.309
41	1	41	1.633	1.282	8.4	33983	2.483	0.287	NA	0.023	0.109	-166.033	8.085
42	1	42	1.71	1.262	8.61	30805	2.562	0.298	NA	0.079	0.378	-14.305	151.728
43	1	43	1.637	1.316	8.82	33350	2.653	0.321	NA	0.09	0.431	143.295	157.599
44	1	44	1.603	1.311	9.03	27144	2.687	0.309	NA	0.034	0.164	-171.286	45.42
45	1	45	1.641	1.26	9.24	26131	2.75	0.269	NA	0.063	0.3	-53.037	118.249
46	1	46	1.638	1.333	9.45	32296	2.823	0.338	NA	0.073	0.345	92.338	145.375
47	1	47	1.591	1.29	9.66	21105	2.887	0.288	NA	0.064	0.303	-138.165	129.498
48	1	48	1.675	1.174	9.87	17260	3.03	0.205	NA	0.144	0.684	-54.153	84.012
49	1	49	1.664	1.242	10.08	18841	3.099	0.26	NA	0.069	0.329	98.909	153.062
50	1	50	1.713	1.225	10.29	23086	3.151	0.269	NA	0.052	0.247	-19.659	-118.568
51	1	51	1.724	1.225	10.5	19825	3.162	0.275	NA	0.011	0.051	1.606	21.265
52	1	52	1.661	1.285	10.71	24388	3.249	0.298	NA	0.087	0.415	136.473	134.867
53	1	53	1.704	1.266	10.92	29887	3.297	0.299	NA	0.048	0.226	-23.434	-159.907
54	1	54	1.667	1.304	11.13	30656	3.35	0.319	NA	0.053	0.253	134.181	157.615
55	1	55	1.678	1.261	11.34	20108	3.394	0.283	NA	0.045	0.212	-75.696	150.123
56	1	56	1.687	1.166	11.55	18683	3.489	0.206	NA	0.095	0.453	-84.777	-9.081
57	1	57	1.74	1.185	11.76	26154	3.546	0.256	NA	0.057	0.27	19.357	104.134
58	1	58	1.661	1.185	11.97	24793	3.625	0.208	NA	0.079	0.376	179.969	160.612
59	1	59	1.711	1.109	12.18	14073	3.716	0.185	NA	0.091	0.434	-56.907	123.124
60	1	60	1.743	1.266	12.39	17646	3.877	0.319	NA	0.16	0.763	78.705	135.612
61	1	61	1.786	1.261	12.6	17429	3.92	0.342	NA	0.043	0.206	-6.552	-85.257
62	1	62	1.651	1.097	12.81	18442	4.132	0.131	NA	0.212	1.01	-129.331	-122.779
63	1	63	1.772	1.119	13.02	8004	4.255	0.242	NA	0.123	0.586	10.247	139.577
64	1	64	1.86	1.063	13.23	7029	4.359	0.307	NA	0.103	0.493	-32.378	-42.625
65	1	65	1.9	1.012	13.44	7667	4.423	0.341	NA	0.065	0.309	-51.659	-19.282
66	1	66	1.845	0.971	13.65	5691	4.492	0.288	NA	0.069	0.327	-143.24	-91.581
67	1	67	1.825	0.968	13.86	4699	4.512	0.269	NA	0.02	0.095	-170.195	-26.955
68	1	68	1.822	0.855	14.07	4898	4.625	0.303	NA	0.113	0.538	-91.483	78.712
69	1	69	1.794	0.964	14.28	4290	4.738	0.239	NA	0.113	0.537	104.448	-164.069
70	1	70	1.531	1.234	14.49	8031	5.115	0.231	NA	0.377	1.796	134.349	29.901
71	1	71	1.508	1.298	14.7	7264	5.183	0.298	NA	0.068	0.325	109.255	-25.094
72	1	72	1.43	1.385	14.91	21233	5.3	0.402	NA	0.117	0.557	132.094	22.839
73	1	73	1.433	1.371	15.12	20642	5.315	0.387	NA	0.015	0.069	-75.766	152.14
74	1	74	1.486	1.327	15.33	14331	5.383	0.33	NA	0.069	0.327	-40.234	35.532
75	1	75	1.466	1.291	15.54	17610	5.425	0.301	NA	0.041	0.196	-119.088	-78.854
76	1	76	1.789	0.989	15.75	5230	5.867	0.231	NA	0.442	2.106	-43.078	76.01
77	1	77	1.739	1.016	15.96	6222	5.923	0.181	NA	0.056	0.269	151.404	-165.518
78	1	78	1.783	0.95	16.17	7665	6.003	0.231	NA	0.079	0.378	-56.068	152.528
79	1	79	1.877	0.885	16.38	4104	6.116	0.34	NA	0.114	0.542	-35.017	21.051
80	1	80	1.896	0.897	16.59	4936	6.139	0.353	NA	0.023	0.109	34.117	69.134
81	1	81	1.949	0.893	16.8	7995	6.193	0.405	NA	0.053	0.254	-4.415	-38.532
82	1	82	2.029	0.89	17.01	3967	6.273	0.484	NA	0.081	0.384	-2.227	2.188
83	1	83	1.944	0.826	17.22	3195	6.38	0.424	NA	0.107	0.509	-143.114	-140.886
84	1	84	1.845	0.891	17.43	3912	6.498	0.309	NA	0.117	0.559	146.595	-70.291
85	1	85	1.86	0.815	17.64	5471	6.575	0.356	NA	0.077	0.368	-79.386	134.019
86	1	86	1.965	0.893	17.85	3748	6.706	0.422	NA	0.131	0.626	36.466	115.852
87	1	87	1.857	0.9	18.06	8200	6.815	0.316	NA	0.109	0.517	176.381	139.916
88	1	88	1.994	0.929	18.27	3763	6.955	0.442	NA	0.14	0.667	12.184	-164.197
89	1	89	1.934	0.833	18.48	5265	7.069	0.412	NA	0.114	0.543	-122.009	-134.194
90	1	90	1.903	0.916	18.69	3251	7.158	0.355	NA	0.089	0.422	110.322	-127.669
91	1	91	1.903	0.863	18.9	4343	7.21	0.372	NA	0.052	0.248	-89.636	160.042
92	1	92	1.966	0.875	19.11	2431	7.274	0.428	NA	0.064	0.307	10.546	100.182
93	1	93	1.974	0.814	19.32	3268	7.336	0.457	NA	0.062	0.293	-82.636	-93.182
94	1	94	1.831	0.989	19.53	5358	7.562	0.272	NA	0.226	1.078	129.437	-147.926
95	1	95	1.977	0.923	19.74	3558	7.722	0.426	NA	0.16	0.763	-24.201	-153.639
96	1	96	1.928	0.865	19.95	5309	7.798	0.395	NA	0.076	0.361	-130.051	-105.85
97	1	97	1.736	0.99	20.16	3592	8.027	0.178	NA	0.229	1.091	146.939	-83.01
98	1	98	1.432	1.322	20.37	22037	8.477	0.341	NA	0.45	2.14	132.535	-14.404
99	1	99	1.857	0.899	20.58	5474	9.076	0.316	NA	0.599	2.852	-44.807	-177.342
100	1	100	1.925	0.879	20.79	3498	9.146	0.387	NA	0.071	0.336	-17.138	27.669
101	1	101	1.7	1.068	21	4343	9.44	0.155	NA	0.293	1.397	139.912	157.05
102	1	102	1.446	1.322	21.21	28200	9.799	0.336	NA	0.359	1.709	134.96	-4.952
103	1	103	1.736	0.969	21.42	3613	10.255	0.181	NA	0.456	2.172	-50.577	174.463
104	1	104	1.825	0.854	21.63	3780	10.4	0.306	NA	0.145	0.692	-52.528	-1.951
105	1	105	1.712	0.88	21.84	5088	10.516	0.197	NA	0.116	0.55	166.831	-140.641
106	1	106	1.856	0.864	22.05	2515	10.661	0.329	NA	0.145	0.691	-6.511	-173.342
107	1	107	1.839	0.846	22.26	6423	10.685	0.322	NA	0.024	0.116	-134.441	-127.93
108	1	108	1.897	0.864	22.47	6700	10.746	0.367	NA	0.061	0.289	16.725	151.165
109	1	109	1.909	0.839	22.68	4157	10.773	0.388	NA	0.027	0.131	-64.086	-80.811
110	1	110	1.878	0.85	22.89	3394	10.806	0.355	NA	0.033	0.157	161.517	-134.397
111	1	111	1.815	0.821	23.1	4283	10.875	0.315	NA	0.069	0.329	-155.66	42.823
112	1	112	1.772	0.89	23.31	7586	10.957	0.242	NA	0.082	0.389	121.973	-82.367
113	1	113	1.853	0.863	23.52	3496	11.042	0.327	NA	0.085	0.407	-18.649	-140.622
114	1	114	2.058	0.762	23.73	3283	11.27	0.555	NA	0.228	1.086	-26.193	-7.544
115	1	115	1.932	0.776	23.94	2527	11.397	0.438	NA	0.127	0.602	173.951	-159.856
116	1	116	1.901	0.792	24.15	4362	11.432	0.403	NA	0.035	0.167	151.734	-22.217
117	1	117	1.939	0.803	24.36	3125	11.471	0.43	NA	0.039	0.186	15.232	-136.502
118	1	118	1.924	0.796	24.57	3872	11.487	0.421	NA	0.016	0.077	-155.705	-170.937
119	1	119	1.931	0.78	24.78	4808	11.505	0.435	NA	0.018	0.084	-67.698	88.007
120	1	120	1.968	0.789	24.99	2109	11.544	0.463	NA	0.039	0.185	13.983	81.681
121	1	121	1.924	0.891	25.2	3138	11.655	0.383	NA	0.112	0.531	113.378	99.395
122	1	122	1.965	0.783	25.41	2803	11.771	0.462	NA	0.115	0.549	-69.316	177.307
123	1	123	1.823	0.814	25.62	2596	11.916	0.325	NA	0.146	0.693	167.904	-122.78
124	1	124	1.771	0.927	25.83	5804	12.041	0.226	NA	0.124	0.593	114.627	-53.277
125	1	125	1.736	0.929	26.04	13425	12.075	0.193	NA	0.035	0.165	176.975	62.349
126	1	126	1.817	1.005	26.25	14359	12.186	0.259	NA	0.111	0.53	43.021	-133.954
127	1	127	1.845	0.982	26.46	19027	12.222	0.287	NA	0.036	0.171	-39.088	-82.11
128	1	128	1.809	0.942	26.67	34470	12.276	0.258	NA	0.054	0.256	-132.161	-93.072
129	1	129	1.811	0.976	26.88	18257	12.31	0.254	NA	0.034	0.162	86.521	-141.319
130	1	130	1.782	1.12	27.09	27249	12.457	0.252	NA	0.147	0.699	101.319	14.798
131	1	131	1.778	1.031	27.3	16477	12.547	0.221	NA	0.09	0.427	-92.565	166.116
132	1	132	1.737	1.001	27.51	8243	12.598	0.178	NA	0.051	0.244	-144.438	-51.873
133	1	133	1.784	0.988	27.72	9179	12.646	0.226	NA	0.049	0.232	-14.672	129.766
134	1	134	1.801	0.943	27.93	6935	12.695	0.25	NA	0.048	0.229	-69.479	-54.808
135	1	135	1.727	0.982	28.14	11808	12.778	0.169	NA	0.084	0.398	152.5	-138.021
136	1	136	1.773	1.113	28.35	11537	12.917	0.24	NA	0.139	0.66	70.397	-82.103
137	1	137	1.8	1.09	28.56	7707	12.952	0.256	NA	0.035	0.168	-39.192	-109.589
138	1	138	1.858	1.096	28.77	12283	13.01	0.313	NA	0.058	0.277	5.803	44.995
139	1	139	1.829	1.082	28.98	12994	13.043	0.281	NA	0.033	0.156	-153.353	-159.156
140	1	140	1.839	1.086	29.19	11086	13.054	0.292	NA	0.011	0.052	22.872	176.225
141	1	141	1.894	1.023	29.4	8189	13.137	0.336	NA	0.083	0.396	-48.549	-71.421
142	1	142	1.964	1.062	29.61	6587	13.217	0.41	NA	0.08	0.382	28.928	77.477
143	1	143	2.026	0.976	29.82	12021	13.323	0.468	NA	0.106	0.503	-54.344	-83.271
144	1	144	2.01	0.953	30.03	8799	13.351	0.454	NA	0.028	0.134	-124.243	-69.899
145	1	145	2.068	0.961	30.24	13725	13.41	0.511	NA	0.059	0.28	7.97	132.212
146	1	146	1.983	0.97	30.45	12731	13.495	0.426	NA	0.085	0.406	174.467	166.497
147	1	147	2.054	0.957	30.66	9766	13.567	0.497	NA	0.071	0.34	-10.002	175.531
148	1	148	2.021	0.927	30.87	9642	13.611	0.469	NA	0.045	0.214	-137.404	-127.402
149	1	149	2.036	0.944	31.08	10250	13.635	0.481	NA	0.023	0.11	48.919	-173.677
150	1	150	2.095	1.003	31.29	9109	13.718	0.536	NA	0.083	0.396	44.983	-3.936
151	1	151	2.05	0.927	31.5	8733	13.806	0.498	NA	0.088	0.42	-120.196	-165.179
152	1	152	2.073	0.95	31.71	7577	13.838	0.517	NA	0.032	0.154	45.594	165.79
153	1	153	2.038	0.954	31.92	5599	13.874	0.481	NA	0.036	0.171	173.223	127.629
154	1	154	2.036	1.028	32.13	10592	13.949	0.478	NA	0.074	0.354	91.37	-81.853
155	1	155	2.051	1.006	32.34	8563	13.976	0.493	NA	0.027	0.13	-54.825	-146.195
156	1	156	2.04	1.022	32.55	10005	13.995	0.482	NA	0.019	0.092	125.061	179.886
157	1	157	1.948	1.057	32.76	12413	14.094	0.393	NA	0.099	0.47	159.205	34.144
158	1	158	1.921	1.081	32.97	8317	14.13	0.37	NA	0.036	0.172	138.024	-21.181
159	1	159	1.86	1.138	33.18	13183	14.213	0.33	NA	0.083	0.395	137.02	-1.004
160	1	160	1.914	1.123	33.39	13751	14.269	0.375	NA	0.056	0.265	-14.769	-151.789
161	1	161	1.835	1.193	33.6	13945	14.375	0.334	NA	0.106	0.503	138.79	153.559
162	1	162	1.791	1.223	33.81	14201	14.428	0.319	NA	0.053	0.254	145.605	6.815
163	1	163	1.819	1.117	34.02	10875	14.537	0.283	NA	0.109	0.521	-75.275	139.12
164	1	164	1.918	0.924	34.23	3136	14.755	0.368	NA	0.217	1.035	-62.826	12.449
165	1	165	1.823	0.958	34.44	3929	14.856	0.268	NA	0.101	0.481	160.683	-136.491
166	1	166	1.877	1.04	34.65	5789	14.954	0.32	NA	0.099	0.47	56.697	-103.987
167	1	167	1.851	1.158	34.86	11665	15.075	0.33	NA	0.121	0.574	102.197	45.5
168	1	168	1.829	1.16	35.07	6890	15.097	0.312	NA	0.022	0.106	175.146	72.949
169	1	169	1.843	1.282	35.28	13440	15.22	0.397	NA	0.123	0.586	83.524	-91.621
170	1	170	1.911	1.315	35.49	14109	15.295	0.47	NA	0.075	0.359	26.372	-57.153
171	1	171	1.887	1.286	35.7	19022	15.333	0.433	NA	0.037	0.178	-128.386	-154.758
172	1	172	1.929	1.303	35.91	21653	15.378	0.476	NA	0.045	0.215	21.423	149.809
173	1	173	1.949	1.296	36.12	33493	15.399	0.488	NA	0.021	0.101	-17.03	-38.453
174	1	174	1.98	1.261	36.33	32296	15.446	0.494	NA	0.047	0.222	-48.659	-31.629
175	1	175	1.948	1.281	36.54	32204	15.483	0.478	NA	0.038	0.179	148.08	-163.261
176	1	176	2.009	1.266	36.75	32659	15.546	0.521	NA	0.063	0.298	-13.859	-161.939
177	1	177	1.953	1.266	36.96	32706	15.602	0.473	NA	0.056	0.268	179.947	-166.194
178	1	178	1.933	1.266	37.17	32159	15.622	0.456	NA	0.02	0.096	-178.693	1.36
179	1	179	1.868	1.251	37.38	29525	15.688	0.396	NA	0.066	0.316	-167.288	11.406
180	1	180	1.913	1.099	37.59	10205	15.847	0.367	NA	0.158	0.754	-73.632	93.656
181	1	181	1.895	0.974	37.8	6628	15.973	0.337	NA	0.127	0.603	-98.19	-24.558
182	1	182	1.948	1.024	38.01	4004	16.046	0.39	NA	0.073	0.348	43.09	141.28
183	1	183	2.007	0.941	38.22	6540	16.148	0.453	NA	0.101	0.483	-54.627	-97.718
184	1	184	1.92	1.024	38.43	6289	16.268	0.362	NA	0.12	0.573	136.244	-169.129
185	1	185	1.925	1.001	38.64	7488	16.292	0.366	NA	0.024	0.112	-78.16	145.597
186	1	186	1.896	0.939	38.85	10397	16.36	0.343	NA	0.068	0.326	-115.074	-36.915
187	1	187	1.847	0.96	39.06	7641	16.413	0.291	NA	0.053	0.253	157.184	-87.741
188	1	188	1.98	1.074	39.27	12100	16.588	0.427	NA	0.175	0.832	40.49	-116.694
189	1	189	1.969	0.909	39.48	6841	16.753	0.421	NA	0.165	0.786	-93.756	-134.247
190	1	190	2.022	0.837	39.69	4407	16.842	0.492	NA	0.089	0.426	-53.956	39.8
191	1	191	2.042	0.915	39.9	6084	16.923	0.492	NA	0.081	0.386	75.171	129.126
192	1	192	2.02	1.05	40.11	11656	17.06	0.464	NA	0.137	0.651	99.33	24.16
193	1	193	1.997	0.944	40.32	6973	17.168	0.442	NA	0.108	0.514	-102.388	158.282
194	1	194	1.955	1.079	40.53	13604	17.309	0.404	NA	0.141	0.67	107.13	-150.482
195	1	195	2.008	1.033	40.74	6438	17.379	0.45	NA	0.07	0.332	-41.513	-148.643
196	1	196	1.97	1.07	40.95	7046	17.432	0.417	NA	0.053	0.252	134.812	176.326
197	1	197	2.036	1.062	41.16	12260	17.498	0.481	NA	0.067	0.317	-7.237	-142.049
198	1	198	2.115	1.037	41.37	7933	17.581	0.558	NA	0.083	0.395	-17.545	-10.308
199	1	199	2.046	1.047	41.58	13751	17.651	0.49	NA	0.07	0.333	171.373	-171.082
200	1	200	2.137	0.978	41.79	11842	17.765	0.579	NA	0.115	0.545	-37.54	151.087
