# Supplementary material for: Random sub-diffusion and capture of genes by the nuclear pore reduces dynamics and coordinates inter-chromosomal movement
Source: eLife. 2021 May 18;10:e66238. doi: 10.7554/eLife.66238 (PMC8195609; doi:10.7554/eLife.66238)
Supplement: Figure 6—source data 1. [file elife-66238-fig6-data1.zip › CLUST_DB/CLUST_HIS4dip_MinusH/190814_QuickCap_H4dip_MinusH_Pri_04.csv]

Nr	TID	PID	x [micron]	y [micron]	t [sec]	I [val]	Len [micron]	D2S [micron]	D2R [micron]	D2P [micron]	v [micron/sec]	α [deg]	Δα [deg]
1	1	1	1.011	1.705	0	32642	0	0	NA	NA	NA	NA	NA
2	1	2	1.014	1.608	0.21	33885	0.097	0.097	NA	0.097	0.461	-88.473	NA
3	1	3	0.935	1.735	0.42	18483	0.246	0.082	NA	0.149	0.71	122.06	-149.467
4	1	4	1.005	1.611	0.63	31121	0.388	0.094	NA	0.142	0.675	-60.56	177.38
5	1	5	0.946	1.668	0.84	25077	0.469	0.076	NA	0.082	0.389	136.189	-163.252
6	1	6	0.929	1.655	1.05	17873	0.49	0.096	NA	0.021	0.099	-143.139	80.672
7	1	7	0.887	1.618	1.26	25414	0.546	0.152	NA	0.056	0.267	-138.732	4.407
8	1	8	0.945	1.735	1.47	31895	0.677	0.073	NA	0.131	0.622	63.827	-157.44
9	1	9	0.966	1.744	1.68	33557	0.7	0.059	NA	0.023	0.111	20.526	-43.302
10	1	10	1.049	1.75	1.89	29286	0.783	0.058	NA	0.083	0.394	4.257	-16.269
11	1	11	0.927	1.905	2.1	34628	0.98	0.217	NA	0.197	0.94	128.115	123.858
12	1	12	0.952	1.868	2.31	32885	1.025	0.173	NA	0.045	0.213	-56.887	174.998
13	1	13	0.921	1.833	2.52	28209	1.071	0.157	NA	0.046	0.217	-131.374	-74.487
14	1	14	1.02	1.807	2.73	29241	1.172	0.102	NA	0.102	0.485	-15.086	116.287
15	1	15	1.055	1.88	2.94	33132	1.254	0.18	NA	0.081	0.387	64.07	79.157
16	1	16	1.089	1.827	3.15	31278	1.316	0.144	NA	0.063	0.299	-57.643	-121.713
17	1	17	1.072	1.909	3.36	33143	1.4	0.212	NA	0.083	0.397	101.923	159.567
18	1	18	1.064	1.921	3.57	31680	1.414	0.222	NA	0.014	0.069	122.102	20.179
19	1	19	1.044	1.956	3.78	33230	1.454	0.253	NA	0.04	0.191	119.213	-2.889
20	1	20	1.141	1.967	3.99	27677	1.551	0.292	NA	0.097	0.462	6.906	-112.307
21	1	21	1.146	1.962	4.2	28868	1.559	0.29	NA	0.008	0.037	-43.383	-50.289
22	1	22	1.169	1.875	4.41	32066	1.649	0.231	NA	0.09	0.427	-75.767	-32.384
23	1	23	1.079	1.875	4.62	33390	1.738	0.183	NA	0.09	0.427	179.962	-104.271
24	1	24	1.02	1.932	4.83	26404	1.82	0.227	NA	0.081	0.387	135.857	-44.104
25	1	25	1.089	1.948	5.04	32616	1.891	0.255	NA	0.071	0.338	12.949	-122.908
26	1	26	0.976	1.96	5.25	33341	2.005	0.257	NA	0.114	0.543	174.02	161.07
27	1	27	0.997	1.949	5.46	33307	2.028	0.244	NA	0.024	0.113	-27.636	158.344
28	1	28	1.068	1.809	5.67	33572	2.185	0.118	NA	0.157	0.746	-62.954	-35.319
29	1	29	1.058	1.834	5.88	32479	2.212	0.137	NA	0.027	0.127	112.301	175.256
30	1	30	1.083	1.895	6.09	30237	2.278	0.202	NA	0.066	0.313	67.842	-44.46
31	1	31	1.119	1.969	6.3	33533	2.36	0.284	NA	0.082	0.391	64.209	-3.633
32	1	32	1.147	2.007	6.51	31409	2.408	0.331	NA	0.048	0.229	53.734	-10.475
33	1	33	1.278	2.026	6.72	24601	2.54	0.418	NA	0.132	0.631	8.304	-45.429
34	1	34	1.246	1.998	6.93	27957	2.584	0.375	NA	0.043	0.207	-138.399	-146.703
35	1	35	1.285	1.955	7.14	26244	2.642	0.37	NA	0.058	0.277	-47.349	91.049
36	1	36	1.357	1.982	7.35	33139	2.719	0.443	NA	0.077	0.367	21.051	68.401
37	1	37	1.396	1.94	7.56	33531	2.777	0.45	NA	0.058	0.274	-47.777	-68.829
38	1	38	1.251	1.971	7.77	26739	2.925	0.358	NA	0.148	0.705	167.731	-144.491
39	1	39	1.311	1.994	7.98	33032	2.988	0.416	NA	0.064	0.303	21.17	-146.562
40	1	40	1.278	1.927	8.19	24081	3.063	0.347	NA	0.075	0.357	-115.959	-137.128
41	1	41	1.39	1.901	8.4	32162	3.178	0.426	NA	0.115	0.546	-13.193	102.766
42	1	42	1.344	1.971	8.61	27889	3.262	0.425	NA	0.084	0.399	123.08	136.273
43	1	43	1.442	1.968	8.82	29442	3.36	0.504	NA	0.098	0.469	-1.775	-124.855
44	1	44	1.359	1.954	9.03	32061	3.445	0.427	NA	0.085	0.404	-170.555	-168.78
45	1	45	1.386	1.996	9.24	31889	3.495	0.474	NA	0.05	0.238	57.09	-132.355
46	1	46	1.348	1.964	9.45	33130	3.545	0.424	NA	0.049	0.235	-139.443	163.467
47	1	47	1.209	1.937	9.66	29326	3.687	0.304	NA	0.142	0.676	-169.192	-29.749
48	1	48	1.243	1.992	9.87	33248	3.751	0.368	NA	0.064	0.307	58.145	-132.663
49	1	49	1.206	1.999	10.08	16053	3.788	0.353	NA	0.037	0.177	168.5	110.355
50	1	50	1.251	1.988	10.29	29461	3.834	0.371	NA	0.046	0.221	-14.247	177.253
51	1	51	1.168	1.961	10.5	21324	3.922	0.3	NA	0.087	0.416	-161.889	-147.642
52	1	52	1.163	1.982	10.71	27965	3.944	0.315	NA	0.022	0.104	104.089	-94.022
53	1	53	1.151	1.902	10.92	22414	4.025	0.241	NA	0.081	0.386	-98.067	157.844
54	1	54	1.17	1.815	11.13	33376	4.113	0.193	NA	0.088	0.42	-78.123	19.944
55	1	55	1.145	1.778	11.34	33600	4.158	0.152	NA	0.045	0.214	-123.526	-45.403
56	1	56	1.162	1.825	11.55	33821	4.208	0.192	NA	0.05	0.237	69.97	-166.504
57	1	57	1.192	1.916	11.76	18397	4.303	0.277	NA	0.096	0.456	71.64	1.67
58	1	58	1.226	1.872	11.97	26380	4.359	0.272	NA	0.055	0.264	-52.311	-123.951
59	1	59	1.198	1.788	12.18	25361	4.447	0.204	NA	0.088	0.421	-108.11	-55.8
60	1	60	1.209	1.857	12.39	16281	4.517	0.249	NA	0.07	0.333	81.105	-170.785
61	1	61	1.177	1.912	12.6	24465	4.581	0.265	NA	0.064	0.303	119.943	38.838
62	1	62	1.183	1.829	12.81	29145	4.664	0.212	NA	0.083	0.396	-85.945	154.112
63	1	63	1.165	1.794	13.02	31897	4.703	0.178	NA	0.039	0.187	-117.092	-31.147
64	1	64	1.109	1.817	13.23	32654	4.764	0.148	NA	0.061	0.289	157.908	-85
65	1	65	1.18	1.829	13.44	23010	4.836	0.209	NA	0.071	0.34	9.772	-148.135
66	1	66	1.229	1.837	13.65	22103	4.885	0.254	NA	0.05	0.237	9.329	-0.443
67	1	67	1.125	1.974	13.86	22037	5.057	0.292	NA	0.172	0.818	126.999	117.669
68	1	68	1.182	1.98	14.07	30841	5.114	0.324	NA	0.057	0.273	6.174	-120.825
69	1	69	1.376	1.966	14.28	28915	5.309	0.449	NA	0.195	0.927	-4.143	-10.317
70	1	70	1.392	1.91	14.49	29267	5.368	0.432	NA	0.059	0.279	-74.545	-70.402
71	1	71	1.405	1.874	14.7	16351	5.406	0.428	NA	0.038	0.183	-70.878	3.667
72	1	72	1.414	1.845	14.91	19707	5.436	0.426	NA	0.03	0.141	-71.55	-0.672
73	1	73	1.437	1.815	15.12	13796	5.474	0.44	NA	0.038	0.18	-52.401	19.149
74	1	74	1.49	1.788	15.33	8096	5.534	0.486	NA	0.06	0.285	-27.065	25.336
75	1	75	1.394	1.771	15.54	12998	5.632	0.388	NA	0.098	0.467	-170.212	-143.148
76	1	76	1.559	1.856	15.75	21256	5.817	0.568	NA	0.185	0.883	27.139	-162.649
77	1	77	1.571	1.71	15.96	22154	5.964	0.559	NA	0.147	0.7	-85.345	-112.484
78	1	78	1.528	1.705	16.17	17337	6.007	0.517	NA	0.043	0.203	-173.272	-87.927
79	1	79	1.433	1.721	16.38	8957	6.103	0.422	NA	0.097	0.461	170.411	-16.317
80	1	80	1.486	1.776	16.59	16407	6.18	0.48	NA	0.077	0.367	46.282	-124.129
81	1	81	1.469	1.748	16.8	10875	6.214	0.459	NA	0.034	0.16	-121.313	-167.595
82	1	82	1.495	1.807	17.01	20539	6.279	0.495	NA	0.065	0.31	65.825	-172.862
83	1	83	1.466	1.825	17.22	20147	6.314	0.47	NA	0.035	0.165	148.661	82.836
84	1	84	1.514	1.843	17.43	16264	6.365	0.521	NA	0.051	0.244	20.6	-128.061
85	1	85	1.569	1.862	17.64	11976	6.423	0.579	NA	0.058	0.276	18.866	-1.735
86	1	86	1.545	1.921	17.85	15596	6.487	0.575	NA	0.063	0.302	112.182	93.316
87	1	87	1.577	1.92	18.06	16736	6.519	0.606	NA	0.033	0.156	-0.549	-112.731
88	1	88	1.497	1.874	18.27	13994	6.612	0.514	NA	0.093	0.443	-150.339	-149.79
89	1	89	1.66	1.896	18.48	25563	6.777	0.676	NA	0.165	0.785	7.52	157.859
90	1	90	1.716	1.936	18.69	25646	6.847	0.742	NA	0.069	0.33	35.557	28.037
91	1	91	1.696	1.919	18.9	25130	6.873	0.717	NA	0.026	0.125	-140.039	-175.597
92	1	92	1.639	1.891	19.11	25111	6.937	0.655	NA	0.064	0.303	-153.853	-13.814
93	1	93	1.675	1.908	19.32	25004	6.976	0.694	NA	0.04	0.188	24.627	178.48
94	1	94	1.693	1.979	19.53	18073	7.05	0.735	NA	0.074	0.353	75.844	51.217
95	1	95	1.536	1.943	19.74	28473	7.211	0.576	NA	0.161	0.766	-166.834	117.322
96	1	96	1.627	1.961	19.95	17550	7.303	0.667	NA	0.092	0.44	11.366	178.2
97	1	97	1.681	1.936	20.16	29329	7.363	0.708	NA	0.059	0.283	-24.519	-35.885
98	1	98	1.626	1.948	20.37	21585	7.419	0.661	NA	0.056	0.268	167.954	-167.527
99	1	99	1.649	1.967	20.58	19389	7.449	0.689	NA	0.03	0.141	39.441	-128.513
100	1	100	1.697	2	20.79	15327	7.507	0.746	NA	0.059	0.279	34.223	-5.217
101	1	101	1.73	2.013	21	11741	7.542	0.781	NA	0.035	0.166	21.543	-12.681
102	1	102	1.704	2.023	21.21	21585	7.57	0.762	NA	0.028	0.135	157.404	135.861
103	1	103	1.755	2.003	21.42	14581	7.625	0.801	NA	0.055	0.262	-21.653	-179.057
104	1	104	1.699	2.015	21.63	21026	7.682	0.754	NA	0.057	0.271	168.145	-170.202
105	1	105	1.686	1.987	21.84	25506	7.713	0.731	NA	0.031	0.147	-114.214	77.641
106	1	106	1.685	2.013	22.05	21077	7.739	0.741	NA	0.026	0.125	91.863	-153.923
107	1	107	1.692	2.026	22.26	20499	7.754	0.753	NA	0.015	0.071	63.459	-28.404
108	1	108	1.741	2.026	22.47	17337	7.803	0.797	NA	0.049	0.233	0	-63.459
109	1	109	1.739	2	22.68	26958	7.83	0.785	NA	0.027	0.127	-95.261	-95.261
110	1	110	1.772	2.009	22.89	24034	7.864	0.819	NA	0.034	0.164	15.027	110.288
111	1	111	1.73	2.013	23.1	18246	7.907	0.782	NA	0.042	0.202	173.835	158.808
112	1	112	1.709	2.002	23.31	20200	7.931	0.758	NA	0.024	0.114	-151.065	35.1
113	1	113	1.644	2.015	23.52	20689	7.997	0.704	NA	0.066	0.315	168.206	-40.728
114	1	114	1.613	1.96	23.73	25122	8.06	0.653	NA	0.063	0.301	-119.383	72.41
115	1	115	1.559	1.924	23.94	17499	8.125	0.59	NA	0.065	0.309	-145.802	-26.418
116	1	116	1.539	1.983	24.15	15398	8.188	0.596	NA	0.063	0.299	108.759	-105.44
117	1	117	1.576	2.034	24.36	22724	8.251	0.653	NA	0.063	0.298	53.83	-54.929
118	1	118	1.613	2.015	24.57	23737	8.291	0.676	NA	0.041	0.195	-26.64	-80.47
119	1	119	1.652	2.068	24.78	26033	8.357	0.736	NA	0.066	0.313	53.48	80.12
120	1	120	1.611	2.068	24.99	26425	8.398	0.701	NA	0.041	0.193	179.753	126.273
121	1	121	1.654	2.068	25.2	33087	8.441	0.738	NA	0.043	0.204	-0.032	-179.785
122	1	122	1.69	2.077	25.41	32940	8.478	0.774	NA	0.037	0.178	13.713	13.744
123	1	123	1.545	2.053	25.62	33952	8.625	0.637	NA	0.147	0.702	-170.383	175.905
124	1	124	1.732	2.061	25.83	26222	8.812	0.804	NA	0.187	0.89	2.703	173.085
125	1	125	1.694	2.059	26.04	29457	8.85	0.769	NA	0.037	0.178	-175.669	-178.372
126	1	126	1.687	2.02	26.25	32966	8.889	0.745	NA	0.039	0.186	-101.356	74.313
127	1	127	1.576	2.046	26.46	17828	9.002	0.659	NA	0.114	0.541	166.967	-91.677
128	1	128	1.553	2.045	26.67	23219	9.025	0.639	NA	0.023	0.11	-178.804	14.23
129	1	129	1.607	2.065	26.88	21958	9.083	0.696	NA	0.057	0.273	19.975	-161.222
130	1	130	1.499	1.98	27.09	17926	9.22	0.56	NA	0.137	0.653	-141.751	-161.725
131	1	131	1.392	1.895	27.3	16718	9.356	0.426	NA	0.136	0.648	-141.63	0.121
132	1	132	1.371	1.884	27.51	12309	9.38	0.402	NA	0.024	0.115	-151.155	-9.525
133	1	133	1.41	1.94	27.72	13663	9.449	0.463	NA	0.069	0.327	55.243	-153.603
134	1	134	1.39	1.981	27.93	15494	9.494	0.468	NA	0.045	0.215	116.813	61.57
135	1	135	1.385	1.969	28.14	23485	9.506	0.458	NA	0.012	0.058	-112.667	130.52
136	1	136	1.335	1.916	28.35	20480	9.58	0.386	NA	0.074	0.352	-133.396	-20.729
137	1	137	1.388	2.009	28.56	19157	9.687	0.483	NA	0.107	0.511	60.316	-166.288
138	1	138	1.346	1.952	28.77	18474	9.758	0.415	NA	0.071	0.337	-126.455	173.228
139	1	139	1.416	1.903	28.98	20249	9.844	0.451	NA	0.086	0.409	-34.594	91.862
140	1	140	1.474	1.927	29.19	22400	9.906	0.513	NA	0.062	0.296	22.788	57.381
141	1	141	1.448	1.959	29.4	21544	9.947	0.505	NA	0.041	0.195	128.748	105.961
142	1	142	1.346	2.037	29.61	23528	10.075	0.471	NA	0.128	0.611	142.741	13.993
143	1	143	1.379	2.061	29.82	11675	10.117	0.512	NA	0.041	0.196	35.446	-107.295
144	1	144	1.403	2.053	30.03	15413	10.142	0.524	NA	0.025	0.12	-18.825	-54.271
145	1	145	1.539	2.077	30.24	24095	10.279	0.645	NA	0.138	0.655	10.119	28.943
146	1	146	1.492	2.038	30.45	22732	10.34	0.585	NA	0.061	0.288	-140.052	-150.171
147	1	147	1.478	2.054	30.66	23936	10.361	0.583	NA	0.021	0.102	131.37	-88.577
148	1	148	1.541	2.084	30.87	22378	10.43	0.651	NA	0.069	0.329	25.507	-105.863
149	1	149	1.516	2.074	31.08	32290	10.457	0.625	NA	0.026	0.126	-158.117	176.375
150	1	150	1.516	1.986	31.29	19816	10.545	0.578	NA	0.088	0.418	-90.042	68.075
151	1	151	1.504	2.008	31.5	25653	10.569	0.578	NA	0.024	0.116	118.293	-151.665
152	1	152	1.485	2.004	31.71	25369	10.589	0.56	NA	0.02	0.095	-169.921	71.786
153	1	153	1.548	2.004	31.92	21224	10.653	0.614	NA	0.064	0.302	-0.038	169.883
154	1	154	1.507	1.984	32.13	13454	10.699	0.568	NA	0.046	0.219	-153.971	-153.933
155	1	155	1.536	1.964	32.34	18438	10.734	0.585	NA	0.035	0.168	-34.386	119.584
156	1	156	1.518	1.911	32.55	19127	10.79	0.547	NA	0.056	0.265	-109.359	-74.972
157	1	157	1.434	1.907	32.76	20044	10.874	0.468	NA	0.084	0.401	-177.131	-67.772
158	1	158	1.408	1.907	32.97	28501	10.899	0.445	NA	0.025	0.12	-179.658	-2.528
159	1	159	1.471	1.904	33.18	12157	10.962	0.501	NA	0.063	0.3	-2.199	177.459
160	1	160	1.355	1.863	33.39	23543	11.086	0.378	NA	0.123	0.588	-160.4	-158.201
161	1	161	1.268	1.931	33.6	22589	11.196	0.342	NA	0.11	0.524	142.063	-57.538
162	1	162	1.375	1.99	33.81	23953	11.318	0.462	NA	0.122	0.582	29.219	-112.843
163	1	163	1.403	1.995	34.02	23012	11.346	0.487	NA	0.028	0.133	8.795	-20.424
164	1	164	1.387	1.915	34.23	25764	11.426	0.431	NA	0.081	0.384	-101.11	-109.906
165	1	165	1.362	1.922	34.44	27660	11.453	0.412	NA	0.026	0.126	165.22	-93.67
166	1	166	1.361	1.783	34.65	19377	11.592	0.358	NA	0.139	0.662	-90.197	104.583
167	1	167	1.301	1.822	34.86	33715	11.664	0.312	NA	0.072	0.342	147.314	-122.489
168	1	168	1.289	1.793	35.07	28121	11.694	0.292	NA	0.031	0.146	-111.501	101.185
169	1	169	1.382	1.808	35.28	20836	11.788	0.384	NA	0.093	0.445	9.263	120.765
170	1	170	1.394	1.77	35.49	33307	11.828	0.388	NA	0.04	0.191	-71.643	-80.907
171	1	171	1.421	1.78	35.7	27057	11.857	0.417	NA	0.029	0.136	19.73	91.374
172	1	172	1.345	1.732	35.91	22442	11.947	0.335	NA	0.09	0.428	-148.033	-167.763
173	1	173	1.436	1.73	36.12	28151	12.038	0.426	NA	0.092	0.436	-1.684	146.349
174	1	174	1.346	1.714	36.33	32676	12.13	0.334	NA	0.092	0.439	-170.243	-168.559
175	1	175	1.354	1.763	36.54	19938	12.18	0.347	NA	0.05	0.238	80.983	-108.774
176	1	176	1.268	1.697	36.75	23485	12.288	0.257	NA	0.108	0.513	-142.249	136.769
177	1	177	1.229	1.664	36.96	33550	12.339	0.222	NA	0.051	0.244	-139.553	2.696
178	1	178	1.269	1.699	37.17	33506	12.392	0.258	NA	0.053	0.251	40.943	-179.504
179	1	179	1.328	1.731	37.38	33220	12.458	0.317	NA	0.067	0.317	28.474	-12.469
180	1	180	1.302	1.769	37.59	28819	12.504	0.297	NA	0.046	0.219	124.339	95.865
181	1	181	1.285	1.759	37.8	28238	12.523	0.279	NA	0.019	0.09	-150.78	84.881
182	1	182	1.241	1.842	38.01	32799	12.617	0.267	NA	0.094	0.447	118.401	-90.819
183	1	183	1.304	1.849	38.22	33629	12.68	0.326	NA	0.063	0.301	6.55	-111.851
184	1	184	1.312	1.814	38.43	33113	12.717	0.32	NA	0.036	0.172	-76.53	-83.08
185	1	185	1.272	1.73	38.64	31814	12.81	0.261	NA	0.093	0.443	-115.688	-39.158
186	1	186	1.265	1.743	38.85	32556	12.824	0.257	NA	0.015	0.07	115.095	-129.217
187	1	187	1.322	1.804	39.06	31025	12.907	0.326	NA	0.083	0.393	47.036	-68.059
188	1	188	1.288	1.776	39.27	33565	12.95	0.286	NA	0.043	0.207	-140.905	172.059
189	1	189	1.284	1.78	39.48	27904	12.956	0.282	NA	0.006	0.028	138.201	-80.894
190	1	190	1.313	1.766	39.69	24738	12.989	0.308	NA	0.033	0.158	-26.591	-164.792
191	1	191	1.233	1.761	39.9	33983	13.07	0.228	NA	0.081	0.384	-176.811	-150.219
192	1	192	1.223	1.791	40.11	18762	13.102	0.228	NA	0.032	0.152	108.503	-74.686
193	1	193	1.224	1.823	40.32	24386	13.133	0.243	NA	0.031	0.149	87.745	-20.758
194	1	194	1.211	1.733	40.53	33734	13.224	0.201	NA	0.091	0.432	-98.383	173.872
195	1	195	1.202	1.875	40.74	26231	13.367	0.255	NA	0.142	0.678	93.444	-168.173
196	1	196	1.275	1.855	40.95	28731	13.442	0.303	NA	0.076	0.36	-15.324	-108.768
197	1	197	1.253	1.785	41.16	24552	13.516	0.254	NA	0.074	0.351	-107.794	-92.47
198	1	198	1.232	1.835	41.37	29442	13.57	0.256	NA	0.054	0.257	112.669	-139.537
199	1	199	1.224	1.853	41.58	28279	13.589	0.259	NA	0.02	0.093	113.905	1.235
200	1	200	1.265	1.835	41.79	32977	13.635	0.285	NA	0.045	0.215	-23.278	-137.183
