# Supplementary material for: Random sub-diffusion and capture of genes by the nuclear pore reduces dynamics and coordinates inter-chromosomal movement
Source: eLife. 2021 May 18;10:e66238. doi: 10.7554/eLife.66238 (PMC8195609; doi:10.7554/eLife.66238)
Supplement: Figure 6—source data 1. [file elife-66238-fig6-data1.zip › CLUST_DB/CLUST_HIS4dip_MinusH/190814_QuickCap_H4dip_MinusH_Pri_06.csv]

Nr	TID	PID	x [micron]	y [micron]	t [sec]	I [val]	Len [micron]	D2S [micron]	D2R [micron]	D2P [micron]	v [micron/sec]	α [deg]	Δα [deg]
1	1	1	1.486	1.279	0	4027	0	0	NA	NA	NA	NA	NA
2	1	2	1.544	1.215	0.21	6976	0.086	0.086	NA	0.086	0.409	-47.997	NA
3	1	3	1.57	1.13	0.42	3259	0.176	0.171	NA	0.09	0.427	-73.227	-25.23
4	1	4	1.55	1.186	0.63	2950	0.236	0.113	NA	0.06	0.286	108.848	-177.925
5	1	5	1.481	1.125	0.84	1845	0.328	0.155	NA	0.093	0.442	-138.145	113.008
6	1	6	1.533	1.21	1.05	3839	0.428	0.083	NA	0.1	0.476	59.033	-162.823
7	1	7	1.433	1.187	1.26	4253	0.531	0.106	NA	0.102	0.487	-166.982	133.986
8	1	8	1.506	1.119	1.47	5179	0.631	0.161	NA	0.1	0.476	-42.91	124.072
9	1	9	1.517	1.145	1.68	4119	0.659	0.138	NA	0.028	0.133	66.524	109.434
10	1	10	1.538	1.163	1.89	3999	0.686	0.127	NA	0.027	0.13	41.389	-25.135
11	1	11	1.485	1.158	2.1	2918	0.739	0.122	NA	0.053	0.252	-174.259	144.352
12	1	12	1.52	1.199	2.31	2783	0.793	0.087	NA	0.054	0.256	49.921	-135.82
13	1	13	1.464	1.151	2.52	3334	0.866	0.13	NA	0.073	0.35	-139.078	171.001
14	1	14	1.454	1.16	2.73	2549	0.88	0.124	NA	0.014	0.064	139.711	-81.211
15	1	15	1.462	1.115	2.94	1527	0.925	0.167	NA	0.046	0.218	-79.632	140.657
16	1	16	1.541	1.23	3.15	3756	1.065	0.073	NA	0.14	0.664	55.9	135.532
17	1	17	1.459	1.157	3.36	2867	1.175	0.126	NA	0.11	0.523	-138.17	165.93
18	1	18	1.384	1.195	3.57	1922	1.259	0.133	NA	0.084	0.4	153.299	-68.531
19	1	19	1.394	1.22	3.78	3300	1.287	0.109	NA	0.028	0.133	67.67	-85.629
20	1	20	1.499	1.179	3.99	2835	1.4	0.101	NA	0.113	0.538	-21.342	-89.012
21	1	21	1.489	1.234	4.2	3492	1.455	0.046	NA	0.055	0.264	101.136	122.478
22	1	22	1.56	1.211	4.41	3155	1.531	0.101	NA	0.075	0.358	-17.99	-119.127
23	1	23	1.536	1.183	4.62	4544	1.568	0.108	NA	0.037	0.176	-131.655	-113.665
24	1	24	1.562	1.186	4.83	4757	1.594	0.121	NA	0.027	0.128	6.123	137.778
25	1	25	1.552	1.18	5.04	3313	1.607	0.119	NA	0.012	0.058	-151.556	-157.68
26	1	26	1.545	1.257	5.25	8735	1.683	0.063	NA	0.077	0.366	94.955	-113.489
27	1	27	1.558	1.262	5.46	8221	1.698	0.075	NA	0.014	0.068	20.734	-74.221
28	1	28	1.42	1.271	5.67	6082	1.837	0.067	NA	0.139	0.661	176.242	155.508
29	1	29	1.52	1.264	5.88	4998	1.937	0.037	NA	0.1	0.477	-3.923	179.835
30	1	30	1.527	1.353	6.09	4578	2.026	0.084	NA	0.089	0.424	85.133	89.055
31	1	31	1.562	1.357	6.3	5480	2.061	0.109	NA	0.035	0.167	7.289	-77.844
32	1	32	1.525	1.342	6.51	4962	2.101	0.074	NA	0.04	0.191	-157.773	-165.062
33	1	33	1.533	1.359	6.72	2975	2.12	0.093	NA	0.019	0.091	64.589	-137.638
34	1	34	1.514	1.303	6.93	7814	2.18	0.036	NA	0.06	0.284	-108.745	-173.335
35	1	35	1.467	1.248	7.14	4827	2.252	0.037	NA	0.072	0.345	-131.006	-22.261
36	1	36	1.415	1.196	7.35	3652	2.325	0.11	NA	0.073	0.349	-134.988	-3.982
37	1	37	1.55	1.246	7.56	2976	2.47	0.072	NA	0.144	0.687	20.158	155.146
38	1	38	1.365	1.252	7.77	4089	2.655	0.124	NA	0.185	0.882	178.159	158.001
39	1	39	1.592	1.369	7.98	1122	2.91	0.139	NA	0.256	1.217	27.42	-150.739
40	1	40	1.53	1.279	8.19	3385	3.02	0.044	NA	0.11	0.523	-124.217	-151.637
41	1	41	1.526	1.242	8.4	2476	3.057	0.055	NA	0.037	0.177	-96.068	28.15
42	1	42	1.684	1.371	8.61	1625	3.262	0.218	NA	0.204	0.972	39.304	135.372
43	1	43	1.436	1.249	8.82	2173	3.538	0.058	NA	0.276	1.315	-153.855	166.841
44	1	44	1.37	1.223	9.03	2540	3.609	0.129	NA	0.071	0.339	-158.027	-4.172
45	1	45	1.371	1.208	9.24	1062	3.623	0.135	NA	0.015	0.069	-85.083	72.944
46	1	46	1.356	1.102	9.45	1772	3.731	0.22	NA	0.107	0.511	-98.018	-12.936
47	1	47	1.377	1.162	9.66	2077	3.794	0.16	NA	0.063	0.302	71.134	169.152
48	1	48	1.262	1.362	9.87	4290	4.025	0.239	NA	0.231	1.098	119.994	48.861
49	1	49	1.286	1.365	10.08	10734	4.05	0.217	NA	0.025	0.118	7.706	-112.289
50	1	50	1.33	1.409	10.29	16354	4.112	0.203	NA	0.062	0.295	45.058	37.352
51	1	51	1.312	1.356	10.5	10295	4.168	0.19	NA	0.056	0.267	-108.429	-153.487
52	1	52	1.324	1.288	10.71	14190	4.236	0.163	NA	0.068	0.326	-80.452	27.976
53	1	53	1.44	1.376	10.92	12055	4.382	0.107	NA	0.146	0.695	37.09	117.542
54	1	54	1.359	1.193	11.13	10009	4.582	0.153	NA	0.2	0.952	-113.812	-150.902
55	1	55	1.398	1.154	11.34	10720	4.637	0.153	NA	0.055	0.262	-45.377	68.434
56	1	56	1.448	1.152	11.55	14190	4.687	0.133	NA	0.05	0.239	-2.166	43.211
57	1	57	1.384	1.226	11.76	11767	4.785	0.115	NA	0.097	0.464	131.057	133.223
58	1	58	1.428	1.233	11.97	12031	4.829	0.075	NA	0.044	0.209	9.445	-121.612
59	1	59	1.431	1.146	12.18	14218	4.916	0.144	NA	0.087	0.414	-87.9	-97.345
60	1	60	1.466	1.154	12.39	12674	4.951	0.127	NA	0.036	0.171	12.323	100.223
61	1	61	1.4	1.12	12.6	6779	5.026	0.181	NA	0.074	0.353	-152.998	-165.321
62	1	62	1.343	1.296	12.81	11914	5.21	0.144	NA	0.184	0.878	107.825	-99.177
63	1	63	1.273	1.08	13.02	11259	5.436	0.292	NA	0.226	1.078	-108.007	144.168
64	1	64	1.37	1.169	13.23	11605	5.567	0.16	NA	0.131	0.624	42.626	150.633
65	1	65	1.412	1.213	13.44	9800	5.628	0.1	NA	0.061	0.29	46.425	3.799
66	1	66	1.377	1.198	13.65	10581	5.666	0.136	NA	0.038	0.179	-156.248	157.328
67	1	67	1.386	1.243	13.86	8055	5.712	0.107	NA	0.046	0.22	79.425	-124.328
68	1	68	1.4	1.194	14.07	10867	5.763	0.121	NA	0.051	0.243	-74.049	-153.474
69	1	69	1.427	1.221	14.28	9981	5.801	0.083	NA	0.038	0.182	44.517	118.567
70	1	70	1.484	1.221	14.49	10749	5.859	0.059	NA	0.057	0.273	-0.353	-44.87
71	1	71	1.428	1.181	14.7	7598	5.928	0.114	NA	0.069	0.328	-144.676	-144.323
72	1	72	1.531	1.041	14.91	7831	6.102	0.243	NA	0.174	0.829	-53.744	90.933
73	1	73	1.52	1.065	15.12	4750	6.128	0.217	NA	0.027	0.127	114.778	168.522
74	1	74	1.562	1.149	15.33	3564	6.222	0.151	NA	0.094	0.447	63.088	-51.69
75	1	75	1.614	1.097	15.54	4703	6.296	0.223	NA	0.073	0.349	-45.255	-108.343
76	1	76	1.667	1.17	15.75	6801	6.386	0.211	NA	0.091	0.431	54.372	99.627
77	1	77	1.672	1.151	15.96	10156	6.405	0.225	NA	0.019	0.092	-74.865	-129.237
78	1	78	1.554	1.172	16.17	3968	6.525	0.127	NA	0.12	0.571	170.326	-114.809
79	1	79	1.606	1.071	16.38	6984	6.639	0.24	NA	0.113	0.539	-62.56	127.114
80	1	80	1.551	1.088	16.59	6688	6.696	0.202	NA	0.057	0.273	162.396	-135.044
81	1	81	1.657	1.157	16.8	8452	6.823	0.21	NA	0.127	0.603	32.872	-129.524
82	1	82	1.588	1.126	17.01	11142	6.898	0.184	NA	0.076	0.361	-156.034	171.094
83	1	83	1.615	1.135	17.22	11999	6.926	0.193	NA	0.028	0.133	17.746	173.78
84	1	84	1.583	1.143	17.43	8066	6.959	0.167	NA	0.033	0.156	166.276	148.53
85	1	85	1.6	1.114	17.64	11703	6.993	0.201	NA	0.033	0.159	-59.096	134.628
86	1	86	1.535	1.182	17.85	10572	7.087	0.109	NA	0.094	0.448	133.547	-167.357
87	1	87	1.414	1.24	18.06	13738	7.221	0.082	NA	0.134	0.64	154.489	20.942
88	1	88	1.409	1.119	18.27	16910	7.342	0.178	NA	0.121	0.577	-92.171	113.339
89	1	89	1.418	1.133	18.48	17943	7.359	0.161	NA	0.017	0.08	57.386	149.558
90	1	90	1.411	1.162	18.69	18758	7.389	0.139	NA	0.03	0.144	104.866	47.48
91	1	91	1.386	1.262	18.9	10557	7.492	0.102	NA	0.102	0.488	103.858	-1.008
92	1	92	1.267	1.268	19.11	11797	7.611	0.219	NA	0.119	0.566	176.912	73.054
93	1	93	1.323	1.283	19.32	8497	7.668	0.164	NA	0.057	0.272	15.062	-161.85
94	1	94	1.354	1.268	19.53	12576	7.703	0.133	NA	0.035	0.165	-26.722	-41.784
95	1	95	1.398	1.256	19.74	10504	7.748	0.091	NA	0.046	0.218	-14.829	11.893
96	1	96	1.338	1.287	19.95	8505	7.815	0.148	NA	0.067	0.319	152.396	167.224
97	1	97	1.248	1.183	20.16	6444	7.953	0.257	NA	0.138	0.655	-130.891	76.713
98	1	98	1.307	1.223	20.37	9674	8.024	0.188	NA	0.071	0.34	34.395	165.286
99	1	99	1.41	1.298	20.58	9399	8.151	0.079	NA	0.127	0.604	36.199	1.805
100	1	100	1.338	1.341	20.79	15138	8.235	0.161	NA	0.084	0.4	148.818	112.618
101	1	101	1.411	1.324	21	12896	8.311	0.087	NA	0.076	0.36	-13.545	-162.363
102	1	102	1.442	1.233	21.21	6592	8.407	0.064	NA	0.096	0.457	-71.113	-57.568
103	1	103	1.426	1.267	21.42	15648	8.444	0.062	NA	0.037	0.178	116.152	-172.735
104	1	104	1.457	1.253	21.63	11319	8.478	0.039	NA	0.034	0.164	-23.942	-140.093
105	1	105	1.383	1.286	21.84	6186	8.56	0.104	NA	0.082	0.39	155.902	179.844
106	1	106	1.409	1.197	22.05	5344	8.653	0.113	NA	0.092	0.44	-73.394	130.704
107	1	107	1.283	1.259	22.26	9173	8.792	0.204	NA	0.14	0.665	154.076	-132.53
108	1	108	1.352	1.254	22.47	8648	8.861	0.136	NA	0.069	0.329	-3.479	-157.555
109	1	109	1.375	1.294	22.68	6675	8.907	0.112	NA	0.045	0.215	60.225	63.704
110	1	110	1.37	1.327	22.89	13757	8.941	0.126	NA	0.034	0.163	97.775	37.551
111	1	111	1.397	1.269	23.1	4320	9.005	0.09	NA	0.065	0.308	-65.545	-163.32
112	1	112	1.353	1.26	23.31	7050	9.05	0.134	NA	0.045	0.212	-168.316	-102.771
113	1	113	1.478	1.225	23.52	7103	9.18	0.055	NA	0.13	0.618	-15.498	152.819
114	1	114	1.396	1.11	23.73	15330	9.321	0.192	NA	0.142	0.674	-125.739	-110.242
115	1	115	1.22	1.113	23.94	8539	9.496	0.313	NA	0.175	0.834	178.928	-55.333
116	1	116	1.321	1.094	24.15	4396	9.599	0.248	NA	0.102	0.488	-10.792	170.28
117	1	117	1.421	1.143	24.36	7694	9.709	0.151	NA	0.111	0.528	26.221	37.013
118	1	118	1.376	1.239	24.57	9006	9.815	0.117	NA	0.106	0.503	114.946	88.725
119	1	119	1.367	1.189	24.78	5201	9.866	0.149	NA	0.051	0.241	-99.724	145.33
120	1	120	1.391	1.149	24.99	14521	9.912	0.161	NA	0.046	0.218	-59.418	40.306
121	1	121	1.397	1.181	25.2	8800	9.944	0.133	NA	0.032	0.153	79.486	138.904
122	1	122	1.444	1.069	25.41	8136	10.065	0.215	NA	0.122	0.58	-67.074	-146.56
123	1	123	1.507	1.18	25.62	9190	10.193	0.102	NA	0.127	0.607	60.195	127.27
124	1	124	1.493	1.152	25.83	11436	10.224	0.128	NA	0.032	0.15	-117.564	-177.76
125	1	125	1.485	1.186	26.04	8535	10.259	0.094	NA	0.035	0.167	102.858	-139.578
126	1	126	1.352	1.17	26.25	9356	10.393	0.173	NA	0.134	0.637	-173.185	83.958
127	1	127	1.46	1.015	26.46	12424	10.582	0.266	NA	0.189	0.9	-55.163	118.022
128	1	128	1.414	0.935	26.67	6214	10.675	0.352	NA	0.092	0.439	-120.286	-65.123
129	1	129	1.459	0.975	26.88	9599	10.735	0.305	NA	0.06	0.287	41.716	162.002
130	1	130	1.451	1.003	27.09	6720	10.764	0.278	NA	0.029	0.139	105.833	64.116
131	1	131	1.494	1.041	27.3	11155	10.822	0.238	NA	0.058	0.274	41.353	-64.479
132	1	132	1.409	1.031	27.51	7552	10.907	0.26	NA	0.085	0.405	-173.4	145.247
133	1	133	1.402	1.02	27.72	6126	10.921	0.273	NA	0.014	0.067	-123.399	50.001
134	1	134	1.443	1.012	27.93	6457	10.963	0.271	NA	0.042	0.199	-10.659	112.74
135	1	135	1.511	0.978	28.14	9158	11.039	0.302	NA	0.076	0.363	-26.141	-15.482
136	1	136	1.488	1.043	28.35	11114	11.108	0.236	NA	0.069	0.328	109.615	135.756
137	1	137	1.432	1.011	28.56	12025	11.173	0.274	NA	0.065	0.309	-150.118	100.267
138	1	138	1.401	0.984	28.77	11168	11.214	0.307	NA	0.041	0.193	-138.335	11.783
139	1	139	1.388	0.911	28.98	12814	11.287	0.381	NA	0.074	0.352	-100.463	37.873
140	1	140	1.384	0.966	29.19	11274	11.342	0.33	NA	0.055	0.261	93.966	-165.572
141	1	141	1.361	0.996	29.4	4746	11.38	0.31	NA	0.038	0.18	127.718	33.753
142	1	142	1.382	1.022	29.61	10638	11.413	0.278	NA	0.033	0.158	51.475	-76.244
143	1	143	1.39	0.989	29.82	5691	11.447	0.306	NA	0.034	0.162	-75.788	-127.263
144	1	144	1.408	0.979	30.03	6056	11.468	0.311	NA	0.02	0.097	-29.726	46.062
145	1	145	1.419	1.051	30.24	3839	11.54	0.238	NA	0.073	0.346	80.803	110.529
146	1	146	1.535	1.009	30.45	6766	11.663	0.275	NA	0.123	0.586	-19.708	-100.51
147	1	147	1.567	1.037	30.66	8691	11.706	0.256	NA	0.043	0.202	40.509	60.217
148	1	148	1.462	1.017	30.87	10065	11.813	0.264	NA	0.107	0.509	-169.28	150.21
149	1	149	1.449	1.066	31.08	6114	11.863	0.217	NA	0.051	0.241	105.127	-85.592
150	1	150	1.436	0.984	31.29	9151	11.946	0.3	NA	0.083	0.395	-99.46	155.413
151	1	151	1.484	0.954	31.5	8074	12.002	0.325	NA	0.056	0.268	-31.463	67.998
152	1	152	1.476	1.004	31.71	7319	12.053	0.275	NA	0.05	0.239	98.466	129.929
153	1	153	1.428	1.082	31.92	3637	12.144	0.206	NA	0.092	0.436	121.847	23.381
154	1	154	1.384	1.132	32.13	8006	12.211	0.179	NA	0.067	0.317	131.262	9.415
155	1	155	1.437	0.958	32.34	6828	12.393	0.326	NA	0.182	0.868	-73.127	155.611
156	1	156	1.445	1.149	32.55	8277	12.585	0.137	NA	0.192	0.913	87.65	160.777
157	1	157	1.443	1.075	32.76	8379	12.659	0.209	NA	0.074	0.352	-91.179	-178.829
158	1	158	1.435	1.072	32.97	13081	12.667	0.213	NA	0.008	0.04	-159.392	-68.213
159	1	159	1.27	1.097	33.18	9981	12.834	0.283	NA	0.167	0.794	171.565	-29.043
160	1	160	1.255	1.154	33.39	17341	12.894	0.262	NA	0.06	0.283	104.672	-66.893
161	1	161	1.327	1.15	33.6	8840	12.965	0.205	NA	0.072	0.342	-3.546	-108.218
162	1	162	1.342	1.136	33.81	11436	12.986	0.203	NA	0.021	0.099	-43.455	-39.909
163	1	163	1.298	1.109	34.02	9318	13.038	0.254	NA	0.051	0.245	-148.47	-105.015
164	1	164	1.419	1.1	34.23	10752	13.158	0.191	NA	0.121	0.575	-3.971	144.499
165	1	165	1.382	1.026	34.44	6841	13.242	0.274	NA	0.083	0.396	-116.013	-112.041
166	1	166	1.387	0.992	34.65	9875	13.276	0.304	NA	0.034	0.163	-82.047	33.965
167	1	167	1.423	0.971	34.86	14427	13.317	0.315	NA	0.041	0.197	-29.731	52.317
168	1	168	1.425	0.926	35.07	14274	13.362	0.358	NA	0.045	0.214	-87.397	-57.666
169	1	169	1.436	0.939	35.28	13226	13.379	0.344	NA	0.017	0.081	50.436	137.833
170	1	170	1.375	0.974	35.49	14816	13.449	0.325	NA	0.07	0.332	150.524	100.087
171	1	171	1.257	1.019	35.7	14984	13.575	0.347	NA	0.126	0.601	159.11	8.586
172	1	172	1.223	0.953	35.91	16232	13.649	0.42	NA	0.074	0.354	-117.505	83.385
173	1	173	1.37	0.899	36.12	9832	13.806	0.398	NA	0.157	0.748	-20.016	97.489
174	1	174	1.374	1.063	36.33	15142	13.97	0.244	NA	0.164	0.78	88.744	108.76
175	1	175	1.293	1.034	36.54	13021	14.056	0.312	NA	0.086	0.41	-160.457	110.799
176	1	176	1.273	1.008	36.75	11882	14.089	0.345	NA	0.033	0.156	-126.991	33.466
177	1	177	1.216	0.942	36.96	9610	14.176	0.432	NA	0.087	0.415	-130.628	-3.637
178	1	178	1.384	0.912	37.17	9376	14.346	0.381	NA	0.17	0.811	-10.021	120.607
179	1	179	1.261	0.871	37.38	6651	14.476	0.466	NA	0.13	0.617	-161.388	-151.367
180	1	180	1.217	0.865	37.59	6705	14.52	0.494	NA	0.044	0.212	-172.58	-11.192
181	1	181	1.18	0.831	37.8	6869	14.57	0.543	NA	0.05	0.238	-137.931	34.649
182	1	182	1.174	0.823	38.01	6400	14.58	0.552	NA	0.01	0.047	-126.046	11.884
183	1	183	1.116	0.924	38.22	4093	14.696	0.513	NA	0.116	0.552	120.201	-113.753
184	1	184	1.226	0.95	38.43	7223	14.809	0.42	NA	0.113	0.54	13.454	-106.747
185	1	185	1.187	1.007	38.64	9567	14.878	0.405	NA	0.069	0.328	124.613	111.159
186	1	186	1.136	0.971	38.85	9137	14.941	0.467	NA	0.063	0.298	-145.163	90.224
187	1	187	1.194	0.805	39.06	9887	15.117	0.557	NA	0.176	0.837	-70.785	74.378
188	1	188	1.248	0.821	39.27	9983	15.173	0.516	NA	0.057	0.27	16.949	87.734
189	1	189	1.193	0.853	39.48	12366	15.237	0.517	NA	0.064	0.303	150.091	133.142
190	1	190	1.256	0.782	39.69	8322	15.332	0.548	NA	0.096	0.455	-48.324	161.585
191	1	191	1.32	0.726	39.9	8733	15.417	0.578	NA	0.085	0.404	-41.236	7.088
192	1	192	1.24	0.86	40.11	3310	15.574	0.486	NA	0.156	0.744	120.668	161.904
193	1	193	1.336	0.844	40.32	7590	15.67	0.46	NA	0.097	0.46	-9.519	-130.188
194	1	194	1.337	0.804	40.53	8484	15.71	0.498	NA	0.04	0.191	-88.681	-79.161
195	1	195	1.36	0.833	40.74	7552	15.747	0.464	NA	0.037	0.176	51.135	139.816
196	1	196	1.341	0.906	40.95	5898	15.822	0.401	NA	0.075	0.357	104.251	53.116
197	1	197	1.438	0.86	41.16	6293	15.929	0.422	NA	0.106	0.506	-25.311	-129.561
198	1	198	1.464	0.873	41.37	8130	15.958	0.407	NA	0.029	0.139	26.375	51.686
199	1	199	1.452	0.811	41.58	6990	16.021	0.47	NA	0.063	0.302	-100.33	-126.705
200	1	200	1.447	0.855	41.79	7264	16.065	0.427	NA	0.044	0.21	96.186	-163.484
