# Supplementary material for: Random sub-diffusion and capture of genes by the nuclear pore reduces dynamics and coordinates inter-chromosomal movement
Source: eLife. 2021 May 18;10:e66238. doi: 10.7554/eLife.66238 (PMC8195609; doi:10.7554/eLife.66238)
Supplement: Figure 6—source data 1. [file elife-66238-fig6-data1.zip › CLUST_DB/CLUST_HIS4dip_MinusH/190814_QuickCap_H4dip_MinusH_Pri_07.csv]

Nr	TID	PID	x [micron]	y [micron]	t [sec]	I [val]	Len [micron]	D2S [micron]	D2R [micron]	D2P [micron]	v [micron/sec]	α [deg]	Δα [deg]
1	1	1	1.437	1.172	0	27551	0	0	NA	NA	NA	NA	NA
2	1	2	1.436	1.122	0.21	21975	0.05	0.05	NA	0.05	0.238	-91.152	NA
3	1	3	1.374	1.011	0.42	29175	0.177	0.172	NA	0.127	0.603	-118.928	-27.776
4	1	4	1.447	1.235	0.63	12358	0.412	0.064	NA	0.235	1.119	71.961	-169.111
5	1	5	1.526	1.234	0.84	13574	0.491	0.109	NA	0.079	0.377	-0.248	-72.209
6	1	6	1.498	1.185	1.05	17798	0.548	0.063	NA	0.057	0.272	-120.006	-119.758
7	1	7	1.456	1.088	1.26	18080	0.653	0.086	NA	0.105	0.502	-113.338	6.668
8	1	8	1.429	1.144	1.47	15342	0.716	0.029	NA	0.062	0.296	116.098	-130.564
9	1	9	1.422	1.234	1.68	23974	0.806	0.064	NA	0.09	0.43	94.534	-21.564
10	1	10	1.398	1.145	1.89	19752	0.898	0.047	NA	0.092	0.44	-104.955	160.51
11	1	11	1.339	1.221	2.1	11532	0.994	0.109	NA	0.096	0.457	127.994	-127.05
12	1	12	1.382	1.199	2.31	14135	1.043	0.061	NA	0.049	0.232	-26.621	-154.615
13	1	13	1.373	1.121	2.52	19552	1.121	0.081	NA	0.078	0.371	-96.457	-69.836
14	1	14	1.441	1.148	2.73	15997	1.193	0.025	NA	0.072	0.345	21.409	117.865
15	1	15	1.416	1.172	2.94	20119	1.228	0.02	NA	0.035	0.166	134.821	113.413
16	1	16	1.417	1.208	3.15	17403	1.263	0.041	NA	0.035	0.168	89.319	-45.502
17	1	17	1.431	1.17	3.36	24902	1.304	0.006	NA	0.04	0.191	-69.255	-158.574
18	1	18	1.406	1.256	3.57	19447	1.393	0.089	NA	0.089	0.424	106.094	175.349
19	1	19	1.467	1.179	3.78	21691	1.491	0.031	NA	0.098	0.467	-51.691	-157.785
20	1	20	1.531	1.271	3.99	15054	1.603	0.137	NA	0.112	0.533	55.141	106.832
21	1	21	1.512	1.349	4.2	8618	1.684	0.193	NA	0.081	0.386	103.867	48.726
22	1	22	1.547	1.343	4.41	13092	1.719	0.204	NA	0.036	0.169	-9.683	-113.55
23	1	23	1.5	1.332	4.62	17856	1.767	0.172	NA	0.048	0.228	-166.604	-156.921
24	1	24	1.553	1.347	4.83	13706	1.822	0.21	NA	0.055	0.26	15.491	-177.905
25	1	25	1.545	1.372	5.04	16543	1.848	0.228	NA	0.027	0.126	107.262	91.771
26	1	26	1.619	1.38	5.25	15125	1.923	0.277	NA	0.075	0.358	5.895	-101.368
27	1	27	1.586	1.358	5.46	8569	1.963	0.239	NA	0.04	0.19	-146.903	-152.798
28	1	28	1.54	1.386	5.67	8232	2.017	0.237	NA	0.054	0.255	149.295	-63.802
29	1	29	1.563	1.405	5.88	7767	2.047	0.265	NA	0.03	0.142	41.191	-108.104
30	1	30	1.568	1.38	6.09	10879	2.073	0.246	NA	0.026	0.125	-77.044	-118.235
31	1	31	1.482	1.301	6.3	23556	2.19	0.136	NA	0.117	0.556	-137.527	-60.483
32	1	32	1.445	1.357	6.51	17209	2.257	0.185	NA	0.067	0.32	123.25	-99.223
33	1	33	1.44	1.346	6.72	21066	2.269	0.174	NA	0.012	0.058	-115.822	120.928
34	1	34	1.553	1.385	6.93	13851	2.389	0.243	NA	0.12	0.57	19.312	135.134
35	1	35	1.56	1.322	7.14	9243	2.453	0.194	NA	0.064	0.305	-84.138	-103.45
36	1	36	1.599	1.36	7.35	12898	2.508	0.248	NA	0.055	0.262	43.957	128.095
37	1	37	1.51	1.298	7.56	25019	2.616	0.146	NA	0.108	0.514	-145.269	170.774
38	1	38	1.509	1.318	7.77	28552	2.635	0.163	NA	0.02	0.093	93.62	-121.111
39	1	39	1.565	1.318	7.98	21988	2.692	0.195	NA	0.056	0.268	0.489	-93.131
40	1	40	1.657	1.407	8.19	19046	2.819	0.322	NA	0.127	0.605	44.016	43.527
41	1	41	1.672	1.299	8.4	16140	2.928	0.268	NA	0.109	0.519	-81.633	-125.649
42	1	42	1.688	1.412	8.61	32539	3.042	0.347	NA	0.114	0.543	82.299	163.932
43	1	43	1.712	1.515	8.82	26984	3.147	0.439	NA	0.106	0.503	76.931	-5.369
44	1	44	1.67	1.471	9.03	32669	3.207	0.379	NA	0.06	0.287	-133.1	149.969
45	1	45	1.712	1.38	9.24	28187	3.307	0.345	NA	0.099	0.473	-65.498	67.602
46	1	46	1.686	1.354	9.45	28774	3.344	0.308	NA	0.037	0.176	-134.522	-69.024
47	1	47	1.63	1.364	9.66	22152	3.4	0.272	NA	0.057	0.27	169.671	-55.808
48	1	48	1.626	1.407	9.87	26720	3.443	0.302	NA	0.043	0.204	94.589	-75.082
49	1	49	1.681	1.47	10.08	22549	3.527	0.385	NA	0.083	0.397	49.418	-45.171
50	1	50	1.698	1.458	10.29	19165	3.548	0.388	NA	0.022	0.103	-34.249	-83.667
51	1	51	1.727	1.5	10.5	25260	3.599	0.438	NA	0.051	0.243	55.873	90.122
52	1	52	1.712	1.49	10.71	26585	3.618	0.42	NA	0.019	0.089	-145.36	158.767
53	1	53	1.688	1.525	10.92	28977	3.66	0.433	NA	0.042	0.201	124.084	-90.556
54	1	54	1.718	1.57	11.13	32689	3.715	0.488	NA	0.055	0.261	56.752	-67.332
55	1	55	1.642	1.53	11.34	18525	3.801	0.413	NA	0.086	0.408	-151.885	151.363
56	1	56	1.682	1.47	11.55	18566	3.872	0.386	NA	0.072	0.342	-56.387	95.498
57	1	57	1.656	1.427	11.76	20866	3.923	0.336	NA	0.05	0.24	-120.691	-64.304
58	1	58	1.714	1.528	11.97	13222	4.039	0.451	NA	0.116	0.554	60.339	-178.97
59	1	59	1.699	1.485	12.18	20889	4.084	0.409	NA	0.045	0.216	-108.87	-169.21
60	1	60	1.645	1.39	12.39	13796	4.194	0.301	NA	0.11	0.522	-119.632	-10.762
61	1	61	1.608	1.454	12.6	15078	4.268	0.33	NA	0.074	0.353	120.264	-120.104
62	1	62	1.621	1.453	12.81	23285	4.281	0.336	NA	0.013	0.063	-4.446	-124.71
63	1	63	1.447	1.369	13.02	16277	4.475	0.197	NA	0.193	0.921	-154.427	-149.981
64	1	64	1.515	1.364	13.23	12044	4.544	0.208	NA	0.069	0.328	-4.03	150.397
65	1	65	1.582	1.407	13.44	20951	4.623	0.277	NA	0.079	0.379	32.912	36.942
66	1	66	1.65	1.466	13.65	8206	4.713	0.363	NA	0.09	0.427	40.438	7.526
67	1	67	1.6	1.402	13.86	26229	4.794	0.282	NA	0.081	0.385	-128.322	-168.759
68	1	68	1.704	1.371	14.07	30370	4.902	0.333	NA	0.108	0.515	-16.847	111.475
69	1	69	1.676	1.366	14.28	23628	4.93	0.308	NA	0.028	0.134	-169.94	-153.093
70	1	70	1.685	1.514	14.49	26897	5.079	0.423	NA	0.149	0.708	86.714	-103.346
71	1	71	1.787	1.482	14.7	19219	5.186	0.468	NA	0.108	0.513	-17.523	-104.237
72	1	72	1.774	1.542	14.91	14647	5.248	0.5	NA	0.062	0.293	102.673	120.196
73	1	73	1.816	1.549	15.12	11897	5.29	0.534	NA	0.042	0.202	8.969	-93.704
74	1	74	1.739	1.497	15.33	13708	5.382	0.444	NA	0.092	0.439	-145.982	-154.951
75	1	75	1.742	1.519	15.54	7750	5.404	0.462	NA	0.022	0.104	83.076	-130.942
76	1	76	1.725	1.597	15.75	18267	5.485	0.514	NA	0.08	0.382	102.088	19.012
77	1	77	1.566	1.581	15.96	17222	5.644	0.429	NA	0.159	0.759	-174.228	83.683
78	1	78	1.604	1.458	16.17	15351	5.772	0.332	NA	0.128	0.611	-72.831	101.398
79	1	79	1.632	1.534	16.38	10176	5.853	0.411	NA	0.081	0.384	70.215	143.045
80	1	80	1.676	1.539	16.59	5303	5.898	0.438	NA	0.044	0.211	5.407	-64.808
81	1	81	1.693	1.477	16.8	6289	5.962	0.399	NA	0.064	0.305	-73.968	-79.375
82	1	82	1.67	1.486	17.01	10779	5.987	0.391	NA	0.025	0.12	159.731	-126.302
83	1	83	1.698	1.515	17.22	9166	6.028	0.431	NA	0.041	0.195	45.838	-113.892
84	1	84	1.735	1.561	17.43	13672	6.087	0.491	NA	0.059	0.282	51.505	5.667
85	1	85	1.706	1.512	17.64	5612	6.144	0.434	NA	0.057	0.273	-120.298	-171.804
86	1	86	1.719	1.583	17.85	8544	6.217	0.499	NA	0.072	0.344	79.873	-159.829
87	1	87	1.733	1.525	18.06	10496	6.276	0.461	NA	0.06	0.285	-76.545	-156.417
88	1	88	1.656	1.521	18.27	12078	6.353	0.412	NA	0.077	0.365	-177.014	-100.47
89	1	89	1.728	1.61	18.48	7703	6.468	0.526	NA	0.115	0.547	51.077	-131.909
90	1	90	1.748	1.577	18.69	11997	6.506	0.511	NA	0.038	0.183	-59.557	-110.633
91	1	91	1.576	1.603	18.9	5787	6.68	0.453	NA	0.174	0.828	171.223	-129.22
92	1	92	1.588	1.525	19.11	5154	6.76	0.384	NA	0.08	0.379	-81.44	107.337
93	1	93	1.616	1.591	19.32	14329	6.832	0.455	NA	0.072	0.342	66.984	148.424
94	1	94	1.554	1.537	19.53	12345	6.914	0.383	NA	0.082	0.391	-138.797	154.219
95	1	95	1.576	1.49	19.74	5117	6.966	0.347	NA	0.052	0.247	-64.929	73.867
96	1	96	1.544	1.515	19.95	10316	7.006	0.359	NA	0.041	0.194	142.007	-153.063
97	1	97	1.605	1.528	20.16	6905	7.069	0.394	NA	0.063	0.298	12.224	-129.783
98	1	98	1.612	1.553	20.37	9740	7.095	0.419	NA	0.026	0.122	75.24	63.016
99	1	99	1.641	1.522	20.58	15464	7.138	0.405	NA	0.043	0.205	-46.24	-121.48
100	1	100	1.716	1.47	20.79	7592	7.228	0.409	NA	0.09	0.431	-34.634	11.606
101	1	101	1.612	1.5	21	12448	7.336	0.372	NA	0.108	0.514	163.985	-161.38
102	1	102	1.611	1.451	21.21	3808	7.386	0.329	NA	0.05	0.237	-90.861	105.154
103	1	103	1.651	1.576	21.42	21845	7.518	0.458	NA	0.132	0.628	72.484	163.344
104	1	104	1.781	1.545	21.63	23752	7.651	0.507	NA	0.133	0.634	-13.652	-86.135
105	1	105	1.799	1.528	21.84	14984	7.676	0.508	NA	0.025	0.121	-42.132	-28.48
106	1	106	1.79	1.453	22.05	23997	7.752	0.451	NA	0.076	0.362	-97.356	-55.224
107	1	107	1.759	1.394	22.26	19424	7.818	0.392	NA	0.066	0.313	-117.587	-20.231
108	1	108	1.72	1.282	22.47	12078	7.937	0.304	NA	0.119	0.567	-109.132	8.455
109	1	109	1.725	1.486	22.68	10786	8.142	0.426	NA	0.204	0.973	88.753	-162.114
110	1	110	1.727	1.496	22.89	10171	8.152	0.435	NA	0.01	0.049	76.401	-12.353
111	1	111	1.697	1.411	23.1	10621	8.242	0.353	NA	0.09	0.43	-109.62	173.979
112	1	112	1.665	1.429	23.31	12635	8.278	0.344	NA	0.036	0.172	150.781	-99.599
113	1	113	1.62	1.48	23.52	11035	8.347	0.358	NA	0.069	0.327	131.34	-19.441
114	1	114	1.67	1.37	23.73	5843	8.468	0.305	NA	0.121	0.577	-65.751	162.909
115	1	115	1.692	1.401	23.94	8349	8.507	0.343	NA	0.039	0.184	54.297	120.048
116	1	116	1.693	1.477	24.15	18011	8.582	0.398	NA	0.075	0.359	89.159	34.861
117	1	117	1.625	1.582	24.36	9540	8.707	0.451	NA	0.126	0.598	123.196	34.037
118	1	118	1.616	1.525	24.57	20573	8.765	0.395	NA	0.058	0.275	-98.675	138.129
119	1	119	1.625	1.603	24.78	9476	8.844	0.47	NA	0.079	0.376	83.143	-178.182
120	1	120	1.637	1.576	24.99	11822	8.873	0.451	NA	0.029	0.138	-66.698	-149.841
121	1	121	1.645	1.593	25.2	11507	8.892	0.47	NA	0.019	0.09	64.488	131.186
122	1	122	1.621	1.614	25.41	9006	8.923	0.479	NA	0.032	0.151	139.058	74.57
123	1	123	1.654	1.649	25.62	7552	8.971	0.524	NA	0.048	0.229	46.651	-92.407
124	1	124	1.591	1.579	25.83	6952	9.066	0.435	NA	0.094	0.45	-132.029	-178.68
125	1	125	1.656	1.55	26.04	10528	9.138	0.437	NA	0.072	0.341	-23.487	108.542
126	1	126	1.653	1.47	26.25	6965	9.218	0.368	NA	0.08	0.383	-92.174	-68.687
127	1	127	1.726	1.69	26.46	3007	9.45	0.593	NA	0.232	1.104	71.617	163.791
128	1	128	1.66	1.707	26.67	9371	9.518	0.579	NA	0.069	0.326	165.826	94.209
129	1	129	1.652	1.589	26.88	6978	9.636	0.47	NA	0.117	0.559	-93.64	100.534
130	1	130	1.638	1.527	27.09	5973	9.7	0.408	NA	0.064	0.305	-102.704	-9.065
131	1	131	1.755	1.615	27.3	13845	9.846	0.546	NA	0.146	0.697	37.175	139.88
132	1	132	1.737	1.599	27.51	9736	9.87	0.522	NA	0.024	0.117	-138.156	-175.331
133	1	133	1.807	1.549	27.72	7133	9.956	0.528	NA	0.086	0.409	-35.355	102.801
134	1	134	1.786	1.496	27.93	6760	10.014	0.476	NA	0.058	0.274	-110.879	-75.524
135	1	135	1.776	1.546	28.14	6527	10.065	0.505	NA	0.051	0.243	101.206	-147.915
136	1	136	1.85	1.592	28.35	8010	10.152	0.589	NA	0.087	0.414	32.058	-69.148
137	1	137	1.868	1.626	28.56	9877	10.19	0.626	NA	0.039	0.184	61.626	29.568
138	1	138	1.85	1.661	28.77	6097	10.23	0.641	NA	0.04	0.19	117.098	55.471
139	1	139	1.829	1.648	28.98	9311	10.256	0.617	NA	0.025	0.121	-149.065	93.838
140	1	140	1.801	1.616	29.19	6688	10.298	0.574	NA	0.042	0.202	-130.113	18.952
141	1	141	1.83	1.628	29.4	6464	10.329	0.602	NA	0.031	0.149	22.511	152.624
142	1	142	1.831	1.631	29.61	7601	10.333	0.606	NA	0.004	0.02	68.977	46.466
143	1	143	1.8	1.614	29.82	3946	10.369	0.572	NA	0.036	0.171	-151.747	139.276
144	1	144	1.868	1.681	30.03	8153	10.465	0.667	NA	0.095	0.454	44.128	-164.125
145	1	145	1.871	1.626	30.24	7897	10.52	0.628	NA	0.055	0.262	-87.123	-131.251
146	1	146	1.854	1.633	30.45	8369	10.538	0.622	NA	0.019	0.089	158.385	-114.492
147	1	147	1.805	1.555	30.66	6583	10.63	0.532	NA	0.091	0.435	-122.203	79.412
148	1	148	1.777	1.629	30.87	6937	10.708	0.569	NA	0.078	0.374	111.346	-126.451
149	1	149	1.864	1.648	31.08	6875	10.798	0.64	NA	0.09	0.429	12.607	-98.739
150	1	150	1.831	1.635	31.29	5954	10.834	0.608	NA	0.036	0.17	-158.316	-170.923
151	1	151	1.862	1.684	31.5	9068	10.892	0.666	NA	0.058	0.276	57.806	-143.878
152	1	152	1.909	1.683	31.71	12829	10.939	0.696	NA	0.047	0.225	-1.845	-59.651
153	1	153	1.783	1.595	31.92	2897	11.093	0.547	NA	0.153	0.73	-145.213	-143.368
154	1	154	1.888	1.65	32.13	5785	11.21	0.657	NA	0.118	0.561	27.587	172.8
155	1	155	1.963	1.722	32.34	17572	11.314	0.761	NA	0.104	0.495	43.991	16.404
156	1	156	1.96	1.696	32.55	18103	11.34	0.741	NA	0.026	0.124	-94.872	-138.864
157	1	157	1.984	1.731	32.76	15684	11.383	0.783	NA	0.043	0.203	55.638	150.51
158	1	158	1.946	1.691	32.97	11583	11.439	0.727	NA	0.056	0.266	-133.87	170.492
159	1	159	1.917	1.587	33.18	7816	11.546	0.635	NA	0.108	0.513	-105.479	28.391
160	1	160	1.935	1.616	33.39	9369	11.581	0.668	NA	0.035	0.165	58.229	163.708
161	1	161	1.938	1.592	33.6	11667	11.605	0.654	NA	0.024	0.115	-84.319	-142.549
162	1	162	1.904	1.531	33.81	14805	11.675	0.589	NA	0.07	0.333	-118.957	-34.637
163	1	163	1.845	1.515	34.02	13075	11.736	0.533	NA	0.061	0.29	-164.867	-45.91
164	1	164	1.792	1.504	34.23	4665	11.79	0.486	NA	0.054	0.257	-167.906	-3.039
165	1	165	1.834	1.525	34.44	6321	11.837	0.531	NA	0.047	0.223	26.371	-165.723
166	1	166	1.852	1.564	34.65	8925	11.88	0.571	NA	0.043	0.203	65.144	38.773
167	1	167	1.876	1.636	34.86	3080	11.955	0.638	NA	0.076	0.361	71.768	6.623
168	1	168	1.992	1.806	35.07	18845	12.162	0.843	NA	0.207	0.985	55.667	-16.101
169	1	169	1.985	1.8	35.28	21427	12.172	0.834	NA	0.01	0.047	-140.432	163.901
170	1	170	1.98	1.698	35.49	16951	12.275	0.756	NA	0.102	0.488	-92.448	47.984
171	1	171	1.956	1.732	35.7	17041	12.317	0.764	NA	0.043	0.203	125.647	-141.905
172	1	172	2.013	1.78	35.91	29316	12.391	0.837	NA	0.074	0.354	39.615	-86.032
173	1	173	1.989	1.748	36.12	18905	12.431	0.798	NA	0.04	0.19	-126.834	-166.449
174	1	174	1.913	1.721	36.33	13367	12.512	0.727	NA	0.08	0.382	-160.179	-33.345
175	1	175	1.952	1.736	36.54	11895	12.553	0.764	NA	0.041	0.196	22.067	-177.754
176	1	176	1.921	1.742	36.75	19767	12.584	0.747	NA	0.032	0.15	169.412	147.345
177	1	177	1.928	1.684	36.96	16567	12.642	0.71	NA	0.058	0.278	-82.345	108.243
178	1	178	1.953	1.7	37.17	17301	12.672	0.739	NA	0.03	0.142	33.03	115.375
179	1	179	1.9	1.682	37.38	17791	12.729	0.689	NA	0.056	0.268	-161.586	165.384
180	1	180	1.94	1.686	37.59	23624	12.769	0.719	NA	0.04	0.192	5.224	166.81
181	1	181	1.908	1.63	37.8	7839	12.833	0.657	NA	0.064	0.307	-119.454	-124.678
182	1	182	1.968	1.744	38.01	15643	12.962	0.781	NA	0.129	0.613	62.273	-178.273
183	1	183	1.938	1.626	38.22	17113	13.084	0.676	NA	0.122	0.58	-104.353	-166.626
184	1	184	1.949	1.661	38.43	10207	13.121	0.709	NA	0.037	0.177	71.955	176.308
185	1	185	1.956	1.707	38.64	13024	13.167	0.745	NA	0.046	0.218	82.11	10.155
186	1	186	1.98	1.654	38.85	17493	13.225	0.726	NA	0.058	0.276	-65.065	-147.176
187	1	187	1.96	1.731	39.06	16332	13.304	0.765	NA	0.079	0.378	104.791	169.856
188	1	188	1.976	1.742	39.27	17299	13.323	0.785	NA	0.02	0.093	35.881	-68.91
189	1	189	1.953	1.665	39.48	19844	13.404	0.714	NA	0.081	0.384	-106.28	-142.161
190	1	190	1.914	1.655	39.69	10060	13.444	0.679	NA	0.04	0.191	-165.447	-59.167
191	1	191	1.962	1.715	39.9	11737	13.521	0.755	NA	0.076	0.364	51.615	-142.937
192	1	192	1.952	1.691	40.11	23522	13.547	0.731	NA	0.026	0.123	-112.422	-164.037
193	1	193	1.976	1.679	40.32	20558	13.573	0.74	NA	0.027	0.127	-27.033	85.389
194	1	194	1.937	1.753	40.53	13484	13.657	0.767	NA	0.084	0.399	117.472	144.505
195	1	195	1.956	1.717	40.74	20418	13.698	0.753	NA	0.041	0.195	-62.053	-179.526
196	1	196	1.981	1.8	40.95	19884	13.785	0.832	NA	0.087	0.416	73.281	135.334
197	1	197	1.927	1.724	41.16	14451	13.879	0.738	NA	0.094	0.447	-125.572	161.148
198	1	198	1.954	1.707	41.37	11505	13.912	0.744	NA	0.033	0.156	-32.009	93.562
199	1	199	1.943	1.76	41.58	16031	13.966	0.776	NA	0.054	0.259	101.791	133.8
200	1	200	1.964	1.792	41.79	11110	14.004	0.813	NA	0.038	0.179	57.347	-44.444
