# Supplementary material for: Random sub-diffusion and capture of genes by the nuclear pore reduces dynamics and coordinates inter-chromosomal movement
Source: eLife. 2021 May 18;10:e66238. doi: 10.7554/eLife.66238 (PMC8195609; doi:10.7554/eLife.66238)
Supplement: Figure 6—source data 1. [file elife-66238-fig6-data1.zip › CLUST_DB/CLUST_HIS4dip_MinusH/190814_QuickCap_H4dip_MinusH_Pri_08.csv]

Nr	TID	PID	x [micron]	y [micron]	t [sec]	I [val]	Len [micron]	D2S [micron]	D2R [micron]	D2P [micron]	v [micron/sec]	α [deg]	Δα [deg]
1	1	1	1.293	1.519	0	15588	0	0	NA	NA	NA	NA	NA
2	1	2	1.31	1.424	0.21	8522	0.096	0.096	NA	0.096	0.457	-79.962	NA
3	1	3	1.27	1.487	0.42	15867	0.17	0.04	NA	0.074	0.352	122.951	-157.087
4	1	4	1.274	1.379	0.63	4832	0.278	0.142	NA	0.108	0.514	-87.805	149.244
5	1	5	1.312	1.367	0.84	11300	0.318	0.153	NA	0.04	0.192	-17.082	70.723
6	1	6	1.221	1.276	1.05	3114	0.447	0.254	NA	0.129	0.613	-135.015	-117.934
7	1	7	1.302	1.368	1.26	6933	0.57	0.151	NA	0.123	0.587	48.687	-176.298
8	1	8	1.224	1.412	1.47	6393	0.66	0.127	NA	0.09	0.427	150.633	101.946
9	1	9	1.227	1.391	1.68	3507	0.682	0.145	NA	0.022	0.103	-84.332	125.035
10	1	10	1.249	1.361	1.89	4066	0.719	0.164	NA	0.037	0.178	-53.01	31.322
11	1	11	1.143	1.329	2.1	3238	0.83	0.243	NA	0.111	0.528	-163.105	-110.095
12	1	12	1.133	1.369	2.31	3968	0.872	0.219	NA	0.042	0.2	104.041	-92.854
13	1	13	1.139	1.466	2.52	8177	0.969	0.162	NA	0.097	0.463	86.049	-17.992
14	1	14	1.161	1.307	2.73	6847	1.13	0.25	NA	0.161	0.767	-82.208	-168.257
15	1	15	1.107	1.336	2.94	8309	1.192	0.261	NA	0.062	0.293	152.099	-125.693
16	1	16	1.11	1.377	3.15	3349	1.234	0.232	NA	0.042	0.199	85.706	-66.394
17	1	17	1.14	1.405	3.36	5113	1.274	0.191	NA	0.041	0.193	42.953	-42.752
18	1	18	1.085	1.31	3.57	10105	1.384	0.295	NA	0.11	0.522	-120.239	-163.192
19	1	19	1.137	1.325	3.78	2242	1.438	0.249	NA	0.055	0.261	15.326	135.565
20	1	20	1.144	1.41	3.99	5286	1.524	0.184	NA	0.086	0.408	85.351	70.024
21	1	21	1.186	1.367	4.2	4392	1.584	0.186	NA	0.06	0.286	-45.663	-131.014
22	1	22	1.173	1.351	4.41	5096	1.605	0.207	NA	0.021	0.1	-128.236	-82.573
23	1	23	1.216	1.45	4.62	10079	1.714	0.103	NA	0.108	0.516	66.771	-164.993
24	1	24	1.19	1.419	4.83	7897	1.755	0.144	NA	0.041	0.195	-130.244	162.985
25	1	25	1.223	1.474	5.04	7573	1.819	0.083	NA	0.064	0.307	58.738	-171.017
26	1	26	1.246	1.48	5.25	11351	1.843	0.061	NA	0.024	0.113	13.654	-45.084
27	1	27	1.153	1.435	5.46	6519	1.946	0.164	NA	0.104	0.493	-154.116	-167.77
28	1	28	1.226	1.439	5.67	14926	2.019	0.105	NA	0.073	0.348	3.08	157.197
29	1	29	1.135	1.462	5.88	11385	2.113	0.168	NA	0.093	0.445	165.368	162.288
30	1	30	1.191	1.424	6.09	11240	2.181	0.139	NA	0.068	0.323	-34.365	160.267
31	1	31	1.232	1.445	6.3	12733	2.226	0.096	NA	0.046	0.217	27.47	61.835
32	1	32	1.19	1.406	6.51	8991	2.284	0.153	NA	0.057	0.273	-136.953	-164.423
33	1	33	1.194	1.475	6.72	10634	2.353	0.109	NA	0.069	0.329	87.017	-136.031
34	1	34	1.173	1.558	6.93	14510	2.439	0.126	NA	0.086	0.409	103.515	16.498
35	1	35	1.215	1.475	7.14	9708	2.531	0.089	NA	0.093	0.442	-63.414	-166.929
36	1	36	1.226	1.535	7.35	10022	2.592	0.069	NA	0.061	0.289	79.775	143.189
37	1	37	1.233	1.54	7.56	11694	2.601	0.064	NA	0.009	0.041	39.288	-40.487
38	1	38	1.19	1.537	7.77	10634	2.643	0.105	NA	0.043	0.203	-175.078	145.634
39	1	39	1.24	1.525	7.98	18182	2.695	0.053	NA	0.051	0.244	-13.309	161.769
40	1	40	1.186	1.491	8.19	8851	2.758	0.111	NA	0.064	0.303	-147.745	-134.436
41	1	41	1.157	1.459	8.4	14572	2.802	0.149	NA	0.043	0.207	-132.032	15.713
42	1	42	1.111	1.41	8.61	15844	2.869	0.212	NA	0.067	0.32	-133.352	-1.32
43	1	43	1.104	1.432	8.82	17578	2.892	0.208	NA	0.023	0.111	106.766	-119.882
44	1	44	1.086	1.402	9.03	14282	2.928	0.238	NA	0.035	0.168	-120.471	132.763
45	1	45	1.12	1.374	9.24	9853	2.971	0.226	NA	0.044	0.208	-39.663	80.808
46	1	46	1.112	1.422	9.45	15159	3.021	0.205	NA	0.049	0.234	99.068	138.732
47	1	47	1.143	1.437	9.66	14498	3.055	0.171	NA	0.035	0.165	25.242	-73.826
48	1	48	1.051	1.422	9.87	26924	3.149	0.261	NA	0.094	0.446	-170.636	164.122
49	1	49	1.102	1.486	10.08	16729	3.23	0.194	NA	0.082	0.388	51.346	-138.018
50	1	50	0.996	1.467	10.29	19989	3.338	0.302	NA	0.108	0.514	-170.065	138.589
51	1	51	1.028	1.483	10.5	18707	3.374	0.268	NA	0.036	0.171	27.257	-162.677
52	1	52	1.028	1.409	10.71	13301	3.448	0.287	NA	0.074	0.355	-90.056	-117.313
53	1	53	0.96	1.376	10.92	10359	3.524	0.363	NA	0.075	0.359	-153.793	-63.737
54	1	54	0.968	1.366	11.13	22242	3.537	0.359	NA	0.013	0.061	-48.886	104.907
55	1	55	0.942	1.421	11.34	15118	3.598	0.365	NA	0.061	0.291	115.932	164.818
56	1	56	0.981	1.429	11.55	20729	3.637	0.325	NA	0.04	0.189	10.986	-104.945
57	1	57	0.983	1.351	11.76	19479	3.715	0.352	NA	0.077	0.368	-88.161	-99.147
58	1	58	0.889	1.34	11.97	16334	3.81	0.442	NA	0.095	0.452	-173.196	-85.035
59	1	59	0.93	1.412	12.18	19577	3.892	0.379	NA	0.083	0.393	60.514	-126.291
60	1	60	1.024	1.42	12.39	22602	3.987	0.287	NA	0.095	0.451	4.731	-55.783
61	1	61	1.032	1.399	12.6	16806	4.009	0.287	NA	0.022	0.107	-67.767	-72.498
62	1	62	1.011	1.411	12.81	16430	4.034	0.302	NA	0.024	0.116	151.162	-141.071
63	1	63	1.004	1.4	13.02	15854	4.046	0.313	NA	0.013	0.061	-124.357	84.481
64	1	64	1.06	1.43	13.23	16576	4.11	0.249	NA	0.064	0.303	28.171	152.528
65	1	65	0.95	1.336	13.44	13344	4.255	0.389	NA	0.145	0.692	-139.39	-167.561
66	1	66	0.907	1.351	13.65	19221	4.301	0.422	NA	0.046	0.218	160.43	-60.18
67	1	67	0.885	1.415	13.86	25243	4.369	0.421	NA	0.068	0.322	108.572	-51.857
68	1	68	0.887	1.39	14.07	24831	4.394	0.426	NA	0.026	0.122	-84.729	166.699
69	1	69	0.834	1.398	14.28	22481	4.448	0.475	NA	0.054	0.256	171.433	-103.838
70	1	70	0.886	1.434	14.49	26073	4.511	0.416	NA	0.063	0.302	34.501	-136.931
71	1	71	0.866	1.412	14.7	24281	4.541	0.44	NA	0.029	0.14	-134.216	-168.717
72	1	72	0.842	1.363	14.91	21879	4.595	0.477	NA	0.054	0.259	-115.464	18.751
73	1	73	0.836	1.39	15.12	18758	4.622	0.475	NA	0.027	0.128	102.919	-141.616
74	1	74	0.851	1.524	15.33	24563	4.758	0.442	NA	0.136	0.646	83.944	-18.976
75	1	75	0.883	1.413	15.54	27827	4.873	0.423	NA	0.116	0.551	-73.631	-157.574
76	1	76	0.915	1.364	15.75	21516	4.932	0.409	NA	0.058	0.278	-57.739	15.892
77	1	77	0.839	1.409	15.96	21220	5.019	0.467	NA	0.088	0.417	149.24	-153.021
78	1	78	0.879	1.432	16.17	26378	5.065	0.423	NA	0.046	0.219	30.469	-118.77
79	1	79	0.821	1.44	16.38	23263	5.123	0.478	NA	0.058	0.276	171.741	141.271
80	1	80	0.84	1.478	16.59	28870	5.165	0.455	NA	0.042	0.199	63.307	-108.434
81	1	81	0.928	1.474	16.8	30389	5.253	0.368	NA	0.088	0.418	-2.869	-66.175
82	1	82	0.862	1.441	17.01	23018	5.327	0.438	NA	0.074	0.351	-153.703	-150.834
83	1	83	0.801	1.423	17.22	15530	5.39	0.502	NA	0.064	0.303	-164.116	-10.413
84	1	84	0.857	1.469	17.43	15488	5.463	0.439	NA	0.072	0.344	38.744	-157.14
85	1	85	0.839	1.428	17.64	16294	5.507	0.463	NA	0.044	0.21	-113.974	-152.718
86	1	86	0.83	1.419	17.85	24456	5.519	0.474	NA	0.013	0.061	-134.62	-20.646
87	1	87	0.844	1.449	18.06	17585	5.553	0.454	NA	0.033	0.159	64.67	-160.71
88	1	88	0.884	1.409	18.27	25830	5.609	0.423	NA	0.056	0.269	-45.004	-109.674
89	1	89	0.837	1.43	18.48	24305	5.661	0.465	NA	0.052	0.247	156.555	-158.441
90	1	90	0.895	1.473	18.69	28631	5.733	0.401	NA	0.072	0.344	36.479	-120.076
91	1	91	0.854	1.435	18.9	14404	5.789	0.447	NA	0.055	0.264	-137	-173.479
92	1	92	0.813	1.468	19.11	14269	5.841	0.483	NA	0.052	0.249	141.484	-81.516
93	1	93	0.749	1.539	19.32	15413	5.937	0.544	NA	0.096	0.457	131.907	-9.578
94	1	94	0.775	1.5	19.53	21653	5.984	0.519	NA	0.047	0.224	-57.31	170.784
95	1	95	0.768	1.533	19.74	19362	6.018	0.525	NA	0.034	0.161	100.671	157.981
96	1	96	0.769	1.479	19.95	25222	6.071	0.525	NA	0.054	0.256	-89.089	170.24
97	1	97	0.816	1.545	20.16	29851	6.152	0.477	NA	0.081	0.385	54.105	143.195
98	1	98	0.796	1.507	20.37	28991	6.195	0.497	NA	0.043	0.205	-118.003	-172.109
99	1	99	0.704	1.509	20.58	24482	6.287	0.589	NA	0.092	0.439	178.607	-63.39
100	1	100	0.684	1.491	20.79	29887	6.314	0.61	NA	0.027	0.129	-138.888	42.505
101	1	101	0.685	1.482	21	28185	6.323	0.609	NA	0.009	0.043	-84.132	54.756
102	1	102	0.678	1.531	21.21	23240	6.373	0.615	NA	0.049	0.235	97.404	-178.464
103	1	103	0.677	1.548	21.42	7496	6.389	0.617	NA	0.017	0.08	95.575	-1.83
104	1	104	0.608	1.472	21.63	6365	6.492	0.686	NA	0.102	0.488	-132.024	132.402
105	1	105	0.645	1.525	21.84	8473	6.556	0.648	NA	0.065	0.307	55.206	-172.77
106	1	106	0.668	1.588	22.05	10495	6.624	0.629	NA	0.068	0.324	69.925	14.718
107	1	107	0.732	1.485	22.26	14862	6.746	0.562	NA	0.121	0.578	-58.303	-128.228
108	1	108	0.666	1.471	22.47	8302	6.813	0.629	NA	0.068	0.322	-167.568	-109.265
109	1	109	0.714	1.586	22.68	16110	6.939	0.583	NA	0.125	0.597	67.36	-125.072
110	1	110	0.768	1.559	22.89	17742	6.998	0.527	NA	0.06	0.284	-26.918	-94.278
111	1	111	0.764	1.535	23.1	16723	7.023	0.529	NA	0.024	0.115	-98.408	-71.49
112	1	112	0.761	1.594	23.31	16802	7.081	0.537	NA	0.059	0.28	92.451	-169.141
113	1	113	0.793	1.559	23.52	22120	7.129	0.501	NA	0.048	0.227	-48.144	-140.595
114	1	114	0.804	1.601	23.73	25282	7.173	0.496	NA	0.044	0.209	76.514	124.658
115	1	115	0.819	1.571	23.94	18301	7.207	0.477	NA	0.034	0.162	-63.109	-139.623
116	1	116	0.87	1.622	24.15	16550	7.279	0.436	NA	0.072	0.342	44.968	108.078
117	1	117	0.822	1.626	24.36	14318	7.327	0.483	NA	0.048	0.228	174.639	129.671
118	1	118	0.8	1.535	24.57	18451	7.42	0.494	NA	0.093	0.445	-103.859	81.502
119	1	119	0.827	1.523	24.78	15897	7.45	0.466	NA	0.03	0.143	-24.753	79.106
120	1	120	0.753	1.621	24.99	9491	7.573	0.55	NA	0.123	0.586	127.11	151.863
121	1	121	0.82	1.612	25.2	17297	7.641	0.482	NA	0.068	0.325	-7.708	-134.818
122	1	122	0.774	1.612	25.41	9243	7.688	0.527	NA	0.047	0.222	-179.746	-172.038
123	1	123	0.774	1.624	25.62	21350	7.7	0.529	NA	0.012	0.058	87.786	-92.468
124	1	124	0.78	1.636	25.83	11647	7.714	0.526	NA	0.013	0.064	62.387	-25.399
125	1	125	0.752	1.678	26.04	16138	7.764	0.564	NA	0.051	0.241	124.174	61.787
126	1	126	0.744	1.674	26.25	18971	7.773	0.57	NA	0.009	0.041	-151.649	84.177
127	1	127	0.79	1.649	26.46	10442	7.824	0.52	NA	0.051	0.245	-27.885	123.764
128	1	128	0.846	1.557	26.67	20480	7.933	0.448	NA	0.109	0.517	-58.618	-30.733
129	1	129	0.879	1.559	26.88	19707	7.965	0.416	NA	0.032	0.154	4.733	63.351
130	1	130	0.856	1.552	27.09	16505	7.989	0.438	NA	0.024	0.112	-162.326	-167.06
131	1	131	0.825	1.57	27.3	14984	8.025	0.471	NA	0.036	0.172	150.233	-47.441
132	1	132	0.752	1.583	27.51	17224	8.098	0.545	NA	0.074	0.35	170.215	19.983
133	1	133	0.804	1.596	27.72	14709	8.152	0.495	NA	0.053	0.254	14.736	-155.479
134	1	134	0.781	1.584	27.93	15677	8.177	0.516	NA	0.025	0.121	-151.587	-166.324
135	1	135	0.783	1.534	28.14	10299	8.227	0.51	NA	0.05	0.238	-88.238	63.349
136	1	136	0.782	1.536	28.35	7953	8.229	0.511	NA	0.002	0.009	113.869	-157.892
137	1	137	0.839	1.542	28.56	12661	8.286	0.455	NA	0.057	0.273	6.238	-107.632
138	1	138	0.866	1.547	28.77	15846	8.314	0.428	NA	0.027	0.131	9.891	3.653
139	1	139	0.819	1.547	28.98	18696	8.361	0.475	NA	0.047	0.224	179.406	169.515
140	1	140	0.819	1.552	29.19	17696	8.366	0.475	NA	0.005	0.024	92.864	-86.541
141	1	141	0.815	1.565	29.4	18378	8.379	0.481	NA	0.014	0.065	108.789	15.924
142	1	142	0.804	1.573	29.61	14385	8.392	0.492	NA	0.013	0.061	144.616	35.827
143	1	143	0.771	1.629	29.82	8206	8.458	0.533	NA	0.065	0.311	119.881	-24.736
144	1	144	0.797	1.625	30.03	12266	8.483	0.508	NA	0.026	0.122	-10.359	-130.24
145	1	145	0.784	1.684	30.24	13000	8.544	0.535	NA	0.061	0.289	102.433	112.792
146	1	146	0.802	1.652	30.45	14184	8.581	0.508	NA	0.037	0.177	-59.875	-162.308
147	1	147	0.83	1.669	30.66	12812	8.614	0.486	NA	0.033	0.158	31.526	91.401
148	1	148	0.828	1.687	30.87	14414	8.632	0.495	NA	0.018	0.086	99.331	67.806
149	1	149	0.793	1.711	31.08	7477	8.674	0.535	NA	0.042	0.2	144.454	45.122
150	1	150	0.81	1.672	31.29	9303	8.717	0.507	NA	0.043	0.203	-67.384	148.162
151	1	151	0.789	1.651	31.5	15475	8.746	0.521	NA	0.03	0.141	-135.518	-68.133
152	1	152	0.739	1.696	31.71	16902	8.814	0.582	NA	0.067	0.32	138.288	-86.194
153	1	153	0.772	1.686	31.92	13250	8.848	0.547	NA	0.035	0.166	-17.158	-155.446
154	1	154	0.823	1.637	32.13	14673	8.919	0.484	NA	0.071	0.338	-43.297	-26.139
155	1	155	0.84	1.653	32.34	17352	8.942	0.473	NA	0.022	0.107	44.314	87.612
156	1	156	0.821	1.639	32.55	8484	8.965	0.487	NA	0.024	0.112	-142.843	172.843
157	1	157	0.799	1.682	32.76	17800	9.013	0.52	NA	0.048	0.23	116.169	-100.989
158	1	158	0.782	1.767	32.97	14952	9.101	0.568	NA	0.087	0.414	101.647	-14.522
159	1	159	0.823	1.787	33.18	10291	9.147	0.541	NA	0.046	0.219	26.171	-75.475
160	1	160	0.877	1.745	33.39	19163	9.215	0.473	NA	0.069	0.327	-37.745	-63.916
161	1	161	0.81	1.713	33.6	13348	9.29	0.52	NA	0.075	0.355	-154.119	-116.375
162	1	162	0.824	1.725	33.81	14995	9.308	0.512	NA	0.018	0.086	41.876	-164.005
163	1	163	0.818	1.775	34.02	16347	9.359	0.54	NA	0.051	0.242	97.016	55.14
164	1	164	0.78	1.626	34.23	17828	9.513	0.524	NA	0.154	0.734	-104.046	158.938
165	1	165	0.794	1.636	34.44	14359	9.53	0.512	NA	0.018	0.084	35.657	139.703
166	1	166	0.804	1.687	34.65	19447	9.582	0.518	NA	0.052	0.248	79.828	44.17
167	1	167	0.757	1.698	34.86	14084	9.63	0.565	NA	0.047	0.226	166.35	86.522
168	1	168	0.804	1.636	35.07	22143	9.708	0.503	NA	0.078	0.373	-53.394	140.257
169	1	169	0.798	1.608	35.28	20492	9.737	0.503	NA	0.029	0.136	-102.824	-49.431
170	1	170	0.782	1.687	35.49	14502	9.818	0.538	NA	0.081	0.386	101.469	-155.707
171	1	171	0.792	1.687	35.7	15562	9.828	0.529	NA	0.01	0.05	2.127	-99.342
172	1	172	0.751	1.754	35.91	15575	9.906	0.591	NA	0.078	0.371	121.911	119.783
173	1	173	0.822	1.661	36.12	21597	10.023	0.492	NA	0.117	0.556	-52.476	-174.386
174	1	174	0.76	1.659	36.33	21301	10.085	0.552	NA	0.063	0.298	-177.757	-125.282
175	1	175	0.782	1.676	36.54	7869	10.113	0.535	NA	0.028	0.134	38.116	-144.127
176	1	176	0.815	1.625	36.75	17064	10.175	0.49	NA	0.061	0.291	-57.272	-95.388
177	1	177	0.777	1.556	36.96	11963	10.253	0.518	NA	0.079	0.375	-118.995	-61.723
178	1	178	0.791	1.635	37.17	28625	10.334	0.515	NA	0.081	0.386	79.636	-161.369
179	1	179	0.828	1.537	37.38	23709	10.44	0.465	NA	0.106	0.503	-69.468	-149.104
180	1	180	0.785	1.614	37.59	20620	10.528	0.517	NA	0.088	0.421	119.352	-171.18
181	1	181	0.769	1.604	37.8	25841	10.547	0.531	NA	0.019	0.091	-149.199	91.449
182	1	182	0.774	1.578	38.01	13092	10.574	0.523	NA	0.027	0.126	-78.734	70.465
183	1	183	0.732	1.597	38.22	12744	10.62	0.566	NA	0.046	0.219	155.286	-125.98
184	1	184	0.724	1.644	38.43	16467	10.668	0.583	NA	0.048	0.228	100.045	-55.24
185	1	185	0.757	1.72	38.64	24501	10.75	0.573	NA	0.082	0.392	66.222	-33.823
186	1	186	0.77	1.763	38.85	17130	10.795	0.577	NA	0.045	0.214	72.925	6.703
187	1	187	0.735	1.729	39.06	16068	10.843	0.597	NA	0.048	0.23	-136.857	150.218
188	1	188	0.781	1.735	39.27	19214	10.89	0.556	NA	0.046	0.22	6.306	143.163
189	1	189	0.765	1.676	39.48	30244	10.95	0.551	NA	0.061	0.289	-105.174	-111.48
190	1	190	0.832	1.67	39.69	18873	11.017	0.486	NA	0.067	0.319	-5.153	100.02
191	1	191	0.803	1.692	39.9	22619	11.053	0.519	NA	0.036	0.171	141.527	146.681
192	1	192	0.801	1.723	40.11	24128	11.084	0.533	NA	0.031	0.145	94.564	-46.963
193	1	193	0.81	1.728	40.32	17860	11.094	0.527	NA	0.01	0.05	31.587	-62.977
194	1	194	0.761	1.661	40.53	16127	11.178	0.551	NA	0.084	0.399	-125.942	-157.529
195	1	195	0.791	1.694	40.74	27394	11.224	0.531	NA	0.046	0.218	47.709	173.651
196	1	196	0.799	1.695	40.95	22126	11.232	0.524	NA	0.008	0.037	5.042	-42.667
197	1	197	0.822	1.727	41.16	17981	11.271	0.515	NA	0.039	0.188	54.341	49.299
198	1	198	0.822	1.783	41.37	21130	11.327	0.539	NA	0.056	0.265	89.966	35.624
199	1	199	0.827	1.741	41.58	15859	11.369	0.516	NA	0.042	0.201	-83.043	-173.009
200	1	200	0.894	1.677	41.79	13873	11.462	0.429	NA	0.093	0.441	-43.775	39.268
