# Supplementary material for: Random sub-diffusion and capture of genes by the nuclear pore reduces dynamics and coordinates inter-chromosomal movement
Source: eLife. 2021 May 18;10:e66238. doi: 10.7554/eLife.66238 (PMC8195609; doi:10.7554/eLife.66238)
Supplement: Figure 6—source data 1. [file elife-66238-fig6-data1.zip › CLUST_DB/CLUST_HIS4dip_MinusH/190814_QuickCap_H4dip_MinusH_Pri_09.csv]

Nr	TID	PID	x [micron]	y [micron]	t [sec]	I [val]	Len [micron]	D2S [micron]	D2R [micron]	D2P [micron]	v [micron/sec]	α [deg]	Δα [deg]
1	1	1	1.955	2.562	0	11274	0	0	NA	NA	NA	NA	NA
2	1	2	2.04	2.414	0.21	8904	0.171	0.171	NA	0.171	0.817	-60.05	NA
3	1	3	2.119	2.426	0.42	11735	0.251	0.214	NA	0.08	0.379	8.782	68.832
4	1	4	1.893	2.42	0.63	5518	0.477	0.155	NA	0.226	1.078	-178.657	172.562
5	1	5	2.111	2.385	0.84	5354	0.699	0.236	NA	0.221	1.053	-9.273	169.384
6	1	6	2.04	2.709	1.05	4341	1.03	0.17	NA	0.332	1.58	102.373	111.646
7	1	7	2.043	2.522	1.26	7067	1.217	0.097	NA	0.186	0.888	-88.942	168.685
8	1	8	1.913	2.581	1.47	9476	1.36	0.046	NA	0.143	0.681	155.798	-115.26
9	1	9	1.927	2.423	1.68	10754	1.519	0.142	NA	0.159	0.758	-85.061	119.141
10	1	10	1.858	2.333	1.89	5141	1.631	0.248	NA	0.113	0.536	-127.652	-42.591
11	1	11	1.935	2.404	2.1	11189	1.736	0.16	NA	0.104	0.495	42.565	170.217
12	1	12	1.924	2.403	2.31	7276	1.746	0.162	NA	0.01	0.048	-175.161	142.274
13	1	13	1.927	2.281	2.52	8311	1.867	0.282	NA	0.121	0.579	-88.58	86.581
14	1	14	1.993	2.41	2.73	7125	2.012	0.157	NA	0.145	0.689	62.959	151.539
15	1	15	1.908	2.493	2.94	5269	2.131	0.083	NA	0.119	0.565	135.697	72.739
16	1	16	1.817	2.398	3.15	6943	2.263	0.214	NA	0.132	0.63	-133.953	90.35
17	1	17	1.733	2.549	3.36	12070	2.435	0.222	NA	0.172	0.821	119.164	-106.883
18	1	18	1.695	2.532	3.57	8746	2.476	0.261	NA	0.041	0.194	-155.992	84.844
19	1	19	1.688	2.433	3.78	6080	2.575	0.297	NA	0.099	0.473	-94.459	61.533
20	1	20	1.67	2.493	3.99	11995	2.638	0.293	NA	0.063	0.299	106.632	-158.909
21	1	21	1.793	2.546	4.2	8776	2.772	0.163	NA	0.134	0.638	23.172	-83.46
22	1	22	1.775	2.679	4.41	11039	2.907	0.214	NA	0.134	0.64	97.598	74.426
23	1	23	1.857	2.762	4.62	8477	3.023	0.223	NA	0.116	0.554	45.504	-52.094
24	1	24	1.704	2.65	4.83	16031	3.212	0.265	NA	0.189	0.9	-143.612	170.884
25	1	25	1.771	2.653	5.04	13747	3.279	0.205	NA	0.067	0.318	2.173	145.786
26	1	26	1.633	2.799	5.25	9190	3.48	0.399	NA	0.201	0.956	133.331	131.158
27	1	27	1.743	2.84	5.46	11413	3.597	0.349	NA	0.118	0.56	20.664	-112.667
28	1	28	1.847	2.69	5.67	8200	3.78	0.167	NA	0.182	0.868	-55.367	-76.032
29	1	29	1.831	2.651	5.88	12113	3.822	0.152	NA	0.043	0.203	-111.647	-56.28
30	1	30	1.796	2.587	6.09	15430	3.895	0.16	NA	0.073	0.346	-118.828	-7.181
31	1	31	1.845	2.524	6.3	10376	3.975	0.117	NA	0.08	0.38	-52.591	66.237
32	1	32	1.802	2.778	6.51	10660	4.233	0.265	NA	0.258	1.23	99.603	152.193
33	1	33	1.678	2.689	6.72	13405	4.385	0.304	NA	0.152	0.724	-144.214	116.183
34	1	34	1.806	2.58	6.93	7756	4.554	0.149	NA	0.169	0.803	-40.61	103.604
35	1	35	1.651	2.645	7.14	3965	4.722	0.315	NA	0.168	0.802	157.317	-162.073
36	1	36	1.798	2.52	7.35	7968	4.915	0.162	NA	0.193	0.92	-40.293	162.39
37	1	37	1.791	2.549	7.56	13476	4.946	0.164	NA	0.03	0.145	104.369	144.662
38	1	38	1.842	2.631	7.77	7935	5.042	0.132	NA	0.097	0.461	57.839	-46.529
39	1	39	1.939	2.625	7.98	13222	5.139	0.065	NA	0.097	0.461	-3.526	-61.365
40	1	40	1.966	2.514	8.19	9463	5.254	0.05	NA	0.115	0.546	-76.412	-72.886
41	1	41	1.833	2.598	8.4	14244	5.411	0.127	NA	0.157	0.75	147.718	-135.87
42	1	42	1.764	2.564	8.61	7097	5.487	0.19	NA	0.076	0.362	-153.978	58.304
43	1	43	1.805	2.686	8.82	7573	5.615	0.194	NA	0.128	0.61	71.595	-134.427
44	1	44	1.799	2.589	9.03	9979	5.712	0.158	NA	0.097	0.46	-93.711	-165.306
45	1	45	1.688	2.52	9.24	12279	5.843	0.27	NA	0.131	0.624	-147.931	-54.22
46	1	46	1.772	2.513	9.45	15861	5.927	0.19	NA	0.084	0.401	-4.91	143.02
47	1	47	1.778	2.614	9.66	11148	6.029	0.184	NA	0.102	0.484	86.192	91.102
48	1	48	1.964	2.525	9.87	11758	6.235	0.038	NA	0.206	0.981	-25.568	-111.759
49	1	49	2.016	2.481	10.08	10054	6.303	0.102	NA	0.068	0.325	-40.836	-15.268
50	1	50	1.956	2.532	10.29	11142	6.381	0.03	NA	0.078	0.374	139.317	-179.847
51	1	51	1.833	2.539	10.5	11803	6.505	0.124	NA	0.123	0.588	176.627	37.31
52	1	52	1.702	2.609	10.71	14184	6.653	0.257	NA	0.148	0.706	151.747	-24.88
53	1	53	1.8	2.57	10.92	11061	6.758	0.155	NA	0.105	0.5	-21.928	-173.675
54	1	54	1.731	2.437	11.13	14263	6.908	0.256	NA	0.15	0.714	-117.272	-95.344
55	1	55	1.729	2.473	11.34	10107	6.945	0.242	NA	0.037	0.174	93.248	-149.48
56	1	56	1.971	2.364	11.55	14621	7.211	0.199	NA	0.266	1.266	-24.305	-117.553
57	1	57	1.958	2.303	11.76	11001	7.273	0.259	NA	0.062	0.296	-102.718	-78.413
58	1	58	2	2.365	11.97	7613	7.348	0.202	NA	0.075	0.359	55.434	158.152
59	1	59	1.903	2.463	12.18	8868	7.486	0.111	NA	0.138	0.659	134.796	79.361
60	1	60	1.877	2.455	12.39	8541	7.514	0.133	NA	0.028	0.131	-161.479	63.725
61	1	61	1.913	2.47	12.6	13122	7.554	0.101	NA	0.04	0.189	22.636	-175.885
62	1	62	2.039	2.51	12.81	11381	7.686	0.099	NA	0.132	0.628	17.691	-4.945
63	1	63	1.781	2.528	13.02	12366	7.944	0.177	NA	0.259	1.233	176.099	158.408
64	1	64	1.905	2.609	13.23	10741	8.093	0.068	NA	0.148	0.706	33.227	-142.871
65	1	65	1.861	2.658	13.44	11686	8.159	0.134	NA	0.066	0.314	131.922	98.694
66	1	66	1.979	2.468	13.65	13632	8.382	0.097	NA	0.224	1.065	-58.217	169.862
67	1	67	1.93	2.623	13.86	16181	8.545	0.066	NA	0.163	0.776	107.388	165.605
68	1	68	1.868	2.496	14.07	13299	8.687	0.108	NA	0.141	0.673	-115.844	136.768
69	1	69	1.789	2.479	14.28	13124	8.767	0.185	NA	0.081	0.385	-167.535	-51.691
70	1	70	1.838	2.309	14.49	8072	8.944	0.279	NA	0.177	0.842	-74.016	93.52
71	1	71	1.777	2.433	14.7	11886	9.083	0.219	NA	0.139	0.661	116.074	-169.91
72	1	72	1.836	2.443	14.91	11763	9.143	0.168	NA	0.06	0.284	8.866	-107.208
73	1	73	1.909	2.679	15.12	9233	9.39	0.125	NA	0.247	1.177	72.737	63.872
74	1	74	1.931	2.616	15.33	14295	9.456	0.059	NA	0.066	0.315	-70.841	-143.578
75	1	75	1.759	2.597	15.54	11054	9.63	0.199	NA	0.174	0.827	-173.491	-102.65
76	1	76	2.001	2.625	15.75	13755	9.874	0.078	NA	0.244	1.163	6.601	-179.909
77	1	77	1.883	2.682	15.96	9676	10.005	0.14	NA	0.131	0.625	154.04	147.44
78	1	78	1.914	2.71	16.17	7556	10.047	0.153	NA	0.042	0.199	41.9	-112.14
79	1	79	2.09	2.674	16.38	11114	10.227	0.176	NA	0.18	0.856	-11.513	-53.414
80	1	80	1.894	2.509	16.59	12307	10.483	0.08	NA	0.256	1.22	-139.929	-128.416
81	1	81	1.776	2.611	16.8	10579	10.639	0.185	NA	0.156	0.742	139.347	-80.724
82	1	82	1.636	2.617	17.01	12422	10.779	0.323	NA	0.14	0.667	177.221	37.874
83	1	83	1.646	2.6	17.22	7880	10.799	0.311	NA	0.02	0.096	-59.434	123.345
84	1	84	1.766	2.68	17.43	10596	10.942	0.222	NA	0.144	0.685	33.56	92.994
85	1	85	1.816	2.719	17.64	14685	11.005	0.209	NA	0.063	0.3	38.37	4.811
86	1	86	1.903	2.699	17.85	11479	11.095	0.146	NA	0.089	0.425	-13.046	-51.417
87	1	87	1.916	2.685	18.06	11389	11.114	0.129	NA	0.019	0.092	-44.62	-31.574
88	1	88	1.914	2.627	18.27	5823	11.172	0.076	NA	0.058	0.277	-92.009	-47.389
89	1	89	2.067	2.616	18.48	11016	11.325	0.124	NA	0.153	0.729	-4.294	87.714
90	1	90	2.045	2.556	18.69	12415	11.389	0.09	NA	0.064	0.305	-110.49	-106.196
91	1	91	2.02	2.515	18.9	12351	11.437	0.081	NA	0.047	0.226	-120.996	-10.506
92	1	92	1.863	2.486	19.11	10847	11.596	0.119	NA	0.159	0.759	-169.749	-48.753
93	1	93	1.86	2.566	19.32	9885	11.676	0.094	NA	0.079	0.378	91.953	-98.299
94	1	94	1.778	2.642	19.53	18129	11.788	0.194	NA	0.113	0.536	137.428	45.475
95	1	95	1.766	2.534	19.74	17262	11.897	0.191	NA	0.109	0.52	-95.998	126.574
96	1	96	1.896	2.562	19.95	11709	12.03	0.059	NA	0.133	0.632	12.568	108.566
97	1	97	1.923	2.69	20.16	11692	12.16	0.132	NA	0.13	0.621	78.138	65.57
98	1	98	1.922	2.668	20.37	9702	12.182	0.111	NA	0.022	0.104	-90.774	-168.913
99	1	99	1.871	2.659	20.58	14613	12.235	0.128	NA	0.053	0.25	-169.545	-78.77
100	1	100	1.793	2.543	20.79	3771	12.374	0.163	NA	0.139	0.662	-123.917	45.628
101	1	101	1.918	2.439	21	3353	12.537	0.128	NA	0.163	0.776	-39.73	84.187
102	1	102	1.886	2.593	21.21	3351	12.694	0.075	NA	0.157	0.75	101.759	141.489
103	1	103	2.04	2.58	21.42	3750	12.849	0.087	NA	0.155	0.736	-4.982	-106.741
104	1	104	2.101	2.509	21.63	2235	12.942	0.155	NA	0.093	0.443	-49.508	-44.526
105	1	105	2.141	2.542	21.84	1260	12.993	0.187	NA	0.051	0.245	39.126	88.634
106	1	106	2.098	2.552	22.05	1369	13.037	0.144	NA	0.044	0.208	165.962	126.836
107	1	107	2.122	2.599	22.26	6911	13.089	0.171	NA	0.052	0.249	63.478	-102.484
108	1	108	2.059	2.538	22.47	6636	13.177	0.107	NA	0.088	0.418	-135.614	160.908
109	1	109	2.146	2.623	22.68	7485	13.298	0.2	NA	0.122	0.579	44.609	-179.777
110	1	110	2.034	2.537	22.89	4343	13.439	0.083	NA	0.141	0.669	-142.38	173.011
111	1	111	1.804	2.713	23.1	2476	13.729	0.213	NA	0.29	1.38	142.744	-74.876
112	1	112	2.117	2.625	23.31	8234	14.055	0.174	NA	0.326	1.552	-15.647	-158.391
113	1	113	2.168	2.52	23.52	4091	14.171	0.218	NA	0.116	0.554	-64.032	-48.386
114	1	114	2.139	2.655	23.73	9000	14.309	0.207	NA	0.138	0.658	102.084	166.116
115	1	115	2.177	2.713	23.94	7167	14.378	0.269	NA	0.069	0.328	57.109	-44.975
116	1	116	2.202	2.724	24.15	15033	14.405	0.295	NA	0.027	0.13	22.462	-34.646
117	1	117	2.136	2.751	24.36	18086	14.476	0.262	NA	0.071	0.339	157.685	135.223
118	1	118	2.142	2.699	24.57	8616	14.529	0.232	NA	0.052	0.249	-83.74	118.575
119	1	119	2.099	2.595	24.78	1755	14.641	0.148	NA	0.112	0.535	-112.528	-28.788
120	1	120	2.065	2.765	24.99	8597	14.815	0.231	NA	0.174	0.828	101.184	-146.288
121	1	121	2.175	2.533	25.2	4000	15.072	0.222	NA	0.257	1.223	-64.676	-165.86
122	1	122	1.982	2.402	25.41	3008	15.305	0.162	NA	0.233	1.109	-145.777	-81.101
123	1	123	1.898	2.473	25.62	4057	15.415	0.105	NA	0.11	0.523	139.835	-74.388
124	1	124	1.584	2.718	25.83	9079	15.813	0.402	NA	0.398	1.897	142.091	2.256
125	1	125	1.527	2.728	26.04	16488	15.871	0.459	NA	0.058	0.278	170.329	28.237
126	1	126	1.973	2.457	26.25	2696	16.393	0.107	NA	0.522	2.486	-31.214	158.458
127	1	127	1.691	2.791	26.46	6259	16.831	0.349	NA	0.437	2.082	130.215	161.429
128	1	128	1.873	2.559	26.67	1407	17.125	0.082	NA	0.294	1.401	-51.896	177.889
129	1	129	2.028	2.463	26.88	2986	17.308	0.123	NA	0.183	0.871	-31.68	20.216
130	1	130	1.934	2.451	27.09	2350	17.403	0.113	NA	0.095	0.453	-172.66	-140.981
131	1	131	2.05	2.406	27.3	2713	17.527	0.183	NA	0.125	0.593	-21.313	151.347
132	1	132	1.991	2.377	27.51	2877	17.593	0.189	NA	0.066	0.313	-153.813	-132.499
133	1	133	2.038	2.385	27.72	2542	17.641	0.195	NA	0.047	0.225	10.157	163.97
134	1	134	2.157	2.397	27.93	5619	17.76	0.261	NA	0.12	0.57	5.631	-4.526
135	1	135	2.082	2.402	28.14	8305	17.835	0.204	NA	0.075	0.357	175.917	170.286
136	1	136	2.057	2.42	28.35	10353	17.866	0.175	NA	0.031	0.146	145.76	-30.157
137	1	137	1.695	2.91	28.56	11584	18.475	0.434	NA	0.609	2.901	126.416	-19.344
138	1	138	1.657	2.945	28.77	11104	18.527	0.485	NA	0.052	0.246	136.622	10.206
139	1	139	1.735	2.785	28.98	10218	18.705	0.313	NA	0.178	0.849	-64.314	159.064
140	1	140	1.971	2.586	29.19	3765	19.014	0.029	NA	0.308	1.468	-40.129	24.184
141	1	141	2.131	2.534	29.4	9175	19.182	0.178	NA	0.169	0.803	-17.961	22.168
142	1	142	2.025	2.549	29.61	3931	19.289	0.072	NA	0.107	0.508	171.733	-170.306
143	1	143	2.157	2.422	29.82	6312	19.472	0.246	NA	0.183	0.871	-43.898	144.369
144	1	144	2.035	2.446	30.03	10858	19.596	0.141	NA	0.124	0.592	168.99	-147.113
145	1	145	1.837	2.713	30.24	2274	19.929	0.192	NA	0.333	1.585	126.612	-42.377
146	1	146	1.978	2.619	30.45	7293	20.099	0.061	NA	0.17	0.81	-33.662	-160.274
147	1	147	2.035	2.444	30.66	8002	20.283	0.143	NA	0.184	0.878	-72.03	-38.368
148	1	148	1.919	2.623	30.87	4819	20.497	0.07	NA	0.213	1.015	122.93	-165.04
149	1	149	1.922	2.63	31.08	8631	20.504	0.075	NA	0.008	0.038	66.044	-56.886
150	1	150	1.728	2.781	31.29	2463	20.751	0.315	NA	0.246	1.172	142.018	75.974
151	1	151	1.517	2.949	31.5	13021	21.02	0.584	NA	0.27	1.285	141.425	-0.593
152	1	152	1.663	2.762	31.71	6495	21.257	0.354	NA	0.237	1.129	-52.23	166.345
153	1	153	1.679	2.69	31.92	8904	21.331	0.304	NA	0.074	0.351	-76.895	-24.666
154	1	154	1.71	2.658	32.13	3694	21.375	0.263	NA	0.044	0.211	-46.053	30.842
155	1	155	1.751	2.667	32.34	4441	21.417	0.229	NA	0.042	0.2	12.405	58.458
156	1	156	2	2.503	32.55	11673	21.716	0.075	NA	0.298	1.42	-33.549	-45.954
157	1	157	1.899	2.658	32.76	10581	21.9	0.11	NA	0.185	0.879	122.919	156.468
158	1	158	2.118	2.616	32.97	16300	22.123	0.172	NA	0.223	1.062	-10.741	-133.66
159	1	159	1.998	2.59	33.18	5309	22.246	0.051	NA	0.123	0.587	-167.879	-157.138
160	1	160	1.779	2.731	33.39	13480	22.507	0.244	NA	0.261	1.241	147.24	-44.881
161	1	161	2.063	2.612	33.6	7618	22.815	0.119	NA	0.308	1.469	-22.823	-170.063
162	1	162	1.926	2.607	33.81	10293	22.953	0.053	NA	0.137	0.653	-177.964	-155.14
163	1	163	1.781	2.651	34.02	8392	23.104	0.195	NA	0.151	0.721	162.799	-19.237
164	1	164	1.813	2.609	34.23	7726	23.157	0.149	NA	0.053	0.253	-53.043	144.158
165	1	165	1.666	2.521	34.44	11370	23.329	0.292	NA	0.172	0.818	-149.166	-96.123
166	1	166	1.631	2.607	34.65	9751	23.422	0.327	NA	0.093	0.443	112.325	-98.509
167	1	167	1.736	2.68	34.86	4605	23.55	0.248	NA	0.128	0.611	34.572	-77.753
168	1	168	1.79	2.68	35.07	7940	23.604	0.202	NA	0.054	0.258	0.011	-34.561
169	1	169	1.789	2.57	35.28	5604	23.714	0.166	NA	0.11	0.524	-90.566	-90.576
170	1	170	1.984	2.483	35.49	14591	23.928	0.085	NA	0.214	1.017	-23.957	66.608
171	1	171	2.133	2.46	35.7	9527	24.078	0.205	NA	0.15	0.714	-8.676	15.281
172	1	172	2.026	2.535	35.91	5512	24.208	0.077	NA	0.13	0.618	145.102	153.778
173	1	173	1.916	2.555	36.12	8531	24.32	0.039	NA	0.112	0.532	169.363	24.26
174	1	174	1.826	2.612	36.33	9740	24.426	0.138	NA	0.107	0.508	147.718	-21.645
175	1	175	1.934	2.569	36.54	2670	24.542	0.022	NA	0.116	0.554	-21.991	-169.709
176	1	176	1.763	2.691	36.75	16420	24.752	0.231	NA	0.21	1	144.492	166.483
177	1	177	1.952	2.563	36.96	2865	24.981	0.003	NA	0.228	1.087	-34.089	-178.581
178	1	178	1.846	2.59	37.17	6007	25.09	0.112	NA	0.11	0.522	165.893	-160.018
179	1	179	1.895	2.592	37.38	6615	25.139	0.067	NA	0.049	0.233	2.995	-162.898
180	1	180	2.036	2.426	37.59	1239	25.358	0.159	NA	0.218	1.039	-49.504	-52.499
181	1	181	1.92	2.59	37.8	10988	25.559	0.045	NA	0.201	0.958	125.397	174.902
182	1	182	1.827	2.587	38.01	9053	25.652	0.131	NA	0.093	0.444	-178.246	56.356
183	1	183	2.235	2.205	38.22	6540	26.211	0.454	NA	0.559	2.663	-43.087	135.16
184	1	184	2.21	2.322	38.43	3097	26.331	0.35	NA	0.119	0.568	102.281	145.368
185	1	185	2.19	2.279	38.64	5570	26.378	0.369	NA	0.047	0.224	-114.003	143.716
186	1	186	2.243	1.942	38.85	3874	26.719	0.684	NA	0.341	1.624	-81.22	32.783
187	1	187	2.244	2.076	39.06	4093	26.853	0.566	NA	0.135	0.642	89.262	170.481
188	1	188	2.092	2.312	39.27	2069	27.134	0.285	NA	0.281	1.337	122.903	33.641
189	1	189	2.099	2.266	39.48	1597	27.181	0.329	NA	0.046	0.221	-80.826	156.271
190	1	190	1.946	2.515	39.69	11317	27.472	0.048	NA	0.292	1.389	121.579	-157.595
191	1	191	1.98	2.327	39.9	4115	27.663	0.236	NA	0.191	0.908	-79.716	158.704
192	1	192	2.165	2.139	40.11	7733	27.927	0.473	NA	0.264	1.256	-45.523	34.194
193	1	193	2.199	2.107	40.32	8704	27.973	0.516	NA	0.046	0.22	-43.076	2.446
194	1	194	2.235	1.988	40.53	14033	28.098	0.639	NA	0.125	0.596	-73.078	-30.002
195	1	195	2.165	1.998	40.74	5721	28.169	0.603	NA	0.071	0.338	171.959	-114.963
196	1	196	2.259	1.898	40.95	2702	28.306	0.73	NA	0.136	0.65	-46.627	141.414
197	1	197	2.187	1.923	41.16	3054	28.382	0.68	NA	0.076	0.363	160.975	-152.398
198	1	198	2.247	2.013	41.37	3063	28.49	0.622	NA	0.109	0.517	56.044	-104.93
199	1	199	2.096	2.236	41.58	2210	28.76	0.355	NA	0.269	1.282	124.156	68.112
200	1	200	2.199	1.794	41.79	3677	29.214	0.806	NA	0.454	2.161	-76.85	158.994
