# Supplementary material for: Random sub-diffusion and capture of genes by the nuclear pore reduces dynamics and coordinates inter-chromosomal movement
Source: eLife. 2021 May 18;10:e66238. doi: 10.7554/eLife.66238 (PMC8195609; doi:10.7554/eLife.66238)
Supplement: Figure 6—source data 1. [file elife-66238-fig6-data1.zip › CLUST_DB/CLUST_HIS4dip_MinusH/190814_QuickCap_H4dip_MinusH_Pri_10.csv]

Nr	TID	PID	x [micron]	y [micron]	t [sec]	I [val]	Len [micron]	D2S [micron]	D2R [micron]	D2P [micron]	v [micron/sec]	α [deg]	Δα [deg]
1	1	1	1.886	1.738	0	5111	0	0	NA	NA	NA	NA	NA
2	1	2	1.89	1.556	0.21	3645	0.182	0.182	NA	0.182	0.866	-88.989	NA
3	1	3	1.867	1.601	0.42	3456	0.232	0.139	NA	0.05	0.237	116.734	-154.277
4	1	4	1.857	1.556	0.63	2139	0.277	0.184	NA	0.046	0.217	-102.866	140.399
5	1	5	1.822	1.553	0.84	4721	0.312	0.196	NA	0.035	0.167	-175.096	-72.229
6	1	6	1.836	1.581	1.05	4608	0.343	0.165	NA	0.031	0.148	63.315	-121.589
7	1	7	1.934	1.447	1.26	10967	0.509	0.295	NA	0.166	0.791	-53.735	-117.051
8	1	8	1.866	1.529	1.47	12736	0.616	0.21	NA	0.107	0.508	129.755	-176.509
9	1	9	1.797	1.579	1.68	11336	0.701	0.183	NA	0.085	0.405	144.593	14.837
10	1	10	1.738	1.552	1.89	9188	0.766	0.239	NA	0.065	0.31	-155.441	59.966
11	1	11	1.763	1.552	2.1	13981	0.792	0.223	NA	0.025	0.121	1.536	156.978
12	1	12	1.688	1.727	2.31	8716	0.982	0.199	NA	0.19	0.907	113.317	111.78
13	1	13	1.751	1.729	2.52	15914	1.046	0.136	NA	0.063	0.302	2.125	-111.191
14	1	14	1.848	1.687	2.73	6018	1.151	0.064	NA	0.106	0.504	-23.717	-25.843
15	1	15	1.806	1.685	2.94	14054	1.193	0.096	NA	0.042	0.199	-177.895	-154.178
16	1	16	1.788	1.781	3.15	4482	1.29	0.108	NA	0.097	0.462	100.823	-81.282
17	1	17	1.76	1.589	3.36	6694	1.484	0.196	NA	0.194	0.922	-98.308	160.869
18	1	18	1.81	1.746	3.57	3460	1.649	0.077	NA	0.165	0.786	72.254	170.562
19	1	19	1.829	1.798	3.78	3020	1.704	0.083	NA	0.055	0.262	69.396	-2.859
20	1	20	1.811	1.75	3.99	5169	1.755	0.076	NA	0.051	0.243	-110.71	179.894
21	1	21	1.812	1.622	4.2	6122	1.883	0.138	NA	0.128	0.609	-89.793	20.918
22	1	22	1.939	1.509	4.41	17493	2.053	0.235	NA	0.17	0.81	-41.669	48.123
23	1	23	1.851	1.51	4.62	10321	2.141	0.231	NA	0.088	0.42	179.27	-139.06
24	1	24	1.798	1.598	4.83	4735	2.243	0.166	NA	0.102	0.486	120.872	-58.399
25	1	25	1.893	1.646	5.04	2197	2.349	0.093	NA	0.106	0.506	26.915	-93.956
26	1	26	1.841	1.715	5.25	2935	2.436	0.051	NA	0.086	0.41	127.164	100.249
27	1	27	1.781	1.728	5.46	2340	2.497	0.106	NA	0.061	0.293	167.676	40.512
28	1	28	1.907	1.71	5.67	2937	2.624	0.035	NA	0.127	0.605	-8.157	-175.833
29	1	29	1.962	1.565	5.88	11466	2.779	0.189	NA	0.155	0.738	-69.055	-60.898
30	1	30	2.032	1.546	6.09	14506	2.851	0.241	NA	0.072	0.343	-15.224	53.83
31	1	31	1.861	1.744	6.3	4684	3.112	0.026	NA	0.261	1.243	130.787	146.011
32	1	32	1.833	1.729	6.51	2199	3.144	0.055	NA	0.032	0.152	-153.552	75.661
33	1	33	1.809	1.663	6.72	4842	3.214	0.108	NA	0.07	0.335	-109.777	43.775
34	1	34	1.644	1.462	6.93	5608	3.474	0.367	NA	0.26	1.237	-129.228	-19.451
35	1	35	1.498	1.25	7.14	9836	3.732	0.624	NA	0.258	1.228	-124.647	4.581
36	1	36	1.795	1.7	7.35	3127	4.271	0.1	NA	0.539	2.568	56.616	-178.737
37	1	37	1.786	1.643	7.56	4164	4.329	0.139	NA	0.057	0.273	-99.02	-155.636
38	1	38	1.872	1.566	7.77	7558	4.444	0.173	NA	0.116	0.551	-41.863	57.156
39	1	39	1.874	1.522	7.98	9983	4.489	0.217	NA	0.045	0.212	-87.342	-45.478
40	1	40	1.907	1.591	8.19	12262	4.566	0.148	NA	0.077	0.368	64.581	151.923
41	1	41	1.939	1.776	8.4	8100	4.754	0.065	NA	0.188	0.893	80.162	15.581
42	1	42	1.833	1.81	8.61	10995	4.865	0.09	NA	0.111	0.53	162.302	82.14
43	1	43	1.77	1.82	8.82	9194	4.929	0.143	NA	0.064	0.303	170.434	8.132
44	1	44	1.848	1.923	9.03	14649	5.058	0.189	NA	0.129	0.613	52.688	-117.746
45	1	45	1.848	1.786	9.24	13640	5.195	0.061	NA	0.137	0.654	-90.073	-142.761
46	1	46	1.92	1.748	9.45	11601	5.276	0.035	NA	0.081	0.387	-27.831	62.243
47	1	47	2.062	1.783	9.66	13858	5.423	0.182	NA	0.147	0.7	14.09	41.92
48	1	48	1.976	1.842	9.87	15140	5.528	0.137	NA	0.105	0.5	145.901	131.812
49	1	49	1.913	1.75	10.08	11871	5.639	0.029	NA	0.111	0.53	-124.412	89.687
50	1	50	1.938	1.796	10.29	11829	5.691	0.077	NA	0.052	0.246	61.077	-174.511
51	1	51	1.938	1.772	10.5	13597	5.715	0.062	NA	0.024	0.114	-88.241	-149.318
52	1	52	1.907	1.735	10.71	11249	5.763	0.021	NA	0.048	0.23	-130.067	-41.826
53	1	53	1.882	1.687	10.92	15187	5.817	0.051	NA	0.054	0.256	-118.426	11.641
54	1	54	1.953	1.624	11.13	14658	5.912	0.132	NA	0.095	0.453	-41.728	76.699
55	1	55	1.976	1.658	11.34	14621	5.953	0.12	NA	0.041	0.194	55.559	97.286
56	1	56	1.939	1.63	11.55	13277	5.999	0.12	NA	0.046	0.219	-143.473	160.968
57	1	57	1.986	1.613	11.76	7588	6.049	0.16	NA	0.051	0.241	-19.713	123.76
58	1	58	1.781	1.455	11.97	2820	6.309	0.302	NA	0.259	1.235	-142.465	-122.752
59	1	59	1.985	1.442	12.18	8814	6.513	0.312	NA	0.205	0.974	-3.64	138.825
60	1	60	2.016	1.497	12.39	12002	6.577	0.274	NA	0.063	0.302	60.577	64.216
61	1	61	2.074	1.649	12.6	9623	6.739	0.207	NA	0.163	0.774	69.255	8.678
62	1	62	2	1.621	12.81	10626	6.819	0.163	NA	0.08	0.379	-158.738	132.006
63	1	63	2.105	1.74	13.02	10122	6.978	0.218	NA	0.159	0.759	48.737	-152.525
64	1	64	1.944	1.691	13.23	3481	7.146	0.074	NA	0.168	0.8	-162.918	148.345
65	1	65	1.851	1.714	13.44	3549	7.242	0.043	NA	0.096	0.456	166.372	-30.71
66	1	66	1.738	1.622	13.65	2150	7.388	0.189	NA	0.146	0.693	-141.149	52.479
67	1	67	1.822	1.696	13.86	3374	7.499	0.078	NA	0.112	0.532	41.095	-177.756
68	1	68	1.63	1.508	14.07	5704	7.768	0.345	NA	0.269	1.279	-135.588	-176.683
69	1	69	1.703	1.665	14.28	3976	7.941	0.198	NA	0.173	0.825	65.012	-159.4
70	1	70	1.687	1.72	14.49	2404	7.998	0.2	NA	0.057	0.273	105.707	40.695
71	1	71	1.721	1.709	14.7	7199	8.033	0.169	NA	0.035	0.166	-18.42	-124.128
72	1	72	1.689	1.758	14.91	10432	8.091	0.198	NA	0.058	0.278	122.218	140.638
73	1	73	1.746	1.709	15.12	4757	8.166	0.144	NA	0.075	0.356	-41.137	-163.355
74	1	74	1.723	1.616	15.33	11321	8.261	0.204	NA	0.095	0.453	-103.586	-62.449
75	1	75	1.724	1.674	15.54	7170	8.319	0.175	NA	0.058	0.274	89.272	-167.142
76	1	76	1.714	1.744	15.75	4053	8.39	0.172	NA	0.071	0.339	98.063	8.79
77	1	77	1.712	1.707	15.96	2474	8.427	0.177	NA	0.037	0.176	-92.611	169.326
78	1	78	1.718	1.689	16.17	4264	8.447	0.176	NA	0.02	0.093	-73.512	19.099
79	1	79	1.729	1.669	16.38	7415	8.469	0.172	NA	0.022	0.106	-60.901	12.611
80	1	80	1.702	1.646	16.59	4511	8.504	0.206	NA	0.035	0.167	-139.412	-78.512
81	1	81	1.748	1.678	16.8	5147	8.56	0.151	NA	0.056	0.266	33.986	173.398
82	1	82	1.608	1.473	17.01	5730	8.808	0.384	NA	0.248	1.18	-124.495	-158.481
83	1	83	1.571	1.411	17.22	5452	8.88	0.455	NA	0.073	0.346	-120.928	3.567
84	1	84	1.696	1.665	17.43	2158	9.164	0.204	NA	0.283	1.348	63.774	-175.298
85	1	85	1.667	1.641	17.64	5245	9.201	0.24	NA	0.037	0.178	-141.254	154.972
86	1	86	1.684	1.684	17.85	3893	9.247	0.21	NA	0.046	0.218	68.27	-150.476
87	1	87	1.738	1.572	18.06	4467	9.371	0.223	NA	0.124	0.592	-64.033	-132.303
88	1	88	1.823	1.536	18.27	6094	9.463	0.212	NA	0.092	0.438	-23.202	40.831
89	1	89	1.942	1.587	18.48	4898	9.593	0.162	NA	0.13	0.619	22.843	46.045
90	1	90	1.944	1.598	18.69	7424	9.605	0.151	NA	0.012	0.057	80.486	57.642
91	1	91	1.853	1.713	18.9	2442	9.752	0.042	NA	0.147	0.699	128.481	47.995
92	1	92	1.87	1.569	19.11	3882	9.897	0.17	NA	0.146	0.693	-83.155	148.364
93	1	93	1.899	1.495	19.32	5612	9.976	0.243	NA	0.079	0.375	-68.697	14.458
94	1	94	1.874	1.566	19.53	5887	10.051	0.173	NA	0.075	0.355	109.593	178.29
95	1	95	1.888	1.511	19.74	6225	10.107	0.227	NA	0.057	0.269	-75.74	174.667
96	1	96	1.816	1.565	19.95	6839	10.197	0.187	NA	0.09	0.429	142.775	-141.485
97	1	97	1.872	1.541	20.16	7187	10.258	0.198	NA	0.061	0.29	-23.845	-166.62
98	1	98	1.735	1.597	20.37	3456	10.406	0.207	NA	0.148	0.705	157.451	-178.704
99	1	99	1.779	1.687	20.58	6643	10.506	0.119	NA	0.099	0.473	63.823	-93.628
100	1	100	1.792	1.621	20.79	5109	10.573	0.15	NA	0.067	0.318	-78.45	-142.273
101	1	101	1.698	1.703	21	7144	10.698	0.192	NA	0.125	0.596	139.275	-142.276
102	1	102	1.746	1.718	21.21	3556	10.749	0.142	NA	0.051	0.244	17.748	-121.527
103	1	103	1.73	1.609	21.42	9151	10.86	0.203	NA	0.111	0.529	-98.545	-116.293
104	1	104	1.869	1.599	21.63	6173	10.999	0.141	NA	0.139	0.663	-4.11	94.435
105	1	105	1.75	1.702	21.84	5610	11.157	0.141	NA	0.158	0.751	138.973	143.083
106	1	106	1.833	1.654	22.05	5343	11.253	0.1	NA	0.096	0.458	-30.251	-169.224
107	1	107	1.946	1.491	22.26	13930	11.451	0.254	NA	0.198	0.942	-55.072	-24.821
108	1	108	1.9	1.549	22.47	24437	11.525	0.19	NA	0.074	0.35	128.755	-176.173
109	1	109	1.879	1.599	22.68	14997	11.579	0.139	NA	0.055	0.26	113.102	-15.653
110	1	110	1.824	1.615	22.89	19464	11.636	0.139	NA	0.057	0.27	164.268	51.167
111	1	111	1.964	1.57	23.1	17314	11.783	0.185	NA	0.147	0.699	-17.683	178.048
112	1	112	1.975	1.508	23.31	25435	11.846	0.247	NA	0.063	0.301	-79.482	-61.799
113	1	113	2.056	1.587	23.52	23195	11.959	0.228	NA	0.113	0.539	44.263	123.745
114	1	114	1.938	1.481	23.73	20725	12.118	0.262	NA	0.159	0.755	-138.384	177.353
115	1	115	2.012	1.491	23.94	23274	12.193	0.277	NA	0.075	0.357	7.546	145.93
116	1	116	1.997	1.434	24.15	21177	12.253	0.324	NA	0.06	0.284	-104.971	-112.518
117	1	117	1.952	1.575	24.36	15276	12.401	0.175	NA	0.149	0.708	107.581	-147.447
118	1	118	1.974	1.567	24.57	18734	12.425	0.192	NA	0.024	0.115	-19.226	-126.808
119	1	119	1.958	1.522	24.78	11302	12.473	0.228	NA	0.048	0.228	-109.441	-90.215
120	1	120	1.857	1.602	24.99	16599	12.602	0.139	NA	0.129	0.616	141.896	-108.663
121	1	121	1.898	1.655	25.2	16223	12.67	0.084	NA	0.067	0.32	51.73	-90.166
122	1	122	1.866	1.506	25.41	5158	12.822	0.233	NA	0.152	0.726	-102.104	-153.834
123	1	123	1.899	1.457	25.62	10901	12.881	0.282	NA	0.059	0.281	-55.947	46.157
124	1	124	1.861	1.59	25.83	14065	13.019	0.151	NA	0.138	0.658	106.266	162.213
125	1	125	2.005	1.72	26.04	9915	13.214	0.12	NA	0.195	0.929	42.146	-64.12
126	1	126	1.981	1.614	26.25	18133	13.324	0.156	NA	0.11	0.521	-103.102	-145.249
127	1	127	2.036	1.748	26.46	11103	13.47	0.15	NA	0.146	0.694	67.525	170.627
128	1	128	2.055	1.554	26.67	12539	13.665	0.25	NA	0.196	0.932	-84.509	-152.034
129	1	129	1.935	1.484	26.88	21966	13.804	0.259	NA	0.139	0.662	-149.946	-65.437
130	1	130	1.961	1.504	27.09	17077	13.837	0.246	NA	0.033	0.158	37.136	-172.917
131	1	131	1.968	1.548	27.3	17962	13.882	0.207	NA	0.045	0.214	80.65	43.514
132	1	132	1.963	1.615	27.51	18421	13.949	0.145	NA	0.067	0.319	95.07	14.42
133	1	133	1.807	1.691	27.72	6060	14.122	0.092	NA	0.173	0.823	153.863	58.793
134	1	134	1.827	1.722	27.93	2120	14.159	0.061	NA	0.037	0.175	57.001	-96.862
135	1	135	1.918	1.767	28.14	3496	14.26	0.043	NA	0.101	0.482	26.664	-30.337
136	1	136	1.839	1.76	28.35	2442	14.34	0.053	NA	0.079	0.378	-174.521	158.815
137	1	137	1.86	1.721	28.56	2719	14.384	0.032	NA	0.045	0.212	-61.823	112.698
138	1	138	1.929	1.616	28.77	7470	14.51	0.129	NA	0.126	0.598	-56.278	5.545
139	1	139	1.827	1.625	28.98	7377	14.612	0.128	NA	0.103	0.489	175.094	-128.628
140	1	140	1.846	1.708	29.19	4411	14.697	0.05	NA	0.085	0.404	76.773	-98.321
141	1	141	2.054	1.774	29.4	8123	14.915	0.171	NA	0.218	1.038	17.781	-58.992
142	1	142	2.07	1.748	29.61	12471	14.946	0.184	NA	0.031	0.148	-57.977	-75.758
143	1	143	2.015	1.63	29.82	11078	15.076	0.168	NA	0.13	0.619	-115.259	-57.282
144	1	144	1.961	1.624	30.03	11712	15.131	0.136	NA	0.055	0.26	-173.443	-58.184
145	1	145	1.783	1.72	30.24	3767	15.333	0.105	NA	0.202	0.961	151.6	-34.957
146	1	146	2.005	1.86	30.45	10724	15.595	0.171	NA	0.263	1.252	32.29	-119.31
147	1	147	1.731	1.727	30.66	3720	15.901	0.156	NA	0.305	1.453	-154.139	173.57
148	1	148	1.909	1.737	30.87	2502	16.079	0.023	NA	0.179	0.85	3.13	157.269
149	1	149	2.078	1.767	31.08	17390	16.25	0.193	NA	0.171	0.815	9.893	6.764
150	1	150	2.169	1.794	31.29	17683	16.346	0.288	NA	0.095	0.453	16.561	6.667
151	1	151	2.137	1.705	31.5	18592	16.439	0.253	NA	0.094	0.447	-109.773	-126.334
152	1	152	1.989	1.783	31.71	7108	16.607	0.112	NA	0.167	0.797	152.17	-98.057
153	1	153	1.9	1.802	31.92	6314	16.698	0.065	NA	0.091	0.433	168.41	16.241
154	1	154	1.885	1.821	32.13	6376	16.722	0.083	NA	0.024	0.115	127.576	-40.834
155	1	155	1.8	1.84	32.34	4253	16.809	0.133	NA	0.087	0.416	167.518	39.942
156	1	156	1.817	1.854	32.55	5109	16.832	0.135	NA	0.022	0.107	40.54	-126.979
157	1	157	1.875	1.863	32.76	2167	16.89	0.125	NA	0.059	0.279	8.348	-32.192
158	1	158	1.821	1.703	32.97	4695	17.059	0.075	NA	0.169	0.806	-108.766	-117.114
159	1	159	1.885	1.652	33.18	3104	17.141	0.086	NA	0.082	0.39	-37.894	70.873
160	1	160	1.888	1.735	33.39	3989	17.224	0.004	NA	0.082	0.393	87.87	125.764
161	1	161	2.019	1.786	33.6	16270	17.364	0.141	NA	0.14	0.669	21.269	-66.601
162	1	162	1.975	1.757	33.81	10263	17.417	0.09	NA	0.053	0.252	-146.996	-168.265
163	1	163	1.952	1.797	34.02	12767	17.463	0.088	NA	0.046	0.218	119.405	-93.599
164	1	164	2.021	1.773	34.23	15195	17.535	0.139	NA	0.072	0.344	-19.167	-138.571
165	1	165	2.039	1.793	34.44	12991	17.562	0.162	NA	0.027	0.127	47.496	66.663
166	1	166	2.063	1.805	34.65	8979	17.59	0.189	NA	0.028	0.132	27.293	-20.203
167	1	167	1.884	1.823	34.86	5504	17.77	0.085	NA	0.18	0.856	174.379	147.085
168	1	168	1.944	1.801	35.07	5567	17.833	0.085	NA	0.063	0.302	-19.841	165.78
169	1	169	1.965	1.775	35.28	13119	17.866	0.087	NA	0.033	0.158	-51.394	-31.553
170	1	170	1.943	1.731	35.49	5322	17.915	0.057	NA	0.049	0.234	-116.359	-64.965
171	1	171	2.038	1.839	35.7	10455	18.059	0.182	NA	0.143	0.683	48.729	165.088
172	1	172	2.146	1.751	35.91	16354	18.199	0.26	NA	0.14	0.666	-39.366	-88.095
173	1	173	1.935	1.778	36.12	8866	18.411	0.063	NA	0.212	1.01	172.704	-147.93
174	1	174	1.996	1.819	36.33	9457	18.484	0.136	NA	0.073	0.348	34.205	-138.499
175	1	175	2.019	1.821	36.54	15246	18.507	0.156	NA	0.023	0.111	5.706	-28.499
176	1	176	2.079	1.748	36.75	24942	18.601	0.193	NA	0.094	0.45	-50.374	-56.08
177	1	177	2.066	1.94	36.96	15377	18.794	0.27	NA	0.192	0.916	94.054	144.428
178	1	178	2.145	1.831	37.17	23140	18.928	0.275	NA	0.135	0.641	-53.97	-148.024
179	1	179	2.013	1.957	37.38	12607	19.111	0.253	NA	0.182	0.867	136.382	-169.648
180	1	180	1.915	2.015	37.59	17147	19.225	0.278	NA	0.115	0.545	149.275	12.893
181	1	181	1.936	1.997	37.8	16142	19.253	0.263	NA	0.028	0.134	-40.724	170.001
182	1	182	1.925	2.021	38.01	23103	19.28	0.285	NA	0.026	0.125	115.001	155.725
183	1	183	1.931	1.945	38.22	16552	19.356	0.211	NA	0.076	0.364	-85.104	159.895
184	1	184	1.94	1.938	38.43	24989	19.367	0.207	NA	0.011	0.053	-37.473	47.63
185	1	185	1.868	1.948	38.64	13759	19.439	0.21	NA	0.072	0.344	172.293	-150.234
186	1	186	2.03	1.945	38.85	21303	19.601	0.252	NA	0.162	0.771	-0.921	-173.214
187	1	187	2.17	1.991	39.06	18722	19.748	0.38	NA	0.147	0.701	18.053	18.974
188	1	188	2.075	1.975	39.27	20066	19.845	0.303	NA	0.097	0.46	-170.679	171.268
189	1	189	1.971	1.995	39.48	14841	19.951	0.271	NA	0.106	0.504	168.841	-20.48
190	1	190	2.056	1.948	39.69	7261	20.048	0.27	NA	0.097	0.464	-28.918	162.241
191	1	191	2.122	2.02	39.9	10655	20.146	0.368	NA	0.098	0.466	47.422	76.34
192	1	192	2.175	1.966	40.11	10715	20.222	0.368	NA	0.076	0.361	-46.04	-93.463
193	1	193	2.087	1.85	40.32	7276	20.368	0.229	NA	0.146	0.694	-127.122	-81.082
194	1	194	2.078	1.923	40.53	8883	20.442	0.266	NA	0.074	0.353	97.33	-135.548
195	1	195	2.205	2.102	40.74	19598	20.661	0.483	NA	0.219	1.044	54.636	-42.694
196	1	196	2.178	1.924	40.95	16059	20.841	0.345	NA	0.18	0.859	-98.57	-153.207
197	1	197	2.173	1.876	41.16	11443	20.89	0.318	NA	0.048	0.23	-95.255	3.316
198	1	198	1.942	1.836	41.37	5928	21.124	0.113	NA	0.234	1.116	-170.329	-75.074
199	1	199	2.038	1.726	41.58	7391	21.271	0.152	NA	0.147	0.698	-48.997	121.332
200	1	200	2.076	1.766	41.79	7304	21.326	0.192	NA	0.055	0.264	46.857	95.854
