# Supplementary material for: Random sub-diffusion and capture of genes by the nuclear pore reduces dynamics and coordinates inter-chromosomal movement
Source: eLife. 2021 May 18;10:e66238. doi: 10.7554/eLife.66238 (PMC8195609; doi:10.7554/eLife.66238)
Supplement: Figure 6—source data 1. [file elife-66238-fig6-data1.zip › CLUST_DB/CLUST_HIS4dip_MinusH/190814_QuickCap_H4dip_MinusH_Pri_11.csv]

Nr	TID	PID	x [micron]	y [micron]	t [sec]	I [val]	Len [micron]	D2S [micron]	D2R [micron]	D2P [micron]	v [micron/sec]	α [deg]	Δα [deg]
1	1	1	1.777	1.904	0	12672	0	0	NA	NA	NA	NA	NA
2	1	2	1.796	2.007	0.21	8051	0.105	0.105	NA	0.105	0.502	79.817	NA
3	1	3	1.796	1.924	0.42	8285	0.189	0.028	NA	0.084	0.399	-89.811	-169.629
4	1	4	1.789	1.928	0.63	8102	0.197	0.027	NA	0.008	0.038	149.6	-120.589
5	1	5	1.658	1.813	0.84	10713	0.372	0.15	NA	0.175	0.831	-138.932	71.469
6	1	6	1.742	1.926	1.05	4396	0.512	0.042	NA	0.141	0.67	53.192	-167.877
7	1	7	1.821	1.937	1.26	10306	0.592	0.055	NA	0.079	0.378	8.242	-44.949
8	1	8	1.726	1.847	1.47	8095	0.723	0.077	NA	0.131	0.623	-136.444	-144.687
9	1	9	1.747	1.936	1.68	9612	0.814	0.044	NA	0.092	0.437	76.407	-147.149
10	1	10	1.847	1.987	1.89	9375	0.926	0.109	NA	0.112	0.533	26.818	-49.588
11	1	11	1.825	1.95	2.1	6389	0.969	0.066	NA	0.043	0.205	-121.297	-148.116
12	1	12	1.71	1.889	2.31	6530	1.099	0.069	NA	0.13	0.618	-152.134	-30.837
13	1	13	1.753	1.892	2.52	8757	1.142	0.027	NA	0.043	0.203	3	155.134
14	1	14	1.769	1.946	2.73	8166	1.199	0.043	NA	0.057	0.272	73.307	70.307
15	1	15	1.699	1.868	2.94	10933	1.304	0.086	NA	0.105	0.501	-132.048	154.645
16	1	16	1.662	1.863	3.15	8345	1.341	0.122	NA	0.037	0.175	-172.777	-40.729
17	1	17	1.6	1.861	3.36	6483	1.404	0.183	NA	0.063	0.299	-177.872	-5.095
18	1	18	1.63	1.828	3.57	12992	1.448	0.165	NA	0.045	0.213	-47.029	130.843
19	1	19	1.645	1.865	3.78	12546	1.488	0.138	NA	0.04	0.191	68.231	115.261
20	1	20	1.656	1.852	3.99	11543	1.506	0.132	NA	0.017	0.083	-52.152	-120.383
21	1	21	1.647	1.846	4.2	8172	1.516	0.143	NA	0.011	0.051	-146.429	-94.277
22	1	22	1.514	1.825	4.41	8968	1.651	0.275	NA	0.134	0.639	-170.915	-24.486
23	1	23	1.599	1.826	4.62	10056	1.735	0.195	NA	0.085	0.403	0.808	171.723
24	1	24	1.602	1.797	4.83	6783	1.764	0.205	NA	0.029	0.136	-83.398	-84.207
25	1	25	1.629	1.848	5.04	8424	1.821	0.159	NA	0.057	0.272	62.318	145.716
26	1	26	1.638	1.859	5.25	12006	1.836	0.146	NA	0.015	0.071	48.496	-13.822
27	1	27	1.579	1.777	5.46	9538	1.937	0.236	NA	0.101	0.483	-126.174	-174.67
28	1	28	1.58	1.81	5.67	12908	1.97	0.218	NA	0.033	0.158	87.913	-145.913
29	1	29	1.609	1.837	5.88	10018	2.01	0.181	NA	0.04	0.19	42.554	-45.359
30	1	30	1.636	1.839	6.09	9819	2.037	0.155	NA	0.027	0.129	2.431	-40.123
31	1	31	1.601	1.858	6.3	13813	2.077	0.182	NA	0.04	0.19	150.769	148.338
32	1	32	1.62	1.84	6.51	12757	2.102	0.17	NA	0.025	0.121	-44.044	165.187
33	1	33	1.671	1.794	6.72	13546	2.171	0.153	NA	0.069	0.329	-42.284	1.76
34	1	34	1.624	1.759	6.93	16465	2.23	0.211	NA	0.058	0.277	-142.674	-100.39
35	1	35	1.6	1.708	7.14	18395	2.286	0.265	NA	0.057	0.269	-116.054	26.62
36	1	36	1.652	1.794	7.35	16221	2.387	0.167	NA	0.101	0.48	58.934	174.988
37	1	37	1.565	1.749	7.56	14700	2.484	0.262	NA	0.097	0.464	-152.419	148.647
38	1	38	1.657	1.743	7.77	17164	2.576	0.201	NA	0.092	0.437	-3.674	148.745
39	1	39	1.59	1.721	7.98	13055	2.647	0.262	NA	0.071	0.338	-161.539	-157.865
40	1	40	1.595	1.755	8.19	17053	2.682	0.235	NA	0.034	0.164	80.343	-118.118
41	1	41	1.578	1.751	8.4	14335	2.699	0.251	NA	0.018	0.084	-167.559	112.099
42	1	42	1.717	1.763	8.61	13471	2.839	0.153	NA	0.139	0.664	5.117	172.676
43	1	43	1.661	1.785	8.82	14796	2.899	0.166	NA	0.061	0.289	158.742	153.625
44	1	44	1.666	1.801	9.03	19938	2.916	0.151	NA	0.017	0.081	72.407	-86.335
45	1	45	1.684	1.795	9.24	19867	2.936	0.144	NA	0.02	0.093	-20.795	-93.202
46	1	46	1.707	1.801	9.45	12334	2.959	0.124	NA	0.024	0.113	16.623	37.418
47	1	47	1.696	1.819	9.66	18470	2.98	0.118	NA	0.021	0.098	121.831	105.209
48	1	48	1.623	1.758	9.87	17073	3.075	0.213	NA	0.095	0.454	-140.097	98.072
49	1	49	1.609	1.727	10.08	22790	3.109	0.245	NA	0.034	0.163	-113.885	26.212
50	1	50	1.528	1.716	10.29	24550	3.191	0.312	NA	0.082	0.389	-172.752	-58.867
51	1	51	1.648	1.795	10.5	22423	3.334	0.169	NA	0.143	0.683	33.314	-153.935
52	1	52	1.633	1.759	10.71	27485	3.373	0.204	NA	0.039	0.184	-111.62	-144.933
53	1	53	1.656	1.721	10.92	22724	3.418	0.219	NA	0.044	0.212	-58.742	52.878
54	1	54	1.627	1.723	11.13	19959	3.447	0.235	NA	0.029	0.139	175.634	-125.624
55	1	55	1.621	1.723	11.34	20021	3.453	0.239	NA	0.006	0.029	179.256	3.622
56	1	56	1.626	1.714	11.55	21250	3.463	0.243	NA	0.011	0.051	-66.666	114.078
57	1	57	1.698	1.771	11.76	14368	3.556	0.155	NA	0.092	0.44	38.414	105.08
58	1	58	1.71	1.724	11.97	23904	3.605	0.192	NA	0.049	0.232	-75.287	-113.701
59	1	59	1.629	1.7	12.18	14990	3.689	0.252	NA	0.085	0.403	-163.883	-88.596
60	1	60	1.751	1.745	12.39	12055	3.819	0.161	NA	0.129	0.616	20.236	-175.881
61	1	61	1.632	1.77	12.6	8915	3.939	0.197	NA	0.121	0.575	168.139	147.903
62	1	62	1.699	1.74	12.81	12151	4.013	0.181	NA	0.073	0.349	-23.825	168.037
63	1	63	1.704	1.729	13.02	7752	4.025	0.19	NA	0.013	0.06	-68.166	-44.342
64	1	64	1.628	1.724	13.23	10856	4.102	0.234	NA	0.077	0.365	-176.731	-108.565
65	1	65	1.553	1.71	13.44	18594	4.179	0.297	NA	0.076	0.363	-169.212	7.52
66	1	66	1.598	1.706	13.65	17646	4.224	0.267	NA	0.045	0.216	-5.201	164.011
67	1	67	1.663	1.714	13.86	11637	4.29	0.221	NA	0.066	0.313	7.423	12.624
68	1	68	1.693	1.779	14.07	7167	4.361	0.151	NA	0.071	0.34	64.964	57.541
69	1	69	1.677	1.737	14.28	12322	4.406	0.194	NA	0.045	0.213	-110.925	-175.889
70	1	70	1.711	1.743	14.49	17124	4.44	0.174	NA	0.034	0.163	10.147	121.072
71	1	71	1.695	1.774	14.7	11106	4.475	0.154	NA	0.035	0.166	117.094	106.947
72	1	72	1.595	1.714	14.91	13452	4.591	0.263	NA	0.116	0.554	-148.967	93.938
73	1	73	1.581	1.71	15.12	13824	4.606	0.276	NA	0.015	0.07	-163.896	-14.929
74	1	74	1.734	1.77	15.33	10310	4.77	0.141	NA	0.164	0.782	21.245	-174.859
75	1	75	1.788	1.805	15.54	9981	4.834	0.099	NA	0.064	0.305	33.682	12.437
76	1	76	1.713	1.761	15.75	12859	4.921	0.157	NA	0.087	0.415	-149.392	176.926
77	1	77	1.735	1.731	15.96	15232	4.959	0.178	NA	0.037	0.177	-53.809	95.583
78	1	78	1.752	1.735	16.17	19808	4.977	0.171	NA	0.018	0.086	12.81	66.619
79	1	79	1.797	1.726	16.38	20919	5.023	0.179	NA	0.046	0.218	-11.429	-24.239
80	1	80	1.785	1.774	16.59	15820	5.073	0.13	NA	0.05	0.238	103.725	115.155
81	1	81	1.7	1.775	16.8	9527	5.158	0.15	NA	0.086	0.407	179.654	75.929
82	1	82	1.634	1.756	17.01	7345	5.227	0.206	NA	0.069	0.328	-164.07	16.276
83	1	83	1.68	1.756	17.22	8420	5.274	0.177	NA	0.047	0.222	-0.242	163.828
84	1	84	1.854	1.745	17.43	12083	5.447	0.176	NA	0.174	0.827	-3.429	-3.186
85	1	85	1.793	1.814	17.64	8283	5.539	0.091	NA	0.092	0.437	131.129	134.558
86	1	86	1.764	1.841	17.85	12462	5.578	0.064	NA	0.039	0.186	137.972	6.844
87	1	87	1.773	1.781	18.06	14449	5.639	0.123	NA	0.06	0.287	-81.67	140.358
88	1	88	1.706	1.755	18.27	13791	5.711	0.165	NA	0.072	0.342	-158.881	-77.211
89	1	89	1.78	1.858	18.48	9439	5.838	0.045	NA	0.127	0.605	54.399	-146.72
90	1	90	1.752	1.812	18.69	11842	5.892	0.095	NA	0.054	0.258	-121.631	-176.03
91	1	91	1.818	1.833	18.9	5777	5.961	0.082	NA	0.07	0.331	17.272	138.903
92	1	92	1.775	1.809	19.11	7327	6.01	0.095	NA	0.049	0.232	-150.71	-167.983
93	1	93	1.765	1.811	19.32	7355	6.021	0.093	NA	0.011	0.052	168.493	-40.796
94	1	94	1.849	1.821	19.53	6973	6.106	0.109	NA	0.085	0.403	6.874	-161.619
95	1	95	1.835	1.907	19.74	6393	6.192	0.058	NA	0.087	0.413	98.941	92.067
96	1	96	1.768	1.873	19.95	9600	6.268	0.032	NA	0.076	0.36	-153.582	107.477
97	1	97	1.843	2.04	20.16	7174	6.45	0.151	NA	0.182	0.869	65.669	-140.749
98	1	98	1.799	1.952	20.37	6399	6.548	0.053	NA	0.098	0.467	-116.793	177.538
99	1	99	1.889	2.01	20.58	7997	6.656	0.154	NA	0.107	0.51	32.549	149.342
100	1	100	1.76	1.843	20.79	10391	6.866	0.063	NA	0.21	1.002	-127.799	-160.348
101	1	101	1.792	1.876	21	6786	6.912	0.031	NA	0.046	0.217	45.801	173.6
102	1	102	1.764	1.858	21.21	9555	6.945	0.048	NA	0.033	0.158	-146.946	167.254
103	1	103	1.786	1.926	21.42	7264	7.017	0.024	NA	0.072	0.341	72.321	-140.733
104	1	104	1.764	1.918	21.63	5759	7.04	0.019	NA	0.023	0.112	-158.723	128.956
105	1	105	1.824	1.896	21.84	5267	7.104	0.047	NA	0.064	0.305	-19.345	139.378
106	1	106	1.767	1.83	22.05	10749	7.191	0.074	NA	0.087	0.417	-131.123	-111.778
107	1	107	1.7	1.794	22.26	10359	7.267	0.134	NA	0.076	0.361	-151.57	-20.447
108	1	108	1.686	1.83	22.47	14626	7.305	0.118	NA	0.038	0.18	111.715	-96.715
109	1	109	1.728	1.874	22.68	7556	7.366	0.058	NA	0.061	0.292	46.873	-64.843
110	1	110	1.701	1.823	22.89	9657	7.424	0.111	NA	0.058	0.275	-117.576	-164.449
111	1	111	1.743	1.833	23.1	15076	7.467	0.078	NA	0.043	0.205	13.917	131.493
112	1	112	1.69	1.815	23.31	13504	7.523	0.124	NA	0.056	0.266	-160.596	-174.513
113	1	113	1.662	1.787	23.52	18022	7.563	0.165	NA	0.04	0.191	-135.087	25.509
114	1	114	1.731	1.832	23.73	12023	7.646	0.086	NA	0.082	0.393	33.383	168.47
115	1	115	1.747	1.733	23.94	12106	7.746	0.173	NA	0.1	0.477	-80.887	-114.271
116	1	116	1.808	1.779	24.15	11366	7.823	0.128	NA	0.077	0.368	36.739	117.627
117	1	117	1.882	1.827	24.36	4593	7.911	0.13	NA	0.088	0.417	33.045	-3.694
118	1	118	1.766	1.788	24.57	8371	8.033	0.116	NA	0.122	0.58	-161.55	165.405
119	1	119	1.764	1.76	24.78	10521	8.061	0.144	NA	0.028	0.136	-94.383	67.167
120	1	120	1.768	1.787	24.99	14071	8.088	0.117	NA	0.027	0.129	81.132	175.516
121	1	121	1.744	1.79	25.2	9843	8.113	0.119	NA	0.024	0.117	173.202	92.07
122	1	122	1.708	1.813	25.41	13188	8.156	0.114	NA	0.043	0.205	147.282	-25.92
123	1	123	1.701	1.818	25.62	10888	8.165	0.115	NA	0.009	0.042	145.568	-1.713
124	1	124	1.696	1.768	25.83	7575	8.214	0.158	NA	0.05	0.237	-95.349	119.082
125	1	125	1.756	1.771	26.04	6975	8.275	0.134	NA	0.06	0.287	2.863	98.212
126	1	126	1.799	1.768	26.25	10365	8.317	0.137	NA	0.043	0.203	-4.342	-7.205
127	1	127	1.782	1.826	26.46	13482	8.378	0.078	NA	0.06	0.288	106.221	110.564
128	1	128	1.851	1.812	26.67	6645	8.449	0.118	NA	0.071	0.339	-11.453	-117.674
129	1	129	1.813	1.826	26.88	11526	8.489	0.086	NA	0.04	0.193	159.764	171.217
130	1	130	1.797	1.789	27.09	10818	8.53	0.116	NA	0.04	0.192	-114.485	85.751
131	1	131	1.835	1.849	27.3	14634	8.601	0.08	NA	0.071	0.338	56.9	171.385
132	1	132	1.863	1.829	27.51	13454	8.634	0.113	NA	0.034	0.16	-35.979	-92.879
133	1	133	1.804	1.871	27.72	13602	8.706	0.043	NA	0.072	0.342	144.769	-179.252
134	1	134	1.796	1.805	27.93	14233	8.772	0.1	NA	0.066	0.314	-97.061	118.17
135	1	135	1.814	1.752	28.14	14124	8.827	0.156	NA	0.056	0.265	-71.551	25.51
136	1	136	1.761	1.787	28.35	16823	8.891	0.118	NA	0.063	0.301	146.537	-141.913
137	1	137	1.866	1.906	28.56	16136	9.049	0.089	NA	0.159	0.755	48.359	-98.178
138	1	138	1.88	1.892	28.77	12313	9.069	0.103	NA	0.019	0.092	-44.602	-92.961
139	1	139	1.806	1.817	28.98	11620	9.174	0.091	NA	0.105	0.502	-134.936	-90.334
140	1	140	1.771	1.776	29.19	12548	9.228	0.128	NA	0.054	0.259	-129.934	5.002
141	1	141	1.757	1.896	29.4	19613	9.35	0.022	NA	0.121	0.578	96.587	-133.479
142	1	142	1.779	1.803	29.61	18060	9.445	0.101	NA	0.096	0.456	-76.781	-173.368
143	1	143	1.718	1.791	29.82	24827	9.507	0.127	NA	0.062	0.295	-168.778	-91.997
144	1	144	1.814	1.861	30.03	24989	9.626	0.056	NA	0.119	0.565	36.189	-155.033
145	1	145	1.839	1.879	30.24	20386	9.657	0.066	NA	0.031	0.147	35.702	-0.487
146	1	146	1.824	1.869	30.45	21525	9.674	0.058	NA	0.018	0.084	-147.343	176.955
147	1	147	1.81	1.887	30.66	18329	9.697	0.036	NA	0.022	0.106	129.838	-82.819
148	1	148	1.808	1.892	30.87	21721	9.702	0.033	NA	0.006	0.028	100.693	-29.145
149	1	149	1.823	1.89	31.08	17593	9.717	0.048	NA	0.015	0.071	-8.796	-109.49
150	1	150	1.786	1.854	31.29	20046	9.769	0.051	NA	0.052	0.247	-135.417	-126.621
151	1	151	1.78	1.887	31.5	13960	9.803	0.017	NA	0.034	0.162	101.114	-123.469
152	1	152	1.771	1.791	31.71	28450	9.9	0.113	NA	0.097	0.46	-94.997	163.89
153	1	153	1.83	1.844	31.92	23025	9.979	0.08	NA	0.079	0.376	42.065	137.062
154	1	154	1.819	1.843	32.13	24872	9.99	0.073	NA	0.011	0.054	-175.725	142.21
155	1	155	1.816	1.828	32.34	16612	10.005	0.085	NA	0.015	0.073	-98.057	77.668
156	1	156	1.848	1.816	32.55	19368	10.039	0.112	NA	0.033	0.158	-19.824	78.233
157	1	157	1.887	1.724	32.76	14513	10.139	0.21	NA	0.1	0.478	-67.069	-47.245
158	1	158	1.77	1.799	32.97	18916	10.277	0.105	NA	0.139	0.66	147.362	-145.568
159	1	159	1.818	1.802	33.18	19526	10.326	0.11	NA	0.048	0.231	3.663	-143.699
160	1	160	1.793	1.807	33.39	13892	10.351	0.098	NA	0.025	0.121	168.47	164.807
161	1	161	1.82	1.783	33.6	24654	10.388	0.128	NA	0.036	0.172	-42.008	149.521
162	1	162	1.793	1.812	33.81	24134	10.428	0.093	NA	0.04	0.192	132.68	174.688
163	1	163	1.831	1.847	34.02	25510	10.479	0.079	NA	0.051	0.245	41.724	-90.956
164	1	164	1.825	1.842	34.23	16925	10.487	0.078	NA	0.008	0.038	-145.69	172.586
165	1	165	1.809	1.814	34.44	19249	10.519	0.095	NA	0.032	0.153	-119.839	25.851
166	1	166	1.81	1.814	34.65	18719	10.52	0.096	NA	0.001	0.005	-35.044	84.795
167	1	167	1.813	1.822	34.86	17469	10.529	0.089	NA	0.009	0.042	67.332	102.376
168	1	168	1.81	1.793	35.07	25156	10.558	0.115	NA	0.029	0.137	-96.781	-164.113
169	1	169	1.851	1.794	35.28	12149	10.599	0.132	NA	0.041	0.196	0.997	97.778
170	1	170	1.67	1.823	35.49	22982	10.782	0.134	NA	0.183	0.871	170.767	169.77
171	1	171	1.714	1.804	35.7	23854	10.829	0.118	NA	0.047	0.226	-23.765	165.468
172	1	172	1.698	1.846	35.91	22869	10.874	0.098	NA	0.045	0.214	109.943	133.707
173	1	173	1.652	1.802	36.12	26673	10.938	0.161	NA	0.064	0.304	-135.934	114.124
174	1	174	1.596	1.731	36.33	19225	11.029	0.25	NA	0.09	0.431	-128.297	7.637
175	1	175	1.672	1.76	36.54	25983	11.11	0.178	NA	0.081	0.385	20.952	149.249
176	1	176	1.697	1.768	36.75	19652	11.136	0.158	NA	0.026	0.124	18.891	-2.061
177	1	177	1.666	1.715	36.96	18933	11.197	0.219	NA	0.061	0.292	-119.837	-138.728
178	1	178	1.754	1.749	37.17	22875	11.291	0.156	NA	0.094	0.447	21.132	140.969
179	1	179	1.651	1.708	37.38	26873	11.401	0.233	NA	0.111	0.527	-158.229	-179.36
180	1	180	1.716	1.699	37.59	20386	11.467	0.214	NA	0.066	0.314	-7.861	150.368
181	1	181	1.735	1.701	37.8	25823	11.486	0.207	NA	0.019	0.09	6.912	14.773
182	1	182	1.762	1.71	38.01	25480	11.514	0.194	NA	0.028	0.133	18.268	11.356
183	1	183	1.654	1.72	38.22	23925	11.623	0.221	NA	0.108	0.516	174.481	156.212
184	1	184	1.753	1.71	38.43	26342	11.722	0.195	NA	0.1	0.475	-5.777	179.742
185	1	185	1.675	1.723	38.64	34203	11.801	0.208	NA	0.079	0.376	170.683	176.461
186	1	186	1.61	1.735	38.85	27150	11.867	0.237	NA	0.066	0.313	169.428	-1.255
187	1	187	1.686	1.72	39.06	22438	11.944	0.206	NA	0.077	0.367	-11.727	178.845
188	1	188	1.654	1.739	39.27	21322	11.982	0.206	NA	0.038	0.179	148.499	160.227
189	1	189	1.699	1.732	39.48	30370	12.027	0.189	NA	0.046	0.217	-8.819	-157.318
190	1	190	1.716	1.755	39.69	27402	12.056	0.161	NA	0.028	0.136	53.722	62.541
191	1	191	1.68	1.724	39.9	24710	12.103	0.204	NA	0.047	0.226	-139.034	167.244
192	1	192	1.665	1.725	40.11	28063	12.118	0.211	NA	0.015	0.07	175.24	-45.726
193	1	193	1.653	1.734	40.32	29149	12.133	0.211	NA	0.015	0.071	147.209	-28.031
194	1	194	1.666	1.728	40.53	24407	12.147	0.208	NA	0.014	0.069	-23.139	-170.348
195	1	195	1.656	1.756	40.74	33663	12.177	0.191	NA	0.03	0.143	108.708	131.848
196	1	196	1.639	1.707	40.95	30242	12.23	0.24	NA	0.052	0.249	-108.906	142.386
197	1	197	1.622	1.74	41.16	18995	12.267	0.226	NA	0.037	0.178	117.528	-133.566
198	1	198	1.613	1.778	41.37	33602	12.306	0.207	NA	0.039	0.188	103.129	-14.399
199	1	199	1.582	1.737	41.58	29529	12.358	0.257	NA	0.052	0.247	-126.819	130.052
200	1	200	1.584	1.738	41.79	27737	12.361	0.255	NA	0.002	0.011	25.607	152.427
