# Supplementary material for: Random sub-diffusion and capture of genes by the nuclear pore reduces dynamics and coordinates inter-chromosomal movement
Source: eLife. 2021 May 18;10:e66238. doi: 10.7554/eLife.66238 (PMC8195609; doi:10.7554/eLife.66238)
Supplement: Figure 6—source data 1. [file elife-66238-fig6-data1.zip › CLUST_DB/CLUST_HIS4dip_MinusH/190814_QuickCap_H4dip_MinusH_Pri_13.csv]

Nr	TID	PID	x [micron]	y [micron]	t [sec]	I [val]	Len [micron]	D2S [micron]	D2R [micron]	D2P [micron]	v [micron/sec]	α [deg]	Δα [deg]
1	1	1	1.705	1.949	0	27240	0	0	NA	NA	NA	NA	NA
2	1	2	1.649	1.848	0.21	23189	0.115	0.115	NA	0.115	0.55	-118.61	NA
3	1	3	1.82	1.847	0.42	21516	0.286	0.154	NA	0.171	0.814	-0.321	118.289
4	1	4	1.682	1.832	0.63	23575	0.426	0.119	NA	0.14	0.665	-173.938	-173.618
5	1	5	1.735	1.849	0.84	24748	0.482	0.105	NA	0.056	0.268	17.272	-168.79
6	1	6	1.837	1.962	1.05	27118	0.635	0.133	NA	0.152	0.726	48.192	30.92
7	1	7	1.839	1.911	1.26	24032	0.686	0.14	NA	0.051	0.244	-87.421	-135.613
8	1	8	1.823	1.873	1.47	17119	0.727	0.14	NA	0.041	0.196	-113.623	-26.202
9	1	9	1.747	1.912	1.68	10594	0.812	0.057	NA	0.085	0.403	153.104	-93.273
10	1	10	1.686	1.858	1.89	24535	0.893	0.093	NA	0.081	0.386	-138.558	68.338
11	1	11	1.707	1.896	2.1	22920	0.936	0.053	NA	0.043	0.205	62.09	-159.352
12	1	12	1.611	1.865	2.31	22948	1.037	0.126	NA	0.101	0.48	-162.318	135.591
13	1	13	1.633	1.892	2.52	19530	1.072	0.091	NA	0.035	0.168	49.505	-148.177
14	1	14	1.554	1.868	2.73	19891	1.155	0.171	NA	0.083	0.395	-162.931	147.564
15	1	15	1.568	1.83	2.94	14967	1.195	0.181	NA	0.04	0.19	-70.393	92.538
16	1	16	1.533	1.834	3.15	33452	1.23	0.207	NA	0.035	0.165	174.45	-115.158
17	1	17	1.559	1.829	3.36	13461	1.255	0.189	NA	0.026	0.124	-10.151	175.399
18	1	18	1.55	1.823	3.57	17493	1.266	0.2	NA	0.011	0.051	-145.206	-135.055
19	1	19	1.543	1.812	3.78	14495	1.279	0.212	NA	0.013	0.062	-123.279	21.927
20	1	20	1.605	1.817	3.99	24334	1.342	0.165	NA	0.063	0.299	4.541	127.82
21	1	21	1.595	1.89	4.2	22602	1.416	0.125	NA	0.074	0.351	98.295	93.754
22	1	22	1.623	1.888	4.41	23633	1.444	0.102	NA	0.028	0.136	-4.856	-103.151
23	1	23	1.587	1.856	4.62	30547	1.493	0.15	NA	0.048	0.229	-138.686	-133.83
24	1	24	1.582	1.857	4.83	29218	1.497	0.153	NA	0.005	0.023	160.647	-60.667
25	1	25	1.59	1.878	5.04	32989	1.52	0.135	NA	0.022	0.105	69.195	-91.452
26	1	26	1.593	1.965	5.25	33384	1.607	0.113	NA	0.087	0.415	88.07	18.875
27	1	27	1.553	1.921	5.46	18760	1.666	0.154	NA	0.06	0.283	-132.091	139.839
28	1	28	1.55	1.82	5.67	12874	1.768	0.202	NA	0.102	0.484	-92	40.091
29	1	29	1.59	1.916	5.88	14336	1.872	0.119	NA	0.104	0.497	67.352	159.352
30	1	30	1.631	1.995	6.09	14442	1.961	0.087	NA	0.089	0.423	62.674	-4.678
31	1	31	1.634	1.984	6.3	13853	1.972	0.079	NA	0.011	0.052	-74.606	-137.28
32	1	32	1.644	2	6.51	30306	1.991	0.079	NA	0.019	0.089	56.252	130.858
33	1	33	1.648	1.912	6.72	19125	2.079	0.067	NA	0.088	0.418	-87.249	-143.501
34	1	34	1.632	1.981	6.93	20292	2.15	0.08	NA	0.071	0.338	103.289	-169.462
35	1	35	1.719	1.992	7.14	17461	2.238	0.045	NA	0.088	0.419	6.951	-96.338
36	1	36	1.7	1.924	7.35	17983	2.309	0.026	NA	0.071	0.338	-105.751	-112.702
37	1	37	1.545	1.965	7.56	19487	2.469	0.161	NA	0.16	0.764	165.016	-89.233
38	1	38	1.522	1.952	7.77	26111	2.496	0.183	NA	0.027	0.127	-148.995	45.989
39	1	39	1.566	2.01	7.98	19242	2.569	0.152	NA	0.073	0.347	53.25	-157.755
40	1	40	1.529	1.98	8.19	23558	2.616	0.178	NA	0.047	0.224	-140.42	166.33
41	1	41	1.563	1.854	8.4	26941	2.746	0.171	NA	0.13	0.619	-75.15	65.269
42	1	42	1.617	1.972	8.61	24025	2.875	0.091	NA	0.129	0.615	65.304	140.454
43	1	43	1.649	2.017	8.82	24983	2.93	0.088	NA	0.055	0.264	54.946	-10.358
44	1	44	1.622	1.995	9.03	25446	2.965	0.095	NA	0.035	0.164	-141.41	163.644
45	1	45	1.6	1.98	9.24	27212	2.991	0.109	NA	0.027	0.127	-144.798	-3.388
46	1	46	1.576	2.02	9.45	21503	3.038	0.147	NA	0.047	0.223	120.597	-94.605
47	1	47	1.576	2.009	9.66	21141	3.049	0.142	NA	0.011	0.053	-91.133	148.27
48	1	48	1.65	2.052	9.87	23799	3.135	0.116	NA	0.086	0.408	29.609	120.742
49	1	49	1.659	2.039	10.08	20064	3.151	0.101	NA	0.015	0.074	-54.008	-83.617
50	1	50	1.648	2.111	10.29	24866	3.223	0.172	NA	0.073	0.346	99.374	153.383
51	1	51	1.668	2.119	10.5	22101	3.245	0.173	NA	0.022	0.105	20.355	-79.019
52	1	52	1.663	2.116	10.71	24550	3.251	0.172	NA	0.006	0.029	-156.54	-176.895
53	1	53	1.575	2.052	10.92	21986	3.36	0.165	NA	0.109	0.519	-143.615	12.925
54	1	54	1.583	1.971	11.13	15690	3.441	0.124	NA	0.08	0.383	-84.593	59.022
55	1	55	1.586	1.952	11.34	20081	3.461	0.118	NA	0.02	0.096	-79.131	5.463
56	1	56	1.618	1.991	11.55	26440	3.511	0.096	NA	0.05	0.24	50.784	129.914
57	1	57	1.656	1.943	11.76	25992	3.572	0.049	NA	0.06	0.288	-51.775	-102.558
58	1	58	1.595	1.904	11.97	21670	3.644	0.118	NA	0.072	0.342	-147.348	-95.574
59	1	59	1.559	1.906	12.18	21469	3.679	0.151	NA	0.036	0.17	177.551	-35.101
60	1	60	1.569	1.987	12.39	26877	3.761	0.141	NA	0.082	0.388	83.315	-94.236
61	1	61	1.548	1.954	12.6	14579	3.8	0.157	NA	0.039	0.185	-122.207	154.478
62	1	62	1.506	1.952	12.81	8249	3.842	0.198	NA	0.042	0.199	-177.483	-55.276
63	1	63	1.411	1.884	13.02	13674	3.959	0.301	NA	0.117	0.559	-144.445	33.038
64	1	64	1.447	1.926	13.23	15413	4.014	0.259	NA	0.055	0.263	49.931	-165.623
65	1	65	1.447	1.946	13.44	10041	4.034	0.258	NA	0.02	0.093	89.614	39.683
66	1	66	1.413	1.897	13.65	8098	4.093	0.296	NA	0.059	0.283	-124.334	146.052
67	1	67	1.447	1.813	13.86	8021	4.183	0.291	NA	0.09	0.428	-67.737	56.597
68	1	68	1.451	1.904	14.07	6348	4.274	0.257	NA	0.091	0.434	87.539	155.276
69	1	69	1.451	1.9	14.28	6867	4.279	0.258	NA	0.004	0.021	-85.697	-173.236
70	1	70	1.371	1.876	14.49	16341	4.363	0.342	NA	0.084	0.401	-163.525	-77.828
71	1	71	1.419	1.907	14.7	21002	4.42	0.289	NA	0.057	0.272	32.599	-163.876
72	1	72	1.389	1.906	14.91	27022	4.45	0.319	NA	0.03	0.143	-177.902	149.499
73	1	73	1.415	1.903	15.12	20230	4.476	0.293	NA	0.026	0.125	-5.974	171.929
74	1	74	1.34	1.899	15.33	17896	4.551	0.368	NA	0.075	0.357	-176.493	-170.519
75	1	75	1.385	1.902	15.54	12985	4.596	0.323	NA	0.045	0.214	4.973	-178.534
76	1	76	1.354	1.908	15.75	22892	4.627	0.353	NA	0.031	0.148	170.528	165.554
77	1	77	1.424	1.981	15.96	17047	4.728	0.283	NA	0.101	0.481	46.607	-123.921
78	1	78	1.46	1.925	16.17	21898	4.795	0.246	NA	0.066	0.316	-57.143	-103.751
79	1	79	1.348	1.92	16.38	19780	4.906	0.357	NA	0.111	0.53	-177.608	-120.465
80	1	80	1.369	1.862	16.59	8475	4.968	0.347	NA	0.062	0.296	-70.761	106.848
81	1	81	1.37	1.924	16.8	17173	5.031	0.336	NA	0.063	0.298	89.293	160.054
82	1	82	1.363	1.894	17.01	18568	5.062	0.346	NA	0.031	0.147	-103.192	167.515
83	1	83	1.362	1.937	17.22	19562	5.104	0.343	NA	0.042	0.202	90.722	-166.086
84	1	84	1.367	1.947	17.43	24096	5.115	0.338	NA	0.011	0.054	63.806	-26.916
85	1	85	1.378	1.93	17.64	16806	5.136	0.327	NA	0.02	0.096	-57.272	-121.077
86	1	86	1.378	1.877	17.85	18611	5.188	0.334	NA	0.053	0.251	-89.979	-32.708
87	1	87	1.428	1.975	18.06	26272	5.298	0.278	NA	0.11	0.523	63.174	153.153
88	1	88	1.54	1.981	18.27	20526	5.411	0.168	NA	0.112	0.535	2.918	-60.257
89	1	89	1.481	1.97	18.48	22786	5.47	0.225	NA	0.06	0.284	-169.866	-172.783
90	1	90	1.413	1.948	18.69	27545	5.542	0.291	NA	0.071	0.34	-161.889	7.977
91	1	91	1.492	1.996	18.9	24106	5.634	0.218	NA	0.092	0.438	31.49	-166.621
92	1	92	1.6	2.097	19.11	21847	5.781	0.181	NA	0.147	0.702	42.941	11.451
93	1	93	1.529	2.139	19.32	13663	5.863	0.259	NA	0.082	0.392	149.239	106.299
94	1	94	1.497	2.093	19.53	13568	5.919	0.252	NA	0.056	0.265	-124.495	86.265
95	1	95	1.568	2.069	19.74	19878	5.994	0.182	NA	0.075	0.356	-18.733	105.762
96	1	96	1.452	2.005	19.95	20588	6.126	0.258	NA	0.132	0.63	-150.994	-132.261
97	1	97	1.489	2.02	20.16	25339	6.166	0.228	NA	0.04	0.188	23.644	174.638
98	1	98	1.479	2.032	20.37	19705	6.18	0.24	NA	0.015	0.07	129.462	105.819
99	1	99	1.554	1.987	20.58	17898	6.268	0.155	NA	0.088	0.417	-30.974	-160.436
100	1	100	1.579	2.087	20.79	21322	6.371	0.187	NA	0.103	0.492	76.094	107.067
101	1	101	1.564	2.079	21	23436	6.389	0.192	NA	0.018	0.083	-153.057	130.849
102	1	102	1.477	2.138	21.21	19854	6.494	0.296	NA	0.105	0.499	145.909	-61.034
103	1	103	1.442	2.068	21.42	23383	6.572	0.289	NA	0.078	0.372	-116.726	97.365
104	1	104	1.477	2.109	21.63	26365	6.626	0.278	NA	0.054	0.258	48.923	165.648
105	1	105	1.5	2.055	21.84	16014	6.684	0.231	NA	0.058	0.277	-67.248	-116.17
106	1	106	1.454	2.009	22.05	21058	6.749	0.258	NA	0.065	0.31	-135.162	-67.914
107	1	107	1.505	2.084	22.26	22158	6.839	0.241	NA	0.09	0.428	55.5	-169.337
108	1	108	1.405	2.135	22.47	18026	6.951	0.353	NA	0.112	0.534	152.818	97.317
109	1	109	1.413	2.116	22.68	27551	6.972	0.336	NA	0.02	0.098	-66.944	140.238
110	1	110	1.478	2.103	22.89	27669	7.038	0.274	NA	0.066	0.315	-11.398	55.546
111	1	111	1.468	2.201	23.1	24827	7.136	0.346	NA	0.099	0.47	95.81	107.208
112	1	112	1.392	2.199	23.31	25732	7.212	0.4	NA	0.076	0.363	-178.289	85.902
113	1	113	1.395	2.301	23.52	23281	7.315	0.468	NA	0.102	0.486	87.844	-93.868
114	1	114	1.537	2.272	23.73	22564	7.459	0.364	NA	0.144	0.687	-11.317	-99.161
115	1	115	1.669	2.207	23.94	21077	7.606	0.261	NA	0.147	0.699	-26.27	-14.953
116	1	116	1.664	2.198	24.15	22929	7.616	0.252	NA	0.011	0.051	-116.089	-89.819
117	1	117	1.639	2.247	24.36	21465	7.671	0.305	NA	0.055	0.262	116.401	-127.51
118	1	118	1.715	2.249	24.57	24136	7.748	0.3	NA	0.076	0.362	1.38	-115.021
119	1	119	1.768	2.284	24.78	22758	7.81	0.341	NA	0.063	0.3	33.554	32.174
120	1	120	1.782	2.291	24.99	20501	7.827	0.351	NA	0.016	0.077	28.21	-5.344
121	1	121	1.738	2.343	25.2	20507	7.894	0.395	NA	0.068	0.322	130.361	102.151
122	1	122	1.738	2.366	25.41	25288	7.917	0.418	NA	0.023	0.11	91.116	-39.246
123	1	123	1.732	2.295	25.62	29956	7.989	0.347	NA	0.071	0.339	-94.477	174.408
124	1	124	1.668	2.285	25.83	18536	8.053	0.337	NA	0.065	0.308	-170.697	-76.221
125	1	125	1.629	2.381	26.04	19564	8.158	0.439	NA	0.105	0.498	112.414	-76.889
126	1	126	1.583	2.423	26.25	22165	8.22	0.49	NA	0.062	0.296	137.245	24.831
127	1	127	1.534	2.29	26.46	11392	8.362	0.381	NA	0.142	0.677	-110.109	112.646
128	1	128	1.7	2.203	26.67	11647	8.549	0.254	NA	0.187	0.892	-27.597	82.512
129	1	129	1.635	2.251	26.88	14357	8.63	0.31	NA	0.081	0.385	143.239	170.836
130	1	130	1.709	2.269	27.09	17096	8.706	0.32	NA	0.076	0.36	13.559	-129.679
131	1	131	1.64	2.292	27.3	21740	8.778	0.349	NA	0.073	0.346	161.709	148.149
132	1	132	1.635	2.265	27.51	17459	8.806	0.324	NA	0.028	0.131	-101.188	97.103
133	1	133	1.564	2.308	27.72	15168	8.889	0.386	NA	0.083	0.397	148.476	-110.336
134	1	134	1.582	2.237	27.93	14020	8.963	0.313	NA	0.074	0.352	-75.741	135.784
135	1	135	1.639	2.377	28.14	18764	9.115	0.433	NA	0.151	0.721	67.847	143.588
136	1	136	1.631	2.28	28.35	16110	9.212	0.339	NA	0.098	0.465	-94.548	-162.395
137	1	137	1.528	2.186	28.56	14199	9.351	0.296	NA	0.139	0.663	-137.82	-43.272
138	1	138	1.564	2.293	28.77	15577	9.464	0.372	NA	0.113	0.537	71.445	-150.734
139	1	139	1.489	2.41	28.98	17256	9.603	0.509	NA	0.139	0.661	122.867	51.422
140	1	140	1.448	2.279	29.19	16068	9.74	0.418	NA	0.137	0.651	-107.114	130.019
141	1	141	1.414	2.236	29.4	18387	9.795	0.408	NA	0.055	0.261	-128.177	-21.063
142	1	142	1.489	2.273	29.61	21602	9.878	0.389	NA	0.083	0.395	26.139	154.316
143	1	143	1.599	2.249	29.82	23801	9.99	0.318	NA	0.113	0.536	-12.18	-38.319
144	1	144	1.758	2.281	30.03	26376	10.153	0.336	NA	0.163	0.774	11.251	23.431
145	1	145	1.709	2.276	30.24	17365	10.203	0.327	NA	0.05	0.238	-175.088	173.661
146	1	146	1.728	2.221	30.45	14690	10.262	0.273	NA	0.059	0.28	-71.17	103.918
147	1	147	1.643	2.268	30.66	21883	10.359	0.324	NA	0.097	0.461	150.971	-137.859
148	1	148	1.567	2.366	30.87	13958	10.483	0.439	NA	0.124	0.593	127.565	-23.407
149	1	149	1.557	2.447	31.08	22916	10.565	0.52	NA	0.082	0.389	96.94	-30.624
150	1	150	1.625	2.407	31.29	13772	10.644	0.464	NA	0.079	0.378	-30.78	-127.72
151	1	151	1.479	2.4	31.5	22404	10.79	0.504	NA	0.146	0.696	-177.394	-146.614
152	1	152	1.422	2.359	31.71	15430	10.861	0.498	NA	0.071	0.337	-144.623	32.771
153	1	153	1.609	2.23	31.92	7615	11.089	0.297	NA	0.228	1.084	-34.514	110.109
154	1	154	1.533	2.205	32.13	4625	11.169	0.309	NA	0.08	0.383	-162.026	-127.512
155	1	155	1.36	2.352	32.34	15929	11.395	0.53	NA	0.227	1.079	139.506	-58.468
156	1	156	1.413	2.34	32.55	14875	11.45	0.488	NA	0.054	0.258	-13.046	-152.552
157	1	157	1.464	2.291	32.76	18476	11.52	0.418	NA	0.071	0.336	-43.898	-30.852
158	1	158	1.462	2.351	32.97	19069	11.58	0.47	NA	0.06	0.286	91.756	135.654
159	1	159	1.653	2.482	33.18	25414	11.811	0.536	NA	0.231	1.101	34.523	-57.233
160	1	160	1.637	2.462	33.39	21051	11.837	0.517	NA	0.026	0.124	-127.392	-161.914
161	1	161	1.601	2.436	33.6	14129	11.881	0.498	NA	0.044	0.21	-144.393	-17.001
162	1	162	1.555	2.412	33.81	18886	11.934	0.487	NA	0.052	0.248	-152.811	-8.418
163	1	163	1.53	2.419	34.02	20601	11.959	0.501	NA	0.025	0.121	164.272	-42.917
164	1	164	1.591	2.372	34.23	24125	12.036	0.438	NA	0.077	0.367	-37.828	157.9
165	1	165	1.51	2.406	34.44	16765	12.124	0.497	NA	0.088	0.419	157.128	-165.044
166	1	166	1.534	2.345	34.65	23579	12.189	0.431	NA	0.065	0.311	-68.145	134.727
167	1	167	1.453	2.317	34.86	8460	12.276	0.446	NA	0.087	0.412	-160.558	-92.412
168	1	168	1.36	2.287	35.07	14282	12.373	0.483	NA	0.097	0.463	-162.418	-1.86
169	1	169	1.472	2.373	35.28	10233	12.515	0.484	NA	0.142	0.674	37.555	-160.028
170	1	170	1.43	2.313	35.49	7082	12.589	0.456	NA	0.074	0.353	-124.96	-162.514
171	1	171	1.419	2.333	35.7	12076	12.612	0.479	NA	0.023	0.111	117.821	-117.22
172	1	172	1.437	2.379	35.91	8979	12.661	0.507	NA	0.049	0.234	68.739	-49.081
173	1	173	1.466	2.286	36.12	10135	12.759	0.413	NA	0.098	0.466	-72.526	-141.265
174	1	174	1.41	2.321	36.33	9375	12.826	0.475	NA	0.066	0.316	147.621	-139.853
175	1	175	1.486	2.27	36.54	7144	12.917	0.388	NA	0.091	0.436	-34.417	177.962
176	1	176	1.447	2.295	36.75	11552	12.963	0.431	NA	0.046	0.22	147.042	-178.541
177	1	177	1.427	2.259	36.96	13674	13.004	0.416	NA	0.041	0.195	-118.942	94.015
178	1	178	1.4	2.265	37.17	10073	13.032	0.439	NA	0.028	0.131	167.506	-73.551
179	1	179	1.542	2.377	37.38	20245	13.213	0.458	NA	0.182	0.864	38.35	-129.156
180	1	180	1.602	2.381	37.59	18421	13.273	0.444	NA	0.06	0.285	3.579	-34.771
181	1	181	1.683	2.382	37.8	15857	13.354	0.434	NA	0.081	0.387	0.71	-2.869
182	1	182	1.626	2.327	38.01	23946	13.434	0.386	NA	0.079	0.377	-136.108	-136.818
183	1	183	1.624	2.371	38.22	19494	13.477	0.429	NA	0.043	0.207	92.949	-130.943
184	1	184	1.495	2.317	38.43	25838	13.617	0.424	NA	0.14	0.666	-157.492	109.559
185	1	185	1.561	2.356	38.64	22455	13.694	0.432	NA	0.077	0.365	30.416	-172.092
186	1	186	1.573	2.342	38.85	17388	13.712	0.414	NA	0.019	0.088	-49.97	-80.386
187	1	187	1.525	2.278	39.06	11353	13.792	0.375	NA	0.08	0.38	-127.063	-77.093
188	1	188	1.495	2.235	39.27	8499	13.845	0.354	NA	0.053	0.251	-124.616	2.446
189	1	189	1.546	2.253	39.48	9194	13.899	0.343	NA	0.054	0.258	19.43	144.046
190	1	190	1.572	2.274	39.69	9877	13.932	0.351	NA	0.033	0.159	39.252	19.822
191	1	191	1.615	2.136	39.9	5297	14.077	0.207	NA	0.145	0.689	-72.434	-111.687
192	1	192	1.53	2.17	40.11	8332	14.169	0.282	NA	0.092	0.439	158.291	-129.275
193	1	193	1.49	2.222	40.32	6589	14.235	0.348	NA	0.066	0.314	127.691	-30.6
194	1	194	1.559	2.167	40.53	8100	14.323	0.262	NA	0.089	0.422	-38.182	-165.873
195	1	195	1.441	2.258	40.74	12113	14.473	0.406	NA	0.149	0.711	142.632	-179.186
196	1	196	1.457	2.239	40.95	6997	14.498	0.381	NA	0.025	0.119	-47.882	169.485
197	1	197	1.411	2.354	41.16	17687	14.621	0.5	NA	0.124	0.589	112.018	159.9
198	1	198	1.504	2.474	41.37	19423	14.773	0.562	NA	0.152	0.723	52.226	-59.792
199	1	199	1.359	2.455	41.58	17589	14.919	0.613	NA	0.146	0.695	-172.689	135.086
200	1	200	1.366	2.46	41.79	19210	14.927	0.613	NA	0.008	0.039	32.254	-155.057
