# Supplementary material for: Random sub-diffusion and capture of genes by the nuclear pore reduces dynamics and coordinates inter-chromosomal movement
Source: eLife. 2021 May 18;10:e66238. doi: 10.7554/eLife.66238 (PMC8195609; doi:10.7554/eLife.66238)
Supplement: Figure 6—source data 1. [file elife-66238-fig6-data1.zip › CLUST_DB/CLUST_HIS4dip_MinusH/190814_QuickCap_H4dip_MinusH_Pri_12.csv]

Nr	TID	PID	x [micron]	y [micron]	t [sec]	I [val]	Len [micron]	D2S [micron]	D2R [micron]	D2P [micron]	v [micron/sec]	α [deg]	Δα [deg]
1	1	1	1.78	2.731	0	15551	0	0	NA	NA	NA	NA	NA
2	1	2	1.83	2.749	0.21	12234	0.054	0.054	NA	0.054	0.255	19.459	NA
3	1	3	1.806	2.704	0.42	15182	0.105	0.039	NA	0.052	0.246	-117.579	-137.038
4	1	4	1.783	2.71	0.63	15447	0.129	0.021	NA	0.024	0.114	163.519	-78.902
5	1	5	1.867	2.826	0.84	18318	0.272	0.129	NA	0.143	0.681	54.16	-109.359
6	1	6	1.916	2.844	1.05	18101	0.324	0.176	NA	0.052	0.247	19.65	-34.51
7	1	7	1.939	2.733	1.26	16870	0.437	0.159	NA	0.113	0.54	-78.32	-97.969
8	1	8	1.946	2.722	1.47	13625	0.45	0.166	NA	0.012	0.059	-55.145	23.174
9	1	9	1.851	2.758	1.68	18461	0.551	0.076	NA	0.101	0.483	159.701	-145.154
10	1	10	1.877	2.768	1.89	26626	0.579	0.104	NA	0.028	0.134	21.152	-138.549
11	1	11	1.883	2.674	2.1	19323	0.673	0.118	NA	0.094	0.448	-86.56	-107.712
12	1	12	1.849	2.722	2.31	30542	0.732	0.07	NA	0.058	0.278	124.884	-148.556
13	1	13	1.867	2.758	2.52	11549	0.772	0.091	NA	0.04	0.192	63.957	-60.927
14	1	14	1.738	2.754	2.73	14188	0.901	0.047	NA	0.129	0.615	-178.18	117.862
15	1	15	1.809	2.772	2.94	15541	0.975	0.05	NA	0.074	0.352	14.616	-167.204
16	1	16	1.799	2.76	3.15	10641	0.991	0.034	NA	0.016	0.077	-129.836	-144.452
17	1	17	1.683	2.771	3.36	20036	1.107	0.104	NA	0.116	0.554	174.659	-55.505
18	1	18	1.741	2.689	3.57	12130	1.207	0.057	NA	0.1	0.476	-54.521	130.82
19	1	19	1.741	2.742	3.78	15059	1.26	0.04	NA	0.052	0.249	90.352	144.873
20	1	20	1.738	2.692	3.99	13693	1.309	0.057	NA	0.049	0.235	-93.148	176.5
21	1	21	1.75	2.708	4.2	7816	1.328	0.038	NA	0.019	0.091	52.707	145.854
22	1	22	1.715	2.639	4.41	12375	1.405	0.112	NA	0.076	0.364	-116.934	-169.641
23	1	23	1.833	2.685	4.62	7438	1.531	0.071	NA	0.126	0.602	21.018	137.952
24	1	24	1.783	2.753	4.83	5713	1.616	0.022	NA	0.085	0.406	126.525	105.507
25	1	25	1.727	2.753	5.04	4369	1.672	0.056	NA	0.055	0.262	-179.219	54.256
26	1	26	1.771	2.767	5.25	6790	1.718	0.037	NA	0.046	0.221	18.675	-162.106
27	1	27	1.844	2.754	5.46	4548	1.792	0.069	NA	0.074	0.354	-10.178	-28.853
28	1	28	1.97	2.745	5.67	3756	1.918	0.19	NA	0.126	0.598	-4.453	5.725
29	1	29	1.778	2.76	5.88	5747	2.11	0.029	NA	0.193	0.918	175.377	179.831
30	1	30	1.808	2.766	6.09	3315	2.141	0.045	NA	0.031	0.147	11.122	-164.256
31	1	31	1.843	2.767	6.3	5531	2.177	0.073	NA	0.035	0.168	1.425	-9.697
32	1	32	1.763	2.765	6.51	11095	2.257	0.037	NA	0.08	0.383	-178.602	179.973
33	1	33	1.755	2.712	6.72	7345	2.31	0.031	NA	0.053	0.255	-97.935	80.667
34	1	34	1.714	2.698	6.93	8652	2.354	0.073	NA	0.043	0.207	-161.613	-63.678
35	1	35	1.694	2.752	7.14	11690	2.412	0.088	NA	0.058	0.275	110.773	-87.614
36	1	36	1.869	2.798	7.35	3306	2.593	0.111	NA	0.181	0.862	14.656	-96.117
37	1	37	1.876	2.779	7.56	4759	2.613	0.107	NA	0.02	0.097	-69.582	-84.238
38	1	38	1.631	2.763	7.77	9555	2.858	0.152	NA	0.245	1.168	-176.249	-106.667
39	1	39	1.639	2.717	7.98	10839	2.905	0.142	NA	0.047	0.222	-80.564	95.685
40	1	40	1.62	2.762	8.19	12051	2.954	0.163	NA	0.049	0.235	112.7	-166.736
41	1	41	1.666	2.842	8.4	22152	3.046	0.158	NA	0.092	0.437	59.945	-52.756
42	1	42	1.635	2.846	8.61	18839	3.077	0.184	NA	0.031	0.146	172.605	112.66
43	1	43	1.758	2.9	8.82	31242	3.211	0.169	NA	0.134	0.639	23.666	-148.939
44	1	44	1.783	2.831	9.03	29638	3.284	0.099	NA	0.073	0.349	-70.321	-93.987
45	1	45	1.693	2.87	9.24	27355	3.382	0.163	NA	0.098	0.467	156.335	-133.343
46	1	46	1.657	2.815	9.45	16550	3.448	0.149	NA	0.066	0.314	-123.625	80.039
47	1	47	1.699	2.77	9.66	8684	3.51	0.09	NA	0.061	0.292	-47.029	76.597
48	1	48	1.763	2.805	9.87	5489	3.583	0.076	NA	0.074	0.351	28.339	75.367
49	1	49	1.94	2.768	10.08	3069	3.764	0.164	NA	0.18	0.859	-12.038	-40.376
50	1	50	1.894	2.77	10.29	3645	3.81	0.121	NA	0.046	0.219	176.867	-171.095
51	1	51	1.883	2.763	10.5	3701	3.823	0.107	NA	0.014	0.065	-146.408	36.725
52	1	52	1.721	2.824	10.71	6508	3.997	0.11	NA	0.173	0.825	159.336	-54.256
53	1	53	1.722	2.817	10.92	7208	4.003	0.103	NA	0.007	0.032	-76.373	124.291
54	1	54	1.874	2.772	11.13	2579	4.162	0.103	NA	0.159	0.756	-16.619	59.754
55	1	55	1.829	2.803	11.34	5595	4.217	0.087	NA	0.055	0.262	145.633	162.253
56	1	56	1.699	2.866	11.55	12512	4.362	0.157	NA	0.145	0.688	153.951	8.318
57	1	57	1.639	2.929	11.76	10536	4.449	0.243	NA	0.087	0.415	134.004	-19.948
58	1	58	1.719	2.983	11.97	18568	4.546	0.259	NA	0.097	0.462	34.196	-99.808
59	1	59	1.73	2.901	12.18	11244	4.629	0.177	NA	0.083	0.394	-82.288	-116.484
60	1	60	1.8	2.946	12.39	11031	4.712	0.216	NA	0.083	0.395	32.911	115.199
61	1	61	1.797	2.975	12.6	13774	4.74	0.244	NA	0.029	0.137	94.336	61.425
62	1	62	1.681	2.88	12.81	21365	4.891	0.178	NA	0.15	0.716	-140.565	125.099
63	1	63	1.664	2.78	13.02	22961	4.992	0.125	NA	0.101	0.48	-99.609	40.955
64	1	64	1.699	2.75	13.23	14203	5.038	0.082	NA	0.046	0.221	-40.888	58.721
65	1	65	1.803	2.753	13.44	7603	5.142	0.032	NA	0.104	0.494	1.75	42.637
66	1	66	1.859	2.743	13.65	5766	5.199	0.08	NA	0.057	0.27	-9.935	-11.684
67	1	67	1.826	2.778	13.86	3729	5.247	0.066	NA	0.048	0.229	132.999	142.934
68	1	68	1.714	2.731	14.07	7526	5.369	0.066	NA	0.122	0.58	-157.178	69.822
69	1	69	1.689	2.792	14.28	11978	5.434	0.109	NA	0.066	0.312	112.497	-90.325
70	1	70	1.81	2.748	14.49	4467	5.563	0.034	NA	0.129	0.615	-20.014	-132.511
71	1	71	1.97	2.769	14.7	2434	5.725	0.194	NA	0.162	0.77	7.498	27.512
72	1	72	1.824	2.804	14.91	4234	5.876	0.085	NA	0.151	0.717	166.388	158.89
73	1	73	1.891	2.799	15.12	3618	5.943	0.13	NA	0.067	0.32	-4.494	-170.881
74	1	74	1.586	2.917	15.33	10843	6.27	0.268	NA	0.327	1.558	158.901	163.395
75	1	75	1.713	2.933	15.54	18272	6.399	0.212	NA	0.129	0.612	7.101	-151.8
76	1	76	1.769	2.88	15.75	9316	6.475	0.149	NA	0.076	0.363	-43.467	-50.568
77	1	77	1.764	2.878	15.96	8128	6.48	0.148	NA	0.005	0.023	-160.133	-116.665
78	1	78	1.725	2.88	16.17	7588	6.519	0.158	NA	0.039	0.185	177.716	-22.151
79	1	79	1.819	2.817	16.38	5838	6.631	0.094	NA	0.113	0.536	-33.775	148.508
80	1	80	1.83	2.843	16.59	5454	6.659	0.122	NA	0.028	0.131	66.535	100.31
81	1	81	1.791	2.85	16.8	8492	6.699	0.119	NA	0.04	0.189	169.081	102.547
82	1	82	1.917	2.803	17.01	3637	6.834	0.155	NA	0.135	0.643	-20.569	170.35
83	1	83	1.887	2.891	17.22	7496	6.927	0.192	NA	0.093	0.443	109.327	129.895
84	1	84	1.787	2.948	17.43	9128	7.042	0.217	NA	0.115	0.547	149.789	40.463
85	1	85	1.756	2.86	17.64	6321	7.135	0.131	NA	0.094	0.447	-109.456	100.754
86	1	86	1.757	2.945	17.85	13435	7.221	0.215	NA	0.085	0.406	89.1	-161.443
87	1	87	1.83	2.779	18.06	6348	7.401	0.07	NA	0.181	0.861	-66.229	-155.329
88	1	88	1.876	2.921	18.27	6911	7.551	0.213	NA	0.149	0.711	72.047	138.276
89	1	89	1.967	2.872	18.48	8292	7.654	0.235	NA	0.103	0.493	-28.318	-100.365
90	1	90	2.179	2.843	18.69	10271	7.868	0.414	NA	0.213	1.016	-8.004	20.314
91	1	91	2.051	2.743	18.9	4921	8.03	0.272	NA	0.162	0.771	-141.822	-133.818
92	1	92	2.047	2.782	19.11	5034	8.07	0.272	NA	0.04	0.191	95.807	-122.371
93	1	93	2.143	2.901	19.32	13864	8.222	0.401	NA	0.152	0.724	51.047	-44.76
94	1	94	2.004	2.839	19.53	6218	8.373	0.249	NA	0.152	0.722	-156.187	152.766
95	1	95	2.022	2.881	19.74	13275	8.419	0.285	NA	0.045	0.216	66.382	-137.431
96	1	96	2.001	2.932	19.95	23101	8.474	0.299	NA	0.055	0.263	112.437	46.055
97	1	97	1.959	2.892	20.16	10579	8.532	0.241	NA	0.058	0.277	-136.306	111.257
98	1	98	2.011	2.854	20.37	10246	8.596	0.262	NA	0.064	0.306	-35.66	100.646
99	1	99	2.002	2.8	20.58	7178	8.652	0.233	NA	0.056	0.265	-99.476	-63.816
100	1	100	2.012	2.862	20.79	3963	8.715	0.267	NA	0.064	0.303	80.822	-179.702
101	1	101	1.907	2.814	21	5371	8.831	0.152	NA	0.116	0.552	-155.072	124.107
102	1	102	1.912	2.949	21.21	9015	8.967	0.254	NA	0.135	0.643	88.183	-116.745
103	1	103	1.944	3.025	21.42	14739	9.05	0.337	NA	0.083	0.397	67.129	-21.054
104	1	104	2.131	3.036	21.63	34604	9.237	0.465	NA	0.187	0.892	3.256	-63.873
105	1	105	2.091	3.032	21.84	28774	9.277	0.433	NA	0.04	0.19	-174.167	-177.423
106	1	106	2.029	2.993	22.05	21467	9.35	0.362	NA	0.073	0.348	-148.066	26.102
107	1	107	1.966	3.02	22.26	22542	9.419	0.344	NA	0.069	0.327	156.707	-55.227
108	1	108	2.077	2.883	22.47	19682	9.595	0.334	NA	0.176	0.839	-51.089	152.204
109	1	109	2.076	2.966	22.68	22958	9.677	0.378	NA	0.082	0.392	90.533	141.622
110	1	110	2.012	2.947	22.89	24452	9.744	0.317	NA	0.067	0.317	-163.406	106.061
111	1	111	2.095	2.982	23.1	24706	9.834	0.403	NA	0.09	0.428	23.249	-173.345
112	1	112	2.182	2.982	23.31	32032	9.921	0.473	NA	0.087	0.414	-0.29	-23.539
113	1	113	2.136	2.952	23.52	13235	9.975	0.419	NA	0.054	0.257	-147.351	-147.061
114	1	114	2.028	2.965	23.73	18105	10.084	0.341	NA	0.109	0.52	173.282	-39.367
115	1	115	2.064	2.797	23.94	12032	10.256	0.292	NA	0.172	0.819	-77.73	108.988
116	1	116	2.086	2.794	24.15	12356	10.278	0.313	NA	0.022	0.104	-7.749	69.981
117	1	117	2.104	2.874	24.36	13471	10.36	0.354	NA	0.082	0.39	77.073	84.822
118	1	118	2.122	2.977	24.57	27249	10.464	0.421	NA	0.104	0.496	80.025	2.952
119	1	119	1.937	2.859	24.78	10425	10.684	0.203	NA	0.219	1.045	-147.409	132.567
120	1	120	1.995	2.912	24.99	14496	10.762	0.281	NA	0.078	0.373	43.043	-169.548
121	1	121	2.046	2.965	25.2	20373	10.836	0.354	NA	0.074	0.352	45.957	2.915
122	1	122	2.086	2.989	25.41	27345	10.883	0.4	NA	0.047	0.222	31.141	-14.817
123	1	123	2.116	2.932	25.62	24256	10.947	0.391	NA	0.064	0.306	-62.493	-93.634
124	1	124	2.183	2.88	25.83	28492	11.032	0.43	NA	0.085	0.405	-37.822	24.671
125	1	125	2.094	2.971	26.04	25036	11.159	0.395	NA	0.127	0.606	134.132	171.955
126	1	126	2.095	2.951	26.25	32307	11.179	0.384	NA	0.02	0.096	-87.455	138.412
127	1	127	2.126	2.958	26.46	34624	11.212	0.414	NA	0.032	0.153	11.705	99.161
128	1	128	2.101	2.916	26.67	20042	11.26	0.371	NA	0.049	0.232	-121.896	-133.601
129	1	129	1.915	2.992	26.88	23315	11.461	0.293	NA	0.201	0.956	157.959	-80.145
130	1	130	1.906	2.963	27.09	22348	11.491	0.264	NA	0.03	0.141	-107.208	94.833
131	1	131	1.853	2.969	27.3	23255	11.544	0.248	NA	0.053	0.255	174.36	-78.432
132	1	132	1.826	3.023	27.51	23178	11.605	0.295	NA	0.06	0.287	116.246	-58.114
133	1	133	1.974	3.025	27.72	11564	11.752	0.352	NA	0.148	0.704	1.03	-115.217
134	1	134	1.99	3.02	27.93	20452	11.77	0.358	NA	0.017	0.083	-16.677	-17.707
135	1	135	2.048	2.999	28.14	18948	11.831	0.379	NA	0.062	0.294	-20.089	-3.412
136	1	136	2.041	3.024	28.35	14336	11.857	0.392	NA	0.026	0.124	106.635	126.724
137	1	137	2.052	2.96	28.56	15229	11.923	0.356	NA	0.065	0.312	-79.901	173.464
138	1	138	1.89	2.945	28.77	10557	12.086	0.24	NA	0.163	0.777	-174.847	-94.946
139	1	139	2.038	3.036	28.98	20541	12.26	0.399	NA	0.174	0.827	31.669	-153.484
140	1	140	2.137	3.041	29.19	30327	12.36	0.473	NA	0.1	0.476	2.965	-28.704
141	1	141	1.982	3.064	29.4	26877	12.516	0.39	NA	0.157	0.747	171.634	168.669
142	1	142	2.015	3.07	29.61	16759	12.55	0.412	NA	0.034	0.16	8.98	-162.653
143	1	143	2	3.053	29.82	21218	12.573	0.39	NA	0.022	0.107	-134.059	-143.04
144	1	144	2.016	2.974	30.03	20191	12.654	0.339	NA	0.081	0.387	-78.312	55.748
145	1	145	1.942	3.053	30.24	17681	12.762	0.36	NA	0.108	0.516	133.075	-148.613
146	1	146	1.973	3.026	30.45	12236	12.803	0.352	NA	0.04	0.192	-41.198	-174.273
147	1	147	1.99	3.13	30.66	23193	12.908	0.451	NA	0.105	0.502	80.28	121.478
148	1	148	1.932	3.066	30.87	23869	12.995	0.368	NA	0.087	0.412	-132.223	147.497
149	1	149	1.863	2.99	31.08	22254	13.098	0.271	NA	0.104	0.493	-132.159	0.065
150	1	150	1.809	2.942	31.29	13378	13.169	0.213	NA	0.071	0.339	-138.351	-6.192
151	1	151	1.865	2.956	31.5	10011	13.227	0.241	NA	0.057	0.273	14.258	152.609
152	1	152	1.856	2.956	31.71	12473	13.236	0.237	NA	0.01	0.046	-177.088	168.654
153	1	153	1.771	2.825	31.92	14523	13.392	0.094	NA	0.156	0.741	-123.02	54.068
154	1	154	1.844	2.895	32.13	13717	13.493	0.176	NA	0.101	0.483	43.584	166.604
155	1	155	1.849	2.981	32.34	19793	13.58	0.259	NA	0.086	0.41	87.007	43.423
156	1	156	1.989	2.988	32.55	13930	13.72	0.331	NA	0.14	0.668	2.591	-84.416
157	1	157	1.87	3.042	32.76	16059	13.85	0.323	NA	0.131	0.622	155.449	152.858
158	1	158	1.795	3.029	32.97	11029	13.926	0.298	NA	0.076	0.361	-170.078	34.473
159	1	159	1.775	3.048	33.18	11867	13.954	0.316	NA	0.028	0.134	137.367	-52.555
160	1	160	1.824	3.026	33.39	22807	14.009	0.298	NA	0.055	0.26	-24.05	-161.418
161	1	161	1.892	3.011	33.6	10973	14.078	0.301	NA	0.069	0.33	-12.511	11.539
162	1	162	1.914	2.893	33.81	5821	14.198	0.21	NA	0.119	0.569	-79.413	-66.902
163	1	163	1.926	2.817	34.02	5446	14.275	0.169	NA	0.077	0.369	-81.372	-1.959
164	1	164	1.962	2.866	34.23	7244	14.337	0.227	NA	0.061	0.292	53.956	135.328
165	1	165	1.912	2.816	34.44	5900	14.407	0.157	NA	0.07	0.335	-134.928	171.116
166	1	166	1.949	2.851	34.65	5343	14.457	0.207	NA	0.05	0.24	43.213	178.14
167	1	167	1.97	2.816	34.86	5068	14.498	0.208	NA	0.041	0.196	-59.269	-102.482
168	1	168	1.916	2.767	35.07	7413	14.571	0.141	NA	0.073	0.346	-137.586	-78.316
169	1	169	1.871	2.763	35.28	19150	14.616	0.097	NA	0.045	0.214	-175.282	-37.696
170	1	170	1.863	2.848	35.49	8661	14.701	0.143	NA	0.085	0.406	95.452	-89.266
171	1	171	1.882	2.834	35.7	6879	14.724	0.145	NA	0.023	0.11	-36.854	-132.307
172	1	172	1.773	2.827	35.91	6071	14.833	0.095	NA	0.109	0.517	-176.145	-139.291
173	1	173	1.703	2.824	36.12	9644	14.904	0.12	NA	0.071	0.337	-177.649	-1.504
174	1	174	1.815	2.938	36.33	10489	15.064	0.209	NA	0.16	0.763	45.32	-137.031
175	1	175	1.785	3.074	36.54	15404	15.203	0.342	NA	0.139	0.663	102.502	57.182
176	1	176	1.833	2.978	36.75	7302	15.31	0.252	NA	0.107	0.507	-63.629	-166.131
177	1	177	1.847	3.006	36.96	13821	15.341	0.282	NA	0.031	0.147	62.892	126.521
178	1	178	1.83	2.992	37.17	15202	15.362	0.265	NA	0.022	0.103	-138.802	158.306
179	1	179	1.831	2.989	37.38	15684	15.365	0.263	NA	0.002	0.011	-76.49	62.313
180	1	180	1.801	3.03	37.59	9830	15.414	0.299	NA	0.05	0.237	126.346	-157.164
181	1	181	1.756	3.082	37.8	14865	15.484	0.351	NA	0.069	0.33	130.59	4.244
182	1	182	1.745	3.045	38.01	11554	15.522	0.316	NA	0.039	0.184	-107.129	122.281
183	1	183	1.72	3.016	38.22	7778	15.561	0.29	NA	0.038	0.183	-129.728	-22.598
184	1	184	1.906	2.856	38.43	5023	15.806	0.177	NA	0.245	1.168	-40.758	88.97
185	1	185	1.872	2.928	38.64	3453	15.886	0.217	NA	0.08	0.383	115.411	156.168
186	1	186	1.773	3.052	38.85	15381	16.044	0.32	NA	0.158	0.752	128.681	13.27
187	1	187	1.726	3.001	39.06	11264	16.113	0.275	NA	0.069	0.328	-132.852	98.467
188	1	188	1.765	3.008	39.27	15364	16.153	0.277	NA	0.04	0.19	10.575	143.427
189	1	189	1.831	2.975	39.48	8172	16.226	0.249	NA	0.073	0.349	-27.155	-37.73
190	1	190	1.77	2.958	39.69	15667	16.29	0.226	NA	0.063	0.301	-164.114	-136.959
191	1	191	1.817	2.957	39.9	11404	16.337	0.228	NA	0.048	0.226	-1.024	163.09
192	1	192	1.72	3.047	40.11	11108	16.47	0.322	NA	0.133	0.633	136.943	137.967
193	1	193	1.848	2.962	40.32	10715	16.623	0.24	NA	0.154	0.731	-33.816	-170.759
194	1	194	1.747	2.986	40.53	14391	16.726	0.256	NA	0.103	0.49	166.787	-159.398
195	1	195	1.759	2.845	40.74	8275	16.867	0.116	NA	0.141	0.67	-85.457	107.757
196	1	196	1.908	2.818	40.95	3590	17.019	0.155	NA	0.152	0.722	-10.176	75.281
197	1	197	1.93	2.819	41.16	5184	17.041	0.174	NA	0.022	0.105	2.041	12.217
198	1	198	2.018	2.82	41.37	5634	17.129	0.254	NA	0.088	0.42	0.258	-1.784
199	1	199	2.072	2.889	41.58	9964	17.216	0.332	NA	0.087	0.416	52.224	51.966
200	1	200	1.968	2.919	41.79	6807	17.325	0.266	NA	0.108	0.516	163.668	111.444
