# Supplementary material for: Random sub-diffusion and capture of genes by the nuclear pore reduces dynamics and coordinates inter-chromosomal movement
Source: eLife. 2021 May 18;10:e66238. doi: 10.7554/eLife.66238 (PMC8195609; doi:10.7554/eLife.66238)
Supplement: Figure 6—source data 1. [file elife-66238-fig6-data1.zip › CLUST_DB/CLUST_HIS4dip_MinusH/190814_QuickCap_H4dip_MinusH_Pri_14.csv]

Nr	TID	PID	x [micron]	y [micron]	t [sec]	I [val]	Len [micron]	D2S [micron]	D2R [micron]	D2P [micron]	v [micron/sec]	α [deg]	Δα [deg]
1	1	1	1.083	1.603	0	3317	0	0	NA	NA	NA	NA	NA
2	1	2	1.096	1.57	0.21	9075	0.035	0.035	NA	0.035	0.168	-69.433	NA
3	1	3	1.18	1.534	0.42	3722	0.127	0.119	NA	0.091	0.435	-23.247	46.186
4	1	4	1.182	1.497	0.63	3882	0.164	0.145	NA	0.038	0.179	-87.065	-63.818
5	1	5	1.258	1.52	0.84	3743	0.244	0.193	NA	0.08	0.381	17.282	104.347
6	1	6	1.33	1.386	1.05	10743	0.396	0.329	NA	0.152	0.725	-61.663	-78.945
7	1	7	1.351	1.503	1.26	13393	0.516	0.286	NA	0.119	0.567	79.736	141.399
8	1	8	1.305	1.509	1.47	9090	0.562	0.241	NA	0.046	0.22	173.693	93.957
9	1	9	1.291	1.565	1.68	9900	0.62	0.211	NA	0.058	0.277	104.526	-69.167
10	1	10	1.359	1.404	1.89	10207	0.795	0.34	NA	0.175	0.831	-66.905	-171.431
11	1	11	1.427	1.517	2.1	13356	0.926	0.354	NA	0.131	0.626	59	125.906
12	1	12	1.389	1.558	2.31	13098	0.982	0.309	NA	0.056	0.266	132.368	73.368
13	1	13	1.337	1.458	2.52	10073	1.095	0.292	NA	0.113	0.536	-117.453	110.179
14	1	14	1.349	1.486	2.73	16563	1.125	0.291	NA	0.03	0.143	67	-175.546
15	1	15	1.324	1.444	2.94	5333	1.174	0.289	NA	0.049	0.233	-120.603	172.396
16	1	16	1.188	1.459	3.15	3417	1.31	0.178	NA	0.137	0.652	173.625	-65.772
17	1	17	1.171	1.414	3.36	1990	1.358	0.208	NA	0.048	0.228	-110.805	75.57
18	1	18	1.202	1.383	3.57	2203	1.402	0.25	NA	0.044	0.21	-45.616	65.188
19	1	19	1.245	1.486	3.78	3185	1.514	0.2	NA	0.112	0.532	67.446	113.062
20	1	20	1.304	1.553	3.99	2965	1.604	0.226	NA	0.089	0.426	48.743	-18.703
21	1	21	1.472	1.458	4.2	5823	1.797	0.415	NA	0.193	0.92	-29.586	-78.329
22	1	22	1.552	1.474	4.41	7182	1.879	0.487	NA	0.082	0.391	10.991	40.578
23	1	23	1.481	1.483	4.62	7031	1.95	0.416	NA	0.072	0.341	172.755	161.764
24	1	24	1.448	1.552	4.83	8601	2.028	0.368	NA	0.077	0.368	115.692	-57.062
25	1	25	1.394	1.497	5.04	7989	2.105	0.328	NA	0.077	0.369	-134.315	109.993
26	1	26	1.208	1.494	5.25	7904	2.29	0.166	NA	0.186	0.883	-179.028	-44.713
27	1	27	1.249	1.508	5.46	5147	2.334	0.191	NA	0.043	0.206	19.292	-161.68
28	1	28	1.2	1.602	5.67	9141	2.44	0.117	NA	0.106	0.505	117.447	98.155
29	1	29	1.345	1.457	5.88	10169	2.644	0.299	NA	0.205	0.975	-45.108	-162.556
30	1	30	1.172	1.462	6.09	7065	2.817	0.167	NA	0.173	0.822	178.319	-136.573
31	1	31	1.222	1.578	6.3	10022	2.943	0.141	NA	0.126	0.599	66.71	-111.609
32	1	32	1.156	1.536	6.51	3831	3.021	0.099	NA	0.078	0.372	-147.757	145.534
33	1	33	1.23	1.558	6.72	5751	3.099	0.153	NA	0.077	0.369	16.587	164.344
34	1	34	1.201	1.529	6.93	9358	3.139	0.139	NA	0.041	0.194	-135.149	-151.737
35	1	35	1.201	1.483	7.14	5730	3.186	0.168	NA	0.047	0.222	-90.416	44.733
36	1	36	1.223	1.471	7.35	8132	3.211	0.193	NA	0.025	0.121	-28.236	62.179
37	1	37	1.181	1.544	7.56	8369	3.295	0.115	NA	0.084	0.401	119.744	147.981
38	1	38	1.252	1.5	7.77	3545	3.378	0.198	NA	0.083	0.395	-31.703	-151.447
39	1	39	1.276	1.553	7.98	7300	3.436	0.199	NA	0.058	0.275	65.456	97.159
40	1	40	1.34	1.626	8.19	14670	3.533	0.257	NA	0.097	0.462	48.925	-16.531
41	1	41	1.395	1.597	8.4	15901	3.595	0.311	NA	0.062	0.296	-28.144	-77.069
42	1	42	1.512	1.557	8.61	17070	3.719	0.431	NA	0.124	0.59	-18.346	9.797
43	1	43	1.397	1.5	8.82	8906	3.848	0.33	NA	0.128	0.611	-153.562	-135.216
44	1	44	1.369	1.522	9.03	10380	3.883	0.297	NA	0.036	0.171	142.07	-64.368
45	1	45	1.324	1.431	9.24	6506	3.985	0.296	NA	0.102	0.484	-116.21	101.72
46	1	46	1.338	1.476	9.45	9265	4.032	0.285	NA	0.047	0.223	72.938	-170.852
47	1	47	1.224	1.444	9.66	6574	4.15	0.212	NA	0.118	0.561	-164.479	122.584
48	1	48	1.346	1.553	9.87	7195	4.312	0.268	NA	0.163	0.776	41.611	-153.91
49	1	49	1.265	1.552	10.08	7136	4.394	0.188	NA	0.082	0.388	-179.699	138.69
50	1	50	1.283	1.574	10.29	5774	4.423	0.202	NA	0.029	0.136	49.614	-130.687
51	1	51	1.227	1.613	10.5	6547	4.491	0.144	NA	0.069	0.327	145.308	95.693
52	1	52	1.279	1.598	10.71	5267	4.545	0.195	NA	0.054	0.256	-16.094	-161.401
53	1	53	1.362	1.582	10.92	5557	4.63	0.28	NA	0.085	0.406	-11.132	4.962
54	1	54	1.376	1.642	11.13	6920	4.692	0.295	NA	0.062	0.295	76.861	87.993
55	1	55	1.367	1.608	11.34	3502	4.727	0.284	NA	0.035	0.167	-104.8	178.34
56	1	56	1.303	1.65	11.55	9689	4.804	0.225	NA	0.076	0.364	146.865	-108.335
57	1	57	1.329	1.458	11.76	4042	4.997	0.285	NA	0.194	0.923	-82.368	130.767
58	1	58	1.225	1.329	11.97	959	5.163	0.309	NA	0.165	0.787	-128.899	-46.531
59	1	59	1.228	1.46	12.18	1546	5.293	0.204	NA	0.13	0.621	88.837	-142.264
60	1	60	1.266	1.432	12.39	1480	5.34	0.25	NA	0.047	0.223	-36.164	-125.002
61	1	61	1.238	1.383	12.6	1523	5.397	0.269	NA	0.057	0.271	-119.659	-83.495
62	1	62	1.427	1.653	12.81	8507	5.728	0.348	NA	0.331	1.575	54.993	174.652
63	1	63	1.303	1.481	13.02	2163	5.94	0.251	NA	0.213	1.012	-125.801	179.207
64	1	64	1.346	1.528	13.23	1930	6.004	0.273	NA	0.063	0.302	47.664	173.465
65	1	65	1.307	1.481	13.44	3660	6.065	0.255	NA	0.061	0.29	-129.512	-177.176
66	1	66	1.357	1.48	13.65	2530	6.115	0.3	NA	0.05	0.238	-1.052	128.46
67	1	67	1.29	1.396	13.86	1576	6.222	0.293	NA	0.107	0.51	-128.565	-127.513
68	1	68	1.229	1.389	14.07	1288	6.283	0.259	NA	0.061	0.29	-173.571	-45.006
69	1	69	1.284	1.542	14.28	3878	6.445	0.21	NA	0.163	0.774	70.3	-116.129
70	1	70	1.316	1.612	14.49	5188	6.522	0.233	NA	0.077	0.365	65.627	-4.673
71	1	71	1.588	1.634	14.7	8017	6.795	0.505	NA	0.273	1.299	4.497	-61.13
72	1	72	1.399	1.677	14.91	8767	6.988	0.324	NA	0.194	0.922	166.983	162.486
73	1	73	1.315	1.52	15.12	5038	7.167	0.246	NA	0.179	0.851	-118.179	74.838
74	1	74	1.376	1.543	15.33	8106	7.232	0.299	NA	0.065	0.31	20.564	138.742
75	1	75	1.414	1.431	15.54	6649	7.35	0.373	NA	0.118	0.563	-71.34	-91.904
76	1	76	1.261	1.458	15.75	4172	7.505	0.23	NA	0.155	0.737	169.905	-118.754
77	1	77	1.401	1.482	15.96	5883	7.647	0.341	NA	0.142	0.678	9.766	-160.14
78	1	78	1.379	1.517	16.17	9553	7.689	0.308	NA	0.042	0.198	123.187	113.421
79	1	79	1.317	1.569	16.38	5258	7.77	0.236	NA	0.081	0.387	139.741	16.554
80	1	80	1.293	1.476	16.59	2815	7.867	0.245	NA	0.096	0.458	-104.487	115.772
81	1	81	1.32	1.479	16.8	2180	7.895	0.268	NA	0.028	0.133	6.356	110.843
82	1	82	1.263	1.441	17.01	2751	7.963	0.242	NA	0.069	0.328	-146.469	-152.825
83	1	83	1.233	1.363	17.22	2421	8.047	0.283	NA	0.083	0.396	-110.984	35.485
84	1	84	1.283	1.49	17.43	1015	8.183	0.229	NA	0.136	0.649	68.546	179.53
85	1	85	1.358	1.667	17.64	8224	8.375	0.282	NA	0.192	0.914	67.046	-1.501
86	1	86	1.356	1.719	17.85	12040	8.427	0.296	NA	0.052	0.247	92.562	25.516
87	1	87	1.271	1.559	18.06	3543	8.607	0.193	NA	0.181	0.86	-117.85	149.588
88	1	88	1.257	1.559	18.27	4448	8.622	0.179	NA	0.014	0.068	-178.614	-60.763
89	1	89	1.25	1.629	18.48	7633	8.692	0.169	NA	0.071	0.336	95.522	-85.865
90	1	90	1.188	1.567	18.69	7874	8.78	0.11	NA	0.088	0.418	-135.322	129.157
91	1	91	1.257	1.644	18.9	9141	8.883	0.178	NA	0.103	0.492	48.144	-176.535
92	1	92	1.151	1.587	19.11	19423	9.004	0.069	NA	0.12	0.573	-151.714	160.143
93	1	93	1.155	1.629	19.32	9536	9.045	0.076	NA	0.042	0.198	84.265	-124.021
94	1	94	1.044	1.618	19.53	10071	9.156	0.042	NA	0.111	0.529	-174.343	101.392
95	1	95	1.216	1.627	19.74	9546	9.328	0.134	NA	0.172	0.817	2.991	177.334
96	1	96	1.214	1.549	19.95	2572	9.406	0.142	NA	0.078	0.372	-90.893	-93.884
97	1	97	1.084	1.535	20.16	5578	9.537	0.068	NA	0.131	0.625	-174.232	-83.338
98	1	98	1.133	1.464	20.37	7748	9.624	0.148	NA	0.087	0.413	-55.242	118.99
99	1	99	1.215	1.559	20.58	5736	9.749	0.139	NA	0.125	0.595	49.175	104.417
100	1	100	1.065	1.517	20.79	8512	9.904	0.088	NA	0.155	0.739	-164.561	146.264
101	1	101	1.038	1.551	21	13568	9.948	0.069	NA	0.044	0.208	128.894	-66.545
102	1	102	1.092	1.513	21.21	12635	10.014	0.09	NA	0.066	0.314	-35.389	-164.283
103	1	103	1.095	1.558	21.42	8202	10.059	0.047	NA	0.045	0.212	85.182	120.571
104	1	104	1.212	1.522	21.63	7921	10.18	0.152	NA	0.122	0.579	-16.94	-102.122
105	1	105	1.112	1.626	21.84	3387	10.324	0.036	NA	0.144	0.684	133.964	150.903
106	1	106	1.076	1.616	22.05	4140	10.36	0.015	NA	0.037	0.174	-164.766	61.27
107	1	107	1.229	1.396	22.26	1151	10.628	0.253	NA	0.267	1.273	-55.27	109.496
108	1	108	1.169	1.508	22.47	3974	10.754	0.129	NA	0.126	0.601	118.157	173.428
109	1	109	1.186	1.575	22.68	4780	10.823	0.106	NA	0.069	0.331	76.278	-41.879
110	1	110	1.307	1.607	22.89	6208	10.949	0.224	NA	0.125	0.597	14.569	-61.71
111	1	111	1.221	1.596	23.1	9418	11.035	0.138	NA	0.086	0.411	-173.136	172.295
112	1	112	1.224	1.61	23.31	8262	11.049	0.141	NA	0.014	0.067	79.972	-106.891
113	1	113	1.125	1.598	23.52	6468	11.149	0.042	NA	0.1	0.476	-172.83	107.197
114	1	114	1.189	1.617	23.73	8209	11.217	0.107	NA	0.067	0.321	16.582	-170.587
115	1	115	1.203	1.609	23.94	3961	11.232	0.119	NA	0.015	0.073	-29.167	-45.749
116	1	116	1.157	1.524	24.15	5126	11.329	0.108	NA	0.097	0.462	-118.043	-88.875
117	1	117	1.083	1.575	24.36	3694	11.419	0.028	NA	0.09	0.427	145.189	-96.768
118	1	118	1.173	1.502	24.57	3447	11.534	0.135	NA	0.115	0.549	-39.169	175.642
119	1	119	1.172	1.544	24.78	7044	11.575	0.107	NA	0.041	0.197	90.848	130.017
120	1	120	1.186	1.497	24.99	2732	11.623	0.148	NA	0.048	0.23	-73.059	-163.907
121	1	121	1.223	1.387	25.2	3232	11.74	0.258	NA	0.117	0.556	-71.528	1.532
122	1	122	1.228	1.426	25.41	2184	11.78	0.229	NA	0.039	0.188	83.304	154.831
123	1	123	1.223	1.442	25.62	1600	11.796	0.213	NA	0.017	0.079	106.654	23.35
124	1	124	1.199	1.39	25.83	2824	11.853	0.243	NA	0.057	0.273	-114.626	138.72
125	1	125	1.273	1.43	26.04	3296	11.938	0.257	NA	0.085	0.403	28.563	143.189
126	1	126	1.19	1.511	26.25	5021	12.054	0.141	NA	0.116	0.552	135.744	107.18
127	1	127	1.141	1.484	26.46	2387	12.111	0.133	NA	0.057	0.27	-150.906	73.35
128	1	128	1.134	1.527	26.67	2907	12.155	0.092	NA	0.044	0.209	98.944	-110.15
129	1	129	1.113	1.541	26.88	3076	12.18	0.069	NA	0.026	0.122	145.979	47.035
130	1	130	1.104	1.529	27.09	2826	12.196	0.077	NA	0.015	0.074	-125.433	88.588
131	1	131	1.164	1.55	27.3	9766	12.26	0.097	NA	0.064	0.304	19.502	144.935
132	1	132	1.063	1.641	27.51	9386	12.396	0.043	NA	0.136	0.647	138.077	118.575
133	1	133	1.113	1.594	27.72	6114	12.464	0.031	NA	0.069	0.327	-42.718	179.205
134	1	134	1.094	1.578	27.93	6690	12.489	0.027	NA	0.025	0.118	-139.788	-97.07
135	1	135	1.079	1.594	28.14	5753	12.511	0.01	NA	0.023	0.107	133.999	-86.213
136	1	136	1.071	1.577	28.35	4772	12.531	0.029	NA	0.02	0.094	-114.833	111.168
137	1	137	0.99	1.563	28.56	9792	12.612	0.101	NA	0.081	0.387	-170.673	-55.84
138	1	138	1.046	1.616	28.77	9348	12.688	0.039	NA	0.076	0.363	43.218	-146.108
139	1	139	1.021	1.548	28.98	6412	12.761	0.083	NA	0.072	0.344	-109.79	-153.008
140	1	140	1.135	1.568	29.19	14758	12.876	0.062	NA	0.115	0.548	10.35	120.14
141	1	141	1.237	1.545	29.4	11231	12.981	0.165	NA	0.105	0.501	-12.944	-23.294
142	1	142	1.128	1.359	29.61	12699	13.196	0.248	NA	0.215	1.025	-120.418	-107.474
143	1	143	1.166	1.454	29.82	8294	13.299	0.171	NA	0.102	0.488	68.175	-171.406
144	1	144	1.164	1.403	30.03	9476	13.35	0.216	NA	0.051	0.243	-92.749	-160.924
145	1	145	1.115	1.47	30.24	9873	13.432	0.137	NA	0.082	0.392	126.256	-140.995
146	1	146	1.11	1.466	30.45	8620	13.439	0.14	NA	0.007	0.031	-145.105	88.639
147	1	147	1.177	1.478	30.66	7112	13.507	0.156	NA	0.068	0.325	10.658	155.763
148	1	148	1.143	1.495	30.87	10404	13.545	0.124	NA	0.038	0.181	154.449	143.791
149	1	149	1.166	1.511	31.08	6664	13.573	0.124	NA	0.028	0.135	34.889	-119.56
150	1	150	1.197	1.531	31.29	7473	13.61	0.135	NA	0.037	0.177	32.955	-1.934
151	1	151	1.163	1.493	31.5	8095	13.662	0.136	NA	0.052	0.246	-131.508	-164.463
152	1	152	1.075	1.574	31.71	16582	13.782	0.03	NA	0.12	0.571	137.268	-91.224
153	1	153	1.07	1.57	31.92	10980	13.788	0.036	NA	0.006	0.03	-143.32	79.412
154	1	154	1.107	1.513	32.13	9902	13.856	0.093	NA	0.068	0.324	-56.583	86.737
155	1	155	1.095	1.441	32.34	8915	13.929	0.162	NA	0.073	0.348	-99.504	-42.921
156	1	156	1.124	1.618	32.55	10542	14.109	0.043	NA	0.179	0.854	80.769	-179.727
157	1	157	1.04	1.588	32.76	5713	14.198	0.046	NA	0.089	0.425	-160.034	119.196
158	1	158	1.101	1.399	32.97	2660	14.397	0.205	NA	0.199	0.947	-72.031	88.003
159	1	159	1.095	1.411	33.18	5113	14.41	0.193	NA	0.013	0.064	118.288	-169.681
160	1	160	1.18	1.515	33.39	3050	14.545	0.13	NA	0.135	0.641	50.952	-67.336
161	1	161	1.103	1.487	33.6	3835	14.627	0.118	NA	0.082	0.389	-159.905	149.143
162	1	162	1.059	1.593	33.81	9119	14.741	0.027	NA	0.115	0.546	112.593	-87.502
163	1	163	1.01	1.568	34.02	7980	14.796	0.081	NA	0.055	0.261	-152.7	94.708
164	1	164	1.035	1.636	34.23	5830	14.869	0.059	NA	0.073	0.345	70.163	-137.137
165	1	165	1.028	1.59	34.44	5501	14.916	0.057	NA	0.047	0.224	-98.624	-168.787
166	1	166	0.993	1.64	34.65	6478	14.977	0.098	NA	0.061	0.292	124.397	-136.979
167	1	167	1.002	1.568	34.86	8620	15.05	0.089	NA	0.073	0.349	-83.095	152.508
168	1	168	0.964	1.376	35.07	15680	15.246	0.257	NA	0.195	0.93	-101.054	-17.96
169	1	169	0.982	1.469	35.28	13465	15.34	0.168	NA	0.094	0.449	79.132	-179.814
170	1	170	1.027	1.584	35.49	15007	15.464	0.06	NA	0.124	0.589	69.023	-10.109
171	1	171	1.091	1.562	35.7	10826	15.532	0.042	NA	0.068	0.325	-18.454	-87.477
172	1	172	1.227	1.525	35.91	9209	15.672	0.163	NA	0.14	0.668	-15.434	3.02
173	1	173	1.236	1.585	36.12	6585	15.733	0.153	NA	0.061	0.289	81.331	96.765
174	1	174	1.243	1.59	36.33	9053	15.742	0.161	NA	0.009	0.044	33.431	-47.901
175	1	175	1.219	1.576	36.54	9324	15.77	0.139	NA	0.028	0.132	-149.942	176.628
176	1	176	1.146	1.544	36.75	6867	15.85	0.086	NA	0.08	0.383	-156.48	-6.538
177	1	177	1.326	1.641	36.96	10274	16.056	0.246	NA	0.205	0.978	28.318	-175.202
178	1	178	1.274	1.593	37.17	12883	16.127	0.191	NA	0.071	0.34	-137.247	-165.564
179	1	179	1.272	1.57	37.38	11016	16.15	0.192	NA	0.023	0.108	-93.68	43.567
180	1	180	1.283	1.602	37.59	9792	16.183	0.2	NA	0.034	0.161	72.153	165.833
181	1	181	1.186	1.546	37.8	11074	16.295	0.118	NA	0.112	0.533	-149.623	138.224
182	1	182	1.117	1.529	38.01	13621	16.367	0.081	NA	0.071	0.34	-166.728	-17.105
183	1	183	1.197	1.502	38.22	15153	16.451	0.152	NA	0.084	0.401	-18.622	148.107
184	1	184	1.056	1.46	38.43	11675	16.598	0.146	NA	0.147	0.699	-163.031	-144.409
185	1	185	1.002	1.467	38.64	20757	16.653	0.159	NA	0.055	0.263	172.821	-24.148
186	1	186	1.025	1.459	38.85	11613	16.677	0.156	NA	0.025	0.117	-18.748	168.43
187	1	187	1.107	1.424	39.06	14862	16.766	0.181	NA	0.089	0.423	-22.915	-4.167
188	1	188	1.039	1.412	39.27	9629	16.835	0.196	NA	0.068	0.326	-169.914	-146.999
189	1	189	0.966	1.357	39.48	11778	16.926	0.273	NA	0.092	0.437	-143.327	26.587
190	1	190	0.965	1.461	39.69	15025	17.03	0.185	NA	0.104	0.494	90.359	-126.314
191	1	191	1.022	1.612	39.9	9222	17.192	0.062	NA	0.162	0.769	69.499	-20.86
192	1	192	1.066	1.666	40.11	11861	17.261	0.065	NA	0.069	0.331	50.845	-18.654
193	1	193	1.062	1.647	40.32	13435	17.281	0.048	NA	0.02	0.094	-99.166	-150.01
194	1	194	1.024	1.596	40.53	7773	17.345	0.06	NA	0.064	0.303	-127.08	-27.914
195	1	195	0.997	1.7	40.74	8319	17.452	0.13	NA	0.108	0.513	104.239	-128.681
196	1	196	1.131	1.687	40.95	8889	17.587	0.096	NA	0.134	0.64	-5.822	-110.061
197	1	197	1.076	1.593	41.16	1704	17.695	0.012	NA	0.108	0.516	-120.562	-114.74
198	1	198	1.237	1.413	41.37	2054	17.937	0.245	NA	0.242	1.151	-48.204	72.358
199	1	199	1.198	1.59	41.58	2621	18.118	0.116	NA	0.181	0.864	102.396	150.6
200	1	200	1.217	1.493	41.79	1984	18.217	0.173	NA	0.099	0.472	-79.3	178.304
