# Supplementary material for: Random sub-diffusion and capture of genes by the nuclear pore reduces dynamics and coordinates inter-chromosomal movement
Source: eLife. 2021 May 18;10:e66238. doi: 10.7554/eLife.66238 (PMC8195609; doi:10.7554/eLife.66238)
Supplement: Figure 6—source data 1. [file elife-66238-fig6-data1.zip › CLUST_DB/CLUST_HIS4dip_MinusH/190814_QuickCap_H4dip_MinusH_Pri_15.csv]

Nr	TID	PID	x [micron]	y [micron]	t [sec]	I [val]	Len [micron]	D2S [micron]	D2R [micron]	D2P [micron]	v [micron/sec]	α [deg]	Δα [deg]
1	1	1	1.464	1.693	0	13034	0	0	NA	NA	NA	NA	NA
2	1	2	1.415	1.719	0.21	18440	0.056	0.056	NA	0.056	0.265	152.279	NA
3	1	3	1.375	1.79	0.42	15385	0.138	0.132	NA	0.082	0.39	119.783	-32.496
4	1	4	1.391	1.779	0.63	14489	0.158	0.113	NA	0.02	0.096	-33.127	-152.91
5	1	5	1.346	1.761	0.84	14828	0.207	0.137	NA	0.049	0.235	-158.07	-124.943
6	1	6	1.396	1.723	1.05	14092	0.27	0.075	NA	0.063	0.3	-36.536	121.534
7	1	7	1.388	1.718	1.26	14519	0.28	0.081	NA	0.01	0.046	-149.089	-112.553
8	1	8	1.37	1.731	1.47	18865	0.301	0.101	NA	0.022	0.103	144.221	-66.689
9	1	9	1.4	1.742	1.68	18402	0.333	0.081	NA	0.031	0.15	20.812	-123.41
10	1	10	1.514	1.824	1.89	18431	0.473	0.139	NA	0.14	0.669	35.463	14.652
11	1	11	1.467	1.716	2.1	17312	0.591	0.023	NA	0.118	0.561	-113.749	-149.212
12	1	12	1.489	1.73	2.31	12580	0.618	0.044	NA	0.027	0.127	32.141	145.89
13	1	13	1.58	1.777	2.52	15364	0.72	0.142	NA	0.102	0.486	27.373	-4.768
14	1	14	1.651	1.722	2.73	22835	0.809	0.189	NA	0.09	0.427	-37.609	-64.983
15	1	15	1.566	1.767	2.94	10705	0.906	0.125	NA	0.096	0.458	152.275	-170.115
16	1	16	1.589	1.779	3.15	6579	0.932	0.151	NA	0.026	0.126	26.586	-125.689
17	1	17	1.684	1.785	3.36	10816	1.027	0.238	NA	0.095	0.451	3.757	-22.829
18	1	18	1.696	1.755	3.57	11784	1.059	0.239	NA	0.033	0.156	-68.169	-71.926
19	1	19	1.623	1.748	3.78	10297	1.132	0.168	NA	0.073	0.348	-175.147	-106.979
20	1	20	1.542	1.752	3.99	9892	1.214	0.097	NA	0.081	0.386	177.428	-7.424
21	1	21	1.609	1.726	4.2	7957	1.285	0.148	NA	0.072	0.341	-21.555	161.016
22	1	22	1.587	1.741	4.41	15153	1.311	0.131	NA	0.026	0.125	145.53	167.086
23	1	23	1.515	1.746	4.62	27961	1.384	0.073	NA	0.073	0.346	175.559	30.029
24	1	24	1.481	1.724	4.83	17862	1.425	0.034	NA	0.041	0.194	-146.396	38.045
25	1	25	1.496	1.777	5.04	24115	1.48	0.089	NA	0.055	0.264	73.938	-139.666
26	1	26	1.459	1.784	5.25	20561	1.518	0.091	NA	0.038	0.182	169.432	95.494
27	1	27	1.474	1.801	5.46	22982	1.541	0.108	NA	0.023	0.109	46.307	-123.125
28	1	28	1.399	1.744	5.67	32932	1.635	0.083	NA	0.094	0.447	-143.167	170.526
29	1	29	1.379	1.781	5.88	23153	1.677	0.122	NA	0.042	0.2	118.003	-98.83
30	1	30	1.412	1.669	6.09	32742	1.794	0.058	NA	0.117	0.558	-74.068	167.929
31	1	31	1.365	1.711	6.3	15012	1.858	0.101	NA	0.063	0.301	138.116	-147.817
32	1	32	1.443	1.685	6.51	22239	1.941	0.023	NA	0.083	0.396	-18.369	-156.485
33	1	33	1.49	1.613	6.72	33196	2.026	0.084	NA	0.085	0.407	-56.878	-38.509
34	1	34	1.529	1.576	6.93	27208	2.079	0.134	NA	0.053	0.254	-43.713	13.165
35	1	35	1.509	1.556	7.14	26880	2.108	0.145	NA	0.029	0.136	-134.636	-90.923
36	1	36	1.414	1.528	7.35	21070	2.207	0.173	NA	0.099	0.469	-163.419	-28.783
37	1	37	1.502	1.498	7.56	20224	2.299	0.199	NA	0.093	0.441	-18.901	144.518
38	1	38	1.464	1.511	7.77	21491	2.339	0.183	NA	0.04	0.19	161.233	-179.867
39	1	39	1.405	1.513	7.98	19716	2.398	0.19	NA	0.059	0.279	178.04	16.808
40	1	40	1.401	1.44	8.19	13843	2.47	0.261	NA	0.073	0.346	-93.894	88.066
41	1	41	1.434	1.528	8.4	16940	2.564	0.169	NA	0.094	0.446	69.156	163.049
42	1	42	1.489	1.548	8.61	14973	2.623	0.148	NA	0.059	0.281	19.773	-49.383
43	1	43	1.495	1.574	8.82	27099	2.65	0.123	NA	0.027	0.128	78.017	58.244
44	1	44	1.502	1.574	9.03	14052	2.657	0.125	NA	0.007	0.035	1.634	-76.383
45	1	45	1.49	1.581	9.24	6911	2.672	0.116	NA	0.014	0.068	152.795	151.161
46	1	46	1.442	1.577	9.45	15018	2.72	0.118	NA	0.048	0.229	-176.294	30.911
47	1	47	1.417	1.581	9.66	15492	2.745	0.122	NA	0.026	0.122	171.928	-11.778
48	1	48	1.427	1.536	9.87	8064	2.792	0.162	NA	0.047	0.222	-76.887	111.185
49	1	49	1.484	1.527	10.08	10687	2.849	0.168	NA	0.057	0.273	-8.757	68.131
50	1	50	1.45	1.548	10.29	10534	2.889	0.146	NA	0.04	0.19	148.375	157.132
51	1	51	1.424	1.564	10.5	13998	2.92	0.136	NA	0.031	0.146	148.476	0.101
52	1	52	1.439	1.54	10.71	14464	2.948	0.155	NA	0.028	0.133	-56.901	154.623
53	1	53	1.526	1.514	10.92	18090	3.039	0.19	NA	0.091	0.433	-16.868	40.033
54	1	54	1.523	1.489	11.13	18323	3.064	0.213	NA	0.025	0.12	-95.91	-79.042
55	1	55	1.555	1.494	11.34	18368	3.096	0.219	NA	0.032	0.152	8.896	104.807
56	1	56	1.622	1.452	11.55	12322	3.174	0.288	NA	0.079	0.375	-31.845	-40.741
57	1	57	1.573	1.353	11.76	13540	3.285	0.357	NA	0.11	0.525	-116.118	-84.272
58	1	58	1.44	1.386	11.97	13676	3.422	0.308	NA	0.137	0.653	166.098	-77.784
59	1	59	1.554	1.365	12.18	11458	3.538	0.341	NA	0.116	0.552	-10.749	-176.848
60	1	60	1.598	1.408	12.39	18491	3.599	0.316	NA	0.062	0.293	44.459	55.209
61	1	61	1.633	1.541	12.6	14641	3.737	0.227	NA	0.138	0.656	75.326	30.867
62	1	62	1.59	1.477	12.81	8512	3.814	0.25	NA	0.077	0.364	-123.802	160.872
63	1	63	1.568	1.439	13.02	10901	3.858	0.275	NA	0.045	0.213	-120.401	3.402
64	1	64	1.62	1.486	13.23	13128	3.929	0.259	NA	0.071	0.337	42.183	162.584
65	1	65	1.592	1.453	13.44	10116	3.972	0.272	NA	0.043	0.205	-129.92	-172.103
66	1	66	1.582	1.404	13.65	9922	4.022	0.312	NA	0.05	0.238	-102.555	27.364
67	1	67	1.526	1.384	13.86	10404	4.081	0.315	NA	0.059	0.281	-160.269	-57.713
68	1	68	1.635	1.409	14.07	10641	4.193	0.332	NA	0.111	0.531	12.482	172.751
69	1	69	1.705	1.485	14.28	10687	4.296	0.318	NA	0.103	0.492	47.382	34.9
70	1	70	1.689	1.502	14.49	6666	4.32	0.295	NA	0.024	0.114	132.07	84.687
71	1	71	1.62	1.559	14.7	8330	4.409	0.205	NA	0.09	0.426	140.395	8.325
72	1	72	1.631	1.492	14.91	11389	4.478	0.261	NA	0.068	0.325	-80.841	138.763
73	1	73	1.563	1.447	15.12	9472	4.559	0.266	NA	0.081	0.386	-146.227	-65.385
74	1	74	1.515	1.379	15.33	18312	4.642	0.319	NA	0.083	0.395	-125.228	20.999
75	1	75	1.552	1.382	15.54	10267	4.679	0.323	NA	0.037	0.176	5.06	130.288
76	1	76	1.462	1.41	15.75	11938	4.773	0.283	NA	0.094	0.448	162.583	157.523
77	1	77	1.566	1.376	15.96	7874	4.883	0.334	NA	0.11	0.522	-18.514	178.903
78	1	78	1.659	1.536	16.17	12561	5.067	0.25	NA	0.185	0.88	60.076	78.59
79	1	79	1.404	1.391	16.38	4618	5.36	0.308	NA	0.293	1.393	-150.357	149.567
80	1	80	1.482	1.306	16.59	7579	5.475	0.388	NA	0.115	0.548	-47.766	102.591
81	1	81	1.411	1.306	16.8	6790	5.546	0.391	NA	0.07	0.336	179.909	-132.326
82	1	82	1.456	1.265	17.01	5973	5.606	0.429	NA	0.06	0.288	-42.83	137.262
83	1	83	1.546	1.344	17.22	7135	5.727	0.358	NA	0.121	0.574	41.305	84.134
84	1	84	1.7	1.437	17.43	20192	5.907	0.348	NA	0.18	0.857	31.12	-10.184
85	1	85	1.56	1.389	17.64	11737	6.055	0.319	NA	0.148	0.705	-160.848	168.031
86	1	86	1.464	1.406	17.85	10346	6.153	0.288	NA	0.098	0.466	170.088	-29.064
87	1	87	1.427	1.309	18.06	10438	6.257	0.387	NA	0.104	0.495	-110.943	78.969
88	1	88	1.5	1.287	18.27	10963	6.333	0.408	NA	0.077	0.365	-16.584	94.36
89	1	89	1.321	1.324	18.48	20085	6.516	0.396	NA	0.183	0.87	168.108	-175.309
90	1	90	1.399	1.331	18.69	19099	6.594	0.368	NA	0.078	0.372	5.194	-162.914
91	1	91	1.445	1.326	18.9	19891	6.64	0.367	NA	0.046	0.22	-6.134	-11.328
92	1	92	1.555	1.47	19.11	17083	6.821	0.241	NA	0.181	0.862	52.447	58.581
93	1	93	1.546	1.439	19.32	16422	6.853	0.267	NA	0.032	0.152	-106.907	-159.354
94	1	94	1.534	1.432	19.53	18201	6.868	0.271	NA	0.014	0.069	-147.71	-40.803
95	1	95	1.557	1.45	19.74	14333	6.897	0.26	NA	0.03	0.141	39.456	-172.835
96	1	96	1.573	1.461	19.95	21051	6.916	0.257	NA	0.019	0.092	32.378	-7.078
97	1	97	1.632	1.502	20.16	12479	6.988	0.254	NA	0.072	0.343	35.086	2.708
98	1	98	1.664	1.566	20.37	14429	7.06	0.237	NA	0.071	0.339	63.181	28.095
99	1	99	1.651	1.58	20.58	15940	7.079	0.218	NA	0.02	0.093	133.442	70.261
100	1	100	1.66	1.612	20.79	15552	7.113	0.212	NA	0.034	0.16	73.288	-60.154
101	1	101	1.726	1.524	21	16868	7.223	0.311	NA	0.11	0.523	-53.212	-126.5
102	1	102	1.59	1.438	21.21	25290	7.384	0.285	NA	0.161	0.768	-147.62	-94.407
103	1	103	1.541	1.454	21.42	19121	7.435	0.252	NA	0.051	0.244	161.788	-50.593
104	1	104	1.498	1.436	21.63	17902	7.482	0.26	NA	0.047	0.223	-157.11	41.103
105	1	105	1.524	1.505	21.84	16607	7.556	0.198	NA	0.074	0.353	69.194	-133.696
106	1	106	1.494	1.431	22.05	19897	7.637	0.265	NA	0.08	0.383	-112.235	178.571
107	1	107	1.449	1.444	22.26	13141	7.684	0.25	NA	0.047	0.224	163.641	-84.124
108	1	108	1.518	1.509	22.47	9476	7.779	0.192	NA	0.095	0.453	43.406	-120.235
109	1	109	1.582	1.525	22.68	8561	7.845	0.205	NA	0.066	0.316	14.014	-29.392
110	1	110	1.567	1.558	22.89	12416	7.881	0.17	NA	0.036	0.171	114.363	100.349
111	1	111	1.554	1.491	23.1	11978	7.949	0.221	NA	0.068	0.323	-101.247	144.39
112	1	112	1.504	1.48	23.31	14630	8	0.217	NA	0.051	0.243	-167.202	-65.956
113	1	113	1.544	1.466	23.52	14449	8.043	0.241	NA	0.043	0.203	-19.476	147.726
114	1	114	1.502	1.509	23.73	12757	8.103	0.189	NA	0.06	0.287	134.854	154.33
115	1	115	1.474	1.483	23.94	14963	8.141	0.211	NA	0.038	0.181	-137.704	87.443
116	1	116	1.511	1.5	24.15	11217	8.183	0.198	NA	0.041	0.196	25.296	162.999
117	1	117	1.529	1.457	24.36	15396	8.23	0.245	NA	0.047	0.225	-66.942	-92.238
118	1	118	1.594	1.458	24.57	22643	8.295	0.269	NA	0.065	0.309	0.885	67.828
119	1	119	1.588	1.476	24.78	15611	8.314	0.25	NA	0.019	0.093	110.14	109.255
120	1	120	1.526	1.471	24.99	11035	8.376	0.231	NA	0.062	0.294	-174.739	75.122
121	1	121	1.633	1.471	25.2	13849	8.482	0.279	NA	0.106	0.507	0.162	174.901
122	1	122	1.584	1.539	25.41	9373	8.566	0.195	NA	0.084	0.398	125.603	125.441
123	1	123	1.581	1.526	25.62	16974	8.579	0.204	NA	0.013	0.063	-104.536	129.861
124	1	124	1.536	1.459	25.83	17429	8.66	0.246	NA	0.081	0.384	-123.323	-18.787
125	1	125	1.675	1.466	26.04	13604	8.799	0.31	NA	0.139	0.662	3.034	126.357
126	1	126	1.64	1.419	26.25	13427	8.857	0.325	NA	0.058	0.277	-127.086	-130.12
127	1	127	1.618	1.424	26.46	15167	8.879	0.31	NA	0.022	0.106	167.361	-65.552
128	1	128	1.737	1.524	26.67	14835	9.035	0.321	NA	0.155	0.74	40.073	-127.289
129	1	129	1.714	1.598	26.88	10355	9.112	0.267	NA	0.078	0.37	107.78	67.707
130	1	130	1.689	1.599	27.09	8945	9.137	0.243	NA	0.025	0.118	178.346	70.566
131	1	131	1.661	1.569	27.3	12876	9.178	0.232	NA	0.041	0.197	-132.889	48.766
132	1	132	1.739	1.587	27.51	23072	9.259	0.294	NA	0.081	0.384	13.331	146.219
133	1	133	1.713	1.617	27.72	11022	9.298	0.26	NA	0.039	0.187	131.624	118.293
134	1	134	1.606	1.678	27.93	10634	9.422	0.143	NA	0.123	0.586	150.187	18.563
135	1	135	1.707	1.661	28.14	11613	9.524	0.245	NA	0.102	0.488	-9.824	-160.011
136	1	136	1.698	1.588	28.35	5245	9.597	0.257	NA	0.073	0.349	-96.905	-87.081
137	1	137	1.67	1.496	28.56	4006	9.693	0.285	NA	0.096	0.458	-107.05	-10.145
138	1	138	1.695	1.653	28.77	9171	9.853	0.234	NA	0.159	0.758	80.877	-172.072
139	1	139	1.706	1.622	28.98	10647	9.885	0.251	NA	0.033	0.155	-71.754	-152.631
140	1	140	1.688	1.536	29.19	10410	9.974	0.274	NA	0.088	0.421	-101.309	-29.556
141	1	141	1.677	1.604	29.4	13350	10.043	0.23	NA	0.069	0.33	99.704	-158.987
142	1	142	1.674	1.618	29.61	12245	10.057	0.223	NA	0.014	0.067	101.589	1.886
143	1	143	1.682	1.501	29.82	13604	10.174	0.29	NA	0.117	0.558	-85.996	172.415
144	1	144	1.692	1.56	30.03	6720	10.234	0.264	NA	0.06	0.286	80.411	166.407
145	1	145	1.669	1.505	30.24	11534	10.294	0.278	NA	0.06	0.284	-112.894	166.695
146	1	146	1.78	1.534	30.45	8968	10.409	0.354	NA	0.115	0.549	14.33	127.225
147	1	147	1.756	1.49	30.66	15910	10.459	0.355	NA	0.05	0.239	-119.461	-133.791
148	1	148	1.733	1.46	30.87	11594	10.497	0.356	NA	0.038	0.18	-127	-7.54
149	1	149	1.776	1.505	31.08	13768	10.559	0.364	NA	0.062	0.297	46.369	173.369
150	1	150	1.758	1.449	31.29	13365	10.618	0.382	NA	0.059	0.28	-107.805	-154.173
151	1	151	1.794	1.545	31.5	21506	10.721	0.361	NA	0.103	0.49	69.455	177.259
152	1	152	1.764	1.53	31.71	18103	10.754	0.341	NA	0.033	0.159	-153.021	137.525
153	1	153	1.777	1.521	31.92	16132	10.77	0.357	NA	0.016	0.074	-38.276	114.745
154	1	154	1.823	1.553	32.13	13132	10.826	0.385	NA	0.056	0.267	34.862	73.138
155	1	155	1.768	1.546	32.34	10722	10.881	0.337	NA	0.055	0.263	-173.42	151.717
156	1	156	1.832	1.491	32.55	17444	10.966	0.42	NA	0.085	0.404	-40.667	132.753
157	1	157	1.83	1.489	32.76	15776	10.969	0.419	NA	0.003	0.015	-124.18	-83.512
158	1	158	1.785	1.506	32.97	11517	11.018	0.371	NA	0.049	0.233	158.84	-76.981
159	1	159	1.721	1.556	33.18	10336	11.099	0.291	NA	0.081	0.385	142.075	-16.765
160	1	160	1.806	1.466	33.39	12780	11.223	0.411	NA	0.124	0.591	-46.567	171.357
161	1	161	1.854	1.443	33.6	13809	11.276	0.463	NA	0.053	0.251	-25.625	20.942
162	1	162	1.776	1.435	33.81	11492	11.354	0.405	NA	0.078	0.374	-173.99	-148.365
163	1	163	1.763	1.563	34.02	23530	11.483	0.326	NA	0.129	0.613	95.928	-90.082
164	1	164	1.742	1.516	34.23	21499	11.534	0.329	NA	0.051	0.245	-114.259	149.814
165	1	165	1.651	1.466	34.44	16787	11.638	0.294	NA	0.103	0.493	-151.307	-37.048
166	1	166	1.671	1.563	34.65	16179	11.737	0.244	NA	0.099	0.472	78.531	-130.162
167	1	167	1.696	1.521	34.86	13715	11.786	0.288	NA	0.049	0.233	-59.288	-137.819
168	1	168	1.772	1.478	35.07	14131	11.874	0.376	NA	0.088	0.419	-29.248	30.04
169	1	169	1.762	1.482	35.28	23219	11.885	0.365	NA	0.011	0.052	161.835	-168.916
170	1	170	1.908	1.527	35.49	22080	12.038	0.474	NA	0.153	0.73	17.305	-144.531
171	1	171	1.896	1.579	35.7	24512	12.091	0.446	NA	0.053	0.252	103.575	86.271
172	1	172	1.928	1.619	35.91	31202	12.143	0.47	NA	0.052	0.248	51.32	-52.256
173	1	173	1.886	1.638	36.12	18858	12.19	0.425	NA	0.047	0.222	155.671	104.352
174	1	174	1.84	1.674	36.33	15848	12.247	0.376	NA	0.058	0.276	142.277	-13.394
175	1	175	1.921	1.61	36.54	29981	12.35	0.464	NA	0.103	0.489	-38.404	179.319
176	1	176	1.912	1.679	36.75	26472	12.419	0.447	NA	0.069	0.329	97.431	135.836
177	1	177	1.767	1.677	36.96	23993	12.564	0.303	NA	0.145	0.69	-179.461	83.108
178	1	178	1.722	1.649	37.17	13943	12.617	0.261	NA	0.053	0.254	-147.77	31.691
179	1	179	1.792	1.628	37.38	19667	12.691	0.334	NA	0.074	0.35	-16.16	131.609
180	1	180	1.859	1.597	37.59	23933	12.764	0.406	NA	0.073	0.35	-25.243	-9.083
181	1	181	1.841	1.522	37.8	23675	12.841	0.414	NA	0.077	0.366	-103.197	-77.953
182	1	182	1.808	1.556	38.01	19057	12.889	0.37	NA	0.048	0.228	134.328	-122.475
183	1	183	1.901	1.54	38.22	26084	12.984	0.462	NA	0.094	0.449	-10.126	-144.454
184	1	184	1.828	1.555	38.43	18109	13.058	0.389	NA	0.074	0.353	168.546	178.672
185	1	185	1.907	1.651	38.64	7321	13.183	0.445	NA	0.125	0.594	50.594	-117.952
186	1	186	1.924	1.611	38.85	24388	13.226	0.467	NA	0.043	0.207	-66.881	-117.475
187	1	187	1.93	1.503	39.06	8612	13.334	0.503	NA	0.108	0.516	-86.718	-19.837
188	1	188	1.861	1.511	39.27	12300	13.404	0.437	NA	0.069	0.331	173.672	-99.61
189	1	189	1.905	1.506	39.48	17009	13.448	0.479	NA	0.044	0.209	-6.437	179.891
190	1	190	1.877	1.529	39.69	12300	13.485	0.444	NA	0.037	0.176	139.97	146.407
191	1	191	1.796	1.512	39.9	27340	13.567	0.378	NA	0.082	0.392	-168.049	51.981
192	1	192	1.926	1.56	40.11	32915	13.705	0.481	NA	0.139	0.66	20.186	-171.764
193	1	193	1.926	1.474	40.32	26760	13.791	0.511	NA	0.086	0.408	-90.327	-110.514
194	1	194	1.939	1.533	40.53	30257	13.852	0.5	NA	0.06	0.287	77.761	168.088
195	1	195	1.999	1.551	40.74	28565	13.914	0.553	NA	0.063	0.299	15.779	-61.982
196	1	196	2.02	1.593	40.95	30272	13.961	0.564	NA	0.047	0.224	63.81	48.032
197	1	197	1.917	1.63	41.16	27127	14.071	0.457	NA	0.109	0.521	160.064	96.253
198	1	198	1.848	1.582	41.37	31138	14.155	0.399	NA	0.085	0.403	-145.168	54.768
199	1	199	1.804	1.572	41.58	25964	14.2	0.36	NA	0.045	0.213	-167.587	-22.419
200	1	200	1.834	1.525	41.79	26365	14.256	0.406	NA	0.056	0.264	-57.292	110.295
