# Supplementary material for: Random sub-diffusion and capture of genes by the nuclear pore reduces dynamics and coordinates inter-chromosomal movement
Source: eLife. 2021 May 18;10:e66238. doi: 10.7554/eLife.66238 (PMC8195609; doi:10.7554/eLife.66238)
Supplement: Figure 6—source data 1. [file elife-66238-fig6-data1.zip › CLUST_DB/CLUST_HIS4dip_MinusH/190814_QuickCap_H4dip_MinusH_Pri_16.csv]

Nr	TID	PID	x [micron]	y [micron]	t [sec]	I [val]	Len [micron]	D2S [micron]	D2R [micron]	D2P [micron]	v [micron/sec]	α [deg]	Δα [deg]
1	1	1	1.705	1.357	0	15116	0	0	NA	NA	NA	NA	NA
2	1	2	1.608	1.448	0.21	24972	0.134	0.134	NA	0.134	0.636	136.766	NA
3	1	3	1.501	1.146	0.42	16799	0.454	0.293	NA	0.321	1.526	-109.428	113.806
4	1	4	1.731	1.176	0.63	19618	0.686	0.182	NA	0.232	1.104	7.484	116.912
5	1	5	1.559	1.202	0.84	12718	0.86	0.213	NA	0.174	0.828	171.469	163.985
6	1	6	1.631	1.182	1.05	20618	0.934	0.19	NA	0.074	0.355	-15.49	173.041
7	1	7	1.517	1.239	1.26	6222	1.062	0.222	NA	0.128	0.608	153.389	168.879
8	1	8	1.592	1.237	1.47	4179	1.138	0.165	NA	0.076	0.361	-1.884	-155.274
9	1	9	1.585	1.302	1.68	3929	1.203	0.133	NA	0.065	0.311	96.931	98.815
10	1	10	1.572	1.365	1.89	3460	1.268	0.134	NA	0.065	0.309	101.541	4.61
11	1	11	1.538	1.309	2.1	5414	1.334	0.174	NA	0.066	0.313	-121.05	137.409
12	1	12	1.596	1.432	2.31	6670	1.47	0.133	NA	0.136	0.649	64.58	-174.37
13	1	13	1.622	1.36	2.52	5038	1.546	0.083	NA	0.076	0.364	-69.977	-134.557
14	1	14	1.756	1.283	2.73	3210	1.701	0.09	NA	0.155	0.736	-30.12	39.858
15	1	15	1.723	1.352	2.94	3835	1.778	0.018	NA	0.077	0.366	115.715	145.835
16	1	16	1.664	1.285	3.15	8083	1.867	0.083	NA	0.089	0.423	-131.116	113.169
17	1	17	1.614	1.468	3.36	10560	2.056	0.144	NA	0.19	0.903	105.237	-123.647
18	1	18	1.706	1.486	3.57	16821	2.149	0.129	NA	0.093	0.442	11.025	-94.213
19	1	19	1.62	1.363	3.78	12755	2.299	0.085	NA	0.149	0.711	-124.751	-135.776
20	1	20	1.695	1.378	3.99	7882	2.375	0.024	NA	0.076	0.363	11.427	136.178
21	1	21	1.604	1.321	4.2	14519	2.482	0.107	NA	0.107	0.512	-147.686	-159.112
22	1	22	1.535	1.192	4.41	6355	2.628	0.236	NA	0.146	0.693	-118.374	29.312
23	1	23	1.739	1.175	4.62	11520	2.833	0.184	NA	0.205	0.976	-4.765	113.609
24	1	24	1.508	1.16	4.83	8008	3.064	0.278	NA	0.232	1.103	-176.134	-171.369
25	1	25	1.542	1.222	5.04	10508	3.135	0.212	NA	0.07	0.334	61.623	-122.243
26	1	26	1.498	1.136	5.25	11430	3.231	0.303	NA	0.096	0.458	-116.802	-178.425
27	1	27	1.426	1.004	5.46	10958	3.381	0.45	NA	0.15	0.715	-118.796	-1.994
28	1	28	1.443	1.04	5.67	7876	3.421	0.41	NA	0.04	0.192	64.273	-176.931
29	1	29	1.462	1.097	5.88	14399	3.48	0.356	NA	0.059	0.282	71.272	6.999
30	1	30	1.556	1.099	6.09	13335	3.574	0.297	NA	0.094	0.447	1.598	-69.674
31	1	31	1.578	1.196	6.3	6892	3.673	0.205	NA	0.099	0.47	77.392	75.794
32	1	32	1.586	1.177	6.51	14257	3.693	0.216	NA	0.02	0.097	-67.468	-144.861
33	1	33	1.361	1.165	6.72	5196	3.918	0.394	NA	0.225	1.073	-177.093	-109.625
34	1	34	1.512	1.125	6.93	13241	4.075	0.302	NA	0.156	0.744	-14.858	162.236
35	1	35	1.486	1.183	7.14	4669	4.138	0.279	NA	0.063	0.3	113.808	128.666
36	1	36	1.462	1.135	7.35	8908	4.191	0.329	NA	0.054	0.255	-117.239	128.953
37	1	37	1.46	1.184	7.56	13905	4.24	0.299	NA	0.049	0.233	91.553	-151.208
38	1	38	1.459	1.175	7.77	13117	4.249	0.306	NA	0.009	0.043	-100.034	168.413
39	1	39	1.444	1.221	7.98	3415	4.297	0.294	NA	0.048	0.228	108.072	-151.893
40	1	40	1.37	1.286	8.19	3050	4.396	0.343	NA	0.099	0.472	138.577	30.504
41	1	41	1.241	1.362	8.4	3150	4.546	0.464	NA	0.149	0.712	149.552	10.976
42	1	42	1.288	1.235	8.61	5036	4.682	0.435	NA	0.136	0.648	-69.693	140.755
43	1	43	1.388	1.291	8.82	4000	4.796	0.324	NA	0.115	0.545	29.64	99.333
44	1	44	1.345	1.266	9.03	3543	4.846	0.372	NA	0.05	0.237	-149.132	-178.772
45	1	45	1.347	1.234	9.24	7590	4.878	0.379	NA	0.031	0.149	-86.93	62.203
46	1	46	1.501	1.248	9.45	4998	5.032	0.232	NA	0.155	0.737	5.108	92.038
47	1	47	1.51	1.237	9.66	3635	5.047	0.229	NA	0.015	0.07	-50.081	-55.189
48	1	48	1.494	1.275	9.87	5158	5.089	0.226	NA	0.042	0.199	112.449	162.53
49	1	49	1.416	1.21	10.08	6050	5.191	0.325	NA	0.102	0.487	-140.197	107.354
50	1	50	1.356	1.236	10.29	6888	5.257	0.37	NA	0.065	0.312	156.834	-62.969
51	1	51	1.188	1.116	10.5	5151	5.462	0.57	NA	0.206	0.98	-144.51	58.655
52	1	52	1.227	1.163	10.71	5819	5.523	0.516	NA	0.061	0.291	50.45	-165.039
53	1	53	1.282	1.066	10.92	8915	5.635	0.514	NA	0.111	0.531	-60.593	-111.043
54	1	54	1.309	1.207	11.13	5508	5.778	0.423	NA	0.144	0.684	78.957	139.55
55	1	55	1.389	1.197	11.34	2869	5.859	0.355	NA	0.081	0.384	-7.579	-86.536
56	1	56	1.198	1.176	11.55	4787	6.051	0.538	NA	0.192	0.914	-173.747	-166.168
57	1	57	1.225	1.101	11.76	8083	6.13	0.544	NA	0.079	0.377	-70.44	103.307
58	1	58	1.25	1.071	11.97	5721	6.169	0.537	NA	0.039	0.186	-49.538	20.902
59	1	59	1.441	1.283	12.18	3761	6.455	0.274	NA	0.285	1.359	48.073	97.611
60	1	60	1.147	0.966	12.39	16678	6.888	0.682	NA	0.433	2.062	-132.772	179.155
61	1	61	1.102	1.014	12.6	18493	6.954	0.694	NA	0.066	0.316	132.811	-94.417
62	1	62	1.189	1.091	12.81	16945	7.07	0.581	NA	0.116	0.554	41.403	-91.408
63	1	63	1.226	1.053	13.02	8857	7.124	0.568	NA	0.053	0.254	-46.233	-87.636
64	1	64	1.132	1.108	13.23	9868	7.233	0.624	NA	0.109	0.518	149.217	-164.549
65	1	65	1.148	1.154	13.44	10318	7.281	0.593	NA	0.048	0.23	70.876	-78.341
66	1	66	1.321	1.086	13.65	10146	7.466	0.47	NA	0.186	0.883	-21.359	-92.236
67	1	67	1.335	1.111	13.86	5337	7.495	0.444	NA	0.029	0.136	60.877	82.236
68	1	68	1.245	1.224	14.07	3246	7.639	0.479	NA	0.144	0.685	128.588	67.711
69	1	69	1.12	1.055	14.28	8740	7.849	0.659	NA	0.21	1.002	-126.563	104.849
70	1	70	1.154	0.942	14.49	12074	7.967	0.69	NA	0.118	0.561	-73.25	53.313
71	1	71	1.203	1.113	14.7	6741	8.145	0.558	NA	0.178	0.849	73.848	147.098
72	1	72	1.133	1.015	14.91	8597	8.266	0.667	NA	0.121	0.575	-125.803	160.349
73	1	73	1.052	1.031	15.12	7295	8.348	0.73	NA	0.082	0.393	169.056	-65.141
74	1	74	1.033	1.088	15.33	8219	8.408	0.724	NA	0.06	0.285	107.949	-61.107
75	1	75	1.189	1.218	15.54	4817	8.611	0.534	NA	0.203	0.967	39.944	-68.005
76	1	76	1.078	1.088	15.75	11519	8.783	0.683	NA	0.171	0.816	-130.472	-170.416
77	1	77	1.215	1.179	15.96	3086	8.948	0.521	NA	0.165	0.785	33.806	164.278
78	1	78	1.105	1.045	16.17	14154	9.121	0.676	NA	0.173	0.825	-129.359	-163.165
79	1	79	1.378	1.055	16.38	14327	9.394	0.445	NA	0.273	1.299	1.961	131.319
80	1	80	1.293	1.111	16.59	18692	9.495	0.48	NA	0.102	0.484	146.159	144.199
81	1	81	1.112	1.062	16.8	23091	9.683	0.663	NA	0.188	0.894	-164.627	49.213
82	1	82	1.249	0.948	17.01	5909	9.861	0.613	NA	0.178	0.847	-39.781	124.846
83	1	83	1.284	1.134	17.22	3889	10.05	0.477	NA	0.189	0.9	79.303	119.084
84	1	84	1.368	1.178	17.43	3163	10.145	0.382	NA	0.095	0.453	27.899	-51.404
85	1	85	1.305	1.214	17.64	3413	10.217	0.424	NA	0.072	0.342	150.061	122.162
86	1	86	1.337	1.152	17.85	2643	10.287	0.421	NA	0.07	0.331	-63.197	146.741
87	1	87	1.286	1.194	18.06	3202	10.353	0.45	NA	0.066	0.314	140.766	-156.036
88	1	88	1.155	1.064	18.27	4100	10.537	0.623	NA	0.184	0.877	-135.277	83.957
89	1	89	1.187	1.173	18.48	2481	10.651	0.55	NA	0.114	0.542	73.536	-151.187
90	1	90	1.355	1.248	18.69	2434	10.835	0.366	NA	0.184	0.876	23.874	-49.663
91	1	91	1.384	1.225	18.9	2948	10.871	0.347	NA	0.037	0.175	-38.651	-62.525
92	1	92	1.252	1.242	19.11	3099	11.004	0.467	NA	0.133	0.634	172.678	-148.671
93	1	93	1.301	1.208	19.32	2854	11.064	0.431	NA	0.06	0.284	-34.845	152.477
94	1	94	1.307	1.241	19.53	2655	11.098	0.415	NA	0.033	0.159	80.439	115.284
95	1	95	1.311	1.238	19.74	3656	11.103	0.411	NA	0.005	0.026	-29.696	-110.135
96	1	96	1.314	1.221	19.95	2284	11.12	0.414	NA	0.017	0.082	-81.108	-51.412
97	1	97	1.37	1.246	20.16	2724	11.182	0.353	NA	0.061	0.292	24.031	105.139
98	1	98	1.232	1.276	20.37	2816	11.323	0.48	NA	0.142	0.675	167.79	143.759
99	1	99	1.212	1.188	20.58	1975	11.413	0.521	NA	0.09	0.429	-102.504	89.706
100	1	100	1.283	1.257	20.79	4512	11.513	0.434	NA	0.099	0.473	44.238	146.742
101	1	101	1.252	1.195	21	3042	11.582	0.481	NA	0.07	0.332	-116.411	-160.648
102	1	102	1.372	1.221	21.21	2717	11.705	0.36	NA	0.122	0.582	12.258	128.668
103	1	103	1.264	1.23	21.42	3893	11.813	0.459	NA	0.108	0.515	175.204	162.946
104	1	104	1.317	1.228	21.63	3176	11.866	0.409	NA	0.053	0.252	-1.326	-176.53
105	1	105	1.328	1.172	21.84	1984	11.923	0.42	NA	0.057	0.273	-78.776	-77.45
106	1	106	1.257	1.204	22.05	2579	12.001	0.474	NA	0.077	0.369	156.176	-125.048
107	1	107	1.255	1.168	22.26	2826	12.036	0.488	NA	0.036	0.17	-92.46	111.364
108	1	108	1.27	1.189	22.47	2527	12.062	0.467	NA	0.026	0.122	56.881	149.341
109	1	109	1.186	0.99	22.68	5126	12.278	0.636	NA	0.216	1.031	-112.8	-169.681
110	1	110	1.207	1.168	22.89	2229	12.458	0.532	NA	0.18	0.857	83.065	-164.135
111	1	111	1.273	1.109	23.1	7714	12.547	0.498	NA	0.089	0.422	-41.927	-124.992
112	1	112	1.252	1.074	23.31	7182	12.588	0.534	NA	0.041	0.197	-121.551	-79.624
113	1	113	1.295	1.165	23.52	4531	12.689	0.452	NA	0.101	0.482	64.484	-173.965
114	1	114	1.299	1.094	23.73	2470	12.761	0.484	NA	0.072	0.341	-87.156	-151.64
115	1	115	1.398	1.172	23.94	3441	12.887	0.359	NA	0.126	0.6	38.469	125.625
116	1	116	1.303	1.118	24.15	3776	12.996	0.468	NA	0.109	0.519	-150.001	171.531
117	1	117	1.554	1.136	24.36	5471	13.248	0.267	NA	0.252	1.2	4.129	154.13
118	1	118	1.503	1.191	24.57	4155	13.324	0.262	NA	0.076	0.36	133.115	128.986
119	1	119	1.529	1.163	24.78	3528	13.363	0.262	NA	0.039	0.186	-46.828	-179.943
120	1	120	1.51	1.068	24.99	2926	13.459	0.348	NA	0.097	0.46	-101.514	-54.686
121	1	121	1.532	1.16	25.2	2720	13.554	0.262	NA	0.095	0.451	76.415	177.929
122	1	122	1.612	0.966	25.41	10114	13.764	0.402	NA	0.21	1.001	-67.636	-144.051
123	1	123	1.676	1.021	25.62	6297	13.848	0.337	NA	0.084	0.402	40.846	108.482
124	1	124	1.62	1.098	25.83	8821	13.944	0.272	NA	0.096	0.456	126.108	85.262
125	1	125	1.762	1.132	26.04	8147	14.091	0.232	NA	0.146	0.697	13.346	-112.761
126	1	126	1.642	1.122	26.25	4580	14.211	0.242	NA	0.12	0.573	-175.472	171.182
127	1	127	1.496	1.102	26.46	4300	14.359	0.329	NA	0.148	0.704	-172.206	3.265
128	1	128	1.414	1.225	26.67	4838	14.506	0.319	NA	0.148	0.703	123.608	-64.185
129	1	129	1.38	1.096	26.88	2165	14.64	0.417	NA	0.133	0.635	-104.972	131.42
130	1	130	1.398	1.182	27.09	3965	14.727	0.353	NA	0.087	0.416	77.889	-177.139
131	1	131	1.269	1.158	27.3	2321	14.858	0.479	NA	0.131	0.626	-169.686	112.425
132	1	132	1.394	1.158	27.51	4087	14.984	0.369	NA	0.125	0.597	-0.267	169.419
133	1	133	1.421	1.168	27.72	2321	15.012	0.341	NA	0.028	0.135	21.366	21.633
134	1	134	1.245	1.2	27.93	2111	15.191	0.486	NA	0.179	0.85	169.622	148.256
135	1	135	1.283	1.156	28.14	3652	15.249	0.467	NA	0.058	0.278	-49.186	141.192
136	1	136	1.413	1.122	28.35	3564	15.384	0.374	NA	0.134	0.64	-14.772	34.414
137	1	137	1.365	1.15	28.56	2293	15.44	0.398	NA	0.056	0.269	149.948	164.721
138	1	138	1.411	1.224	28.77	1499	15.527	0.323	NA	0.087	0.415	58.007	-91.941
139	1	139	1.404	1.173	28.98	2274	15.578	0.353	NA	0.051	0.244	-97.691	-155.698
140	1	140	1.287	1.169	29.19	2656	15.695	0.458	NA	0.116	0.555	-177.977	-80.286
141	1	141	1.432	1.174	29.4	1676	15.839	0.329	NA	0.144	0.688	2.001	179.978
142	1	142	1.348	1.104	29.61	1512	15.948	0.437	NA	0.109	0.52	-139.971	-141.972
143	1	143	1.432	1.113	29.82	2679	16.033	0.366	NA	0.084	0.401	6.428	146.399
144	1	144	1.504	1.2	30.03	3159	16.145	0.255	NA	0.113	0.536	50.14	43.711
145	1	145	1.409	1.112	30.24	2980	16.274	0.384	NA	0.129	0.615	-137.195	172.665
146	1	146	1.321	1.211	30.45	4484	16.407	0.411	NA	0.133	0.633	131.729	-91.076
147	1	147	1.378	1.113	30.66	1877	16.521	0.408	NA	0.114	0.543	-59.56	168.71
148	1	148	1.403	1.119	30.87	4211	16.547	0.385	NA	0.025	0.12	12.592	72.152
149	1	149	1.371	1.124	31.08	1595	16.579	0.408	NA	0.033	0.156	171.16	158.568
150	1	150	1.379	0.902	31.29	1179	16.801	0.559	NA	0.222	1.055	-87.749	101.091
151	1	151	1.25	0.905	31.5	1386	16.931	0.641	NA	0.13	0.617	178.609	-93.641
152	1	152	1.303	0.883	31.71	1279	16.988	0.621	NA	0.058	0.274	-22.876	158.515
153	1	153	1.465	0.916	31.92	1781	17.154	0.502	NA	0.166	0.788	11.433	34.309
154	1	154	1.414	1.168	32.13	2690	17.411	0.347	NA	0.257	1.225	101.551	90.118
155	1	155	1.458	1.146	32.34	1971	17.46	0.325	NA	0.049	0.234	-26.647	-128.198
156	1	156	1.401	1.109	32.55	3571	17.528	0.392	NA	0.068	0.322	-147.192	-120.545
157	1	157	1.363	1.09	32.76	3686	17.57	0.434	NA	0.043	0.203	-153.908	-6.716
158	1	158	1.3	1.035	32.97	5196	17.654	0.518	NA	0.084	0.4	-138.64	15.268
159	1	159	1.202	1.021	33.18	10208	17.753	0.605	NA	0.099	0.47	-171.694	-33.053
160	1	160	1.261	1.248	33.39	13154	17.988	0.457	NA	0.235	1.12	75.515	-112.792
161	1	161	1.375	1.296	33.6	11071	18.112	0.336	NA	0.124	0.589	22.594	-52.92
162	1	162	1.211	1.179	33.81	9514	18.314	0.526	NA	0.202	0.962	-144.474	-167.068
163	1	163	1.348	1.173	34.02	7616	18.451	0.402	NA	0.137	0.654	-2.265	142.209
164	1	164	1.457	1.153	34.23	3592	18.562	0.321	NA	0.11	0.526	-10.313	-8.048
165	1	165	1.385	1.081	34.44	2850	18.663	0.422	NA	0.102	0.484	-134.856	-124.543
166	1	166	1.36	1.133	34.65	2229	18.721	0.412	NA	0.058	0.275	116.142	-109.003
167	1	167	1.376	1.125	34.86	2519	18.739	0.403	NA	0.018	0.087	-27.895	-144.037
168	1	168	1.421	1.081	35.07	5664	18.802	0.396	NA	0.062	0.297	-44.007	-16.112
169	1	169	1.576	1.169	35.28	3686	18.98	0.228	NA	0.178	0.85	29.569	73.576
170	1	170	1.494	1.169	35.49	9501	19.062	0.283	NA	0.082	0.389	-179.745	150.687
171	1	171	1.529	1.136	35.7	4913	19.11	0.282	NA	0.048	0.228	-42.874	136.871
172	1	172	1.34	1.173	35.91	7379	19.302	0.409	NA	0.193	0.917	169.052	-148.074
173	1	173	1.451	1.173	36.12	3935	19.413	0.314	NA	0.111	0.528	0.07	-168.982
174	1	174	1.564	1.125	36.33	11801	19.536	0.271	NA	0.123	0.587	-23.004	-23.074
175	1	175	1.638	1.19	36.54	9856	19.635	0.179	NA	0.099	0.471	41.503	64.507
176	1	176	1.637	1.144	36.75	10342	19.682	0.224	NA	0.047	0.223	-91.532	-133.035
177	1	177	1.449	1.087	36.96	4659	19.878	0.372	NA	0.196	0.935	-163.301	-71.769
178	1	178	1.422	0.984	37.17	13032	19.985	0.468	NA	0.106	0.507	-104.582	58.719
179	1	179	1.429	1.145	37.38	6822	20.146	0.348	NA	0.161	0.768	87.565	-167.853
180	1	180	1.495	1.178	37.59	16334	20.22	0.276	NA	0.074	0.352	26.17	-61.395
181	1	181	1.592	1.213	37.8	8590	20.323	0.183	NA	0.103	0.49	20.104	-6.066
182	1	182	1.501	1.354	38.01	13041	20.491	0.205	NA	0.168	0.801	122.909	102.804
183	1	183	1.483	1.365	38.22	16657	20.511	0.222	NA	0.021	0.098	148.163	25.254
184	1	184	1.551	1.323	38.43	17738	20.591	0.158	NA	0.08	0.38	-31.679	-179.842
185	1	185	1.534	1.119	38.64	12652	20.796	0.293	NA	0.205	0.978	-94.817	-63.138
186	1	186	1.531	1.312	38.85	15242	20.989	0.18	NA	0.193	0.919	90.956	-174.227
187	1	187	1.668	1.27	39.06	16302	21.133	0.095	NA	0.143	0.682	-16.918	-107.874
188	1	188	1.851	1.266	39.27	15946	21.316	0.172	NA	0.183	0.874	-1.317	15.601
189	1	189	1.792	1.139	39.48	19349	21.456	0.235	NA	0.14	0.668	-114.902	-113.585
190	1	190	1.861	1.125	39.69	24908	21.526	0.279	NA	0.07	0.334	-11.01	103.892
191	1	191	1.677	1.096	39.9	20925	21.713	0.263	NA	0.187	0.888	-170.878	-159.867
192	1	192	1.694	1.021	40.11	20145	21.789	0.336	NA	0.076	0.364	-76.651	94.227
193	1	193	1.728	0.962	40.32	22677	21.858	0.395	NA	0.068	0.325	-60.017	16.634
194	1	194	1.645	1.014	40.53	14335	21.956	0.348	NA	0.099	0.47	147.96	-152.024
195	1	195	1.674	0.989	40.74	24652	21.995	0.369	NA	0.039	0.185	-40.886	171.154
196	1	196	1.881	0.959	40.95	14805	22.205	0.435	NA	0.21	0.998	-8.316	32.57
197	1	197	1.784	1.043	41.16	16021	22.334	0.323	NA	0.129	0.614	139.261	147.578
198	1	198	1.674	0.963	41.37	11214	22.47	0.395	NA	0.136	0.648	-143.831	76.908
199	1	199	1.838	1.155	41.58	18050	22.722	0.242	NA	0.252	1.202	49.503	-166.666
200	1	200	1.777	1.212	41.79	12330	22.806	0.161	NA	0.084	0.401	136.679	87.176
