# Supplementary material for: Random sub-diffusion and capture of genes by the nuclear pore reduces dynamics and coordinates inter-chromosomal movement
Source: eLife. 2021 May 18;10:e66238. doi: 10.7554/eLife.66238 (PMC8195609; doi:10.7554/eLife.66238)
Supplement: Figure 6—source data 1. [file elife-66238-fig6-data1.zip › CLUST_DB/CLUST_HIS4dip_MinusH/190814_QuickCap_H4dip_MinusH_Pri_17.csv]

Nr	TID	PID	x [micron]	y [micron]	t [sec]	I [val]	Len [micron]	D2S [micron]	D2R [micron]	D2P [micron]	v [micron/sec]	α [deg]	Δα [deg]
1	1	1	2.395	1.661	0	14022	0	0	NA	NA	NA	NA	NA
2	1	2	2.401	1.641	0.21	16416	0.021	0.021	NA	0.021	0.098	-70.413	NA
3	1	3	2.386	1.804	0.42	13021	0.185	0.144	NA	0.164	0.781	95.461	165.874
4	1	4	2.376	1.787	0.63	10619	0.204	0.128	NA	0.02	0.094	-118.856	145.683
5	1	5	2.36	1.688	0.84	11349	0.305	0.044	NA	0.101	0.48	-99.507	19.349
6	1	6	2.436	1.714	1.05	9371	0.386	0.068	NA	0.081	0.385	19.167	118.675
7	1	7	2.493	1.751	1.26	7413	0.454	0.133	NA	0.067	0.321	33.159	13.991
8	1	8	2.372	1.8	1.47	5570	0.584	0.141	NA	0.13	0.618	157.868	124.709
9	1	9	2.442	1.743	1.68	13275	0.673	0.095	NA	0.09	0.427	-39.349	162.784
10	1	10	2.444	1.76	1.89	18965	0.69	0.111	NA	0.017	0.08	80.395	119.744
11	1	11	2.441	1.772	2.1	14698	0.703	0.121	NA	0.013	0.06	105.684	25.289
12	1	12	2.357	1.792	2.31	13081	0.789	0.137	NA	0.087	0.413	166.323	60.639
13	1	13	2.41	1.729	2.52	13614	0.872	0.07	NA	0.083	0.395	-50.191	143.487
14	1	14	2.508	1.769	2.73	10423	0.979	0.157	NA	0.107	0.508	22.222	72.413
15	1	15	2.512	1.721	2.94	11236	1.027	0.132	NA	0.048	0.23	-85.863	-108.085
16	1	16	2.476	1.744	3.15	20159	1.07	0.117	NA	0.043	0.205	147.04	-127.097
17	1	17	2.457	1.757	3.36	15052	1.093	0.114	NA	0.023	0.108	147.067	0.026
18	1	18	2.464	1.688	3.57	7061	1.162	0.075	NA	0.069	0.327	-84.028	128.905
19	1	19	2.361	1.66	3.78	8070	1.268	0.033	NA	0.107	0.508	-164.426	-80.398
20	1	20	2.36	1.771	3.99	9994	1.38	0.116	NA	0.111	0.53	90.786	-104.788
21	1	21	2.255	1.872	4.2	14009	1.525	0.254	NA	0.146	0.694	135.865	45.078
22	1	22	2.309	1.942	4.41	12721	1.614	0.294	NA	0.088	0.42	52.312	-83.552
23	1	23	2.257	1.826	4.62	5984	1.742	0.215	NA	0.128	0.609	-113.986	-166.299
24	1	24	2.272	1.903	4.83	4170	1.82	0.271	NA	0.079	0.375	78.96	-167.054
25	1	25	2.263	1.922	5.04	3366	1.841	0.292	NA	0.021	0.1	116.716	37.756
26	1	26	2.445	1.877	5.25	12356	2.029	0.222	NA	0.187	0.892	-13.886	-130.601
27	1	27	2.502	1.977	5.46	13806	2.144	0.334	NA	0.115	0.55	60.35	74.236
28	1	28	2.379	1.792	5.67	22425	2.366	0.132	NA	0.222	1.058	-123.615	176.034
29	1	29	2.462	1.993	5.88	14858	2.584	0.339	NA	0.218	1.037	67.363	-169.021
30	1	30	2.537	2.068	6.09	16458	2.69	0.432	NA	0.106	0.503	45.264	-22.1
31	1	31	2.577	1.94	6.3	12840	2.824	0.334	NA	0.134	0.64	-72.433	-117.697
32	1	32	2.568	2.01	6.51	11423	2.895	0.39	NA	0.071	0.337	97.463	169.896
33	1	33	2.59	2.115	6.72	14939	3.002	0.495	NA	0.107	0.51	78.493	-18.97
34	1	34	2.616	2.094	6.93	13386	3.036	0.487	NA	0.034	0.162	-38.766	-117.259
35	1	35	2.555	2.21	7.14	9693	3.168	0.572	NA	0.132	0.627	117.896	156.662
36	1	36	2.483	2.249	7.35	5668	3.25	0.595	NA	0.082	0.39	151.581	33.686
37	1	37	2.397	2.136	7.56	6400	3.391	0.476	NA	0.142	0.674	-127.093	81.326
38	1	38	2.47	2.062	7.77	6820	3.495	0.409	NA	0.104	0.494	-45.463	81.629
39	1	39	2.627	2.07	7.98	5866	3.653	0.471	NA	0.158	0.751	2.779	48.242
40	1	40	2.569	1.955	8.19	3353	3.782	0.342	NA	0.129	0.615	-116.766	-119.544
41	1	41	2.526	2.07	8.4	7859	3.905	0.43	NA	0.123	0.587	110.48	-132.754
42	1	42	2.386	2.07	8.61	2656	4.046	0.409	NA	0.14	0.668	-179.878	69.642
43	1	43	2.372	2.03	8.82	4509	4.087	0.37	NA	0.042	0.198	-109.435	70.443
44	1	44	2.439	1.995	9.03	6141	4.163	0.337	NA	0.076	0.362	-28.148	81.288
45	1	45	2.474	2.08	9.24	10190	4.256	0.427	NA	0.093	0.441	67.715	95.863
46	1	46	2.547	2.009	9.45	5440	4.358	0.381	NA	0.102	0.485	-44.163	-111.878
47	1	47	2.54	1.949	9.66	7398	4.419	0.323	NA	0.061	0.289	-96.338	-52.175
48	1	48	2.557	1.998	9.87	5791	4.47	0.374	NA	0.051	0.244	71.524	167.861
49	1	49	2.483	2.033	10.08	12411	4.551	0.383	NA	0.082	0.389	154.094	82.57
50	1	50	2.484	1.985	10.29	11532	4.6	0.336	NA	0.048	0.231	-88.979	116.927
51	1	51	2.482	1.99	10.5	6574	4.605	0.341	NA	0.005	0.026	107.445	-163.576
52	1	52	2.462	2.013	10.71	10542	4.636	0.359	NA	0.031	0.147	131.302	23.857
53	1	53	2.488	2.028	10.92	5817	4.666	0.379	NA	0.03	0.141	29.375	-101.927
54	1	54	2.477	2.08	11.13	13454	4.718	0.427	NA	0.053	0.251	101.489	72.113
55	1	55	2.516	2.08	11.34	7575	4.757	0.437	NA	0.039	0.184	1.18	-100.308
56	1	56	2.54	2.111	11.55	6837	4.796	0.473	NA	0.039	0.185	51.602	50.421
57	1	57	2.441	2.16	11.76	8829	4.906	0.501	NA	0.11	0.526	153.783	102.182
58	1	58	2.462	2.052	11.97	6566	5.016	0.397	NA	0.11	0.523	-79.155	127.062
59	1	59	2.425	2.077	12.18	3575	5.061	0.417	NA	0.045	0.214	145.644	-135.202
60	1	60	2.456	2.008	12.39	5408	5.137	0.353	NA	0.076	0.36	-65.625	148.732
61	1	61	2.581	2.013	12.6	12098	5.262	0.399	NA	0.125	0.595	2.37	67.995
62	1	62	2.499	1.985	12.81	14248	5.348	0.341	NA	0.087	0.413	-161.086	-163.456
63	1	63	2.445	1.971	13.02	10060	5.404	0.314	NA	0.055	0.264	-164.773	-3.687
64	1	64	2.363	1.993	13.23	8168	5.489	0.334	NA	0.085	0.406	164.546	-30.681
65	1	65	2.318	1.993	13.44	4270	5.534	0.341	NA	0.045	0.215	-179.893	15.561
66	1	66	2.325	1.938	13.65	7921	5.59	0.286	NA	0.056	0.266	-82.56	97.333
67	1	67	2.326	1.937	13.86	5704	5.591	0.285	NA	6.738E-4	0.003	-48.314	34.245
68	1	68	2.347	2.004	14.07	4375	5.661	0.347	NA	0.07	0.332	72.393	120.707
69	1	69	2.392	2.053	14.28	2675	5.727	0.392	NA	0.067	0.317	47.484	-24.909
70	1	70	2.348	2.057	14.49	2402	5.771	0.399	NA	0.044	0.21	174.655	127.171
71	1	71	2.363	1.957	14.7	2167	5.872	0.298	NA	0.101	0.481	-81.361	103.985
72	1	72	2.456	2.08	14.91	2773	6.026	0.424	NA	0.154	0.734	52.747	134.107
73	1	73	2.442	2.105	15.12	4945	6.055	0.447	NA	0.029	0.136	119.231	66.485
74	1	74	2.465	2.166	15.33	7182	6.12	0.51	NA	0.065	0.31	69.846	-49.385
75	1	75	2.486	2.11	15.54	7133	6.18	0.459	NA	0.06	0.285	-69.344	-139.19
76	1	76	2.541	2.006	15.75	5088	6.297	0.375	NA	0.117	0.559	-62.118	7.226
77	1	77	2.528	1.97	15.96	4262	6.336	0.336	NA	0.039	0.186	-109.575	-47.457
78	1	78	2.466	1.916	16.17	8277	6.418	0.265	NA	0.082	0.389	-139.029	-29.454
79	1	79	2.492	2.009	16.38	2651	6.515	0.362	NA	0.096	0.459	74.531	-146.44
80	1	80	2.424	1.968	16.59	3118	6.594	0.309	NA	0.079	0.376	-148.901	136.569
81	1	81	2.427	2.01	16.8	2918	6.635	0.35	NA	0.042	0.198	85.603	-125.496
82	1	82	2.441	2.023	17.01	5055	6.654	0.365	NA	0.019	0.091	44.405	-41.198
83	1	83	2.531	1.949	17.22	5593	6.77	0.319	NA	0.116	0.553	-39.377	-83.782
84	1	84	2.391	2.03	17.43	1757	6.932	0.37	NA	0.161	0.769	149.861	-170.763
85	1	85	2.382	2.042	17.64	2086	6.946	0.381	NA	0.015	0.07	129.072	-20.788
86	1	86	2.526	2.012	17.85	4699	7.094	0.375	NA	0.148	0.703	-11.685	-140.758
87	1	87	2.529	1.985	18.06	3904	7.121	0.352	NA	0.027	0.127	-84.097	-72.412
88	1	88	2.533	1.976	18.27	6272	7.13	0.345	NA	0.01	0.047	-64.821	19.276
89	1	89	2.625	1.972	18.48	5444	7.222	0.387	NA	0.091	0.435	-3.063	61.758
90	1	90	2.511	1.909	18.69	3584	7.352	0.274	NA	0.13	0.618	-151.31	-148.247
91	1	91	2.593	1.945	18.9	5870	7.441	0.347	NA	0.09	0.428	23.637	174.947
92	1	92	2.579	1.889	19.11	4435	7.499	0.294	NA	0.058	0.274	-103.606	-127.243
93	1	93	2.481	1.966	19.32	3654	7.623	0.318	NA	0.125	0.593	141.843	-114.551
94	1	94	2.46	2.033	19.53	3238	7.693	0.378	NA	0.07	0.333	107.645	-34.198
95	1	95	2.563	1.902	19.74	7035	7.86	0.295	NA	0.166	0.791	-51.718	-159.363
96	1	96	2.571	1.843	19.95	8994	7.919	0.254	NA	0.06	0.285	-82.233	-30.516
97	1	97	2.612	1.865	20.16	10818	7.966	0.299	NA	0.046	0.22	28.157	110.391
98	1	98	2.734	1.763	20.37	13472	8.125	0.354	NA	0.159	0.757	-40.165	-68.323
99	1	99	2.696	1.852	20.58	12228	8.222	0.357	NA	0.097	0.464	112.881	153.046
100	1	100	2.577	1.836	20.79	3697	8.342	0.253	NA	0.12	0.57	-171.984	75.135
101	1	101	2.664	1.717	21	8377	8.489	0.276	NA	0.147	0.702	-53.76	118.223
102	1	102	2.625	1.735	21.21	3099	8.532	0.242	NA	0.043	0.204	155.226	-151.014
103	1	103	2.558	1.825	21.42	2265	8.644	0.232	NA	0.112	0.535	126.689	-28.537
104	1	104	2.507	1.88	21.63	2052	8.72	0.247	NA	0.075	0.359	132.547	5.858
105	1	105	2.769	1.929	21.84	4234	8.986	0.461	NA	0.266	1.269	10.435	-122.112
106	1	106	2.653	1.9	22.05	2116	9.106	0.353	NA	0.12	0.569	-166.232	-176.667
107	1	107	2.72	1.963	22.26	7647	9.197	0.444	NA	0.092	0.437	42.956	-150.813
108	1	108	2.736	1.846	22.47	7797	9.315	0.389	NA	0.118	0.562	-82.223	-125.179
109	1	109	2.761	1.858	22.68	6822	9.343	0.416	NA	0.027	0.131	25.277	107.5
110	1	110	2.681	1.902	22.89	5045	9.435	0.374	NA	0.092	0.438	151.313	126.036
111	1	111	2.562	1.908	23.1	2308	9.553	0.299	NA	0.119	0.565	176.945	25.632
112	1	112	2.694	1.769	23.31	8206	9.745	0.318	NA	0.192	0.914	-46.616	136.439
113	1	113	2.654	1.86	23.52	4230	9.845	0.327	NA	0.1	0.475	113.357	159.973
114	1	114	2.554	1.923	23.73	2336	9.963	0.307	NA	0.118	0.563	147.695	34.338
115	1	115	2.577	1.948	23.94	1702	9.997	0.34	NA	0.033	0.158	47.811	-99.885
116	1	116	2.398	1.994	24.15	2801	10.181	0.333	NA	0.185	0.879	165.636	117.826
117	1	117	2.64	1.877	24.36	4729	10.45	0.327	NA	0.269	1.28	-25.787	168.577
118	1	118	2.688	1.876	24.57	5241	10.498	0.364	NA	0.048	0.229	-0.892	24.895
119	1	119	2.631	1.859	24.78	4663	10.557	0.309	NA	0.059	0.282	-162.923	-162.031
120	1	120	2.751	1.867	24.99	3302	10.678	0.412	NA	0.121	0.574	3.755	166.679
121	1	121	2.844	1.911	25.2	7093	10.781	0.515	NA	0.103	0.491	25.707	21.951
122	1	122	2.727	1.835	25.41	3108	10.921	0.375	NA	0.14	0.669	-146.93	-172.637
123	1	123	2.836	1.873	25.62	7295	11.038	0.49	NA	0.116	0.553	19.148	166.079
124	1	124	2.789	1.894	25.83	2329	11.089	0.458	NA	0.052	0.247	156.319	137.171
125	1	125	2.623	1.915	26.04	3611	11.257	0.341	NA	0.168	0.798	172.753	16.434
126	1	126	2.602	2.036	26.25	5892	11.38	0.429	NA	0.123	0.586	99.826	-72.927
127	1	127	2.703	2.062	26.46	7067	11.485	0.506	NA	0.105	0.498	14.418	-85.408
128	1	128	2.651	1.977	26.67	4750	11.584	0.408	NA	0.099	0.472	-121.327	-135.744
129	1	129	2.778	1.921	26.88	5333	11.723	0.464	NA	0.139	0.661	-23.95	97.377
130	1	130	2.734	1.95	27.09	5734	11.775	0.446	NA	0.053	0.251	146.441	170.391
131	1	131	2.847	1.836	27.3	2587	11.936	0.485	NA	0.16	0.764	-45.577	167.982
132	1	132	2.754	1.9	27.51	2880	12.049	0.432	NA	0.113	0.538	145.036	-169.388
133	1	133	2.88	1.909	27.72	5196	12.175	0.545	NA	0.126	0.6	3.981	-141.054
134	1	134	2.761	1.895	27.93	5890	12.294	0.435	NA	0.119	0.567	-173.265	-177.246
135	1	135	2.797	1.939	28.14	4836	12.35	0.489	NA	0.056	0.269	50.196	-136.539
136	1	136	2.593	1.941	28.35	5689	12.555	0.343	NA	0.205	0.975	179.344	129.147
137	1	137	2.533	1.946	28.56	4680	12.615	0.317	NA	0.06	0.287	175.102	-4.242
138	1	138	2.703	2.057	28.77	5120	12.819	0.502	NA	0.203	0.969	32.922	-142.18
139	1	139	2.73	2.142	28.98	4038	12.908	0.587	NA	0.09	0.428	72.538	39.617
140	1	140	2.621	1.96	29.19	3773	13.121	0.375	NA	0.213	1.014	-120.977	166.485
141	1	141	2.684	2.028	29.4	5158	13.214	0.467	NA	0.093	0.442	47.405	168.382
142	1	142	2.633	1.951	29.61	2203	13.307	0.376	NA	0.092	0.439	-123.455	-170.86
143	1	143	2.526	1.99	29.82	1476	13.421	0.355	NA	0.114	0.543	159.881	-76.665
144	1	144	2.664	1.89	30.03	3607	13.591	0.354	NA	0.171	0.813	-35.841	164.278
145	1	145	2.677	1.942	30.24	5623	13.645	0.399	NA	0.053	0.255	75.499	111.34
146	1	146	2.709	1.877	30.45	12853	13.718	0.382	NA	0.073	0.348	-63.976	-139.475
147	1	147	2.603	1.922	30.66	5696	13.833	0.335	NA	0.115	0.549	156.797	-139.227
148	1	148	2.451	1.91	30.87	11007	13.986	0.256	NA	0.153	0.727	-175.552	27.651
149	1	149	2.475	1.815	31.08	7253	14.084	0.174	NA	0.098	0.467	-76.232	99.32
150	1	150	2.585	1.857	31.29	8718	14.202	0.273	NA	0.118	0.562	20.84	97.072
151	1	151	2.585	1.763	31.5	2493	14.296	0.216	NA	0.094	0.448	-90.165	-111.006
152	1	152	2.527	1.81	31.71	6178	14.37	0.199	NA	0.075	0.355	140.843	-128.991
153	1	153	2.573	1.761	31.92	12723	14.437	0.205	NA	0.067	0.32	-46.161	172.996
154	1	154	2.585	1.871	32.13	9105	14.548	0.284	NA	0.111	0.527	83.913	130.074
155	1	155	2.607	1.935	32.34	8153	14.616	0.347	NA	0.068	0.322	70.775	-13.138
156	1	156	2.486	1.901	32.55	4625	14.742	0.257	NA	0.126	0.601	-164.138	125.087
157	1	157	2.506	1.919	32.76	2028	14.769	0.282	NA	0.027	0.131	42.366	-153.496
158	1	158	2.453	1.899	32.97	3810	14.826	0.245	NA	0.057	0.271	-159.185	158.45
159	1	159	2.455	1.855	33.18	2973	14.871	0.203	NA	0.045	0.212	-87.245	71.94
160	1	160	2.487	1.928	33.39	6997	14.951	0.283	NA	0.08	0.38	66.406	153.651
161	1	161	2.474	1.873	33.6	4362	15.007	0.226	NA	0.057	0.27	-103.56	-169.966
162	1	162	2.583	1.858	33.81	1998	15.118	0.273	NA	0.111	0.526	-7.669	95.891
163	1	163	2.61	1.826	34.02	1689	15.16	0.271	NA	0.042	0.199	-50.545	-42.876
164	1	164	2.556	1.819	34.23	1363	15.214	0.226	NA	0.055	0.261	-172.747	-122.202
165	1	165	2.611	1.759	34.44	5280	15.295	0.238	NA	0.081	0.386	-47.168	125.58
166	1	166	2.574	1.789	34.65	5486	15.342	0.221	NA	0.047	0.222	141.119	-171.713
167	1	167	2.538	1.747	34.86	7598	15.397	0.168	NA	0.055	0.262	-131.13	87.75
168	1	168	2.616	1.771	35.07	5486	15.478	0.247	NA	0.081	0.385	17.401	148.531
169	1	169	2.568	1.696	35.28	8366	15.567	0.177	NA	0.089	0.424	-121.993	-139.394
170	1	170	2.558	1.702	35.49	6681	15.579	0.169	NA	0.012	0.058	146.621	-91.386
171	1	171	2.596	1.769	35.7	2984	15.656	0.229	NA	0.077	0.365	60.392	-86.229
172	1	172	2.529	1.71	35.91	2594	15.745	0.143	NA	0.089	0.426	-138.37	161.238
173	1	173	2.448	1.757	36.12	1390	15.84	0.11	NA	0.095	0.45	149.789	-71.841
174	1	174	2.63	1.667	36.33	2907	16.044	0.236	NA	0.204	0.971	-26.366	-176.155
175	1	175	2.521	1.759	36.54	3246	16.187	0.16	NA	0.143	0.682	139.776	166.143
176	1	176	2.534	1.717	36.75	2235	16.231	0.15	NA	0.044	0.211	-72.632	147.592
177	1	177	2.518	1.619	36.96	3910	16.33	0.13	NA	0.099	0.47	-99.306	-26.674
178	1	178	2.492	1.634	37.17	3650	16.36	0.101	NA	0.03	0.144	151.776	-108.918
179	1	179	2.602	1.65	37.38	5339	16.471	0.207	NA	0.111	0.53	8.201	-143.576
180	1	180	2.73	1.752	37.59	7208	16.636	0.348	NA	0.164	0.783	38.7	30.499
181	1	181	2.594	1.712	37.8	6043	16.777	0.206	NA	0.142	0.674	-163.331	157.969
182	1	182	2.579	1.798	38.01	10171	16.865	0.23	NA	0.088	0.418	99.99	-96.679
183	1	183	2.582	1.697	38.22	11912	16.966	0.191	NA	0.101	0.48	-88.233	171.777
184	1	184	2.544	1.697	38.43	16394	17.004	0.154	NA	0.038	0.181	-178.674	-90.44
185	1	185	2.572	1.751	38.64	12893	17.065	0.199	NA	0.061	0.29	63.046	-118.28
186	1	186	2.483	1.642	38.85	4917	17.205	0.091	NA	0.141	0.669	-129.135	167.819
187	1	187	2.565	1.624	39.06	6449	17.289	0.175	NA	0.084	0.4	-12.348	116.787
188	1	188	2.644	1.841	39.27	3650	17.521	0.308	NA	0.231	1.102	70.124	82.472
189	1	189	2.776	1.804	39.48	6318	17.658	0.408	NA	0.137	0.653	-15.744	-85.868
190	1	190	2.701	1.757	39.69	2734	17.747	0.321	NA	0.089	0.424	-147.95	-132.206
191	1	191	2.619	1.709	39.9	5862	17.841	0.23	NA	0.094	0.449	-149.717	-1.766
192	1	192	2.723	1.773	40.11	7409	17.963	0.347	NA	0.122	0.581	31.323	-178.961
193	1	193	2.668	1.711	40.32	4322	18.046	0.278	NA	0.083	0.397	-131.926	-163.248
194	1	194	2.683	1.717	40.53	7874	18.063	0.294	NA	0.017	0.079	21.205	153.13
195	1	195	2.616	1.687	40.74	4347	18.136	0.223	NA	0.073	0.349	-155.931	-177.136
196	1	196	2.617	1.694	40.95	6203	18.144	0.225	NA	0.008	0.036	85.924	-118.145
197	1	197	2.584	1.789	41.16	2137	18.244	0.228	NA	0.1	0.476	109.291	23.367
198	1	198	2.52	1.711	41.37	2114	18.344	0.136	NA	0.1	0.476	-129.218	121.491
199	1	199	2.479	1.675	41.58	2875	18.398	0.086	NA	0.055	0.26	-138.621	-9.403
200	1	200	2.475	1.693	41.79	9585	18.417	0.087	NA	0.018	0.087	103.705	-117.675
