# Supplementary material for: Random sub-diffusion and capture of genes by the nuclear pore reduces dynamics and coordinates inter-chromosomal movement
Source: eLife. 2021 May 18;10:e66238. doi: 10.7554/eLife.66238 (PMC8195609; doi:10.7554/eLife.66238)
Supplement: Figure 6—source data 1. [file elife-66238-fig6-data1.zip › CLUST_DB/CLUST_HIS4dip_MinusH/190814_QuickCap_H4dip_MinusH_Pri_18.csv]

Nr	TID	PID	x [micron]	y [micron]	t [sec]	I [val]	Len [micron]	D2S [micron]	D2R [micron]	D2P [micron]	v [micron/sec]	α [deg]	Δα [deg]
1	1	1	1.509	0.665	0	17602	0	0	NA	NA	NA	NA	NA
2	1	2	1.529	0.706	0.21	15790	0.046	0.046	NA	0.046	0.22	64.196	NA
3	1	3	1.514	0.759	0.42	13380	0.101	0.094	NA	0.055	0.26	106.173	41.977
4	1	4	1.412	0.55	0.63	15187	0.333	0.15	NA	0.232	1.105	-116.211	137.616
5	1	5	1.454	0.712	0.84	15714	0.5	0.073	NA	0.167	0.797	75.301	-168.488
6	1	6	1.497	0.69	1.05	9736	0.549	0.028	NA	0.049	0.233	-27.494	-102.795
7	1	7	1.518	0.646	1.26	11547	0.598	0.021	NA	0.048	0.231	-64.942	-37.448
8	1	8	1.507	0.592	1.47	12358	0.653	0.072	NA	0.055	0.261	-101.683	-36.74
9	1	9	1.488	0.581	1.68	17177	0.675	0.086	NA	0.022	0.106	-150.835	-49.153
10	1	10	1.389	0.784	1.89	16644	0.9	0.169	NA	0.225	1.073	115.84	-93.325
11	1	11	1.472	0.787	2.1	13994	0.983	0.128	NA	0.083	0.395	1.908	-113.932
12	1	12	1.287	0.677	2.31	12625	1.198	0.222	NA	0.215	1.024	-149.32	-151.227
13	1	13	1.507	0.872	2.52	11569	1.492	0.208	NA	0.294	1.4	41.578	-169.103
14	1	14	1.388	0.957	2.73	7995	1.638	0.316	NA	0.146	0.696	144.738	103.161
15	1	15	1.287	0.957	2.94	6199	1.74	0.367	NA	0.102	0.483	179.986	35.247
16	1	16	1.368	0.895	3.15	13454	1.842	0.271	NA	0.102	0.486	-36.966	143.048
17	1	17	1.252	0.753	3.36	11940	2.026	0.272	NA	0.184	0.876	-129.248	-92.282
18	1	18	1.208	0.792	3.57	9452	2.085	0.327	NA	0.059	0.28	138.062	-92.69
19	1	19	1.156	0.786	3.78	16689	2.137	0.374	NA	0.053	0.251	-172.802	49.136
20	1	20	1.086	0.763	3.99	17499	2.211	0.435	NA	0.073	0.349	-161.968	10.835
21	1	21	1.049	0.821	4.2	11594	2.28	0.486	NA	0.069	0.329	122.043	-75.989
22	1	22	1.039	0.751	4.41	10562	2.351	0.478	NA	0.072	0.341	-98.364	139.592
23	1	23	1.075	0.74	4.62	12132	2.389	0.441	NA	0.037	0.178	-16.168	82.196
24	1	24	1.212	0.84	4.83	11709	2.558	0.346	NA	0.17	0.807	36.213	52.381
25	1	25	1.295	0.788	5.04	9885	2.657	0.247	NA	0.099	0.47	-32.294	-68.506
26	1	26	1.214	0.931	5.25	16618	2.821	0.398	NA	0.164	0.783	119.611	151.905
27	1	27	1.014	0.881	5.46	11763	3.028	0.541	NA	0.206	0.982	-166.051	74.338
28	1	28	1.024	0.937	5.67	17297	3.084	0.556	NA	0.057	0.269	79.18	-114.769
29	1	29	0.986	0.967	5.88	17841	3.133	0.605	NA	0.049	0.235	141.207	62.027
30	1	30	1.081	0.983	6.09	14901	3.23	0.533	NA	0.097	0.46	9.026	-132.181
31	1	31	1.128	0.948	6.3	20782	3.289	0.474	NA	0.059	0.279	-36.601	-45.627
32	1	32	1.163	0.926	6.51	7091	3.33	0.434	NA	0.041	0.195	-32.047	4.554
33	1	33	0.996	0.863	6.72	11788	3.508	0.55	NA	0.178	0.849	-159.438	-127.392
34	1	34	1.079	0.886	6.93	3731	3.594	0.484	NA	0.086	0.408	15.45	174.888
35	1	35	1.063	0.885	7.14	5056	3.609	0.497	NA	0.016	0.074	-175.766	168.784
36	1	36	1.006	0.944	7.35	4226	3.692	0.576	NA	0.083	0.394	134.102	-50.131
37	1	37	0.999	0.889	7.56	4063	3.747	0.557	NA	0.055	0.263	-96.693	129.205
38	1	38	1.111	1.03	7.77	3793	3.927	0.54	NA	0.18	0.856	51.388	148.081
39	1	39	1.13	1.005	7.98	3726	3.958	0.51	NA	0.031	0.147	-52.632	-104.02
40	1	40	1.19	0.947	8.19	5917	4.042	0.426	NA	0.084	0.399	-43.926	8.705
41	1	41	1.061	0.913	8.4	3895	4.176	0.512	NA	0.134	0.639	-165.018	-121.091
42	1	42	1.061	0.907	8.61	5653	4.181	0.51	NA	0.005	0.025	-92.1	72.918
43	1	43	1.12	0.976	8.82	3658	4.272	0.498	NA	0.091	0.432	49.084	141.184
44	1	44	1.015	0.886	9.03	6013	4.41	0.542	NA	0.139	0.66	-139.355	171.561
45	1	45	0.943	0.678	9.24	7127	4.63	0.566	NA	0.22	1.046	-108.955	30.4
46	1	46	0.969	0.695	9.45	17175	4.661	0.541	NA	0.031	0.148	34.309	143.264
47	1	47	1.027	0.763	9.66	14353	4.75	0.492	NA	0.089	0.423	49.433	15.124
48	1	48	0.901	0.665	9.87	21132	4.909	0.608	NA	0.159	0.759	-142.049	168.518
49	1	49	0.963	0.635	10.08	24844	4.978	0.547	NA	0.069	0.327	-25.749	116.3
50	1	50	1.065	0.769	10.29	26626	5.146	0.456	NA	0.168	0.8	52.621	78.369
51	1	51	1.192	0.606	10.5	17755	5.352	0.323	NA	0.207	0.983	-52.186	-104.807
52	1	52	0.967	0.64	10.71	23195	5.58	0.543	NA	0.228	1.085	171.2	-136.614
53	1	53	1.02	0.713	10.92	16019	5.67	0.491	NA	0.09	0.429	53.542	-117.658
54	1	54	1.093	0.847	11.13	10218	5.823	0.454	NA	0.153	0.726	61.536	7.994
55	1	55	1.033	0.906	11.34	6636	5.907	0.534	NA	0.084	0.401	135.126	73.59
56	1	56	1.044	1.022	11.55	7099	6.023	0.586	NA	0.116	0.551	84.498	-50.628
57	1	57	1.063	0.884	11.76	4908	6.162	0.497	NA	0.139	0.661	-82.32	-166.818
58	1	58	0.979	0.929	11.97	5674	6.257	0.592	NA	0.095	0.452	151.591	-126.089
59	1	59	1.069	0.932	12.18	5098	6.346	0.515	NA	0.09	0.427	1.945	-149.646
60	1	60	1.123	0.902	12.39	21779	6.408	0.454	NA	0.062	0.294	-29.11	-31.055
61	1	61	1.203	0.88	12.6	19483	6.491	0.374	NA	0.083	0.397	-15.191	13.919
62	1	62	1.139	0.836	12.81	15675	6.569	0.408	NA	0.078	0.37	-145.697	-130.507
63	1	63	1.063	0.806	13.02	14099	6.651	0.468	NA	0.082	0.391	-158.15	-12.453
64	1	64	1.265	0.747	13.23	17634	6.862	0.258	NA	0.21	1.001	-16.264	141.886
65	1	65	1.1	0.769	13.44	13922	7.028	0.422	NA	0.166	0.791	172.34	-171.396
66	1	66	1.05	0.723	13.65	15903	7.096	0.463	NA	0.069	0.327	-137.135	50.525
67	1	67	1.128	0.55	13.86	18760	7.286	0.398	NA	0.19	0.903	-65.739	71.396
68	1	68	1.015	0.609	14.07	11551	7.413	0.497	NA	0.127	0.604	152.157	-142.103
69	1	69	0.962	0.597	14.28	15872	7.467	0.551	NA	0.054	0.258	-167.579	40.263
70	1	70	0.967	0.727	14.49	11603	7.596	0.546	NA	0.129	0.616	88.033	-104.388
71	1	71	1.126	0.867	14.7	6963	7.808	0.434	NA	0.212	1.01	41.581	-46.452
72	1	72	1.08	0.825	14.91	17250	7.871	0.458	NA	0.062	0.295	-137.15	-178.731
73	1	73	0.992	0.791	15.12	15908	7.965	0.532	NA	0.095	0.45	-158.537	-21.387
74	1	74	1.035	0.702	15.33	12102	8.063	0.476	NA	0.098	0.466	-64.144	94.393
75	1	75	1.142	0.708	15.54	11415	8.171	0.369	NA	0.108	0.514	3.159	67.303
76	1	76	1.167	0.771	15.75	14208	8.238	0.358	NA	0.067	0.32	68.355	65.196
77	1	77	1.212	0.691	15.96	14598	8.329	0.299	NA	0.091	0.434	-60.821	-129.176
78	1	78	1.061	0.828	16.17	5075	8.533	0.477	NA	0.204	0.97	137.687	-161.493
79	1	79	0.966	0.748	16.38	6967	8.657	0.55	NA	0.125	0.594	-139.745	82.568
80	1	80	1.19	0.783	16.59	5770	8.884	0.341	NA	0.227	1.079	8.963	148.708
81	1	81	1.178	0.877	16.8	1806	8.979	0.393	NA	0.095	0.452	96.949	87.986
82	1	82	1.167	0.721	17.01	5642	9.136	0.347	NA	0.157	0.748	-94.233	168.818
83	1	83	1.015	0.841	17.22	2148	9.33	0.524	NA	0.193	0.921	141.393	-124.375
84	1	84	1.075	0.74	17.43	4422	9.447	0.441	NA	0.117	0.558	-59.768	158.839
85	1	85	1.183	0.617	17.64	9981	9.61	0.33	NA	0.164	0.779	-48.57	11.198
86	1	86	1.097	0.694	17.85	9201	9.725	0.413	NA	0.115	0.546	138.168	-173.262
87	1	87	0.981	0.872	18.06	6997	9.938	0.567	NA	0.213	1.013	123.107	-15.061
88	1	88	0.866	0.994	18.27	14154	10.105	0.722	NA	0.168	0.798	133.39	10.283
89	1	89	0.849	1.03	18.48	12401	10.145	0.754	NA	0.04	0.188	114.93	-18.46
90	1	90	1.008	0.918	18.69	11016	10.339	0.562	NA	0.194	0.924	-35.268	-150.198
91	1	91	1.013	0.957	18.9	9437	10.379	0.576	NA	0.04	0.189	82.578	117.846
92	1	92	0.995	0.874	19.11	10688	10.464	0.555	NA	0.085	0.406	-101.786	175.635
93	1	93	0.924	1.002	19.32	10841	10.611	0.676	NA	0.147	0.699	119.355	-138.859
94	1	94	1.036	0.93	19.53	20439	10.743	0.543	NA	0.133	0.632	-32.432	-151.787
95	1	95	1.07	1.009	19.74	17437	10.829	0.558	NA	0.086	0.409	66.54	98.972
96	1	96	0.927	0.951	19.95	19564	10.983	0.649	NA	0.154	0.733	-157.956	135.503
97	1	97	0.967	1.025	20.16	12017	11.067	0.651	NA	0.084	0.399	61.329	-140.715
98	1	98	0.948	1.124	20.37	20031	11.168	0.725	NA	0.101	0.479	100.907	39.578
99	1	99	0.906	1.123	20.58	20541	11.21	0.758	NA	0.043	0.203	-178.765	80.328
100	1	100	0.995	0.985	20.79	19598	11.375	0.605	NA	0.165	0.784	-57.053	121.712
101	1	101	0.845	0.923	21	10382	11.537	0.712	NA	0.162	0.773	-157.555	-100.502
102	1	102	0.815	1.018	21.21	14969	11.637	0.779	NA	0.1	0.476	107.536	-94.909
103	1	103	0.792	0.937	21.42	8164	11.722	0.767	NA	0.085	0.403	-105.675	146.79
104	1	104	0.843	1.005	21.63	11466	11.807	0.748	NA	0.085	0.407	53.452	159.127
105	1	105	0.839	0.807	21.84	8475	12.005	0.685	NA	0.198	0.943	-91.023	-144.475
106	1	106	1.001	0.858	22.05	12243	12.174	0.544	NA	0.169	0.804	17.45	108.473
107	1	107	1.027	1.007	22.26	19893	12.326	0.591	NA	0.152	0.722	79.862	62.412
108	1	108	1.051	0.974	22.47	18272	12.367	0.553	NA	0.041	0.195	-54.573	-134.434
109	1	109	0.957	0.977	22.68	20224	12.461	0.635	NA	0.094	0.449	177.765	-127.662
110	1	110	0.914	1.059	22.89	18943	12.554	0.714	NA	0.093	0.441	117.728	-60.037
111	1	111	1.025	1.063	23.1	18506	12.665	0.627	NA	0.111	0.529	1.903	-115.825
112	1	112	0.983	0.992	23.31	15889	12.747	0.62	NA	0.082	0.392	-120.451	-122.354
113	1	113	0.981	1.017	23.52	21915	12.772	0.635	NA	0.025	0.119	95.13	-144.419
114	1	114	0.951	0.886	23.73	22903	12.906	0.601	NA	0.134	0.64	-102.88	161.99
115	1	115	0.859	1.053	23.94	16885	13.097	0.757	NA	0.191	0.908	118.71	-138.41
116	1	116	1.014	0.982	24.15	18417	13.268	0.588	NA	0.171	0.813	-24.664	-143.375
117	1	117	0.983	0.902	24.36	21695	13.354	0.577	NA	0.086	0.412	-111.426	-86.762
118	1	118	1.143	0.722	24.57	15731	13.595	0.371	NA	0.24	1.145	-48.274	63.152
119	1	119	1.149	0.848	24.78	14340	13.721	0.404	NA	0.126	0.599	87.131	135.405
120	1	120	1.017	0.963	24.99	18758	13.896	0.576	NA	0.176	0.836	138.956	51.825
121	1	121	0.917	1.002	25.2	15229	14.004	0.682	NA	0.107	0.512	158.601	19.645
122	1	122	1.017	0.905	25.41	18619	14.144	0.547	NA	0.14	0.668	-44.226	157.174
123	1	123	1.107	0.902	25.62	18658	14.233	0.467	NA	0.09	0.427	-1.438	42.787
124	1	124	1.055	0.923	25.83	16347	14.29	0.523	NA	0.056	0.268	158.203	159.641
125	1	125	0.958	1.008	26.04	14126	14.418	0.649	NA	0.128	0.612	138.465	-19.737
126	1	126	0.987	0.945	26.25	18858	14.488	0.593	NA	0.07	0.331	-66.05	155.485
127	1	127	0.81	0.956	26.46	27110	14.665	0.758	NA	0.177	0.844	176.368	-117.582
128	1	128	0.924	0.991	26.67	19607	14.785	0.67	NA	0.12	0.571	17.229	-159.139
129	1	129	0.866	0.893	26.88	17670	14.899	0.683	NA	0.115	0.545	-120.812	-138.041
130	1	130	0.83	0.861	27.09	16791	14.947	0.707	NA	0.048	0.228	-138.22	-17.408
131	1	131	0.706	0.783	27.3	19317	15.093	0.811	NA	0.146	0.696	-147.63	-9.41
132	1	132	0.727	1.005	27.51	12160	15.316	0.853	NA	0.223	1.06	84.774	-127.596
133	1	133	0.829	0.915	27.72	12245	15.452	0.725	NA	0.136	0.647	-41.1	-125.874
134	1	134	0.768	0.99	27.93	26195	15.548	0.809	NA	0.097	0.46	129.214	170.315
135	1	135	0.636	0.926	28.14	17495	15.695	0.912	NA	0.147	0.701	-154.123	76.662
136	1	136	0.809	0.979	28.35	20040	15.877	0.767	NA	0.182	0.865	16.831	170.954
137	1	137	0.891	0.923	28.56	17484	15.976	0.67	NA	0.099	0.471	-34.008	-50.839
138	1	138	0.88	0.845	28.77	17198	16.055	0.654	NA	0.079	0.374	-98.237	-64.229
139	1	139	0.677	0.884	28.98	17631	16.262	0.861	NA	0.207	0.986	169.352	-92.411
140	1	140	0.804	0.891	29.19	10399	16.389	0.74	NA	0.127	0.607	3.117	-166.234
141	1	141	0.886	0.941	29.4	14261	16.485	0.681	NA	0.096	0.458	31.471	28.353
142	1	142	0.774	0.99	29.61	15583	16.608	0.804	NA	0.123	0.584	156.426	124.955
143	1	143	0.81	1.033	29.82	18173	16.665	0.79	NA	0.057	0.27	49.61	-106.815
144	1	144	0.976	1.042	30.03	15366	16.83	0.654	NA	0.166	0.788	3.216	-46.394
145	1	145	1.078	0.909	30.24	14079	16.999	0.496	NA	0.168	0.801	-52.466	-55.682
146	1	146	1.242	0.923	30.45	18709	17.163	0.372	NA	0.164	0.781	5.043	57.509
147	1	147	1.116	0.988	30.66	14521	17.304	0.509	NA	0.141	0.674	152.954	147.911
148	1	148	1.119	0.987	30.87	18997	17.307	0.507	NA	0.003	0.015	-12.935	-165.888
149	1	149	1.236	1.019	31.08	18389	17.429	0.447	NA	0.122	0.582	15.173	28.107
150	1	150	1.289	0.926	31.29	15729	17.536	0.342	NA	0.107	0.509	-60.299	-75.472
151	1	151	1.092	0.868	31.5	24795	17.742	0.464	NA	0.206	0.981	-163.605	-103.306
152	1	152	1.217	0.931	31.71	9041	17.882	0.396	NA	0.14	0.666	26.756	-169.639
153	1	153	1.245	1.037	31.92	12663	17.992	0.457	NA	0.11	0.524	75.067	48.311
154	1	154	1.427	1.011	32.13	10382	18.176	0.356	NA	0.184	0.876	-8.196	-83.263
155	1	155	1.392	1.01	32.34	9619	18.211	0.365	NA	0.035	0.168	-179.034	-170.838
156	1	156	1.361	1.064	32.55	16168	18.272	0.425	NA	0.061	0.291	119.58	-61.386
157	1	157	1.301	0.95	32.76	12381	18.401	0.353	NA	0.129	0.614	-117.897	122.523
158	1	158	1.177	0.957	32.97	12904	18.526	0.443	NA	0.124	0.592	176.422	-65.682
159	1	159	1.113	0.843	33.18	6182	18.656	0.434	NA	0.131	0.623	-119.329	64.249
160	1	160	1.09	0.816	33.39	7524	18.692	0.446	NA	0.036	0.17	-130.285	-10.956
161	1	161	1.119	0.854	33.6	9706	18.74	0.434	NA	0.048	0.227	52.995	-176.72
162	1	162	1.182	0.689	33.81	11481	18.917	0.328	NA	0.177	0.843	-68.897	-121.892
163	1	163	1.18	0.71	34.02	14161	18.938	0.332	NA	0.021	0.1	96.971	165.869
164	1	164	1.16	0.617	34.23	13843	19.033	0.353	NA	0.095	0.454	-102.201	160.828
165	1	165	1.127	0.618	34.44	14329	19.066	0.385	NA	0.033	0.156	177.123	-80.676
166	1	166	1.081	0.646	34.65	9640	19.12	0.429	NA	0.054	0.256	149.577	-27.546
167	1	167	1.093	0.713	34.86	14692	19.188	0.419	NA	0.068	0.325	79.585	-69.993
168	1	168	1.229	0.844	35.07	6417	19.377	0.332	NA	0.189	0.9	43.817	-35.767
169	1	169	1.297	0.677	35.28	11586	19.556	0.212	NA	0.18	0.855	-67.852	-111.669
170	1	170	1.289	0.708	35.49	16113	19.588	0.225	NA	0.032	0.15	105.419	173.271
171	1	171	1.205	0.614	35.7	6143	19.713	0.308	NA	0.125	0.596	-131.814	122.767
172	1	172	1.238	1.021	35.91	3255	20.121	0.448	NA	0.408	1.941	85.449	-142.737
173	1	173	1.152	0.95	36.12	3967	20.232	0.458	NA	0.111	0.53	-140.662	133.889
174	1	174	1.276	0.781	36.33	4426	20.442	0.26	NA	0.21	1.002	-53.666	86.997
175	1	175	1.285	0.806	36.54	5271	20.469	0.265	NA	0.027	0.129	71.52	125.186
176	1	176	1.034	0.74	36.75	8475	20.729	0.481	NA	0.26	1.236	-165.209	123.27
177	1	177	1.244	0.756	36.96	3571	20.939	0.281	NA	0.21	1.001	4.23	169.44
178	1	178	1.25	0.784	37.17	6246	20.969	0.285	NA	0.03	0.141	76.635	72.405
179	1	179	1.162	0.769	37.38	3291	21.059	0.363	NA	0.09	0.428	-170.414	112.951
180	1	180	1.231	0.79	37.59	5081	21.131	0.305	NA	0.072	0.344	16.573	-173.013
181	1	181	1.193	0.655	37.8	9841	21.271	0.316	NA	0.14	0.667	-105.536	-122.109
182	1	182	1.19	0.813	38.01	1676	21.429	0.352	NA	0.158	0.754	91.263	-163.201
183	1	183	1.092	0.865	38.22	3035	21.54	0.463	NA	0.111	0.528	152.409	61.146
184	1	184	1.184	0.893	38.43	2037	21.636	0.398	NA	0.096	0.458	17.038	-135.37
185	1	185	1.112	0.86	38.64	3428	21.715	0.443	NA	0.079	0.375	-155.397	-172.436
186	1	186	1.085	0.964	38.85	1698	21.823	0.519	NA	0.108	0.514	104.557	-100.046
187	1	187	1.052	0.921	39.06	2402	21.878	0.524	NA	0.055	0.26	-127.336	128.107
188	1	188	1.09	0.915	39.27	2824	21.917	0.488	NA	0.039	0.186	-8.924	118.412
189	1	189	1.059	0.892	39.48	2660	21.956	0.505	NA	0.039	0.187	-144.243	-135.319
190	1	190	1.024	1.026	39.69	2828	22.094	0.605	NA	0.138	0.657	104.454	-111.303
191	1	191	1.088	1.23	39.9	9740	22.308	0.706	NA	0.214	1.021	72.784	-31.67
192	1	192	1.136	0.873	40.11	1610	22.669	0.428	NA	0.361	1.718	-82.366	-155.15
193	1	193	1.072	0.894	40.32	2348	22.736	0.493	NA	0.067	0.318	161.179	-116.456
194	1	194	1.007	0.882	40.53	2867	22.802	0.547	NA	0.066	0.316	-168.963	29.858
195	1	195	1.18	0.915	40.74	3025	22.978	0.413	NA	0.176	0.839	10.959	179.922
196	1	196	1.061	0.922	40.95	868	23.098	0.517	NA	0.12	0.571	176.927	165.969
197	1	197	1.094	0.927	41.16	1951	23.131	0.491	NA	0.034	0.16	8.821	-168.106
198	1	198	0.997	0.847	41.37	1273	23.257	0.544	NA	0.126	0.599	-140.536	-149.358
199	1	199	1.01	0.895	41.58	2254	23.307	0.55	NA	0.05	0.236	74.626	-144.838
200	1	200	1.09	0.859	41.79	3377	23.395	0.462	NA	0.088	0.418	-24.124	-98.75
