# Supplementary material for: Random sub-diffusion and capture of genes by the nuclear pore reduces dynamics and coordinates inter-chromosomal movement
Source: eLife. 2021 May 18;10:e66238. doi: 10.7554/eLife.66238 (PMC8195609; doi:10.7554/eLife.66238)
Supplement: Figure 6—source data 1. [file elife-66238-fig6-data1.zip › CLUST_DB/CLUST_HIS4dip_MinusH/190814_QuickCap_H4dip_MinusH_Pri_19.csv]

Nr	TID	PID	x [micron]	y [micron]	t [sec]	I [val]	Len [micron]	D2S [micron]	D2R [micron]	D2P [micron]	v [micron/sec]	α [deg]	Δα [deg]
1	1	1	1.69	1.495	0	32347	0	0	NA	NA	NA	NA	NA
2	1	2	1.836	1.381	0.21	33738	0.185	0.185	NA	0.185	0.882	-37.876	NA
3	1	3	1.91	1.419	0.42	33171	0.269	0.233	NA	0.083	0.397	27.541	65.417
4	1	4	1.915	1.42	0.63	33335	0.274	0.237	NA	0.005	0.025	9.642	-17.9
5	1	5	1.769	1.384	0.84	33248	0.424	0.136	NA	0.15	0.716	-166.176	-175.817
6	1	6	1.81	1.342	1.05	29471	0.483	0.194	NA	0.059	0.281	-45.434	120.741
7	1	7	1.799	1.385	1.26	30739	0.528	0.154	NA	0.044	0.212	105.117	150.552
8	1	8	1.825	1.44	1.47	21241	0.589	0.146	NA	0.061	0.29	63.842	-41.275
9	1	9	1.857	1.282	1.68	20288	0.749	0.27	NA	0.161	0.765	-78.742	-142.584
10	1	10	1.838	1.193	1.89	19579	0.841	0.336	NA	0.091	0.435	-101.589	-22.848
11	1	11	1.787	1.123	2.1	17984	0.927	0.384	NA	0.087	0.412	-126.662	-25.072
12	1	12	1.816	1.133	2.31	25442	0.958	0.383	NA	0.031	0.147	17.243	143.904
13	1	13	1.862	1.382	2.52	28629	1.212	0.206	NA	0.254	1.208	79.488	62.245
14	1	14	1.853	1.322	2.73	17066	1.272	0.237	NA	0.06	0.288	-99.326	-178.814
15	1	15	1.799	1.354	2.94	13350	1.334	0.178	NA	0.062	0.295	149.379	-111.296
16	1	16	1.859	1.31	3.15	17585	1.409	0.251	NA	0.074	0.354	-36.077	174.545
17	1	17	1.943	1.032	3.36	21849	1.7	0.528	NA	0.291	1.385	-73.261	-37.185
18	1	18	1.853	1.212	3.57	24140	1.901	0.327	NA	0.201	0.959	116.532	-170.206
19	1	19	1.629	1.102	3.78	32443	2.151	0.398	NA	0.249	1.188	-153.781	89.687
20	1	20	1.777	1.141	3.99	32211	2.303	0.364	NA	0.153	0.728	14.844	168.626
21	1	21	1.939	0.961	4.2	30965	2.545	0.589	NA	0.242	1.152	-47.902	-62.746
22	1	22	1.709	1.121	4.41	29542	2.825	0.375	NA	0.28	1.334	145.348	-166.75
23	1	23	1.764	1.07	4.62	32247	2.9	0.431	NA	0.075	0.356	-42.886	171.766
24	1	24	1.733	1.084	4.83	32480	2.934	0.413	NA	0.034	0.162	154.951	-162.162
25	1	25	1.859	1.1	5.04	32622	3.062	0.43	NA	0.127	0.607	7.099	-147.853
26	1	26	1.661	1.025	5.25	21431	3.273	0.47	NA	0.212	1.008	-159.316	-166.415
27	1	27	1.746	1.168	5.46	33508	3.44	0.331	NA	0.166	0.792	59.476	-141.208
28	1	28	1.753	1.184	5.67	23097	3.457	0.317	NA	0.017	0.081	65.574	6.098
29	1	29	1.775	1.08	5.88	29691	3.563	0.423	NA	0.106	0.505	-77.696	-143.269
30	1	30	1.867	1.239	6.09	27967	3.746	0.312	NA	0.183	0.873	59.818	137.514
31	1	31	1.635	1.395	6.3	5943	4.026	0.113	NA	0.28	1.334	145.989	86.171
32	1	32	1.712	1.157	6.51	10530	4.276	0.338	NA	0.25	1.193	-72.055	141.956
33	1	33	1.772	0.987	6.72	11935	4.457	0.514	NA	0.181	0.86	-70.765	1.29
34	1	34	1.849	0.959	6.93	14303	4.539	0.558	NA	0.082	0.391	-19.428	51.337
35	1	35	1.946	1.008	7.14	17348	4.648	0.55	NA	0.109	0.518	26.809	46.237
36	1	36	2.001	1.139	7.35	33382	4.79	0.472	NA	0.142	0.676	67.297	40.488
37	1	37	1.897	1.099	7.56	34052	4.902	0.446	NA	0.112	0.532	-158.959	133.744
38	1	38	1.991	1.001	7.77	21023	5.038	0.579	NA	0.137	0.651	-46.32	112.639
39	1	39	1.958	0.939	7.98	15479	5.108	0.617	NA	0.07	0.331	-118.111	-71.791
40	1	40	1.904	1.009	8.19	24057	5.196	0.531	NA	0.089	0.422	127.893	-113.995
41	1	41	1.939	1.106	8.4	27880	5.3	0.462	NA	0.103	0.491	69.963	-57.93
42	1	42	1.941	0.922	8.61	20057	5.483	0.625	NA	0.184	0.875	-89.572	-159.535
43	1	43	1.929	0.867	8.82	19249	5.54	0.672	NA	0.056	0.269	-101.813	-12.241
44	1	44	2.061	0.94	9.03	26549	5.69	0.668	NA	0.151	0.717	28.785	130.598
45	1	45	2.023	1.065	9.24	30818	5.821	0.544	NA	0.131	0.624	107.127	78.341
46	1	46	1.933	1.069	9.45	26446	5.911	0.49	NA	0.09	0.429	177.191	70.065
47	1	47	1.898	1.17	9.66	20633	6.018	0.386	NA	0.107	0.508	109.105	-68.086
48	1	48	1.949	1.042	9.87	19865	6.156	0.522	NA	0.138	0.657	-68.209	-177.315
49	1	49	1.954	1.127	10.08	21670	6.241	0.453	NA	0.085	0.407	86.587	154.796
50	1	50	1.958	1.129	10.29	21390	6.246	0.453	NA	0.005	0.021	29.568	-57.018
51	1	51	1.995	1.185	10.5	31364	6.312	0.435	NA	0.066	0.316	56.035	26.467
52	1	52	1.988	1.155	10.71	20157	6.343	0.452	NA	0.03	0.145	-103.575	-159.61
53	1	53	2.003	1.138	10.92	20292	6.365	0.475	NA	0.023	0.108	-49.624	53.951
54	1	54	1.984	1.181	11.13	17937	6.412	0.431	NA	0.047	0.222	113.176	162.8
55	1	55	1.975	1.18	11.34	33247	6.421	0.424	NA	0.009	0.044	-179.132	67.693
56	1	56	2.027	1.213	11.55	30239	6.483	0.439	NA	0.062	0.293	32.209	-148.659
57	1	57	1.946	1.154	11.76	25414	6.584	0.426	NA	0.101	0.48	-143.867	-176.076
58	1	58	1.985	1.147	11.97	32117	6.623	0.456	NA	0.039	0.188	-9.478	134.389
59	1	59	1.966	1.037	12.18	16603	6.735	0.534	NA	0.112	0.531	-99.752	-90.275
60	1	60	1.991	1.166	12.39	28652	6.866	0.446	NA	0.131	0.624	79.039	178.791
61	1	61	1.903	0.983	12.6	21271	7.069	0.555	NA	0.203	0.967	-115.481	165.48
62	1	62	1.89	1.132	12.81	22749	7.219	0.414	NA	0.15	0.715	95.089	-149.431
63	1	63	1.857	1.145	13.02	32791	7.254	0.388	NA	0.035	0.168	158.89	63.801
64	1	64	1.848	1.143	13.23	29896	7.264	0.386	NA	0.01	0.046	-167.433	33.677
65	1	65	1.829	1.182	13.44	33271	7.308	0.342	NA	0.044	0.209	115.375	-77.192
66	1	66	1.896	1.268	13.65	33689	7.416	0.307	NA	0.108	0.516	51.717	-63.658
67	1	67	1.879	1.333	13.86	30779	7.484	0.249	NA	0.068	0.322	104.78	53.063
68	1	68	1.906	1.364	14.07	33390	7.525	0.253	NA	0.042	0.198	48.724	-56.056
69	1	69	1.902	1.365	14.28	26553	7.529	0.249	NA	0.004	0.019	165.122	116.398
70	1	70	1.905	1.227	14.49	33337	7.667	0.344	NA	0.138	0.659	-88.991	105.888
71	1	71	1.893	1.319	14.7	31244	7.76	0.269	NA	0.093	0.441	97.583	-173.427
72	1	72	1.953	1.182	14.91	31650	7.91	0.409	NA	0.15	0.713	-66.355	-163.937
73	1	73	1.888	1.159	15.12	20883	7.978	0.39	NA	0.068	0.325	-160.849	-94.494
74	1	74	1.926	1.191	15.33	18186	8.027	0.385	NA	0.049	0.236	39.484	-159.667
75	1	75	1.987	1.14	15.54	34385	8.106	0.463	NA	0.079	0.377	-39.788	-79.272
76	1	76	1.987	1.131	15.75	26483	8.115	0.469	NA	0.009	0.043	-93.418	-53.631
77	1	77	1.955	1.235	15.96	31223	8.224	0.372	NA	0.109	0.517	106.638	-159.943
78	1	78	1.932	1.159	16.17	31210	8.304	0.414	NA	0.08	0.38	-107.111	146.251
79	1	79	1.846	1.213	16.38	31498	8.406	0.322	NA	0.102	0.486	147.841	-105.048
80	1	80	1.936	1.112	16.59	29301	8.541	0.455	NA	0.136	0.645	-48.371	163.787
81	1	81	1.91	1.149	16.8	29772	8.587	0.409	NA	0.046	0.217	124.881	173.253
82	1	82	1.916	1.235	17.01	23982	8.673	0.345	NA	0.086	0.41	85.582	-39.3
83	1	83	1.864	1.353	17.22	9796	8.802	0.225	NA	0.129	0.614	113.651	28.07
84	1	84	1.901	1.286	17.43	21171	8.879	0.297	NA	0.077	0.365	-61.266	-174.917
85	1	85	1.964	1.323	17.64	30613	8.952	0.323	NA	0.073	0.347	30.635	91.901
86	1	86	1.962	1.234	17.85	23257	9.041	0.377	NA	0.089	0.426	-91.291	-121.925
87	1	87	1.898	1.13	18.06	26760	9.163	0.42	NA	0.122	0.58	-121.386	-30.095
88	1	88	1.782	1.072	18.27	7456	9.293	0.433	NA	0.131	0.622	-153.554	-32.168
89	1	89	1.871	1.025	18.48	7197	9.394	0.503	NA	0.1	0.478	-27.57	125.984
90	1	90	1.798	1.055	18.69	5856	9.473	0.452	NA	0.079	0.376	157.594	-174.836
91	1	91	1.844	1.009	18.9	7155	9.539	0.51	NA	0.066	0.314	-45.208	157.198
92	1	92	1.885	1.13	19.11	6205	9.667	0.414	NA	0.128	0.611	71.134	116.341
93	1	93	1.87	1.291	19.32	6457	9.828	0.272	NA	0.162	0.769	95.422	24.288
94	1	94	2.055	1.295	19.53	22828	10.013	0.416	NA	0.185	0.88	1.348	-94.074
95	1	95	2.07	1.274	19.74	32618	10.039	0.44	NA	0.026	0.125	-55.329	-56.677
96	1	96	1.921	1.293	19.95	24396	10.189	0.307	NA	0.15	0.713	172.528	-132.143
97	1	97	1.769	1.267	20.16	9222	10.344	0.241	NA	0.155	0.736	-170.292	17.18
98	1	98	1.769	1.059	20.37	6589	10.552	0.443	NA	0.208	0.992	-89.867	80.425
99	1	99	1.873	1.235	20.58	11168	10.757	0.318	NA	0.205	0.974	59.463	149.33
100	1	100	1.774	1.289	20.79	5612	10.87	0.222	NA	0.113	0.538	151.286	91.822
101	1	101	1.939	1.434	21	9890	11.089	0.257	NA	0.22	1.045	41.396	-109.89
102	1	102	1.818	1.285	21.21	5683	11.281	0.246	NA	0.192	0.913	-129.116	-170.511
103	1	103	1.899	1.424	21.42	14016	11.441	0.221	NA	0.16	0.764	59.741	-171.143
104	1	104	1.796	1.415	21.63	8347	11.544	0.133	NA	0.103	0.49	-175.131	125.128
105	1	105	1.802	1.437	21.84	6997	11.567	0.127	NA	0.023	0.107	74.663	-110.206
106	1	106	1.728	1.302	22.05	5162	11.721	0.197	NA	0.154	0.734	-118.763	166.575
107	1	107	1.727	1.365	22.26	7123	11.784	0.135	NA	0.063	0.301	91.302	-149.936
108	1	108	1.893	1.571	22.47	13570	12.049	0.217	NA	0.265	1.26	51.149	-40.153
109	1	109	1.907	1.496	22.68	8132	12.126	0.218	NA	0.077	0.366	-79.008	-130.157
110	1	110	1.924	1.633	22.89	16584	12.264	0.272	NA	0.138	0.657	83.109	162.117
111	1	111	1.795	1.589	23.1	9122	12.4	0.142	NA	0.136	0.648	-161.175	115.716
112	1	112	1.757	1.564	23.31	9747	12.446	0.097	NA	0.046	0.218	-147.3	13.874
113	1	113	1.8	1.434	23.52	5181	12.583	0.126	NA	0.137	0.653	-71.687	75.614
114	1	114	1.754	1.388	23.73	6705	12.647	0.125	NA	0.064	0.307	-134.919	-63.232
115	1	115	1.951	1.533	23.94	7590	12.891	0.264	NA	0.244	1.162	36.473	171.393
116	1	116	1.947	1.511	24.15	11549	12.914	0.258	NA	0.023	0.108	-98.67	-135.143
117	1	117	1.726	1.346	24.36	6184	13.189	0.153	NA	0.276	1.313	-143.374	-44.704
118	1	118	1.635	1.549	24.57	10824	13.412	0.078	NA	0.223	1.06	114.213	-102.413
119	1	119	1.572	1.379	24.78	2670	13.594	0.165	NA	0.182	0.866	-110.269	135.517
120	1	120	1.609	1.27	24.99	3893	13.709	0.239	NA	0.115	0.549	-71.209	39.061
121	1	121	1.606	1.194	25.2	5442	13.784	0.312	NA	0.075	0.359	-91.838	-20.629
122	1	122	1.637	1.216	25.41	3795	13.822	0.283	NA	0.037	0.178	35.931	127.769
123	1	123	1.683	1.39	25.62	4908	14.002	0.105	NA	0.18	0.857	75.123	39.192
124	1	124	1.611	1.164	25.83	4744	14.239	0.34	NA	0.237	1.13	-107.487	177.39
125	1	125	1.649	1.179	26.04	4723	14.279	0.318	NA	0.04	0.192	22.192	129.678
126	1	126	1.643	1.279	26.25	7842	14.38	0.22	NA	0.1	0.478	93.288	71.096
127	1	127	1.644	1.315	26.46	5917	14.416	0.185	NA	0.036	0.171	88.005	-5.283
128	1	128	1.58	1.475	26.67	4032	14.588	0.112	NA	0.173	0.822	112.021	24.016
129	1	129	1.584	1.379	26.88	7071	14.684	0.156	NA	0.096	0.457	-87.364	160.615
130	1	130	1.609	1.336	27.09	6338	14.734	0.178	NA	0.05	0.238	-60.703	26.662
131	1	131	1.712	1.557	27.3	9422	14.979	0.066	NA	0.245	1.164	64.85	125.552
132	1	132	1.672	1.603	27.51	7752	15.04	0.11	NA	0.062	0.293	131.133	66.283
133	1	133	1.741	1.63	27.72	20791	15.114	0.144	NA	0.074	0.351	20.943	-110.19
134	1	134	1.633	1.568	27.93	10784	15.238	0.093	NA	0.124	0.591	-150.376	-171.319
135	1	135	1.616	1.599	28.14	22515	15.274	0.128	NA	0.036	0.169	119.244	-90.381
136	1	136	1.558	1.417	28.35	7272	15.465	0.153	NA	0.191	0.912	-107.349	133.407
137	1	137	1.572	1.499	28.56	5779	15.549	0.118	NA	0.084	0.399	80.749	-171.902
138	1	138	1.499	1.482	28.77	9371	15.624	0.191	NA	0.075	0.356	-166.959	112.292
139	1	139	1.545	1.464	28.98	7063	15.673	0.148	NA	0.049	0.233	-22.11	144.85
140	1	140	1.543	1.467	29.19	5742	15.676	0.149	NA	0.003	0.016	115.257	137.366
141	1	141	1.483	1.596	29.4	8437	15.819	0.23	NA	0.142	0.678	114.879	-0.377
142	1	142	1.555	1.442	29.61	6400	15.989	0.145	NA	0.17	0.81	-65.131	179.99
143	1	143	1.6	1.453	29.82	5060	16.035	0.099	NA	0.046	0.221	13.206	78.337
144	1	144	1.59	1.411	30.03	4334	16.078	0.13	NA	0.043	0.204	-103.538	-116.743
145	1	145	1.536	1.386	30.24	4132	16.137	0.188	NA	0.059	0.283	-155.397	-51.86
146	1	146	1.561	1.421	30.45	7204	16.18	0.148	NA	0.042	0.202	54.406	-150.197
147	1	147	1.501	1.712	30.66	18971	16.477	0.288	NA	0.298	1.417	101.606	47.2
148	1	148	1.58	1.676	30.87	21591	16.565	0.212	NA	0.088	0.417	-24.874	-126.48
149	1	149	1.434	1.596	31.08	31795	16.731	0.275	NA	0.166	0.791	-151.4	-126.526
150	1	150	1.47	1.808	31.29	32989	16.946	0.382	NA	0.215	1.023	80.373	-128.227
151	1	151	1.504	1.84	31.5	32691	16.992	0.393	NA	0.047	0.222	44.35	-36.023
152	1	152	1.529	1.81	31.71	27219	17.033	0.353	NA	0.04	0.191	-50.355	-94.705
153	1	153	1.58	1.767	31.92	10756	17.099	0.294	NA	0.066	0.316	-39.952	10.403
154	1	154	1.638	1.676	32.13	12861	17.207	0.188	NA	0.108	0.515	-57.589	-17.638
155	1	155	1.638	1.724	32.34	15300	17.256	0.235	NA	0.048	0.23	90.196	147.785
156	1	156	1.688	1.635	32.55	8544	17.358	0.14	NA	0.102	0.486	-60.73	-150.926
157	1	157	1.721	1.614	32.76	10624	17.397	0.123	NA	0.039	0.188	-32.294	28.436
158	1	158	1.617	1.411	32.97	5664	17.625	0.111	NA	0.228	1.087	-117.171	-84.876
159	1	159	1.541	1.326	33.18	5115	17.739	0.225	NA	0.114	0.542	-132.134	-14.963
160	1	160	1.629	1.382	33.39	5781	17.844	0.128	NA	0.104	0.497	32.056	164.19
161	1	161	1.584	1.459	33.6	2807	17.934	0.112	NA	0.09	0.428	120.337	88.282
162	1	162	1.644	1.379	33.81	1937	18.034	0.125	NA	0.101	0.479	-53.204	-173.542
163	1	163	1.679	1.439	34.02	6816	18.104	0.057	NA	0.07	0.332	60.004	113.209
164	1	164	1.624	1.479	34.23	6681	18.172	0.068	NA	0.068	0.325	143.785	83.781
165	1	165	1.608	1.51	34.44	3517	18.206	0.083	NA	0.034	0.162	117.212	-26.572
166	1	166	1.619	1.446	34.65	3782	18.271	0.086	NA	0.065	0.307	-80.185	162.602
167	1	167	1.655	1.439	34.86	4704	18.307	0.065	NA	0.037	0.174	-10.533	69.652
168	1	168	1.639	1.464	35.07	6291	18.337	0.059	NA	0.029	0.139	123.608	134.141
169	1	169	1.62	1.408	35.28	5399	18.395	0.111	NA	0.058	0.277	-108.623	127.768
170	1	170	1.643	1.452	35.49	3029	18.444	0.063	NA	0.049	0.233	62.068	170.692
171	1	171	1.674	1.522	35.7	7308	18.52	0.031	NA	0.076	0.363	66.477	4.409
172	1	172	1.616	1.481	35.91	5663	18.59	0.074	NA	0.07	0.334	-144.613	148.91
173	1	173	1.628	1.498	36.12	3810	18.611	0.062	NA	0.021	0.099	56.53	-158.857
174	1	174	1.679	1.568	36.33	4657	18.697	0.074	NA	0.086	0.411	53.537	-2.993
175	1	175	1.632	1.409	36.54	3944	18.863	0.103	NA	0.166	0.789	-106.476	-160.013
176	1	176	1.635	1.418	36.75	7091	18.873	0.094	NA	0.009	0.044	71.326	177.802
177	1	177	1.634	1.464	36.96	4910	18.918	0.063	NA	0.046	0.218	91.017	19.692
178	1	178	1.727	1.485	37.17	2303	19.013	0.038	NA	0.095	0.45	13.009	-78.008
179	1	179	1.626	1.439	37.38	2698	19.124	0.084	NA	0.111	0.527	-155.518	-168.527
180	1	180	1.633	1.504	37.59	4441	19.189	0.057	NA	0.065	0.311	83.458	-121.024
181	1	181	1.681	1.43	37.8	7238	19.277	0.066	NA	0.088	0.42	-57.376	-140.834
182	1	182	1.685	1.507	38.01	4614	19.354	0.013	NA	0.077	0.368	87.282	144.658
183	1	183	1.688	1.403	38.22	6207	19.459	0.092	NA	0.104	0.497	-88.108	-175.39
184	1	184	1.677	1.447	38.43	5405	19.505	0.049	NA	0.046	0.219	103.877	-168.015
185	1	185	1.642	1.467	38.64	4149	19.545	0.055	NA	0.04	0.193	150.553	46.675
186	1	186	1.617	1.432	38.85	4998	19.588	0.096	NA	0.043	0.203	-125.5	83.947
187	1	187	1.677	1.428	39.06	4132	19.648	0.067	NA	0.061	0.289	-3.659	121.841
188	1	188	1.642	1.561	39.27	4311	19.786	0.082	NA	0.137	0.654	104.763	108.422
189	1	189	1.646	1.486	39.48	5192	19.861	0.045	NA	0.076	0.36	-87.592	167.645
190	1	190	1.548	1.284	39.69	2946	20.085	0.254	NA	0.224	1.067	-115.938	-28.346
191	1	191	1.651	1.418	39.9	4503	20.254	0.086	NA	0.169	0.804	52.301	168.239
192	1	192	1.711	1.48	40.11	3628	20.341	0.026	NA	0.086	0.412	45.842	-6.459
193	1	193	1.621	1.39	40.32	5600	20.468	0.125	NA	0.127	0.606	-135.3	178.858
194	1	194	1.702	1.361	40.53	6805	20.554	0.134	NA	0.086	0.409	-19.624	115.676
195	1	195	1.662	1.374	40.74	8140	20.595	0.124	NA	0.041	0.197	162.56	-177.816
196	1	196	1.704	1.334	40.95	9218	20.653	0.161	NA	0.058	0.275	-43.829	153.611
197	1	197	1.588	1.507	41.16	10502	20.861	0.102	NA	0.208	0.991	123.828	167.656
198	1	198	1.788	1.562	41.37	29476	21.069	0.119	NA	0.207	0.987	15.43	-108.398
199	1	199	1.768	1.579	41.58	28437	21.095	0.116	NA	0.026	0.125	138.372	122.942
200	1	200	1.771	1.508	41.79	27641	21.166	0.082	NA	0.071	0.339	-88.018	133.61
