# Supplementary material for: Random sub-diffusion and capture of genes by the nuclear pore reduces dynamics and coordinates inter-chromosomal movement
Source: eLife. 2021 May 18;10:e66238. doi: 10.7554/eLife.66238 (PMC8195609; doi:10.7554/eLife.66238)
Supplement: Figure 6—source data 1. [file elife-66238-fig6-data1.zip › CLUST_DB/CLUST_HIS4dip_MinusH/190814_QuickCap_H4dip_MinusH_Pri_20.csv]

Nr	TID	PID	x [micron]	y [micron]	t [sec]	I [val]	Len [micron]	D2S [micron]	D2R [micron]	D2P [micron]	v [micron/sec]	α [deg]	Δα [deg]
1	1	1	1.048	1.651	0	19261	0	0	NA	NA	NA	NA	NA
2	1	2	1.006	1.747	0.21	15795	0.105	0.105	NA	0.105	0.498	113.698	NA
3	1	3	1.046	1.672	0.42	15673	0.189	0.022	NA	0.084	0.4	-62.101	-175.799
4	1	4	1.122	1.69	0.63	14050	0.267	0.083	NA	0.078	0.371	12.827	74.929
5	1	5	1.016	1.839	0.84	10367	0.449	0.19	NA	0.183	0.87	125.424	112.597
6	1	6	1.096	1.838	1.05	13233	0.529	0.193	NA	0.08	0.381	-0.566	-125.99
7	1	7	1.04	1.841	1.26	18523	0.585	0.19	NA	0.056	0.267	176.706	177.271
8	1	8	1.021	1.896	1.47	19434	0.643	0.246	NA	0.058	0.274	108.755	-67.951
9	1	9	0.943	1.678	1.68	23306	0.874	0.109	NA	0.231	1.101	-109.766	141.479
10	1	10	1.142	1.772	1.89	24808	1.094	0.153	NA	0.22	1.047	25.313	135.079
11	1	11	1.096	1.714	2.1	16942	1.168	0.079	NA	0.074	0.353	-127.849	-153.161
12	1	12	1.223	1.645	2.31	17915	1.312	0.175	NA	0.144	0.686	-28.389	99.46
13	1	13	1.172	1.632	2.52	9416	1.365	0.125	NA	0.053	0.251	-165.5	-137.111
14	1	14	1.204	1.684	2.73	15645	1.426	0.159	NA	0.061	0.292	58.361	-136.139
15	1	15	1.192	1.7	2.94	12008	1.446	0.152	NA	0.02	0.097	127.768	69.407
16	1	16	1.276	1.793	3.15	11833	1.571	0.268	NA	0.125	0.595	47.913	-79.856
17	1	17	1.33	1.769	3.36	10504	1.631	0.305	NA	0.059	0.282	-24.132	-72.045
18	1	18	1.281	1.741	3.57	14438	1.687	0.249	NA	0.056	0.269	-150.161	-126.029
19	1	19	1.296	1.755	3.78	9834	1.708	0.269	NA	0.021	0.1	44.164	-165.674
20	1	20	1.291	1.747	3.99	8228	1.718	0.261	NA	0.01	0.046	-123.989	-168.153
21	1	21	1.208	1.718	4.2	11714	1.805	0.173	NA	0.087	0.416	-160.746	-36.757
22	1	22	1.231	1.804	4.41	19076	1.893	0.238	NA	0.088	0.42	75.074	-124.18
23	1	23	1.231	1.86	4.62	20339	1.95	0.278	NA	0.057	0.27	89.86	14.785
24	1	24	1.261	1.852	4.83	11008	1.981	0.293	NA	0.031	0.149	-15.389	-105.249
25	1	25	1.252	1.788	5.04	10239	2.047	0.245	NA	0.065	0.31	-98.347	-82.958
26	1	26	1.454	1.856	5.25	17870	2.26	0.455	NA	0.214	1.017	18.672	117.019
27	1	27	1.297	1.852	5.46	12093	2.417	0.32	NA	0.157	0.746	-178.474	162.855
28	1	28	1.294	1.772	5.67	14318	2.497	0.274	NA	0.08	0.382	-92.479	85.995
29	1	29	1.194	1.788	5.88	10336	2.599	0.199	NA	0.102	0.484	170.96	-96.561
30	1	30	1.185	1.739	6.09	8731	2.649	0.162	NA	0.05	0.237	-100.347	88.693
31	1	31	1.201	1.708	6.3	7389	2.683	0.163	NA	0.034	0.164	-61.161	39.187
32	1	32	1.207	1.656	6.51	11283	2.736	0.159	NA	0.053	0.252	-83.848	-22.687
33	1	33	1.186	1.637	6.72	11899	2.764	0.139	NA	0.028	0.133	-137.572	-53.724
34	1	34	1.079	1.679	6.93	15675	2.879	0.041	NA	0.115	0.55	158.604	-63.825
35	1	35	1.012	1.592	7.14	15963	2.989	0.069	NA	0.11	0.523	-127.174	74.222
36	1	36	1.192	1.704	7.35	18649	3.201	0.153	NA	0.212	1.008	32.111	159.285
37	1	37	1.222	1.727	7.56	20855	3.238	0.189	NA	0.038	0.179	37.482	5.372
38	1	38	1.044	1.782	7.77	18562	3.424	0.131	NA	0.186	0.886	162.738	125.255
39	1	39	1.054	1.787	7.98	14696	3.435	0.137	NA	0.011	0.053	28.598	-134.14
40	1	40	1.1	1.803	8.19	22828	3.484	0.161	NA	0.049	0.232	19.057	-9.54
41	1	41	1.266	1.817	8.4	15210	3.651	0.273	NA	0.166	0.792	4.621	-14.436
42	1	42	1.289	1.848	8.61	18937	3.69	0.311	NA	0.039	0.186	53.317	48.696
43	1	43	1.527	1.973	8.82	13990	3.958	0.577	NA	0.269	1.28	27.66	-25.657
44	1	44	1.558	2.022	9.03	17218	4.017	0.63	NA	0.058	0.277	57.855	30.195
45	1	45	1.52	2.011	9.24	18564	4.056	0.594	NA	0.039	0.187	-163.849	138.296
46	1	46	1.505	2.038	9.45	21947	4.087	0.598	NA	0.031	0.147	120.419	-75.732
47	1	47	1.538	1.979	9.66	21898	4.154	0.59	NA	0.067	0.321	-60.308	179.273
48	1	48	1.416	1.899	9.87	18873	4.3	0.444	NA	0.146	0.693	-146.747	-86.439
49	1	49	1.512	1.967	10.08	16522	4.417	0.561	NA	0.117	0.558	35.022	-178.231
50	1	50	1.495	1.968	10.29	14809	4.434	0.548	NA	0.018	0.083	174.533	139.511
51	1	51	1.397	1.899	10.5	17681	4.554	0.428	NA	0.12	0.569	-144.541	40.925
52	1	52	1.429	2.021	10.71	19912	4.68	0.531	NA	0.126	0.601	75.643	-139.815
53	1	53	1.312	2.023	10.92	16055	4.797	0.456	NA	0.116	0.554	178.96	103.317
54	1	54	1.35	1.912	11.13	12947	4.914	0.399	NA	0.118	0.56	-71.275	109.765
55	1	55	1.312	1.911	11.34	14291	4.952	0.37	NA	0.038	0.18	-178.473	-107.198
56	1	56	1.404	1.967	11.55	19490	5.06	0.476	NA	0.108	0.514	31.173	-150.354
57	1	57	1.422	1.927	11.76	12258	5.104	0.464	NA	0.044	0.208	-66.794	-97.967
58	1	58	1.446	1.945	11.97	14210	5.134	0.494	NA	0.03	0.144	36.763	103.556
59	1	59	1.56	2.047	12.18	19667	5.288	0.647	NA	0.154	0.731	41.884	5.121
60	1	60	1.543	2.042	12.39	13130	5.306	0.63	NA	0.018	0.088	-162.022	156.094
61	1	61	1.568	2.041	12.6	12712	5.332	0.65	NA	0.026	0.122	-1.232	160.79
62	1	62	1.356	2.071	12.81	12121	5.546	0.52	NA	0.214	1.02	172.048	173.28
63	1	63	1.57	2.017	13.02	20723	5.766	0.637	NA	0.22	1.049	-14.143	173.809
64	1	64	1.697	2.102	13.23	12915	5.919	0.79	NA	0.153	0.729	33.84	47.983
65	1	65	1.573	2.05	13.44	14681	6.054	0.659	NA	0.134	0.639	-156.968	169.192
66	1	66	1.511	2.062	13.65	5363	6.117	0.619	NA	0.063	0.301	168.253	-34.779
67	1	67	1.467	2.003	13.86	2353	6.191	0.547	NA	0.074	0.352	-126.822	64.925
68	1	68	1.621	2.085	14.07	16168	6.365	0.718	NA	0.174	0.829	27.945	154.768
69	1	69	1.693	2.083	14.28	7210	6.437	0.775	NA	0.072	0.342	-1.863	-29.808
70	1	70	1.691	2.068	14.49	7967	6.451	0.766	NA	0.014	0.069	-96.475	-94.612
71	1	71	1.58	2.028	14.7	11816	6.57	0.651	NA	0.118	0.564	-160.242	-63.767
72	1	72	1.571	2.089	14.91	9000	6.631	0.682	NA	0.061	0.293	98.223	-101.535
73	1	73	1.635	2.124	15.12	10353	6.704	0.753	NA	0.073	0.347	28.292	-69.931
74	1	74	1.616	2.037	15.33	18259	6.793	0.686	NA	0.089	0.424	-102.354	-130.646
75	1	75	1.665	2.086	15.54	11835	6.863	0.754	NA	0.07	0.332	45.66	148.014
76	1	76	1.535	2.058	15.75	8309	6.995	0.635	NA	0.132	0.63	-167.815	146.525
77	1	77	1.49	2.079	15.96	8932	7.045	0.615	NA	0.05	0.237	155.83	-36.355
78	1	78	1.488	2.135	16.17	12019	7.101	0.654	NA	0.056	0.267	91.924	-63.906
79	1	79	1.489	2.059	16.38	11351	7.177	0.6	NA	0.076	0.362	-89.242	178.834
80	1	80	1.393	1.995	16.59	4703	7.293	0.487	NA	0.116	0.551	-146.548	-57.306
81	1	81	1.461	2.117	16.8	9642	7.433	0.623	NA	0.14	0.668	60.919	-152.533
82	1	82	1.697	2.093	17.01	11347	7.67	0.785	NA	0.238	1.131	-5.993	-66.912
83	1	83	1.456	2.128	17.22	15571	7.914	0.627	NA	0.244	1.162	171.58	177.573
84	1	84	1.449	2.149	17.43	12616	7.936	0.639	NA	0.021	0.101	106.914	-64.666
85	1	85	1.494	2.14	17.64	14495	7.981	0.662	NA	0.045	0.214	-10.623	-117.537
86	1	86	1.512	2.195	17.85	11671	8.038	0.715	NA	0.058	0.275	71.828	82.451
87	1	87	1.463	2.155	18.06	4315	8.102	0.653	NA	0.063	0.3	-139.957	148.215
88	1	88	1.646	2.144	18.27	14843	8.284	0.774	NA	0.183	0.87	-3.426	136.531
89	1	89	1.674	2.197	18.48	15054	8.345	0.831	NA	0.06	0.288	61.793	65.22
90	1	90	1.511	2.199	18.69	9841	8.508	0.717	NA	0.164	0.779	179.342	117.549
91	1	91	1.633	2.156	18.9	11520	8.638	0.773	NA	0.13	0.619	-19.148	161.51
92	1	92	1.727	2.154	19.11	13177	8.732	0.845	NA	0.094	0.448	-1.606	17.541
93	1	93	1.701	2.207	19.32	15263	8.792	0.857	NA	0.059	0.283	116.655	118.262
94	1	94	1.777	2.169	19.53	14101	8.876	0.894	NA	0.084	0.402	-26.216	-142.871
95	1	95	1.726	2.199	19.74	11046	8.935	0.872	NA	0.059	0.28	149.423	175.638
96	1	96	1.728	2.163	19.95	14801	8.972	0.851	NA	0.037	0.175	-86.174	124.404
97	1	97	1.722	2.161	20.16	12622	8.979	0.845	NA	0.007	0.032	-161.994	-75.82
98	1	98	1.735	2.164	20.37	17785	8.992	0.858	NA	0.014	0.065	15.501	177.495
99	1	99	1.678	2.115	20.58	15044	9.068	0.782	NA	0.076	0.36	-138.977	-154.478
100	1	100	1.693	2.12	20.79	16362	9.083	0.797	NA	0.015	0.073	19.625	158.602
101	1	101	1.762	2.171	21	15468	9.169	0.883	NA	0.086	0.41	36.072	16.446
102	1	102	1.761	2.219	21.21	16128	9.218	0.912	NA	0.049	0.232	90.743	54.672
103	1	103	1.73	2.147	21.42	15498	9.296	0.843	NA	0.079	0.374	-113.497	155.759
104	1	104	1.715	2.145	21.63	17979	9.312	0.83	NA	0.015	0.072	-172.049	-58.551
105	1	105	1.626	2.13	21.84	10961	9.402	0.75	NA	0.091	0.432	-170.595	1.453
106	1	106	1.762	2.242	22.05	10013	9.578	0.926	NA	0.176	0.838	39.282	-150.122
107	1	107	1.633	2.107	22.26	11645	9.765	0.741	NA	0.187	0.888	-133.842	-173.125
108	1	108	1.607	2.025	22.47	11492	9.851	0.672	NA	0.086	0.41	-107.644	26.199
109	1	109	1.664	2.103	22.68	10184	9.947	0.763	NA	0.096	0.459	53.727	161.371
110	1	110	1.658	2.039	22.89	8908	10.011	0.722	NA	0.064	0.306	-95.098	-148.825
111	1	111	1.691	2.181	23.1	11509	10.157	0.833	NA	0.146	0.695	76.883	171.981
112	1	112	1.77	2.097	23.31	6150	10.272	0.848	NA	0.115	0.546	-46.673	-123.556
113	1	113	1.614	2.18	23.52	10105	10.449	0.775	NA	0.176	0.84	151.984	-161.343
114	1	114	1.492	2.098	23.73	11972	10.596	0.63	NA	0.147	0.7	-145.973	62.043
115	1	115	1.61	2.166	23.94	6304	10.732	0.762	NA	0.136	0.648	29.761	175.733
116	1	116	1.52	2.084	24.15	6306	10.854	0.64	NA	0.122	0.581	-137.733	-167.494
117	1	117	1.424	2.079	24.36	10094	10.95	0.569	NA	0.097	0.46	-177.246	-39.514
118	1	118	1.428	2.013	24.57	11620	11.016	0.524	NA	0.066	0.315	-86.48	90.766
119	1	119	1.462	2.008	24.78	14227	11.051	0.546	NA	0.035	0.164	-8.114	78.366
120	1	120	1.46	2.03	24.99	24503	11.073	0.56	NA	0.022	0.107	95.719	103.833
121	1	121	1.395	2.067	25.2	11549	11.147	0.542	NA	0.074	0.353	150.219	54.5
122	1	122	1.454	2.165	25.41	9098	11.261	0.655	NA	0.114	0.541	59.017	-91.202
123	1	123	1.279	1.942	25.62	7810	11.544	0.371	NA	0.283	1.348	-128.235	172.748
124	1	124	1.259	1.92	25.83	8130	11.574	0.341	NA	0.03	0.143	-131.937	-3.702
125	1	125	1.365	2.073	26.04	7921	11.76	0.527	NA	0.186	0.886	55.174	-172.889
126	1	126	1.349	2.085	26.25	5745	11.781	0.528	NA	0.02	0.096	142.008	86.835
127	1	127	1.393	2.11	26.46	6623	11.831	0.574	NA	0.05	0.239	29.054	-112.955
128	1	128	1.458	2.019	26.67	4697	11.943	0.55	NA	0.112	0.532	-54.466	-83.52
129	1	129	1.499	2.172	26.88	9083	12.102	0.689	NA	0.159	0.757	75.157	129.623
130	1	130	1.45	2.197	27.09	4861	12.156	0.678	NA	0.055	0.261	153.237	78.08
131	1	131	1.463	2.254	27.3	7246	12.214	0.731	NA	0.058	0.276	76.966	-76.271
132	1	132	1.378	2.223	27.51	12066	12.304	0.66	NA	0.09	0.428	-159.795	123.24
133	1	133	1.444	2.231	27.72	6016	12.37	0.702	NA	0.066	0.315	7.314	167.108
134	1	134	1.682	2.245	27.93	6239	12.609	0.869	NA	0.239	1.137	3.474	-3.84
135	1	135	1.702	2.285	28.14	15601	12.653	0.911	NA	0.044	0.21	62.558	59.084
136	1	136	1.859	2.196	28.35	16576	12.834	0.977	NA	0.18	0.859	-29.519	-92.077
137	1	137	1.619	2.108	28.56	15101	13.09	0.731	NA	0.256	1.22	-160.005	-130.486
138	1	138	1.614	2.111	28.77	15296	13.095	0.729	NA	0.005	0.025	151.976	-48.019
139	1	139	1.623	1.968	28.98	7942	13.238	0.656	NA	0.143	0.681	-86.292	121.732
140	1	140	1.644	2.024	29.19	21600	13.298	0.703	NA	0.06	0.286	69.91	156.201
141	1	141	1.724	2.113	29.4	14815	13.417	0.818	NA	0.119	0.568	47.992	-21.918
142	1	142	1.831	2.196	29.61	13216	13.553	0.953	NA	0.135	0.645	37.814	-10.178
143	1	143	1.783	2.173	29.82	16089	13.606	0.901	NA	0.053	0.253	-154.867	167.319
144	1	144	1.715	2.076	30.03	14419	13.724	0.791	NA	0.118	0.563	-124.868	29.999
145	1	145	1.623	2.109	30.24	16977	13.822	0.734	NA	0.098	0.465	160.723	-74.409
146	1	146	1.695	2.071	30.45	8682	13.904	0.771	NA	0.082	0.388	-27.457	171.819
147	1	147	1.684	2.135	30.66	20251	13.968	0.799	NA	0.065	0.308	99.891	127.349
148	1	148	1.609	2.102	30.87	19656	14.05	0.719	NA	0.082	0.391	-156.537	103.572
149	1	149	1.692	2.246	31.08	18188	14.216	0.877	NA	0.166	0.791	59.79	-143.673
150	1	150	1.732	2.108	31.29	15304	14.359	0.822	NA	0.143	0.68	-74.064	-133.854
151	1	151	1.752	2.182	31.5	15106	14.436	0.881	NA	0.076	0.364	74.926	148.99
152	1	152	1.76	2.166	31.71	20774	14.454	0.879	NA	0.018	0.086	-61.537	-136.463
153	1	153	1.688	2.196	31.92	16347	14.532	0.84	NA	0.078	0.373	157.703	-140.761
154	1	154	1.701	2.189	32.13	18208	14.547	0.846	NA	0.015	0.07	-27.444	174.853
155	1	155	1.807	2.237	32.34	13823	14.663	0.958	NA	0.116	0.554	24.081	51.525
156	1	156	1.828	2.239	32.55	11199	14.684	0.976	NA	0.021	0.1	5.493	-18.588
157	1	157	1.77	2.196	32.76	16846	14.755	0.905	NA	0.071	0.34	-143.559	-149.052
158	1	158	1.709	2.19	32.97	15310	14.818	0.852	NA	0.062	0.296	-174.063	-30.504
159	1	159	1.697	2.077	33.18	17339	14.931	0.776	NA	0.114	0.541	-95.805	78.257
160	1	160	1.707	2.107	33.39	18967	14.963	0.801	NA	0.032	0.152	72.683	168.488
161	1	161	1.847	2.165	33.6	23381	15.115	0.95	NA	0.152	0.725	22.367	-50.316
162	1	162	1.829	2.197	33.81	14988	15.152	0.953	NA	0.037	0.175	119.024	96.657
163	1	163	1.813	2.251	34.02	22719	15.209	0.972	NA	0.057	0.27	107.318	-11.706
164	1	164	1.888	2.274	34.23	8663	15.288	1.046	NA	0.079	0.377	16.697	-90.62
165	1	165	1.819	2.192	34.44	16699	15.395	0.942	NA	0.108	0.512	-130.401	-147.099
166	1	166	1.818	2.26	34.65	18841	15.463	0.982	NA	0.068	0.324	90.463	-139.136
167	1	167	1.613	2.282	34.86	18084	15.67	0.847	NA	0.206	0.981	173.85	83.387
168	1	168	1.232	2	35.07	1881	16.145	0.394	NA	0.475	2.262	-143.469	42.681
169	1	169	1.701	2.283	35.28	10811	16.693	0.908	NA	0.548	2.61	31.158	174.627
170	1	170	1.615	2.266	35.49	20870	16.78	0.836	NA	0.088	0.418	-168.873	159.969
171	1	171	1.606	2.263	35.7	15867	16.789	0.829	NA	0.009	0.042	-161.645	7.228
172	1	172	1.72	2.249	35.91	20081	16.904	0.899	NA	0.115	0.546	-7.242	154.403
173	1	173	1.754	2.251	36.12	17657	16.938	0.926	NA	0.034	0.162	3.181	10.423
174	1	174	1.656	2.156	36.33	18182	17.074	0.79	NA	0.137	0.651	-135.744	-138.925
175	1	175	1.718	2.118	36.54	20168	17.147	0.817	NA	0.072	0.344	-30.995	104.749
176	1	176	1.462	2.06	36.75	7327	17.41	0.582	NA	0.263	1.252	-167.203	-136.208
177	1	177	1.461	1.984	36.96	10387	17.486	0.531	NA	0.076	0.363	-90.166	77.037
178	1	178	1.437	2.013	37.17	7660	17.524	0.531	NA	0.038	0.182	130	-139.833
179	1	179	1.37	2.098	37.38	3140	17.632	0.551	NA	0.108	0.515	128.315	-1.686
180	1	180	1.489	2.024	37.59	7872	17.772	0.577	NA	0.14	0.667	-32.067	-160.382
181	1	181	1.581	1.964	37.8	9337	17.882	0.618	NA	0.11	0.524	-32.823	-0.755
182	1	182	1.458	2.001	38.01	8398	18.01	0.539	NA	0.128	0.61	163.222	-163.955
183	1	183	1.56	2.015	38.22	14474	18.113	0.628	NA	0.103	0.49	7.541	-155.681
184	1	184	1.607	2.075	38.43	19786	18.189	0.701	NA	0.076	0.361	52.394	44.853
185	1	185	1.662	2.098	38.64	21975	18.249	0.759	NA	0.06	0.286	22.851	-29.543
186	1	186	1.696	2.231	38.85	11039	18.386	0.87	NA	0.137	0.653	75.452	52.601
187	1	187	1.696	2.141	39.06	10687	18.476	0.813	NA	0.09	0.427	-89.975	-165.426
188	1	188	1.631	2.101	39.27	16066	18.553	0.736	NA	0.077	0.365	-148.181	-58.206
189	1	189	1.724	2.098	39.48	14967	18.645	0.81	NA	0.093	0.441	-1.96	146.221
190	1	190	1.724	2.191	39.69	9373	18.739	0.865	NA	0.093	0.445	89.902	91.862
191	1	191	1.736	2.22	39.9	8791	18.77	0.892	NA	0.031	0.148	67.326	-22.576
192	1	192	1.662	2.159	40.11	12209	18.865	0.797	NA	0.095	0.455	-140.526	152.148
193	1	193	1.51	2.145	40.32	7133	19.018	0.676	NA	0.153	0.727	-174.611	-34.085
194	1	194	1.515	2.058	40.53	7936	19.105	0.619	NA	0.087	0.414	-86.664	87.947
195	1	195	1.564	2.238	40.74	7240	19.291	0.781	NA	0.186	0.887	74.971	161.635
196	1	196	1.365	2.086	40.95	3537	19.541	0.538	NA	0.25	1.191	-142.68	142.349
197	1	197	1.469	2.042	41.16	9621	19.655	0.574	NA	0.113	0.54	-22.964	119.716
198	1	198	1.487	2.093	41.37	9002	19.709	0.623	NA	0.054	0.259	70.448	93.412
199	1	199	1.301	2.156	41.58	6828	19.906	0.564	NA	0.197	0.936	161.425	90.977
200	1	200	1.286	2.073	41.79	8759	19.99	0.484	NA	0.084	0.402	-100.027	98.548
