# Supplementary material for: Random sub-diffusion and capture of genes by the nuclear pore reduces dynamics and coordinates inter-chromosomal movement
Source: eLife. 2021 May 18;10:e66238. doi: 10.7554/eLife.66238 (PMC8195609; doi:10.7554/eLife.66238)
Supplement: Figure 6—source data 1. [file elife-66238-fig6-data1.zip › CLUST_DB/CLUST_HIS4dip_MinusH/190814_QuickCap_H4dip_MinusH_Pri_22.csv]

Nr	TID	PID	x [micron]	y [micron]	t [sec]	I [val]	Len [micron]	D2S [micron]	D2R [micron]	D2P [micron]	v [micron/sec]	α [deg]	Δα [deg]
1	1	1	1.452	1.018	0	32701	0	0	NA	NA	NA	NA	NA
2	1	2	1.459	0.992	0.21	32680	0.027	0.027	NA	0.027	0.127	-75.958	NA
3	1	3	1.435	1.015	0.42	31635	0.06	0.018	NA	0.033	0.159	135.927	-148.116
4	1	4	1.299	1.05	0.63	32198	0.2	0.156	NA	0.14	0.667	165.713	29.786
5	1	5	1.264	1.005	0.84	31927	0.257	0.189	NA	0.057	0.272	-128.508	65.779
6	1	6	1.289	0.986	1.05	33375	0.289	0.167	NA	0.032	0.151	-37.79	90.717
7	1	7	1.234	0.933	1.26	31936	0.365	0.234	NA	0.076	0.361	-135.929	-98.139
8	1	8	1.232	1.078	1.47	31059	0.51	0.228	NA	0.145	0.689	90.906	-133.164
9	1	9	1.222	1.021	1.68	31014	0.567	0.231	NA	0.057	0.273	-100.224	168.87
10	1	10	1.165	0.984	1.89	31441	0.634	0.289	NA	0.067	0.321	-146.959	-46.735
11	1	11	1.166	1.026	2.1	31148	0.676	0.286	NA	0.041	0.198	88.008	-125.033
12	1	12	1.118	0.989	2.31	31833	0.737	0.336	NA	0.061	0.291	-142.541	129.45
13	1	13	1.206	0.978	2.52	32672	0.826	0.25	NA	0.089	0.421	-6.658	135.883
14	1	14	1.216	1.03	2.73	32153	0.879	0.237	NA	0.053	0.253	79.144	85.802
15	1	15	1.27	0.984	2.94	30975	0.95	0.185	NA	0.072	0.342	-40.773	-119.917
16	1	16	1.182	1.025	3.15	31357	1.048	0.27	NA	0.097	0.462	154.96	-164.268
17	1	17	1.134	0.965	3.36	32486	1.124	0.322	NA	0.077	0.364	-128.654	76.387
18	1	18	1.148	1.014	3.57	30660	1.175	0.304	NA	0.051	0.244	74.53	-156.816
19	1	19	1.169	0.979	3.78	31029	1.216	0.286	NA	0.04	0.193	-59.635	-134.165
20	1	20	1.203	1.009	3.99	32430	1.261	0.25	NA	0.045	0.215	40.494	100.129
21	1	21	1.097	1.016	4.2	31903	1.367	0.355	NA	0.106	0.504	175.787	135.293
22	1	22	1.049	0.993	4.41	30506	1.42	0.404	NA	0.054	0.256	-154.628	29.585
23	1	23	1.129	1.095	4.62	31692	1.55	0.332	NA	0.13	0.617	51.645	-153.727
24	1	24	1.154	1.105	4.83	31003	1.577	0.311	NA	0.027	0.127	22.604	-29.041
25	1	25	1.224	1.036	5.04	31362	1.676	0.229	NA	0.099	0.472	-44.746	-67.349
26	1	26	1.081	0.969	5.25	30649	1.834	0.374	NA	0.158	0.752	-155.095	-110.349
27	1	27	1.169	0.922	5.46	31289	1.934	0.299	NA	0.1	0.477	-28.183	126.913
28	1	28	1.333	0.899	5.67	31349	2.099	0.168	NA	0.166	0.789	-7.958	20.224
29	1	29	1.2	0.886	5.88	32586	2.233	0.284	NA	0.133	0.636	-174.606	-166.648
30	1	30	1.15	0.975	6.09	31867	2.335	0.305	NA	0.102	0.487	119.288	-66.106
31	1	31	1.226	0.961	6.3	32132	2.412	0.233	NA	0.077	0.365	-10.544	-129.832
32	1	32	1.32	0.896	6.51	31588	2.527	0.18	NA	0.115	0.547	-34.599	-24.055
33	1	33	1.258	0.915	6.72	31453	2.592	0.22	NA	0.065	0.309	163.535	-161.865
34	1	34	1.138	0.871	6.93	31379	2.719	0.347	NA	0.128	0.608	-160.248	36.217
35	1	35	1.141	0.781	7.14	32614	2.81	0.391	NA	0.09	0.431	-87.802	72.446
36	1	36	1.177	0.77	7.35	31803	2.847	0.371	NA	0.037	0.177	-17.505	70.297
37	1	37	1.191	0.798	7.56	32349	2.878	0.341	NA	0.032	0.151	62.879	80.385
38	1	38	1.273	0.823	7.77	30094	2.963	0.266	NA	0.085	0.404	16.766	-46.114
39	1	39	1.266	0.743	7.98	29770	3.044	0.332	NA	0.08	0.382	-94.331	-111.096
40	1	40	1.261	0.768	8.19	30254	3.07	0.315	NA	0.026	0.126	102.481	-163.188
41	1	41	1.259	0.976	8.4	30986	3.277	0.198	NA	0.207	0.987	90.537	-11.944
42	1	42	1.359	0.941	8.61	31208	3.383	0.121	NA	0.106	0.505	-19.253	-109.791
43	1	43	1.37	0.841	8.82	33045	3.483	0.195	NA	0.1	0.476	-83.676	-64.423
44	1	44	1.355	0.929	9.03	31780	3.572	0.132	NA	0.089	0.423	99.596	-176.727
45	1	45	1.277	1.005	9.24	31475	3.681	0.175	NA	0.109	0.518	135.694	36.098
46	1	46	1.287	1.029	9.45	32499	3.707	0.166	NA	0.026	0.126	68.749	-66.946
47	1	47	1.314	0.96	9.66	31686	3.782	0.15	NA	0.075	0.356	-68.64	-137.389
48	1	48	1.366	0.891	9.87	32938	3.868	0.154	NA	0.086	0.409	-53.137	15.503
49	1	49	1.306	1.047	10.08	32633	4.035	0.149	NA	0.167	0.793	110.792	163.928
50	1	50	1.261	1.004	10.29	32247	4.097	0.192	NA	0.062	0.295	-136.814	112.395
51	1	51	1.312	1.107	10.5	31067	4.211	0.167	NA	0.114	0.543	63.866	-159.32
52	1	52	1.252	0.97	10.71	32575	4.36	0.206	NA	0.149	0.711	-113.607	-177.473
53	1	53	1.22	1.048	10.92	29984	4.444	0.234	NA	0.084	0.4	112.164	-134.229
54	1	54	1.292	1.159	11.13	32859	4.577	0.214	NA	0.133	0.632	57.149	-55.015
55	1	55	1.379	1.129	11.34	33192	4.669	0.133	NA	0.092	0.44	-18.936	-76.086
56	1	56	1.276	1.044	11.55	31645	4.803	0.178	NA	0.134	0.638	-140.206	-121.27
57	1	57	1.24	1.064	11.76	25017	4.844	0.217	NA	0.042	0.198	151.089	-68.705
58	1	58	1.383	1.132	11.97	27537	5.003	0.134	NA	0.158	0.754	25.696	-125.392
59	1	59	1.438	1.148	12.18	27368	5.061	0.131	NA	0.058	0.276	15.825	-9.872
60	1	60	1.378	1.192	12.39	23586	5.135	0.189	NA	0.074	0.354	144.244	128.419
61	1	61	1.201	1.155	12.6	18107	5.316	0.286	NA	0.181	0.862	-168.243	47.513
62	1	62	1.302	1.172	12.81	33751	5.419	0.215	NA	0.103	0.49	9.804	178.047
63	1	63	1.392	1.114	13.02	30246	5.526	0.113	NA	0.107	0.51	-33.071	-42.874
64	1	64	1.4	1.053	13.23	32721	5.587	0.063	NA	0.061	0.291	-82.441	-49.37
65	1	65	1.486	1.109	13.44	24898	5.689	0.097	NA	0.102	0.487	33.105	115.546
66	1	66	1.469	1.033	13.65	24962	5.767	0.023	NA	0.078	0.371	-101.928	-135.033
67	1	67	1.491	1.048	13.86	33939	5.793	0.049	NA	0.026	0.124	34.981	136.91
68	1	68	1.422	1.045	14.07	33060	5.862	0.041	NA	0.068	0.326	-177.791	147.228
69	1	69	1.394	1.041	14.28	33201	5.89	0.062	NA	0.028	0.135	-171.924	5.867
70	1	70	1.401	1.032	14.49	32872	5.901	0.053	NA	0.012	0.055	-56.405	115.518
71	1	71	1.487	1.096	14.7	31982	6.009	0.085	NA	0.108	0.513	36.505	92.91
72	1	72	1.447	1.149	14.91	33023	6.076	0.131	NA	0.067	0.319	127.299	90.794
73	1	73	1.388	1.128	15.12	32742	6.138	0.127	NA	0.062	0.296	-159.95	72.751
74	1	74	1.521	1.086	15.33	31195	6.277	0.096	NA	0.139	0.661	-17.682	142.268
75	1	75	1.513	1.145	15.54	31466	6.338	0.141	NA	0.06	0.287	97.211	114.893
76	1	76	1.491	1.232	15.75	32110	6.427	0.218	NA	0.089	0.426	104.3	7.09
77	1	77	1.511	1.152	15.96	31929	6.509	0.147	NA	0.082	0.391	-76.128	179.572
78	1	78	1.515	1.059	16.17	31483	6.602	0.075	NA	0.093	0.444	-87.542	-11.414
79	1	79	1.443	1.066	16.38	30941	6.675	0.049	NA	0.072	0.345	174.877	-97.58
80	1	80	1.516	1.099	16.59	31863	6.755	0.103	NA	0.08	0.383	24.348	-150.53
81	1	81	1.491	1.053	16.8	31543	6.807	0.052	NA	0.052	0.249	-118.11	-142.457
82	1	82	1.536	1.058	17.01	30150	6.852	0.093	NA	0.045	0.214	7.064	125.174
83	1	83	1.459	1.104	17.22	32942	6.942	0.086	NA	0.089	0.424	149.057	141.993
84	1	84	1.539	1.162	17.43	30359	7.04	0.168	NA	0.098	0.467	36.187	-112.87
85	1	85	1.525	1.314	17.64	31240	7.192	0.305	NA	0.152	0.726	95.078	58.891
86	1	86	1.611	1.331	17.85	30528	7.28	0.351	NA	0.088	0.418	11.107	-83.971
87	1	87	1.575	1.34	18.06	32117	7.318	0.344	NA	0.038	0.179	166.389	155.283
88	1	88	1.674	1.328	18.27	32155	7.418	0.381	NA	0.1	0.476	-6.653	-173.042
89	1	89	1.541	1.194	18.48	31054	7.606	0.197	NA	0.189	0.899	-134.897	-128.245
90	1	90	1.561	1.194	18.69	32057	7.626	0.206	NA	0.02	0.095	-2.35	132.548
91	1	91	1.715	1.199	18.9	30566	7.78	0.318	NA	0.154	0.733	1.895	4.245
92	1	92	1.703	1.161	19.11	31031	7.82	0.288	NA	0.04	0.189	-107.582	-109.477
93	1	93	1.692	1.227	19.32	32689	7.887	0.318	NA	0.067	0.318	98.763	-153.656
94	1	94	1.597	1.248	19.53	33151	7.985	0.272	NA	0.098	0.466	167.472	68.709
95	1	95	1.573	1.249	19.74	32430	8.009	0.261	NA	0.024	0.114	176.841	9.369
96	1	96	1.465	1.124	19.95	32927	8.174	0.107	NA	0.165	0.786	-130.742	52.417
97	1	97	1.561	1.173	20.16	33226	8.281	0.189	NA	0.107	0.511	26.981	157.723
98	1	98	1.571	1.135	20.37	32010	8.32	0.167	NA	0.039	0.185	-74.305	-101.286
99	1	99	1.536	1.163	20.58	31788	8.365	0.168	NA	0.045	0.213	141.366	-144.33
100	1	100	1.595	1.211	20.79	32264	8.44	0.24	NA	0.075	0.359	39.013	-102.353
101	1	101	1.59	1.298	21	32533	8.527	0.312	NA	0.087	0.415	93.305	54.293
102	1	102	1.554	1.358	21.21	29512	8.598	0.355	NA	0.071	0.336	121.037	27.732
103	1	103	1.52	1.322	21.42	32896	8.647	0.311	NA	0.05	0.236	-132.279	106.684
104	1	104	1.549	1.325	21.63	27099	8.677	0.322	NA	0.029	0.139	7.298	139.577
105	1	105	1.513	1.254	21.84	22909	8.757	0.244	NA	0.08	0.381	-116.772	-124.07
106	1	106	1.428	1.265	22.05	18487	8.842	0.249	NA	0.086	0.409	172.371	-70.857
107	1	107	1.338	1.275	22.26	20921	8.933	0.281	NA	0.091	0.433	173.994	1.623
108	1	108	1.349	1.293	22.47	13326	8.955	0.294	NA	0.021	0.102	57.91	-116.084
109	1	109	1.438	1.181	22.68	21649	9.098	0.164	NA	0.143	0.681	-51.671	-109.581
110	1	110	1.506	1.161	22.89	15170	9.169	0.153	NA	0.071	0.338	-16.053	35.619
111	1	111	1.569	1.165	23.1	23827	9.232	0.188	NA	0.063	0.3	3.373	19.426
112	1	112	1.58	1.264	23.31	29693	9.331	0.277	NA	0.099	0.473	83.364	79.991
113	1	113	1.6	1.199	23.52	25444	9.399	0.233	NA	0.068	0.324	-73.157	-156.521
114	1	114	1.564	1.213	23.73	29041	9.437	0.225	NA	0.038	0.183	158.397	-128.446
115	1	115	1.592	1.222	23.94	20196	9.467	0.248	NA	0.029	0.14	19.415	-138.982
116	1	116	1.598	1.236	24.15	23306	9.481	0.262	NA	0.015	0.07	65.494	46.079
117	1	117	1.507	1.225	24.36	33102	9.573	0.214	NA	0.091	0.435	-173.304	121.201
118	1	118	1.554	1.266	24.57	31340	9.634	0.268	NA	0.062	0.294	41.366	-145.33
119	1	119	1.495	1.345	24.78	32665	9.732	0.33	NA	0.098	0.466	126.587	85.221
120	1	120	1.557	1.419	24.99	34054	9.829	0.415	NA	0.097	0.462	50.296	-76.29
121	1	121	1.581	1.429	25.2	33375	9.855	0.431	NA	0.025	0.121	22.122	-28.174
122	1	122	1.569	1.437	25.41	33028	9.87	0.435	NA	0.015	0.07	146.839	124.717
123	1	123	1.565	1.363	25.62	26711	9.943	0.363	NA	0.074	0.352	-93.109	120.052
124	1	124	1.623	1.378	25.83	22641	10.004	0.399	NA	0.06	0.288	14.405	107.514
125	1	125	1.58	1.29	26.04	25156	10.103	0.3	NA	0.099	0.47	-116.229	-130.634
126	1	126	1.543	1.251	26.25	23293	10.156	0.25	NA	0.054	0.255	-133.989	-17.759
127	1	127	1.485	1.323	26.46	14943	10.247	0.306	NA	0.091	0.435	128.687	-97.324
128	1	128	1.396	1.325	26.67	24661	10.337	0.312	NA	0.089	0.426	178.273	49.586
129	1	129	1.425	1.246	26.88	24121	10.421	0.23	NA	0.084	0.401	-69.849	111.878
130	1	130	1.499	1.374	27.09	23163	10.569	0.359	NA	0.148	0.703	59.983	129.832
131	1	131	1.661	1.277	27.3	30521	10.758	0.332	NA	0.189	0.901	-30.942	-90.926
132	1	132	1.64	1.282	27.51	19345	10.78	0.324	NA	0.022	0.104	166.858	-162.2
133	1	133	1.634	1.436	27.72	18062	10.934	0.456	NA	0.155	0.737	92.246	-74.612
134	1	134	1.587	1.423	27.93	20797	10.983	0.427	NA	0.049	0.231	-163.784	103.97
135	1	135	1.624	1.42	28.14	26207	11.02	0.437	NA	0.037	0.177	-4.106	159.678
136	1	136	1.745	1.454	28.35	31413	11.146	0.526	NA	0.126	0.599	15.833	19.939
137	1	137	1.752	1.437	28.56	25747	11.164	0.515	NA	0.018	0.086	-69.706	-85.539
138	1	138	1.768	1.422	28.77	24785	11.186	0.513	NA	0.022	0.106	-42.736	26.971
139	1	139	1.614	1.427	28.98	32159	11.34	0.44	NA	0.154	0.733	178.208	-139.057
140	1	140	1.541	1.358	29.19	27861	11.441	0.351	NA	0.101	0.482	-136.599	45.193
141	1	141	1.482	1.335	29.4	33676	11.504	0.318	NA	0.063	0.3	-158.847	-22.248
142	1	142	1.475	1.33	29.61	34178	11.513	0.313	NA	0.008	0.04	-146.776	12.072
143	1	143	1.373	1.314	29.82	33508	11.616	0.307	NA	0.103	0.492	-171.014	-24.238
144	1	144	1.345	1.375	30.03	19959	11.684	0.373	NA	0.067	0.321	114.615	-74.371
145	1	145	1.202	1.224	30.24	14052	11.892	0.324	NA	0.208	0.99	-133.362	112.023
146	1	146	1.24	1.316	30.45	12524	11.991	0.366	NA	0.1	0.474	67.676	-158.962
147	1	147	1.261	1.228	30.66	20187	12.082	0.284	NA	0.091	0.432	-76.609	-144.286
148	1	148	1.274	1.34	30.87	16607	12.194	0.368	NA	0.112	0.535	83.013	159.622
149	1	149	1.175	1.268	31.08	21651	12.316	0.374	NA	0.122	0.582	-144.455	132.532
150	1	150	1.14	1.202	31.29	30097	12.392	0.363	NA	0.075	0.358	-117.899	26.556
151	1	151	1.126	1.163	31.5	19765	12.433	0.357	NA	0.041	0.196	-109.371	8.528
152	1	152	1.22	1.218	31.71	18037	12.542	0.306	NA	0.109	0.52	30.107	139.478
153	1	153	1.232	1.231	31.92	18911	12.559	0.307	NA	0.017	0.081	49.009	18.902
154	1	154	1.321	1.284	32.13	32450	12.664	0.297	NA	0.105	0.498	30.793	-18.216
155	1	155	1.261	1.282	32.34	28025	12.724	0.326	NA	0.06	0.286	-177.61	151.597
156	1	156	1.263	1.222	32.55	30931	12.784	0.278	NA	0.06	0.287	-88.475	89.135
157	1	157	1.228	1.136	32.76	27910	12.877	0.254	NA	0.093	0.442	-112.447	-23.972
158	1	158	1.243	1.135	32.97	18457	12.893	0.239	NA	0.016	0.075	-4.303	108.144
159	1	159	1.17	1.04	33.18	20712	13.013	0.283	NA	0.12	0.572	-127.681	-123.378
160	1	160	1.143	1.09	33.39	27703	13.07	0.318	NA	0.058	0.275	118.546	-113.773
161	1	161	1.172	1.07	33.6	22528	13.106	0.285	NA	0.036	0.171	-34.489	-153.035
162	1	162	1.206	1.025	33.81	30720	13.162	0.246	NA	0.056	0.268	-52.469	-17.98
163	1	163	1.173	1.071	34.02	25745	13.219	0.284	NA	0.057	0.269	125.92	178.389
164	1	164	1.127	1.096	34.23	24311	13.272	0.335	NA	0.053	0.253	151.738	25.817
165	1	165	1.234	1.076	34.44	24179	13.382	0.226	NA	0.109	0.521	-10.643	-162.381
166	1	166	1.195	1.045	34.65	23217	13.432	0.259	NA	0.05	0.238	-141.362	-130.719
167	1	167	1.259	1.143	34.86	30144	13.549	0.23	NA	0.118	0.56	56.956	-161.682
168	1	168	1.219	1.149	35.07	33352	13.59	0.268	NA	0.04	0.193	171.39	114.434
169	1	169	1.303	1.195	35.28	32620	13.685	0.232	NA	0.096	0.456	28.526	-142.864
170	1	170	1.309	1.245	35.49	32689	13.735	0.268	NA	0.05	0.237	83.827	55.301
171	1	171	1.461	1.206	35.7	33521	13.892	0.189	NA	0.157	0.747	-14.065	-97.891
172	1	172	1.338	1.233	35.91	32797	14.018	0.244	NA	0.126	0.601	167.752	-178.183
173	1	173	1.395	1.199	36.12	33173	14.085	0.19	NA	0.066	0.316	-30.88	161.368
174	1	174	1.413	1.241	36.33	30225	14.131	0.227	NA	0.046	0.22	65.838	96.718
175	1	175	1.378	1.233	36.54	33348	14.167	0.228	NA	0.037	0.175	-167.641	126.521
176	1	176	1.42	1.344	36.75	32731	14.286	0.327	NA	0.119	0.564	68.831	-123.528
177	1	177	1.484	1.377	36.96	32142	14.358	0.361	NA	0.072	0.343	27.623	-41.208
178	1	178	1.418	1.382	37.17	32970	14.424	0.366	NA	0.066	0.315	175.616	147.993
179	1	179	1.398	1.416	37.38	33527	14.463	0.402	NA	0.039	0.187	120.913	-54.702
180	1	180	1.437	1.36	37.59	31808	14.532	0.342	NA	0.068	0.326	-55.601	-176.514
181	1	181	1.481	1.353	37.8	29213	14.577	0.336	NA	0.045	0.214	-8.845	46.756
182	1	182	1.473	1.345	38.01	33399	14.588	0.328	NA	0.011	0.051	-136.87	-128.025
183	1	183	1.545	1.388	38.22	33053	14.671	0.381	NA	0.083	0.395	30.944	167.814
184	1	184	1.609	1.408	38.43	32343	14.738	0.42	NA	0.067	0.32	16.869	-14.075
185	1	185	1.541	1.342	38.64	31895	14.832	0.336	NA	0.094	0.45	-135.778	-152.647
186	1	186	1.597	1.323	38.85	31330	14.891	0.338	NA	0.059	0.28	-18.303	117.475
187	1	187	1.626	1.324	39.06	31432	14.92	0.352	NA	0.029	0.138	2.362	20.665
188	1	188	1.671	1.285	39.27	33013	14.979	0.345	NA	0.059	0.282	-41.423	-43.785
189	1	189	1.582	1.281	39.48	32838	15.068	0.293	NA	0.089	0.422	-177.036	-135.613
190	1	190	1.539	1.249	39.69	32546	15.121	0.247	NA	0.053	0.254	-143.601	33.435
191	1	191	1.549	1.198	39.9	30719	15.173	0.205	NA	0.051	0.245	-79.359	64.242
192	1	192	1.47	1.283	40.11	31566	15.289	0.266	NA	0.116	0.552	132.927	-147.714
193	1	193	1.482	1.316	40.32	15093	15.324	0.3	NA	0.035	0.167	68.756	-64.172
194	1	194	1.447	1.276	40.53	22521	15.377	0.258	NA	0.053	0.255	-131.88	159.365
195	1	195	1.482	1.272	40.74	19918	15.413	0.256	NA	0.035	0.169	-7.241	124.639
196	1	196	1.542	1.303	40.95	27682	15.481	0.299	NA	0.068	0.325	27.278	34.519
197	1	197	1.49	1.274	41.16	28287	15.541	0.259	NA	0.06	0.286	-150.835	-178.113
198	1	198	1.539	1.261	41.37	33100	15.591	0.258	NA	0.05	0.239	-14.627	136.208
199	1	199	1.504	1.321	41.58	32738	15.661	0.307	NA	0.069	0.329	120.126	134.753
200	1	200	1.547	1.382	41.79	31321	15.736	0.377	NA	0.075	0.357	55.206	-64.92
