# Supplementary material for: Random sub-diffusion and capture of genes by the nuclear pore reduces dynamics and coordinates inter-chromosomal movement
Source: eLife. 2021 May 18;10:e66238. doi: 10.7554/eLife.66238 (PMC8195609; doi:10.7554/eLife.66238)
Supplement: Figure 6—source data 1. [file elife-66238-fig6-data1.zip › CLUST_DB/CLUST_HIS4dip_MinusH/190814_QuickCap_H4dip_MinusH_Pri_21.csv]

Nr	TID	PID	x [micron]	y [micron]	t [sec]	I [val]	Len [micron]	D2S [micron]	D2R [micron]	D2P [micron]	v [micron/sec]	α [deg]	Δα [deg]
1	1	1	1.692	1.331	0	5446	0	0	NA	NA	NA	NA	NA
2	1	2	1.578	1.312	0.21	5414	0.115	0.115	NA	0.115	0.549	-170.227	NA
3	1	3	1.733	1.188	0.42	7283	0.313	0.149	NA	0.198	0.942	-38.583	131.645
4	1	4	1.645	1.254	0.63	1973	0.422	0.09	NA	0.109	0.518	143.23	-178.188
5	1	5	1.586	1.409	0.84	3852	0.589	0.131	NA	0.167	0.794	110.774	-32.456
6	1	6	1.667	1.343	1.05	2954	0.693	0.027	NA	0.104	0.497	-39.569	-150.343
7	1	7	1.701	1.408	1.26	1824	0.766	0.077	NA	0.073	0.35	62.001	101.57
8	1	8	1.696	1.45	1.47	1956	0.809	0.119	NA	0.043	0.203	97.163	35.162
9	1	9	1.702	1.416	1.68	2848	0.844	0.085	NA	0.035	0.165	-80.227	-177.39
10	1	10	1.641	1.517	1.89	3381	0.961	0.192	NA	0.117	0.558	121.042	-158.731
11	1	11	1.632	1.52	2.1	1535	0.971	0.197	NA	0.01	0.046	161.958	40.916
12	1	12	1.641	1.518	2.31	2570	0.98	0.193	NA	0.01	0.045	-9.262	-171.22
13	1	13	1.558	1.555	2.52	8947	1.071	0.26	NA	0.091	0.435	156.275	165.537
14	1	14	1.566	1.533	2.73	7031	1.095	0.238	NA	0.023	0.11	-69.21	134.515
15	1	15	1.646	1.471	2.94	4891	1.196	0.146	NA	0.102	0.483	-38.109	31.101
16	1	16	1.615	1.54	3.15	7648	1.272	0.222	NA	0.076	0.36	113.889	151.999
17	1	17	1.575	1.529	3.36	5151	1.314	0.23	NA	0.042	0.199	-165.452	80.659
18	1	18	1.578	1.554	3.57	6148	1.339	0.25	NA	0.025	0.118	82.524	-112.025
19	1	19	1.559	1.578	3.78	10939	1.369	0.28	NA	0.031	0.145	128.631	46.107
20	1	20	1.624	1.546	3.99	2274	1.442	0.225	NA	0.073	0.346	-25.592	-154.223
21	1	21	1.634	1.526	4.2	2112	1.465	0.203	NA	0.023	0.109	-63.788	-38.196
22	1	22	1.654	1.525	4.41	4362	1.484	0.197	NA	0.019	0.091	-1.931	61.857
23	1	23	1.54	1.53	4.62	12221	1.598	0.25	NA	0.114	0.543	177.56	179.491
24	1	24	1.555	1.561	4.83	6033	1.633	0.267	NA	0.035	0.166	63.451	-114.11
25	1	25	1.682	1.547	5.04	2788	1.76	0.215	NA	0.128	0.607	-6.558	-70.009
26	1	26	1.542	1.575	5.25	13326	1.903	0.286	NA	0.143	0.682	168.636	175.194
27	1	27	1.515	1.614	5.46	9156	1.95	0.333	NA	0.047	0.223	124.273	-44.362
28	1	28	1.54	1.591	5.67	13540	1.984	0.3	NA	0.034	0.162	-42.494	-166.767
29	1	29	1.629	1.617	5.88	7479	2.077	0.292	NA	0.093	0.441	16.616	59.11
30	1	30	1.663	1.54	6.09	4044	2.162	0.21	NA	0.085	0.403	-66.108	-82.724
31	1	31	1.658	1.475	6.3	3389	2.227	0.147	NA	0.065	0.31	-94.54	-28.432
32	1	32	1.604	1.549	6.51	4695	2.318	0.235	NA	0.092	0.437	126.112	-139.348
33	1	33	1.532	1.537	6.72	8998	2.392	0.26	NA	0.073	0.349	-170.655	63.233
34	1	34	1.563	1.569	6.93	13117	2.437	0.27	NA	0.045	0.213	45.642	-143.703
35	1	35	1.671	1.48	7.14	2935	2.576	0.15	NA	0.14	0.665	-39.541	-85.183
36	1	36	1.649	1.443	7.35	3095	2.619	0.119	NA	0.043	0.205	-120.029	-80.488
37	1	37	1.655	1.435	7.56	6289	2.629	0.11	NA	0.01	0.047	-52.026	68.003
38	1	38	1.659	1.433	7.77	4191	2.633	0.107	NA	0.004	0.02	-31.25	20.776
39	1	39	1.683	1.334	7.98	4942	2.735	0.009	NA	0.102	0.484	-76.449	-45.199
40	1	40	1.651	1.457	8.19	3097	2.861	0.132	NA	0.127	0.603	104.418	-179.133
41	1	41	1.663	1.473	8.4	2491	2.881	0.144	NA	0.02	0.094	54.101	-50.318
42	1	42	1.697	1.453	8.61	4934	2.921	0.121	NA	0.04	0.189	-30.246	-84.346
43	1	43	1.625	1.477	8.82	8375	2.997	0.16	NA	0.076	0.362	161.35	-168.404
44	1	44	1.598	1.435	9.03	9034	3.047	0.139	NA	0.05	0.239	-122.583	76.067
45	1	45	1.567	1.495	9.24	11231	3.115	0.206	NA	0.068	0.324	116.72	-120.697
46	1	46	1.67	1.39	9.45	5802	3.263	0.062	NA	0.148	0.703	-45.74	-162.46
47	1	47	1.617	1.423	9.66	4418	3.325	0.118	NA	0.062	0.296	148.105	-166.155
48	1	48	1.616	1.436	9.87	3221	3.339	0.129	NA	0.014	0.066	96.268	-51.837
49	1	49	1.652	1.362	10.08	3180	3.422	0.05	NA	0.083	0.396	-64.204	-160.473
50	1	50	1.714	1.321	10.29	2688	3.496	0.024	NA	0.074	0.352	-33.527	30.678
51	1	51	1.633	1.572	10.5	7822	3.76	0.248	NA	0.264	1.258	107.8	141.326
52	1	52	1.653	1.525	10.71	5745	3.812	0.197	NA	0.052	0.245	-66.708	-174.508
53	1	53	1.645	1.483	10.92	4631	3.854	0.159	NA	0.042	0.202	-101.011	-34.302
54	1	54	1.61	1.529	11.13	7340	3.911	0.213	NA	0.057	0.273	127.897	-131.093
55	1	55	1.646	1.512	11.34	7654	3.951	0.186	NA	0.04	0.189	-25.181	-153.078
56	1	56	1.7	1.378	11.55	2024	4.095	0.047	NA	0.144	0.687	-68.159	-42.977
57	1	57	1.644	1.449	11.76	2173	4.186	0.127	NA	0.091	0.431	128.212	-163.629
58	1	58	1.578	1.539	11.97	3690	4.297	0.236	NA	0.111	0.528	126.019	-2.194
59	1	59	1.581	1.591	12.18	5011	4.35	0.282	NA	0.053	0.251	86.642	-39.377
60	1	60	1.68	1.456	12.39	2455	4.517	0.125	NA	0.167	0.797	-54.123	-140.765
61	1	61	1.563	1.557	12.6	11782	4.671	0.259	NA	0.154	0.734	139.102	-166.774
62	1	62	1.538	1.564	12.81	10717	4.697	0.279	NA	0.026	0.123	163.695	24.592
63	1	63	1.615	1.554	13.02	8439	4.775	0.235	NA	0.078	0.371	-7.286	-170.981
64	1	64	1.597	1.526	13.23	7771	4.808	0.217	NA	0.033	0.157	-123.116	-115.83
65	1	65	1.613	1.516	13.44	5655	4.827	0.201	NA	0.019	0.091	-33.064	90.053
66	1	66	1.545	1.578	13.65	10357	4.919	0.287	NA	0.092	0.44	137.853	170.916
67	1	67	1.571	1.507	13.86	8610	4.995	0.213	NA	0.076	0.361	-69.664	152.484
68	1	68	1.553	1.431	14.07	6826	5.073	0.17	NA	0.078	0.372	-103.163	-33.499
69	1	69	1.684	1.37	14.28	3566	5.218	0.039	NA	0.144	0.688	-24.964	78.198
70	1	70	1.608	1.399	14.49	6274	5.299	0.107	NA	0.081	0.387	158.887	-176.148
71	1	71	1.658	1.436	14.7	2811	5.361	0.11	NA	0.062	0.294	36.525	-122.363
72	1	72	1.644	1.338	14.91	2534	5.459	0.048	NA	0.099	0.469	-98.08	-134.605
73	1	73	1.637	1.397	15.12	3839	5.518	0.085	NA	0.059	0.28	97.427	-164.493
74	1	74	1.6	1.482	15.33	13405	5.611	0.176	NA	0.093	0.443	112.935	15.508
75	1	75	1.666	1.402	15.54	11846	5.715	0.075	NA	0.104	0.495	-50.565	-163.5
76	1	76	1.628	1.372	15.75	7409	5.764	0.076	NA	0.049	0.233	-142.171	-91.606
77	1	77	1.699	1.477	15.96	14952	5.891	0.146	NA	0.127	0.603	55.551	-162.277
78	1	78	1.667	1.381	16.17	6860	5.991	0.056	NA	0.101	0.48	-108.955	-164.507
79	1	79	1.597	1.325	16.38	11808	6.081	0.095	NA	0.09	0.427	-141.061	-32.106
80	1	80	1.569	1.339	16.59	13220	6.113	0.123	NA	0.032	0.151	153.344	-65.595
81	1	81	1.581	1.301	16.8	14662	6.153	0.115	NA	0.04	0.19	-72.485	134.172
82	1	82	1.576	1.339	17.01	11513	6.191	0.116	NA	0.038	0.181	96.812	169.297
83	1	83	1.629	1.247	17.22	12514	6.297	0.106	NA	0.106	0.506	-60.326	-157.139
84	1	84	1.614	1.377	17.43	10852	6.429	0.09	NA	0.131	0.626	96.376	156.702
85	1	85	1.601	1.361	17.64	12157	6.449	0.096	NA	0.021	0.1	-129.67	133.954
86	1	86	1.591	1.381	17.85	8849	6.471	0.112	NA	0.022	0.105	117.502	-112.828
87	1	87	1.578	1.446	18.06	10920	6.538	0.161	NA	0.067	0.318	100.72	-16.782
88	1	88	1.604	1.379	18.27	8277	6.61	0.1	NA	0.072	0.342	-68.691	-169.411
89	1	89	1.619	1.378	18.48	7584	6.625	0.086	NA	0.015	0.07	-5.367	63.324
90	1	90	1.671	1.364	18.69	4710	6.679	0.039	NA	0.054	0.258	-14.579	-9.212
91	1	91	1.614	1.39	18.9	4953	6.742	0.097	NA	0.062	0.297	155.602	170.181
92	1	92	1.701	1.278	19.11	3010	6.883	0.054	NA	0.141	0.672	-52.274	152.124
93	1	93	1.644	1.32	19.32	4729	6.953	0.049	NA	0.07	0.335	143.712	-164.014
94	1	94	1.72	1.233	19.53	5689	7.069	0.103	NA	0.116	0.551	-49.085	167.202
95	1	95	1.573	1.279	19.74	4279	7.223	0.13	NA	0.154	0.734	162.4	-148.515
96	1	96	1.763	1.25	19.95	3522	7.416	0.108	NA	0.192	0.916	-8.751	-171.15
97	1	97	1.726	1.34	20.16	2532	7.513	0.036	NA	0.098	0.466	112.287	121.037
98	1	98	1.816	1.31	20.37	2169	7.608	0.126	NA	0.095	0.452	-18.703	-130.989
99	1	99	1.633	1.343	20.58	1885	7.794	0.06	NA	0.186	0.886	169.819	-171.478
100	1	100	1.63	1.261	20.79	1273	7.876	0.093	NA	0.082	0.389	-91.702	98.479
101	1	101	1.707	1.468	21	2412	8.097	0.138	NA	0.221	1.052	69.607	161.309
102	1	102	1.685	1.325	21.21	1947	8.241	0.009	NA	0.145	0.689	-98.762	-168.369
103	1	103	1.646	1.356	21.42	3377	8.292	0.052	NA	0.05	0.24	142.002	-119.236
104	1	104	1.713	1.277	21.63	2380	8.396	0.059	NA	0.104	0.497	-49.432	168.566
105	1	105	1.761	1.372	21.84	1260	8.503	0.081	NA	0.106	0.507	63.287	112.719
106	1	106	1.617	1.345	22.05	4211	8.65	0.076	NA	0.147	0.702	-169.257	127.456
107	1	107	1.661	1.284	22.26	1930	8.725	0.057	NA	0.075	0.359	-53.869	115.388
108	1	108	1.772	1.357	22.47	1794	8.859	0.085	NA	0.133	0.635	33.422	87.291
109	1	109	1.879	1.443	22.68	2269	8.995	0.218	NA	0.137	0.651	38.968	5.545
110	1	110	1.79	1.377	22.89	2318	9.106	0.109	NA	0.11	0.526	-142.991	178.041
111	1	111	1.743	1.381	23.1	1670	9.154	0.071	NA	0.048	0.229	174.615	-42.394
112	1	112	1.726	1.477	23.31	1860	9.251	0.149	NA	0.097	0.461	100.12	-74.495
113	1	113	1.799	1.407	23.52	3462	9.352	0.132	NA	0.101	0.482	-43.211	-143.331
114	1	114	1.717	1.353	23.73	2329	9.451	0.033	NA	0.099	0.472	-146.678	-103.468
115	1	115	1.645	1.332	23.94	1905	9.526	0.047	NA	0.075	0.356	-163.586	-16.908
116	1	116	1.704	1.341	24.15	1467	9.586	0.016	NA	0.06	0.285	9.072	172.658
117	1	117	1.703	1.325	24.36	1975	9.601	0.013	NA	0.016	0.076	-94.16	-103.232
118	1	118	1.757	1.385	24.57	4543	9.681	0.084	NA	0.08	0.381	47.912	142.072
119	1	119	1.857	1.394	24.78	2613	9.782	0.177	NA	0.101	0.48	5.488	-42.424
120	1	120	1.638	1.409	24.99	2314	10.002	0.094	NA	0.22	1.045	176.184	170.696
121	1	121	1.714	1.363	25.2	1858	10.091	0.038	NA	0.089	0.424	-31.27	152.546
122	1	122	1.625	1.37	25.41	4927	10.18	0.077	NA	0.089	0.424	175.284	-153.446
123	1	123	1.53	1.417	25.62	9265	10.286	0.183	NA	0.106	0.506	153.998	-21.286
124	1	124	1.521	1.455	25.83	11400	10.325	0.21	NA	0.039	0.188	101.845	-52.153
125	1	125	1.712	1.412	26.04	2122	10.521	0.083	NA	0.195	0.93	-12.938	-114.783
126	1	126	1.709	1.382	26.25	1992	10.55	0.054	NA	0.029	0.14	-96.551	-83.614
127	1	127	1.757	1.425	26.46	1060	10.615	0.114	NA	0.064	0.307	41.503	138.054
128	1	128	1.755	1.335	26.67	1410	10.705	0.064	NA	0.09	0.43	-91.046	-132.55
129	1	129	1.791	1.308	26.88	5047	10.75	0.102	NA	0.045	0.214	-36.677	54.369
130	1	130	1.836	1.289	27.09	4533	10.799	0.151	NA	0.049	0.234	-22.963	13.714
131	1	131	1.797	1.234	27.3	8322	10.867	0.144	NA	0.068	0.322	-125.599	-102.636
132	1	132	1.722	1.316	27.51	2871	10.977	0.035	NA	0.111	0.528	132.22	-102.181
133	1	133	1.801	1.387	27.72	2670	11.084	0.123	NA	0.106	0.507	42.201	-90.019
134	1	134	1.859	1.543	27.93	2205	11.25	0.27	NA	0.166	0.79	69.753	27.552
135	1	135	1.769	1.444	28.14	2587	11.383	0.136	NA	0.134	0.637	-132.241	158.006
136	1	136	1.669	1.4	28.35	3594	11.492	0.072	NA	0.109	0.519	-156.186	-23.945
137	1	137	1.606	1.435	28.56	3872	11.565	0.134	NA	0.072	0.343	150.644	-53.17
138	1	138	1.724	1.493	28.77	1860	11.696	0.165	NA	0.131	0.625	26.327	-124.317
139	1	139	1.737	1.381	28.98	2276	11.809	0.067	NA	0.113	0.538	-83.481	-109.808
140	1	140	1.756	1.539	29.19	913	11.967	0.217	NA	0.159	0.755	83.123	166.604
141	1	141	1.752	1.522	29.4	2272	11.984	0.2	NA	0.017	0.081	-102.12	174.756
142	1	142	1.845	1.362	29.61	915	12.169	0.156	NA	0.185	0.881	-59.975	42.145
143	1	143	1.848	1.429	29.82	1431	12.237	0.185	NA	0.068	0.322	86.939	146.914
144	1	144	1.78	1.334	30.03	2165	12.355	0.088	NA	0.118	0.561	-125.67	147.391
145	1	145	1.976	1.375	30.24	1713	12.556	0.288	NA	0.201	0.957	11.979	137.649
146	1	146	1.81	1.44	30.45	2163	12.734	0.16	NA	0.178	0.849	158.858	146.879
147	1	147	1.918	1.472	30.66	819	12.847	0.266	NA	0.113	0.537	16.566	-142.293
148	1	148	1.728	1.422	30.87	1224	13.043	0.098	NA	0.196	0.934	-165.433	178.001
149	1	149	1.805	1.319	31.08	2941	13.172	0.114	NA	0.129	0.614	-53.156	112.277
150	1	150	1.85	1.393	31.29	3485	13.258	0.17	NA	0.086	0.412	59.082	112.237
151	1	151	1.845	1.411	31.5	6941	13.276	0.173	NA	0.018	0.087	105.926	46.844
152	1	152	1.641	1.345	31.71	2871	13.49	0.052	NA	0.214	1.019	-162.029	92.045
153	1	153	1.746	1.339	31.92	2594	13.595	0.054	NA	0.104	0.497	-3.292	158.737
154	1	154	1.775	1.341	32.13	5474	13.625	0.084	NA	0.03	0.142	4.118	7.41
155	1	155	1.735	1.399	32.34	4503	13.695	0.08	NA	0.071	0.337	124.879	120.761
156	1	156	1.7	1.413	32.55	3938	13.733	0.082	NA	0.038	0.179	157.879	33
157	1	157	1.805	1.366	32.76	3200	13.848	0.118	NA	0.115	0.548	-24.457	177.664
158	1	158	1.635	1.462	32.97	2239	14.043	0.142	NA	0.195	0.929	150.457	174.915
159	1	159	1.699	1.448	33.18	3814	14.109	0.117	NA	0.066	0.312	-12.374	-162.831
160	1	160	1.646	1.475	33.39	5215	14.168	0.151	NA	0.06	0.284	152.589	164.963
161	1	161	1.694	1.577	33.6	5461	14.281	0.246	NA	0.113	0.537	64.848	-87.741
162	1	162	1.734	1.429	33.81	10184	14.434	0.107	NA	0.153	0.73	-74.852	-139.7
163	1	163	1.719	1.432	34.02	5870	14.45	0.104	NA	0.016	0.075	170.645	-114.503
164	1	164	1.785	1.439	34.23	4622	14.517	0.143	NA	0.067	0.321	6.145	-164.5
165	1	165	1.616	1.359	34.44	9602	14.704	0.08	NA	0.187	0.891	-154.661	-160.806
166	1	166	1.657	1.286	34.65	10457	14.788	0.057	NA	0.083	0.396	-61.176	93.484
167	1	167	1.721	1.232	34.86	10193	14.872	0.103	NA	0.084	0.4	-39.661	21.516
168	1	168	1.743	1.304	35.07	6094	14.946	0.058	NA	0.074	0.354	73.235	112.896
169	1	169	1.695	1.19	35.28	8032	15.069	0.141	NA	0.123	0.586	-112.827	173.938
170	1	170	1.749	1.185	35.49	6920	15.124	0.157	NA	0.055	0.26	-5.18	107.647
171	1	171	1.721	1.351	35.7	9292	15.292	0.035	NA	0.168	0.801	99.715	104.896
172	1	172	1.695	1.197	35.91	7274	15.448	0.134	NA	0.156	0.744	-99.751	160.533
173	1	173	1.708	1.188	36.12	6773	15.465	0.144	NA	0.016	0.078	-34.375	65.376
174	1	174	1.574	1.209	36.33	5053	15.6	0.17	NA	0.135	0.645	171.198	-154.427
175	1	175	1.702	1.152	36.54	5710	15.74	0.179	NA	0.139	0.664	-23.826	164.976
176	1	176	1.766	1.228	36.75	3669	15.839	0.127	NA	0.099	0.473	50.009	73.836
177	1	177	1.82	1.19	36.96	4855	15.905	0.191	NA	0.066	0.316	-35.549	-85.558
178	1	178	1.751	1.224	37.17	6911	15.982	0.123	NA	0.077	0.365	153.599	-170.852
179	1	179	1.723	1.337	37.38	3752	16.098	0.032	NA	0.117	0.555	104.045	-49.554
180	1	180	1.809	1.407	37.59	6395	16.209	0.139	NA	0.111	0.529	38.976	-65.069
181	1	181	1.795	1.424	37.8	4558	16.231	0.139	NA	0.022	0.104	128.518	89.542
182	1	182	1.694	1.563	38.01	8356	16.404	0.232	NA	0.172	0.82	126.099	-2.419
183	1	183	1.725	1.487	38.22	6487	16.486	0.159	NA	0.082	0.392	-67.974	165.928
184	1	184	1.72	1.513	38.43	4396	16.513	0.184	NA	0.027	0.129	99.017	166.991
185	1	185	1.665	1.514	38.64	8189	16.568	0.184	NA	0.055	0.264	179.744	80.727
186	1	186	1.637	1.56	38.85	8989	16.623	0.235	NA	0.054	0.259	121.389	-58.355
187	1	187	1.693	1.542	39.06	3923	16.682	0.211	NA	0.059	0.28	-17.967	-139.355
188	1	188	1.693	1.505	39.27	2504	16.719	0.173	NA	0.037	0.177	-89.027	-71.06
189	1	189	1.696	1.516	39.48	5949	16.73	0.184	NA	0.011	0.053	77.113	166.14
190	1	190	1.756	1.438	39.69	2784	16.828	0.125	NA	0.098	0.468	-52.039	-129.151
191	1	191	1.824	1.4	39.9	6041	16.906	0.149	NA	0.078	0.372	-29.37	22.669
192	1	192	1.751	1.49	40.11	2436	17.022	0.17	NA	0.116	0.552	128.822	158.192
193	1	193	1.826	1.54	40.32	5614	17.112	0.248	NA	0.09	0.427	33.726	-95.096
194	1	194	1.862	1.497	40.53	5843	17.167	0.237	NA	0.056	0.265	-50.266	-83.993
195	1	195	1.746	1.495	40.74	5815	17.282	0.173	NA	0.115	0.548	-178.929	-128.663
196	1	196	1.853	1.51	40.95	5051	17.39	0.241	NA	0.108	0.514	8.197	-172.874
197	1	197	1.75	1.598	41.16	2596	17.525	0.273	NA	0.135	0.644	139.719	131.522
198	1	198	1.842	1.546	41.37	1732	17.631	0.262	NA	0.106	0.504	-29.329	-169.048
199	1	199	1.771	1.428	41.58	1486	17.77	0.125	NA	0.138	0.659	-121.155	-91.826
200	1	200	1.792	1.551	41.79	2208	17.895	0.242	NA	0.125	0.597	80.23	-158.615
