# Supplementary material for: Random sub-diffusion and capture of genes by the nuclear pore reduces dynamics and coordinates inter-chromosomal movement
Source: eLife. 2021 May 18;10:e66238. doi: 10.7554/eLife.66238 (PMC8195609; doi:10.7554/eLife.66238)
Supplement: Figure 6—source data 1. [file elife-66238-fig6-data1.zip › CLUST_DB/CLUST_HIS4dip_MinusH/190814_QuickCap_H4dip_MinusH_Pri_23.csv]

Nr	TID	PID	x [micron]	y [micron]	t [sec]	I [val]	Len [micron]	D2S [micron]	D2R [micron]	D2P [micron]	v [micron/sec]	α [deg]	Δα [deg]
1	1	1	1.596	2.111	0	24266	0	0	NA	NA	NA	NA	NA
2	1	2	1.567	2.116	0.21	17371	0.03	0.03	NA	0.03	0.141	170.68	NA
3	1	3	1.508	2.174	0.42	23310	0.112	0.108	NA	0.083	0.394	135.377	-35.303
4	1	4	1.503	2.218	0.63	27067	0.156	0.141	NA	0.044	0.209	95.954	-39.423
5	1	5	1.518	2.206	0.84	26956	0.175	0.123	NA	0.019	0.089	-40.163	-136.118
6	1	6	1.525	2.168	1.05	14190	0.213	0.091	NA	0.038	0.181	-78.749	-38.586
7	1	7	1.515	2.131	1.26	22451	0.252	0.083	NA	0.039	0.185	-104.539	-25.79
8	1	8	1.51	2.221	1.47	22440	0.342	0.139	NA	0.09	0.43	92.966	-162.494
9	1	9	1.517	2.155	1.68	21038	0.409	0.091	NA	0.066	0.316	-84.654	-177.62
10	1	10	1.507	2.121	1.89	18453	0.444	0.089	NA	0.035	0.167	-105.572	-20.919
11	1	11	1.489	2.127	2.1	13333	0.463	0.108	NA	0.019	0.091	162.424	-92.004
12	1	12	1.469	2.126	2.31	14254	0.482	0.127	NA	0.02	0.094	-177.597	19.98
13	1	13	1.557	2.126	2.52	14638	0.57	0.042	NA	0.088	0.418	0.166	177.762
14	1	14	1.491	2.125	2.73	21024	0.636	0.106	NA	0.066	0.314	-178.513	-178.678
15	1	15	1.471	2.113	2.94	22043	0.659	0.125	NA	0.023	0.11	-150.092	28.421
16	1	16	1.446	2.118	3.15	20078	0.685	0.15	NA	0.026	0.122	168.936	-40.972
17	1	17	1.471	2.139	3.36	21331	0.718	0.128	NA	0.033	0.156	39.343	-129.593
18	1	18	1.392	2.209	3.57	19178	0.824	0.226	NA	0.106	0.504	138.281	98.938
19	1	19	1.438	2.17	3.78	10649	0.884	0.168	NA	0.061	0.29	-40.71	-178.991
20	1	20	1.438	2.201	3.99	20499	0.915	0.181	NA	0.031	0.148	90.046	130.756
21	1	21	1.437	2.151	4.2	23803	0.965	0.164	NA	0.05	0.237	-91.357	178.597
22	1	22	1.461	2.123	4.41	15029	1.002	0.136	NA	0.037	0.175	-50.411	40.946
23	1	23	1.485	2.109	4.62	28191	1.029	0.111	NA	0.027	0.131	-29.655	20.756
24	1	24	1.485	2.159	4.83	26773	1.079	0.121	NA	0.05	0.238	89.729	119.384
25	1	25	1.468	2.104	5.04	27259	1.137	0.128	NA	0.058	0.275	-106.868	163.403
26	1	26	1.403	2.114	5.25	30112	1.203	0.193	NA	0.066	0.315	171.292	-81.84
27	1	27	1.443	2.162	5.46	24599	1.266	0.161	NA	0.063	0.299	49.814	-121.478
28	1	28	1.452	2.119	5.67	18758	1.309	0.144	NA	0.043	0.205	-78.117	-127.931
29	1	29	1.455	2.159	5.88	15871	1.349	0.149	NA	0.04	0.189	85.733	163.851
30	1	30	1.466	2.16	6.09	17853	1.36	0.139	NA	0.011	0.053	4.204	-81.53
31	1	31	1.475	2.173	6.3	20467	1.376	0.136	NA	0.016	0.078	55.539	51.335
32	1	32	1.49	2.083	6.51	11598	1.467	0.11	NA	0.091	0.434	-80.956	-136.495
33	1	33	1.535	2.065	6.72	14677	1.517	0.076	NA	0.049	0.235	-22.102	58.854
34	1	34	1.508	2.075	6.93	12064	1.546	0.095	NA	0.029	0.139	159.784	-178.114
35	1	35	1.498	2.16	7.14	10154	1.631	0.11	NA	0.086	0.408	96.9	-62.884
36	1	36	1.466	2.238	7.35	20394	1.716	0.182	NA	0.084	0.401	111.82	14.92
37	1	37	1.577	2.177	7.56	18553	1.842	0.069	NA	0.126	0.6	-28.838	-140.658
38	1	38	1.561	2.087	7.77	22545	1.933	0.042	NA	0.091	0.436	-99.779	-70.941
39	1	39	1.587	2.137	7.98	26698	1.989	0.027	NA	0.056	0.268	62.276	162.055
40	1	40	1.602	2.172	8.19	18572	2.028	0.062	NA	0.038	0.182	68.031	5.755
41	1	41	1.512	2.234	8.4	12296	2.137	0.15	NA	0.109	0.521	145.421	77.39
42	1	42	1.482	2.197	8.61	11654	2.185	0.143	NA	0.048	0.228	-128.684	85.895
43	1	43	1.526	2.139	8.82	12202	2.258	0.075	NA	0.073	0.349	-52.752	75.932
44	1	44	1.51	2.158	9.03	13011	2.283	0.098	NA	0.025	0.118	129.996	-177.252
45	1	45	1.534	2.177	9.24	15293	2.314	0.09	NA	0.031	0.147	38.566	-91.43
46	1	46	1.482	2.231	9.45	21179	2.39	0.166	NA	0.076	0.36	134.076	95.511
47	1	47	1.477	2.209	9.66	20586	2.412	0.154	NA	0.023	0.109	-102.488	123.436
48	1	48	1.427	2.141	9.87	26820	2.497	0.172	NA	0.085	0.403	-126.222	-23.735
49	1	49	1.499	2.111	10.08	24371	2.575	0.097	NA	0.078	0.37	-22.268	103.955
50	1	50	1.463	2.093	10.29	16224	2.615	0.134	NA	0.04	0.19	-152.543	-130.276
51	1	51	1.505	2.145	10.5	16386	2.682	0.097	NA	0.067	0.318	50.897	-156.559
52	1	52	1.485	2.131	10.71	20245	2.706	0.112	NA	0.024	0.115	-145.769	163.334
53	1	53	1.547	2.16	10.92	13348	2.774	0.069	NA	0.068	0.325	25.005	170.774
54	1	54	1.465	2.126	11.13	20646	2.863	0.132	NA	0.09	0.426	-157.266	177.728
55	1	55	1.442	2.143	11.34	18030	2.892	0.157	NA	0.029	0.136	142.486	-60.248
56	1	56	1.472	2.09	11.55	22463	2.953	0.125	NA	0.061	0.292	-60.354	157.16
57	1	57	1.495	2.104	11.76	15400	2.98	0.101	NA	0.027	0.127	31.623	91.976
58	1	58	1.524	2.117	11.97	23296	3.012	0.072	NA	0.032	0.153	25.043	-6.58
59	1	59	1.499	2.124	12.18	25369	3.038	0.098	NA	0.026	0.125	165.032	139.989
60	1	60	1.464	2.136	12.39	18449	3.075	0.134	NA	0.036	0.173	161.463	-3.569
61	1	61	1.515	2.131	12.6	19315	3.126	0.083	NA	0.051	0.242	-4.688	-166.151
62	1	62	1.533	2.169	12.81	13781	3.167	0.086	NA	0.042	0.199	64.407	69.095
63	1	63	1.547	2.081	13.02	22382	3.256	0.058	NA	0.089	0.424	-81.355	-145.761
64	1	64	1.536	2.129	13.23	16759	3.305	0.062	NA	0.049	0.233	101.866	-176.779
65	1	65	1.529	2.137	13.44	19680	3.316	0.072	NA	0.011	0.051	133.962	32.096
66	1	66	1.534	2.124	13.65	19735	3.33	0.063	NA	0.014	0.067	-67.394	158.644
67	1	67	1.55	2.109	13.86	25002	3.352	0.046	NA	0.022	0.103	-43.526	23.868
68	1	68	1.469	2.131	14.07	13597	3.436	0.129	NA	0.084	0.402	164.996	-151.479
69	1	69	1.501	2.184	14.28	13832	3.498	0.12	NA	0.062	0.296	58.836	-106.16
70	1	70	1.485	2.148	14.49	21422	3.537	0.117	NA	0.039	0.184	-113.518	-172.354
71	1	71	1.492	2.144	14.7	9535	3.545	0.109	NA	0.008	0.038	-30.645	82.873
72	1	72	1.574	2.093	14.91	11735	3.641	0.029	NA	0.096	0.459	-32.242	-1.597
73	1	73	1.529	2.084	15.12	11165	3.688	0.073	NA	0.046	0.22	-168.78	-136.538
74	1	74	1.547	2.138	15.33	17145	3.745	0.056	NA	0.057	0.272	70.934	-120.286
75	1	75	1.606	2.106	15.54	13855	3.811	0.011	NA	0.067	0.318	-28.098	-99.033
76	1	76	1.612	2.131	15.75	17710	3.837	0.025	NA	0.025	0.12	77.484	105.583
77	1	77	1.607	2.139	15.96	17130	3.846	0.03	NA	0.009	0.044	117.298	39.814
78	1	78	1.584	2.051	16.17	23306	3.937	0.061	NA	0.091	0.433	-105.068	137.635
79	1	79	1.641	2.165	16.38	13905	4.064	0.07	NA	0.127	0.604	63.061	168.129
80	1	80	1.504	2.077	16.59	18188	4.227	0.098	NA	0.163	0.777	-147.53	149.409
81	1	81	1.539	2.085	16.8	18926	4.263	0.063	NA	0.036	0.173	12.611	160.141
82	1	82	1.598	2.105	17.01	20480	4.325	0.007	NA	0.062	0.297	18.649	6.039
83	1	83	1.539	2.166	17.22	14926	4.41	0.079	NA	0.085	0.404	133.694	115.044
84	1	84	1.563	2.079	17.43	14796	4.5	0.045	NA	0.09	0.429	-74.606	151.7
85	1	85	1.625	2.132	17.64	27690	4.582	0.036	NA	0.081	0.386	40.889	115.495
86	1	86	1.583	2.079	17.85	14656	4.649	0.034	NA	0.067	0.321	-128.222	-169.111
87	1	87	1.585	2.109	18.06	18643	4.679	0.011	NA	0.03	0.142	85.668	-146.11
88	1	88	1.6	2.107	18.27	9243	4.694	0.006	NA	0.015	0.073	-8.387	-94.055
89	1	89	1.554	2.124	18.48	9734	4.743	0.044	NA	0.049	0.234	159.838	168.225
90	1	90	1.581	2.143	18.69	12106	4.776	0.035	NA	0.033	0.157	35.123	-124.716
91	1	91	1.541	2.15	18.9	9209	4.817	0.068	NA	0.041	0.195	169.221	134.099
92	1	92	1.536	2.114	19.11	8093	4.854	0.06	NA	0.037	0.175	-97.934	92.845
93	1	93	1.526	2.15	19.32	5376	4.891	0.08	NA	0.037	0.177	104.923	-157.143
94	1	94	1.573	2.035	19.53	14094	5.015	0.079	NA	0.124	0.589	-67.868	-172.791
95	1	95	1.575	2.041	19.74	6743	5.021	0.073	NA	0.006	0.028	69.375	137.243
96	1	96	1.532	1.987	19.95	6598	5.089	0.139	NA	0.069	0.327	-128.242	162.383
97	1	97	1.473	2.003	20.16	5666	5.151	0.163	NA	0.062	0.295	164.516	-67.242
98	1	98	1.511	2.159	20.37	5964	5.311	0.097	NA	0.16	0.762	76.166	-88.351
99	1	99	1.503	1.997	20.58	5514	5.473	0.147	NA	0.162	0.769	-92.986	-169.152
100	1	100	1.493	2.217	20.79	5866	5.692	0.148	NA	0.219	1.045	92.537	-174.477
101	1	101	1.433	2.295	21	11735	5.791	0.246	NA	0.098	0.469	127.419	34.882
102	1	102	1.383	2.347	21.21	22643	5.863	0.318	NA	0.072	0.344	133.464	6.045
103	1	103	1.432	2.2	21.42	8765	6.018	0.187	NA	0.155	0.74	-71.835	154.701
104	1	104	1.431	2.342	21.63	29533	6.16	0.284	NA	0.142	0.675	90.416	162.25
105	1	105	1.504	2.222	21.84	6592	6.3	0.144	NA	0.14	0.667	-58.629	-149.045
106	1	106	1.476	2.124	22.05	5924	6.402	0.121	NA	0.102	0.487	-105.773	-47.144
107	1	107	1.461	2.164	22.26	6156	6.445	0.145	NA	0.043	0.203	109.853	-144.374
108	1	108	1.473	2.163	22.47	6156	6.456	0.134	NA	0.011	0.053	-2.213	-112.066
109	1	109	1.492	2.173	22.68	9215	6.478	0.122	NA	0.021	0.102	27.739	29.953
110	1	110	1.496	2.151	22.89	12260	6.501	0.108	NA	0.023	0.11	-79.271	-107.01
111	1	111	1.505	2.199	23.1	18696	6.55	0.126	NA	0.049	0.235	78.835	158.106
112	1	112	1.521	2.202	23.31	15458	6.566	0.118	NA	0.016	0.074	10.041	-68.793
113	1	113	1.486	2.216	23.52	9574	6.603	0.152	NA	0.038	0.18	158.528	148.487
114	1	114	1.521	2.193	23.73	14792	6.646	0.111	NA	0.042	0.201	-32.823	168.649
115	1	115	1.453	2.214	23.94	6656	6.717	0.176	NA	0.071	0.34	162.579	-164.598
116	1	116	1.437	2.191	24.15	8625	6.746	0.178	NA	0.028	0.135	-123.362	74.059
117	1	117	1.409	2.289	24.36	19556	6.847	0.258	NA	0.102	0.485	105.943	-130.696
118	1	118	1.412	2.308	24.57	19035	6.867	0.27	NA	0.02	0.094	81.763	-24.18
119	1	119	1.48	2.205	24.78	5770	6.991	0.149	NA	0.124	0.589	-56.901	-138.663
120	1	120	1.481	2.206	24.99	8853	6.993	0.149	NA	0.002	0.008	41.835	98.736
121	1	121	1.464	2.188	25.2	8072	7.016	0.153	NA	0.024	0.114	-133.573	-175.408
122	1	122	1.472	2.099	25.41	13260	7.106	0.124	NA	0.09	0.429	-85.129	48.444
123	1	123	1.465	2.158	25.62	19223	7.166	0.139	NA	0.06	0.283	97.161	-177.709
124	1	124	1.447	2.153	25.83	6047	7.184	0.154	NA	0.018	0.086	-163.548	99.29
125	1	125	1.465	2.272	26.04	24191	7.305	0.207	NA	0.121	0.576	81.397	-115.055
126	1	126	1.454	2.282	26.25	26596	7.32	0.222	NA	0.015	0.071	139.188	57.791
127	1	127	1.438	2.148	26.46	11878	7.455	0.162	NA	0.135	0.642	-96.891	123.921
128	1	128	1.475	2.139	26.67	12213	7.492	0.124	NA	0.038	0.18	-13.973	82.918
129	1	129	1.468	2.159	26.88	8633	7.513	0.137	NA	0.021	0.1	109.343	123.317
130	1	130	1.483	2.168	27.09	11368	7.531	0.126	NA	0.018	0.085	29.594	-79.749
131	1	131	1.449	2.123	27.3	12627	7.588	0.148	NA	0.057	0.27	-127.728	-157.322
132	1	132	1.462	2.135	27.51	20358	7.606	0.136	NA	0.018	0.085	40.016	167.743
133	1	133	1.43	2.122	27.72	11095	7.641	0.166	NA	0.035	0.167	-158.251	161.734
134	1	134	1.435	2.094	27.93	12428	7.669	0.162	NA	0.028	0.134	-80.325	77.926
135	1	135	1.451	2.104	28.14	12221	7.688	0.145	NA	0.019	0.091	32.208	112.533
136	1	136	1.409	2.137	28.35	13855	7.741	0.188	NA	0.053	0.252	141.483	109.275
137	1	137	1.445	2.096	28.56	5907	7.795	0.152	NA	0.054	0.258	-48.901	169.616
138	1	138	1.494	2.005	28.77	3494	7.899	0.147	NA	0.104	0.494	-61.529	-12.628
139	1	139	1.451	2.046	28.98	7769	7.959	0.158	NA	0.06	0.284	136.022	-162.449
140	1	140	1.509	2.115	29.19	6758	8.049	0.087	NA	0.09	0.429	50.088	-85.934
141	1	141	1.47	2.101	29.4	8433	8.091	0.127	NA	0.042	0.202	-159.589	150.323
142	1	142	1.492	2.063	29.61	10271	8.135	0.115	NA	0.044	0.21	-59.831	99.758
143	1	143	1.491	2.074	29.82	8544	8.147	0.111	NA	0.011	0.054	91.24	151.071
144	1	144	1.485	2.127	30.03	7656	8.2	0.112	NA	0.053	0.255	96.683	5.442
145	1	145	1.527	2.136	30.24	4759	8.243	0.073	NA	0.043	0.204	12.437	-84.246
146	1	146	1.5	2.15	30.45	4569	8.274	0.104	NA	0.031	0.146	153.636	141.199
147	1	147	1.417	2.286	30.66	16535	8.433	0.25	NA	0.159	0.759	120.982	-32.654
148	1	148	1.476	2.196	30.87	7761	8.54	0.147	NA	0.107	0.511	-57.054	-178.035
149	1	149	1.454	2.14	31.08	5578	8.601	0.145	NA	0.061	0.29	-111.442	-54.388
150	1	150	1.5	2.021	31.29	6419	8.729	0.131	NA	0.128	0.607	-68.397	43.045
151	1	151	1.498	2.058	31.5	3692	8.766	0.111	NA	0.037	0.177	93.083	161.479
152	1	152	1.445	2.249	31.71	20108	8.964	0.205	NA	0.198	0.943	105.705	12.623
153	1	153	1.476	2.183	31.92	14598	9.037	0.14	NA	0.073	0.349	-65.001	-170.706
154	1	154	1.449	2.184	32.13	12296	9.064	0.164	NA	0.027	0.126	176.363	-118.636
155	1	155	1.488	2.13	32.34	5444	9.13	0.11	NA	0.066	0.315	-54.538	129.1
156	1	156	1.421	2.262	32.55	20556	9.278	0.231	NA	0.148	0.702	117.076	171.614
157	1	157	1.417	2.272	32.76	21945	9.288	0.24	NA	0.01	0.05	107.982	-9.095
158	1	158	1.451	2.199	32.97	7065	9.368	0.17	NA	0.08	0.379	-65.244	-173.226
159	1	159	1.453	2.178	33.18	7859	9.389	0.158	NA	0.022	0.103	-85.017	-19.773
160	1	160	1.402	2.309	33.39	17279	9.53	0.278	NA	0.141	0.672	111.188	-163.795
161	1	161	1.562	2.052	33.6	7460	9.834	0.068	NA	0.304	1.446	-58.056	-169.244
162	1	162	1.604	2.084	33.81	9088	9.886	0.028	NA	0.052	0.249	37.984	96.04
163	1	163	1.602	2.068	34.02	12704	9.902	0.043	NA	0.016	0.075	-97.687	-135.67
164	1	164	1.574	1.99	34.23	8868	9.985	0.123	NA	0.083	0.396	-109.048	-11.362
165	1	165	1.516	2.065	34.44	3153	10.08	0.092	NA	0.095	0.451	127.824	-123.128
166	1	166	1.492	2.138	34.65	3157	10.157	0.108	NA	0.077	0.368	108.72	-19.104
167	1	167	1.47	2.225	34.86	7756	10.247	0.17	NA	0.09	0.427	103.643	-5.077
168	1	168	1.488	2.265	35.07	14973	10.291	0.188	NA	0.044	0.209	66.065	-37.579
169	1	169	1.557	2.012	35.28	8861	10.553	0.107	NA	0.262	1.249	-74.856	-140.921
170	1	170	1.461	2.162	35.49	2649	10.731	0.144	NA	0.178	0.848	122.609	-162.536
171	1	171	1.494	2.064	35.7	7771	10.834	0.112	NA	0.103	0.49	-71.313	166.078
172	1	172	1.522	1.951	35.91	7822	10.951	0.177	NA	0.117	0.557	-76.243	-4.929
173	1	173	1.497	1.94	36.12	5015	10.978	0.198	NA	0.027	0.127	-155.609	-79.366
174	1	174	1.478	2.033	36.33	2805	11.074	0.141	NA	0.096	0.456	101.75	-102.64
175	1	175	1.551	1.731	36.54	7648	11.385	0.383	NA	0.311	1.481	-76.402	-178.153
176	1	176	1.535	1.791	36.75	10365	11.447	0.325	NA	0.062	0.297	104.74	-178.857
177	1	177	1.55	1.867	36.96	6596	11.524	0.248	NA	0.077	0.369	78.856	-25.884
178	1	178	1.518	1.904	37.17	4985	11.573	0.221	NA	0.049	0.232	131.005	52.149
179	1	179	1.475	2.082	37.38	3135	11.756	0.125	NA	0.183	0.873	103.662	-27.342
180	1	180	1.463	2.097	37.59	2538	11.775	0.134	NA	0.019	0.09	129.666	26.004
181	1	181	1.505	1.88	37.8	7837	11.996	0.248	NA	0.221	1.051	-79.036	151.299
182	1	182	1.535	1.929	38.01	5853	12.053	0.192	NA	0.057	0.272	58.316	137.351
183	1	183	1.6	1.881	38.22	15534	12.135	0.23	NA	0.081	0.387	-35.965	-94.28
184	1	184	1.537	1.848	38.43	5083	12.206	0.269	NA	0.072	0.342	-152.645	-116.681
185	1	185	1.53	1.874	38.64	5497	12.233	0.246	NA	0.027	0.128	105.176	-102.178
186	1	186	1.54	1.839	38.85	7641	12.27	0.278	NA	0.037	0.176	-72.808	-177.984
187	1	187	1.455	1.994	39.06	3739	12.448	0.183	NA	0.178	0.846	118.928	-168.264
188	1	188	1.571	1.888	39.27	14020	12.606	0.225	NA	0.158	0.754	-42.447	-161.375
189	1	189	1.513	1.969	39.48	7607	12.707	0.164	NA	0.101	0.48	125.718	168.165
190	1	190	1.497	1.899	39.69	5879	12.779	0.234	NA	0.072	0.343	-102.242	132.04
191	1	191	1.544	1.789	39.9	10562	12.899	0.327	NA	0.12	0.571	-67.077	35.165
192	1	192	1.51	1.895	40.11	9727	13.011	0.232	NA	0.112	0.533	107.862	174.939
193	1	193	1.551	1.86	40.32	7822	13.065	0.255	NA	0.054	0.258	-40.559	-148.422
194	1	194	1.538	1.803	40.53	19340	13.123	0.313	NA	0.058	0.277	-102.454	-61.894
195	1	195	1.537	1.871	40.74	11417	13.191	0.247	NA	0.067	0.321	90.706	-166.841
196	1	196	1.543	1.81	40.95	12430	13.252	0.306	NA	0.061	0.292	-84.454	-175.16
197	1	197	1.525	1.789	41.16	13403	13.28	0.33	NA	0.028	0.133	-132.598	-48.143
198	1	198	1.496	1.788	41.37	11822	13.308	0.338	NA	0.029	0.136	-178.043	-45.446
199	1	199	1.514	1.824	41.58	13378	13.349	0.298	NA	0.04	0.192	63.85	-118.107
200	1	200	1.499	1.812	41.79	4887	13.368	0.315	NA	0.019	0.092	-139.365	156.785
