# Supplementary material for: Random sub-diffusion and capture of genes by the nuclear pore reduces dynamics and coordinates inter-chromosomal movement
Source: eLife. 2021 May 18;10:e66238. doi: 10.7554/eLife.66238 (PMC8195609; doi:10.7554/eLife.66238)
Supplement: Figure 6—source data 1. [file elife-66238-fig6-data1.zip › CLUST_DB/CLUST_HIS4dip_MinusH/190814_QuickCap_H4dip_MinusH_Pri_24.csv]

Nr	TID	PID	x [micron]	y [micron]	t [sec]	I [val]	Len [micron]	D2S [micron]	D2R [micron]	D2P [micron]	v [micron/sec]	α [deg]	Δα [deg]
1	1	1	2.297	1.824	0	6952	0	0	NA	NA	NA	NA	NA
2	1	2	2.18	2.029	0.21	4390	0.236	0.236	NA	0.236	1.123	119.669	NA
3	1	3	2.271	1.913	0.42	5632	0.383	0.093	NA	0.147	0.699	-51.781	-171.451
4	1	4	2.228	1.887	0.63	7618	0.433	0.093	NA	0.05	0.24	-148.241	-96.459
5	1	5	2.09	1.973	0.84	3234	0.596	0.255	NA	0.163	0.776	148.053	-63.707
6	1	6	2.093	2.03	1.05	8000	0.654	0.29	NA	0.058	0.274	86.85	-61.203
7	1	7	2.097	2.083	1.26	8646	0.706	0.327	NA	0.053	0.25	85.398	-1.452
8	1	8	2.092	2.025	1.47	6129	0.764	0.287	NA	0.058	0.274	-94.761	179.841
9	1	9	2.132	2.021	1.68	7460	0.804	0.257	NA	0.04	0.191	-6.862	87.899
10	1	10	2.155	1.959	1.89	7417	0.869	0.196	NA	0.066	0.312	-69.081	-62.219
11	1	11	2.331	1.899	2.1	7202	1.055	0.083	NA	0.186	0.887	-18.881	50.2
12	1	12	2.306	1.842	2.31	7050	1.118	0.021	NA	0.062	0.297	-114.144	-95.263
13	1	13	2.366	1.89	2.52	10165	1.195	0.096	NA	0.077	0.366	38.783	152.927
14	1	14	2.167	1.887	2.73	7737	1.394	0.144	NA	0.199	0.947	-178.988	142.228
15	1	15	2.176	1.94	2.94	9186	1.448	0.168	NA	0.054	0.257	80.272	-100.74
16	1	16	2.223	2	3.15	8138	1.523	0.191	NA	0.076	0.36	52.048	-28.224
17	1	17	2.147	2.044	3.36	5542	1.611	0.267	NA	0.088	0.419	149.501	97.453
18	1	18	2.166	1.911	3.57	5311	1.745	0.158	NA	0.134	0.639	-81.968	128.531
19	1	19	2.138	1.968	3.78	5151	1.808	0.215	NA	0.063	0.3	115.785	-162.247
20	1	20	2.314	1.893	3.99	7938	1.999	0.072	NA	0.191	0.911	-23.081	-138.866
21	1	21	2.258	1.935	4.2	5425	2.069	0.118	NA	0.07	0.333	143.746	166.827
22	1	22	2.262	1.909	4.41	6060	2.096	0.092	NA	0.026	0.126	-79.72	136.534
23	1	23	2.305	1.95	4.62	6432	2.156	0.127	NA	0.06	0.284	44.123	123.843
24	1	24	2.186	2.003	4.83	7214	2.286	0.211	NA	0.13	0.62	155.901	111.779
25	1	25	2.265	1.977	5.04	7033	2.368	0.157	NA	0.083	0.393	-18.745	-174.647
26	1	26	2.234	2.046	5.25	5634	2.444	0.231	NA	0.076	0.36	113.691	132.437
27	1	27	2.263	2.044	5.46	10109	2.472	0.223	NA	0.028	0.135	-4.509	-118.2
28	1	28	2.235	2.099	5.67	4147	2.534	0.282	NA	0.062	0.294	116.041	120.55
29	1	29	2.163	2.081	5.88	5205	2.608	0.29	NA	0.074	0.353	-166.013	77.947
30	1	30	2.088	2.118	6.09	5083	2.692	0.361	NA	0.084	0.398	153.903	-40.084
31	1	31	2.215	1.953	6.3	4074	2.9	0.153	NA	0.208	0.99	-52.335	153.761
32	1	32	2.328	1.654	6.51	4520	3.22	0.173	NA	0.32	1.523	-69.48	-17.145
33	1	33	2.275	1.703	6.72	4714	3.292	0.122	NA	0.073	0.346	136.827	-153.693
34	1	34	2.202	1.745	6.93	2877	3.376	0.122	NA	0.084	0.398	149.81	12.983
35	1	35	2.117	2.044	7.14	6299	3.687	0.284	NA	0.311	1.48	105.881	-43.929
36	1	36	2.245	1.905	7.35	3129	3.876	0.096	NA	0.189	0.901	-47.553	-153.434
37	1	37	2.221	1.858	7.56	4409	3.929	0.083	NA	0.053	0.251	-117.336	-69.783
38	1	38	2.215	2.009	7.77	6690	4.08	0.202	NA	0.151	0.718	92.304	-150.36
39	1	39	2.232	1.922	7.98	8313	4.167	0.118	NA	0.088	0.419	-78.49	-170.793
40	1	40	2.254	2.042	8.19	5243	4.289	0.222	NA	0.122	0.579	79.53	158.019
41	1	41	2.244	1.996	8.4	5710	4.337	0.18	NA	0.048	0.226	-102.072	178.398
42	1	42	2.181	1.972	8.61	12044	4.404	0.188	NA	0.067	0.321	-159.638	-57.566
43	1	43	2.147	1.95	8.82	4637	4.445	0.196	NA	0.041	0.194	-147.844	11.794
44	1	44	2.083	1.946	9.03	6348	4.508	0.246	NA	0.063	0.302	-175.966	-28.121
45	1	45	2.172	1.711	9.24	8729	4.759	0.168	NA	0.251	1.194	-69.27	106.696
46	1	46	2.066	1.936	9.45	6188	5.007	0.257	NA	0.248	1.183	115.305	-175.425
47	1	47	2.064	1.912	9.66	12631	5.031	0.249	NA	0.024	0.115	-95.6	149.095
48	1	48	2.076	2.101	9.87	10404	5.221	0.355	NA	0.189	0.901	86.376	-178.023
49	1	49	2.076	1.992	10.08	5783	5.329	0.278	NA	0.109	0.518	-89.744	-176.121
50	1	50	2.171	1.682	10.29	1597	5.654	0.19	NA	0.325	1.546	-73.031	16.713
51	1	51	2.092	1.821	10.5	4270	5.814	0.204	NA	0.16	0.761	119.387	-167.582
52	1	52	2.078	1.822	10.71	5521	5.829	0.219	NA	0.015	0.07	177.213	57.825
53	1	53	2.141	1.782	10.92	8631	5.903	0.161	NA	0.074	0.354	-31.887	150.901
54	1	54	2.13	1.831	11.13	6993	5.953	0.167	NA	0.05	0.236	103.083	134.97
55	1	55	2.223	1.8	11.34	3434	6.051	0.077	NA	0.098	0.468	-18.332	-121.415
56	1	56	2.163	1.845	11.55	5433	6.126	0.135	NA	0.075	0.359	142.795	161.127
57	1	57	2.22	1.803	11.76	3492	6.198	0.079	NA	0.071	0.34	-36.553	-179.347
58	1	58	2.303	1.682	11.97	4578	6.344	0.141	NA	0.146	0.696	-55.544	-18.991
59	1	59	2.188	1.859	12.18	2050	6.555	0.115	NA	0.211	1.004	123.2	178.743
60	1	60	2.254	1.771	12.39	1292	6.665	0.068	NA	0.11	0.524	-53.121	-176.321
61	1	61	2.229	1.703	12.6	2173	6.737	0.139	NA	0.072	0.345	-110.176	-57.055
62	1	62	2.12	1.988	12.81	4812	7.042	0.241	NA	0.305	1.452	110.873	-138.951
63	1	63	2.179	1.95	13.02	3880	7.112	0.173	NA	0.07	0.331	-32.471	-143.343
64	1	64	2.081	2.068	13.23	4659	7.264	0.325	NA	0.153	0.727	129.76	162.23
65	1	65	2.207	2.06	13.44	10353	7.391	0.252	NA	0.126	0.602	-3.644	-133.404
66	1	66	2.201	2.002	13.65	14771	7.449	0.202	NA	0.058	0.276	-96.086	-92.441
67	1	67	2.215	1.959	13.86	10783	7.494	0.158	NA	0.045	0.214	-71.516	24.569
68	1	68	2.196	1.883	14.07	4654	7.573	0.117	NA	0.079	0.378	-104.5	-32.984
69	1	69	2.17	1.998	14.28	6427	7.691	0.216	NA	0.119	0.565	102.344	-153.156
70	1	70	2.163	2.008	14.49	3520	7.703	0.228	NA	0.012	0.057	127.039	24.696
71	1	71	2.186	1.899	14.7	2766	7.815	0.134	NA	0.112	0.532	-78.089	154.872
72	1	72	2.224	1.849	14.91	3389	7.877	0.077	NA	0.062	0.296	-52.982	25.106
73	1	73	2.124	1.918	15.12	7336	7.998	0.197	NA	0.121	0.578	145.32	-161.698
74	1	74	2.144	1.898	15.33	4588	8.026	0.17	NA	0.028	0.133	-44.539	170.141
75	1	75	2.172	1.969	15.54	3191	8.103	0.192	NA	0.076	0.363	68.237	112.776
76	1	76	2.131	1.886	15.75	1971	8.195	0.177	NA	0.093	0.441	-116.498	175.265
77	1	77	2.309	1.69	15.96	3061	8.46	0.134	NA	0.265	1.263	-47.798	68.7
78	1	78	2.249	1.817	16.17	4699	8.601	0.049	NA	0.14	0.668	115.425	163.223
79	1	79	2.193	2.011	16.38	4640	8.803	0.214	NA	0.202	0.963	105.871	-9.554
80	1	80	2.271	1.812	16.59	2794	9.017	0.028	NA	0.214	1.018	-68.592	-174.463
81	1	81	2.178	1.946	16.8	5286	9.179	0.17	NA	0.163	0.774	124.859	-166.549
82	1	82	2.135	1.927	17.01	4603	9.226	0.192	NA	0.047	0.222	-156.584	78.557
83	1	83	2.138	1.86	17.22	8785	9.293	0.163	NA	0.067	0.32	-87.589	68.995
84	1	84	2.157	1.939	17.43	12793	9.375	0.181	NA	0.082	0.388	76.47	164.059
85	1	85	2.135	1.918	17.64	7490	9.406	0.187	NA	0.031	0.149	-136.409	147.121
86	1	86	2.123	1.9	17.85	6229	9.427	0.189	NA	0.021	0.102	-121.659	14.75
87	1	87	2.058	2.102	18.06	11709	9.64	0.367	NA	0.213	1.014	107.81	-130.531
88	1	88	2.249	1.786	18.27	2171	10.009	0.061	NA	0.369	1.758	-58.911	-166.72
89	1	89	2.251	1.74	18.48	5004	10.056	0.096	NA	0.047	0.223	-87.254	-28.343
90	1	90	2.181	1.832	18.69	4430	10.172	0.115	NA	0.116	0.551	127.01	-145.737
91	1	91	2.251	1.77	18.9	3330	10.265	0.07	NA	0.093	0.444	-41.407	-168.417
92	1	92	2.295	1.916	19.11	2056	10.417	0.092	NA	0.152	0.724	73.515	114.922
93	1	93	2.225	1.825	19.32	2777	10.532	0.072	NA	0.115	0.547	-127.404	159.082
94	1	94	2.109	2.11	19.53	5674	10.84	0.343	NA	0.308	1.468	112.034	-120.562
95	1	95	2.244	1.863	19.74	4539	11.122	0.066	NA	0.282	1.343	-61.42	-173.454
96	1	96	2.133	2.029	19.95	3899	11.322	0.263	NA	0.2	0.953	123.79	-174.79
97	1	97	2.133	2.177	20.16	16883	11.47	0.389	NA	0.148	0.704	90.013	-33.777
98	1	98	2.12	2.111	20.37	12580	11.537	0.338	NA	0.067	0.317	-100.867	169.12
99	1	99	2.089	2.052	20.58	5258	11.604	0.309	NA	0.067	0.32	-117.803	-16.936
100	1	100	2.061	2.133	20.79	10035	11.689	0.389	NA	0.085	0.407	109.078	-133.12
101	1	101	2.069	2	21	14549	11.822	0.288	NA	0.132	0.631	-86.489	164.433
102	1	102	2.099	1.99	21.21	19810	11.854	0.258	NA	0.032	0.153	-19.635	66.854
103	1	103	2.241	1.931	21.42	11509	12.007	0.121	NA	0.153	0.73	-22.57	-2.936
104	1	104	2.11	1.924	21.63	12482	12.138	0.212	NA	0.131	0.624	-176.965	-154.395
105	1	105	2.058	2.008	21.84	9239	12.237	0.302	NA	0.099	0.47	121.971	-61.063
106	1	106	2.097	2.031	22.05	11547	12.283	0.288	NA	0.045	0.217	30.415	-91.556
107	1	107	2.076	2.148	22.26	6485	12.402	0.392	NA	0.119	0.566	100.204	69.789
108	1	108	2.136	2.167	22.47	9917	12.464	0.379	NA	0.063	0.299	17.661	-82.543
109	1	109	2.109	2.18	22.68	14781	12.494	0.403	NA	0.03	0.142	154.464	136.803
110	1	110	2.134	2.165	22.89	16797	12.524	0.378	NA	0.029	0.14	-30.293	175.243
111	1	111	2.09	2.12	23.1	19618	12.587	0.362	NA	0.063	0.3	-134.63	-104.337
112	1	112	2.011	2.139	23.31	12185	12.667	0.426	NA	0.081	0.385	166.429	-58.941
113	1	113	2.098	2.027	23.52	4868	12.809	0.284	NA	0.142	0.675	-52.313	141.258
114	1	114	2.075	1.938	23.73	3771	12.901	0.249	NA	0.092	0.436	-104.114	-51.8
115	1	115	2.13	1.932	23.94	14549	12.956	0.199	NA	0.055	0.261	-6.375	97.739
116	1	116	2.239	1.87	24.15	10636	13.081	0.074	NA	0.126	0.598	-29.568	-23.194
117	1	117	2.092	1.934	24.36	11874	13.242	0.233	NA	0.161	0.765	156.558	-173.874
118	1	118	2.116	1.903	24.57	10948	13.281	0.197	NA	0.04	0.188	-52.002	151.44
119	1	119	2.076	1.934	24.78	6572	13.332	0.246	NA	0.051	0.241	141.667	-166.331
120	1	120	2.086	1.909	24.99	4552	13.359	0.227	NA	0.027	0.127	-68.44	149.893
121	1	121	2.05	1.956	25.2	13309	13.418	0.28	NA	0.059	0.282	127.431	-164.129
122	1	122	2.286	1.858	25.41	4339	13.673	0.037	NA	0.255	1.214	-22.618	-150.048
123	1	123	2.225	1.856	25.62	1717	13.733	0.079	NA	0.06	0.288	-177.69	-155.072
124	1	124	2.11	1.91	25.83	5427	13.86	0.206	NA	0.127	0.605	154.865	-27.445
125	1	125	2.184	1.937	26.04	4206	13.939	0.16	NA	0.079	0.376	19.992	-134.873
126	1	126	2.315	1.845	26.25	2047	14.1	0.028	NA	0.16	0.764	-35.161	-55.153
127	1	127	2.278	1.854	26.46	6916	14.138	0.036	NA	0.039	0.183	165.066	-159.773
128	1	128	2.199	1.928	26.67	951	14.246	0.143	NA	0.108	0.513	137.197	-27.869
129	1	129	2.125	2.043	26.88	1905	14.384	0.279	NA	0.138	0.655	122.733	-14.464
130	1	130	2.104	2.01	27.09	4748	14.423	0.268	NA	0.04	0.189	-121.609	115.658
131	1	131	2.123	2.002	27.3	5290	14.444	0.249	NA	0.021	0.098	-20.478	101.131
132	1	132	2.108	2.038	27.51	5028	14.483	0.286	NA	0.039	0.185	112.894	133.372
133	1	133	2.08	1.958	27.72	9273	14.568	0.255	NA	0.085	0.404	-109.45	137.655
134	1	134	2.104	1.938	27.93	5312	14.599	0.224	NA	0.031	0.148	-40.159	69.292
135	1	135	2.093	2.012	28.14	4036	14.673	0.278	NA	0.075	0.355	98.343	138.501
136	1	136	2.09	2.02	28.35	8392	14.682	0.285	NA	0.008	0.039	108.273	9.931
137	1	137	2.087	1.961	28.56	7129	14.741	0.25	NA	0.059	0.281	-92.931	158.796
138	1	138	2.125	1.988	28.77	5442	14.787	0.237	NA	0.046	0.22	35.299	128.23
139	1	139	2.13	1.989	28.98	5354	14.792	0.235	NA	0.005	0.024	11.621	-23.678
140	1	140	2.053	1.984	29.19	5393	14.869	0.292	NA	0.077	0.367	-176.35	172.029
141	1	141	2.142	1.988	29.4	7511	14.958	0.226	NA	0.089	0.425	3.099	179.448
142	1	142	2.242	1.986	29.61	6263	15.058	0.171	NA	0.1	0.475	-1.681	-4.78
143	1	143	2.176	1.977	29.82	8162	15.125	0.196	NA	0.067	0.317	-172.828	-171.147
144	1	144	2.151	1.981	30.03	7897	15.15	0.214	NA	0.025	0.119	172.539	-14.632
145	1	145	2.063	1.978	30.24	5966	15.238	0.28	NA	0.088	0.42	-178.437	9.024
146	1	146	2.065	1.984	30.45	7665	15.245	0.282	NA	0.007	0.033	68.728	-112.835
147	1	147	2.136	1.961	30.66	7842	15.319	0.211	NA	0.075	0.356	-17.928	-86.656
148	1	148	2.194	2.002	30.87	7283	15.389	0.206	NA	0.07	0.333	35.18	53.108
149	1	149	2.387	1.965	31.08	7633	15.586	0.168	NA	0.197	0.938	-10.665	-45.845
150	1	150	2.384	2.008	31.29	2897	15.629	0.204	NA	0.042	0.202	93.657	104.322
151	1	151	2.342	2.047	31.5	4288	15.686	0.228	NA	0.058	0.275	137.179	43.522
152	1	152	2.322	2.006	31.71	1329	15.732	0.184	NA	0.046	0.217	-115.495	107.326
153	1	153	2.266	2.05	31.92	3180	15.804	0.228	NA	0.072	0.341	141.92	-102.585
154	1	154	2.302	2.059	32.13	3276	15.841	0.236	NA	0.037	0.177	14.314	-127.606
155	1	155	2.331	2.208	32.34	2993	15.993	0.386	NA	0.152	0.724	79.029	64.715
156	1	156	2.21	2.121	32.55	2583	16.142	0.31	NA	0.149	0.71	-144.141	136.83
157	1	157	2.2	2.101	32.76	3477	16.164	0.294	NA	0.022	0.106	-116.135	28.005
158	1	158	2.157	2.042	32.97	5380	16.238	0.259	NA	0.074	0.35	-126.355	-10.219
159	1	159	2.093	2.055	33.18	7609	16.303	0.309	NA	0.066	0.312	168.08	-65.566
160	1	160	1.999	2.018	33.39	7780	16.404	0.355	NA	0.101	0.481	-158.029	33.891
161	1	161	2.04	2.109	33.6	17617	16.505	0.384	NA	0.1	0.478	66.192	-135.779
162	1	162	2.096	2.009	33.81	8772	16.62	0.273	NA	0.115	0.55	-60.91	-127.102
163	1	163	2.226	2.064	34.02	4031	16.761	0.251	NA	0.141	0.673	23.273	84.184
164	1	164	2.141	1.995	34.23	3886	16.871	0.232	NA	0.11	0.523	-140.766	-164.04
165	1	165	2.085	2.07	34.44	5139	16.965	0.325	NA	0.093	0.444	126.874	-92.36
166	1	166	2.225	2.067	34.65	5909	17.105	0.254	NA	0.141	0.671	-1.007	-127.881
167	1	167	2.289	2.074	34.86	7080	17.169	0.251	NA	0.064	0.305	6.253	7.261
168	1	168	2.297	2.118	35.07	4181	17.214	0.294	NA	0.045	0.213	79.492	73.238
169	1	169	2.252	2.022	35.28	7121	17.32	0.204	NA	0.106	0.504	-115.277	165.231
170	1	170	2.242	2.111	35.49	3381	17.409	0.293	NA	0.089	0.426	96.318	-148.405
171	1	171	2.14	2.088	35.7	3942	17.514	0.307	NA	0.104	0.497	-167.203	96.479
172	1	172	2.142	2.062	35.91	3942	17.54	0.284	NA	0.026	0.125	-86.758	80.445
173	1	173	2.107	1.981	36.12	6067	17.628	0.246	NA	0.088	0.419	-113.152	-26.394
174	1	174	2.103	1.962	36.33	9098	17.647	0.238	NA	0.019	0.092	-103.622	9.53
175	1	175	2.091	1.984	36.54	7189	17.671	0.26	NA	0.024	0.115	118.412	-137.966
176	1	176	2.099	1.999	36.75	12334	17.688	0.264	NA	0.017	0.08	63.801	-54.61
177	1	177	2.067	1.962	36.96	12127	17.736	0.268	NA	0.048	0.229	-131.298	164.901
178	1	178	1.982	1.974	37.17	15972	17.822	0.348	NA	0.085	0.406	172.307	-56.395
179	1	179	2.01	2.012	37.38	24383	17.869	0.343	NA	0.047	0.224	54.685	-117.622
180	1	180	2.003	1.991	37.59	8864	17.891	0.338	NA	0.022	0.107	-106.619	-161.304
181	1	181	2.049	1.952	37.8	9265	17.951	0.279	NA	0.06	0.284	-40.631	65.988
182	1	182	1.998	2.008	38.01	14617	18.026	0.351	NA	0.075	0.359	132.023	172.653
183	1	183	2.046	1.937	38.22	10592	18.112	0.275	NA	0.086	0.407	-55.965	172.012
184	1	184	2.03	1.955	38.43	20317	18.136	0.298	NA	0.024	0.114	132.904	-171.13
185	1	185	2.062	2.036	38.64	16940	18.224	0.317	NA	0.088	0.419	68.429	-64.475
186	1	186	1.993	1.833	38.85	17990	18.438	0.304	NA	0.215	1.022	-108.76	-177.189
187	1	187	2.02	1.806	39.06	11581	18.476	0.278	NA	0.038	0.181	-45.035	63.725
188	1	188	1.975	1.946	39.27	10997	18.623	0.345	NA	0.147	0.701	107.796	152.83
189	1	189	1.963	1.777	39.48	6668	18.793	0.337	NA	0.17	0.808	-93.809	158.396
190	1	190	1.989	1.789	39.69	16366	18.821	0.31	NA	0.028	0.134	24.701	118.51
191	1	191	1.955	1.951	39.9	17540	18.987	0.365	NA	0.166	0.788	101.846	77.145
192	1	192	1.977	1.964	40.11	20686	19.012	0.349	NA	0.025	0.12	30.734	-71.112
193	1	193	2.027	2.016	40.32	21928	19.085	0.331	NA	0.073	0.347	45.747	15.012
194	1	194	2.018	1.934	40.53	20053	19.168	0.299	NA	0.083	0.396	-96.365	-142.111
195	1	195	2.017	1.975	40.74	15541	19.209	0.317	NA	0.041	0.196	91.165	-172.471
196	1	196	1.998	1.823	40.95	13855	19.362	0.298	NA	0.153	0.726	-97.246	171.59
197	1	197	2.028	1.925	41.16	17536	19.468	0.287	NA	0.106	0.506	73.675	170.921
198	1	198	2.078	1.896	41.37	14830	19.526	0.231	NA	0.058	0.275	-30.606	-104.281
199	1	199	2.084	1.92	41.58	15989	19.551	0.234	NA	0.025	0.12	75.91	106.516
200	1	200	2.016	1.975	41.79	10862	19.638	0.319	NA	0.087	0.415	141.226	65.316
