# Supplementary material for: Random sub-diffusion and capture of genes by the nuclear pore reduces dynamics and coordinates inter-chromosomal movement
Source: eLife. 2021 May 18;10:e66238. doi: 10.7554/eLife.66238 (PMC8195609; doi:10.7554/eLife.66238)
Supplement: Figure 6—source data 1. [file elife-66238-fig6-data1.zip › CLUST_DB/CLUST_HIS4dip_MinusH/190814_QuickCap_H4dip_MinusH_Pri_25.csv]

Nr	TID	PID	x [micron]	y [micron]	t [sec]	I [val]	Len [micron]	D2S [micron]	D2R [micron]	D2P [micron]	v [micron/sec]	α [deg]	Δα [deg]
1	1	1	2.065	1.929	0	2709	0	0	NA	NA	NA	NA	NA
2	1	2	1.934	2.014	0.21	4864	0.156	0.156	NA	0.156	0.744	147.421	NA
3	1	3	1.947	1.896	0.42	4735	0.274	0.123	NA	0.118	0.563	-83.581	128.998
4	1	4	1.894	1.945	0.63	5875	0.346	0.172	NA	0.072	0.341	137.197	-139.222
5	1	5	1.87	1.983	0.84	7965	0.392	0.203	NA	0.046	0.219	122.486	-14.711
6	1	6	2	1.969	1.05	5407	0.523	0.077	NA	0.131	0.623	-6.179	-128.665
7	1	7	2.015	1.926	1.26	9791	0.569	0.05	NA	0.046	0.218	-70.866	-64.687
8	1	8	2.001	1.952	1.47	9250	0.598	0.068	NA	0.029	0.14	118.078	-171.056
9	1	9	2.038	1.897	1.68	6658	0.664	0.042	NA	0.066	0.313	-56.252	-174.33
10	1	10	1.947	1.972	1.89	5949	0.781	0.126	NA	0.117	0.559	140.573	-163.175
11	1	11	2.005	2.016	2.1	7291	0.854	0.105	NA	0.073	0.346	37.297	-103.276
12	1	12	2.019	2.091	2.31	5403	0.93	0.168	NA	0.076	0.363	79.405	42.108
13	1	13	2.055	2.097	2.52	8034	0.967	0.168	NA	0.037	0.177	10.677	-68.728
14	1	14	2.143	2.111	2.73	4469	1.055	0.197	NA	0.088	0.421	8.869	-1.808
15	1	15	2.029	2.096	2.94	9887	1.17	0.171	NA	0.115	0.546	-172.521	178.61
16	1	16	2.072	2.036	3.15	9017	1.244	0.107	NA	0.074	0.353	-54.304	118.218
17	1	17	2.07	2.048	3.36	4294	1.257	0.119	NA	0.013	0.061	100.761	155.065
18	1	18	1.95	2.006	3.57	3108	1.384	0.138	NA	0.127	0.605	-160.353	98.886
19	1	19	1.931	2.035	3.78	5128	1.419	0.171	NA	0.035	0.166	124.375	-75.272
20	1	20	2.125	2.133	3.99	10436	1.636	0.212	NA	0.217	1.036	26.837	-97.539
21	1	21	2.094	2.023	4.2	3488	1.75	0.098	NA	0.114	0.542	-105.379	-132.216
22	1	22	2.154	2.046	4.41	8497	1.814	0.146	NA	0.064	0.304	20.608	125.987
23	1	23	2.05	2.07	4.62	6101	1.921	0.141	NA	0.107	0.509	166.784	146.176
24	1	24	2.009	2.026	4.83	5017	1.981	0.112	NA	0.06	0.287	-133.469	59.747
25	1	25	1.958	1.998	5.04	4128	2.039	0.127	NA	0.058	0.276	-150.873	-17.403
26	1	26	2.27	2.071	5.25	13192	2.359	0.249	NA	0.32	1.526	13.119	163.992
27	1	27	2.191	2.053	5.46	3931	2.441	0.176	NA	0.081	0.387	-167.042	179.839
28	1	28	2.398	2.134	5.67	15961	2.663	0.39	NA	0.222	1.058	21.6	-171.357
29	1	29	2.309	2.15	5.88	8113	2.752	0.329	NA	0.09	0.427	169.682	148.081
30	1	30	2.224	2.134	6.09	10892	2.84	0.258	NA	0.087	0.416	-168.939	21.379
31	1	31	2.171	2.139	6.3	7615	2.893	0.235	NA	0.053	0.253	174.165	-16.896
32	1	32	2.254	2.102	6.51	7364	2.984	0.256	NA	0.091	0.432	-23.73	162.105
33	1	33	2.208	2.104	6.72	5668	3.029	0.225	NA	0.046	0.217	178.406	-157.864
34	1	34	2.131	2.061	6.93	2301	3.118	0.147	NA	0.089	0.421	-151.08	30.514
35	1	35	2.258	2.059	7.14	5484	3.245	0.232	NA	0.127	0.604	-0.688	150.391
36	1	36	2.185	2.066	7.35	2387	3.318	0.182	NA	0.073	0.349	174.564	175.252
37	1	37	2.242	2.136	7.56	8462	3.408	0.272	NA	0.09	0.431	50.607	-123.956
38	1	38	2.188	2.06	7.77	8123	3.502	0.179	NA	0.093	0.445	-125.196	-175.804
39	1	39	2.12	2.042	7.98	3633	3.572	0.125	NA	0.07	0.336	-165.617	-40.421
40	1	40	2.265	1.961	8.19	6368	3.738	0.202	NA	0.166	0.791	-29.159	136.458
41	1	41	2.2	1.957	8.4	6662	3.804	0.137	NA	0.065	0.312	-176.046	-146.887
42	1	42	2.197	1.956	8.61	6071	3.807	0.135	NA	0.003	0.013	-157.239	18.807
43	1	43	2.061	2.016	8.82	4676	3.955	0.087	NA	0.149	0.709	156.198	-46.563
44	1	44	2.08	1.966	9.03	3391	4.008	0.04	NA	0.053	0.252	-69.278	134.524
45	1	45	2.121	1.98	9.24	4085	4.052	0.075	NA	0.044	0.207	18.329	87.607
46	1	46	2.142	2.032	9.45	3108	4.108	0.128	NA	0.056	0.268	68.09	49.761
47	1	47	2.142	2.031	9.66	4230	4.11	0.127	NA	0.001	0.006	-109.085	-177.175
48	1	48	2.137	2.01	9.87	3249	4.132	0.107	NA	0.022	0.105	-102.369	6.716
49	1	49	2.285	2.055	10.08	4358	4.287	0.253	NA	0.155	0.74	17.065	119.434
50	1	50	2.308	2.035	10.29	8608	4.318	0.265	NA	0.031	0.146	-41.99	-59.055
51	1	51	2.344	2.076	10.5	7479	4.372	0.315	NA	0.055	0.26	48.539	90.529
52	1	52	2.295	2.028	10.71	3976	4.44	0.25	NA	0.068	0.324	-136.134	175.327
53	1	53	2.246	2.03	10.92	4716	4.49	0.207	NA	0.049	0.234	178.01	-45.855
54	1	54	2.382	2.081	11.13	12416	4.635	0.351	NA	0.145	0.691	20.606	-157.405
55	1	55	2.332	2.011	11.34	11626	4.721	0.279	NA	0.086	0.41	-125.105	-145.711
56	1	56	2.396	2.085	11.55	15673	4.819	0.366	NA	0.098	0.466	49.465	174.57
57	1	57	2.321	2.073	11.76	11191	4.894	0.294	NA	0.076	0.361	-170.883	139.652
58	1	58	2.435	2.003	11.97	19108	5.027	0.377	NA	0.133	0.634	-31.491	139.392
59	1	59	2.526	1.998	12.18	13339	5.119	0.466	NA	0.092	0.436	-3.14	28.351
60	1	60	2.467	2.001	12.39	14807	5.179	0.408	NA	0.06	0.284	177.153	-179.707
61	1	61	2.556	1.96	12.6	9471	5.277	0.491	NA	0.098	0.469	-25.145	157.702
62	1	62	2.417	1.67	12.81	8718	5.598	0.437	NA	0.321	1.527	-115.661	-90.516
63	1	63	2.245	1.79	13.02	4633	5.807	0.228	NA	0.209	0.996	145.28	-99.058
64	1	64	2.214	1.826	13.23	2869	5.855	0.181	NA	0.048	0.229	130.924	-14.356
65	1	65	2.186	1.852	13.44	2333	5.893	0.143	NA	0.038	0.18	137.043	6.118
66	1	66	2.507	1.755	13.65	3581	6.228	0.475	NA	0.336	1.598	-16.758	-153.801
67	1	67	2.603	1.737	13.86	11955	6.326	0.571	NA	0.097	0.464	-10.759	5.999
68	1	68	2.592	1.751	14.07	16595	6.344	0.556	NA	0.018	0.088	126.858	137.617
69	1	69	2.582	1.812	14.28	17205	6.405	0.53	NA	0.061	0.29	98.906	-27.952
70	1	70	2.459	1.805	14.49	18728	6.529	0.413	NA	0.124	0.59	-176.787	84.307
71	1	71	2.441	1.767	14.7	18747	6.571	0.41	NA	0.042	0.199	-114.431	62.356
72	1	72	2.364	1.708	14.91	16526	6.668	0.372	NA	0.097	0.461	-142.581	-28.149
73	1	73	2.311	1.706	15.12	14538	6.721	0.332	NA	0.053	0.254	-177.668	-35.088
74	1	74	2.311	1.74	15.33	11967	6.755	0.31	NA	0.034	0.163	90.689	-91.643
75	1	75	2.395	1.829	15.54	8053	6.878	0.345	NA	0.123	0.585	46.618	-44.07
76	1	76	2.265	1.797	15.75	5435	7.012	0.24	NA	0.134	0.638	-165.964	147.417
77	1	77	2.404	1.772	15.96	4115	7.153	0.373	NA	0.141	0.67	-9.974	155.99
78	1	78	2.369	1.763	16.17	5981	7.189	0.347	NA	0.036	0.171	-164.645	-154.671
79	1	79	2.336	1.817	16.38	6967	7.253	0.293	NA	0.064	0.303	120.882	-74.473
80	1	80	2.378	1.746	16.59	6922	7.335	0.362	NA	0.083	0.394	-60.244	178.874
81	1	81	2.395	1.804	16.8	6092	7.397	0.353	NA	0.061	0.292	73.023	133.267
82	1	82	2.369	1.743	17.01	5056	7.464	0.356	NA	0.067	0.319	-113.403	173.574
83	1	83	2.343	1.786	17.22	9495	7.514	0.313	NA	0.05	0.238	121.421	-125.176
84	1	84	2.39	1.777	17.43	3029	7.561	0.358	NA	0.048	0.227	-10.071	-131.492
85	1	85	2.338	1.696	17.64	7933	7.658	0.359	NA	0.097	0.46	-122.558	-112.487
86	1	86	2.331	1.807	17.85	18321	7.77	0.293	NA	0.112	0.532	93.366	-144.076
87	1	87	2.293	1.828	18.06	11744	7.813	0.25	NA	0.043	0.206	151.193	57.827
88	1	88	2.359	1.761	18.27	7790	7.906	0.338	NA	0.093	0.444	-45.481	163.327
89	1	89	2.404	1.698	18.48	7185	7.984	0.41	NA	0.078	0.372	-54.782	-9.301
90	1	90	2.456	1.728	18.69	15554	8.045	0.44	NA	0.06	0.287	30.226	85.008
91	1	91	2.498	1.768	18.9	7276	8.103	0.462	NA	0.058	0.277	43.491	13.264
92	1	92	2.448	1.826	19.11	6549	8.18	0.396	NA	0.077	0.366	130.683	87.192
93	1	93	2.431	1.978	19.32	10816	8.332	0.369	NA	0.152	0.725	96.345	-34.338
94	1	94	2.444	1.913	19.53	17482	8.398	0.38	NA	0.066	0.314	-78.455	-174.8
95	1	95	2.392	2.005	19.74	17986	8.504	0.335	NA	0.106	0.503	119.658	-161.887
96	1	96	2.342	1.901	19.95	13834	8.619	0.278	NA	0.116	0.551	-115.824	124.519
97	1	97	2.322	1.954	20.16	11430	8.677	0.258	NA	0.057	0.273	110.341	-133.835
98	1	98	2.41	1.823	20.37	9433	8.835	0.361	NA	0.158	0.753	-56.047	-166.388
99	1	99	2.462	1.805	20.58	9527	8.89	0.416	NA	0.055	0.263	-19.458	36.589
100	1	100	2.346	1.905	20.79	13382	9.044	0.282	NA	0.154	0.731	139.34	158.798
101	1	101	2.468	1.85	21	10397	9.177	0.41	NA	0.133	0.635	-24.007	-163.347
102	1	102	2.355	1.954	21.21	7850	9.33	0.291	NA	0.153	0.73	137.266	161.272
103	1	103	2.367	1.845	21.42	10690	9.44	0.314	NA	0.11	0.524	-83.6	139.134
104	1	104	2.461	1.818	21.63	8159	9.538	0.411	NA	0.098	0.465	-16.261	67.339
105	1	105	2.368	1.825	21.84	9830	9.632	0.32	NA	0.094	0.446	175.643	-168.096
106	1	106	2.351	1.914	22.05	8998	9.722	0.287	NA	0.09	0.43	100.325	-75.318
107	1	107	2.395	1.865	22.26	14254	9.787	0.336	NA	0.065	0.312	-48.216	-148.541
108	1	108	2.424	1.809	22.47	14404	9.85	0.379	NA	0.063	0.3	-62.256	-14.04
109	1	109	2.334	1.682	22.68	15432	10.007	0.365	NA	0.156	0.743	-125.44	-63.184
110	1	110	2.273	1.741	22.89	14086	10.091	0.281	NA	0.085	0.404	136.215	-98.345
111	1	111	2.325	1.83	23.1	11752	10.195	0.278	NA	0.103	0.492	59.726	-76.489
112	1	112	2.156	1.945	23.31	16603	10.399	0.092	NA	0.204	0.973	145.629	85.903
113	1	113	2.096	2.022	23.52	12290	10.497	0.098	NA	0.098	0.466	128.076	-17.553
114	1	114	1.995	1.958	23.73	6858	10.617	0.076	NA	0.12	0.57	-147.587	84.338
115	1	115	2.141	1.828	23.94	2478	10.812	0.126	NA	0.195	0.93	-41.69	105.896
116	1	116	2.085	1.813	24.15	4539	10.87	0.118	NA	0.058	0.275	-165.188	-123.498
117	1	117	2.123	1.92	24.36	5868	10.983	0.058	NA	0.113	0.538	70.43	-124.382
118	1	118	2.095	1.846	24.57	5843	11.062	0.089	NA	0.079	0.377	-110.628	178.942
119	1	119	1.95	1.933	24.78	10581	11.231	0.115	NA	0.169	0.805	148.852	-100.52
120	1	120	1.89	1.9	24.99	10028	11.3	0.178	NA	0.069	0.327	-151.406	59.742
121	1	121	1.928	1.884	25.2	12177	11.341	0.145	NA	0.042	0.2	-23.292	128.114
122	1	122	1.949	1.812	25.41	15185	11.417	0.166	NA	0.075	0.357	-73.696	-50.405
123	1	123	2.076	1.87	25.62	16422	11.557	0.06	NA	0.14	0.667	24.814	98.51
124	1	124	2.144	1.865	25.83	7065	11.624	0.102	NA	0.068	0.322	-4.889	-29.703
125	1	125	2.192	1.833	26.04	5843	11.682	0.16	NA	0.058	0.277	-33.219	-28.33
126	1	126	2.094	1.932	26.25	8014	11.822	0.029	NA	0.139	0.664	134.516	167.734
127	1	127	1.993	1.961	26.46	5762	11.927	0.079	NA	0.105	0.501	163.925	29.41
128	1	128	2.014	2.036	26.67	12644	12.005	0.118	NA	0.078	0.37	74.343	-89.583
129	1	129	1.966	1.846	26.88	8868	12.2	0.129	NA	0.196	0.932	-104.146	-178.489
130	1	130	2.024	1.817	27.09	6020	12.265	0.12	NA	0.065	0.308	-27.429	76.717
131	1	131	2.145	1.798	27.3	2532	12.388	0.154	NA	0.123	0.587	-8.639	18.79
132	1	132	2.225	1.65	27.51	1380	12.556	0.322	NA	0.168	0.801	-61.617	-52.978
133	1	133	1.951	1.816	27.72	5954	12.877	0.161	NA	0.321	1.527	148.883	-149.499
134	1	134	1.933	1.893	27.93	6641	12.957	0.137	NA	0.08	0.379	103.098	-45.785
135	1	135	1.881	1.873	28.14	16531	13.013	0.193	NA	0.056	0.267	-158.588	98.314
136	1	136	1.888	1.963	28.35	13548	13.103	0.18	NA	0.09	0.43	85.301	-116.111
137	1	137	1.876	1.878	28.56	24383	13.189	0.196	NA	0.086	0.407	-97.865	176.834
138	1	138	1.867	1.825	28.77	17930	13.243	0.224	NA	0.054	0.259	-100.143	-2.279
139	1	139	1.863	1.948	28.98	14186	13.366	0.203	NA	0.123	0.588	91.87	-167.987
140	1	140	1.87	1.866	29.19	12155	13.449	0.206	NA	0.083	0.394	-85.057	-176.927
141	1	141	1.863	1.763	29.4	14363	13.552	0.262	NA	0.103	0.489	-93.619	-8.562
142	1	142	1.879	1.936	29.61	15257	13.725	0.186	NA	0.174	0.827	84.858	178.476
143	1	143	1.914	2.005	29.82	8866	13.803	0.169	NA	0.078	0.371	62.872	-21.986
144	1	144	1.856	1.985	30.03	17762	13.865	0.216	NA	0.062	0.293	-160.713	136.415
145	1	145	1.954	1.913	30.24	16573	13.986	0.113	NA	0.122	0.579	-36.615	124.098
146	1	146	1.876	2.025	30.45	10943	14.123	0.212	NA	0.137	0.651	124.531	161.146
147	1	147	1.861	2.016	30.66	7031	14.141	0.222	NA	0.018	0.087	-148.669	86.8
148	1	148	1.909	1.992	30.87	7993	14.195	0.168	NA	0.054	0.255	-26.132	122.537
149	1	149	1.888	2.052	31.08	14139	14.258	0.215	NA	0.063	0.3	109.143	135.276
150	1	150	1.921	2.14	31.29	9791	14.352	0.256	NA	0.094	0.448	69.827	-39.316
151	1	151	1.934	2.025	31.5	7438	14.467	0.163	NA	0.115	0.55	-83.44	-153.266
152	1	152	1.913	2.045	31.71	9678	14.496	0.191	NA	0.028	0.134	136.737	-139.824
153	1	153	1.976	2.129	31.92	8932	14.6	0.219	NA	0.105	0.498	53.517	-83.22
154	1	154	1.912	2.044	32.13	15323	14.706	0.192	NA	0.106	0.505	-126.946	179.537
155	1	155	2.034	1.933	32.34	14318	14.871	0.031	NA	0.165	0.786	-42.081	84.865
156	1	156	2.025	1.987	32.55	15891	14.925	0.07	NA	0.054	0.258	100.359	142.44
157	1	157	1.89	2.03	32.76	6837	15.066	0.202	NA	0.141	0.672	161.988	61.629
158	1	158	1.919	2.017	32.97	12994	15.098	0.17	NA	0.032	0.152	-25.348	172.664
159	1	159	1.766	2.033	33.18	11903	15.253	0.317	NA	0.155	0.736	174.069	-160.582
160	1	160	1.952	2.002	33.39	7586	15.442	0.134	NA	0.189	0.902	-9.417	176.514
161	1	161	1.943	2.03	33.6	9205	15.472	0.158	NA	0.03	0.144	107.852	117.269
162	1	162	2.022	1.942	33.81	13691	15.591	0.045	NA	0.118	0.564	-48.321	-156.173
163	1	163	1.904	1.929	34.02	14291	15.709	0.161	NA	0.118	0.563	-173.627	-125.306
164	1	164	1.864	1.842	34.23	12187	15.805	0.22	NA	0.096	0.457	-115.138	58.489
165	1	165	1.922	1.985	34.44	18199	15.959	0.154	NA	0.154	0.735	67.941	-176.921
166	1	166	1.823	2.083	34.65	15775	16.099	0.287	NA	0.139	0.663	135.06	67.119
167	1	167	2.011	1.979	34.86	8836	16.314	0.074	NA	0.215	1.024	-28.896	-163.956
168	1	168	2.042	1.994	35.07	11276	16.348	0.069	NA	0.034	0.161	26.424	55.32
169	1	169	2.103	1.964	35.28	8128	16.416	0.051	NA	0.068	0.326	-26.104	-52.528
170	1	170	2.072	2.01	35.49	8558	16.471	0.08	NA	0.055	0.26	124.021	150.125
171	1	171	1.904	2.018	35.7	17956	16.64	0.184	NA	0.169	0.804	177.04	53.019
172	1	172	1.949	1.943	35.91	9843	16.728	0.117	NA	0.088	0.421	-58.98	123.98
173	1	173	1.872	2.027	36.12	15328	16.843	0.217	NA	0.115	0.546	132.483	-168.537
174	1	174	1.944	1.999	36.33	15637	16.92	0.14	NA	0.078	0.37	-21.448	-153.931
175	1	175	1.904	2.037	36.54	13762	16.976	0.194	NA	0.056	0.266	136.259	157.707
176	1	176	1.912	2.01	36.75	16317	17.005	0.173	NA	0.029	0.136	-72.643	151.098
177	1	177	1.973	2.007	36.96	8582	17.065	0.121	NA	0.06	0.287	-2.633	70.011
178	1	178	1.986	2.014	37.17	6519	17.08	0.116	NA	0.015	0.07	28.824	31.457
179	1	179	1.894	1.991	37.38	9591	17.174	0.182	NA	0.094	0.45	-165.667	165.509
180	1	180	2	1.873	37.59	6124	17.333	0.086	NA	0.159	0.756	-48.083	117.583
181	1	181	2.014	1.993	37.8	10752	17.454	0.082	NA	0.121	0.576	83.449	131.532
182	1	182	2.013	2.049	38.01	9589	17.51	0.131	NA	0.056	0.269	90.717	7.268
183	1	183	1.984	2.067	38.22	9222	17.544	0.159	NA	0.034	0.162	149.824	59.108
184	1	184	1.88	2.044	38.43	9397	17.651	0.218	NA	0.107	0.507	-167.751	42.424
185	1	185	1.854	2.019	38.64	13183	17.687	0.229	NA	0.036	0.171	-135.878	31.873
186	1	186	1.857	2.028	38.85	16780	17.697	0.23	NA	0.01	0.048	69.743	-154.379
187	1	187	1.889	1.925	39.06	5659	17.805	0.176	NA	0.108	0.514	-72.968	-142.71
188	1	188	1.948	1.857	39.27	4883	17.895	0.138	NA	0.09	0.431	-49.286	23.682
189	1	189	1.98	1.801	39.48	2720	17.959	0.154	NA	0.064	0.304	-60	-10.714
190	1	190	1.975	1.854	39.69	934	18.012	0.118	NA	0.053	0.251	95.667	155.667
191	1	191	1.919	1.88	39.9	2365	18.073	0.155	NA	0.061	0.293	155.002	59.335
192	1	192	1.938	1.94	40.11	6634	18.136	0.128	NA	0.063	0.301	72.611	-82.391
193	1	193	1.998	1.903	40.32	3481	18.207	0.072	NA	0.071	0.337	-31.711	-104.322
194	1	194	1.99	1.916	40.53	3246	18.223	0.076	NA	0.015	0.073	119.818	151.529
195	1	195	1.945	2.056	40.74	6939	18.37	0.174	NA	0.147	0.7	107.866	-11.952
196	1	196	1.893	2.091	40.95	8680	18.433	0.236	NA	0.063	0.3	146.877	39.011
197	1	197	1.959	2.142	41.16	1742	18.517	0.238	NA	0.084	0.401	37.608	-109.269
198	1	198	1.999	1.974	41.37	2741	18.689	0.08	NA	0.172	0.821	-76.775	-114.383
199	1	199	1.929	2.025	41.58	7185	18.775	0.166	NA	0.086	0.41	144.101	-139.124
200	1	200	1.827	1.988	41.79	8270	18.884	0.246	NA	0.109	0.517	-160.451	55.448
