# Supplementary material for: Random sub-diffusion and capture of genes by the nuclear pore reduces dynamics and coordinates inter-chromosomal movement
Source: eLife. 2021 May 18;10:e66238. doi: 10.7554/eLife.66238 (PMC8195609; doi:10.7554/eLife.66238)
Supplement: Figure 6—source data 1. [file elife-66238-fig6-data1.zip › CLUST_DB/CLUST_HIS4dip_MinusH/190814_QuickCap_H4dip_MinusH_Pri_26.csv]

Nr	TID	PID	x [micron]	y [micron]	t [sec]	I [val]	Len [micron]	D2S [micron]	D2R [micron]	D2P [micron]	v [micron/sec]	α [deg]	Δα [deg]
1	1	1	2.334	1.45	0	9849	0	0	NA	NA	NA	NA	NA
2	1	2	2.347	1.506	0.21	12049	0.057	0.057	NA	0.057	0.273	76.552	NA
3	1	3	2.309	1.497	0.42	10506	0.096	0.053	NA	0.039	0.185	-167.354	116.093
4	1	4	2.336	1.514	0.63	11918	0.128	0.064	NA	0.032	0.15	32.051	-160.594
5	1	5	2.341	1.482	0.84	12539	0.16	0.032	NA	0.033	0.155	-81.673	-113.724
6	1	6	2.375	1.43	1.05	13663	0.222	0.045	NA	0.062	0.295	-56.535	25.138
7	1	7	2.356	1.53	1.26	12970	0.324	0.083	NA	0.102	0.484	100.866	157.401
8	1	8	2.331	1.57	1.47	11895	0.371	0.12	NA	0.047	0.224	122.614	21.748
9	1	9	2.34	1.504	1.68	8358	0.437	0.054	NA	0.066	0.316	-82.221	155.165
10	1	10	2.34	1.436	1.89	7016	0.506	0.015	NA	0.068	0.325	-89.94	-7.719
11	1	11	2.373	1.426	2.1	5307	0.54	0.046	NA	0.035	0.166	-16.515	73.425
12	1	12	2.348	1.448	2.31	9915	0.574	0.014	NA	0.033	0.159	137.213	153.728
13	1	13	2.404	1.477	2.52	22577	0.637	0.075	NA	0.063	0.298	27.045	-110.168
14	1	14	2.378	1.526	2.73	26496	0.692	0.087	NA	0.055	0.263	118.594	91.549
15	1	15	2.365	1.523	2.94	32313	0.704	0.079	NA	0.013	0.06	-168.488	72.918
16	1	16	2.305	1.57	3.15	32066	0.781	0.124	NA	0.077	0.365	142.193	-49.32
17	1	17	2.355	1.561	3.36	26491	0.832	0.113	NA	0.051	0.242	-9.931	-152.124
18	1	18	2.349	1.544	3.57	26161	0.85	0.095	NA	0.018	0.086	-107.661	-97.73
19	1	19	2.318	1.555	3.78	32164	0.883	0.106	NA	0.033	0.158	160.897	-91.442
20	1	20	2.334	1.503	3.99	32014	0.938	0.053	NA	0.055	0.26	-72.62	126.484
21	1	21	2.304	1.557	4.2	32874	1.001	0.112	NA	0.063	0.299	119.016	-168.365
22	1	22	2.306	1.547	4.41	33205	1.012	0.101	NA	0.011	0.052	-77.774	163.21
23	1	23	2.31	1.528	4.62	26197	1.031	0.081	NA	0.019	0.093	-80.039	-2.265
24	1	24	2.319	1.522	4.83	32825	1.042	0.074	NA	0.011	0.051	-31.824	48.215
25	1	25	2.33	1.533	5.04	31769	1.058	0.083	NA	0.016	0.076	42.878	74.701
26	1	26	2.351	1.507	5.25	33821	1.09	0.059	NA	0.033	0.155	-51.629	-94.507
27	1	27	2.382	1.471	5.46	32518	1.138	0.052	NA	0.048	0.228	-49.28	2.349
28	1	28	2.349	1.463	5.67	32970	1.172	0.02	NA	0.034	0.16	-167.317	-118.037
29	1	29	2.34	1.512	5.88	33100	1.221	0.062	NA	0.049	0.235	100.791	-91.892
30	1	30	2.398	1.449	6.09	32578	1.306	0.063	NA	0.086	0.407	-47.69	-148.482
31	1	31	2.356	1.498	6.3	32727	1.371	0.053	NA	0.065	0.307	129.559	177.249
32	1	32	2.37	1.476	6.51	32332	1.397	0.045	NA	0.026	0.123	-58.353	172.088
33	1	33	2.363	1.493	6.72	33728	1.415	0.052	NA	0.018	0.086	111.29	169.643
34	1	34	2.325	1.531	6.93	31310	1.468	0.082	NA	0.054	0.255	135.08	23.79
35	1	35	2.296	1.553	7.14	32693	1.505	0.11	NA	0.037	0.174	143.371	8.291
36	1	36	2.312	1.483	7.35	31778	1.577	0.04	NA	0.072	0.342	-77.149	139.479
37	1	37	2.368	1.511	7.56	32364	1.639	0.07	NA	0.063	0.298	26.79	103.939
38	1	38	2.376	1.515	7.77	32544	1.648	0.077	NA	0.009	0.042	24.492	-2.298
39	1	39	2.36	1.534	7.98	33105	1.673	0.088	NA	0.025	0.117	130.279	105.787
40	1	40	2.285	1.535	8.19	32863	1.748	0.098	NA	0.076	0.36	178.941	48.662
41	1	41	2.347	1.491	8.4	32228	1.825	0.043	NA	0.077	0.365	-35.312	145.747
42	1	42	2.334	1.495	8.61	31161	1.839	0.045	NA	0.014	0.067	160.318	-164.37
43	1	43	2.339	1.471	8.82	32748	1.864	0.022	NA	0.025	0.118	-77.66	122.022
44	1	44	2.35	1.502	9.03	32896	1.896	0.054	NA	0.032	0.154	70.731	148.392
45	1	45	2.304	1.531	9.24	30843	1.95	0.086	NA	0.054	0.258	147.788	77.057
46	1	46	2.323	1.513	9.45	31712	1.976	0.064	NA	0.026	0.124	-42.672	169.54
47	1	47	2.337	1.489	9.66	33009	2.004	0.039	NA	0.027	0.131	-59.164	-16.491
48	1	48	2.324	1.489	9.87	32445	2.017	0.04	NA	0.013	0.063	-177.979	-118.815
49	1	49	2.319	1.462	10.08	32375	2.044	0.02	NA	0.027	0.129	-101.114	76.864
50	1	50	2.301	1.452	10.29	32710	2.064	0.033	NA	0.02	0.097	-149.871	-48.757
51	1	51	2.272	1.479	10.5	33247	2.104	0.068	NA	0.04	0.188	136.7	-73.428
52	1	52	2.264	1.462	10.71	33640	2.123	0.072	NA	0.019	0.092	-117.114	106.185
53	1	53	2.271	1.45	10.92	33649	2.137	0.063	NA	0.014	0.067	-59.441	57.673
54	1	54	2.239	1.52	11.13	32682	2.215	0.119	NA	0.078	0.369	114.54	173.981
55	1	55	2.275	1.456	11.34	33388	2.288	0.06	NA	0.074	0.351	-60.724	-175.265
56	1	56	2.315	1.479	11.55	29344	2.335	0.035	NA	0.047	0.222	29.203	89.927
57	1	57	2.29	1.427	11.76	32684	2.392	0.05	NA	0.057	0.274	-115.787	-144.99
58	1	58	2.26	1.512	11.97	33363	2.482	0.096	NA	0.09	0.427	109.366	-134.847
59	1	59	2.28	1.579	12.18	32844	2.552	0.14	NA	0.07	0.333	73.593	-35.774
60	1	60	2.299	1.557	12.39	32396	2.581	0.112	NA	0.029	0.138	-50.163	-123.755
61	1	61	2.255	1.566	12.6	34069	2.625	0.14	NA	0.045	0.212	167.778	-142.059
62	1	62	2.288	1.547	12.81	32512	2.663	0.108	NA	0.038	0.18	-29.751	162.471
63	1	63	2.249	1.627	13.02	34527	2.752	0.197	NA	0.089	0.424	116.048	145.799
64	1	64	2.267	1.583	13.23	30581	2.8	0.149	NA	0.047	0.226	-67.452	176.5
65	1	65	2.286	1.576	13.44	31822	2.819	0.135	NA	0.02	0.094	-20.846	46.606
66	1	66	2.267	1.592	13.65	33275	2.844	0.157	NA	0.025	0.118	139.43	160.277
67	1	67	2.264	1.583	13.86	34022	2.854	0.151	NA	0.01	0.046	-108.765	111.805
68	1	68	2.274	1.564	14.07	32763	2.875	0.129	NA	0.021	0.102	-61.518	47.247
69	1	69	2.264	1.538	14.28	33728	2.904	0.113	NA	0.028	0.135	-111.389	-49.871
70	1	70	2.265	1.607	14.49	33629	2.973	0.172	NA	0.069	0.329	88.918	-159.693
71	1	71	2.336	1.529	14.7	33087	3.078	0.079	NA	0.106	0.503	-47.729	-136.647
72	1	72	2.315	1.498	14.91	31750	3.115	0.051	NA	0.037	0.178	-123.206	-75.477
73	1	73	2.309	1.558	15.12	31918	3.176	0.111	NA	0.061	0.29	96.371	-140.422
74	1	74	2.263	1.636	15.33	33979	3.267	0.2	NA	0.091	0.432	120.488	24.117
75	1	75	2.331	1.568	15.54	31882	3.364	0.119	NA	0.096	0.458	-44.907	-165.395
76	1	76	2.356	1.579	15.75	32394	3.391	0.131	NA	0.027	0.129	22.901	67.808
77	1	77	2.305	1.553	15.96	32194	3.447	0.107	NA	0.057	0.27	-153.017	-175.918
78	1	78	2.331	1.552	16.17	31904	3.473	0.102	NA	0.026	0.123	-1.955	151.061
79	1	79	2.296	1.61	16.38	33194	3.541	0.164	NA	0.067	0.321	121.481	123.436
80	1	80	2.284	1.602	16.59	33051	3.555	0.16	NA	0.015	0.07	-145.188	93.331
81	1	81	2.307	1.628	16.8	31933	3.591	0.18	NA	0.035	0.168	48.939	-165.873
82	1	82	2.338	1.57	17.01	33670	3.656	0.12	NA	0.066	0.312	-62.109	-111.047
83	1	83	2.275	1.648	17.22	33427	3.756	0.207	NA	0.1	0.476	128.984	-168.908
84	1	84	2.271	1.63	17.43	31078	3.775	0.191	NA	0.018	0.086	-102.144	128.873
85	1	85	2.256	1.602	17.64	30387	3.807	0.171	NA	0.032	0.153	-117.264	-15.12
86	1	86	2.214	1.659	17.85	26830	3.878	0.242	NA	0.072	0.341	126.367	-116.369
87	1	87	2.221	1.629	18.06	19436	3.909	0.212	NA	0.031	0.146	-76.088	157.545
88	1	88	2.243	1.628	18.27	19891	3.931	0.2	NA	0.022	0.106	-3.364	72.724
89	1	89	2.29	1.628	18.48	33119	3.978	0.183	NA	0.046	0.22	-0.75	2.615
90	1	90	2.317	1.565	18.69	32518	4.046	0.116	NA	0.068	0.325	-66.459	-65.709
91	1	91	2.331	1.561	18.9	32398	4.061	0.111	NA	0.015	0.07	-17.368	49.091
92	1	92	2.268	1.583	19.11	33467	4.127	0.148	NA	0.067	0.318	160.558	177.926
93	1	93	2.271	1.577	19.32	32960	4.134	0.142	NA	0.007	0.031	-64.393	135.049
94	1	94	2.258	1.56	19.53	28785	4.155	0.134	NA	0.021	0.101	-126.678	-62.285
95	1	95	2.299	1.557	19.74	32177	4.197	0.113	NA	0.041	0.197	-3.387	123.292
96	1	96	2.313	1.558	19.95	32375	4.21	0.11	NA	0.014	0.065	2.493	5.879
97	1	97	2.319	1.489	20.16	31541	4.279	0.042	NA	0.069	0.329	-84.799	-87.291
98	1	98	2.311	1.567	20.37	32467	4.357	0.119	NA	0.078	0.371	95.946	-179.255
99	1	99	2.363	1.492	20.58	32857	4.448	0.051	NA	0.091	0.432	-55.412	-151.358
100	1	100	2.306	1.563	20.79	30039	4.539	0.116	NA	0.091	0.432	129.027	-175.561
101	1	101	2.376	1.556	21	32287	4.61	0.114	NA	0.071	0.339	-5.468	-134.495
102	1	102	2.3	1.468	21.21	32520	4.726	0.039	NA	0.117	0.555	-131.088	-125.62
103	1	103	2.288	1.567	21.42	32245	4.826	0.126	NA	0.1	0.474	96.753	-132.158
104	1	104	2.264	1.602	21.63	33877	4.869	0.168	NA	0.043	0.204	124.525	27.771
105	1	105	2.273	1.611	21.84	33085	4.881	0.172	NA	0.013	0.06	42.798	-81.727
106	1	106	2.283	1.669	22.05	33117	4.94	0.225	NA	0.059	0.281	80.147	37.35
107	1	107	2.292	1.67	22.26	32008	4.949	0.224	NA	0.009	0.043	5.403	-74.744
108	1	108	2.333	1.624	22.47	32192	5.01	0.174	NA	0.061	0.29	-48.088	-53.491
109	1	109	2.319	1.643	22.68	31671	5.033	0.193	NA	0.023	0.11	128.043	176.13
110	1	110	2.354	1.667	22.89	32817	5.076	0.218	NA	0.043	0.205	34.636	-93.406
111	1	111	2.332	1.618	23.1	31735	5.13	0.168	NA	0.053	0.254	-113.815	-148.451
112	1	112	2.39	1.56	23.31	31609	5.211	0.123	NA	0.082	0.388	-45.521	68.295
113	1	113	2.384	1.652	23.52	31229	5.303	0.208	NA	0.092	0.439	93.36	138.881
114	1	114	2.312	1.674	23.73	32531	5.379	0.225	NA	0.075	0.359	163.137	69.777
115	1	115	2.34	1.602	23.94	33235	5.456	0.152	NA	0.077	0.368	-68.391	128.472
116	1	116	2.318	1.587	24.15	31718	5.483	0.138	NA	0.027	0.127	-145.748	-77.357
117	1	117	2.302	1.575	24.36	31918	5.504	0.129	NA	0.021	0.099	-143.4	2.348
118	1	118	2.309	1.581	24.57	32379	5.514	0.134	NA	0.01	0.048	41.688	-174.912
119	1	119	2.281	1.608	24.78	33134	5.553	0.167	NA	0.039	0.186	136.667	94.98
120	1	120	2.332	1.661	24.99	32183	5.627	0.211	NA	0.074	0.352	45.747	-90.92
121	1	121	2.285	1.709	25.2	32866	5.694	0.263	NA	0.067	0.319	134.529	88.781
122	1	122	2.299	1.646	25.41	33113	5.758	0.199	NA	0.065	0.308	-77.436	148.035
123	1	123	2.335	1.651	25.62	31321	5.794	0.201	NA	0.036	0.171	8.276	85.712
124	1	124	2.317	1.633	25.83	32934	5.819	0.184	NA	0.025	0.119	-134.93	-143.206
125	1	125	2.316	1.616	26.04	31741	5.837	0.167	NA	0.017	0.083	-93.951	40.978
126	1	126	2.37	1.642	26.25	32565	5.896	0.195	NA	0.059	0.283	25.903	119.855
127	1	127	2.334	1.668	26.46	32063	5.941	0.218	NA	0.045	0.213	143.62	117.717
128	1	128	2.325	1.691	26.67	30528	5.965	0.241	NA	0.024	0.115	109.57	-34.05
129	1	129	2.277	1.716	26.88	25134	6.019	0.272	NA	0.054	0.257	152.994	43.425
130	1	130	2.257	1.653	27.09	24110	6.085	0.217	NA	0.066	0.314	-108.094	98.911
131	1	131	2.258	1.714	27.3	28223	6.146	0.275	NA	0.061	0.291	88.724	-163.182
132	1	132	2.25	1.802	27.51	25962	6.234	0.362	NA	0.088	0.42	95.708	6.984
133	1	133	2.263	1.711	27.72	28159	6.326	0.27	NA	0.092	0.438	-81.518	-177.225
134	1	134	2.266	1.72	27.93	33734	6.335	0.278	NA	0.01	0.046	69.636	151.154
135	1	135	2.277	1.692	28.14	33324	6.365	0.248	NA	0.03	0.143	-69.911	-139.547
136	1	136	2.248	1.675	28.35	22903	6.398	0.241	NA	0.033	0.157	-150.223	-80.312
137	1	137	2.254	1.655	28.56	21824	6.419	0.22	NA	0.021	0.1	-73.087	77.136
138	1	138	2.267	1.661	28.77	33862	6.434	0.222	NA	0.014	0.068	25.068	98.155
139	1	139	2.216	1.634	28.98	29318	6.491	0.219	NA	0.057	0.273	-152.186	-177.254
140	1	140	2.222	1.738	29.19	33875	6.594	0.309	NA	0.103	0.492	86.885	-120.929
141	1	141	2.209	1.747	29.4	29408	6.61	0.322	NA	0.016	0.075	145.335	58.451
142	1	142	2.222	1.67	29.61	33943	6.688	0.247	NA	0.078	0.372	-80.353	134.312
143	1	143	2.258	1.664	29.82	30045	6.725	0.227	NA	0.037	0.175	-9.318	71.035
144	1	144	2.275	1.631	30.03	34122	6.762	0.19	NA	0.037	0.175	-63.37	-54.051
145	1	145	2.235	1.683	30.24	33218	6.827	0.253	NA	0.066	0.312	127.188	-169.443
146	1	146	2.242	1.637	30.45	32571	6.874	0.209	NA	0.046	0.221	-81.905	150.908
147	1	147	2.27	1.654	30.66	33817	6.906	0.214	NA	0.033	0.155	30.374	112.279
148	1	148	2.261	1.696	30.87	33580	6.949	0.256	NA	0.043	0.205	102.528	72.154
149	1	149	2.233	1.697	31.08	33988	6.977	0.267	NA	0.028	0.132	177.587	75.058
150	1	150	2.252	1.71	31.29	34208	7	0.273	NA	0.024	0.112	34.69	-142.897
151	1	151	2.246	1.652	31.5	32428	7.059	0.221	NA	0.058	0.277	-96.678	-131.368
152	1	152	2.27	1.654	31.71	34111	7.083	0.214	NA	0.024	0.115	3.597	100.275
153	1	153	2.243	1.666	31.92	32740	7.112	0.234	NA	0.029	0.138	155.886	152.289
154	1	154	2.229	1.663	32.13	33629	7.127	0.238	NA	0.015	0.07	-170.217	33.897
155	1	155	2.248	1.664	32.34	34434	7.146	0.231	NA	0.019	0.091	1.538	171.754
156	1	156	2.266	1.613	32.55	33448	7.2	0.177	NA	0.054	0.258	-70.932	-72.47
157	1	157	2.3	1.61	32.76	32740	7.235	0.163	NA	0.035	0.166	-4.987	65.945
158	1	158	2.302	1.599	32.97	32765	7.246	0.152	NA	0.011	0.051	-79.327	-74.34
159	1	159	2.264	1.611	33.18	33919	7.286	0.176	NA	0.041	0.194	162.563	-118.111
160	1	160	2.267	1.656	33.39	33887	7.331	0.217	NA	0.045	0.213	85.101	-77.462
161	1	161	2.281	1.635	33.6	33621	7.356	0.192	NA	0.025	0.12	-57.417	-142.518
162	1	162	2.271	1.577	33.81	33463	7.415	0.141	NA	0.059	0.28	-99.199	-41.782
163	1	163	2.29	1.602	34.02	32377	7.446	0.158	NA	0.031	0.149	52.808	152.007
164	1	164	2.279	1.612	34.23	33452	7.461	0.171	NA	0.015	0.072	138.483	85.675
165	1	165	2.307	1.54	34.44	32546	7.538	0.094	NA	0.077	0.365	-68.631	152.886
166	1	166	2.3	1.564	34.65	31807	7.563	0.119	NA	0.025	0.12	106.806	175.437
167	1	167	2.315	1.535	34.86	31662	7.596	0.087	NA	0.033	0.159	-62.232	-169.038
168	1	168	2.292	1.568	35.07	32106	7.637	0.125	NA	0.041	0.194	125.699	-172.07
169	1	169	2.315	1.526	35.28	31895	7.685	0.078	NA	0.048	0.229	-60.845	173.456
170	1	170	2.277	1.589	35.49	33284	7.759	0.15	NA	0.074	0.353	121.329	-177.826
171	1	171	2.289	1.58	35.7	32733	7.775	0.137	NA	0.016	0.074	-37.372	-158.702
172	1	172	2.333	1.602	35.91	30751	7.825	0.152	NA	0.05	0.236	26.801	64.174
173	1	173	2.304	1.543	36.12	32799	7.891	0.097	NA	0.066	0.315	-116.104	-142.905
174	1	174	2.373	1.559	36.33	32439	7.962	0.115	NA	0.071	0.339	12.924	129.027
175	1	175	2.355	1.584	36.54	33058	7.993	0.135	NA	0.031	0.149	126.59	113.666
176	1	176	2.421	1.582	36.75	30939	8.059	0.158	NA	0.066	0.315	-1.427	-128.017
177	1	177	2.359	1.585	36.96	32799	8.122	0.138	NA	0.063	0.298	176.955	178.383
178	1	178	2.407	1.558	37.17	31735	8.177	0.13	NA	0.055	0.263	-29.437	153.608
179	1	179	2.384	1.577	37.38	31980	8.207	0.136	NA	0.029	0.14	140.809	170.246
180	1	180	2.446	1.515	37.59	32947	8.295	0.13	NA	0.088	0.419	-44.551	174.64
181	1	181	2.405	1.539	37.8	31959	8.342	0.114	NA	0.048	0.227	150.072	-165.376
182	1	182	2.342	1.518	38.01	32863	8.408	0.069	NA	0.066	0.314	-161.795	48.132
183	1	183	2.451	1.54	38.22	32853	8.519	0.148	NA	0.111	0.527	11.54	173.335
184	1	184	2.461	1.425	38.43	32605	8.635	0.13	NA	0.116	0.552	-84.806	-96.345
185	1	185	2.553	1.424	38.64	33587	8.727	0.221	NA	0.092	0.438	-0.529	84.277
186	1	186	2.522	1.52	38.85	32480	8.828	0.2	NA	0.101	0.481	108.238	108.767
187	1	187	2.518	1.49	39.06	33580	8.858	0.188	NA	0.03	0.143	-97.36	154.401
188	1	188	2.529	1.435	39.27	32883	8.915	0.195	NA	0.057	0.27	-79.048	18.312
189	1	189	2.507	1.457	39.48	32319	8.945	0.173	NA	0.031	0.147	133.901	-147.051
190	1	190	2.536	1.455	39.69	32797	8.975	0.202	NA	0.029	0.139	-2.581	-136.481
191	1	191	2.515	1.456	39.9	33642	8.996	0.181	NA	0.022	0.104	178.926	-178.493
192	1	192	2.406	1.48	40.11	32025	9.107	0.078	NA	0.111	0.529	167.214	-11.712
193	1	193	2.452	1.549	40.32	33128	9.189	0.154	NA	0.082	0.39	56.662	-110.552
194	1	194	2.47	1.576	40.53	32411	9.222	0.185	NA	0.032	0.153	55.821	-0.841
195	1	195	2.379	1.604	40.74	32490	9.316	0.16	NA	0.095	0.452	162.65	106.83
196	1	196	2.466	1.535	40.95	32183	9.428	0.157	NA	0.111	0.529	-38.206	159.144
197	1	197	2.463	1.592	41.16	32774	9.484	0.192	NA	0.057	0.269	93.318	131.523
198	1	198	2.449	1.67	41.37	32565	9.564	0.248	NA	0.08	0.379	99.909	6.592
199	1	199	2.439	1.594	41.58	32490	9.641	0.178	NA	0.077	0.368	-97.429	162.662
200	1	200	2.373	1.578	41.79	32588	9.709	0.134	NA	0.068	0.325	-166.928	-69.499
