# Supplementary material for: Random sub-diffusion and capture of genes by the nuclear pore reduces dynamics and coordinates inter-chromosomal movement
Source: eLife. 2021 May 18;10:e66238. doi: 10.7554/eLife.66238 (PMC8195609; doi:10.7554/eLife.66238)
Supplement: Figure 6—source data 1. [file elife-66238-fig6-data1.zip › CLUST_DB/CLUST_HIS4dip_MinusH/190814_QuickCap_H4dip_MinusH_Pri_27.csv]

Nr	TID	PID	x [micron]	y [micron]	t [sec]	I [val]	Len [micron]	D2S [micron]	D2R [micron]	D2P [micron]	v [micron/sec]	α [deg]	Δα [deg]
1	1	1	1.206	0.929	0	8853	0	0	NA	NA	NA	NA	NA
2	1	2	1.122	1.017	0.21	12179	0.122	0.122	NA	0.122	0.581	133.551	NA
3	1	3	1.152	0.942	0.42	11596	0.203	0.056	NA	0.081	0.385	-68.716	157.733
4	1	4	1.275	0.988	0.63	16701	0.335	0.091	NA	0.132	0.628	20.58	89.297
5	1	5	1.203	0.965	0.84	12678	0.41	0.037	NA	0.076	0.36	-162.237	177.183
6	1	6	1.218	1.021	1.05	13092	0.468	0.093	NA	0.057	0.273	74.725	-123.038
7	1	7	1.249	0.977	1.26	20113	0.521	0.065	NA	0.053	0.253	-54.691	-129.415
8	1	8	1.266	0.957	1.47	12477	0.547	0.065	NA	0.027	0.127	-51.467	3.223
9	1	9	1.275	0.896	1.68	7097	0.609	0.076	NA	0.061	0.292	-81.365	-29.897
10	1	10	1.319	1.01	1.89	7665	0.731	0.139	NA	0.122	0.582	69.001	150.366
11	1	11	1.349	1.017	2.1	27500	0.762	0.168	NA	0.031	0.149	12.487	-56.515
12	1	12	1.32	0.997	2.31	20200	0.798	0.132	NA	0.036	0.169	-145.217	-157.703
13	1	13	1.295	1.002	2.52	26666	0.823	0.115	NA	0.026	0.122	168.53	-46.254
14	1	14	1.218	1.003	2.73	19840	0.9	0.075	NA	0.077	0.366	178.863	10.333
15	1	15	1.153	1.038	2.94	28627	0.974	0.122	NA	0.074	0.353	151.915	-26.948
16	1	16	1.15	1.024	3.15	26047	0.988	0.111	NA	0.014	0.067	-101.499	106.586
17	1	17	1.132	1.031	3.36	33681	1.008	0.126	NA	0.019	0.091	160.15	-98.351
18	1	18	1.143	1.044	3.57	25448	1.025	0.131	NA	0.018	0.084	49.092	-111.058
19	1	19	1.104	1.037	3.78	20234	1.065	0.149	NA	0.04	0.189	-170.017	140.891
20	1	20	1.105	1.034	3.99	15967	1.068	0.146	NA	0.003	0.016	-87.451	82.566
21	1	21	1.062	1.027	4.2	19054	1.111	0.174	NA	0.043	0.204	-170.172	-82.721
22	1	22	1.114	1.037	4.41	17378	1.164	0.142	NA	0.053	0.251	11.225	-178.604
23	1	23	1.144	1.024	4.62	21440	1.197	0.113	NA	0.033	0.158	-23.557	-34.782
24	1	24	1.142	0.992	4.83	21806	1.229	0.09	NA	0.032	0.151	-94.994	-71.437
25	1	25	1.198	0.982	5.04	27067	1.285	0.054	NA	0.057	0.271	-10.255	84.739
26	1	26	1.256	0.98	5.25	22122	1.344	0.071	NA	0.058	0.278	-2.116	8.139
27	1	27	1.235	1.016	5.46	24341	1.386	0.092	NA	0.042	0.199	120.006	122.121
28	1	28	1.135	1.025	5.67	23069	1.486	0.119	NA	0.1	0.477	174.776	54.77
29	1	29	1.198	1.047	5.88	25107	1.553	0.119	NA	0.067	0.318	19.392	-155.384
30	1	30	1.288	1.034	6.09	15428	1.643	0.133	NA	0.09	0.429	-8.27	-27.662
31	1	31	1.238	1.028	6.3	20526	1.692	0.105	NA	0.05	0.237	-173.262	-164.992
32	1	32	1.314	1.026	6.51	27112	1.768	0.145	NA	0.075	0.359	-1.551	171.711
33	1	33	1.209	1.053	6.72	12386	1.876	0.124	NA	0.108	0.515	165.801	167.352
34	1	34	1.335	1.049	6.93	12471	2.003	0.176	NA	0.127	0.603	-1.801	-167.602
35	1	35	1.29	0.714	7.14	1186	2.341	0.231	NA	0.338	1.609	-97.653	-95.852
36	1	36	1.283	1.015	7.35	4883	2.641	0.115	NA	0.301	1.432	91.39	-170.956
37	1	37	1.338	0.764	7.56	1984	2.898	0.211	NA	0.256	1.221	-77.626	-169.017
38	1	38	1.222	0.838	7.77	1399	3.035	0.092	NA	0.137	0.654	147.574	-134.799
39	1	39	1.347	0.84	7.98	1120	3.16	0.166	NA	0.125	0.596	1.098	-146.477
40	1	40	1.339	0.696	8.19	814	3.305	0.268	NA	0.145	0.69	-93.199	-94.296
41	1	41	1.284	0.938	8.4	2517	3.554	0.078	NA	0.249	1.185	102.732	-164.07
42	1	42	1.34	0.908	8.61	1322	3.618	0.135	NA	0.064	0.304	-28.398	-131.13
43	1	43	1.318	0.621	8.82	819	3.905	0.327	NA	0.288	1.369	-94.446	-66.048
44	1	44	1.353	0.942	9.03	2538	4.228	0.148	NA	0.323	1.537	83.674	178.12
45	1	45	1.333	1.058	9.24	5971	4.345	0.18	NA	0.118	0.56	100.175	16.5
46	1	46	1.26	1.023	9.45	2577	4.426	0.108	NA	0.081	0.385	-154.628	105.197
47	1	47	1.315	0.801	9.66	1196	4.655	0.168	NA	0.229	1.091	-76.049	78.579
48	1	48	1.293	0.767	9.87	1412	4.696	0.183	NA	0.04	0.191	-123.247	-47.197
49	1	49	1.335	0.86	10.08	1849	4.798	0.146	NA	0.102	0.486	65.778	-170.975
50	1	50	1.269	0.959	10.29	3057	4.916	0.07	NA	0.118	0.564	123.414	57.636
51	1	51	1.454	0.955	10.5	838	5.101	0.249	NA	0.185	0.881	-1.212	-124.626
52	1	52	1.416	0.866	10.71	2033	5.198	0.219	NA	0.097	0.462	-113.271	-112.059
53	1	53	1.312	1.001	10.92	2899	5.368	0.128	NA	0.17	0.81	127.568	-119.16
54	1	54	1.411	1.049	11.13	4704	5.478	0.237	NA	0.11	0.522	26.318	-101.25
55	1	55	1.371	0.845	11.34	857	5.685	0.185	NA	0.208	0.99	-100.976	-127.295
56	1	56	1.355	0.777	11.55	1363	5.755	0.212	NA	0.07	0.333	-103.344	-2.368
57	1	57	1.4	1.002	11.76	2368	5.984	0.207	NA	0.229	1.091	78.541	-178.114
58	1	58	1.258	0.971	11.97	3539	6.13	0.067	NA	0.146	0.696	-167.934	113.524
59	1	59	1.371	0.912	12.18	1171	6.258	0.165	NA	0.128	0.607	-27.524	140.41
60	1	60	1.34	1.014	12.39	4475	6.364	0.158	NA	0.106	0.506	106.791	134.315
61	1	61	1.213	1.108	12.6	4601	6.522	0.179	NA	0.158	0.752	143.452	36.661
62	1	62	1.262	1.104	12.81	5527	6.571	0.184	NA	0.049	0.233	-4.858	-148.31
63	1	63	1.168	1.067	13.02	4725	6.672	0.144	NA	0.1	0.478	-158.669	-153.811
64	1	64	1.172	1.038	13.23	4866	6.701	0.114	NA	0.03	0.141	-83.167	75.502
65	1	65	1.198	1.137	13.44	6521	6.803	0.208	NA	0.102	0.486	74.949	158.117
66	1	66	1.318	1.055	13.65	4219	6.948	0.169	NA	0.145	0.689	-34.129	-109.078
67	1	67	1.261	1.094	13.86	8164	7.017	0.174	NA	0.069	0.327	145.772	179.901
68	1	68	1.31	1.1	14.07	7246	7.066	0.2	NA	0.049	0.233	6.386	-139.386
69	1	69	1.31	1.033	14.28	3918	7.132	0.147	NA	0.067	0.318	-90.081	-96.468
70	1	70	1.309	1.107	14.49	12061	7.207	0.206	NA	0.075	0.356	90.584	-179.335
71	1	71	1.327	1.048	14.7	7976	7.269	0.17	NA	0.062	0.294	-73.138	-163.722
72	1	72	1.233	1.099	14.91	4908	7.376	0.172	NA	0.107	0.509	151.914	-134.948
73	1	73	1.227	1.085	15.12	5823	7.39	0.158	NA	0.015	0.07	-114.668	93.417
74	1	74	1.336	0.996	15.33	2696	7.531	0.146	NA	0.141	0.672	-39.326	75.342
75	1	75	1.22	1	15.54	1634	7.648	0.072	NA	0.116	0.554	178.221	-142.453
76	1	76	1.378	0.937	15.75	4936	7.818	0.172	NA	0.17	0.811	-21.642	160.137
77	1	77	1.397	1.02	15.96	3854	7.904	0.212	NA	0.086	0.408	76.897	98.539
78	1	78	1.309	1.013	16.17	3679	7.992	0.133	NA	0.088	0.42	-175.107	107.996
79	1	79	1.376	1.041	16.38	4448	8.064	0.203	NA	0.072	0.345	23.061	-161.832
80	1	80	1.351	0.848	16.59	4499	8.259	0.166	NA	0.195	0.927	-97.369	-120.43
81	1	81	1.31	0.863	16.8	3076	8.303	0.123	NA	0.044	0.21	160.574	-102.057
82	1	82	1.401	0.942	17.01	1563	8.424	0.195	NA	0.121	0.575	40.872	-119.702
83	1	83	1.249	0.807	17.22	789	8.626	0.129	NA	0.203	0.966	-138.363	-179.235
84	1	84	1.171	1.14	17.43	12558	8.969	0.214	NA	0.342	1.63	103.243	-118.393
85	1	85	1.265	0.842	17.64	2623	9.281	0.105	NA	0.312	1.487	-72.491	-175.734
86	1	86	1.076	1.095	17.85	5484	9.597	0.211	NA	0.316	1.504	126.841	-160.668
87	1	87	1.283	0.871	18.06	4347	9.902	0.096	NA	0.305	1.454	-47.23	-174.071
88	1	88	1.267	0.909	18.27	3648	9.944	0.063	NA	0.042	0.199	113.037	160.268
89	1	89	1.314	0.983	18.48	3534	10.032	0.121	NA	0.087	0.416	56.922	-56.116
90	1	90	1.346	0.851	18.69	3844	10.167	0.16	NA	0.135	0.644	-76.248	-133.17
91	1	91	1.385	0.969	18.9	1887	10.29	0.183	NA	0.124	0.589	71.778	148.026
92	1	92	1.039	1.132	19.11	10457	10.673	0.263	NA	0.383	1.823	154.711	82.933
93	1	93	1.063	1.049	19.32	1322	10.76	0.187	NA	0.087	0.413	-73.843	131.446
94	1	94	1.16	0.979	19.53	1772	10.879	0.068	NA	0.119	0.569	-35.721	38.122
95	1	95	1.101	1.094	19.74	3513	11.009	0.196	NA	0.129	0.616	117.15	152.871
96	1	96	1.209	1.102	19.95	9759	11.117	0.173	NA	0.108	0.514	4.285	-112.865
97	1	97	1.137	1.102	20.16	15987	11.188	0.187	NA	0.072	0.341	-179.949	175.766
98	1	98	1.191	1.128	20.37	17947	11.248	0.2	NA	0.06	0.285	25.621	-154.43
99	1	99	1.161	0.987	20.58	4947	11.393	0.074	NA	0.145	0.688	-102.146	-127.767
100	1	100	1.137	1.083	20.79	10542	11.492	0.169	NA	0.099	0.472	103.772	-154.082
101	1	101	1.063	1.085	21	13117	11.565	0.211	NA	0.074	0.35	178.65	74.878
102	1	102	1.104	1.003	21.21	5676	11.656	0.126	NA	0.091	0.435	-63.644	117.706
103	1	103	1.086	1.046	21.42	10794	11.704	0.168	NA	0.047	0.224	112.36	176.003
104	1	104	1.068	1.062	21.63	17695	11.728	0.192	NA	0.024	0.115	138.771	26.412
105	1	105	1.051	1.059	21.84	8319	11.745	0.203	NA	0.018	0.084	-167.914	53.315
106	1	106	1.079	1.049	22.05	3712	11.776	0.175	NA	0.03	0.144	-19.423	148.491
107	1	107	1.054	1.052	22.26	4785	11.801	0.195	NA	0.025	0.119	173.234	-167.342
108	1	108	1.026	1.034	22.47	3652	11.834	0.209	NA	0.034	0.16	-148.15	38.616
109	1	109	1.136	1.061	22.68	4836	11.947	0.15	NA	0.113	0.539	13.992	162.142
110	1	110	0.905	1.02	22.89	8441	12.182	0.315	NA	0.234	1.116	-169.949	176.06
111	1	111	0.989	1.034	23.1	14408	12.267	0.242	NA	0.085	0.405	9.51	179.458
112	1	112	0.947	1.015	23.31	11957	12.312	0.273	NA	0.046	0.217	-155.377	-164.887
113	1	113	0.942	1.051	23.52	8093	12.348	0.291	NA	0.036	0.17	98.044	-106.579
114	1	114	1.011	1.003	23.73	2587	12.432	0.209	NA	0.083	0.398	-34.94	-132.984
115	1	115	0.989	1.05	23.94	7876	12.484	0.249	NA	0.052	0.247	115.081	150.021
116	1	116	1.031	1.02	24.15	9939	12.535	0.198	NA	0.052	0.245	-35.156	-150.237
117	1	117	1.052	1.012	24.36	10867	12.558	0.175	NA	0.023	0.108	-23.256	11.901
118	1	118	0.896	1.047	24.57	10470	12.717	0.332	NA	0.159	0.759	167.255	-169.489
119	1	119	0.877	0.974	24.78	7509	12.792	0.333	NA	0.075	0.357	-105.045	87.699
120	1	120	0.894	1.049	24.99	13075	12.869	0.335	NA	0.077	0.366	77.371	-177.583
121	1	121	1.009	0.9	25.2	3487	13.058	0.2	NA	0.189	0.898	-52.404	-129.775
122	1	122	0.992	0.877	25.41	5343	13.086	0.22	NA	0.028	0.136	-125.346	-72.942
123	1	123	0.932	0.924	25.62	5156	13.162	0.274	NA	0.076	0.363	142.11	-92.544
124	1	124	0.979	0.971	25.83	4712	13.229	0.231	NA	0.067	0.317	45.253	-96.856
125	1	125	1.146	0.943	26.04	13687	13.398	0.062	NA	0.169	0.807	-9.382	-54.635
126	1	126	1.131	0.988	26.25	8959	13.445	0.095	NA	0.047	0.223	108.439	117.821
127	1	127	1.12	0.909	26.46	11468	13.525	0.089	NA	0.079	0.378	-98.272	153.289
128	1	128	1.072	0.932	26.67	6653	13.577	0.134	NA	0.053	0.251	154.54	-107.188
129	1	129	1.011	0.874	26.88	5024	13.661	0.202	NA	0.084	0.398	-136.531	68.929
130	1	130	1.025	0.938	27.09	8872	13.725	0.182	NA	0.065	0.307	78.07	-145.399
131	1	131	1	0.899	27.3	7093	13.771	0.208	NA	0.045	0.217	-122.486	159.444
132	1	132	0.97	0.945	27.51	7494	13.826	0.237	NA	0.055	0.261	123.446	-114.068
133	1	133	1.114	0.933	27.72	9992	13.971	0.092	NA	0.145	0.69	-4.852	-128.298
134	1	134	0.969	0.906	27.93	2764	14.118	0.238	NA	0.147	0.702	-169.51	-164.658
135	1	135	1.152	0.875	28.14	3185	14.304	0.076	NA	0.185	0.883	-9.64	159.87
136	1	136	1.2	0.863	28.35	2813	14.353	0.066	NA	0.049	0.234	-13.977	-4.337
137	1	137	0.988	0.99	28.56	6568	14.6	0.226	NA	0.247	1.176	148.942	162.92
138	1	138	1.026	1.025	28.77	6517	14.651	0.204	NA	0.051	0.245	42.846	-106.096
139	1	139	0.924	0.947	28.98	6894	14.78	0.283	NA	0.129	0.614	-142.641	174.513
140	1	140	1.118	0.87	29.19	1380	14.989	0.106	NA	0.209	0.996	-21.703	120.938
141	1	141	0.99	0.839	29.4	3046	15.121	0.234	NA	0.132	0.627	-166.421	-144.718
142	1	142	0.982	0.994	29.61	5324	15.277	0.234	NA	0.156	0.742	93.061	-100.518
143	1	143	1.139	0.805	29.82	1951	15.523	0.141	NA	0.246	1.171	-50.332	-143.393
144	1	144	1.237	0.803	30.03	1418	15.621	0.129	NA	0.098	0.468	-0.987	49.345
145	1	145	1.067	0.743	30.24	915	15.801	0.232	NA	0.18	0.859	-160.494	-159.507
146	1	146	1.225	0.705	30.45	1017	15.964	0.224	NA	0.163	0.774	-13.426	147.068
147	1	147	1.235	0.59	30.66	1141	16.079	0.34	NA	0.115	0.55	-85.2	-71.774
148	1	148	0.919	0.642	30.87	4149	16.399	0.406	NA	0.32	1.522	170.688	-104.112
149	1	149	0.971	0.726	31.08	3131	16.498	0.311	NA	0.099	0.47	58.268	-112.42
150	1	150	0.988	0.826	31.29	2833	16.599	0.241	NA	0.102	0.485	80.644	22.376
151	1	151	1.017	0.83	31.5	4996	16.629	0.213	NA	0.03	0.142	6.452	-74.193
152	1	152	0.912	0.812	31.71	9013	16.736	0.317	NA	0.107	0.51	-170.488	-176.939
153	1	153	0.966	0.951	31.92	8004	16.886	0.242	NA	0.149	0.711	68.894	-120.618
154	1	154	0.956	0.769	32.13	7654	17.069	0.297	NA	0.183	0.871	-93.094	-161.989
155	1	155	0.752	0.91	32.34	6175	17.317	0.455	NA	0.248	1.182	145.31	-121.596
156	1	156	0.85	0.882	32.55	5493	17.419	0.36	NA	0.102	0.485	-16.177	-161.486
157	1	157	0.719	0.805	32.76	10939	17.57	0.502	NA	0.151	0.718	-149.668	-133.491
158	1	158	0.758	0.85	32.97	3893	17.629	0.455	NA	0.059	0.281	49.596	-160.736
159	1	159	0.831	0.837	33.18	3511	17.703	0.386	NA	0.075	0.356	-10.128	-59.724
160	1	160	0.737	0.84	33.39	7229	17.797	0.477	NA	0.094	0.448	178.345	-171.527
161	1	161	0.827	0.87	33.6	11460	17.893	0.383	NA	0.095	0.453	18.504	-159.84
162	1	162	0.83	0.85	33.81	10015	17.913	0.385	NA	0.02	0.096	-83.493	-101.998
163	1	163	0.72	0.764	34.02	6937	18.052	0.513	NA	0.139	0.664	-141.799	-58.306
164	1	164	0.853	0.729	34.23	6197	18.189	0.406	NA	0.137	0.654	-14.753	127.046
165	1	165	0.901	0.79	34.44	7072	18.267	0.336	NA	0.077	0.367	51.845	66.598
166	1	166	0.864	0.851	34.65	7470	18.338	0.351	NA	0.071	0.338	120.708	68.862
167	1	167	1	0.786	34.86	6353	18.488	0.251	NA	0.15	0.716	-25.616	-146.323
168	1	168	1.027	0.646	35.07	8019	18.631	0.335	NA	0.143	0.68	-79.097	-53.482
169	1	169	0.981	0.565	35.28	8234	18.723	0.428	NA	0.092	0.44	-119.726	-40.629
170	1	170	1.027	0.486	35.49	6065	18.814	0.478	NA	0.092	0.436	-60.086	59.641
171	1	171	1.027	0.425	35.7	6478	18.876	0.535	NA	0.061	0.292	-90.003	-29.917
172	1	172	0.99	0.425	35.91	5708	18.913	0.548	NA	0.037	0.176	179.403	-90.595
173	1	173	1.033	0.442	36.12	14350	18.959	0.517	NA	0.047	0.222	21.105	-158.297
174	1	174	1.012	0.518	36.33	11086	19.039	0.454	NA	0.08	0.379	105.496	84.391
175	1	175	0.981	0.466	36.54	8552	19.1	0.515	NA	0.061	0.292	-120.536	133.968
176	1	176	0.881	0.474	36.75	11125	19.2	0.56	NA	0.1	0.477	175.347	-64.117
177	1	177	0.866	0.599	36.96	14399	19.326	0.474	NA	0.126	0.6	96.877	-78.47
178	1	178	0.922	0.654	37.17	8919	19.405	0.395	NA	0.079	0.376	44.235	-52.642
179	1	179	0.889	0.477	37.38	9762	19.586	0.553	NA	0.18	0.858	-100.819	-145.054
180	1	180	1.002	0.425	37.59	7255	19.711	0.543	NA	0.125	0.595	-24.354	76.464
181	1	181	0.949	0.451	37.8	11219	19.77	0.543	NA	0.06	0.284	154.251	178.606
182	1	182	0.88	0.402	38.01	12211	19.854	0.619	NA	0.084	0.401	-144.656	61.092
183	1	183	0.931	0.427	38.22	11295	19.91	0.573	NA	0.056	0.267	25.902	170.558
184	1	184	0.992	0.445	38.43	7423	19.975	0.529	NA	0.064	0.306	16.624	-9.278
185	1	185	0.977	0.479	38.64	7323	20.012	0.505	NA	0.037	0.176	113.913	97.289
186	1	186	0.768	0.438	38.85	13683	20.225	0.658	NA	0.213	1.014	-168.747	77.34
187	1	187	0.711	0.616	39.06	9977	20.412	0.586	NA	0.187	0.893	107.855	-83.397
188	1	188	0.797	0.442	39.27	12352	20.606	0.636	NA	0.194	0.924	-63.784	-171.64
189	1	189	0.838	0.393	39.48	10214	20.67	0.65	NA	0.064	0.305	-49.472	14.312
190	1	190	0.907	0.412	39.69	9318	20.741	0.598	NA	0.071	0.337	15.25	64.722
191	1	191	0.83	0.307	39.9	8281	20.871	0.727	NA	0.13	0.62	-126.052	-141.302
192	1	192	0.842	0.227	40.11	7716	20.952	0.791	NA	0.081	0.384	-81.193	44.86
193	1	193	0.847	0.158	40.32	11746	21.021	0.851	NA	0.069	0.331	-86.087	-4.894
194	1	194	0.816	0.213	40.53	11684	21.085	0.815	NA	0.064	0.305	119.534	-154.379
195	1	195	0.858	0.297	40.74	10374	21.179	0.722	NA	0.094	0.446	62.795	-56.74
196	1	196	0.836	0.321	40.95	11212	21.212	0.712	NA	0.034	0.16	132.708	69.913
197	1	197	0.789	0.278	41.16	12832	21.276	0.773	NA	0.064	0.303	-136.849	90.443
198	1	198	0.81	0.408	41.37	12377	21.408	0.654	NA	0.132	0.629	80.898	-142.252
199	1	199	0.766	0.467	41.58	10592	21.482	0.638	NA	0.074	0.351	126.573	45.675
200	1	200	0.806	0.391	41.79	7763	21.568	0.67	NA	0.086	0.409	-62.187	171.24
