# Supplementary material for: Random sub-diffusion and capture of genes by the nuclear pore reduces dynamics and coordinates inter-chromosomal movement
Source: eLife. 2021 May 18;10:e66238. doi: 10.7554/eLife.66238 (PMC8195609; doi:10.7554/eLife.66238)
Supplement: Figure 6—source data 1. [file elife-66238-fig6-data1.zip › CLUST_DB/CLUST_HIS4dip_MinusH/190814_QuickCap_H4dip_MinusH_Pri_28.csv]

Nr	TID	PID	x [micron]	y [micron]	t [sec]	I [val]	Len [micron]	D2S [micron]	D2R [micron]	D2P [micron]	v [micron/sec]	α [deg]	Δα [deg]
1	1	1	2.365	3.479	0	23193	0	0	NA	NA	NA	NA	NA
2	1	2	2.499	3.529	0.21	16136	0.143	0.143	NA	0.143	0.683	20.493	NA
3	1	3	2.551	3.522	0.42	26436	0.196	0.191	NA	0.053	0.251	-8.481	-28.974
4	1	4	2.617	3.455	0.63	22764	0.29	0.253	NA	0.094	0.446	-45.571	-37.089
5	1	5	2.533	3.451	0.84	21544	0.374	0.17	NA	0.084	0.401	-177.477	-131.907
6	1	6	2.429	3.264	1.05	21331	0.588	0.224	NA	0.214	1.018	-119.155	58.323
7	1	7	2.362	3.166	1.26	20119	0.707	0.313	NA	0.119	0.567	-124.222	-5.067
8	1	8	2.366	3.323	1.47	20823	0.864	0.156	NA	0.157	0.749	88.429	-147.349
9	1	9	2.334	3.196	1.68	21367	0.995	0.284	NA	0.131	0.622	-104.076	167.495
10	1	10	2.321	3.279	1.89	13894	1.079	0.205	NA	0.084	0.4	99.237	-156.687
11	1	11	2.325	3.341	2.1	19985	1.141	0.144	NA	0.062	0.296	86.32	-12.917
12	1	12	2.42	3.302	2.31	15940	1.245	0.186	NA	0.104	0.493	-22.659	-108.979
13	1	13	2.39	3.222	2.52	9960	1.329	0.258	NA	0.085	0.403	-110.941	-88.282
14	1	14	2.324	3.248	2.73	16467	1.4	0.235	NA	0.071	0.336	158.633	-90.427
15	1	15	2.434	3.168	2.94	13088	1.535	0.318	NA	0.135	0.645	-36.201	165.166
16	1	16	2.263	3.397	3.15	16294	1.821	0.131	NA	0.286	1.361	126.692	162.893
17	1	17	2.409	3.506	3.36	12774	2.003	0.052	NA	0.182	0.867	36.481	-90.211
18	1	18	2.462	3.569	3.57	20768	2.085	0.132	NA	0.082	0.391	50.28	13.799
19	1	19	2.433	3.579	3.78	24285	2.116	0.121	NA	0.031	0.147	160.323	110.044
20	1	20	2.31	3.461	3.99	17160	2.286	0.058	NA	0.17	0.81	-135.998	63.678
21	1	21	2.462	3.393	4.2	22257	2.452	0.13	NA	0.166	0.792	-24.031	111.968
22	1	22	2.3	3.351	4.41	20512	2.62	0.144	NA	0.168	0.799	-165.477	-141.446
23	1	23	2.497	3.382	4.62	16189	2.82	0.164	NA	0.2	0.951	8.832	174.31
24	1	24	2.496	3.247	4.83	13388	2.954	0.266	NA	0.134	0.639	-90.294	-99.126
25	1	25	2.534	3.118	5.04	19686	3.089	0.399	NA	0.135	0.641	-73.557	16.737
26	1	26	2.652	3.181	5.25	23648	3.222	0.413	NA	0.133	0.633	28.222	101.779
27	1	27	2.733	3.094	5.46	20407	3.341	0.533	NA	0.119	0.568	-46.941	-75.164
28	1	28	2.517	3.111	5.67	18988	3.557	0.399	NA	0.217	1.031	175.597	-137.462
29	1	29	2.494	3.054	5.88	11155	3.618	0.444	NA	0.061	0.29	-111.9	72.503
30	1	30	2.649	3.271	6.09	7417	3.884	0.352	NA	0.266	1.267	54.437	166.337
31	1	31	2.572	3.121	6.3	5811	4.052	0.413	NA	0.168	0.801	-117.356	-171.792
32	1	32	2.574	3.019	6.51	16247	4.155	0.506	NA	0.103	0.488	-88.534	28.821
33	1	33	2.574	3.092	6.72	17693	4.228	0.44	NA	0.073	0.348	90.011	178.546
34	1	34	2.644	3.037	6.93	17343	4.316	0.522	NA	0.088	0.42	-38.183	-128.195
35	1	35	2.772	2.983	7.14	18389	4.456	0.642	NA	0.139	0.663	-22.904	15.28
36	1	36	2.793	3.253	7.35	21606	4.727	0.484	NA	0.271	1.291	85.587	108.491
37	1	37	2.742	3.269	7.56	23310	4.779	0.432	NA	0.053	0.252	162.489	76.902
38	1	38	2.733	3.249	7.77	16364	4.802	0.434	NA	0.022	0.107	-115.088	82.423
39	1	39	2.665	3.238	7.98	17038	4.871	0.385	NA	0.069	0.329	-171.028	-55.94
40	1	40	2.542	3.44	8.19	17239	5.107	0.181	NA	0.236	1.124	121.41	-67.562
41	1	41	2.46	3.365	8.4	19072	5.218	0.149	NA	0.111	0.526	-137.478	101.113
42	1	42	2.366	3.225	8.61	13504	5.387	0.254	NA	0.169	0.805	-123.994	13.484
43	1	43	2.281	3.247	8.82	24571	5.474	0.247	NA	0.087	0.415	165.507	-70.499
44	1	44	2.484	3.25	9.03	22171	5.676	0.258	NA	0.203	0.965	0.884	-164.623
45	1	45	2.435	3.437	9.24	19863	5.869	0.082	NA	0.193	0.92	104.528	103.643
46	1	46	2.409	3.458	9.45	25730	5.903	0.049	NA	0.034	0.162	140.423	35.896
47	1	47	2.443	3.467	9.66	19212	5.938	0.079	NA	0.035	0.166	14.04	-126.383
48	1	48	2.603	3.378	9.87	18048	6.121	0.259	NA	0.183	0.872	-28.81	-42.85
49	1	49	2.659	3.418	10.08	15276	6.19	0.301	NA	0.069	0.327	35.559	64.369
50	1	50	2.667	3.429	10.29	17632	6.203	0.306	NA	0.013	0.062	52.674	17.115
51	1	51	2.685	3.22	10.5	14370	6.412	0.412	NA	0.209	0.997	-85.119	-137.792
52	1	52	2.647	3.209	10.71	21171	6.452	0.391	NA	0.04	0.189	-163.943	-78.825
53	1	53	2.606	3.236	10.92	19345	6.501	0.342	NA	0.049	0.234	146.303	-49.754
54	1	54	2.676	3.21	11.13	24682	6.576	0.411	NA	0.075	0.355	-20.677	-166.981
55	1	55	2.743	3.282	11.34	12740	6.675	0.426	NA	0.099	0.469	46.984	67.661
56	1	56	2.669	3.201	11.55	17745	6.784	0.412	NA	0.11	0.523	-132.28	-179.264
57	1	57	2.555	3.299	11.76	16356	6.935	0.262	NA	0.15	0.716	139.143	-88.578
58	1	58	2.554	3.166	11.97	12209	7.068	0.366	NA	0.133	0.634	-90.547	130.31
59	1	59	2.683	3.163	12.18	16046	7.197	0.448	NA	0.129	0.614	-1.141	89.406
60	1	60	2.755	3.276	12.39	15295	7.33	0.44	NA	0.134	0.636	57.372	58.513
61	1	61	2.791	3.375	12.6	16302	7.436	0.439	NA	0.105	0.501	69.952	12.581
62	1	62	2.693	3.403	12.81	13952	7.538	0.337	NA	0.102	0.487	163.712	93.759
63	1	63	2.63	3.419	13.02	15255	7.603	0.271	NA	0.065	0.312	166.335	2.623
64	1	64	2.733	3.381	13.23	13593	7.714	0.381	NA	0.111	0.527	-20.056	173.609
65	1	65	2.624	3.232	13.44	13847	7.899	0.358	NA	0.185	0.88	-126.235	-106.179
66	1	66	2.633	3.043	13.65	19379	8.088	0.512	NA	0.189	0.902	-87.442	38.793
67	1	67	2.588	3.025	13.86	14694	8.136	0.506	NA	0.048	0.228	-158.466	-71.024
68	1	68	2.555	3.115	14.07	18687	8.232	0.411	NA	0.095	0.454	110.154	-91.38
69	1	69	2.587	3.143	14.28	19492	8.274	0.403	NA	0.043	0.203	41.303	-68.851
70	1	70	2.482	3.295	14.49	21702	8.46	0.218	NA	0.185	0.883	124.69	83.387
71	1	71	2.575	3.543	14.7	19752	8.724	0.22	NA	0.265	1.26	69.37	-55.32
72	1	72	2.658	3.284	14.91	22854	8.996	0.352	NA	0.272	1.294	-72.35	-141.72
73	1	73	2.476	3.342	15.12	21324	9.186	0.177	NA	0.19	0.907	162.287	-125.363
74	1	74	2.487	3.349	15.33	19718	9.2	0.178	NA	0.013	0.063	33.842	-128.445
75	1	75	2.478	3.302	15.54	24155	9.248	0.21	NA	0.048	0.231	-101.138	-134.98
76	1	76	2.385	3.309	15.75	19095	9.341	0.171	NA	0.093	0.443	175.632	-83.23
77	1	77	2.399	3.395	15.96	23643	9.429	0.091	NA	0.088	0.417	80.428	-95.204
78	1	78	2.403	3.425	16.17	16616	9.458	0.066	NA	0.03	0.141	83.916	3.488
79	1	79	2.45	3.432	16.38	23387	9.506	0.097	NA	0.048	0.228	9.085	-74.831
80	1	80	2.411	3.63	16.59	17663	9.708	0.158	NA	0.202	0.961	101.274	92.189
81	1	81	2.414	3.621	16.8	15334	9.718	0.15	NA	0.009	0.045	-71.422	-172.696
82	1	82	2.412	3.57	17.01	11317	9.769	0.102	NA	0.051	0.245	-91.208	-19.786
83	1	83	2.386	3.567	17.22	8556	9.795	0.091	NA	0.026	0.124	-174.024	-82.816
84	1	84	2.397	3.393	17.43	10611	9.97	0.092	NA	0.175	0.831	-86.399	87.625
85	1	85	2.378	3.475	17.64	21047	10.054	0.014	NA	0.084	0.401	103.498	-170.103
86	1	86	2.387	3.305	17.85	7353	10.225	0.176	NA	0.17	0.812	-86.807	169.694
87	1	87	2.366	3.341	18.06	20362	10.267	0.138	NA	0.043	0.202	120.295	-152.898
88	1	88	2.317	3.456	18.27	20808	10.392	0.053	NA	0.125	0.594	112.998	-7.297
89	1	89	2.463	3.267	18.48	18643	10.631	0.234	NA	0.239	1.138	-52.32	-165.318
90	1	90	2.453	3.734	18.69	23583	11.098	0.27	NA	0.467	2.225	91.243	143.563
91	1	91	2.443	3.611	18.9	13126	11.222	0.154	NA	0.124	0.589	-94.444	174.313
92	1	92	2.449	3.633	19.11	16055	11.245	0.175	NA	0.023	0.109	76.982	171.425
93	1	93	2.392	3.445	19.32	6432	11.441	0.044	NA	0.197	0.936	-106.622	176.396
94	1	94	2.313	3.656	19.53	15176	11.667	0.184	NA	0.226	1.074	110.647	-142.73
95	1	95	2.412	3.549	19.74	5553	11.812	0.084	NA	0.146	0.694	-47.368	-158.015
96	1	96	2.474	3.55	19.95	5849	11.875	0.13	NA	0.062	0.296	1.208	48.576
97	1	97	2.595	3.513	20.16	2839	12.002	0.233	NA	0.127	0.605	-17.041	-18.249
98	1	98	2.476	3.596	20.37	13358	12.146	0.161	NA	0.145	0.69	145.088	162.129
99	1	99	2.426	3.538	20.58	5119	12.224	0.084	NA	0.077	0.368	-130.996	83.916
100	1	100	2.5	3.6	20.79	23210	12.321	0.181	NA	0.097	0.462	39.953	170.949
101	1	101	2.374	3.522	21	13094	12.469	0.044	NA	0.148	0.706	-148.207	171.84
102	1	102	2.404	3.608	21.21	8134	12.561	0.135	NA	0.092	0.436	71.025	-140.768
103	1	103	2.29	3.696	21.42	18118	12.704	0.229	NA	0.144	0.684	142.515	71.49
104	1	104	2.447	3.567	21.63	3827	12.908	0.12	NA	0.203	0.969	-39.399	178.086
105	1	105	2.416	3.663	21.84	10489	13.009	0.191	NA	0.102	0.484	107.707	147.106
106	1	106	2.436	3.727	22.05	5881	13.076	0.258	NA	0.067	0.317	72.095	-35.612
107	1	107	2.437	3.734	22.26	1331	13.083	0.265	NA	0.007	0.036	86.458	14.362
108	1	108	2.383	3.733	22.47	1147	13.137	0.255	NA	0.054	0.256	-178.757	94.785
109	1	109	2.398	3.901	22.68	4648	13.306	0.423	NA	0.168	0.802	85.097	-96.146
110	1	110	2.31	3.899	22.89	8927	13.393	0.424	NA	0.087	0.415	-178.871	96.032
111	1	111	2.391	3.675	23.1	4292	13.631	0.198	NA	0.238	1.133	-70.167	108.704
112	1	112	2.463	3.56	23.31	2001	13.767	0.127	NA	0.136	0.648	-58.051	12.116
113	1	113	2.452	3.655	23.52	1471	13.863	0.196	NA	0.096	0.457	96.825	154.876
114	1	114	2.425	3.697	23.73	6022	13.912	0.226	NA	0.049	0.236	122.24	25.414
115	1	115	2.481	3.541	23.94	2295	14.078	0.132	NA	0.166	0.788	-70.263	167.497
116	1	116	2.431	3.577	24.15	1324	14.14	0.118	NA	0.062	0.295	144.55	-145.187
117	1	117	2.371	3.75	24.36	10442	14.323	0.271	NA	0.183	0.873	109.13	-35.42
118	1	118	2.466	4.023	24.57	22850	14.612	0.553	NA	0.289	1.376	70.763	-38.367
119	1	119	2.433	3.826	24.78	14613	14.812	0.353	NA	0.2	0.953	-99.378	-170.14
120	1	120	2.505	3.954	24.99	17749	14.959	0.495	NA	0.147	0.698	60.94	160.318
121	1	121	2.691	4.047	25.2	22517	15.167	0.655	NA	0.208	0.991	26.591	-34.349
122	1	122	2.689	4.009	25.41	17286	15.205	0.621	NA	0.038	0.181	-92.936	-119.527
123	1	123	2.621	3.705	25.62	21386	15.517	0.342	NA	0.311	1.482	-102.518	-9.583
124	1	124	2.623	3.587	25.83	17395	15.635	0.28	NA	0.118	0.564	-89.142	13.377
125	1	125	2.553	3.629	26.04	26065	15.717	0.24	NA	0.082	0.388	149.078	-121.781
126	1	126	2.627	3.662	26.25	18835	15.798	0.319	NA	0.081	0.386	24.169	-124.908
127	1	127	2.567	3.679	26.46	18958	15.86	0.284	NA	0.063	0.299	163.816	139.647
128	1	128	2.622	3.66	26.67	18461	15.919	0.315	NA	0.059	0.28	-18.897	177.287
129	1	129	2.603	3.806	26.88	19790	16.066	0.404	NA	0.147	0.698	97.562	116.458
130	1	130	2.632	3.971	27.09	22056	16.234	0.56	NA	0.168	0.8	79.997	-17.564
131	1	131	2.534	3.812	27.3	18933	16.421	0.373	NA	0.187	0.891	-121.602	158.401
132	1	132	2.512	3.748	27.51	15731	16.488	0.307	NA	0.067	0.319	-109.398	12.204
133	1	133	2.673	3.751	27.72	22306	16.649	0.411	NA	0.161	0.767	1.069	110.467
134	1	134	2.668	3.55	27.93	24814	16.851	0.311	NA	0.201	0.959	-91.509	-92.578
135	1	135	2.592	3.728	28.14	16605	17.044	0.337	NA	0.194	0.922	113.1	-155.391
136	1	136	2.597	3.887	28.35	13655	17.203	0.469	NA	0.158	0.755	88.137	-24.963
137	1	137	2.55	3.886	28.56	7488	17.25	0.447	NA	0.047	0.224	-179.193	92.669
138	1	138	2.607	3.934	28.77	18969	17.325	0.515	NA	0.075	0.357	39.928	-140.879
139	1	139	2.489	3.931	28.98	8460	17.443	0.469	NA	0.118	0.563	-178.58	141.492
140	1	140	2.459	3.835	29.19	21706	17.544	0.368	NA	0.101	0.479	-107.548	71.032
141	1	141	2.493	4.022	29.4	17617	17.733	0.558	NA	0.19	0.903	79.598	-172.854
142	1	142	2.68	3.907	29.61	11342	17.952	0.532	NA	0.219	1.043	-31.476	-111.074
143	1	143	2.701	3.797	29.82	17695	18.065	0.463	NA	0.112	0.535	-79.137	-47.661
144	1	144	2.644	4.008	30.03	14777	18.283	0.598	NA	0.218	1.038	105.084	-175.779
145	1	145	2.382	3.545	30.24	4437	18.815	0.068	NA	0.532	2.534	-119.564	135.352
146	1	146	2.382	3.734	30.45	2432	19.004	0.255	NA	0.189	0.9	90.005	-150.431
147	1	147	2.324	4.221	30.66	23803	19.495	0.743	NA	0.491	2.336	96.697	6.691
148	1	148	2.281	4.03	30.87	14888	19.69	0.557	NA	0.196	0.932	-102.767	160.536
149	1	149	2.406	4.075	31.08	20106	19.823	0.597	NA	0.132	0.63	19.971	122.738
150	1	150	2.412	3.902	31.29	17954	19.997	0.425	NA	0.174	0.828	-87.86	-107.832
151	1	151	2.379	3.996	31.5	8273	20.097	0.517	NA	0.1	0.478	109.375	-162.764
152	1	152	2.313	3.845	31.71	1100	20.262	0.37	NA	0.165	0.784	-113.398	137.227
153	1	153	2.365	3.729	31.92	2045	20.389	0.25	NA	0.127	0.605	-65.979	47.418
154	1	154	2.463	3.706	32.13	2958	20.489	0.247	NA	0.101	0.48	-13.448	52.532
155	1	155	2.531	3.819	32.34	2609	20.622	0.379	NA	0.132	0.63	59.07	72.518
156	1	156	2.464	3.955	32.55	10860	20.773	0.486	NA	0.151	0.72	116.219	57.149
157	1	157	2.473	3.978	32.76	12288	20.797	0.51	NA	0.025	0.117	69.099	-47.12
158	1	158	2.605	4.099	32.97	22534	20.977	0.665	NA	0.179	0.854	42.577	-26.522
159	1	159	2.672	4.128	33.18	17702	21.05	0.718	NA	0.073	0.347	23.107	-19.47
160	1	160	2.759	3.969	33.39	14148	21.231	0.629	NA	0.181	0.862	-61.293	-84.401
161	1	161	2.525	3.866	33.6	11795	21.487	0.419	NA	0.256	1.218	-156.207	-94.914
162	1	162	2.495	4.045	33.81	15778	21.668	0.58	NA	0.182	0.865	99.702	-104.091
163	1	163	2.658	4.101	34.02	20255	21.841	0.687	NA	0.173	0.824	18.766	-80.936
164	1	164	2.638	3.856	34.23	5339	22.086	0.466	NA	0.245	1.167	-94.833	-113.599
165	1	165	2.45	4.034	34.44	8253	22.345	0.562	NA	0.258	1.231	136.497	-128.67
166	1	166	2.366	4.094	34.65	12864	22.448	0.615	NA	0.103	0.492	144.829	8.332
167	1	167	2.273	3.901	34.86	22816	22.662	0.432	NA	0.214	1.019	-115.671	99.499
168	1	168	2.198	3.796	35.07	14766	22.791	0.358	NA	0.129	0.615	-125.762	-10.091
169	1	169	2.252	3.823	35.28	14250	22.852	0.362	NA	0.061	0.29	26.435	152.197
170	1	170	2.311	3.819	35.49	21177	22.911	0.344	NA	0.059	0.28	-3.709	-30.144
171	1	171	2.253	3.652	35.7	17184	23.088	0.206	NA	0.177	0.844	-109.083	-105.374
172	1	172	2.371	3.594	35.91	18615	23.219	0.115	NA	0.131	0.625	-26.289	82.795
173	1	173	2.358	3.534	36.12	20462	23.28	0.056	NA	0.061	0.29	-102.363	-76.074
174	1	174	2.418	3.64	36.33	17472	23.402	0.169	NA	0.122	0.579	60.11	162.472
175	1	175	2.279	3.697	36.54	16191	23.552	0.234	NA	0.151	0.717	157.746	97.636
176	1	176	2.404	3.701	36.75	19906	23.678	0.225	NA	0.125	0.596	1.786	-155.96
177	1	177	2.446	3.779	36.96	19748	23.767	0.311	NA	0.089	0.426	61.618	59.832
178	1	178	2.521	3.727	37.17	13320	23.859	0.293	NA	0.092	0.436	-35.041	-96.659
179	1	179	2.388	3.636	37.38	14412	24.02	0.159	NA	0.161	0.768	-145.803	-110.762
180	1	180	2.391	3.592	37.59	21930	24.064	0.116	NA	0.044	0.211	-86.677	59.126
181	1	181	2.496	3.522	37.8	18316	24.19	0.138	NA	0.126	0.602	-33.639	53.038
182	1	182	2.494	3.538	38.01	15127	24.207	0.142	NA	0.016	0.077	95.457	129.096
183	1	183	2.461	3.445	38.22	9917	24.305	0.102	NA	0.099	0.47	-109.422	155.121
184	1	184	2.511	3.46	38.43	14434	24.357	0.147	NA	0.052	0.248	16.799	126.221
185	1	185	2.456	3.477	38.64	10359	24.415	0.091	NA	0.058	0.276	162.942	146.143
186	1	186	2.625	3.617	38.85	14395	24.635	0.295	NA	0.22	1.048	39.596	-123.345
187	1	187	2.514	3.56	39.06	12311	24.76	0.17	NA	0.125	0.595	-152.847	167.556
188	1	188	2.482	3.535	39.27	15852	24.801	0.13	NA	0.041	0.194	-141.32	11.527
189	1	189	2.574	3.628	39.48	13047	24.932	0.257	NA	0.131	0.624	45.576	-173.104
190	1	190	2.565	3.397	39.69	16992	25.163	0.217	NA	0.231	1.102	-92.095	-137.671
191	1	191	2.453	3.486	39.9	18259	25.306	0.088	NA	0.143	0.68	141.842	-126.063
192	1	192	2.453	3.522	40.11	19671	25.343	0.098	NA	0.036	0.173	90.61	-51.232
193	1	193	2.469	3.507	40.32	20789	25.364	0.108	NA	0.022	0.104	-41.601	-132.211
194	1	194	2.457	3.579	40.53	21096	25.437	0.135	NA	0.072	0.344	99.754	141.355
195	1	195	2.507	3.541	40.74	18837	25.499	0.155	NA	0.063	0.298	-36.353	-136.106
196	1	196	2.511	3.575	40.95	12068	25.533	0.175	NA	0.034	0.162	83.181	119.533
197	1	197	2.459	3.672	41.16	15978	25.643	0.215	NA	0.11	0.523	118.31	35.129
198	1	198	2.443	3.824	41.37	13053	25.796	0.354	NA	0.153	0.728	95.995	-22.315
199	1	199	2.501	3.57	41.58	18649	26.056	0.163	NA	0.26	1.24	-77.244	-173.239
200	1	200	2.57	3.533	41.79	21527	26.135	0.212	NA	0.079	0.375	-28.47	48.774
