# Supplementary material for: Random sub-diffusion and capture of genes by the nuclear pore reduces dynamics and coordinates inter-chromosomal movement
Source: eLife. 2021 May 18;10:e66238. doi: 10.7554/eLife.66238 (PMC8195609; doi:10.7554/eLife.66238)
Supplement: Figure 6—source data 1. [file elife-66238-fig6-data1.zip › CLUST_DB/CLUST_HIS4dip_MinusH/190814_QuickCap_H4dip_MinusH_Pri_29.csv]

Nr	TID	PID	x [micron]	y [micron]	t [sec]	I [val]	Len [micron]	D2S [micron]	D2R [micron]	D2P [micron]	v [micron/sec]	α [deg]	Δα [deg]
1	1	1	2.301	1.94	0	9973	0	0	NA	NA	NA	NA	NA
2	1	2	2.147	1.944	0.21	10220	0.154	0.154	NA	0.154	0.732	178.516	NA
3	1	3	1.95	1.875	0.42	9096	0.362	0.357	NA	0.209	0.994	-160.742	20.743
4	1	4	1.964	1.946	0.63	12614	0.435	0.337	NA	0.073	0.346	78.913	-120.345
5	1	5	2.142	1.934	0.84	10276	0.614	0.158	NA	0.179	0.851	-3.946	-82.86
6	1	6	2.167	1.987	1.05	4608	0.672	0.142	NA	0.058	0.277	64.908	68.855
7	1	7	2.16	1.961	1.26	6423	0.698	0.142	NA	0.026	0.124	-104.762	-169.67
8	1	8	2.191	1.959	1.47	6523	0.728	0.112	NA	0.03	0.144	-4.477	100.285
9	1	9	2.216	1.993	1.68	12497	0.771	0.1	NA	0.043	0.204	53.08	57.556
10	1	10	2.195	1.823	1.89	9282	0.942	0.157	NA	0.172	0.817	-97.07	-150.15
11	1	11	2.165	1.846	2.1	9311	0.98	0.165	NA	0.038	0.181	142.782	-120.148
12	1	12	2.207	1.924	2.31	10446	1.069	0.095	NA	0.088	0.42	61.802	-80.98
13	1	13	2.213	1.913	2.52	11302	1.081	0.092	NA	0.013	0.06	-60.593	-122.395
14	1	14	2.203	1.968	2.73	5294	1.138	0.102	NA	0.057	0.27	100.466	161.059
15	1	15	2.093	1.918	2.94	6131	1.259	0.209	NA	0.121	0.575	-155.235	104.3
16	1	16	2.115	1.881	3.15	4736	1.302	0.195	NA	0.043	0.205	-59.396	95.839
17	1	17	2.212	2.037	3.36	2766	1.486	0.132	NA	0.184	0.875	58.232	117.628
18	1	18	2.138	1.966	3.57	5792	1.588	0.165	NA	0.102	0.488	-136.334	165.434
19	1	19	2.267	1.956	3.78	5732	1.718	0.037	NA	0.13	0.618	-4.69	131.644
20	1	20	2.115	1.802	3.99	10670	1.934	0.231	NA	0.216	1.029	-134.682	-129.992
21	1	21	2.23	1.809	4.2	7889	2.049	0.149	NA	0.116	0.551	3.305	137.986
22	1	22	2.059	2.067	4.41	5100	2.36	0.273	NA	0.31	1.477	123.595	120.291
23	1	23	2.073	1.986	4.62	5158	2.442	0.232	NA	0.083	0.393	-79.785	156.619
24	1	24	2.104	1.947	4.83	7123	2.492	0.197	NA	0.05	0.236	-51.861	27.924
25	1	25	2.111	1.984	5.04	9527	2.53	0.195	NA	0.038	0.18	79.708	131.57
26	1	26	2.181	1.837	5.25	9322	2.693	0.158	NA	0.163	0.777	-64.485	-144.193
27	1	27	2.01	1.942	5.46	9943	2.894	0.291	NA	0.201	0.958	148.41	-147.105
28	1	28	1.905	1.903	5.67	8610	3.006	0.398	NA	0.112	0.535	-159.415	52.175
29	1	29	1.876	2.002	5.88	8759	3.11	0.43	NA	0.104	0.493	106.117	-94.468
30	1	30	1.796	1.856	6.09	11236	3.277	0.512	NA	0.167	0.794	-118.5	135.383
31	1	31	1.849	1.954	6.3	18965	3.388	0.452	NA	0.111	0.531	61.472	179.971
32	1	32	1.966	1.947	6.51	8543	3.505	0.334	NA	0.117	0.558	-3.077	-64.548
33	1	33	1.958	2.055	6.72	12748	3.614	0.362	NA	0.108	0.516	94.528	97.604
34	1	34	1.954	2.066	6.93	8401	3.625	0.369	NA	0.011	0.053	110.806	16.278
35	1	35	2.058	2.227	7.14	8324	3.817	0.377	NA	0.192	0.914	57.282	-53.523
36	1	36	1.993	2.182	7.35	5864	3.896	0.391	NA	0.079	0.377	-144.652	158.065
37	1	37	1.888	2.154	7.56	10551	4.004	0.465	NA	0.109	0.517	-165.387	-20.735
38	1	38	1.762	2.346	7.77	9376	4.234	0.674	NA	0.229	1.092	123.263	-71.35
39	1	39	1.809	2.138	7.98	13789	4.447	0.53	NA	0.213	1.017	-77.409	159.328
40	1	40	1.79	2.354	8.19	9250	4.665	0.658	NA	0.217	1.035	95.089	172.498
41	1	41	1.774	2.378	8.4	12189	4.693	0.685	NA	0.028	0.136	122.792	27.703
42	1	42	1.769	2.376	8.61	10559	4.698	0.688	NA	0.005	0.025	-157.698	79.51
43	1	43	1.809	2.312	8.82	13318	4.774	0.617	NA	0.076	0.36	-58.463	99.234
44	1	44	1.805	2.293	9.03	12586	4.793	0.609	NA	0.02	0.093	-101.386	-42.922
45	1	45	1.809	2.337	9.24	12345	4.838	0.633	NA	0.045	0.213	85.284	-173.33
46	1	46	1.802	2.291	9.45	11522	4.885	0.61	NA	0.047	0.223	-97.92	176.796
47	1	47	1.766	2.254	9.66	12108	4.937	0.62	NA	0.052	0.247	-134.186	-36.266
48	1	48	1.776	2.212	9.87	10248	4.98	0.591	NA	0.043	0.203	-75.819	58.367
49	1	49	1.781	2.254	10.08	11660	5.022	0.607	NA	0.042	0.202	83.728	159.547
50	1	50	1.629	2.06	10.29	10124	5.269	0.683	NA	0.247	1.176	-128.104	148.168
51	1	51	1.641	2.16	10.5	10244	5.369	0.695	NA	0.1	0.478	82.707	-149.189
52	1	52	1.649	2.109	10.71	9023	5.421	0.674	NA	0.051	0.245	-81.817	-164.525
53	1	53	1.694	2.151	10.92	7065	5.482	0.643	NA	0.062	0.294	43.255	125.073
54	1	54	1.599	2.104	11.13	10438	5.588	0.721	NA	0.106	0.504	-153.557	163.188
55	1	55	1.672	2.076	11.34	6873	5.666	0.644	NA	0.078	0.37	-20.952	132.605
56	1	56	1.625	2.139	11.55	7639	5.743	0.704	NA	0.078	0.37	126.566	147.518
57	1	57	1.706	2.226	11.76	5049	5.862	0.659	NA	0.119	0.566	46.91	-79.655
58	1	58	1.716	2.292	11.97	1079	5.93	0.683	NA	0.067	0.321	81.722	34.812
59	1	59	1.899	2.231	12.18	2824	6.123	0.496	NA	0.193	0.921	-18.592	-100.314
60	1	60	1.856	2.148	12.39	3091	6.217	0.492	NA	0.093	0.445	-117.985	-99.393
61	1	61	1.989	2.292	12.6	2668	6.413	0.471	NA	0.196	0.934	47.264	165.249
62	1	62	1.89	2.268	12.81	5194	6.515	0.526	NA	0.102	0.485	-166.177	146.559
63	1	63	1.823	2.22	13.02	9160	6.597	0.554	NA	0.082	0.391	-144.224	21.953
64	1	64	1.749	2.314	13.23	10180	6.717	0.667	NA	0.12	0.573	128.095	-87.681
65	1	65	1.708	2.25	13.44	7310	6.793	0.669	NA	0.076	0.363	-122.012	109.893
66	1	66	1.65	2.387	13.65	5267	6.942	0.79	NA	0.149	0.711	113.203	-124.786
67	1	67	1.568	2.319	13.86	3180	7.048	0.824	NA	0.106	0.505	-139.885	106.913
68	1	68	1.783	2.264	14.07	10150	7.27	0.611	NA	0.221	1.054	-14.208	125.677
69	1	69	1.602	2.234	14.28	6400	7.453	0.758	NA	0.183	0.873	-170.521	-156.313
70	1	70	1.581	2.35	14.49	5151	7.571	0.828	NA	0.117	0.559	100.371	-89.108
71	1	71	1.504	2.271	14.7	7061	7.681	0.863	NA	0.11	0.524	-134.582	125.047
72	1	72	1.699	2.262	14.91	5685	7.876	0.682	NA	0.195	0.931	-2.703	131.879
73	1	73	1.694	2.259	15.12	3551	7.882	0.686	NA	0.006	0.028	-149.18	-146.478
74	1	74	1.54	2.45	15.33	2739	8.128	0.916	NA	0.246	1.17	128.883	-81.937
75	1	75	1.559	2.472	15.54	2758	8.156	0.913	NA	0.029	0.137	48.419	-80.464
76	1	76	1.584	2.378	15.75	5730	8.253	0.84	NA	0.097	0.462	-75.183	-123.602
77	1	77	1.482	2.485	15.96	10050	8.401	0.983	NA	0.147	0.701	133.573	-151.244
78	1	78	1.409	2.575	16.17	13120	8.517	1.095	NA	0.117	0.555	128.933	-4.64
79	1	79	1.33	2.479	16.38	10830	8.642	1.11	NA	0.125	0.596	-129.331	101.737
80	1	80	1.304	2.434	16.59	9258	8.694	1.112	NA	0.051	0.244	-119.712	9.619
81	1	81	1.276	2.411	16.8	10188	8.73	1.128	NA	0.037	0.175	-140.282	-20.57
82	1	82	1.248	2.476	17.01	8546	8.801	1.182	NA	0.071	0.338	113.487	-106.232
83	1	83	1.253	2.556	17.22	8260	8.882	1.216	NA	0.081	0.384	86.364	-27.123
84	1	84	1.487	2.522	17.43	5990	9.118	1.001	NA	0.236	1.126	-8.226	-94.59
85	1	85	1.351	2.547	17.64	7844	9.257	1.128	NA	0.138	0.659	169.642	177.868
86	1	86	1.475	2.454	17.85	10722	9.412	0.973	NA	0.156	0.74	-36.856	153.502
87	1	87	1.441	2.465	18.06	6647	9.448	1.008	NA	0.036	0.172	161.891	-161.253
88	1	88	1.409	2.503	18.27	5491	9.498	1.055	NA	0.049	0.235	130.526	-31.364
89	1	89	1.408	2.591	18.48	9294	9.586	1.104	NA	0.088	0.42	90.208	-40.319
90	1	90	1.169	2.665	18.69	7965	9.836	1.344	NA	0.251	1.194	162.768	72.561
91	1	91	1.104	2.691	18.9	9326	9.906	1.413	NA	0.07	0.333	158.234	-4.534
92	1	92	1.256	2.687	19.11	8629	10.059	1.284	NA	0.152	0.726	-1.645	-159.879
93	1	93	1.292	2.657	19.32	13497	10.105	1.238	NA	0.047	0.221	-39.759	-38.115
94	1	94	1.27	2.629	19.53	6798	10.141	1.239	NA	0.036	0.17	-127.576	-87.817
95	1	95	1.334	2.59	19.74	7859	10.216	1.165	NA	0.075	0.356	-31.017	96.56
96	1	96	1.323	2.679	19.95	7505	10.306	1.226	NA	0.09	0.428	97.178	128.195
97	1	97	1.129	2.719	20.16	4597	10.504	1.408	NA	0.199	0.946	168.299	71.12
98	1	98	1.098	2.71	20.37	8083	10.536	1.428	NA	0.032	0.153	-163.332	28.369
99	1	99	1.151	2.637	20.58	5798	10.627	1.345	NA	0.09	0.43	-54.425	108.907
100	1	100	1.129	2.664	20.79	5691	10.662	1.378	NA	0.035	0.167	128.74	-176.835
101	1	101	1.109	2.67	21	9606	10.682	1.398	NA	0.021	0.098	164.65	35.91
102	1	102	1.109	2.686	21.21	4891	10.699	1.406	NA	0.017	0.079	87.293	-77.357
103	1	103	1.093	2.766	21.42	9058	10.78	1.463	NA	0.081	0.388	101.378	14.085
104	1	104	1.239	2.763	21.63	8799	10.926	1.344	NA	0.145	0.693	-1.299	-102.677
105	1	105	1.182	2.788	21.84	10336	10.988	1.404	NA	0.062	0.296	155.891	157.191
106	1	106	1.031	2.78	22.05	14084	11.139	1.522	NA	0.151	0.719	-176.853	27.256
107	1	107	0.989	2.751	22.26	9902	11.19	1.543	NA	0.052	0.245	-146.121	30.733
108	1	108	1.034	2.746	22.47	4567	11.236	1.502	NA	0.046	0.217	-6.595	139.526
109	1	109	1.037	2.714	22.68	7776	11.268	1.482	NA	0.032	0.153	-84.806	-78.212
110	1	110	1.046	2.719	22.89	7490	11.278	1.476	NA	0.01	0.05	25.475	110.281
111	1	111	1.031	2.741	23.1	4917	11.306	1.502	NA	0.028	0.132	124.726	99.251
112	1	112	1.27	2.615	23.31	2619	11.577	1.232	NA	0.271	1.291	-27.862	-152.588
113	1	113	1.186	2.747	23.52	4896	11.734	1.376	NA	0.157	0.746	122.592	150.454
114	1	114	1.163	2.682	23.73	3114	11.802	1.358	NA	0.068	0.324	-109.432	127.976
115	1	115	1.262	2.559	23.94	2107	11.96	1.209	NA	0.158	0.754	-51.437	57.995
116	1	116	1.032	2.701	24.15	6581	12.231	1.48	NA	0.271	1.288	148.18	-160.382
117	1	117	1.096	2.64	24.36	5516	12.319	1.394	NA	0.088	0.419	-43.95	167.87
118	1	118	0.987	2.664	24.57	7197	12.43	1.5	NA	0.111	0.528	167.624	-148.426
119	1	119	1.283	2.539	24.78	4979	12.751	1.181	NA	0.321	1.53	-22.908	169.468
120	1	120	1.197	2.588	24.99	6018	12.85	1.28	NA	0.099	0.471	150.102	173.01
121	1	121	1.341	2.676	25.2	5796	13.019	1.21	NA	0.169	0.803	31.518	-118.584
122	1	122	1.32	2.641	25.41	13444	13.06	1.206	NA	0.041	0.197	-121.204	-152.722
123	1	123	1.263	2.496	25.62	6299	13.216	1.178	NA	0.155	0.74	-111.558	9.646
124	1	124	1.433	2.44	25.83	17344	13.395	1.001	NA	0.18	0.856	-18.368	93.19
125	1	125	1.552	2.431	26.04	14207	13.514	0.896	NA	0.119	0.566	-4.214	14.155
126	1	126	1.515	2.452	26.25	11551	13.557	0.939	NA	0.043	0.204	150.101	154.314
127	1	127	1.491	2.436	26.46	15174	13.586	0.95	NA	0.029	0.137	-146.009	63.891
128	1	128	1.193	2.454	26.67	5254	13.884	1.221	NA	0.298	1.42	176.663	-37.328
129	1	129	1.342	2.428	26.88	6854	14.035	1.076	NA	0.151	0.719	-9.702	173.635
130	1	130	1.297	2.477	27.09	6771	14.102	1.139	NA	0.066	0.317	132.844	142.546
131	1	131	1.216	2.349	27.3	4640	14.253	1.159	NA	0.151	0.719	-122.104	105.052
132	1	132	1.053	2.329	27.51	10178	14.417	1.307	NA	0.164	0.782	-173.007	-50.902
133	1	133	1.108	2.313	27.72	20076	14.474	1.249	NA	0.057	0.273	-16.253	156.754
134	1	134	1.131	2.353	27.93	6146	14.52	1.241	NA	0.046	0.221	60.784	77.037
135	1	135	1.234	2.292	28.14	9343	14.641	1.123	NA	0.12	0.572	-30.886	-91.67
136	1	136	1.318	2.39	28.35	9399	14.77	1.081	NA	0.129	0.614	49.422	80.308
137	1	137	1.262	2.413	28.56	3054	14.83	1.141	NA	0.06	0.288	157.166	107.744
138	1	138	1.393	2.345	28.77	8561	14.977	0.994	NA	0.147	0.7	-27.441	175.393
139	1	139	1.388	2.377	28.98	11180	15.009	1.012	NA	0.032	0.15	98.977	126.418
140	1	140	1.343	2.421	29.19	10658	15.072	1.072	NA	0.064	0.303	135.175	36.197
141	1	141	1.351	2.311	29.4	11202	15.183	1.02	NA	0.111	0.527	-85.74	139.086
142	1	142	1.29	2.228	29.61	7997	15.285	1.051	NA	0.103	0.489	-126.118	-40.378
143	1	143	1.244	2.187	29.82	8603	15.348	1.086	NA	0.062	0.297	-138.943	-12.825
144	1	144	1.239	2.162	30.03	3167	15.373	1.085	NA	0.026	0.122	-101.002	37.941
145	1	145	1.308	2.115	30.24	18824	15.457	1.008	NA	0.084	0.399	-34.146	66.855
146	1	146	1.117	2.062	30.45	14660	15.655	1.19	NA	0.198	0.943	-164.562	-130.415
147	1	147	1.166	2.091	30.66	11417	15.712	1.145	NA	0.056	0.269	30.315	-165.123
148	1	148	1.276	2.081	30.87	10717	15.823	1.034	NA	0.111	0.529	-5.012	-35.327
149	1	149	1.196	2.119	31.08	14711	15.912	1.119	NA	0.089	0.423	154.521	159.534
150	1	150	1.211	2.072	31.29	9265	15.961	1.098	NA	0.049	0.234	-72.756	132.723
151	1	151	1.263	2.189	31.5	12567	16.089	1.067	NA	0.128	0.612	65.818	138.574
152	1	152	1.252	2.16	31.71	11709	16.121	1.072	NA	0.032	0.153	-111.378	-177.196
153	1	153	1.175	2.182	31.92	13422	16.201	1.151	NA	0.08	0.379	163.372	-85.25
154	1	154	1.354	2.095	32.13	12738	16.399	0.96	NA	0.198	0.945	-26.028	170.601
155	1	155	1.269	2.112	32.34	8512	16.485	1.046	NA	0.086	0.41	168.745	-165.227
156	1	156	1.55	2.036	32.55	14333	16.777	0.756	NA	0.291	1.387	-15.149	176.106
157	1	157	1.447	1.926	32.76	10453	16.928	0.854	NA	0.151	0.719	-133.103	-117.954
158	1	158	1.344	2.103	32.97	19148	17.133	0.97	NA	0.205	0.975	120.14	-106.757
159	1	159	1.336	2.08	33.18	7214	17.156	0.975	NA	0.024	0.114	-111.331	128.528
160	1	160	1.504	2.153	33.39	8842	17.34	0.824	NA	0.184	0.875	23.409	134.74
161	1	161	1.668	2.287	33.6	18724	17.551	0.722	NA	0.211	1.006	39.209	15.8
162	1	162	1.614	2.309	33.81	12763	17.61	0.78	NA	0.058	0.279	157.473	118.264
163	1	163	1.432	2.225	34.02	9028	17.811	0.915	NA	0.201	0.958	-155.074	47.453
164	1	164	1.481	2.052	34.23	16330	17.991	0.827	NA	0.18	0.855	-74.068	81.006
165	1	165	1.416	2.038	34.44	16292	18.057	0.89	NA	0.066	0.315	-167.806	-93.738
166	1	166	1.327	2.138	34.65	9442	18.192	0.994	NA	0.135	0.641	131.714	-60.48
167	1	167	1.354	2.156	34.86	14026	18.224	0.971	NA	0.032	0.154	32.659	-99.055
168	1	168	1.519	2.003	35.07	12409	18.449	0.785	NA	0.225	1.071	-42.854	-75.514
169	1	169	1.453	2.159	35.28	6167	18.618	0.876	NA	0.17	0.807	112.947	155.801
170	1	170	1.353	2.119	35.49	4629	18.725	0.964	NA	0.107	0.51	-158.122	88.931
171	1	171	1.408	2.017	35.7	10434	18.842	0.896	NA	0.116	0.554	-61.786	96.337
172	1	172	1.508	1.94	35.91	7831	18.967	0.793	NA	0.126	0.599	-37.537	24.249
173	1	173	1.377	1.818	36.12	8499	19.146	0.932	NA	0.179	0.853	-136.874	-99.337
174	1	174	1.466	1.828	36.33	10869	19.236	0.842	NA	0.09	0.428	6.643	143.517
175	1	175	1.404	1.966	36.54	14574	19.388	0.897	NA	0.152	0.723	114.317	107.675
176	1	176	1.329	2.069	36.75	9695	19.515	0.98	NA	0.127	0.603	126.083	11.766
177	1	177	1.246	2.021	36.96	7048	19.611	1.058	NA	0.096	0.457	-150.444	83.473
178	1	178	1.194	2.2	37.17	10764	19.797	1.137	NA	0.187	0.889	106.225	-103.331
179	1	179	1.272	2.167	37.38	9898	19.882	1.054	NA	0.085	0.404	-23.481	-129.706
180	1	180	1.271	2.129	37.59	10862	19.92	1.047	NA	0.037	0.177	-90.615	-67.134
181	1	181	1.117	2.156	37.8	9760	20.076	1.204	NA	0.157	0.747	170.126	-99.259
182	1	182	1.033	2.213	38.01	4582	20.178	1.297	NA	0.101	0.481	145.911	-24.215
183	1	183	1.1	2.113	38.22	8260	20.298	1.213	NA	0.121	0.574	-56.009	158.08
184	1	184	1.075	2.052	38.43	10342	20.364	1.231	NA	0.066	0.313	-112.495	-56.485
185	1	185	1.145	2.101	38.64	11901	20.449	1.167	NA	0.085	0.407	34.874	147.369
186	1	186	1.271	2.109	38.85	15142	20.575	1.044	NA	0.126	0.6	3.508	-31.366
187	1	187	1.364	2.17	39.06	7810	20.687	0.964	NA	0.112	0.532	33.204	29.696
188	1	188	1.384	2.083	39.27	9028	20.776	0.928	NA	0.089	0.423	-77.401	-110.605
189	1	189	1.33	2.074	39.48	3415	20.83	0.98	NA	0.055	0.26	-170.724	-93.323
190	1	190	1.379	2.04	39.69	6918	20.89	0.927	NA	0.06	0.286	-35.431	135.293
191	1	191	1.375	2.148	39.9	8386	20.999	0.949	NA	0.108	0.516	92.088	127.519
192	1	192	1.467	2.126	40.11	6139	21.094	0.854	NA	0.095	0.452	-13.393	-105.481
193	1	193	1.426	2.198	40.32	5352	21.176	0.912	NA	0.083	0.394	120.044	133.437
194	1	194	1.489	2.021	40.53	9051	21.364	0.816	NA	0.188	0.894	-70.211	169.745
195	1	195	1.406	2.075	40.74	4597	21.463	0.905	NA	0.099	0.471	147.177	-142.612
196	1	196	1.334	2.032	40.95	5597	21.547	0.971	NA	0.084	0.398	-149.656	63.167
197	1	197	1.424	2.122	41.16	7029	21.674	0.895	NA	0.127	0.606	44.778	-165.566
198	1	198	1.326	2.094	41.37	12895	21.777	0.987	NA	0.103	0.489	-164.077	151.145
199	1	199	1.412	1.961	41.58	6280	21.935	0.889	NA	0.158	0.754	-56.903	107.174
200	1	200	1.392	2.009	41.79	8456	21.986	0.911	NA	0.051	0.245	112.584	169.487
