# Supplementary material for: Random sub-diffusion and capture of genes by the nuclear pore reduces dynamics and coordinates inter-chromosomal movement
Source: eLife. 2021 May 18;10:e66238. doi: 10.7554/eLife.66238 (PMC8195609; doi:10.7554/eLife.66238)
Supplement: Figure 6—source data 1. [file elife-66238-fig6-data1.zip › CLUST_DB/CLUST_HIS4dip_MinusH/190814_QuickCap_H4dip_MinusH_Pri_30.csv]

Nr	TID	PID	x [micron]	y [micron]	t [sec]	I [val]	Len [micron]	D2S [micron]	D2R [micron]	D2P [micron]	v [micron/sec]	α [deg]	Δα [deg]
1	1	1	1.859	1.306	0	10124	0	0	NA	NA	NA	NA	NA
2	1	2	1.876	1.336	0.21	8138	0.034	0.034	NA	0.034	0.162	60.747	NA
3	1	3	1.928	1.307	0.42	11453	0.094	0.069	NA	0.06	0.286	-28.807	-89.554
4	1	4	1.897	1.235	0.63	7594	0.173	0.081	NA	0.079	0.374	-113.245	-84.438
5	1	5	1.88	1.222	0.84	7165	0.195	0.087	NA	0.022	0.104	-143.027	-29.781
6	1	6	1.763	1.258	1.05	7616	0.317	0.108	NA	0.122	0.583	163.016	-53.957
7	1	7	1.816	1.298	1.26	9687	0.384	0.044	NA	0.067	0.318	37.323	-125.693
8	1	8	1.642	1.47	1.47	5834	0.629	0.272	NA	0.245	1.167	135.366	98.043
9	1	9	1.469	1.631	1.68	3108	0.864	0.507	NA	0.236	1.122	137.03	1.664
10	1	10	1.452	1.571	1.89	2589	0.927	0.486	NA	0.062	0.296	-106.717	116.253
11	1	11	1.633	1.531	2.1	9681	1.112	0.319	NA	0.186	0.884	-12.363	94.353
12	1	12	1.606	1.537	2.31	12908	1.14	0.342	NA	0.027	0.13	167.494	179.857
13	1	13	1.574	1.632	2.52	11933	1.239	0.433	NA	0.1	0.475	108.688	-58.805
14	1	14	1.512	1.54	2.73	11895	1.35	0.418	NA	0.111	0.527	-123.934	127.378
15	1	15	1.468	1.609	2.94	10402	1.432	0.495	NA	0.082	0.39	122.932	-113.134
16	1	16	1.503	1.67	3.15	8520	1.503	0.509	NA	0.071	0.336	60.03	-62.902
17	1	17	1.537	1.602	3.36	7289	1.579	0.437	NA	0.076	0.362	-63.847	-123.877
18	1	18	1.537	1.615	3.57	3999	1.591	0.446	NA	0.013	0.061	89.696	153.542
19	1	19	1.591	1.634	3.78	5563	1.649	0.424	NA	0.058	0.275	20.092	-69.604
20	1	20	1.6	1.454	3.99	5322	1.83	0.298	NA	0.181	0.862	-87.126	-107.218
21	1	21	1.604	1.489	4.2	1461	1.865	0.314	NA	0.035	0.168	83.609	170.734
22	1	22	1.723	1.514	4.41	3571	1.987	0.248	NA	0.122	0.58	12.011	-71.598
23	1	23	1.681	1.261	4.62	4473	2.244	0.184	NA	0.256	1.221	-99.39	-111.401
24	1	24	1.634	1.465	4.83	2167	2.453	0.275	NA	0.209	0.996	103.076	-157.534
25	1	25	1.68	1.501	5.04	2073	2.511	0.264	NA	0.059	0.279	37.946	-65.131
26	1	26	1.637	1.547	5.25	1888	2.574	0.327	NA	0.063	0.299	132.804	94.858
27	1	27	1.694	1.552	5.46	1753	2.631	0.296	NA	0.057	0.269	5.574	-127.229
28	1	28	1.584	1.53	5.67	1418	2.743	0.355	NA	0.112	0.533	-168.723	-174.297
29	1	29	1.53	1.466	5.88	2649	2.827	0.366	NA	0.084	0.401	-130	38.723
30	1	30	1.523	1.617	6.09	3840	2.978	0.457	NA	0.151	0.721	92.491	-137.51
31	1	31	1.414	1.38	6.3	7274	3.24	0.452	NA	0.262	1.246	-114.817	152.692
32	1	32	1.46	1.353	6.51	7586	3.294	0.402	NA	0.054	0.257	-29.752	85.066
33	1	33	1.365	1.376	6.72	5698	3.392	0.499	NA	0.098	0.468	166.624	-163.625
34	1	34	1.543	1.613	6.93	1141	3.689	0.44	NA	0.297	1.415	53.038	-113.585
35	1	35	1.444	1.535	7.14	3711	3.816	0.474	NA	0.127	0.603	-141.626	165.336
36	1	36	1.359	1.537	7.35	11185	3.901	0.551	NA	0.085	0.406	178.127	-40.248
37	1	37	1.528	1.673	7.56	11338	4.118	0.494	NA	0.217	1.033	38.671	-139.455
38	1	38	1.444	1.551	7.77	6615	4.266	0.482	NA	0.148	0.705	-124.828	-163.499
39	1	39	1.589	1.393	7.98	4851	4.481	0.284	NA	0.215	1.022	-47.494	77.334
40	1	40	1.539	1.519	8.19	1192	4.616	0.384	NA	0.135	0.643	111.774	159.268
41	1	41	1.581	1.464	8.4	2466	4.685	0.319	NA	0.07	0.331	-52.256	-164.03
42	1	42	1.46	1.63	8.61	2912	4.891	0.514	NA	0.206	0.981	126.031	178.286
43	1	43	1.465	1.552	8.82	1542	4.969	0.464	NA	0.078	0.371	-86.3	147.669
44	1	44	1.466	1.712	9.03	2361	5.129	0.565	NA	0.16	0.76	89.89	176.191
45	1	45	1.423	1.696	9.24	6263	5.174	0.585	NA	0.045	0.215	-159.51	110.6
46	1	46	1.5	1.802	9.45	4196	5.304	0.612	NA	0.131	0.622	54.215	-146.275
47	1	47	1.471	1.765	9.66	9401	5.351	0.601	NA	0.047	0.222	-127.251	178.534
48	1	48	1.418	1.569	9.87	14126	5.554	0.513	NA	0.203	0.969	-105.113	22.138
49	1	49	1.371	1.558	10.08	5536	5.603	0.549	NA	0.049	0.231	-167.248	-62.135
50	1	50	1.37	1.627	10.29	6455	5.672	0.585	NA	0.069	0.329	91.186	-101.566
51	1	51	1.45	1.534	10.5	4857	5.795	0.468	NA	0.123	0.586	-49.261	-140.447
52	1	52	1.518	1.515	10.71	9149	5.866	0.4	NA	0.071	0.336	-15.87	33.391
53	1	53	1.422	1.612	10.92	11091	6.002	0.534	NA	0.137	0.651	134.654	150.525
54	1	54	1.45	1.715	11.13	4539	6.11	0.578	NA	0.107	0.51	74.528	-60.126
55	1	55	1.497	1.691	11.34	7579	6.162	0.529	NA	0.052	0.25	-27.162	-101.69
56	1	56	1.525	1.667	11.55	3300	6.199	0.491	NA	0.037	0.178	-41.112	-13.95
57	1	57	1.524	1.718	11.76	3212	6.251	0.531	NA	0.052	0.246	91.16	132.272
58	1	58	1.494	1.616	11.97	13480	6.357	0.479	NA	0.106	0.506	-106.566	162.273
59	1	59	1.35	1.388	12.18	8486	6.627	0.516	NA	0.27	1.285	-122.281	-15.714
60	1	60	1.5	1.572	12.39	2483	6.865	0.447	NA	0.238	1.132	50.667	172.948
61	1	61	1.579	1.67	12.6	2766	6.99	0.459	NA	0.125	0.597	51.026	0.359
62	1	62	1.591	1.683	12.81	9898	7.008	0.463	NA	0.018	0.085	50.265	-0.761
63	1	63	1.628	1.738	13.02	4921	7.074	0.489	NA	0.066	0.315	55.124	4.86
64	1	64	1.578	1.58	13.23	5555	7.24	0.393	NA	0.165	0.787	-107.864	-162.989
65	1	65	1.532	1.593	13.44	8526	7.287	0.435	NA	0.047	0.224	164.064	-88.072
66	1	66	1.573	1.731	13.65	6912	7.43	0.512	NA	0.143	0.682	73.635	-90.429
67	1	67	1.512	1.812	13.86	12603	7.532	0.614	NA	0.102	0.484	127.076	53.442
68	1	68	1.508	1.804	14.07	10367	7.54	0.609	NA	0.009	0.041	-112.6	120.323
69	1	69	1.455	1.619	14.28	10978	7.733	0.511	NA	0.193	0.919	-106.027	6.573
70	1	70	1.466	1.7	14.49	10188	7.815	0.556	NA	0.082	0.39	82.528	-171.445
71	1	71	1.474	1.771	14.7	4012	7.886	0.603	NA	0.071	0.34	82.924	0.396
72	1	72	1.418	1.72	14.91	12072	7.962	0.604	NA	0.076	0.361	-137.55	139.526
73	1	73	1.521	1.788	15.12	10293	8.086	0.588	NA	0.123	0.588	33.503	171.054
74	1	74	1.594	1.557	15.33	9597	8.328	0.365	NA	0.242	1.152	-72.647	-106.151
75	1	75	1.555	1.739	15.54	6193	8.513	0.528	NA	0.186	0.885	101.917	174.565
76	1	76	1.428	1.819	15.75	4422	8.663	0.669	NA	0.15	0.714	147.746	45.829
77	1	77	1.528	1.761	15.96	4078	8.779	0.562	NA	0.116	0.551	-30.055	-177.802
78	1	78	1.573	1.645	16.17	4104	8.903	0.443	NA	0.124	0.59	-68.694	-38.639
79	1	79	1.486	1.864	16.38	11353	9.139	0.671	NA	0.236	1.122	111.889	-179.416
80	1	80	1.497	1.877	16.59	5320	9.156	0.676	NA	0.017	0.082	48.122	-63.767
81	1	81	1.533	1.871	16.8	9755	9.192	0.652	NA	0.036	0.171	-10.17	-58.292
82	1	82	1.528	1.899	17.01	11086	9.221	0.679	NA	0.029	0.137	98.294	108.464
83	1	83	1.563	1.874	17.22	9239	9.263	0.64	NA	0.043	0.204	-35.844	-134.138
84	1	84	1.492	1.92	17.43	7398	9.348	0.715	NA	0.085	0.403	146.865	-177.29
85	1	85	1.522	1.931	17.64	10886	9.38	0.71	NA	0.032	0.151	19.861	-127.005
86	1	86	1.515	1.906	17.85	6813	9.405	0.692	NA	0.025	0.121	-105.451	-125.312
87	1	87	1.535	1.882	18.06	7018	9.436	0.661	NA	0.031	0.148	-51.053	54.398
88	1	88	1.518	1.755	18.27	8396	9.565	0.563	NA	0.129	0.613	-97.38	-46.327
89	1	89	1.538	1.621	18.48	9546	9.699	0.45	NA	0.135	0.641	-81.759	15.621
90	1	90	1.607	1.503	18.69	5945	9.837	0.32	NA	0.137	0.654	-59.598	22.161
91	1	91	1.55	1.686	18.9	2336	10.029	0.49	NA	0.192	0.914	107.174	166.772
92	1	92	1.447	1.638	19.11	1495	10.143	0.529	NA	0.114	0.543	-155.122	97.704
93	1	93	1.433	1.662	19.32	2391	10.17	0.555	NA	0.027	0.131	120.608	-84.269
94	1	94	1.5	1.507	19.53	2525	10.339	0.412	NA	0.168	0.802	-66.657	172.735
95	1	95	1.496	1.641	19.74	2502	10.473	0.494	NA	0.134	0.637	91.577	158.234
96	1	96	1.513	1.774	19.95	5909	10.607	0.582	NA	0.134	0.638	82.826	-8.75
97	1	97	1.483	1.657	20.16	6636	10.727	0.514	NA	0.121	0.575	-104.004	173.169
98	1	98	1.428	1.556	20.37	8989	10.842	0.498	NA	0.115	0.547	-118.87	-14.866
99	1	99	1.418	1.599	20.58	9753	10.886	0.529	NA	0.044	0.207	103.313	-137.816
100	1	100	1.441	1.433	20.79	12947	11.053	0.437	NA	0.168	0.799	-82.033	174.653
101	1	101	1.531	1.362	21	10316	11.167	0.333	NA	0.114	0.543	-38.254	43.779
102	1	102	1.529	1.417	21.21	8172	11.223	0.348	NA	0.055	0.264	91.315	129.569
103	1	103	1.535	1.452	21.42	6843	11.258	0.355	NA	0.035	0.168	80.493	-10.821
104	1	104	1.667	1.376	21.63	15368	11.41	0.205	NA	0.152	0.724	-30.133	-110.626
105	1	105	1.566	1.469	21.84	10783	11.547	0.335	NA	0.137	0.65	137.29	167.423
106	1	106	1.629	1.339	22.05	10664	11.691	0.232	NA	0.144	0.685	-64.118	158.592
107	1	107	1.741	1.431	22.26	4836	11.835	0.171	NA	0.145	0.69	39.307	103.425
108	1	108	1.675	1.403	22.47	7741	11.907	0.208	NA	0.072	0.343	-157.557	163.137
109	1	109	1.706	1.413	22.68	7180	11.94	0.187	NA	0.032	0.154	18.096	175.652
110	1	110	1.783	1.397	22.89	8008	12.019	0.118	NA	0.08	0.379	-12.26	-30.356
111	1	111	1.798	1.423	23.1	5369	12.049	0.131	NA	0.03	0.141	61.269	73.529
112	1	112	1.761	1.375	23.31	8661	12.11	0.12	NA	0.061	0.288	-127.762	170.969
113	1	113	1.749	1.323	23.52	9073	12.163	0.112	NA	0.053	0.254	-102.908	24.853
114	1	114	1.77	1.267	23.73	11295	12.223	0.098	NA	0.06	0.285	-69.297	33.611
115	1	115	1.81	1.327	23.94	8061	12.295	0.053	NA	0.072	0.344	56.024	125.321
116	1	116	1.822	1.226	24.15	10082	12.397	0.089	NA	0.102	0.484	-83.377	-139.401
117	1	117	1.693	1.282	24.36	11982	12.537	0.168	NA	0.14	0.668	156.368	-120.255
118	1	118	1.685	1.265	24.57	5510	12.556	0.179	NA	0.019	0.092	-116.853	86.78
119	1	119	1.712	1.306	24.78	5683	12.605	0.148	NA	0.049	0.233	56.768	173.621
120	1	120	1.647	1.263	24.99	9130	12.683	0.217	NA	0.077	0.369	-146.736	156.496
121	1	121	1.711	1.264	25.2	9815	12.747	0.154	NA	0.064	0.305	0.216	146.952
122	1	122	1.732	1.35	25.41	8904	12.836	0.135	NA	0.089	0.424	76.458	76.242
123	1	123	1.751	1.202	25.62	4787	12.985	0.151	NA	0.15	0.713	-82.621	-159.079
124	1	124	1.79	1.234	25.83	13444	13.036	0.1	NA	0.051	0.243	39.677	122.298
125	1	125	1.769	1.272	26.04	13254	13.079	0.097	NA	0.043	0.204	119.61	79.934
126	1	126	1.794	1.198	26.25	12618	13.157	0.126	NA	0.078	0.371	-71.167	169.222
127	1	127	1.754	1.219	26.46	11701	13.202	0.137	NA	0.045	0.216	152.633	-136.199
128	1	128	1.828	1.364	26.67	10365	13.366	0.066	NA	0.163	0.777	63.14	-89.493
129	1	129	1.626	1.332	26.88	9646	13.57	0.235	NA	0.204	0.974	-171.027	125.833
130	1	130	1.771	1.262	27.09	10658	13.731	0.099	NA	0.161	0.767	-25.795	145.231
131	1	131	1.753	1.21	27.3	10289	13.787	0.144	NA	0.056	0.265	-108.652	-82.857
132	1	132	1.816	1.241	27.51	10451	13.857	0.078	NA	0.071	0.336	26.13	134.783
133	1	133	1.913	1.23	27.72	10790	13.955	0.094	NA	0.098	0.465	-6.211	-32.342
134	1	134	1.976	1.257	27.93	11726	14.023	0.127	NA	0.068	0.323	22.867	29.078
135	1	135	1.968	1.291	28.14	13523	14.058	0.11	NA	0.035	0.168	103.371	80.504
136	1	136	2.057	1.214	28.35	9870	14.176	0.218	NA	0.118	0.561	-40.984	-144.354
137	1	137	2.097	1.238	28.56	10144	14.223	0.247	NA	0.047	0.226	31.55	72.534
138	1	138	2.1	1.197	28.77	13734	14.265	0.265	NA	0.042	0.198	-85.212	-116.763
139	1	139	2.099	1.235	28.98	5817	14.303	0.25	NA	0.038	0.18	92.73	177.942
140	1	140	2.104	1.208	29.19	14719	14.33	0.264	NA	0.027	0.13	-77.897	-170.627
141	1	141	2.09	1.172	29.4	9693	14.369	0.267	NA	0.039	0.184	-111.524	-33.627
142	1	142	2.058	1.208	29.61	9333	14.417	0.222	NA	0.048	0.23	132.286	-116.19
143	1	143	2.078	1.135	29.82	13691	14.492	0.277	NA	0.075	0.358	-74.664	153.05
144	1	144	2.049	1.069	30.03	11468	14.565	0.304	NA	0.073	0.345	-113.202	-38.538
145	1	145	2.017	1.244	30.24	13657	14.743	0.169	NA	0.179	0.851	100.435	-146.363
146	1	146	1.908	1.166	30.45	12264	14.877	0.149	NA	0.134	0.638	-144.155	115.409
147	1	147	1.978	1.141	30.66	12522	14.951	0.204	NA	0.074	0.353	-20.102	124.053
148	1	148	1.885	1.095	30.87	15488	15.054	0.213	NA	0.103	0.491	-153.654	-133.552
149	1	149	1.945	0.928	31.08	10583	15.231	0.388	NA	0.177	0.843	-70.437	83.217
150	1	150	1.916	1.133	31.29	9674	15.438	0.183	NA	0.207	0.985	97.844	168.281
151	1	151	1.807	1.189	31.5	10681	15.561	0.128	NA	0.123	0.584	152.547	54.703
152	1	152	1.816	1.051	31.71	16714	15.7	0.259	NA	0.139	0.663	-86.329	121.123
153	1	153	1.924	0.998	31.92	17659	15.82	0.315	NA	0.12	0.57	-26.146	60.183
154	1	154	1.842	1	32.13	14207	15.902	0.307	NA	0.082	0.391	178.381	-155.472
155	1	155	1.88	1.013	32.34	10687	15.942	0.294	NA	0.04	0.192	18.789	-159.592
156	1	156	1.861	1.008	32.55	14107	15.962	0.298	NA	0.02	0.094	-164.912	176.299
157	1	157	1.937	1.009	32.76	10092	16.038	0.307	NA	0.076	0.363	0.789	165.701
158	1	158	1.872	0.986	32.97	11622	16.108	0.32	NA	0.069	0.33	-160.939	-161.728
159	1	159	1.844	1.029	33.18	9066	16.158	0.278	NA	0.05	0.24	122.827	-76.233
160	1	160	1.886	1.018	33.39	10997	16.201	0.29	NA	0.043	0.203	-14.824	-137.652
161	1	161	1.888	0.971	33.6	11840	16.248	0.337	NA	0.047	0.224	-87.279	-72.455
162	1	162	1.891	0.884	33.81	7953	16.335	0.424	NA	0.087	0.417	-87.681	-0.402
163	1	163	1.803	0.893	34.02	7686	16.424	0.417	NA	0.089	0.422	173.981	-98.338
164	1	164	1.816	0.838	34.23	8703	16.481	0.471	NA	0.057	0.27	-76.529	109.49
165	1	165	1.63	0.808	34.44	11091	16.669	0.549	NA	0.189	0.899	-170.808	-94.278
166	1	166	1.758	0.702	34.65	15908	16.835	0.613	NA	0.166	0.791	-39.714	131.094
167	1	167	1.834	0.706	34.86	16607	16.912	0.601	NA	0.077	0.365	3.116	42.83
168	1	168	1.807	0.664	35.07	12883	16.962	0.645	NA	0.05	0.239	-123.223	-126.34
169	1	169	1.804	0.675	35.28	11065	16.974	0.633	NA	0.012	0.057	102.684	-134.093
170	1	170	1.783	0.723	35.49	17727	17.026	0.589	NA	0.052	0.248	114.351	11.667
171	1	171	1.826	0.714	35.7	8759	17.07	0.594	NA	0.044	0.209	-12.172	-126.523
172	1	172	1.808	0.801	35.91	10899	17.159	0.508	NA	0.089	0.423	101.646	113.818
173	1	173	1.786	0.732	36.12	7714	17.231	0.579	NA	0.072	0.344	-107.338	151.016
174	1	174	1.844	0.634	36.33	5610	17.345	0.673	NA	0.114	0.542	-59.211	48.127
175	1	175	1.738	0.627	36.54	6623	17.451	0.69	NA	0.107	0.507	-176.158	-116.948
176	1	176	1.713	0.653	36.75	6080	17.488	0.669	NA	0.036	0.173	133.103	-50.739
177	1	177	1.769	0.686	36.96	6875	17.552	0.627	NA	0.064	0.306	30.96	-102.143
178	1	178	1.897	0.57	37.17	3522	17.726	0.738	NA	0.174	0.826	-42.277	-73.237
179	1	179	2.005	0.559	37.38	8467	17.834	0.761	NA	0.108	0.516	-5.52	36.757
180	1	180	2.047	0.584	37.59	7217	17.883	0.746	NA	0.049	0.233	31.079	36.599
181	1	181	1.946	0.557	37.8	13137	17.987	0.754	NA	0.104	0.496	-164.877	164.044
182	1	182	1.755	0.491	38.01	4957	18.189	0.822	NA	0.202	0.963	-160.976	3.901
183	1	183	1.827	0.516	38.22	5568	18.266	0.791	NA	0.076	0.364	18.956	179.933
184	1	184	1.695	0.565	38.43	3628	18.407	0.76	NA	0.141	0.672	159.949	140.992
185	1	185	1.787	0.648	38.64	7206	18.531	0.662	NA	0.124	0.592	42.004	-117.945
186	1	186	1.945	0.641	38.85	17322	18.69	0.671	NA	0.158	0.754	-2.336	-44.34
187	1	187	1.976	0.547	39.06	10468	18.789	0.768	NA	0.099	0.472	-71.795	-69.459
188	1	188	1.975	0.721	39.27	8565	18.962	0.597	NA	0.173	0.825	90.392	162.187
189	1	189	1.754	0.551	39.48	4456	19.24	0.762	NA	0.278	1.326	-142.538	127.07
190	1	190	1.647	0.572	39.69	6513	19.349	0.764	NA	0.109	0.519	169.045	-48.417
191	1	191	1.687	0.466	39.9	3793	19.463	0.858	NA	0.114	0.541	-69.367	121.588
192	1	192	1.614	0.505	40.11	6670	19.546	0.839	NA	0.083	0.396	152.07	-138.563
193	1	193	1.618	0.484	40.32	10510	19.567	0.857	NA	0.021	0.102	-77.208	130.722
194	1	194	1.529	0.389	40.53	13282	19.698	0.975	NA	0.13	0.621	-133.375	-56.167
195	1	195	1.533	0.603	40.74	10963	19.912	0.775	NA	0.214	1.021	88.91	-137.715
196	1	196	1.577	0.621	40.95	7101	19.96	0.741	NA	0.048	0.227	21.618	-67.292
197	1	197	1.574	0.646	41.16	8138	19.985	0.72	NA	0.025	0.12	98.499	76.881
198	1	198	1.568	0.551	41.37	10683	20.081	0.81	NA	0.096	0.455	-93.458	168.043
199	1	199	1.572	0.597	41.58	10609	20.128	0.765	NA	0.047	0.223	84.643	178.101
200	1	200	1.486	0.358	41.79	5851	20.381	1.019	NA	0.254	1.209	-109.883	165.475
