# Supplementary material for: Random sub-diffusion and capture of genes by the nuclear pore reduces dynamics and coordinates inter-chromosomal movement
Source: eLife. 2021 May 18;10:e66238. doi: 10.7554/eLife.66238 (PMC8195609; doi:10.7554/eLife.66238)
Supplement: Figure 6—source data 1. [file elife-66238-fig6-data1.zip › CLUST_DB/CLUST_HIS4dip_MinusH/190814_QuickCap_H4dip_MinusH_Pri_32.csv]

Nr	TID	PID	x [micron]	y [micron]	t [sec]	I [val]	Len [micron]	D2S [micron]	D2R [micron]	D2P [micron]	v [micron/sec]	α [deg]	Δα [deg]
1	1	1	1.762	1.827	0	23443	0	0	NA	NA	NA	NA	NA
2	1	2	1.795	1.786	0.21	15997	0.053	0.053	NA	0.053	0.252	-51.332	NA
3	1	3	1.791	1.788	0.42	22658	0.058	0.049	NA	0.005	0.023	156.054	-152.614
4	1	4	1.705	1.769	0.63	18148	0.146	0.082	NA	0.088	0.418	-167.349	36.597
5	1	5	1.611	1.798	0.84	22427	0.244	0.154	NA	0.099	0.47	162.41	-30.241
6	1	6	1.532	1.726	1.05	13847	0.351	0.251	NA	0.107	0.51	-137.44	60.15
7	1	7	1.602	1.65	1.26	13977	0.455	0.238	NA	0.104	0.493	-47.152	90.287
8	1	8	1.776	1.674	1.47	6466	0.63	0.153	NA	0.175	0.835	7.999	55.151
9	1	9	1.873	1.788	1.68	15633	0.78	0.118	NA	0.149	0.71	49.475	41.476
10	1	10	1.9	1.809	1.89	27551	0.814	0.14	NA	0.035	0.165	37.558	-11.917
11	1	11	1.895	1.853	2.1	19317	0.859	0.135	NA	0.044	0.211	97.317	59.759
12	1	12	1.789	1.817	2.31	14028	0.971	0.029	NA	0.112	0.534	-161.137	101.547
13	1	13	1.751	1.849	2.52	23741	1.021	0.025	NA	0.05	0.238	139.069	-59.794
14	1	14	1.671	1.869	2.73	18131	1.103	0.1	NA	0.082	0.392	166.259	27.19
15	1	15	1.603	1.844	2.94	15464	1.176	0.16	NA	0.073	0.347	-159.814	33.926
16	1	16	1.681	1.86	3.15	22656	1.256	0.087	NA	0.08	0.383	11.511	171.325
17	1	17	1.481	1.825	3.36	15165	1.46	0.281	NA	0.204	0.97	-170.315	178.174
18	1	18	1.581	1.807	3.57	12040	1.562	0.183	NA	0.102	0.484	-10.644	159.671
19	1	19	1.463	1.686	3.78	7876	1.73	0.331	NA	0.169	0.803	-134.282	-123.638
20	1	20	1.538	1.624	3.99	8633	1.828	0.303	NA	0.097	0.463	-39.656	94.626
21	1	21	1.524	1.677	4.2	11545	1.882	0.282	NA	0.054	0.259	104.586	144.241
22	1	22	1.49	1.775	4.41	7392	1.986	0.277	NA	0.104	0.496	109.081	4.496
23	1	23	1.446	1.745	4.62	8490	2.039	0.326	NA	0.053	0.253	-145.322	105.597
24	1	24	1.379	1.832	4.83	18438	2.149	0.383	NA	0.11	0.524	127.756	-86.921
25	1	25	1.333	1.677	5.04	6176	2.31	0.454	NA	0.161	0.767	-106.484	125.759
26	1	26	1.343	1.779	5.25	9557	2.412	0.421	NA	0.102	0.486	84.345	-169.171
27	1	27	1.408	1.859	5.46	14353	2.515	0.355	NA	0.103	0.49	51.008	-33.336
28	1	28	1.295	1.817	5.67	9614	2.635	0.467	NA	0.12	0.572	-159.862	149.13
29	1	29	1.436	1.915	5.88	20441	2.806	0.338	NA	0.171	0.815	34.879	-165.259
30	1	30	1.351	1.809	6.09	9407	2.942	0.411	NA	0.136	0.646	-128.512	-163.391
31	1	31	1.286	1.857	6.3	10574	3.023	0.477	NA	0.081	0.385	143.851	-87.637
32	1	32	1.302	1.725	6.51	6847	3.155	0.471	NA	0.132	0.631	-83.205	132.944
33	1	33	1.247	1.699	6.72	9403	3.215	0.53	NA	0.06	0.288	-154.721	-71.516
34	1	34	1.171	1.636	6.93	12049	3.315	0.621	NA	0.099	0.472	-139.997	14.725
35	1	35	1.218	1.71	7.14	8736	3.403	0.556	NA	0.088	0.42	57.988	-162.015
36	1	36	1.207	1.65	7.35	5459	3.464	0.582	NA	0.061	0.291	-100.131	-158.119
37	1	37	1.204	1.691	7.56	12597	3.505	0.574	NA	0.041	0.196	93.966	-165.903
38	1	38	1.275	1.777	7.77	10786	3.616	0.489	NA	0.111	0.528	50.161	-43.805
39	1	39	1.306	1.654	7.98	10943	3.742	0.488	NA	0.126	0.6	-76.071	-126.232
40	1	40	1.227	1.644	8.19	4699	3.821	0.565	NA	0.079	0.377	-172.525	-96.454
41	1	41	1.251	1.761	8.4	4147	3.941	0.515	NA	0.12	0.571	78.515	-108.96
42	1	42	1.327	1.672	8.61	4070	4.058	0.462	NA	0.117	0.558	-49.813	-128.328
43	1	43	1.279	1.78	8.82	4663	4.177	0.485	NA	0.119	0.565	113.592	163.406
44	1	44	1.258	1.808	9.03	7818	4.211	0.504	NA	0.034	0.164	128.194	14.602
45	1	45	1.364	1.735	9.24	10455	4.339	0.409	NA	0.128	0.61	-34.429	-162.624
46	1	46	1.364	1.782	9.45	14517	4.386	0.401	NA	0.047	0.222	89.686	124.116
47	1	47	1.399	1.748	9.66	12883	4.434	0.372	NA	0.049	0.231	-44.483	-134.17
48	1	48	1.359	1.84	9.87	10212	4.535	0.403	NA	0.101	0.48	112.898	157.381
49	1	49	1.386	2.014	10.08	17388	4.71	0.419	NA	0.175	0.835	81.121	-31.777
50	1	50	1.531	1.998	10.29	19586	4.855	0.287	NA	0.145	0.691	-6.28	-87.401
51	1	51	1.483	1.845	10.5	14888	5.015	0.28	NA	0.16	0.761	-107.337	-101.057
52	1	52	1.476	1.839	10.71	10033	5.025	0.287	NA	0.01	0.047	-138.65	-31.313
53	1	53	1.482	1.86	10.92	10015	5.047	0.282	NA	0.022	0.106	74.658	-146.693
54	1	54	1.598	2.055	11.13	21254	5.274	0.28	NA	0.227	1.079	59.057	-15.601
55	1	55	1.557	2.018	11.34	23989	5.329	0.28	NA	0.055	0.263	-137.88	163.063
56	1	56	1.42	1.897	11.55	19219	5.512	0.349	NA	0.183	0.871	-138.706	-0.826
57	1	57	1.475	1.981	11.76	12181	5.613	0.325	NA	0.101	0.481	56.527	-164.767
58	1	58	1.46	1.982	11.97	18950	5.628	0.339	NA	0.015	0.071	176.968	120.441
59	1	59	1.48	1.963	12.18	17384	5.655	0.313	NA	0.027	0.128	-42.925	140.107
60	1	60	1.417	1.919	12.39	15906	5.732	0.357	NA	0.077	0.366	-144.803	-101.879
61	1	61	1.457	1.983	12.6	11658	5.807	0.342	NA	0.075	0.358	57.683	-157.513
62	1	62	1.488	1.925	12.81	14681	5.872	0.291	NA	0.065	0.31	-61.742	-119.425
63	1	63	1.424	1.979	13.02	13888	5.957	0.371	NA	0.084	0.401	139.938	-158.321
64	1	64	1.292	1.965	13.23	18167	6.089	0.49	NA	0.133	0.632	-173.564	46.498
65	1	65	1.31	1.988	13.44	25288	6.119	0.48	NA	0.03	0.14	52.073	-134.363
66	1	66	1.248	1.933	13.65	23468	6.201	0.524	NA	0.082	0.393	-138.271	169.656
67	1	67	1.28	1.934	13.86	18675	6.233	0.494	NA	0.032	0.151	2.593	140.864
68	1	68	1.254	1.924	14.07	14344	6.261	0.517	NA	0.028	0.132	-157.72	-160.313
69	1	69	1.194	1.938	14.28	19263	6.323	0.579	NA	0.062	0.296	166.948	-35.332
70	1	70	1.251	1.914	14.49	21343	6.385	0.518	NA	0.062	0.297	-22.742	170.311
71	1	71	1.214	1.919	14.7	21770	6.423	0.555	NA	0.038	0.179	172.154	-165.105
72	1	72	1.241	1.935	14.91	21928	6.454	0.532	NA	0.031	0.149	30.166	-141.988
73	1	73	1.292	1.949	15.12	20544	6.507	0.486	NA	0.053	0.25	16.306	-13.859
74	1	74	1.371	1.943	15.33	25124	6.586	0.408	NA	0.08	0.38	-4.332	-20.638
75	1	75	1.363	1.966	15.54	23189	6.61	0.422	NA	0.024	0.114	110.588	114.92
76	1	76	1.463	2	15.75	18971	6.716	0.345	NA	0.105	0.502	18.689	-91.9
77	1	77	1.476	1.994	15.96	13659	6.731	0.331	NA	0.015	0.07	-21.495	-40.184
78	1	78	1.45	1.971	16.17	14007	6.765	0.344	NA	0.035	0.167	-139.358	-117.863
79	1	79	1.477	2.001	16.38	20439	6.806	0.334	NA	0.04	0.191	47.211	-173.431
80	1	80	1.416	1.968	16.59	17789	6.875	0.374	NA	0.07	0.332	-152.046	160.743
81	1	81	1.335	1.932	16.8	11946	6.964	0.44	NA	0.088	0.421	-155.916	-3.87
82	1	82	1.337	1.952	17.01	13708	6.984	0.443	NA	0.02	0.095	83.407	-120.676
83	1	83	1.447	1.942	17.22	12672	7.094	0.335	NA	0.11	0.525	-5.079	-88.487
84	1	84	1.372	1.936	17.43	18751	7.169	0.405	NA	0.076	0.36	-175.397	-170.318
85	1	85	1.37	1.949	17.64	12678	7.183	0.411	NA	0.013	0.064	98.017	-86.586
86	1	86	1.461	1.933	17.85	12576	7.276	0.319	NA	0.093	0.444	-9.784	-107.801
87	1	87	1.388	1.932	18.06	18468	7.349	0.388	NA	0.073	0.348	-178.893	-169.108
88	1	88	1.452	1.909	18.27	19470	7.417	0.321	NA	0.068	0.322	-20.219	158.673
89	1	89	1.507	1.923	18.48	17787	7.474	0.272	NA	0.057	0.273	14.596	34.815
90	1	90	1.429	1.958	18.69	22180	7.56	0.358	NA	0.086	0.41	156.266	141.671
91	1	91	1.306	1.882	18.9	22263	7.704	0.459	NA	0.144	0.684	-148.306	55.427
92	1	92	1.375	1.88	19.11	22432	7.772	0.391	NA	0.068	0.326	-2.101	146.205
93	1	93	1.331	1.756	19.32	9998	7.904	0.437	NA	0.131	0.626	-109.325	-107.224
94	1	94	1.318	1.664	19.53	4736	7.997	0.473	NA	0.093	0.442	-98.044	11.281
95	1	95	1.292	1.503	19.74	11771	8.16	0.571	NA	0.163	0.776	-99.284	-1.24
96	1	96	1.336	1.515	19.95	16258	8.206	0.528	NA	0.046	0.219	15.686	114.97
97	1	97	1.294	1.563	20.16	15052	8.269	0.537	NA	0.064	0.304	131.285	115.599
98	1	98	1.388	1.687	20.37	4996	8.424	0.4	NA	0.155	0.737	52.825	-78.46
99	1	99	1.289	1.591	20.58	10190	8.561	0.528	NA	0.137	0.653	-135.84	171.335
100	1	100	1.331	1.665	20.79	12375	8.646	0.461	NA	0.084	0.402	60.396	-163.764
101	1	101	1.422	1.693	21	16456	8.741	0.366	NA	0.095	0.454	17.453	-42.943
102	1	102	1.311	1.682	21.21	9117	8.852	0.473	NA	0.111	0.529	-174.429	168.119
103	1	103	1.385	1.69	21.42	6154	8.926	0.401	NA	0.074	0.353	5.721	-179.85
104	1	104	1.304	1.622	21.63	11502	9.032	0.502	NA	0.106	0.505	-140.001	-145.722
105	1	105	1.278	1.604	21.84	11475	9.064	0.533	NA	0.032	0.15	-146.042	-6.041
106	1	106	1.263	1.62	22.05	13917	9.086	0.54	NA	0.022	0.106	132.588	-81.369
107	1	107	1.302	1.598	22.26	10879	9.132	0.514	NA	0.046	0.217	-29.664	-162.252
108	1	108	1.337	1.583	22.47	13568	9.169	0.49	NA	0.037	0.178	-23.202	6.462
109	1	109	1.346	1.618	22.68	18137	9.205	0.466	NA	0.036	0.171	75.484	98.686
110	1	110	1.395	1.668	22.89	10604	9.275	0.4	NA	0.07	0.336	45.06	-30.425
111	1	111	1.388	1.657	23.1	14222	9.288	0.411	NA	0.013	0.062	-122.337	-167.397
112	1	112	1.4	1.682	23.31	10916	9.316	0.39	NA	0.028	0.133	64.762	-172.901
113	1	113	1.476	1.716	23.52	10408	9.4	0.306	NA	0.083	0.397	24.303	-40.459
114	1	114	1.477	1.708	23.73	10233	9.408	0.309	NA	0.009	0.041	-84.381	-108.684
115	1	115	1.481	1.743	23.94	8744	9.444	0.293	NA	0.035	0.168	82.882	167.263
116	1	116	1.486	1.726	24.15	11313	9.461	0.294	NA	0.018	0.084	-73.501	-156.382
117	1	117	1.625	1.757	24.36	7897	9.603	0.154	NA	0.142	0.676	12.738	86.239
118	1	118	1.548	1.873	24.57	11210	9.743	0.219	NA	0.139	0.663	123.72	110.982
119	1	119	1.583	1.745	24.78	6154	9.875	0.197	NA	0.133	0.631	-74.69	161.589
120	1	120	1.581	1.882	24.99	22508	10.012	0.189	NA	0.137	0.65	90.911	165.601
121	1	121	1.576	1.721	25.2	7916	10.172	0.214	NA	0.16	0.763	-91.509	177.581
122	1	122	1.608	1.747	25.41	5821	10.213	0.174	NA	0.041	0.194	38.219	129.727
123	1	123	1.678	1.751	25.62	5088	10.282	0.114	NA	0.07	0.331	3.411	-34.808
124	1	124	1.638	1.77	25.83	12223	10.326	0.136	NA	0.044	0.209	154.028	150.617
125	1	125	1.653	1.751	26.04	10218	10.35	0.133	NA	0.024	0.112	-52.183	153.789
126	1	126	1.616	1.701	26.25	10623	10.411	0.192	NA	0.062	0.294	-126.002	-73.819
127	1	127	1.5	1.789	26.46	21092	10.557	0.264	NA	0.146	0.694	142.813	-91.185
128	1	128	1.563	1.798	26.67	21708	10.62	0.201	NA	0.063	0.3	7.76	-135.053
129	1	129	1.499	1.796	26.88	17663	10.684	0.265	NA	0.064	0.305	-178.821	173.419
130	1	130	1.512	1.787	27.09	12501	10.7	0.253	NA	0.016	0.075	-35.459	143.362
131	1	131	1.526	1.817	27.3	17770	10.733	0.236	NA	0.033	0.156	64.57	100.028
132	1	132	1.551	1.797	27.51	18553	10.764	0.213	NA	0.032	0.152	-38.4	-102.97
133	1	133	1.51	1.798	27.72	14809	10.805	0.254	NA	0.041	0.195	179.389	-142.211
134	1	134	1.477	1.725	27.93	9303	10.884	0.302	NA	0.079	0.377	-114.199	66.412
135	1	135	1.558	1.665	28.14	8846	10.985	0.261	NA	0.1	0.477	-36.853	77.346
136	1	136	1.383	1.701	28.35	15483	11.163	0.4	NA	0.179	0.85	168.56	-154.588
137	1	137	1.546	1.745	28.56	4768	11.332	0.231	NA	0.169	0.804	15.179	-153.38
138	1	138	1.583	1.763	28.77	6071	11.374	0.19	NA	0.042	0.198	25.375	10.196
139	1	139	1.602	1.702	28.98	14129	11.438	0.204	NA	0.064	0.304	-73.296	-98.671
140	1	140	1.56	1.645	29.19	9617	11.508	0.272	NA	0.07	0.334	-126.193	-52.897
141	1	141	1.599	1.686	29.4	5066	11.564	0.215	NA	0.057	0.27	46.822	173.016
142	1	142	1.604	1.81	29.61	10683	11.688	0.159	NA	0.124	0.59	87.857	41.034
143	1	143	1.561	1.892	29.82	10013	11.781	0.211	NA	0.093	0.441	117.552	29.695
144	1	144	1.616	1.707	30.03	6803	11.975	0.189	NA	0.194	0.924	-73.421	169.027
145	1	145	1.71	1.642	30.24	4618	12.089	0.192	NA	0.114	0.542	-34.477	38.944
146	1	146	1.781	1.708	30.45	15987	12.185	0.121	NA	0.097	0.46	43.074	77.551
147	1	147	1.63	1.542	30.66	13493	12.41	0.315	NA	0.225	1.069	-132.213	-175.287
148	1	148	1.577	1.621	30.87	14971	12.505	0.277	NA	0.095	0.454	123.497	-104.29
149	1	149	1.553	1.605	31.08	18282	12.534	0.305	NA	0.029	0.137	-146.408	90.096
150	1	150	1.518	1.611	31.29	19112	12.57	0.326	NA	0.036	0.17	171.355	-42.237
151	1	151	1.636	1.637	31.5	14843	12.691	0.228	NA	0.121	0.576	12.626	-158.729
152	1	152	1.5	1.527	31.71	16671	12.866	0.399	NA	0.175	0.834	-140.91	-153.536
153	1	153	1.456	1.514	31.92	9531	12.911	0.437	NA	0.045	0.216	-164.279	-23.369
154	1	154	1.383	1.46	32.13	12347	13.002	0.527	NA	0.091	0.434	-143.323	20.956
155	1	155	1.291	1.563	32.34	15622	13.14	0.54	NA	0.138	0.657	131.974	-84.703
156	1	156	1.307	1.579	32.55	12842	13.163	0.518	NA	0.023	0.11	45.13	-86.845
157	1	157	1.162	1.576	32.76	16422	13.309	0.65	NA	0.146	0.693	-178.912	135.958
158	1	158	1.104	1.493	32.97	14261	13.41	0.738	NA	0.101	0.481	-124.846	54.066
159	1	159	1.137	1.457	33.18	18843	13.46	0.726	NA	0.049	0.236	-47.529	77.317
160	1	160	1.089	1.489	33.39	24736	13.517	0.753	NA	0.058	0.276	146.39	-166.082
161	1	161	1.057	1.483	33.6	14370	13.55	0.784	NA	0.032	0.154	-170.334	43.276
162	1	162	1.083	1.464	33.81	16633	13.582	0.77	NA	0.033	0.155	-36.91	133.425
163	1	163	1.192	1.518	34.02	3633	13.704	0.648	NA	0.121	0.578	26.35	63.259
164	1	164	1.082	1.501	34.23	17252	13.816	0.754	NA	0.112	0.532	-171.294	162.356
165	1	165	1.282	1.552	34.44	2033	14.023	0.553	NA	0.207	0.987	14.414	-174.292
166	1	166	1.206	1.562	34.65	12821	14.1	0.616	NA	0.077	0.365	172.678	158.264
167	1	167	1.216	1.523	34.86	17026	14.139	0.624	NA	0.04	0.19	-75.561	111.761
168	1	168	1.212	1.501	35.07	17439	14.163	0.64	NA	0.023	0.111	-101.098	-25.537
169	1	169	1.214	1.5	35.28	14747	14.165	0.638	NA	0.002	0.012	-2.079	99.019
170	1	170	1.156	1.589	35.49	16968	14.272	0.651	NA	0.106	0.507	123.469	125.548
171	1	171	1.195	1.675	35.7	11906	14.367	0.587	NA	0.095	0.452	65.335	-58.135
172	1	172	1.249	1.678	35.91	6758	14.42	0.534	NA	0.053	0.255	3.234	-62.101
173	1	173	1.208	1.719	36.12	14193	14.477	0.564	NA	0.057	0.271	135.1	131.866
174	1	174	1.396	1.658	36.33	6837	14.674	0.403	NA	0.197	0.937	-17.865	-152.965
175	1	175	1.716	1.636	36.54	9962	14.995	0.196	NA	0.321	1.529	-3.906	13.959
176	1	176	1.629	1.725	36.75	9407	15.119	0.168	NA	0.124	0.592	134.395	138.301
177	1	177	1.682	1.734	36.96	8883	15.173	0.123	NA	0.054	0.258	9.147	-125.248
178	1	178	1.625	1.777	37.17	17352	15.245	0.146	NA	0.072	0.343	142.929	133.782
179	1	179	1.601	1.792	37.38	11319	15.273	0.165	NA	0.028	0.134	148.606	5.677
180	1	180	1.6	1.796	37.59	9105	15.278	0.165	NA	0.004	0.02	98.361	-50.245
181	1	181	1.573	1.735	37.8	8932	15.344	0.21	NA	0.067	0.318	-113.766	147.873
182	1	182	1.44	1.725	38.01	14229	15.478	0.338	NA	0.133	0.636	-175.583	-61.816
183	1	183	1.321	1.759	38.22	18271	15.602	0.446	NA	0.124	0.591	164.163	-20.254
184	1	184	1.453	1.742	38.43	25401	15.735	0.321	NA	0.133	0.633	-7.1	-171.263
185	1	185	1.578	1.791	38.64	13444	15.869	0.188	NA	0.134	0.639	21.161	28.261
186	1	186	1.626	1.761	38.85	16898	15.925	0.151	NA	0.056	0.269	-31.453	-52.614
187	1	187	1.673	1.791	39.06	12076	15.982	0.095	NA	0.056	0.268	32.517	63.969
188	1	188	1.628	1.771	39.27	17826	16.032	0.146	NA	0.05	0.239	-156.176	171.307
189	1	189	1.536	1.712	39.48	7270	16.141	0.254	NA	0.109	0.521	-147.167	9.01
190	1	190	1.743	1.648	39.69	4853	16.358	0.18	NA	0.217	1.035	-17.147	130.02
191	1	191	1.603	1.724	39.9	5190	16.518	0.189	NA	0.159	0.758	151.431	168.578
192	1	192	1.583	1.773	40.11	4494	16.57	0.187	NA	0.053	0.251	112.502	-38.929
193	1	193	1.588	1.696	40.32	1585	16.647	0.218	NA	0.076	0.364	-86.294	161.204
194	1	194	1.613	1.665	40.53	1593	16.687	0.22	NA	0.04	0.19	-51.19	35.104
195	1	195	1.58	1.632	40.74	1602	16.734	0.267	NA	0.047	0.226	-134.955	-83.765
196	1	196	1.363	1.707	40.95	8838	16.963	0.416	NA	0.229	1.092	160.734	-64.312
197	1	197	1.457	1.7	41.16	3451	17.057	0.331	NA	0.094	0.447	-4.43	-165.164
198	1	198	1.566	1.694	41.37	3402	17.167	0.237	NA	0.109	0.521	-3.451	0.979
199	1	199	1.441	1.753	41.58	11069	17.305	0.33	NA	0.139	0.66	154.677	158.129
200	1	200	1.567	1.72	41.79	2869	17.436	0.222	NA	0.131	0.623	-14.516	-169.193
