# Supplementary material for: Random sub-diffusion and capture of genes by the nuclear pore reduces dynamics and coordinates inter-chromosomal movement
Source: eLife. 2021 May 18;10:e66238. doi: 10.7554/eLife.66238 (PMC8195609; doi:10.7554/eLife.66238)
Supplement: Figure 6—source data 1. [file elife-66238-fig6-data1.zip › CLUST_DB/CLUST_HIS4dip_MinusH/190814_QuickCap_H4dip_MinusH_Pri_31.csv]

Nr	TID	PID	x [micron]	y [micron]	t [sec]	I [val]	Len [micron]	D2S [micron]	D2R [micron]	D2P [micron]	v [micron/sec]	α [deg]	Δα [deg]
1	1	1	1.42	0.865	0	7645	0	0	NA	NA	NA	NA	NA
2	1	2	1.337	0.853	0.21	12307	0.084	0.084	NA	0.084	0.402	-172.125	NA
3	1	3	1.286	0.821	0.42	8972	0.145	0.141	NA	0.06	0.287	-147.777	24.348
4	1	4	1.238	0.863	0.63	10246	0.208	0.182	NA	0.063	0.301	138.929	-73.293
5	1	5	1.278	0.851	0.84	10792	0.249	0.143	NA	0.042	0.198	-17.219	-156.148
6	1	6	1.302	0.867	1.05	6638	0.279	0.118	NA	0.029	0.14	34.352	51.571
7	1	7	1.227	0.874	1.26	7061	0.354	0.194	NA	0.076	0.36	174.923	140.571
8	1	8	1.278	0.866	1.47	6685	0.406	0.142	NA	0.052	0.248	-8.702	176.375
9	1	9	1.316	0.877	1.68	4320	0.445	0.105	NA	0.039	0.186	16.891	25.592
10	1	10	1.27	0.788	1.89	5565	0.546	0.169	NA	0.1	0.477	-117.463	-134.354
11	1	11	1.25	0.771	2.1	6651	0.572	0.195	NA	0.027	0.127	-138.081	-20.617
12	1	12	1.212	0.827	2.31	5113	0.64	0.212	NA	0.067	0.321	123.64	-98.279
13	1	13	1.198	0.831	2.52	8168	0.654	0.224	NA	0.015	0.069	162.598	38.958
14	1	14	1.242	0.854	2.73	4590	0.703	0.179	NA	0.049	0.233	27.534	-135.064
15	1	15	1.214	0.853	2.94	6564	0.731	0.206	NA	0.027	0.131	-179.657	152.809
16	1	16	1.161	0.873	3.15	4473	0.788	0.26	NA	0.057	0.271	160.029	-20.314
17	1	17	1.193	0.841	3.36	3189	0.833	0.228	NA	0.045	0.216	-44.031	155.94
18	1	18	1.244	0.979	3.57	3283	0.98	0.21	NA	0.147	0.701	69.847	113.879
19	1	19	1.269	0.819	3.78	1393	1.143	0.158	NA	0.163	0.775	-81.151	-150.999
20	1	20	1.265	0.962	3.99	2449	1.287	0.183	NA	0.144	0.684	91.561	172.712
21	1	21	1.281	0.835	4.2	3404	1.415	0.142	NA	0.128	0.61	-82.899	-174.46
22	1	22	1.243	0.928	4.41	2212	1.515	0.188	NA	0.1	0.477	112.445	-164.657
23	1	23	1.142	1.006	4.62	3688	1.643	0.312	NA	0.128	0.608	142.179	29.734
24	1	24	1.135	0.997	4.83	4334	1.654	0.314	NA	0.011	0.052	-128.949	88.872
25	1	25	1.23	1.016	5.04	3345	1.75	0.243	NA	0.097	0.462	11.024	139.973
26	1	26	1.231	0.889	5.25	3063	1.877	0.191	NA	0.126	0.602	-89.942	-100.965
27	1	27	1.214	0.862	5.46	2606	1.909	0.206	NA	0.032	0.154	-121.003	-31.062
28	1	28	1.195	1.001	5.67	4723	2.05	0.263	NA	0.14	0.668	97.574	-141.423
29	1	29	1.148	1.024	5.88	1994	2.102	0.315	NA	0.053	0.251	153.325	55.751
30	1	30	1.155	0.953	6.09	1988	2.174	0.279	NA	0.072	0.341	-84.532	122.143
31	1	31	1.144	0.904	6.3	1847	2.224	0.279	NA	0.05	0.239	-102.591	-18.059
32	1	32	1.212	0.974	6.51	1506	2.322	0.235	NA	0.098	0.465	45.877	148.468
33	1	33	1.115	0.935	6.72	1887	2.426	0.313	NA	0.104	0.497	-158.143	155.98
34	1	34	1.052	0.906	6.93	2707	2.496	0.371	NA	0.07	0.333	-154.922	3.221
35	1	35	1.023	0.868	7.14	3334	2.544	0.398	NA	0.048	0.228	-127.523	27.4
36	1	36	1.079	1.01	7.35	3788	2.697	0.37	NA	0.153	0.73	68.28	-164.197
37	1	37	1.168	0.951	7.56	2427	2.804	0.266	NA	0.107	0.508	-33.832	-102.112
38	1	38	1.181	0.939	7.77	2084	2.821	0.251	NA	0.017	0.083	-44.105	-10.273
39	1	39	1.088	1.028	7.98	2180	2.95	0.37	NA	0.128	0.612	136.208	-179.686
40	1	40	1.076	0.8	8.19	3432	3.178	0.35	NA	0.228	1.087	-92.863	130.929
41	1	41	1.106	0.861	8.4	2137	3.246	0.315	NA	0.068	0.322	64.471	157.334
42	1	42	1.109	0.84	8.61	3391	3.266	0.312	NA	0.02	0.097	-80.026	-144.497
43	1	43	1.046	0.886	8.82	2062	3.344	0.375	NA	0.078	0.369	144.008	-135.966
44	1	44	1.104	0.849	9.03	3144	3.412	0.316	NA	0.069	0.327	-32.569	-176.577
45	1	45	1.228	0.894	9.24	1459	3.544	0.195	NA	0.132	0.627	20.051	52.62
46	1	46	1.166	0.911	9.45	3118	3.608	0.258	NA	0.064	0.306	164.502	144.451
47	1	47	1.15	0.948	9.66	3665	3.648	0.283	NA	0.04	0.19	113.507	-50.996
48	1	48	1.324	1.084	9.87	1960	3.869	0.239	NA	0.221	1.053	38.119	-75.387
49	1	49	1.219	1.014	10.08	3492	3.995	0.25	NA	0.126	0.6	-146.138	175.743
50	1	50	1.177	1.03	10.29	2645	4.041	0.294	NA	0.046	0.218	159.681	-54.18
51	1	51	1.174	0.965	10.5	3298	4.106	0.266	NA	0.065	0.309	-92.544	107.774
52	1	52	1.236	1.001	10.71	1621	4.178	0.229	NA	0.072	0.343	30.05	122.594
53	1	53	1.329	1.051	10.92	2694	4.284	0.207	NA	0.106	0.505	28.223	-1.827
54	1	54	1.367	1.049	11.13	5568	4.322	0.192	NA	0.038	0.18	-2.763	-30.987
55	1	55	1.364	1.049	11.34	4552	4.325	0.192	NA	0.004	0.017	-168.093	-165.33
56	1	56	1.357	1.105	11.55	10451	4.382	0.248	NA	0.056	0.268	96.772	-95.135
57	1	57	1.413	1.135	11.76	9695	4.445	0.27	NA	0.063	0.302	28.562	-68.21
58	1	58	1.42	1.097	11.97	13329	4.483	0.232	NA	0.038	0.182	-78.287	-106.849
59	1	59	1.378	1.123	12.18	7556	4.533	0.261	NA	0.049	0.235	148.944	-132.769
60	1	60	1.401	1.198	12.39	11532	4.611	0.334	NA	0.079	0.375	72.996	-75.948
61	1	61	1.404	1.06	12.6	9589	4.75	0.195	NA	0.138	0.659	-88.726	-161.721
62	1	62	1.349	1.035	12.81	7101	4.81	0.184	NA	0.061	0.29	-155.756	-67.031
63	1	63	1.355	0.956	13.02	10252	4.889	0.112	NA	0.079	0.374	-85.508	70.248
64	1	64	1.403	1.028	13.23	8420	4.975	0.164	NA	0.086	0.411	55.958	141.466
65	1	65	1.349	0.988	13.44	5407	5.043	0.142	NA	0.068	0.322	-144.044	159.998
66	1	66	1.338	0.952	13.65	9661	5.081	0.12	NA	0.038	0.181	-106.391	37.653
67	1	67	1.267	0.97	13.86	8128	5.154	0.186	NA	0.073	0.349	165.327	-88.282
68	1	68	1.311	0.958	14.07	10717	5.2	0.143	NA	0.046	0.218	-15.414	179.259
69	1	69	1.276	0.921	14.28	19001	5.251	0.155	NA	0.051	0.244	-133.601	-118.186
70	1	70	1.3	0.91	14.49	10193	5.278	0.128	NA	0.027	0.128	-23.437	110.163
71	1	71	1.262	0.927	14.7	8693	5.32	0.17	NA	0.042	0.2	156.846	-179.717
72	1	72	1.254	0.933	14.91	6890	5.33	0.18	NA	0.01	0.047	139.892	-16.953
73	1	73	1.272	0.945	15.12	4292	5.351	0.169	NA	0.021	0.1	33.467	-106.426
74	1	74	1.373	0.965	15.33	6811	5.455	0.11	NA	0.104	0.494	11.181	-22.286
75	1	75	1.346	0.931	15.54	4516	5.498	0.1	NA	0.043	0.206	-129.711	-140.892
76	1	76	1.412	0.962	15.75	8232	5.572	0.098	NA	0.073	0.349	24.999	154.71
77	1	77	1.41	0.957	15.96	2728	5.577	0.093	NA	0.006	0.026	-111.641	-136.64
78	1	78	1.477	0.887	16.17	6847	5.674	0.061	NA	0.097	0.462	-46.403	65.239
79	1	79	1.393	0.853	16.38	8989	5.765	0.029	NA	0.09	0.43	-157.883	-111.481
80	1	80	1.5	0.802	16.59	7588	5.883	0.102	NA	0.119	0.565	-25.577	132.306
81	1	81	1.513	0.89	16.8	8415	5.973	0.096	NA	0.089	0.426	82.147	107.724
82	1	82	1.495	0.925	17.01	4565	6.011	0.096	NA	0.039	0.184	117.12	34.973
83	1	83	1.465	0.86	17.22	3953	6.083	0.045	NA	0.072	0.341	-115.162	127.719
84	1	84	1.51	0.801	17.43	11807	6.157	0.11	NA	0.074	0.353	-51.795	63.367
85	1	85	1.491	0.715	17.64	11908	6.245	0.166	NA	0.088	0.421	-102.542	-50.747
86	1	86	1.489	0.732	17.85	6911	6.262	0.149	NA	0.017	0.081	98.511	-158.947
87	1	87	1.495	0.862	18.06	11148	6.393	0.075	NA	0.13	0.62	87.186	-11.325
88	1	88	1.422	0.764	18.27	4315	6.515	0.101	NA	0.123	0.584	-126.456	146.358
89	1	89	1.555	0.853	18.48	8900	6.675	0.135	NA	0.16	0.762	34.18	160.636
90	1	90	1.476	0.877	18.69	4415	6.757	0.057	NA	0.082	0.389	163.077	128.896
91	1	91	1.545	0.989	18.9	5098	6.889	0.176	NA	0.131	0.626	58.462	-104.615
92	1	92	1.556	0.938	19.11	9096	6.941	0.154	NA	0.053	0.252	-77.625	-136.087
93	1	93	1.555	0.908	19.32	7950	6.971	0.141	NA	0.029	0.14	-93.102	-15.477
94	1	94	1.425	0.842	19.53	3735	7.117	0.024	NA	0.146	0.697	-152.955	-59.853
95	1	95	1.408	0.801	19.74	1164	7.161	0.065	NA	0.044	0.21	-112.647	40.308
96	1	96	1.543	0.784	19.95	2854	7.298	0.147	NA	0.137	0.651	-7.124	105.523
97	1	97	1.34	0.756	20.16	2289	7.504	0.136	NA	0.206	0.979	-172.12	-164.997
98	1	98	1.418	0.81	20.37	4484	7.598	0.055	NA	0.095	0.452	34.554	-153.326
99	1	99	1.451	0.759	20.58	5166	7.66	0.111	NA	0.061	0.291	-56.642	-91.195
100	1	100	1.274	0.732	20.79	3694	7.84	0.198	NA	0.18	0.857	-171.358	-114.716
101	1	101	1.287	0.747	21	2715	7.86	0.178	NA	0.02	0.097	47.381	-141.261
102	1	102	1.342	0.828	21.21	1090	7.958	0.087	NA	0.098	0.465	56.11	8.728
103	1	103	1.333	0.699	21.42	3483	8.087	0.188	NA	0.129	0.614	-94.074	-150.184
104	1	104	1.47	0.72	21.63	4639	8.225	0.153	NA	0.139	0.661	8.819	102.893
105	1	105	1.369	0.772	21.84	4791	8.339	0.106	NA	0.114	0.541	153.048	144.229
106	1	106	1.395	0.844	22.05	3328	8.416	0.032	NA	0.077	0.368	69.685	-83.363
107	1	107	1.491	0.816	22.26	8283	8.516	0.086	NA	0.1	0.476	-16.634	-86.319
108	1	108	1.457	0.895	22.47	4772	8.603	0.048	NA	0.087	0.413	113.218	129.852
109	1	109	1.373	0.708	22.68	3711	8.808	0.164	NA	0.205	0.977	-114.173	132.609
110	1	110	1.408	0.714	22.89	3581	8.844	0.152	NA	0.036	0.171	8.758	122.931
111	1	111	1.443	0.773	23.1	5262	8.913	0.095	NA	0.069	0.329	59.746	50.988
112	1	112	1.536	0.804	23.31	5740	9.01	0.131	NA	0.097	0.463	18.163	-41.584
113	1	113	1.512	0.858	23.52	8465	9.07	0.092	NA	0.06	0.284	113.528	95.365
114	1	114	1.503	0.832	23.73	6572	9.098	0.089	NA	0.028	0.133	-108.194	138.279
115	1	115	1.49	0.75	23.94	4571	9.181	0.135	NA	0.083	0.394	-98.782	9.411
116	1	116	1.534	0.735	24.15	3379	9.227	0.173	NA	0.046	0.221	-18.864	79.919
117	1	117	1.467	0.736	24.36	6880	9.294	0.137	NA	0.067	0.321	178.905	-162.232
118	1	118	1.482	0.809	24.57	6304	9.368	0.084	NA	0.074	0.352	77.93	-100.975
119	1	119	1.611	0.766	24.78	6037	9.504	0.215	NA	0.136	0.645	-18.464	-96.393
120	1	120	1.499	0.794	24.99	5444	9.62	0.106	NA	0.116	0.551	165.875	-175.662
121	1	121	1.57	0.783	25.2	10016	9.692	0.171	NA	0.073	0.345	-9.169	-175.043
122	1	122	1.628	0.78	25.41	4132	9.75	0.224	NA	0.058	0.274	-2.96	6.209
123	1	123	1.7	0.735	25.62	9267	9.835	0.308	NA	0.085	0.404	-32.142	-29.182
124	1	124	1.663	0.617	25.83	12379	9.958	0.347	NA	0.123	0.586	-107.093	-74.951
125	1	125	1.702	0.8	26.04	8972	10.145	0.289	NA	0.187	0.892	78.185	-174.722
126	1	126	1.687	0.72	26.25	8177	10.227	0.303	NA	0.081	0.388	-100.558	-178.742
127	1	127	1.735	0.824	26.46	9681	10.342	0.318	NA	0.115	0.548	65.118	165.676
128	1	128	1.712	0.767	26.67	6124	10.404	0.308	NA	0.062	0.297	-111.986	-177.104
129	1	129	1.671	0.789	26.88	9179	10.451	0.262	NA	0.047	0.222	151.386	-96.629
130	1	130	1.615	0.77	27.09	7997	10.51	0.217	NA	0.059	0.281	-161.029	47.585
131	1	131	1.672	0.712	27.3	7295	10.59	0.294	NA	0.081	0.385	-45.673	115.356
132	1	132	1.635	0.852	27.51	7108	10.735	0.215	NA	0.145	0.688	104.72	150.393
133	1	133	1.643	0.824	27.72	11814	10.763	0.226	NA	0.028	0.135	-74.445	-179.165
134	1	134	1.661	0.827	27.93	10911	10.781	0.243	NA	0.018	0.086	7.352	81.797
135	1	135	1.674	0.819	28.14	10276	10.797	0.258	NA	0.016	0.076	-29.884	-37.236
136	1	136	1.735	0.755	28.35	9646	10.885	0.334	NA	0.088	0.419	-46.179	-16.295
137	1	137	1.687	0.865	28.56	9145	11.005	0.267	NA	0.12	0.571	113.861	160.04
138	1	138	1.703	0.943	28.77	7050	11.085	0.294	NA	0.08	0.38	77.968	-35.894
139	1	139	1.765	0.926	28.98	6423	11.149	0.35	NA	0.064	0.303	-15.877	-93.845
140	1	140	1.679	0.99	29.19	9602	11.256	0.287	NA	0.107	0.51	143.155	159.032
141	1	141	1.636	1.033	29.4	8586	11.316	0.274	NA	0.061	0.289	134.807	-8.347
142	1	142	1.65	0.997	29.61	12300	11.354	0.265	NA	0.038	0.18	-69.126	156.067
143	1	143	1.638	1.033	29.82	11099	11.392	0.275	NA	0.037	0.177	107.814	176.94
144	1	144	1.595	1.017	30.03	9420	11.438	0.232	NA	0.046	0.22	-160.372	91.814
145	1	145	1.693	0.985	30.24	13945	11.541	0.297	NA	0.103	0.491	-18.505	141.867
146	1	146	1.656	0.934	30.45	11522	11.604	0.246	NA	0.063	0.299	-125.452	-106.947
147	1	147	1.696	0.903	30.66	12332	11.653	0.278	NA	0.05	0.238	-37.705	87.748
148	1	148	1.65	0.856	30.87	11867	11.719	0.23	NA	0.065	0.311	-134.41	-96.705
149	1	149	1.669	0.985	31.08	8780	11.849	0.276	NA	0.13	0.619	81.452	-144.138
150	1	150	1.66	0.998	31.29	11554	11.864	0.274	NA	0.016	0.074	125.008	43.555
151	1	151	1.684	1.036	31.5	4505	11.909	0.314	NA	0.045	0.213	58.436	-66.572
152	1	152	1.635	1.01	31.71	9595	11.964	0.259	NA	0.055	0.263	-152.284	149.28
153	1	153	1.644	1.071	31.92	7142	12.026	0.304	NA	0.062	0.294	81.293	-126.423
154	1	154	1.623	0.983	32.13	7618	12.116	0.235	NA	0.09	0.431	-103.303	175.404
155	1	155	1.665	0.97	32.34	8130	12.16	0.267	NA	0.044	0.209	-17.133	86.17
156	1	156	1.704	0.995	32.55	8797	12.206	0.312	NA	0.046	0.219	32.154	49.287
157	1	157	1.756	1.028	32.76	11302	12.268	0.373	NA	0.062	0.294	32.712	0.558
158	1	158	1.76	0.962	32.97	9444	12.334	0.354	NA	0.066	0.314	-86.559	-119.271
159	1	159	1.646	0.923	33.18	9474	12.455	0.233	NA	0.121	0.574	-161.324	-74.765
160	1	160	1.601	0.815	33.39	6813	12.572	0.188	NA	0.118	0.56	-112.33	48.994
161	1	161	1.507	0.816	33.6	8234	12.667	0.1	NA	0.095	0.45	179.303	-68.367
162	1	162	1.487	0.819	33.81	6688	12.687	0.081	NA	0.02	0.095	171.633	-7.671
163	1	163	1.516	0.825	34.02	5540	12.717	0.104	NA	0.03	0.143	12.277	-159.355
164	1	164	1.381	0.803	34.23	2086	12.854	0.074	NA	0.137	0.652	-170.55	177.173
165	1	165	1.309	0.712	34.44	3276	12.969	0.189	NA	0.115	0.55	-128.662	41.887
166	1	166	1.416	0.804	34.65	2457	13.109	0.061	NA	0.14	0.667	40.653	169.316
167	1	167	1.559	0.914	34.86	5013	13.29	0.147	NA	0.181	0.861	37.753	-2.901
168	1	168	1.707	0.899	35.07	8851	13.439	0.288	NA	0.149	0.708	-6.025	-43.777
169	1	169	1.45	0.815	35.28	2572	13.708	0.058	NA	0.269	1.283	-161.879	-155.855
170	1	170	1.559	0.83	35.49	3790	13.818	0.144	NA	0.11	0.523	7.648	169.527
171	1	171	1.471	0.766	35.7	2372	13.927	0.112	NA	0.109	0.52	-143.998	-151.646
172	1	172	1.454	0.813	35.91	1909	13.978	0.062	NA	0.05	0.239	109.584	-106.418
173	1	173	1.383	0.832	36.12	1233	14.051	0.05	NA	0.074	0.352	165.357	55.773
174	1	174	1.385	0.799	36.33	1990	14.084	0.075	NA	0.033	0.155	-85.742	108.901
175	1	175	1.324	0.7	36.54	2641	14.201	0.191	NA	0.117	0.555	-121.895	-36.154
176	1	176	1.258	0.803	36.75	2818	14.323	0.174	NA	0.122	0.581	122.533	-115.572
177	1	177	1.23	0.676	36.96	4032	14.453	0.268	NA	0.13	0.62	-102.588	134.879
178	1	178	1.165	0.614	37.17	2826	14.543	0.359	NA	0.09	0.429	-136.034	-33.446
179	1	179	1.251	0.659	37.38	2662	14.64	0.267	NA	0.098	0.465	27.538	163.572
180	1	180	1.144	0.57	37.59	6709	14.78	0.405	NA	0.14	0.665	-140.359	-167.897
181	1	181	1.179	0.59	37.8	8618	14.821	0.366	NA	0.041	0.193	30.169	170.528
182	1	182	1.228	0.693	38.01	6811	14.935	0.258	NA	0.114	0.544	64.459	34.29
183	1	183	1.145	0.622	38.22	10005	15.044	0.367	NA	0.109	0.521	-139.859	155.681
184	1	184	1.15	0.46	38.43	8083	15.207	0.487	NA	0.162	0.773	-88.251	51.608
185	1	185	1.217	0.618	38.64	6297	15.378	0.32	NA	0.172	0.818	66.717	154.968
186	1	186	1.163	0.567	38.85	13271	15.453	0.394	NA	0.075	0.357	-136.707	156.577
187	1	187	1.183	0.556	39.06	10792	15.476	0.39	NA	0.022	0.107	-28.061	108.646
188	1	188	1.168	0.603	39.27	10986	15.525	0.364	NA	0.049	0.232	107.854	135.915
189	1	189	1.17	0.584	39.48	14101	15.543	0.376	NA	0.018	0.087	-84.171	167.975
190	1	190	1.145	0.549	39.69	13201	15.586	0.419	NA	0.043	0.204	-124.822	-40.651
191	1	191	1.148	0.57	39.9	13766	15.607	0.401	NA	0.021	0.1	81.803	-153.374
192	1	192	1.132	0.576	40.11	15660	15.624	0.408	NA	0.017	0.08	158.255	76.452
193	1	193	1.16	0.523	40.32	12017	15.684	0.43	NA	0.06	0.286	-62.417	139.328
194	1	194	1.152	0.537	40.53	11093	15.7	0.423	NA	0.016	0.078	119.819	-177.764
195	1	195	1.176	0.594	40.74	9512	15.762	0.364	NA	0.062	0.296	67.072	-52.748
196	1	196	1.188	0.635	40.95	9898	15.805	0.327	NA	0.042	0.201	73.286	6.214
197	1	197	1.217	0.635	41.16	11669	15.833	0.307	NA	0.028	0.133	0.397	-72.889
198	1	198	1.195	0.656	41.37	8748	15.863	0.307	NA	0.03	0.144	135.98	135.583
199	1	199	1.233	0.663	41.58	11438	15.902	0.275	NA	0.039	0.186	9.562	-126.417
200	1	200	1.262	0.597	41.79	17115	15.973	0.311	NA	0.071	0.339	-66.288	-75.85
