# Supplementary material for: Random sub-diffusion and capture of genes by the nuclear pore reduces dynamics and coordinates inter-chromosomal movement
Source: eLife. 2021 May 18;10:e66238. doi: 10.7554/eLife.66238 (PMC8195609; doi:10.7554/eLife.66238)
Supplement: Figure 6—source data 1. [file elife-66238-fig6-data1.zip › CLUST_DB/CLUST_HIS4dip_MinusH/190814_QuickCap_H4dip_MinusH_Pri_33.csv]

Nr	TID	PID	x [micron]	y [micron]	t [sec]	I [val]	Len [micron]	D2S [micron]	D2R [micron]	D2P [micron]	v [micron/sec]	α [deg]	Δα [deg]
1	1	1	2.142	2.271	0	12134	0	0	NA	NA	NA	NA	NA
2	1	2	2.034	2.36	0.21	11901	0.141	0.141	NA	0.141	0.67	140.571	NA
3	1	3	2.122	2.34	0.42	15381	0.231	0.072	NA	0.091	0.432	-12.786	-153.357
4	1	4	2.017	2.355	0.63	15210	0.338	0.151	NA	0.106	0.506	171.85	-175.364
5	1	5	2.083	2.321	0.84	14875	0.412	0.078	NA	0.074	0.352	-27.263	160.887
6	1	6	2.106	2.42	1.05	15059	0.513	0.153	NA	0.101	0.481	76.517	103.78
7	1	7	2.13	2.427	1.26	10698	0.538	0.157	NA	0.025	0.121	17.844	-58.673
8	1	8	2.097	2.478	1.47	10975	0.599	0.212	NA	0.061	0.288	123.912	106.068
9	1	9	2.097	2.44	1.68	10084	0.636	0.176	NA	0.037	0.177	-89.638	146.45
10	1	10	2.056	2.417	1.89	10521	0.683	0.17	NA	0.047	0.224	-150.037	-60.4
11	1	11	1.988	2.363	2.1	9631	0.77	0.18	NA	0.087	0.416	-141.5	8.537
12	1	12	2.003	2.397	2.31	10355	0.808	0.188	NA	0.038	0.181	66.293	-152.206
13	1	13	1.999	2.432	2.52	12473	0.842	0.215	NA	0.034	0.163	96.128	29.834
14	1	14	2.006	2.319	2.73	13666	0.955	0.144	NA	0.113	0.537	-86.455	177.418
15	1	15	1.986	2.386	2.94	9896	1.025	0.194	NA	0.069	0.331	106.793	-166.752
16	1	16	1.981	2.49	3.15	22463	1.129	0.272	NA	0.104	0.497	92.701	-14.092
17	1	17	1.981	2.449	3.36	21343	1.17	0.24	NA	0.041	0.193	-90.343	176.956
18	1	18	2.029	2.429	3.57	17395	1.222	0.194	NA	0.052	0.248	-23.414	66.929
19	1	19	2.019	2.483	3.78	19180	1.277	0.246	NA	0.056	0.265	100.544	123.958
20	1	20	2.022	2.424	3.99	19526	1.336	0.195	NA	0.059	0.282	-86.729	172.727
21	1	21	2.052	2.403	4.2	24603	1.373	0.16	NA	0.037	0.175	-35.925	50.804
22	1	22	2.03	2.45	4.41	17068	1.425	0.212	NA	0.052	0.249	115.032	150.957
23	1	23	2.112	2.4	4.62	20287	1.521	0.133	NA	0.096	0.456	-31.398	-146.429
24	1	24	2.039	2.369	4.83	12142	1.6	0.143	NA	0.079	0.375	-156.861	-125.464
25	1	25	2.022	2.48	5.04	30237	1.712	0.241	NA	0.112	0.535	98.629	-104.51
26	1	26	2.096	2.503	5.25	14694	1.789	0.236	NA	0.077	0.365	16.934	-81.695
27	1	27	2.057	2.459	5.46	26041	1.847	0.207	NA	0.058	0.275	-131.377	-148.31
28	1	28	2.128	2.523	5.67	24970	1.942	0.252	NA	0.095	0.454	41.809	173.186
29	1	29	2.101	2.492	5.88	15547	1.983	0.225	NA	0.041	0.196	-131.714	-173.523
30	1	30	2.251	2.57	6.09	17075	2.152	0.319	NA	0.169	0.805	27.558	159.273
31	1	31	2.234	2.538	6.3	25811	2.188	0.283	NA	0.036	0.173	-117	-144.558
32	1	32	2.21	2.629	6.51	31660	2.283	0.365	NA	0.095	0.451	105.209	-137.791
33	1	33	2.09	2.554	6.72	19052	2.424	0.288	NA	0.141	0.673	-147.671	107.119
34	1	34	2.113	2.54	6.93	25819	2.451	0.271	NA	0.026	0.125	-31.642	116.029
35	1	35	2.083	2.583	7.14	17472	2.503	0.318	NA	0.053	0.25	124.662	156.304
36	1	36	2.112	2.54	7.35	26314	2.555	0.271	NA	0.052	0.247	-56.148	179.19
37	1	37	2.135	2.536	7.56	21713	2.579	0.265	NA	0.024	0.114	-10.342	45.806
38	1	38	2.212	2.478	7.77	19116	2.675	0.218	NA	0.096	0.458	-37.076	-26.734
39	1	39	2.077	2.437	7.98	7882	2.816	0.178	NA	0.141	0.67	-163.169	-126.093
40	1	40	2.104	2.487	8.19	11985	2.873	0.22	NA	0.057	0.27	62.033	-134.798
41	1	41	2.186	2.457	8.4	33625	2.961	0.191	NA	0.088	0.418	-20.301	-82.334
42	1	42	2.142	2.414	8.61	22562	3.022	0.143	NA	0.061	0.292	-136.422	-116.121
43	1	43	2.187	2.413	8.82	21442	3.067	0.149	NA	0.045	0.216	-1.508	134.914
44	1	44	2.031	2.304	9.03	12940	3.257	0.116	NA	0.19	0.906	-145.001	-143.493
45	1	45	1.96	2.353	9.24	18798	3.343	0.199	NA	0.086	0.41	145.51	-69.489
46	1	46	1.967	2.321	9.45	16151	3.376	0.182	NA	0.032	0.154	-78.154	136.336
47	1	47	2.011	2.386	9.66	17062	3.454	0.174	NA	0.078	0.373	55.762	133.916
48	1	48	1.946	2.348	9.87	22278	3.529	0.211	NA	0.075	0.358	-149.554	154.683
49	1	49	2.025	2.41	10.08	17736	3.63	0.182	NA	0.101	0.479	38.115	-172.331
50	1	50	2.087	2.356	10.29	18777	3.712	0.102	NA	0.082	0.389	-41.008	-79.123
51	1	51	1.979	2.37	10.5	22210	3.821	0.191	NA	0.109	0.521	172.813	-146.179
52	1	52	2.022	2.334	10.71	16181	3.877	0.136	NA	0.056	0.268	-40.273	146.914
53	1	53	2.104	2.396	10.92	13619	3.98	0.131	NA	0.103	0.49	37.192	77.466
54	1	54	2.164	2.398	11.13	17354	4.041	0.129	NA	0.061	0.289	2.117	-35.076
55	1	55	2.104	2.384	11.34	19569	4.103	0.119	NA	0.062	0.296	-166.459	-168.576
56	1	56	2.206	2.347	11.55	18982	4.211	0.1	NA	0.108	0.516	-19.43	147.029
57	1	57	2.162	2.34	11.76	18545	4.256	0.072	NA	0.045	0.214	-170.728	-151.298
58	1	58	2.226	2.473	11.97	18312	4.404	0.219	NA	0.148	0.704	64.062	-125.21
59	1	59	2.187	2.472	12.18	21892	4.443	0.206	NA	0.039	0.188	-178.473	117.465
60	1	60	2.3	2.392	12.39	24640	4.582	0.198	NA	0.139	0.661	-35.512	142.961
61	1	61	2.242	2.409	12.6	18464	4.643	0.17	NA	0.061	0.29	163.132	-161.357
62	1	62	2.172	2.36	12.81	25553	4.728	0.094	NA	0.085	0.405	-144.747	52.122
63	1	63	2.202	2.399	13.02	28181	4.777	0.141	NA	0.049	0.233	52.02	-163.233
64	1	64	2.208	2.374	13.23	22534	4.802	0.123	NA	0.025	0.119	-75.595	-127.615
65	1	65	2.2	2.353	13.44	30408	4.825	0.1	NA	0.023	0.111	-110.487	-34.892
66	1	66	2.294	2.352	13.65	16479	4.919	0.172	NA	0.094	0.446	-0.24	110.247
67	1	67	2.277	2.326	13.86	19161	4.95	0.146	NA	0.031	0.148	-121.909	-121.669
68	1	68	2.153	2.321	14.07	20736	5.074	0.051	NA	0.124	0.591	-177.711	-55.802
69	1	69	2.196	2.369	14.28	20584	5.138	0.111	NA	0.064	0.304	48.198	-134.091
70	1	70	2.131	2.364	14.49	18813	5.202	0.093	NA	0.065	0.307	-175.619	136.183
71	1	71	2.099	2.381	14.7	21582	5.239	0.118	NA	0.037	0.174	151.712	-32.669
72	1	72	2.158	2.315	14.91	29845	5.327	0.047	NA	0.088	0.42	-48.309	159.979
73	1	73	2.105	2.278	15.12	21632	5.392	0.039	NA	0.065	0.308	-145.445	-97.136
74	1	74	2.273	2.273	15.33	25177	5.56	0.131	NA	0.169	0.803	-1.785	143.659
75	1	75	2.216	2.245	15.54	24441	5.624	0.078	NA	0.064	0.303	-153.722	-151.936
76	1	76	2.211	2.252	15.75	25427	5.633	0.071	NA	0.009	0.043	127.25	-79.028
77	1	77	2.204	2.267	15.96	19927	5.649	0.062	NA	0.016	0.077	112.223	-15.027
78	1	78	2.204	2.272	16.17	29717	5.654	0.062	NA	0.005	0.023	94.187	-18.036
79	1	79	2.142	2.325	16.38	28191	5.736	0.054	NA	0.082	0.39	139.659	45.472
80	1	80	2.255	2.254	16.59	27323	5.87	0.114	NA	0.134	0.639	-32.07	-171.729
81	1	81	2.165	2.26	16.8	22830	5.961	0.025	NA	0.091	0.432	176.111	-151.818
82	1	82	2.139	2.283	17.01	30547	5.996	0.013	NA	0.035	0.167	138.066	-38.045
83	1	83	2.208	2.313	17.22	27012	6.071	0.078	NA	0.075	0.357	22.927	-115.139
84	1	84	2.126	2.245	17.43	19839	6.177	0.031	NA	0.106	0.506	-140.685	-163.613
85	1	85	2.09	2.253	17.64	25557	6.214	0.056	NA	0.037	0.175	168.286	-51.028
86	1	86	2.053	2.226	17.85	19731	6.259	0.1	NA	0.046	0.217	-143.694	48.02
87	1	87	2.181	2.221	18.06	22611	6.388	0.063	NA	0.128	0.611	-2.155	141.539
88	1	88	2.228	2.326	18.27	23705	6.502	0.102	NA	0.115	0.547	66.08	68.235
89	1	89	2.161	2.27	18.48	34705	6.59	0.018	NA	0.088	0.417	-140.081	153.839
90	1	90	2.13	2.224	18.69	27138	6.645	0.048	NA	0.055	0.261	-123.935	16.146
91	1	91	2.092	2.113	18.9	21836	6.763	0.166	NA	0.118	0.562	-108.835	15.1
92	1	92	2.134	2.161	19.11	9378	6.826	0.11	NA	0.064	0.303	49.098	157.933
93	1	93	2.115	2.24	19.32	19718	6.908	0.041	NA	0.081	0.387	103.141	54.043
94	1	94	2.069	2.301	19.53	12110	6.984	0.079	NA	0.077	0.365	126.587	23.446
95	1	95	2.004	2.249	19.74	33126	7.068	0.14	NA	0.084	0.399	-141.684	91.729
96	1	96	2.132	2.35	19.95	24351	7.232	0.08	NA	0.164	0.779	38.076	179.76
97	1	97	2.08	2.347	20.16	26933	7.284	0.099	NA	0.052	0.25	-176.378	145.546
98	1	98	2.037	2.296	20.37	30404	7.351	0.108	NA	0.067	0.318	-130.198	46.181
99	1	99	2.005	2.312	20.58	26886	7.386	0.143	NA	0.035	0.168	153.305	-76.497
100	1	100	2.045	2.373	20.79	20614	7.459	0.141	NA	0.072	0.345	56.929	-96.376
101	1	101	2.201	2.367	21	31852	7.615	0.113	NA	0.156	0.743	-1.965	-58.894
102	1	102	2.097	2.357	21.21	25053	7.719	0.097	NA	0.104	0.494	-174.349	-172.384
103	1	103	2.115	2.406	21.42	23935	7.77	0.138	NA	0.052	0.246	70.592	-115.059
104	1	104	2.087	2.326	21.63	22058	7.855	0.078	NA	0.084	0.402	-108.926	-179.518
105	1	105	2.24	2.176	21.84	27558	8.069	0.136	NA	0.214	1.019	-44.573	64.354
106	1	106	2.202	2.156	22.05	24110	8.11	0.129	NA	0.042	0.2	-152.515	-107.942
107	1	107	2.147	2.198	22.26	22623	8.179	0.073	NA	0.069	0.328	142.912	-64.573
108	1	108	2.067	2.211	22.47	22199	8.261	0.096	NA	0.081	0.387	170.875	27.963
109	1	109	2.145	2.146	22.68	20113	8.361	0.125	NA	0.101	0.481	-39.99	149.135
110	1	110	2.051	2.238	22.89	18449	8.492	0.097	NA	0.131	0.624	135.352	175.342
111	1	111	2.03	2.296	23.1	20789	8.555	0.116	NA	0.062	0.297	110.543	-24.809
112	1	112	2.056	2.369	23.31	15562	8.632	0.131	NA	0.077	0.368	69.963	-40.58
113	1	113	2.048	2.342	23.52	19131	8.66	0.118	NA	0.028	0.136	-106.817	-176.781
114	1	114	2.102	2.292	23.73	20029	8.734	0.045	NA	0.074	0.352	-42.301	64.516
115	1	115	2.119	2.284	23.94	16337	8.753	0.027	NA	0.018	0.088	-24.201	18.101
116	1	116	2.001	2.279	24.15	27274	8.871	0.141	NA	0.118	0.561	-177.466	-153.266
117	1	117	2.125	2.205	24.36	16761	9.015	0.068	NA	0.144	0.687	-30.938	146.528
118	1	118	2.069	2.236	24.57	22540	9.079	0.082	NA	0.064	0.306	151.62	-177.442
119	1	119	2.027	2.161	24.78	21179	9.165	0.159	NA	0.085	0.407	-119.368	89.012
120	1	120	2.055	2.248	24.99	7556	9.256	0.09	NA	0.092	0.436	72.145	-168.487
121	1	121	2.034	2.208	25.2	12913	9.301	0.125	NA	0.045	0.214	-117.393	170.462
122	1	122	1.971	2.255	25.41	12531	9.38	0.172	NA	0.078	0.373	143.453	-99.154
123	1	123	1.985	2.298	25.62	18545	9.425	0.16	NA	0.045	0.215	72.345	-71.109
124	1	124	2.004	2.299	25.83	13149	9.444	0.141	NA	0.019	0.092	2.131	-70.213
125	1	125	2.044	2.305	26.04	19178	9.484	0.104	NA	0.04	0.191	8.848	6.716
126	1	126	1.996	2.33	26.25	16484	9.538	0.158	NA	0.054	0.257	152.22	143.372
127	1	127	2.01	2.33	26.46	13749	9.552	0.145	NA	0.014	0.066	1.376	-150.844
128	1	128	1.947	2.331	26.67	24241	9.615	0.204	NA	0.063	0.3	179.755	178.379
129	1	129	1.92	2.322	26.88	25399	9.643	0.228	NA	0.028	0.133	-161.421	18.824
130	1	130	2.001	2.285	27.09	21792	9.732	0.142	NA	0.089	0.423	-24.874	136.547
131	1	131	1.918	2.407	27.3	16428	9.88	0.262	NA	0.148	0.704	124.072	148.946
132	1	132	2.023	2.379	27.51	22009	9.988	0.161	NA	0.108	0.515	-14.914	-138.986
133	1	133	2.094	2.425	27.72	22551	10.072	0.161	NA	0.085	0.403	32.667	47.581
134	1	134	2.061	2.421	27.93	17570	10.105	0.171	NA	0.033	0.156	-173.104	154.229
135	1	135	2.182	2.497	28.14	19852	10.247	0.229	NA	0.142	0.676	32.279	-154.617
136	1	136	2.063	2.487	28.35	20418	10.366	0.231	NA	0.119	0.565	-175.481	152.241
137	1	137	2.06	2.442	28.56	19982	10.412	0.19	NA	0.046	0.218	-94.368	81.112
138	1	138	2.175	2.364	28.77	16584	10.55	0.099	NA	0.139	0.661	-34.045	60.323
139	1	139	2.209	2.362	28.98	16765	10.585	0.113	NA	0.035	0.165	-4.072	29.973
140	1	140	2.204	2.405	29.19	16748	10.628	0.148	NA	0.043	0.207	96.463	100.535
141	1	141	2.262	2.46	29.4	20157	10.708	0.224	NA	0.079	0.378	43.757	-52.706
142	1	142	2.185	2.293	29.61	17075	10.891	0.049	NA	0.183	0.872	-114.639	-158.396
143	1	143	2.252	2.341	29.82	23545	10.972	0.13	NA	0.081	0.387	35.538	150.177
144	1	144	2.191	2.37	30.03	15349	11.04	0.11	NA	0.068	0.322	154.217	118.679
145	1	145	2.169	2.305	30.24	19686	11.109	0.043	NA	0.069	0.327	-108.412	97.372
146	1	146	2.104	2.333	30.45	17440	11.18	0.073	NA	0.071	0.339	156.759	-94.83
147	1	147	2.242	2.354	30.66	19334	11.319	0.13	NA	0.14	0.665	8.867	-147.892
148	1	148	2.251	2.37	30.87	19097	11.338	0.148	NA	0.018	0.088	58.939	50.072
149	1	149	2.216	2.422	31.08	18201	11.401	0.168	NA	0.063	0.301	124.213	65.274
150	1	150	2.218	2.386	31.29	20307	11.438	0.138	NA	0.037	0.176	-86.229	149.559
151	1	151	2.147	2.397	31.5	16708	11.51	0.127	NA	0.073	0.346	170.733	-103.038
152	1	152	2.157	2.427	31.71	19359	11.542	0.157	NA	0.032	0.152	70.984	-99.749
153	1	153	2.176	2.402	31.92	15242	11.574	0.135	NA	0.032	0.153	-53.691	-124.675
154	1	154	2.194	2.362	32.13	21184	11.618	0.104	NA	0.043	0.207	-66.248	-12.557
155	1	155	2.093	2.381	32.34	16595	11.72	0.12	NA	0.102	0.488	169.465	-124.287
156	1	156	2.255	2.405	32.55	12876	11.884	0.175	NA	0.164	0.781	8.465	-161
157	1	157	2.173	2.451	32.76	14634	11.979	0.183	NA	0.094	0.449	150.263	141.798
158	1	158	2.182	2.393	32.97	16503	12.038	0.129	NA	0.059	0.281	-81.629	128.108
159	1	159	2.175	2.35	33.18	19571	12.081	0.085	NA	0.044	0.209	-99.148	-17.52
160	1	160	2.226	2.407	33.39	17644	12.158	0.16	NA	0.076	0.364	48.376	147.524
161	1	161	2.175	2.366	33.6	10865	12.222	0.101	NA	0.065	0.308	-141.139	170.485
162	1	162	2.18	2.43	33.81	24132	12.286	0.163	NA	0.063	0.302	86.062	-132.799
163	1	163	2.237	2.409	34.02	19103	12.347	0.168	NA	0.061	0.292	-19.758	-105.82
164	1	164	2.227	2.389	34.23	20258	12.37	0.145	NA	0.022	0.107	-118.015	-98.257
165	1	165	2.167	2.358	34.44	16185	12.437	0.09	NA	0.068	0.322	-152.708	-34.693
166	1	166	2.139	2.432	34.65	13860	12.516	0.162	NA	0.079	0.377	110.107	-97.184
167	1	167	2.145	2.459	34.86	15628	12.544	0.189	NA	0.028	0.131	77.936	-32.171
168	1	168	2.112	2.35	35.07	3918	12.658	0.085	NA	0.114	0.543	-106.828	175.235
169	1	169	2.168	2.383	35.28	13220	12.722	0.115	NA	0.064	0.307	30.899	137.728
170	1	170	2.217	2.36	35.49	9760	12.777	0.116	NA	0.055	0.262	-25.165	-56.064
171	1	171	2.245	2.432	35.7	11225	12.854	0.191	NA	0.077	0.367	69.037	94.202
172	1	172	2.266	2.383	35.91	20721	12.907	0.167	NA	0.053	0.252	-66.664	-135.701
173	1	173	2.254	2.374	36.12	17115	12.923	0.152	NA	0.015	0.072	-143.5	-76.836
174	1	174	2.129	2.381	36.33	10528	13.047	0.111	NA	0.125	0.594	176.998	-39.502
175	1	175	2.2	2.395	36.54	11741	13.12	0.137	NA	0.073	0.345	11.811	-165.187
176	1	176	2.198	2.344	36.75	9312	13.171	0.092	NA	0.052	0.245	-92.578	-104.389
177	1	177	2.152	2.397	36.96	7840	13.241	0.127	NA	0.07	0.333	130.649	-136.773
178	1	178	2.108	2.306	37.17	8940	13.342	0.049	NA	0.101	0.481	-115.678	113.673
179	1	179	2.182	2.394	37.38	14816	13.456	0.129	NA	0.114	0.543	50.063	165.741
180	1	180	2.224	2.397	37.59	10747	13.499	0.151	NA	0.043	0.204	4.757	-45.306
181	1	181	2.147	2.339	37.8	18033	13.596	0.068	NA	0.097	0.46	-142.912	-147.669
182	1	182	2.168	2.429	38.01	17508	13.689	0.16	NA	0.093	0.442	77.159	-139.929
183	1	183	2.144	2.457	38.22	14685	13.725	0.186	NA	0.037	0.174	130.787	53.628
184	1	184	2.119	2.368	38.43	14743	13.818	0.1	NA	0.093	0.442	-105.538	123.675
185	1	185	2.169	2.432	38.64	20166	13.9	0.164	NA	0.082	0.389	52.385	157.923
186	1	186	2.091	2.376	38.85	14871	13.996	0.117	NA	0.097	0.46	-144.231	163.384
187	1	187	2.109	2.399	39.06	12287	14.026	0.132	NA	0.03	0.142	51.194	-164.575
188	1	188	2.096	2.397	39.27	15880	14.04	0.134	NA	0.013	0.063	-169.425	139.381
189	1	189	2.164	2.397	39.48	12128	14.108	0.128	NA	0.068	0.324	0.421	169.846
190	1	190	2.162	2.46	39.69	20401	14.17	0.19	NA	0.063	0.298	92.269	91.848
191	1	191	2.157	2.458	39.9	17821	14.175	0.188	NA	0.005	0.025	-166.17	101.561
192	1	192	2.14	2.43	40.11	18852	14.209	0.159	NA	0.034	0.16	-120.536	45.634
193	1	193	2.119	2.344	40.32	12300	14.296	0.077	NA	0.088	0.417	-103.653	16.883
194	1	194	2.025	2.324	40.53	13335	14.393	0.128	NA	0.096	0.458	-167.529	-63.875
195	1	195	2.102	2.414	40.74	12401	14.51	0.148	NA	0.118	0.562	49.635	-142.836
196	1	196	2.043	2.417	40.95	8473	14.569	0.177	NA	0.058	0.278	176.42	126.784
197	1	197	2.098	2.369	41.16	11253	14.641	0.108	NA	0.072	0.345	-41.359	142.221
198	1	198	2.108	2.354	41.37	9900	14.66	0.09	NA	0.019	0.088	-55.988	-14.629
199	1	199	2.041	2.363	41.58	10828	14.728	0.137	NA	0.068	0.324	172.231	-131.781
200	1	200	2.049	2.333	41.79	8663	14.759	0.113	NA	0.031	0.147	-74.935	112.835
