# Supplementary material for: Random sub-diffusion and capture of genes by the nuclear pore reduces dynamics and coordinates inter-chromosomal movement
Source: eLife. 2021 May 18;10:e66238. doi: 10.7554/eLife.66238 (PMC8195609; doi:10.7554/eLife.66238)
Supplement: Figure 6—source data 1. [file elife-66238-fig6-data1.zip › CLUST_DB/CLUST_HIS4dip_MinusH/190814_QuickCap_H4dip_MinusH_Pri_34.csv]

Nr	TID	PID	x [micron]	y [micron]	t [sec]	I [val]	Len [micron]	D2S [micron]	D2R [micron]	D2P [micron]	v [micron/sec]	α [deg]	Δα [deg]
1	1	1	1.299	1.235	0	31586	0	0	NA	NA	NA	NA	NA
2	1	2	1.274	1.26	0.21	13073	0.036	0.036	NA	0.036	0.172	135.401	NA
3	1	3	1.329	1.36	0.42	18924	0.15	0.129	NA	0.114	0.543	61.043	-74.358
4	1	4	1.132	1.443	0.63	6252	0.364	0.267	NA	0.214	1.019	157.12	96.077
5	1	5	1.116	1.371	0.84	2338	0.438	0.229	NA	0.074	0.351	-102.455	100.425
6	1	6	1.342	1.238	1.05	19268	0.7	0.043	NA	0.262	1.249	-30.535	71.919
7	1	7	1.367	1.147	1.26	25205	0.794	0.111	NA	0.094	0.449	-74.447	-43.912
8	1	8	1.32	1.324	1.47	7285	0.977	0.091	NA	0.183	0.87	105.025	179.472
9	1	9	1.292	1.236	1.68	17868	1.069	0.007	NA	0.092	0.439	-107.468	147.507
10	1	10	1.311	1.225	1.89	23165	1.091	0.015	NA	0.022	0.103	-30.274	77.195
11	1	11	1.255	1.29	2.1	4750	1.177	0.07	NA	0.086	0.407	130.52	160.794
12	1	12	1.292	1.273	2.31	12992	1.217	0.039	NA	0.04	0.193	-24.54	-155.06
13	1	13	1.263	1.281	2.52	9019	1.246	0.058	NA	0.029	0.14	165.573	-169.887
14	1	14	1.351	1.215	2.73	25314	1.356	0.055	NA	0.109	0.52	-37.157	157.27
15	1	15	1.435	1.225	2.94	18592	1.44	0.136	NA	0.085	0.403	7.107	44.264
16	1	16	1.439	1.4	3.15	14421	1.615	0.216	NA	0.175	0.832	88.597	81.49
17	1	17	1.422	1.286	3.36	12821	1.73	0.133	NA	0.115	0.547	-98.518	172.886
18	1	18	1.362	1.218	3.57	13081	1.821	0.065	NA	0.091	0.433	-131.556	-33.038
19	1	19	1.345	1.359	3.78	6664	1.963	0.132	NA	0.142	0.675	96.554	-131.89
20	1	20	1.278	1.344	3.99	10609	2.032	0.111	NA	0.069	0.328	-167.531	95.915
21	1	21	1.226	1.323	4.2	5704	2.088	0.114	NA	0.056	0.266	-158.061	9.471
22	1	22	1.17	1.308	4.41	7837	2.146	0.149	NA	0.058	0.278	-165.12	-7.059
23	1	23	1.268	1.242	4.62	3927	2.264	0.033	NA	0.118	0.56	-33.869	131.251
24	1	24	1.292	1.274	4.83	4793	2.303	0.039	NA	0.04	0.19	52.268	86.137
25	1	25	1.431	1.157	5.04	21154	2.485	0.153	NA	0.182	0.865	-40.235	-92.504
26	1	26	1.343	1.206	5.25	6069	2.585	0.053	NA	0.1	0.477	150.635	-169.129
27	1	27	1.346	1.126	5.46	4392	2.665	0.119	NA	0.08	0.381	-87.734	121.63
28	1	28	1.361	1.163	5.67	15718	2.705	0.095	NA	0.04	0.191	68.365	156.1
29	1	29	1.312	1.304	5.88	3852	2.854	0.07	NA	0.149	0.709	109.193	40.828
30	1	30	1.218	1.283	6.09	6207	2.951	0.094	NA	0.096	0.459	-167.522	83.285
31	1	31	1.168	1.221	6.3	21661	3.03	0.132	NA	0.08	0.38	-129.156	38.366
32	1	32	1.346	1.163	6.51	12539	3.218	0.086	NA	0.187	0.891	-17.951	111.205
33	1	33	1.301	1.203	6.72	11726	3.278	0.032	NA	0.06	0.287	138.419	156.37
34	1	34	1.206	1.427	6.93	9670	3.521	0.214	NA	0.244	1.16	113.006	-25.413
35	1	35	1.212	1.346	7.14	27191	3.603	0.141	NA	0.082	0.389	-85.371	161.623
36	1	36	1.251	1.268	7.35	25463	3.69	0.059	NA	0.087	0.414	-63.505	21.867
37	1	37	1.257	1.325	7.56	29318	3.747	0.099	NA	0.057	0.27	84.216	147.721
38	1	38	1.341	1.25	7.77	31933	3.859	0.044	NA	0.113	0.536	-41.565	-125.78
39	1	39	1.269	1.331	7.98	24541	3.967	0.1	NA	0.108	0.515	131.542	173.107
40	1	40	1.375	1.334	8.19	23547	4.073	0.125	NA	0.106	0.506	1.627	-129.915
41	1	41	1.31	1.306	8.4	29864	4.145	0.072	NA	0.071	0.339	-157.312	-158.94
42	1	42	1.276	1.332	8.61	12763	4.187	0.1	NA	0.043	0.203	142.654	-60.034
43	1	43	1.28	1.373	8.82	17190	4.228	0.139	NA	0.041	0.196	84.167	-58.487
44	1	44	1.45	1.245	9.03	20206	4.442	0.151	NA	0.213	1.015	-36.915	-121.083
45	1	45	1.368	1.31	9.24	25105	4.546	0.101	NA	0.104	0.497	142.01	178.926
46	1	46	1.311	1.392	9.45	24479	4.646	0.157	NA	0.1	0.477	124.699	-17.311
47	1	47	1.251	1.333	9.66	20275	4.73	0.109	NA	0.084	0.401	-135.283	100.017
48	1	48	1.203	1.38	9.87	15377	4.798	0.174	NA	0.068	0.322	134.92	-89.797
49	1	49	1.196	1.454	10.08	18272	4.872	0.242	NA	0.074	0.351	95.529	-39.391
50	1	50	1.264	1.253	10.29	18476	5.083	0.04	NA	0.211	1.007	-71.337	-166.866
51	1	51	1.189	1.456	10.5	23688	5.299	0.247	NA	0.216	1.027	110.405	-178.258
52	1	52	1.179	1.381	10.71	19197	5.374	0.189	NA	0.075	0.357	-97.498	152.097
53	1	53	1.243	1.386	10.92	18163	5.438	0.161	NA	0.065	0.308	4.475	101.973
54	1	54	1.282	1.393	11.13	9087	5.477	0.159	NA	0.039	0.185	9.584	5.11
55	1	55	1.192	1.427	11.34	9595	5.574	0.22	NA	0.096	0.459	159.104	149.519
56	1	56	1.289	1.395	11.55	10237	5.677	0.16	NA	0.103	0.49	-18.212	-177.315
57	1	57	1.19	1.254	11.76	12610	5.849	0.111	NA	0.172	0.821	-125.13	-106.918
58	1	58	1.104	1.349	11.97	4699	5.977	0.226	NA	0.128	0.609	132.399	-102.471
59	1	59	1.248	1.208	12.18	10773	6.178	0.058	NA	0.201	0.958	-44.37	-176.769
60	1	60	1.219	1.336	12.39	18148	6.309	0.129	NA	0.131	0.625	102.774	147.144
61	1	61	1.178	1.361	12.6	16742	6.357	0.175	NA	0.048	0.227	147.893	45.119
62	1	62	1.284	1.407	12.81	22909	6.472	0.173	NA	0.115	0.548	23.577	-124.316
63	1	63	1.43	1.404	13.02	24034	6.618	0.213	NA	0.146	0.696	-1.284	-24.86
64	1	64	1.308	1.416	13.23	16908	6.741	0.181	NA	0.123	0.585	174.449	175.733
65	1	65	1.317	1.436	13.44	24450	6.763	0.202	NA	0.022	0.106	66.193	-108.256
66	1	66	1.322	1.342	13.65	14052	6.858	0.109	NA	0.094	0.449	-86.593	-152.786
67	1	67	1.373	1.255	13.86	15310	6.958	0.076	NA	0.1	0.478	-59.571	27.022
68	1	68	1.415	1.194	14.07	19955	7.032	0.122	NA	0.074	0.352	-55.756	3.815
69	1	69	1.505	1.405	14.28	24616	7.261	0.267	NA	0.229	1.092	66.888	122.644
70	1	70	1.409	1.39	14.49	15368	7.358	0.19	NA	0.097	0.461	-171.134	121.977
71	1	71	1.439	1.488	14.7	20738	7.46	0.289	NA	0.102	0.488	72.898	-115.967
72	1	72	1.505	1.384	14.91	24746	7.584	0.254	NA	0.123	0.588	-57.543	-130.441
73	1	73	1.508	1.41	15.12	22658	7.61	0.272	NA	0.027	0.126	84.536	142.079
74	1	74	1.537	1.463	15.33	19095	7.671	0.329	NA	0.06	0.287	60.556	-23.98
75	1	75	1.455	1.423	15.54	23509	7.762	0.244	NA	0.091	0.434	-154.323	145.122
76	1	76	1.404	1.35	15.75	19515	7.851	0.155	NA	0.09	0.427	-125.092	29.231
77	1	77	1.366	1.428	15.96	15980	7.937	0.204	NA	0.086	0.41	115.545	-119.363
78	1	78	1.23	1.485	16.17	13457	8.085	0.259	NA	0.148	0.705	157.188	41.643
79	1	79	1.181	1.527	16.38	14826	8.15	0.315	NA	0.064	0.307	139.667	-17.521
80	1	80	1.152	1.48	16.59	22801	8.205	0.286	NA	0.055	0.261	-122.338	97.995
81	1	81	1.159	1.523	16.8	20027	8.248	0.32	NA	0.043	0.206	80.124	-157.538
82	1	82	1.192	1.439	17.01	16467	8.338	0.23	NA	0.09	0.431	-68.655	-148.779
83	1	83	1.115	1.532	17.22	14227	8.46	0.35	NA	0.121	0.577	129.606	-161.739
84	1	84	1.139	1.491	17.43	13480	8.507	0.302	NA	0.048	0.227	-59.06	171.334
85	1	85	1.161	1.5	17.64	10549	8.531	0.298	NA	0.023	0.111	20.676	79.736
86	1	86	1.275	1.463	17.85	4607	8.651	0.229	NA	0.12	0.572	-17.851	-38.527
87	1	87	1.209	1.52	18.06	6082	8.739	0.299	NA	0.088	0.419	139.324	157.175
88	1	88	1.103	1.492	18.27	13503	8.848	0.323	NA	0.109	0.521	-165.012	55.664
89	1	89	1.172	1.368	18.48	17715	8.99	0.184	NA	0.142	0.674	-61.011	104.001
90	1	90	1.234	1.415	18.69	18054	9.068	0.191	NA	0.078	0.37	36.69	97.702
91	1	91	1.199	1.512	18.9	18519	9.171	0.295	NA	0.104	0.494	109.681	72.99
92	1	92	1.119	1.409	19.11	29755	9.302	0.251	NA	0.131	0.623	-127.892	122.427
93	1	93	1.147	1.381	19.32	15434	9.342	0.21	NA	0.04	0.191	-44.256	83.636
94	1	94	1.124	1.321	19.53	5915	9.407	0.195	NA	0.064	0.307	-111.48	-67.223
95	1	95	1.152	1.374	19.74	15703	9.467	0.203	NA	0.06	0.288	62.391	173.871
96	1	96	1.276	1.517	19.95	10606	9.656	0.283	NA	0.189	0.9	49.091	-13.301
97	1	97	1.147	1.54	20.16	18986	9.787	0.341	NA	0.131	0.622	169.792	120.701
98	1	98	1.188	1.38	20.37	23741	9.952	0.183	NA	0.165	0.786	-75.653	114.555
99	1	99	1.219	1.399	20.58	12473	9.988	0.183	NA	0.036	0.173	31.465	107.118
100	1	100	1.174	1.427	20.79	14312	10.04	0.229	NA	0.052	0.25	147.71	116.245
101	1	101	1.179	1.446	21	14956	10.06	0.243	NA	0.019	0.091	76.856	-70.855
102	1	102	1.213	1.461	21.21	9533	10.097	0.242	NA	0.037	0.177	24.421	-52.435
103	1	103	1.201	1.452	21.42	13448	10.112	0.238	NA	0.015	0.071	-140.791	-165.212
104	1	104	1.145	1.488	21.63	11445	10.178	0.296	NA	0.066	0.316	147.017	-72.191
105	1	105	1.129	1.396	21.84	21570	10.272	0.234	NA	0.094	0.445	-100.322	112.661
106	1	106	1.15	1.319	22.05	21516	10.351	0.171	NA	0.08	0.379	-74.332	25.989
107	1	107	1.172	1.255	22.26	13314	10.419	0.129	NA	0.068	0.323	-70.919	3.414
108	1	108	1.216	1.325	22.47	7733	10.501	0.123	NA	0.082	0.392	57.97	128.889
109	1	109	1.187	1.317	22.68	3562	10.532	0.139	NA	0.03	0.145	-164.952	137.078
110	1	110	1.151	1.399	22.89	8140	10.621	0.221	NA	0.09	0.426	113.533	-81.515
111	1	111	1.197	1.36	23.1	4002	10.681	0.162	NA	0.06	0.286	-40.314	-153.847
112	1	112	1.214	1.179	23.31	23108	10.863	0.102	NA	0.182	0.866	-84.651	-44.337
113	1	113	1.302	1.171	23.52	23908	10.952	0.064	NA	0.089	0.422	-5.183	79.467
114	1	114	1.175	1.226	23.73	22175	11.09	0.125	NA	0.138	0.659	156.476	161.659
115	1	115	1.185	1.402	23.94	6143	11.266	0.202	NA	0.176	0.837	86.825	-69.651
116	1	116	1.185	1.225	24.15	16110	11.443	0.115	NA	0.177	0.842	-89.981	-176.805
117	1	117	1.179	1.33	24.36	9760	11.548	0.153	NA	0.105	0.5	93.327	-176.692
118	1	118	1.21	1.24	24.57	23560	11.644	0.089	NA	0.096	0.456	-70.777	-164.104
119	1	119	1.179	1.264	24.78	14429	11.683	0.124	NA	0.04	0.189	142.914	-146.309
120	1	120	1.194	1.242	24.99	7487	11.709	0.105	NA	0.026	0.124	-53.795	163.291
121	1	121	1.274	1.215	25.2	11569	11.794	0.033	NA	0.084	0.401	-19.097	34.698
122	1	122	1.318	1.266	25.41	7652	11.861	0.036	NA	0.068	0.322	49.457	68.554
123	1	123	1.243	1.382	25.62	8189	11.999	0.157	NA	0.137	0.655	122.953	73.497
124	1	124	1.42	1.322	25.83	14912	12.185	0.149	NA	0.187	0.889	-18.528	-141.482
125	1	125	1.36	1.433	26.04	8471	12.311	0.207	NA	0.125	0.597	118.247	136.775
126	1	126	1.425	1.383	26.25	7443	12.392	0.194	NA	0.082	0.389	-37.856	-156.104
127	1	127	1.317	1.354	26.46	7822	12.504	0.12	NA	0.112	0.532	-165.223	-127.367
128	1	128	1.326	1.448	26.67	7039	12.599	0.215	NA	0.094	0.449	84.366	-110.41
129	1	129	1.272	1.324	26.88	18216	12.734	0.093	NA	0.136	0.645	-113.454	162.18
130	1	130	1.383	1.407	27.09	15656	12.872	0.191	NA	0.138	0.658	36.992	150.446
131	1	131	1.377	1.412	27.3	9184	12.88	0.193	NA	0.008	0.037	139.996	103.004
132	1	132	1.39	1.463	27.51	6911	12.933	0.245	NA	0.053	0.25	75.251	-64.745
133	1	133	1.213	1.5	27.72	8497	13.113	0.279	NA	0.181	0.86	167.983	92.732
134	1	134	1.135	1.415	27.93	14696	13.229	0.244	NA	0.116	0.551	-132.521	59.496
135	1	135	1.101	1.404	28.14	21550	13.265	0.26	NA	0.036	0.171	-161.439	-28.918
136	1	136	1.284	1.411	28.35	3276	13.448	0.176	NA	0.183	0.874	2.234	163.674
137	1	137	1.329	1.307	28.56	1638	13.561	0.078	NA	0.113	0.538	-66.754	-68.988
138	1	138	1.114	1.364	28.77	12674	13.783	0.225	NA	0.222	1.057	165.124	-128.122
139	1	139	1.147	1.343	28.98	17717	13.822	0.186	NA	0.039	0.187	-33.311	161.565
140	1	140	1.311	1.431	29.19	12416	14.009	0.197	NA	0.187	0.889	28.423	61.734
141	1	141	1.129	1.433	29.4	15965	14.192	0.261	NA	0.182	0.868	179.525	151.102
142	1	142	1.361	1.465	29.61	14133	14.426	0.238	NA	0.234	1.114	7.882	-171.643
143	1	143	1.432	1.457	29.82	12415	14.497	0.259	NA	0.071	0.339	-6.238	-14.121
144	1	144	1.287	1.46	30.03	8561	14.641	0.225	NA	0.145	0.689	178.928	-174.834
145	1	145	1.288	1.422	30.24	20526	14.679	0.187	NA	0.038	0.181	-88.552	92.52
146	1	146	1.254	1.433	30.45	30715	14.715	0.203	NA	0.036	0.169	162.104	-109.344
147	1	147	1.193	1.462	30.66	21702	14.783	0.251	NA	0.068	0.325	154.872	-7.232
148	1	148	1.072	1.524	30.87	9194	14.919	0.368	NA	0.135	0.645	152.685	-2.187
149	1	149	1.058	1.5	31.08	20552	14.947	0.358	NA	0.028	0.133	-120.905	86.41
150	1	150	1.174	1.536	31.29	7837	15.069	0.326	NA	0.122	0.58	17.127	138.033
151	1	151	1.41	1.455	31.5	13919	15.318	0.246	NA	0.249	1.186	-18.997	-36.125
152	1	152	1.46	1.521	31.71	15078	15.401	0.328	NA	0.084	0.398	52.701	71.698
153	1	153	1.478	1.353	31.92	14325	15.57	0.214	NA	0.169	0.805	-84.198	-136.899
154	1	154	1.371	1.368	32.13	8029	15.677	0.151	NA	0.107	0.51	172.153	-103.649
155	1	155	1.315	1.385	32.34	21301	15.736	0.151	NA	0.059	0.281	162.542	-9.611
156	1	156	1.332	1.419	32.55	15135	15.774	0.187	NA	0.037	0.178	63.886	-98.655
157	1	157	1.211	1.476	32.76	8853	15.907	0.256	NA	0.133	0.634	154.916	91.029
158	1	158	1.257	1.549	32.97	9102	15.994	0.317	NA	0.087	0.416	57.859	-97.056
159	1	159	1.208	1.442	33.18	25969	16.113	0.226	NA	0.118	0.564	-114.487	-172.346
160	1	160	1.241	1.492	33.39	12458	16.173	0.263	NA	0.06	0.285	57.03	171.517
161	1	161	1.344	1.537	33.6	13678	16.285	0.306	NA	0.113	0.537	23.802	-33.228
162	1	162	1.438	1.367	33.81	16185	16.48	0.192	NA	0.194	0.926	-60.979	-84.782
163	1	163	1.436	1.319	34.02	18611	16.528	0.161	NA	0.049	0.231	-92.425	-31.446
164	1	164	1.476	1.324	34.23	16371	16.569	0.198	NA	0.04	0.191	7.767	100.192
165	1	165	1.57	1.244	34.44	17486	16.692	0.271	NA	0.123	0.587	-40.58	-48.347
166	1	166	1.561	1.369	34.65	17670	16.817	0.294	NA	0.125	0.596	93.917	134.498
167	1	167	1.472	1.477	34.86	20108	16.957	0.297	NA	0.14	0.666	129.626	35.709
168	1	168	1.361	1.329	35.07	20147	17.142	0.112	NA	0.185	0.88	-126.857	103.517
169	1	169	1.319	1.374	35.28	14175	17.203	0.14	NA	0.061	0.292	132.98	-100.163
170	1	170	1.32	1.373	35.49	2899	17.204	0.14	NA	0.001	0.005	-15.486	-148.466
171	1	171	1.309	1.431	35.7	17386	17.263	0.197	NA	0.059	0.282	101.518	117.005
172	1	172	1.381	1.391	35.91	7033	17.346	0.176	NA	0.083	0.393	-29.231	-130.749
173	1	173	1.465	1.459	36.12	5971	17.454	0.278	NA	0.108	0.514	39.023	68.254
174	1	174	1.71	1.324	36.33	15795	17.734	0.42	NA	0.28	1.336	-28.864	-67.887
175	1	175	1.663	1.262	36.54	24456	17.812	0.365	NA	0.077	0.369	-127.318	-98.454
176	1	176	1.676	1.383	36.75	4808	17.934	0.404	NA	0.122	0.581	84.168	-148.514
177	1	177	1.534	1.33	36.96	3957	18.085	0.254	NA	0.151	0.719	-159.23	116.602
178	1	178	1.524	1.182	37.17	28113	18.233	0.231	NA	0.148	0.706	-94.171	65.059
179	1	179	1.496	1.082	37.38	22468	18.337	0.249	NA	0.104	0.494	-105.351	-11.181
180	1	180	1.555	1.066	37.59	21766	18.398	0.307	NA	0.061	0.292	-14.957	90.394
181	1	181	1.666	1.208	37.8	25651	18.578	0.367	NA	0.179	0.854	52.097	67.054
182	1	182	1.776	1.236	38.01	20526	18.691	0.476	NA	0.114	0.541	14.585	-37.512
183	1	183	1.647	1.103	38.22	20032	18.876	0.372	NA	0.185	0.883	-133.834	-148.419
184	1	184	1.4	1.299	38.43	2346	19.193	0.119	NA	0.316	1.505	141.479	-84.687
185	1	185	1.463	1.3	38.64	6235	19.255	0.176	NA	0.063	0.299	0.096	-141.384
186	1	186	1.441	1.246	38.85	2374	19.313	0.142	NA	0.058	0.276	-111.523	-111.619
187	1	187	1.392	1.137	39.06	16460	19.432	0.134	NA	0.119	0.567	-114.711	-3.188
188	1	188	1.388	1.166	39.27	16053	19.461	0.112	NA	0.029	0.137	98.119	-147.169
189	1	189	1.308	1.27	39.48	12874	19.592	0.036	NA	0.131	0.626	127.415	29.296
190	1	190	1.275	1.237	39.69	9329	19.64	0.025	NA	0.047	0.225	-134.57	98.015
191	1	191	1.311	1.266	39.9	14421	19.687	0.033	NA	0.047	0.224	38.713	173.283
192	1	192	1.249	1.33	40.11	9407	19.776	0.108	NA	0.089	0.425	133.922	95.209
193	1	193	1.364	1.307	40.32	17444	19.893	0.096	NA	0.117	0.556	-11.782	-145.704
194	1	194	1.32	1.34	40.53	10099	19.948	0.107	NA	0.055	0.262	142.9	154.682
195	1	195	1.138	1.4	40.74	22899	20.14	0.231	NA	0.192	0.914	161.646	18.746
196	1	196	1.215	1.345	40.95	17152	20.235	0.138	NA	0.095	0.454	-35.479	162.874
197	1	197	1.269	1.412	41.16	10852	20.321	0.179	NA	0.086	0.409	51.255	86.734
198	1	198	1.308	1.37	41.37	3236	20.378	0.135	NA	0.057	0.273	-46.728	-97.982
199	1	199	1.426	1.244	41.58	2105	20.551	0.127	NA	0.173	0.824	-46.919	-0.191
200	1	200	1.37	1.296	41.79	7127	20.628	0.093	NA	0.077	0.366	137.17	-175.911
