# Supplementary material for: Random sub-diffusion and capture of genes by the nuclear pore reduces dynamics and coordinates inter-chromosomal movement
Source: eLife. 2021 May 18;10:e66238. doi: 10.7554/eLife.66238 (PMC8195609; doi:10.7554/eLife.66238)
Supplement: Figure 6—source data 1. [file elife-66238-fig6-data1.zip › CLUST_DB/CLUST_HIS4dip_MinusH/190814_QuickCap_H4dip_MinusH_Pri_35.csv]

Nr	TID	PID	x [micron]	y [micron]	t [sec]	I [val]	Len [micron]	D2S [micron]	D2R [micron]	D2P [micron]	v [micron/sec]	α [deg]	Δα [deg]
1	1	1	1.355	1.796	0	11142	0	0	NA	NA	NA	NA	NA
2	1	2	1.366	1.786	0.21	11473	0.015	0.015	NA	0.015	0.072	-38.482	NA
3	1	3	1.162	1.707	0.42	10978	0.235	0.212	NA	0.219	1.045	-158.763	-120.281
4	1	4	1.242	1.795	0.63	16998	0.354	0.113	NA	0.119	0.567	47.801	-153.436
5	1	5	1.274	1.83	0.84	10670	0.401	0.087	NA	0.047	0.226	47.12	-0.681
6	1	6	1.51	1.8	1.05	4992	0.639	0.156	NA	0.238	1.135	-7.169	-54.289
7	1	7	1.373	1.746	1.26	5137	0.787	0.053	NA	0.148	0.705	-158.529	-151.36
8	1	8	1.435	1.685	1.47	10295	0.874	0.136	NA	0.086	0.411	-44.212	114.318
9	1	9	1.339	1.576	1.68	8620	1.019	0.22	NA	0.145	0.693	-131.216	-87.004
10	1	10	1.416	1.518	1.89	13137	1.115	0.284	NA	0.096	0.458	-36.977	94.239
11	1	11	1.4	1.543	2.1	3387	1.144	0.257	NA	0.029	0.138	122.977	159.954
12	1	12	1.316	1.527	2.31	8377	1.23	0.271	NA	0.085	0.407	-169.811	67.213
13	1	13	1.406	1.619	2.52	8556	1.358	0.183	NA	0.129	0.612	45.76	-144.429
14	1	14	1.225	1.633	2.73	17410	1.539	0.208	NA	0.181	0.86	175.744	129.983
15	1	15	1.135	1.772	2.94	12974	1.705	0.221	NA	0.166	0.791	123.124	-52.62
16	1	16	1.222	1.754	3.15	13354	1.794	0.138	NA	0.089	0.426	-11.274	-134.398
17	1	17	1.248	1.684	3.36	9183	1.869	0.154	NA	0.075	0.356	-69.642	-58.368
18	1	18	1.148	1.842	3.57	7097	2.055	0.211	NA	0.186	0.888	122.476	-167.882
19	1	19	1.264	1.881	3.78	8616	2.178	0.125	NA	0.122	0.582	18.893	-103.583
20	1	20	1.196	1.739	3.99	7797	2.336	0.169	NA	0.158	0.752	-115.559	-134.452
21	1	21	1.179	1.829	4.2	10146	2.427	0.179	NA	0.091	0.436	100.801	-143.64
22	1	22	1.306	1.839	4.41	3799	2.555	0.065	NA	0.128	0.61	4.726	-96.075
23	1	23	1.38	1.724	4.62	4654	2.692	0.076	NA	0.137	0.652	-57.226	-61.952
24	1	24	1.393	1.781	4.83	4622	2.751	0.041	NA	0.059	0.28	77.294	134.52
25	1	25	1.377	1.635	5.04	11366	2.898	0.162	NA	0.147	0.7	-96.336	-173.629
26	1	26	1.51	1.597	5.25	5890	3.036	0.252	NA	0.138	0.656	-15.934	80.402
27	1	27	1.584	1.525	5.46	6894	3.139	0.354	NA	0.103	0.491	-44.224	-28.291
28	1	28	1.568	1.624	5.67	5435	3.238	0.274	NA	0.099	0.473	98.712	142.936
29	1	29	1.664	1.561	5.88	17098	3.353	0.389	NA	0.115	0.546	-33.117	-131.828
30	1	30	1.674	1.454	6.09	12159	3.46	0.468	NA	0.108	0.513	-84.935	-51.818
31	1	31	1.597	1.644	6.3	4275	3.666	0.286	NA	0.205	0.977	112.172	-162.894
32	1	32	1.632	1.581	6.51	6897	3.738	0.351	NA	0.072	0.344	-60.418	-172.59
33	1	33	1.347	1.81	6.72	4951	4.104	0.016	NA	0.366	1.742	141.22	-158.362
34	1	34	1.389	1.578	6.93	11155	4.34	0.221	NA	0.236	1.124	-79.774	139.006
35	1	35	1.341	1.595	7.14	9420	4.39	0.201	NA	0.051	0.241	160.019	-120.207
36	1	36	1.377	1.554	7.35	13314	4.445	0.243	NA	0.054	0.259	-49.045	150.936
37	1	37	1.497	1.605	7.56	8795	4.575	0.238	NA	0.131	0.622	22.951	71.996
38	1	38	1.567	1.895	7.77	4697	4.873	0.234	NA	0.298	1.419	76.491	53.54
39	1	39	1.453	1.959	7.98	13205	5.004	0.191	NA	0.131	0.623	150.336	73.846
40	1	40	1.445	2.043	8.19	12851	5.089	0.264	NA	0.084	0.402	95.914	-54.422
41	1	41	1.344	2.081	8.4	7259	5.196	0.285	NA	0.107	0.511	159.721	63.807
42	1	42	1.188	2.053	8.61	17802	5.355	0.307	NA	0.159	0.756	-170.077	30.202
43	1	43	1.282	1.852	8.82	24185	5.577	0.091	NA	0.223	1.06	-64.752	105.325
44	1	44	1.375	1.672	9.03	23733	5.779	0.125	NA	0.202	0.963	-62.727	2.025
45	1	45	1.326	1.687	9.24	14875	5.83	0.112	NA	0.051	0.242	163.15	-134.124
46	1	46	1.412	1.622	9.45	18643	5.937	0.182	NA	0.107	0.51	-37.014	159.836
47	1	47	1.457	1.662	9.66	12543	5.997	0.168	NA	0.06	0.284	41.207	78.222
48	1	48	1.494	1.517	9.87	16671	6.146	0.311	NA	0.149	0.71	-75.398	-116.605
49	1	49	1.581	1.544	10.08	11187	6.237	0.339	NA	0.091	0.434	16.822	92.22
50	1	50	1.594	1.486	10.29	19812	6.296	0.392	NA	0.059	0.282	-77.617	-94.439
51	1	51	1.634	1.61	10.5	13595	6.427	0.336	NA	0.131	0.622	72.076	149.692
52	1	52	1.622	1.782	10.71	7434	6.599	0.268	NA	0.172	0.82	94.083	22.008
53	1	53	1.655	1.971	10.92	10854	6.791	0.348	NA	0.191	0.911	80.111	-13.972
54	1	54	1.575	1.965	11.13	7351	6.87	0.278	NA	0.08	0.381	-175.666	104.222
55	1	55	1.508	1.981	11.34	8934	6.939	0.241	NA	0.069	0.327	166.503	-17.831
56	1	56	1.543	2.037	11.55	7524	7.005	0.306	NA	0.066	0.316	58.653	-107.85
57	1	57	1.525	1.994	11.76	6254	7.052	0.261	NA	0.047	0.223	-112.575	-171.228
58	1	58	1.547	1.994	11.97	6214	7.074	0.277	NA	0.022	0.105	0.931	113.506
59	1	59	1.478	1.936	12.18	5472	7.165	0.187	NA	0.09	0.43	-139.913	-140.844
60	1	60	1.367	1.938	12.39	5772	7.276	0.142	NA	0.111	0.529	179.245	-40.842
61	1	61	1.512	2.041	12.6	6233	7.454	0.291	NA	0.178	0.847	35.507	-143.739
62	1	62	1.562	2.106	12.81	3537	7.536	0.373	NA	0.082	0.391	52.447	16.94
63	1	63	1.438	1.943	13.02	10348	7.74	0.17	NA	0.204	0.973	-127.317	-179.764
64	1	64	1.53	2.025	13.23	5606	7.863	0.289	NA	0.123	0.587	41.44	168.757
65	1	65	1.532	2.076	13.44	5668	7.914	0.331	NA	0.051	0.241	88.33	46.89
66	1	66	1.54	2.332	13.65	10933	8.17	0.568	NA	0.257	1.222	88.045	-0.285
67	1	67	1.614	2.252	13.86	10148	8.279	0.525	NA	0.109	0.518	-47.588	-135.633
68	1	68	1.388	2.114	14.07	2440	8.544	0.32	NA	0.265	1.26	-148.582	-100.994
69	1	69	1.551	2.112	14.28	2169	8.707	0.372	NA	0.163	0.778	-0.703	147.879
70	1	70	1.413	2.153	14.49	4283	8.851	0.362	NA	0.144	0.687	163.542	164.245
71	1	71	1.345	2.021	14.7	7903	8.999	0.226	NA	0.148	0.703	-117.333	79.126
72	1	72	1.244	1.934	14.91	5651	9.133	0.177	NA	0.134	0.637	-139.04	-21.707
73	1	73	1.36	2.047	15.12	10314	9.295	0.251	NA	0.162	0.772	44.226	-176.734
74	1	74	1.331	2.098	15.33	7227	9.354	0.303	NA	0.059	0.28	120.174	75.948
75	1	75	1.317	2.159	15.54	3948	9.417	0.365	NA	0.063	0.299	102.887	-17.288
76	1	76	1.223	2.094	15.75	9113	9.531	0.327	NA	0.114	0.542	-145.571	111.542
77	1	77	1.289	2.167	15.96	5821	9.629	0.377	NA	0.098	0.467	47.715	-166.714
78	1	78	1.163	1.992	16.17	8349	9.844	0.275	NA	0.215	1.025	-125.792	-173.507
79	1	79	1.196	2.115	16.38	8008	9.971	0.357	NA	0.127	0.606	74.903	-159.305
80	1	80	1.256	2.248	16.59	8486	10.117	0.463	NA	0.146	0.695	65.526	-9.377
81	1	81	1.15	2.194	16.8	12226	10.237	0.448	NA	0.12	0.569	-153.086	141.388
82	1	82	1.228	2.279	17.01	13764	10.353	0.5	NA	0.116	0.553	47.337	-159.577
83	1	83	1.238	2.105	17.22	8584	10.528	0.33	NA	0.175	0.833	-86.937	-134.274
84	1	84	1.311	2.063	17.43	7364	10.612	0.27	NA	0.084	0.402	-29.976	56.96
85	1	85	1.356	2.112	17.64	9407	10.679	0.316	NA	0.067	0.319	47.303	77.279
86	1	86	1.265	2.291	17.85	10015	10.88	0.504	NA	0.201	0.958	116.951	69.648
87	1	87	1.164	2.235	18.06	15381	10.996	0.479	NA	0.116	0.553	-151.123	91.926
88	1	88	1.097	2.252	18.27	13683	11.065	0.524	NA	0.069	0.326	165.424	-43.454
89	1	89	1.04	2.194	18.48	11726	11.147	0.507	NA	0.082	0.39	-134.342	60.234
90	1	90	1.059	2.153	18.69	16307	11.192	0.464	NA	0.045	0.213	-65.341	69.001
91	1	91	1.188	2.13	18.9	12919	11.323	0.373	NA	0.131	0.626	-10.292	55.049
92	1	92	1.249	2.162	19.11	6950	11.392	0.381	NA	0.069	0.329	27.958	38.25
93	1	93	1.258	2.142	19.32	11127	11.414	0.359	NA	0.022	0.106	-64.982	-92.94
94	1	94	1.252	2.047	19.53	9463	11.509	0.272	NA	0.095	0.452	-93.833	-28.851
95	1	95	1.314	2.116	19.74	19426	11.601	0.323	NA	0.092	0.439	48.077	141.91
96	1	96	1.208	2.121	19.95	11978	11.707	0.357	NA	0.106	0.505	177.332	129.255
97	1	97	1.255	2.031	20.16	8279	11.809	0.255	NA	0.102	0.484	-61.941	120.727
98	1	98	1.29	2.009	20.37	14553	11.85	0.223	NA	0.041	0.196	-31.916	30.024
99	1	99	1.223	1.983	20.58	11443	11.922	0.229	NA	0.072	0.343	-158.446	-126.53
100	1	100	1.279	2.057	20.79	6591	12.014	0.272	NA	0.092	0.439	53.264	-148.291
101	1	101	1.237	2.208	21	3935	12.172	0.429	NA	0.157	0.749	105.429	52.166
102	1	102	1.334	1.929	21.21	16590	12.468	0.135	NA	0.296	1.409	-70.806	-176.236
103	1	103	1.218	2.098	21.42	12362	12.673	0.332	NA	0.206	0.979	124.423	-164.771
104	1	104	1.272	2.095	21.63	13928	12.728	0.31	NA	0.055	0.26	-3.801	-128.224
105	1	105	1.259	2.091	21.84	8620	12.741	0.31	NA	0.013	0.064	-163.747	-159.946
106	1	106	1.283	2.008	22.05	12142	12.827	0.224	NA	0.086	0.41	-74.403	89.343
107	1	107	1.34	1.953	22.26	12891	12.907	0.158	NA	0.08	0.38	-43.827	30.576
108	1	108	1.213	2.09	22.47	6916	13.094	0.326	NA	0.187	0.89	132.945	176.773
109	1	109	1.2	2.177	22.68	5386	13.183	0.412	NA	0.089	0.423	98.26	-34.685
110	1	110	1.098	2.27	22.89	6163	13.32	0.539	NA	0.137	0.655	137.715	39.455
111	1	111	1.126	2.271	23.1	11763	13.348	0.527	NA	0.028	0.131	1.642	-136.072
112	1	112	1.204	2.259	23.31	10589	13.427	0.487	NA	0.079	0.377	-8.702	-10.344
113	1	113	1.323	2.164	23.52	18154	13.579	0.37	NA	0.152	0.725	-38.372	-29.67
114	1	114	1.402	2.047	23.73	15236	13.72	0.256	NA	0.141	0.673	-56.241	-17.869
115	1	115	1.389	1.981	23.94	15686	13.788	0.188	NA	0.068	0.322	-100.782	-44.542
116	1	116	1.369	2.115	24.15	24292	13.924	0.319	NA	0.136	0.647	98.751	-160.467
117	1	117	1.247	2.18	24.36	9951	14.061	0.399	NA	0.138	0.657	151.835	53.084
118	1	118	1.302	2.145	24.57	11874	14.127	0.353	NA	0.066	0.312	-32.546	175.619
119	1	119	1.261	2.044	24.78	7882	14.235	0.266	NA	0.108	0.516	-112.425	-79.879
120	1	120	1.287	2.042	24.99	9922	14.262	0.255	NA	0.027	0.127	-5.937	106.488
121	1	121	1.252	2.205	25.2	11999	14.429	0.422	NA	0.167	0.795	102.367	108.304
122	1	122	1.317	2.216	25.41	15342	14.495	0.422	NA	0.066	0.315	9.481	-92.887
123	1	123	1.249	2.092	25.62	13802	14.636	0.315	NA	0.141	0.672	-118.983	-128.464
124	1	124	1.209	2.192	25.83	11400	14.743	0.422	NA	0.107	0.511	111.899	-129.117
125	1	125	1.344	2.169	26.04	9762	14.88	0.374	NA	0.137	0.651	-9.44	-121.34
126	1	126	1.372	2.161	26.25	10907	14.91	0.366	NA	0.03	0.142	-16.366	-6.926
127	1	127	1.31	2.163	26.46	9077	14.972	0.37	NA	0.062	0.296	177.787	-165.847
128	1	128	1.22	2.133	26.67	13361	15.067	0.363	NA	0.095	0.453	-161.297	20.916
129	1	129	1.175	2.198	26.88	13100	15.146	0.441	NA	0.079	0.378	124.183	-74.521
130	1	130	1.15	2.156	27.09	14406	15.195	0.415	NA	0.049	0.233	-121.181	114.637
131	1	131	1.276	2.021	27.3	5053	15.38	0.239	NA	0.185	0.881	-46.979	74.202
132	1	132	1.241	2.041	27.51	9627	15.421	0.27	NA	0.04	0.193	150.319	-162.702
133	1	133	1.255	2.098	27.72	13582	15.479	0.318	NA	0.058	0.277	75.984	-74.335
134	1	134	1.298	2.147	27.93	14248	15.545	0.356	NA	0.066	0.313	49.086	-26.899
135	1	135	1.301	2.249	28.14	13873	15.646	0.456	NA	0.101	0.483	88.434	39.348
136	1	136	1.253	2.191	28.35	16844	15.722	0.408	NA	0.076	0.361	-129.849	141.717
137	1	137	1.257	2.12	28.56	18163	15.793	0.339	NA	0.071	0.337	-86.315	43.534
138	1	138	1.274	2.268	28.77	19462	15.942	0.479	NA	0.149	0.71	83.393	169.708
139	1	139	1.279	2.12	28.98	11737	16.09	0.333	NA	0.148	0.704	-88.126	-171.519
140	1	140	1.32	2.141	29.19	16580	16.136	0.348	NA	0.046	0.218	27.704	115.83
141	1	141	1.216	2.213	29.4	21006	16.262	0.44	NA	0.126	0.599	145.246	117.542
142	1	142	1.256	2.257	29.61	12153	16.321	0.471	NA	0.059	0.281	47.203	-98.043
143	1	143	1.118	2.288	29.82	6216	16.463	0.547	NA	0.142	0.677	167.085	119.882
144	1	144	1.208	2.249	30.03	5937	16.561	0.477	NA	0.098	0.467	-23.521	169.394
145	1	145	1.241	2.154	30.24	2156	16.662	0.376	NA	0.101	0.479	-70.871	-47.35
146	1	146	1.179	2.271	30.45	2604	16.794	0.507	NA	0.132	0.629	117.66	-171.469
147	1	147	1.17	2.33	30.66	6835	16.854	0.566	NA	0.06	0.286	99.367	-18.293
148	1	148	1.236	2.372	30.87	12379	16.932	0.588	NA	0.079	0.374	31.855	-67.512
149	1	149	1.209	2.266	31.08	16226	17.042	0.492	NA	0.11	0.523	-104.54	-136.395
150	1	150	1.349	2.103	31.29	8174	17.257	0.307	NA	0.215	1.024	-49.252	55.288
151	1	151	1.4	2.142	31.5	6263	17.321	0.349	NA	0.064	0.306	37.53	86.782
152	1	152	1.194	2.187	31.71	3392	17.532	0.423	NA	0.211	1.005	167.501	129.971
153	1	153	1.241	2.208	31.92	3351	17.584	0.428	NA	0.052	0.245	23.802	-143.699
154	1	154	1.265	2.072	32.13	10199	17.722	0.291	NA	0.138	0.658	-80.287	-104.089
155	1	155	1.414	2.068	32.34	13397	17.872	0.279	NA	0.15	0.714	-1.679	78.608
156	1	156	1.379	2.026	32.55	22815	17.926	0.232	NA	0.055	0.26	-130.013	-128.334
157	1	157	1.393	1.996	32.76	22047	17.959	0.204	NA	0.033	0.155	-65.97	64.043
158	1	158	1.425	1.874	32.97	15692	18.085	0.106	NA	0.126	0.601	-75.081	-9.111
159	1	159	1.42	1.929	33.18	18538	18.14	0.148	NA	0.055	0.261	95.2	170.282
160	1	160	1.466	1.878	33.39	7328	18.208	0.139	NA	0.068	0.324	-47.824	-143.024
161	1	161	1.393	1.808	33.6	2491	18.31	0.04	NA	0.102	0.485	-135.899	-88.075
162	1	162	1.288	1.896	33.81	1139	18.447	0.12	NA	0.137	0.651	139.694	-84.407
163	1	163	1.111	1.926	34.02	1760	18.627	0.277	NA	0.18	0.858	170.359	30.666
164	1	164	1.197	2.053	34.23	2487	18.781	0.302	NA	0.154	0.732	55.59	-114.77
165	1	165	1.128	2.157	34.44	20300	18.906	0.427	NA	0.125	0.596	123.598	68.008
166	1	166	1.008	2.023	34.65	11441	19.086	0.415	NA	0.18	0.858	-131.958	104.444
167	1	167	1	1.947	34.86	15304	19.162	0.386	NA	0.076	0.363	-95.837	36.122
168	1	168	1.164	2.044	35.07	7206	19.352	0.313	NA	0.19	0.905	30.531	126.368
169	1	169	1.365	2.021	35.28	2958	19.554	0.226	NA	0.202	0.963	-6.515	-37.047
170	1	170	1.518	2.109	35.49	1875	19.731	0.353	NA	0.177	0.843	29.742	36.258
171	1	171	1.472	2.214	35.7	5772	19.846	0.435	NA	0.115	0.548	113.813	84.07
172	1	172	1.435	2.329	35.91	10549	19.967	0.539	NA	0.12	0.573	107.74	-6.073
173	1	173	1.392	2.193	36.12	4211	20.109	0.399	NA	0.143	0.679	-107.751	144.509
174	1	174	1.421	2.101	36.33	2385	20.206	0.312	NA	0.097	0.461	-72.376	35.375
175	1	175	1.252	1.876	36.54	6333	20.488	0.13	NA	0.281	1.34	-126.988	-54.612
176	1	176	1.361	1.954	36.75	9437	20.622	0.159	NA	0.134	0.64	35.593	162.58
177	1	177	1.365	1.992	36.96	7310	20.66	0.197	NA	0.038	0.182	84.332	48.739
178	1	178	1.283	1.952	37.17	10517	20.751	0.171	NA	0.091	0.433	-153.42	122.248
179	1	179	1.233	1.886	37.38	8987	20.834	0.151	NA	0.083	0.394	-127.43	25.99
180	1	180	1.397	1.982	37.59	9403	21.024	0.191	NA	0.19	0.905	30.386	157.816
181	1	181	1.325	2.056	37.8	15889	21.127	0.262	NA	0.103	0.492	134.067	103.682
182	1	182	1.345	2.112	38.01	8262	21.187	0.317	NA	0.06	0.284	70.278	-63.789
183	1	183	1.544	2.178	38.22	12352	21.396	0.427	NA	0.209	0.997	18.357	-51.921
184	1	184	1.553	2.225	38.43	13098	21.444	0.474	NA	0.048	0.228	78.966	60.609
185	1	185	1.521	2.173	38.64	9333	21.506	0.412	NA	0.062	0.296	-121.907	159.128
186	1	186	1.433	2.021	38.85	7584	21.682	0.238	NA	0.176	0.836	-119.912	1.994
187	1	187	1.401	2.062	39.06	4326	21.735	0.271	NA	0.053	0.252	127.808	-112.28
188	1	188	1.389	2.072	39.27	3940	21.749	0.278	NA	0.015	0.069	140.335	12.527
189	1	189	1.499	1.961	39.48	3200	21.905	0.22	NA	0.156	0.741	-45.179	174.486
190	1	190	1.425	2.013	39.69	3515	21.994	0.228	NA	0.09	0.428	145.161	-169.659
191	1	191	1.437	2.065	39.9	2400	22.048	0.282	NA	0.054	0.256	76.905	-68.256
192	1	192	1.406	2.215	40.11	7818	22.201	0.422	NA	0.153	0.727	101.752	24.847
193	1	193	1.536	2.368	40.32	15498	22.402	0.601	NA	0.201	0.958	49.926	-51.826
194	1	194	1.59	2.332	40.53	20507	22.467	0.586	NA	0.065	0.31	-33.486	-83.412
195	1	195	1.515	2.356	40.74	18794	22.546	0.583	NA	0.078	0.373	162.556	-163.958
196	1	196	1.501	2.353	40.95	20590	22.56	0.576	NA	0.014	0.068	-167.873	29.571
197	1	197	1.531	2.387	41.16	18306	22.605	0.617	NA	0.045	0.213	48.964	-143.163
198	1	198	1.518	2.469	41.37	24774	22.689	0.693	NA	0.084	0.399	98.998	50.034
199	1	199	1.486	2.412	41.58	16053	22.754	0.631	NA	0.065	0.311	-118.929	142.073
200	1	200	1.536	2.458	41.79	16631	22.821	0.686	NA	0.067	0.32	42.532	161.461
