# Supplementary material for: Random sub-diffusion and capture of genes by the nuclear pore reduces dynamics and coordinates inter-chromosomal movement
Source: eLife. 2021 May 18;10:e66238. doi: 10.7554/eLife.66238 (PMC8195609; doi:10.7554/eLife.66238)
Supplement: Figure 6—source data 1. [file elife-66238-fig6-data1.zip › CLUST_DB/CLUST_HIS4dip_MinusH/190814_QuickCap_H4dip_MinusH_Sec_01.csv]

Nr	TID	PID	x [micron]	y [micron]	t [sec]	I [val]	Len [micron]	D2S [micron]	D2R [micron]	D2P [micron]	v [micron/sec]	α [deg]	Δα [deg]
1	1	1	2.033	1.994	0	12343	0	0	NA	NA	NA	NA	NA
2	1	2	2.001	1.955	0.21	18380	0.051	0.051	NA	0.051	0.241	-129.818	NA
3	1	3	1.959	2.001	0.42	27590	0.113	0.075	NA	0.063	0.298	131.846	-98.336
4	1	4	1.976	1.933	0.63	17324	0.184	0.083	NA	0.07	0.335	-76.101	152.053
5	1	5	2.013	1.921	0.84	18630	0.222	0.075	NA	0.038	0.183	-17.569	58.531
6	1	6	1.943	1.993	1.05	28703	0.322	0.09	NA	0.1	0.476	134.267	151.837
7	1	7	1.901	1.934	1.26	33495	0.394	0.145	NA	0.072	0.343	-125.439	100.294
8	1	8	1.957	1.937	1.47	33011	0.45	0.095	NA	0.056	0.265	3.479	128.917
9	1	9	1.924	1.93	1.68	24657	0.483	0.126	NA	0.033	0.158	-167.361	-170.84
10	1	10	1.909	1.926	1.89	34075	0.498	0.141	NA	0.015	0.074	-163.286	4.076
11	1	11	2	1.933	2.1	26745	0.589	0.069	NA	0.091	0.432	4.664	167.95
12	1	12	1.926	1.972	2.31	27402	0.672	0.109	NA	0.083	0.397	151.973	147.309
13	1	13	1.974	1.95	2.52	24667	0.725	0.073	NA	0.053	0.251	-24.723	-176.696
14	1	14	2	1.944	2.73	33147	0.751	0.06	NA	0.026	0.126	-13.492	11.232
15	1	15	2.023	1.979	2.94	24260	0.794	0.018	NA	0.042	0.201	57.326	70.818
16	1	16	2.064	1.99	3.15	10854	0.836	0.031	NA	0.042	0.202	14.721	-42.605
17	1	17	2.024	1.993	3.36	13759	0.876	0.009	NA	0.04	0.189	176.385	161.664
18	1	18	1.986	1.974	3.57	25853	0.918	0.051	NA	0.042	0.201	-153.412	30.203
19	1	19	2.046	2.055	3.78	29966	1.019	0.063	NA	0.101	0.479	53.542	-153.046
20	1	20	2.006	2.004	3.99	28185	1.083	0.029	NA	0.064	0.306	-128.418	178.039
21	1	21	1.927	1.953	4.2	34163	1.177	0.113	NA	0.094	0.448	-147.191	-18.772
22	1	22	2.014	1.905	4.41	29973	1.276	0.09	NA	0.099	0.473	-28.916	118.275
23	1	23	1.945	1.923	4.62	33149	1.347	0.112	NA	0.071	0.338	165.471	-165.613
24	1	24	1.957	1.847	4.83	33395	1.424	0.165	NA	0.077	0.366	-81.189	113.34
25	1	25	1.9	1.865	5.04	33796	1.484	0.185	NA	0.06	0.286	162.577	-116.234
26	1	26	1.885	1.864	5.25	30054	1.499	0.197	NA	0.015	0.072	-175.689	21.734
27	1	27	1.898	1.897	5.46	34079	1.535	0.166	NA	0.036	0.171	68.561	-115.75
28	1	28	1.952	1.926	5.67	32672	1.596	0.106	NA	0.061	0.291	27.328	-41.233
29	1	29	1.978	1.829	5.88	32482	1.696	0.174	NA	0.1	0.476	-75.234	-102.562
30	1	30	2.019	1.881	6.09	25478	1.762	0.114	NA	0.066	0.315	51.412	126.646
31	1	31	1.929	1.891	6.3	24706	1.853	0.146	NA	0.09	0.43	173.309	121.898
32	1	32	2.031	2.022	6.51	25407	2.018	0.028	NA	0.165	0.787	52.136	-121.173
33	1	33	2.051	2.042	6.72	24044	2.047	0.052	NA	0.029	0.137	46.078	-6.058
34	1	34	1.98	2.032	6.93	24117	2.119	0.066	NA	0.072	0.342	-171.628	142.294
35	1	35	1.942	2.056	7.14	29324	2.164	0.111	NA	0.045	0.214	147.15	-41.223
36	1	36	2.077	1.976	7.35	16262	2.321	0.047	NA	0.157	0.748	-30.554	-177.703
37	1	37	2.114	1.945	7.56	25335	2.369	0.095	NA	0.049	0.233	-40.428	-9.874
38	1	38	2.1	2.01	7.77	30769	2.437	0.069	NA	0.067	0.321	102.665	143.093
39	1	39	2.077	1.973	7.98	22470	2.481	0.048	NA	0.044	0.21	-121.31	136.025
40	1	40	2.052	1.906	8.19	32996	2.552	0.089	NA	0.071	0.338	-110.542	10.768
41	1	41	2.125	1.992	8.4	31594	2.664	0.091	NA	0.112	0.535	49.659	160.2
42	1	42	2.092	1.907	8.61	28962	2.756	0.105	NA	0.091	0.435	-111.146	-160.805
43	1	43	2.076	1.973	8.82	29911	2.823	0.047	NA	0.068	0.323	103.453	-145.401
44	1	44	2.066	2.02	9.03	30033	2.872	0.042	NA	0.048	0.229	102.352	-1.101
45	1	45	2.015	1.924	9.24	33137	2.98	0.072	NA	0.108	0.516	-117.627	140.021
46	1	46	2.109	1.941	9.45	29169	3.075	0.092	NA	0.095	0.452	10.716	128.343
47	1	47	1.961	1.891	9.66	33408	3.231	0.126	NA	0.156	0.743	-161.081	-171.797
48	1	48	1.928	1.884	9.87	33493	3.265	0.152	NA	0.034	0.162	-168.92	-7.839
49	1	49	1.933	1.943	10.08	33459	3.324	0.112	NA	0.059	0.282	84.691	-106.388
50	1	50	1.987	1.978	10.29	33902	3.388	0.049	NA	0.064	0.305	33.149	-51.542
51	1	51	1.914	2.013	10.5	33109	3.469	0.121	NA	0.081	0.385	154.697	121.548
52	1	52	1.868	2.037	10.71	33181	3.52	0.171	NA	0.051	0.244	152.464	-2.232
53	1	53	1.901	2.036	10.92	33510	3.553	0.139	NA	0.033	0.157	-0.729	-153.193
54	1	54	1.829	2.013	11.13	33301	3.629	0.205	NA	0.076	0.36	-162.018	-161.289
55	1	55	1.804	1.999	11.34	27417	3.658	0.23	NA	0.029	0.139	-151.773	10.245
56	1	56	1.889	2.017	11.55	25996	3.745	0.147	NA	0.087	0.414	11.982	163.754
57	1	57	1.861	2.057	11.76	22065	3.794	0.184	NA	0.049	0.232	125.348	113.366
58	1	58	1.858	2.058	11.97	33414	3.797	0.187	NA	0.003	0.013	158.818	33.47
59	1	59	1.842	2.089	12.18	18184	3.832	0.214	NA	0.035	0.169	117.266	-41.552
60	1	60	1.771	2.152	12.39	24031	3.927	0.306	NA	0.094	0.45	138.538	21.272
61	1	61	1.889	2.077	12.6	31669	4.066	0.167	NA	0.14	0.666	-32.434	-170.972
62	1	62	1.91	2.027	12.81	33525	4.121	0.128	NA	0.054	0.259	-67.28	-34.846
63	1	63	1.929	2.141	13.02	33075	4.237	0.181	NA	0.116	0.554	80.69	147.97
64	1	64	1.936	2.134	13.23	32607	4.247	0.171	NA	0.01	0.049	-45.831	-126.521
65	1	65	1.923	2.125	13.44	32358	4.264	0.171	NA	0.016	0.077	-144.041	-98.211
66	1	66	1.973	2.134	13.65	32379	4.314	0.153	NA	0.05	0.24	10.3	154.342
67	1	67	1.899	2.135	13.86	33834	4.388	0.196	NA	0.074	0.352	178.579	168.278
68	1	68	2.009	2.205	14.07	24360	4.518	0.213	NA	0.13	0.62	32.445	-146.134
69	1	69	2.041	2.175	14.28	31820	4.562	0.182	NA	0.044	0.21	-43.23	-75.675
70	1	70	2.005	2.157	14.49	27886	4.603	0.166	NA	0.041	0.193	-153.035	-109.805
71	1	71	1.965	2.147	14.7	28582	4.643	0.168	NA	0.04	0.192	-166.695	-13.659
72	1	72	1.979	2.127	14.91	30463	4.667	0.145	NA	0.024	0.114	-55.88	110.815
73	1	73	2.044	2.114	15.12	22033	4.734	0.121	NA	0.067	0.319	-11.931	43.949
74	1	74	2.078	2.09	15.33	21864	4.775	0.107	NA	0.041	0.197	-34.406	-22.476
75	1	75	2.075	2.032	15.54	23020	4.834	0.056	NA	0.059	0.279	-93.742	-59.336
76	1	76	2.062	2.08	15.75	29427	4.884	0.092	NA	0.05	0.239	104.211	-162.047
77	1	77	2.067	2.099	15.96	32629	4.903	0.11	NA	0.019	0.089	75.75	-28.461
78	1	78	2.025	2.02	16.17	33471	4.992	0.028	NA	0.089	0.423	-118.092	166.158
79	1	79	2.101	2.067	16.38	31168	5.081	0.1	NA	0.089	0.424	32.011	150.102
80	1	80	2.087	2.043	16.59	32721	5.108	0.074	NA	0.027	0.13	-119.06	-151.071
81	1	81	2.086	2.103	16.8	28842	5.168	0.122	NA	0.06	0.285	90.827	-150.113
82	1	82	2.035	2.109	17.01	33028	5.22	0.115	NA	0.052	0.246	173.657	82.83
83	1	83	2.061	2.158	17.22	27910	5.275	0.167	NA	0.055	0.264	62.142	-111.515
84	1	84	2.092	2.142	17.43	30122	5.31	0.16	NA	0.035	0.167	-26.813	-88.955
85	1	85	2.108	2.199	17.64	33864	5.369	0.219	NA	0.059	0.282	74.283	101.097
86	1	86	2.101	2.253	17.85	33337	5.424	0.268	NA	0.054	0.259	97.887	23.604
87	1	87	2.164	2.172	18.06	30112	5.526	0.221	NA	0.103	0.489	-52.413	-150.301
88	1	88	2.19	2.184	18.27	25060	5.555	0.246	NA	0.029	0.138	25.358	77.771
89	1	89	2.223	2.202	18.48	28159	5.593	0.282	NA	0.038	0.18	28.738	3.38
90	1	90	2.152	2.214	18.69	28761	5.665	0.25	NA	0.072	0.343	170.565	141.826
91	1	91	2.078	2.201	18.9	19089	5.74	0.212	NA	0.075	0.359	-169.925	19.51
92	1	92	2.108	2.218	19.11	27609	5.775	0.237	NA	0.035	0.166	29.293	-160.782
93	1	93	2.156	2.286	19.32	23424	5.859	0.317	NA	0.084	0.398	54.717	25.425
94	1	94	2.167	2.261	19.53	19441	5.886	0.3	NA	0.027	0.128	-66.494	-121.211
95	1	95	2.153	2.243	19.74	32447	5.909	0.276	NA	0.024	0.112	-127.142	-60.648
96	1	96	2.134	2.247	19.95	28725	5.929	0.273	NA	0.02	0.093	166.727	-66.131
97	1	97	2.151	2.282	20.16	32900	5.967	0.311	NA	0.038	0.182	63.741	-102.986
98	1	98	2.144	2.246	20.37	17030	6.004	0.275	NA	0.037	0.174	-101.378	-165.119
99	1	99	2.173	2.316	20.58	22062	6.08	0.351	NA	0.076	0.362	67.586	168.964
100	1	100	2.181	2.266	20.79	21446	6.13	0.31	NA	0.05	0.24	-80.072	-147.658
101	1	101	2.208	2.249	21	18604	6.162	0.309	NA	0.031	0.15	-33.184	46.888
102	1	102	2.318	2.342	21.21	21649	6.306	0.45	NA	0.144	0.687	40.208	73.391
103	1	103	2.272	2.358	21.42	22470	6.354	0.436	NA	0.048	0.229	160.7	120.492
104	1	104	2.298	2.406	21.63	22504	6.409	0.491	NA	0.055	0.261	61.762	-98.938
105	1	105	2.255	2.362	21.84	21764	6.471	0.43	NA	0.062	0.295	-134.179	164.059
106	1	106	2.206	2.376	22.05	10732	6.522	0.419	NA	0.051	0.243	164.361	-61.461
107	1	107	2.162	2.323	22.26	16006	6.59	0.354	NA	0.068	0.324	-130.026	65.613
108	1	108	2.243	2.252	22.47	16936	6.698	0.333	NA	0.108	0.515	-41.35	88.676
109	1	109	2.218	2.281	22.68	23961	6.737	0.342	NA	0.039	0.185	131.654	173.004
110	1	110	2.171	2.268	22.89	17723	6.785	0.307	NA	0.048	0.23	-163.837	64.51
111	1	111	2.224	2.306	23.1	22291	6.85	0.366	NA	0.065	0.308	35.805	-160.359
112	1	112	2.306	2.296	23.31	14357	6.933	0.408	NA	0.083	0.395	-6.44	-42.245
113	1	113	2.239	2.214	23.52	12652	7.039	0.301	NA	0.106	0.506	-129.304	-122.863
114	1	114	2.302	2.216	23.73	11498	7.102	0.349	NA	0.063	0.3	1.879	131.182
115	1	115	2.275	2.211	23.94	14303	7.129	0.325	NA	0.027	0.129	-168.952	-170.83
116	1	116	2.182	2.157	24.15	8853	7.237	0.221	NA	0.108	0.513	-150.218	18.734
117	1	117	2.143	2.256	24.36	9753	7.343	0.285	NA	0.106	0.506	111.494	-98.288
118	1	118	2.087	2.238	24.57	5425	7.402	0.25	NA	0.059	0.279	-161.919	86.587
119	1	119	2.081	2.201	24.78	8206	7.439	0.213	NA	0.038	0.18	-99.202	62.717
120	1	120	2.14	2.203	24.99	7746	7.499	0.235	NA	0.059	0.282	1.946	101.148
121	1	121	2.159	2.21	25.2	6882	7.518	0.25	NA	0.02	0.094	20.586	18.64
122	1	122	2.127	2.271	25.41	13307	7.587	0.293	NA	0.069	0.328	117.018	96.433
123	1	123	2.157	2.209	25.62	9235	7.656	0.248	NA	0.069	0.327	-64.876	178.105
124	1	124	2.089	2.232	25.83	6487	7.727	0.245	NA	0.071	0.337	161.31	-133.813
125	1	125	2.162	2.287	26.04	5723	7.818	0.32	NA	0.091	0.434	37.577	-123.733
126	1	126	2.167	2.234	26.25	5060	7.871	0.275	NA	0.053	0.253	-84.296	-121.873
127	1	127	2.265	2.335	26.46	6077	8.012	0.413	NA	0.141	0.669	45.891	130.186
128	1	128	2.274	2.341	26.67	3392	8.022	0.422	NA	0.011	0.051	33.611	-12.279
129	1	129	2.241	2.34	26.88	3869	8.055	0.404	NA	0.033	0.156	-178.272	148.116
130	1	130	2.216	2.29	27.09	2280	8.111	0.348	NA	0.056	0.265	-116.087	62.185
131	1	131	2.27	2.369	27.3	4113	8.206	0.444	NA	0.095	0.455	55.685	171.772
132	1	132	2.259	2.455	27.51	8445	8.293	0.514	NA	0.087	0.415	97.508	41.823
133	1	133	2.386	2.573	27.72	22440	8.467	0.678	NA	0.173	0.826	42.578	-54.93
134	1	134	2.358	2.611	27.93	27647	8.515	0.698	NA	0.048	0.228	125.813	83.235
135	1	135	2.389	2.594	28.14	22971	8.55	0.698	NA	0.035	0.166	-29.463	-155.276
136	1	136	2.495	2.638	28.35	30655	8.665	0.793	NA	0.115	0.547	22.365	51.828
137	1	137	2.304	2.428	28.56	8117	8.948	0.512	NA	0.284	1.351	-132.229	-154.595
138	1	138	2.306	2.483	28.77	16241	9.003	0.56	NA	0.055	0.261	88.44	-139.331
139	1	139	2.284	2.406	28.98	7402	9.082	0.483	NA	0.08	0.379	-105.86	165.7
140	1	140	2.235	2.407	29.19	2958	9.132	0.46	NA	0.05	0.236	179.419	-74.721
141	1	141	2.18	2.345	29.4	3688	9.215	0.381	NA	0.083	0.394	-131.676	48.905
142	1	142	2.191	2.355	29.61	3148	9.23	0.394	NA	0.015	0.073	40.237	171.913
143	1	143	2.176	2.291	29.82	2929	9.296	0.33	NA	0.066	0.313	-103.823	-144.06
144	1	144	2.078	2.207	30.03	1339	9.425	0.218	NA	0.129	0.613	-139.371	-35.548
145	1	145	2.201	2.29	30.24	22709	9.573	0.34	NA	0.148	0.706	33.858	173.229
146	1	146	2.119	2.198	30.45	6327	9.696	0.222	NA	0.123	0.585	-131.67	-165.528
147	1	147	2.171	2.277	30.66	32349	9.79	0.315	NA	0.094	0.447	56.816	-171.513
148	1	148	2.152	2.268	30.87	31995	9.81	0.299	NA	0.021	0.098	-154.626	148.557
149	1	149	2.131	2.303	31.08	32883	9.851	0.324	NA	0.041	0.193	121.081	-84.293
150	1	150	2.135	2.28	31.29	31656	9.874	0.304	NA	0.023	0.11	-81.056	157.863
151	1	151	2.148	2.231	31.5	32345	9.925	0.263	NA	0.051	0.241	-75.089	5.967
152	1	152	2.163	2.285	31.71	32925	9.981	0.319	NA	0.057	0.27	74.975	150.064
153	1	153	2.052	2.217	31.92	31735	10.112	0.224	NA	0.13	0.62	-148.198	136.827
154	1	154	1.983	2.158	32.13	33838	10.202	0.172	NA	0.09	0.43	-139.716	8.482
155	1	155	1.887	2.104	32.34	31562	10.312	0.183	NA	0.11	0.524	-150.499	-10.783
156	1	156	1.849	2.115	32.55	32704	10.352	0.221	NA	0.04	0.189	164.178	-45.323
157	1	157	1.746	2.051	32.76	32529	10.473	0.293	NA	0.121	0.577	-148.042	47.779
158	1	158	1.753	2.069	32.97	32413	10.492	0.29	NA	0.019	0.092	68.358	-143.599
159	1	159	1.834	1.974	33.18	32665	10.617	0.201	NA	0.124	0.592	-49.748	-118.107
160	1	160	1.93	1.991	33.39	32217	10.714	0.104	NA	0.098	0.465	9.801	59.55
161	1	161	2.015	1.956	33.6	32584	10.806	0.041	NA	0.092	0.439	-21.827	-31.629
162	1	162	1.93	2.015	33.81	32424	10.909	0.105	NA	0.103	0.491	145.489	167.317
163	1	163	1.92	1.954	34.02	32761	10.971	0.12	NA	0.062	0.294	-99.461	115.049
164	1	164	2.016	1.937	34.23	31874	11.069	0.059	NA	0.098	0.465	-9.816	89.645
165	1	165	1.998	1.98	34.44	33395	11.115	0.037	NA	0.046	0.221	112.714	122.53
166	1	166	1.932	1.996	34.65	32262	11.183	0.101	NA	0.068	0.322	166.827	54.113
167	1	167	2.035	2.015	34.86	32206	11.287	0.022	NA	0.104	0.495	10.795	-156.033
168	1	168	2.007	1.996	35.07	32552	11.32	0.026	NA	0.033	0.159	-144.764	-155.559
169	1	169	1.955	2.016	35.28	32369	11.376	0.082	NA	0.056	0.268	158.5	-56.735
170	1	170	2.003	1.99	35.49	33655	11.431	0.031	NA	0.055	0.26	-28.941	172.558
171	1	171	2.072	1.98	35.7	33371	11.501	0.042	NA	0.071	0.336	-8.449	20.492
172	1	172	2.138	2.07	35.91	32031	11.613	0.129	NA	0.111	0.53	54.096	62.545
173	1	173	2.112	2.084	36.12	32974	11.641	0.12	NA	0.029	0.137	151.272	97.176
174	1	174	2.202	2.112	36.33	32631	11.735	0.206	NA	0.094	0.446	17.883	-133.388
175	1	175	2.074	2.074	36.54	32650	11.869	0.09	NA	0.134	0.636	-163.368	178.748
176	1	176	2.054	2.016	36.75	32081	11.93	0.03	NA	0.062	0.293	-108.786	54.582
177	1	177	2.018	1.967	36.96	32776	11.991	0.031	NA	0.06	0.288	-126.599	-17.813
178	1	178	1.935	1.993	37.17	31731	12.078	0.099	NA	0.087	0.414	162.903	-70.498
179	1	179	2.086	2.022	37.38	32674	12.232	0.06	NA	0.154	0.735	10.868	-152.035
180	1	180	2.071	2.025	37.59	32840	12.248	0.049	NA	0.015	0.074	168.753	157.884
181	1	181	2.159	2.082	37.8	33568	12.353	0.154	NA	0.105	0.501	33.066	-135.687
182	1	182	2.107	2.049	38.01	32153	12.415	0.092	NA	0.062	0.295	-147.965	178.969
183	1	183	2.098	2.075	38.22	33171	12.442	0.104	NA	0.027	0.128	109.794	-102.241
184	1	184	2.085	2.202	38.43	32962	12.569	0.215	NA	0.128	0.609	95.743	-14.051
185	1	185	2.044	2.196	38.64	31684	12.611	0.202	NA	0.042	0.199	-171.404	92.853
186	1	186	2.118	2.199	38.85	32514	12.686	0.222	NA	0.074	0.354	2.721	174.124
187	1	187	2.136	2.161	39.06	31904	12.728	0.197	NA	0.042	0.202	-64.086	-66.806
188	1	188	2.087	2.126	39.27	32878	12.789	0.143	NA	0.061	0.289	-144.716	-80.63
189	1	189	2.059	2.124	39.48	32281	12.817	0.133	NA	0.028	0.133	-175.198	-30.482
190	1	190	2.084	2.081	39.69	33365	12.866	0.101	NA	0.049	0.235	-60.071	115.127
191	1	191	2.132	2.062	39.9	32985	12.918	0.121	NA	0.052	0.248	-20.924	39.147
192	1	192	2.131	2.09	40.11	32629	12.946	0.137	NA	0.028	0.132	93.729	114.653
193	1	193	2.057	2.081	40.32	32059	13.02	0.091	NA	0.075	0.355	-173.128	93.143
194	1	194	2.092	2.038	40.53	32951	13.076	0.073	NA	0.056	0.266	-51.004	122.125
195	1	195	2.167	2.124	40.74	33111	13.191	0.187	NA	0.115	0.545	49.126	100.129
196	1	196	2.172	2.071	40.95	33917	13.244	0.159	NA	0.053	0.254	-84.454	-133.58
197	1	197	2.153	2.125	41.16	31758	13.301	0.178	NA	0.057	0.273	109.516	-166.03
198	1	198	2.103	2.092	41.37	32900	13.361	0.121	NA	0.059	0.283	-146.219	104.265
199	1	199	2.185	2.079	41.58	33149	13.444	0.174	NA	0.083	0.394	-9.373	136.846
200	1	200	2.238	2.09	41.79	32243	13.498	0.226	NA	0.054	0.258	11.774	21.147
