# Supplementary material for: Random sub-diffusion and capture of genes by the nuclear pore reduces dynamics and coordinates inter-chromosomal movement
Source: eLife. 2021 May 18;10:e66238. doi: 10.7554/eLife.66238 (PMC8195609; doi:10.7554/eLife.66238)
Supplement: Figure 6—source data 1. [file elife-66238-fig6-data1.zip › CLUST_DB/CLUST_HIS4dip_MinusH/190814_QuickCap_H4dip_MinusH_Sec_02.csv]

Nr	TID	PID	x [micron]	y [micron]	t [sec]	I [val]	Len [micron]	D2S [micron]	D2R [micron]	D2P [micron]	v [micron/sec]	α [deg]	Δα [deg]
1	1	1	1.157	1.539	0	29119	0	0	NA	NA	NA	NA	NA
2	1	2	1.115	1.57	0.21	23035	0.052	0.052	NA	0.052	0.248	143.796	NA
3	1	3	0.969	1.52	0.42	22169	0.206	0.189	NA	0.154	0.735	-161.1	55.104
4	1	4	1.053	1.522	0.63	33209	0.291	0.105	NA	0.084	0.401	1.115	162.215
5	1	5	1.018	1.602	0.84	33928	0.379	0.153	NA	0.088	0.419	113.717	112.602
6	1	6	1.065	1.568	1.05	32930	0.438	0.096	NA	0.059	0.281	-36.224	-149.941
7	1	7	1.135	1.66	1.26	33907	0.554	0.123	NA	0.116	0.553	53.062	89.286
8	1	8	1.118	1.669	1.47	27999	0.573	0.135	NA	0.019	0.092	153.919	100.857
9	1	9	1.015	1.6	1.68	34035	0.697	0.155	NA	0.124	0.589	-146.396	59.684
10	1	10	0.987	1.597	1.89	33011	0.725	0.18	NA	0.028	0.135	-173.655	-27.259
11	1	11	1.019	1.593	2.1	34007	0.758	0.148	NA	0.033	0.157	-8.041	165.615
12	1	12	1.054	1.67	2.31	32025	0.843	0.166	NA	0.085	0.403	65.51	73.551
13	1	13	1.079	1.633	2.52	30058	0.887	0.121	NA	0.045	0.213	-55.789	-121.299
14	1	14	1.157	1.698	2.73	33134	0.989	0.159	NA	0.101	0.482	40.192	95.981
15	1	15	1.165	1.723	2.94	32424	1.015	0.184	NA	0.026	0.126	72.667	32.475
16	1	16	1.277	1.703	3.15	33527	1.129	0.203	NA	0.114	0.542	-10.152	-82.819
17	1	17	1.433	1.759	3.36	12119	1.294	0.352	NA	0.166	0.788	19.63	29.783
18	1	18	1.427	1.786	3.57	32883	1.322	0.366	NA	0.027	0.13	100.819	81.189
19	1	19	1.481	1.845	3.78	33454	1.402	0.446	NA	0.08	0.382	47.914	-52.905
20	1	20	1.447	1.821	3.99	33525	1.443	0.405	NA	0.042	0.198	-145.016	167.07
21	1	21	1.4	1.828	4.2	33339	1.491	0.377	NA	0.047	0.225	172.338	-42.645
22	1	22	1.336	1.767	4.41	32413	1.579	0.289	NA	0.089	0.422	-136.845	50.816
23	1	23	1.381	1.844	4.62	25226	1.668	0.378	NA	0.089	0.423	59.277	-163.878
24	1	24	1.384	1.81	4.83	19970	1.702	0.353	NA	0.034	0.162	-84.091	-143.367
25	1	25	1.486	1.856	5.04	27086	1.814	0.457	NA	0.112	0.532	24.658	108.749
26	1	26	1.524	1.773	5.25	12648	1.905	0.435	NA	0.091	0.434	-65.511	-90.169
27	1	27	1.419	1.762	5.46	26850	2.01	0.344	NA	0.105	0.501	-173.809	-108.297
28	1	28	1.502	1.737	5.67	11554	2.096	0.397	NA	0.086	0.411	-16.939	156.87
29	1	29	1.385	1.727	5.88	22361	2.214	0.295	NA	0.117	0.558	-175.221	-158.282
30	1	30	1.373	1.69	6.09	24695	2.252	0.264	NA	0.038	0.183	-107.399	67.822
31	1	31	1.373	1.649	6.3	21000	2.293	0.242	NA	0.041	0.196	-91.156	16.243
32	1	32	1.271	1.704	6.51	22483	2.408	0.201	NA	0.115	0.549	151.414	-117.431
33	1	33	1.313	1.756	6.72	26272	2.475	0.267	NA	0.066	0.316	50.635	-100.779
34	1	34	1.305	1.795	6.93	24876	2.514	0.295	NA	0.04	0.189	101.776	51.142
35	1	35	1.269	1.745	7.14	29207	2.576	0.234	NA	0.062	0.293	-126.291	131.932
36	1	36	1.337	1.739	7.35	13595	2.644	0.269	NA	0.068	0.325	-5.174	121.117
37	1	37	1.265	1.658	7.56	16383	2.753	0.16	NA	0.109	0.517	-131.864	-126.69
38	1	38	1.408	1.662	7.77	10323	2.896	0.279	NA	0.143	0.682	1.482	133.347
39	1	39	1.431	1.643	7.98	6948	2.926	0.293	NA	0.03	0.142	-38.077	-39.559
40	1	40	1.426	1.616	8.19	8612	2.954	0.279	NA	0.028	0.133	-100.882	-62.806
41	1	41	1.339	1.572	8.4	12567	3.051	0.185	NA	0.097	0.464	-153.245	-52.363
42	1	42	1.42	1.551	8.61	26525	3.135	0.263	NA	0.084	0.398	-14.298	138.947
43	1	43	1.464	1.455	8.82	15176	3.241	0.318	NA	0.105	0.502	-65.513	-51.215
44	1	44	1.489	1.504	9.03	16509	3.296	0.334	NA	0.055	0.264	62.258	127.771
45	1	45	1.425	1.528	9.24	20309	3.364	0.268	NA	0.068	0.326	159.63	97.372
46	1	46	1.516	1.499	9.45	24774	3.46	0.361	NA	0.095	0.454	-17.772	-177.402
47	1	47	1.464	1.466	9.66	28234	3.521	0.315	NA	0.062	0.294	-147.9	-130.128
48	1	48	1.425	1.59	9.87	31765	3.651	0.272	NA	0.129	0.616	107.573	-104.526
49	1	49	1.411	1.561	10.08	17728	3.683	0.255	NA	0.032	0.152	-115.378	137.049
50	1	50	1.461	1.502	10.29	14129	3.76	0.307	NA	0.077	0.369	-49.532	65.846
51	1	51	1.45	1.537	10.5	6581	3.797	0.293	NA	0.037	0.175	107.112	156.644
52	1	52	1.515	1.454	10.71	17258	3.902	0.368	NA	0.105	0.498	-52.031	-159.143
53	1	53	1.511	1.488	10.92	22101	3.935	0.357	NA	0.034	0.16	97.389	149.42
54	1	54	1.599	1.461	11.13	10877	4.027	0.449	NA	0.092	0.439	-17.042	-114.431
55	1	55	1.495	1.548	11.34	10073	4.163	0.338	NA	0.136	0.646	139.979	157.021
56	1	56	1.264	1.494	11.55	20117	4.4	0.116	NA	0.237	1.128	-166.775	53.247
57	1	57	1.253	1.511	11.76	17951	4.421	0.1	NA	0.021	0.099	121.565	-71.661
58	1	58	1.216	1.451	11.97	22747	4.492	0.106	NA	0.071	0.338	-121.739	116.696
59	1	59	1.198	1.447	12.18	25175	4.51	0.101	NA	0.018	0.087	-167.434	-45.695
60	1	60	1.359	1.451	12.39	7270	4.671	0.221	NA	0.161	0.765	1.274	168.708
61	1	61	1.365	1.514	12.6	24622	4.734	0.209	NA	0.064	0.303	84.924	83.65
62	1	62	1.22	1.514	12.81	33617	4.879	0.068	NA	0.145	0.689	179.996	95.072
63	1	63	1.22	1.498	13.02	28842	4.895	0.075	NA	0.016	0.075	-91.372	88.632
64	1	64	1.243	1.517	13.23	16945	4.924	0.089	NA	0.03	0.142	37.74	129.112
65	1	65	1.298	1.592	13.44	14286	5.017	0.15	NA	0.093	0.443	53.877	16.137
66	1	66	1.202	1.483	13.65	22656	5.162	0.072	NA	0.145	0.688	-131.505	174.619
67	1	67	1.2	1.552	13.86	20345	5.231	0.045	NA	0.069	0.327	91.438	-137.057
68	1	68	1.223	1.553	14.07	16703	5.253	0.067	NA	0.022	0.107	2.949	-88.489
69	1	69	1.276	1.543	14.28	25102	5.307	0.119	NA	0.054	0.257	-10.894	-13.843
70	1	70	1.307	1.469	14.49	23871	5.388	0.166	NA	0.081	0.385	-66.94	-56.045
71	1	71	1.315	1.457	14.7	22747	5.401	0.178	NA	0.014	0.065	-58.124	8.815
72	1	72	1.309	1.449	14.91	30101	5.412	0.177	NA	0.01	0.049	-125.413	-67.288
73	1	73	1.345	1.524	15.12	32966	5.496	0.188	NA	0.084	0.398	64.655	-169.933
74	1	74	1.483	1.491	15.33	26097	5.638	0.329	NA	0.142	0.678	-13.424	-78.079
75	1	75	1.42	1.458	15.54	19148	5.709	0.275	NA	0.071	0.339	-152.341	-138.917
76	1	76	1.408	1.515	15.75	14400	5.767	0.252	NA	0.058	0.276	101.522	-106.137
77	1	77	1.397	1.522	15.96	20533	5.78	0.241	NA	0.013	0.063	147.644	46.122
78	1	78	1.401	1.594	16.17	19351	5.853	0.25	NA	0.072	0.344	86.867	-60.777
79	1	79	1.453	1.611	16.38	20358	5.907	0.305	NA	0.055	0.261	18.246	-68.621
80	1	80	1.446	1.642	16.59	21971	5.939	0.307	NA	0.031	0.149	102.616	84.371
81	1	81	1.473	1.729	16.8	21715	6.03	0.369	NA	0.091	0.434	72.715	-29.901
82	1	82	1.497	1.666	17.01	27296	6.097	0.363	NA	0.067	0.32	-69.252	-141.967
83	1	83	1.478	1.704	17.22	27891	6.139	0.361	NA	0.043	0.203	116.212	-174.536
84	1	84	1.432	1.606	17.43	17203	6.248	0.283	NA	0.109	0.518	-115.035	128.753
85	1	85	1.434	1.594	17.64	15641	6.26	0.282	NA	0.011	0.055	-82.177	32.858
86	1	86	1.42	1.581	17.85	23106	6.279	0.267	NA	0.019	0.09	-134.963	-52.786
87	1	87	1.332	1.495	18.06	21041	6.402	0.181	NA	0.123	0.586	-135.842	-0.879
88	1	88	1.322	1.531	18.27	17254	6.439	0.165	NA	0.037	0.178	105.411	-118.747
89	1	89	1.403	1.607	18.48	20000	6.549	0.255	NA	0.11	0.526	43.347	-62.065
90	1	90	1.492	1.579	18.69	31133	6.643	0.337	NA	0.094	0.446	-17.3	-60.647
91	1	91	1.507	1.653	18.9	24586	6.719	0.368	NA	0.076	0.361	79.003	96.303
92	1	92	1.416	1.597	19.11	33597	6.826	0.265	NA	0.107	0.509	-147.893	133.103
93	1	93	1.426	1.585	19.32	31142	6.841	0.273	NA	0.015	0.071	-48.445	99.449
94	1	94	1.398	1.526	19.53	28288	6.906	0.242	NA	0.066	0.312	-114.733	-66.289
95	1	95	1.466	1.523	19.74	33563	6.974	0.309	NA	0.068	0.322	-2.031	112.703
96	1	96	1.495	1.57	19.95	20735	7.029	0.34	NA	0.055	0.263	57.696	59.727
97	1	97	1.434	1.458	20.16	20482	7.157	0.289	NA	0.128	0.608	-118.803	-176.5
98	1	98	1.374	1.425	20.37	26922	7.226	0.245	NA	0.069	0.329	-151.077	-32.274
99	1	99	1.453	1.507	20.58	15330	7.34	0.298	NA	0.114	0.543	45.886	-163.037
100	1	100	1.34	1.548	20.79	24012	7.46	0.183	NA	0.121	0.574	160.011	114.125
101	1	101	1.355	1.428	21	25696	7.581	0.227	NA	0.12	0.574	-82.667	117.322
102	1	102	1.393	1.43	21.21	33531	7.619	0.26	NA	0.038	0.181	2.499	85.166
103	1	103	1.395	1.531	21.42	33196	7.72	0.238	NA	0.101	0.483	89.028	86.529
104	1	104	1.347	1.589	21.63	33036	7.795	0.197	NA	0.074	0.355	129.406	40.378
105	1	105	1.403	1.566	21.84	28917	7.855	0.248	NA	0.061	0.289	-22.45	-151.856
106	1	106	1.346	1.593	22.05	19571	7.919	0.196	NA	0.063	0.302	154.762	177.212
107	1	107	1.395	1.635	22.26	21233	7.983	0.257	NA	0.065	0.308	40.861	-113.902
108	1	108	1.409	1.603	22.47	16731	8.018	0.26	NA	0.035	0.167	-66.537	-107.398
109	1	109	1.423	1.529	22.68	25883	8.094	0.266	NA	0.075	0.359	-79.584	-13.047
110	1	110	1.345	1.519	22.89	22626	8.172	0.189	NA	0.078	0.371	-172.884	-93.3
111	1	111	1.13	1.415	23.1	22632	8.411	0.127	NA	0.239	1.14	-154.25	18.634
112	1	112	1.16	1.425	23.31	18114	8.443	0.114	NA	0.032	0.152	17.96	172.21
113	1	113	1.138	1.342	23.52	34184	8.529	0.199	NA	0.086	0.41	-104.578	-122.538
114	1	114	1.221	1.463	23.73	29879	8.676	0.099	NA	0.147	0.699	55.84	160.419
115	1	115	1.254	1.372	23.94	25337	8.773	0.194	NA	0.097	0.464	-70.161	-126.002
116	1	116	1.298	1.463	24.15	29499	8.875	0.161	NA	0.101	0.483	64.132	134.293
117	1	117	1.307	1.468	24.36	10685	8.885	0.166	NA	0.01	0.049	30.04	-34.092
118	1	118	1.308	1.486	24.57	20544	8.903	0.16	NA	0.018	0.085	88.782	58.742
119	1	119	1.308	1.454	24.78	8804	8.934	0.174	NA	0.032	0.15	-88.58	-177.362
120	1	120	1.388	1.501	24.99	5661	9.027	0.234	NA	0.092	0.439	30.274	118.855
121	1	121	1.519	1.423	25.2	3462	9.179	0.38	NA	0.152	0.724	-30.635	-60.909
122	1	122	1.508	1.477	25.41	4168	9.233	0.356	NA	0.055	0.261	101.507	132.142
123	1	123	1.348	1.471	25.62	14261	9.393	0.203	NA	0.16	0.762	-177.818	80.675
124	1	124	1.348	1.663	25.83	31298	9.585	0.227	NA	0.192	0.913	90.006	-92.176
125	1	125	1.419	1.646	26.04	23225	9.658	0.283	NA	0.073	0.348	-13.011	-103.018
126	1	126	1.433	1.632	26.25	8686	9.678	0.291	NA	0.02	0.093	-45.452	-32.44
127	1	127	1.455	1.634	26.46	7005	9.7	0.313	NA	0.022	0.107	4.173	49.624
128	1	128	1.475	1.535	26.67	3323	9.801	0.318	NA	0.1	0.478	-78.409	-82.582
129	1	129	1.456	1.518	26.88	2788	9.827	0.3	NA	0.026	0.125	-138.041	-59.632
130	1	130	1.749	1.244	27.09	23159	10.228	0.661	NA	0.401	1.91	-43.087	94.954
131	1	131	1.533	1.488	27.3	8366	10.553	0.38	NA	0.325	1.55	131.495	174.581
132	1	132	1.511	1.516	27.51	9435	10.589	0.355	NA	0.036	0.169	127.83	-3.665
133	1	133	1.557	1.479	27.72	7069	10.648	0.405	NA	0.059	0.28	-38.561	-166.391
134	1	134	1.46	1.542	27.93	4177	10.764	0.303	NA	0.116	0.553	147.232	-174.206
135	1	135	1.448	1.566	28.14	8096	10.79	0.293	NA	0.027	0.126	115.096	-32.137
136	1	136	1.68	1.433	28.35	6824	11.057	0.534	NA	0.267	1.271	-29.775	-144.871
137	1	137	1.64	1.528	28.56	8078	11.16	0.483	NA	0.102	0.487	113.012	142.788
138	1	138	1.72	1.442	28.77	5006	11.277	0.571	NA	0.117	0.556	-47.002	-160.014
139	1	139	1.762	1.467	28.98	5126	11.325	0.609	NA	0.049	0.233	30.501	77.503
140	1	140	1.737	1.403	29.19	6109	11.394	0.596	NA	0.068	0.326	-111.377	-141.878
141	1	141	1.701	1.456	29.4	5422	11.457	0.55	NA	0.063	0.302	124.351	-124.272
142	1	142	1.606	1.507	29.61	5606	11.566	0.45	NA	0.108	0.516	151.739	27.388
143	1	143	1.731	1.597	29.82	13139	11.72	0.577	NA	0.154	0.735	35.485	-116.254
144	1	144	1.815	1.626	30.03	9179	11.809	0.664	NA	0.089	0.424	19.627	-15.858
145	1	145	1.751	1.795	30.24	13088	11.989	0.646	NA	0.18	0.857	110.956	91.329
146	1	146	1.836	1.795	30.45	28172	12.074	0.725	NA	0.085	0.405	0.116	-110.84
147	1	147	1.768	1.729	30.66	19605	12.169	0.64	NA	0.095	0.45	-136.129	-136.245
148	1	148	1.828	1.768	30.87	31272	12.241	0.709	NA	0.072	0.343	32.572	168.701
149	1	149	1.765	1.792	31.08	16443	12.309	0.658	NA	0.068	0.325	159.122	126.55
150	1	150	1.741	1.832	31.29	26237	12.355	0.653	NA	0.046	0.218	120.545	-38.577
151	1	151	1.803	1.783	31.5	17275	12.433	0.69	NA	0.078	0.372	-38.433	-158.979
152	1	152	1.719	1.736	31.71	26323	12.529	0.595	NA	0.096	0.456	-150.737	-112.304
153	1	153	1.626	1.756	31.92	12550	12.624	0.517	NA	0.095	0.453	167.818	-41.445
154	1	154	1.696	1.635	32.13	13791	12.765	0.547	NA	0.141	0.669	-60.016	132.166
155	1	155	1.704	1.685	32.34	17602	12.815	0.566	NA	0.051	0.242	81.633	141.648
156	1	156	1.541	1.72	32.55	33759	12.982	0.424	NA	0.167	0.794	167.742	86.109
157	1	157	1.473	1.756	32.76	21900	13.059	0.383	NA	0.077	0.365	152.233	-15.509
158	1	158	1.543	1.8	32.97	21092	13.142	0.466	NA	0.083	0.395	32.326	-119.907
159	1	159	1.412	1.82	33.18	27293	13.274	0.379	NA	0.132	0.63	171.556	139.23
160	1	160	1.419	1.746	33.39	14493	13.348	0.334	NA	0.074	0.352	-84.705	103.74
161	1	161	1.446	1.756	33.6	14604	13.377	0.361	NA	0.029	0.138	19.317	104.022
162	1	162	1.44	1.648	33.81	13090	13.484	0.303	NA	0.108	0.512	-93.374	-112.691
163	1	163	1.498	1.59	34.02	8392	13.567	0.345	NA	0.082	0.392	-45.194	48.181
164	1	164	1.546	1.669	34.23	9674	13.66	0.41	NA	0.093	0.443	58.808	104.002
165	1	165	1.405	1.543	34.44	5604	13.849	0.248	NA	0.19	0.904	-138.029	163.163
166	1	166	1.443	1.522	34.65	10483	13.893	0.286	NA	0.043	0.206	-28.62	109.409
167	1	167	1.576	1.493	34.86	9401	14.029	0.421	NA	0.136	0.648	-12.235	16.385
168	1	168	1.692	1.421	35.07	5668	14.166	0.548	NA	0.137	0.651	-31.894	-19.658
169	1	169	1.829	1.458	35.28	23417	14.308	0.677	NA	0.142	0.677	15.036	46.93
170	1	170	1.895	1.474	35.49	26873	14.376	0.741	NA	0.068	0.325	14.231	-0.806
171	1	171	1.893	1.454	35.7	31897	14.396	0.741	NA	0.02	0.096	-95.214	-109.445
172	1	172	1.938	1.432	35.91	29678	14.445	0.788	NA	0.049	0.235	-26.56	68.654
173	1	173	1.946	1.367	36.12	33147	14.511	0.808	NA	0.065	0.311	-82.325	-55.765
174	1	174	1.981	1.319	36.33	31304	14.57	0.853	NA	0.059	0.282	-54.137	28.188
175	1	175	1.944	1.361	36.54	32204	14.625	0.807	NA	0.055	0.263	131.478	-174.386
176	1	176	2.003	1.345	36.75	32206	14.686	0.868	NA	0.061	0.29	-15.295	-146.773
177	1	177	1.948	1.343	36.96	31607	14.741	0.815	NA	0.055	0.262	-177.978	-162.683
178	1	178	1.927	1.334	37.17	31677	14.764	0.797	NA	0.023	0.11	-158.603	19.375
179	1	179	1.869	1.312	37.38	30702	14.826	0.747	NA	0.062	0.295	-158.641	-0.037
180	1	180	1.777	1.422	37.59	4599	14.97	0.631	NA	0.144	0.685	129.856	-71.504
181	1	181	1.733	1.551	37.8	8908	15.107	0.576	NA	0.137	0.65	108.816	-21.04
182	1	182	1.75	1.502	38.01	10357	15.159	0.594	NA	0.053	0.251	-71.153	-179.969
183	1	183	1.716	1.491	38.22	7686	15.194	0.561	NA	0.035	0.167	-162.972	-91.819
184	1	184	1.574	1.477	38.43	9841	15.338	0.421	NA	0.143	0.682	-174.408	-11.436
185	1	185	1.496	1.554	38.64	9664	15.447	0.339	NA	0.109	0.519	135.466	-50.126
186	1	186	1.458	1.62	38.85	11603	15.523	0.311	NA	0.077	0.365	120.089	-15.376
187	1	187	1.33	1.573	39.06	19989	15.659	0.176	NA	0.136	0.646	-159.699	80.212
188	1	188	1.554	1.52	39.27	2666	15.889	0.397	NA	0.23	1.095	-13.3	146.399
189	1	189	1.506	1.572	39.48	9535	15.959	0.351	NA	0.07	0.336	132.455	145.755
190	1	190	1.527	1.634	39.69	13262	16.025	0.382	NA	0.065	0.311	71.731	-60.725
191	1	191	1.401	1.629	39.9	22141	16.151	0.26	NA	0.126	0.6	-177.439	110.831
192	1	192	1.406	1.735	40.11	19065	16.257	0.316	NA	0.106	0.505	87.389	-95.172
193	1	193	1.445	1.666	40.32	22724	16.335	0.314	NA	0.078	0.374	-60.322	-147.712
194	1	194	1.488	1.593	40.53	13815	16.421	0.335	NA	0.085	0.407	-59.372	0.95
195	1	195	1.484	1.721	40.74	18478	16.549	0.374	NA	0.128	0.61	91.996	151.369
196	1	196	1.462	1.713	40.95	25109	16.572	0.351	NA	0.023	0.108	-159.673	108.331
197	1	197	1.435	1.77	41.16	27059	16.635	0.361	NA	0.063	0.3	116.008	-84.319
198	1	198	1.469	1.709	41.37	28994	16.704	0.355	NA	0.069	0.331	-60.348	-176.356
199	1	199	1.499	1.813	41.58	33602	16.812	0.438	NA	0.108	0.514	73.999	134.347
200	1	200	1.579	1.824	41.79	33427	16.892	0.508	NA	0.08	0.383	7.569	-66.43
