# Supplementary material for: Random sub-diffusion and capture of genes by the nuclear pore reduces dynamics and coordinates inter-chromosomal movement
Source: eLife. 2021 May 18;10:e66238. doi: 10.7554/eLife.66238 (PMC8195609; doi:10.7554/eLife.66238)
Supplement: Figure 6—source data 1. [file elife-66238-fig6-data1.zip › CLUST_DB/CLUST_HIS4dip_MinusH/190814_QuickCap_H4dip_MinusH_Sec_04.csv]

Nr	TID	PID	x [micron]	y [micron]	t [sec]	I [val]	Len [micron]	D2S [micron]	D2R [micron]	D2P [micron]	v [micron/sec]	α [deg]	Δα [deg]
1	1	1	1.055	2.205	0	25013	0	0	NA	NA	NA	NA	NA
2	1	2	1.042	2.134	0.21	25017	0.072	0.072	NA	0.072	0.343	-100.1	NA
3	1	3	0.985	2.153	0.42	18161	0.133	0.087	NA	0.061	0.288	160.938	-98.963
4	1	4	1.038	2.231	0.63	19799	0.227	0.032	NA	0.094	0.449	55.782	-105.156
5	1	5	1.066	2.292	0.84	20477	0.294	0.088	NA	0.067	0.318	65.376	9.594
6	1	6	1.069	2.25	1.05	13542	0.335	0.048	NA	0.042	0.198	-85.367	-150.742
7	1	7	1.053	2.22	1.26	25092	0.37	0.016	NA	0.035	0.166	-118.509	-33.143
8	1	8	1.195	2.255	1.47	28087	0.517	0.149	NA	0.147	0.698	13.867	132.376
9	1	9	1.161	2.224	1.68	20433	0.563	0.108	NA	0.046	0.22	-137.545	-151.411
10	1	10	1.213	2.207	1.89	20876	0.617	0.158	NA	0.054	0.258	-17.771	119.774
11	1	11	1.068	2.128	2.1	9440	0.781	0.077	NA	0.164	0.783	-151.245	-133.474
12	1	12	1.196	2.176	2.31	19571	0.917	0.144	NA	0.136	0.647	20.409	171.654
13	1	13	1.193	2.245	2.52	19584	0.986	0.144	NA	0.069	0.33	92.129	71.72
14	1	14	1.303	2.278	2.73	23722	1.101	0.259	NA	0.115	0.547	17.06	-75.069
15	1	15	1.245	2.222	2.94	6101	1.182	0.19	NA	0.081	0.386	-136.118	-153.178
16	1	16	1.212	2.228	3.15	6583	1.215	0.158	NA	0.033	0.158	170.315	-53.566
17	1	17	1.184	2.191	3.36	10489	1.261	0.13	NA	0.046	0.217	-126.979	62.706
18	1	18	1.176	2.193	3.57	11229	1.27	0.121	NA	0.009	0.041	172.051	-60.97
19	1	19	1.214	2.205	3.78	6218	1.31	0.159	NA	0.04	0.191	18.32	-153.731
20	1	20	1.193	2.176	3.99	9802	1.346	0.141	NA	0.036	0.174	-125.361	-143.681
21	1	21	1.198	2.12	4.2	13693	1.402	0.166	NA	0.056	0.266	-84.528	40.833
22	1	22	1.231	2.252	4.41	33883	1.538	0.182	NA	0.136	0.649	76.192	160.72
23	1	23	1.173	2.199	4.62	21990	1.617	0.118	NA	0.079	0.375	-137.402	146.406
24	1	24	1.165	2.215	4.83	14361	1.635	0.111	NA	0.018	0.086	114.477	-108.121
25	1	25	1.218	2.206	5.04	16388	1.689	0.163	NA	0.054	0.258	-10.473	-124.951
26	1	26	1.196	2.204	5.25	12102	1.712	0.14	NA	0.023	0.109	-175.852	-165.379
27	1	27	1.202	2.193	5.46	11080	1.724	0.147	NA	0.012	0.058	-59.513	116.34
28	1	28	1.288	2.257	5.67	32968	1.831	0.238	NA	0.107	0.509	36.674	96.186
29	1	29	1.245	2.266	5.88	26205	1.875	0.199	NA	0.044	0.208	168.424	131.751
30	1	30	1.225	2.201	6.09	19886	1.943	0.17	NA	0.068	0.323	-106.661	84.915
31	1	31	1.205	2.145	6.3	16938	2.003	0.162	NA	0.06	0.284	-109.392	-2.732
32	1	32	1.282	2.249	6.51	4676	2.132	0.231	NA	0.129	0.615	53.893	163.285
33	1	33	1.326	2.243	6.72	27886	2.176	0.273	NA	0.044	0.211	-7.731	-61.625
34	1	34	1.35	2.213	6.93	21329	2.215	0.295	NA	0.039	0.185	-51.804	-44.072
35	1	35	1.335	2.158	7.14	27596	2.272	0.284	NA	0.057	0.272	-104.94	-53.136
36	1	36	1.396	2.198	7.35	16066	2.345	0.341	NA	0.074	0.35	33.309	138.249
37	1	37	1.392	2.12	7.56	20354	2.423	0.347	NA	0.078	0.37	-93.088	-126.398
38	1	38	1.295	2.138	7.77	15675	2.522	0.249	NA	0.099	0.469	169.347	-97.564
39	1	39	1.32	2.127	7.98	32590	2.549	0.276	NA	0.027	0.131	-23.536	167.117
40	1	40	1.326	2.15	8.19	17943	2.573	0.277	NA	0.023	0.111	75.408	98.944
41	1	41	1.443	2.188	8.4	15641	2.696	0.388	NA	0.123	0.585	18.023	-57.385
42	1	42	1.414	2.152	8.61	25184	2.742	0.363	NA	0.046	0.22	-129.014	-147.037
43	1	43	1.465	2.068	8.82	28324	2.841	0.433	NA	0.099	0.471	-58.733	70.281
44	1	44	1.422	2.096	9.03	18220	2.892	0.383	NA	0.051	0.245	146.666	-154.601
45	1	45	1.427	2.122	9.24	34434	2.919	0.381	NA	0.027	0.128	80.562	-66.104
46	1	46	1.441	2.118	9.45	14244	2.934	0.395	NA	0.015	0.07	-17.322	-97.883
47	1	47	1.326	2.107	9.66	9213	3.05	0.287	NA	0.116	0.552	-174.585	-157.264
48	1	48	1.337	2.164	9.87	11782	3.107	0.285	NA	0.058	0.275	78.39	-107.024
49	1	49	1.321	2.19	10.08	14419	3.138	0.266	NA	0.031	0.147	122.156	43.765
50	1	50	1.343	2.155	10.29	25580	3.179	0.292	NA	0.041	0.194	-57.026	-179.182
51	1	51	1.293	2.153	10.5	16567	3.228	0.244	NA	0.05	0.236	-176.602	-119.576
52	1	52	1.308	2.158	10.71	12977	3.244	0.257	NA	0.016	0.075	20.884	-162.514
53	1	53	1.373	2.177	10.92	9535	3.312	0.319	NA	0.068	0.322	16.121	-4.763
54	1	54	1.43	2.24	11.13	24049	3.397	0.376	NA	0.085	0.404	48.197	32.077
55	1	55	1.495	2.306	11.34	30532	3.489	0.451	NA	0.093	0.442	45.483	-2.714
56	1	56	1.508	2.3	11.55	19012	3.504	0.463	NA	0.015	0.072	-23.705	-69.188
57	1	57	1.37	2.222	11.76	7411	3.663	0.315	NA	0.159	0.757	-150.394	-126.689
58	1	58	1.376	2.219	11.97	9077	3.67	0.321	NA	0.006	0.031	-28.717	121.677
59	1	59	1.38	2.36	12.18	21194	3.812	0.36	NA	0.142	0.675	88.382	117.098
60	1	60	1.308	2.257	12.39	11148	3.937	0.258	NA	0.126	0.598	-124.895	146.723
61	1	61	1.287	2.233	12.6	10730	3.969	0.234	NA	0.032	0.151	-131.658	-6.763
62	1	62	1.356	2.193	12.81	8345	4.049	0.302	NA	0.08	0.383	-29.994	101.664
63	1	63	1.333	2.268	13.02	14606	4.128	0.286	NA	0.079	0.374	107.035	137.029
64	1	64	1.259	2.174	13.23	6329	4.248	0.207	NA	0.12	0.57	-128.147	124.819
65	1	65	1.297	2.193	13.44	18553	4.29	0.243	NA	0.042	0.202	26.345	154.491
66	1	66	1.292	2.194	13.65	10173	4.295	0.238	NA	0.005	0.025	166.624	140.279
67	1	67	1.161	2.099	13.86	19108	4.458	0.149	NA	0.162	0.773	-144.254	49.121
68	1	68	1.212	2.109	14.07	24627	4.51	0.183	NA	0.052	0.248	10.727	154.981
69	1	69	1.384	2.075	14.28	23167	4.685	0.354	NA	0.176	0.836	-11.175	-21.902
70	1	70	1.387	2.087	14.49	12068	4.698	0.352	NA	0.013	0.061	76.211	87.386
71	1	71	1.461	2.208	14.7	11283	4.839	0.406	NA	0.141	0.672	58.469	-17.742
72	1	72	1.432	2.221	14.91	7754	4.87	0.378	NA	0.031	0.15	154.629	96.16
73	1	73	1.465	2.302	15.12	11616	4.958	0.421	NA	0.087	0.416	68.007	-86.622
74	1	74	1.562	2.328	15.33	10314	5.058	0.521	NA	0.1	0.476	14.866	-53.141
75	1	75	1.527	2.306	15.54	10314	5.098	0.483	NA	0.041	0.194	-148.476	-163.342
76	1	76	1.516	2.155	15.75	11765	5.25	0.464	NA	0.152	0.722	-94.142	54.334
77	1	77	1.563	2.274	15.96	17051	5.378	0.512	NA	0.128	0.609	68.699	162.84
78	1	78	1.504	2.24	16.17	13747	5.445	0.451	NA	0.068	0.322	-149.431	141.87
79	1	79	1.492	2.244	16.38	6109	5.459	0.439	NA	0.013	0.064	160.564	-50.005
80	1	80	1.504	2.195	16.59	6101	5.51	0.449	NA	0.051	0.242	-75.991	123.445
81	1	81	1.497	2.219	16.8	11136	5.534	0.442	NA	0.025	0.118	106.93	-177.079
82	1	82	1.528	2.146	17.01	14854	5.614	0.477	NA	0.079	0.377	-66.747	-173.677
83	1	83	1.502	2.088	17.22	11571	5.677	0.462	NA	0.063	0.301	-114.343	-47.596
84	1	84	1.532	2.114	17.43	14052	5.716	0.486	NA	0.039	0.188	40.703	155.046
85	1	85	1.579	2.145	17.64	22717	5.772	0.527	NA	0.056	0.264	33.228	-7.475
86	1	86	1.602	2.084	17.85	13593	5.836	0.56	NA	0.065	0.308	-68.601	-101.829
87	1	87	1.61	1.983	18.06	15647	5.938	0.598	NA	0.102	0.486	-85.367	-16.766
88	1	88	1.543	2.129	18.27	14914	6.1	0.493	NA	0.161	0.769	114.764	-159.869
89	1	89	1.624	2.06	18.48	13450	6.206	0.587	NA	0.106	0.506	-40.305	-155.069
90	1	90	1.728	1.996	18.69	24145	6.328	0.704	NA	0.122	0.583	-31.566	8.739
91	1	91	1.697	1.99	18.9	21009	6.36	0.677	NA	0.031	0.15	-167.338	-135.772
92	1	92	1.605	2.128	19.11	15020	6.527	0.555	NA	0.167	0.794	123.77	-68.892
93	1	93	1.569	2.189	19.32	16343	6.597	0.514	NA	0.07	0.335	120.735	-3.035
94	1	94	1.634	2.092	19.53	11643	6.713	0.59	NA	0.116	0.554	-55.883	-176.618
95	1	95	1.516	2.184	19.74	12846	6.862	0.461	NA	0.149	0.71	142.229	-161.888
96	1	96	1.562	2.222	19.95	19609	6.923	0.507	NA	0.06	0.287	40.069	-102.16
97	1	97	1.618	2.162	20.16	6726	7.004	0.564	NA	0.082	0.389	-47.27	-87.339
98	1	98	1.618	2.198	20.37	6540	7.04	0.563	NA	0.036	0.171	88.591	135.861
99	1	99	1.617	2.181	20.58	6641	7.057	0.562	NA	0.017	0.082	-95.172	176.236
100	1	100	1.657	2.185	20.79	12799	7.098	0.602	NA	0.04	0.192	5.662	100.835
101	1	101	1.619	2.302	21	18854	7.221	0.572	NA	0.123	0.586	108.176	102.514
102	1	102	1.595	2.305	21.21	12964	7.245	0.549	NA	0.024	0.114	172.999	64.822
103	1	103	1.611	2.358	21.42	10318	7.299	0.576	NA	0.055	0.261	73.124	-99.875
104	1	104	1.667	2.228	21.63	20787	7.44	0.612	NA	0.141	0.671	-66.639	-139.763
105	1	105	1.668	2.226	21.84	12567	7.443	0.613	NA	0.003	0.014	-61.853	4.786
106	1	106	1.673	2.291	22.05	8748	7.509	0.624	NA	0.065	0.311	85.368	147.221
107	1	107	1.71	2.151	22.26	28317	7.654	0.658	NA	0.145	0.69	-75.156	-160.524
108	1	108	1.702	2.265	22.47	13083	7.768	0.65	NA	0.114	0.545	94.301	169.457
109	1	109	1.675	2.308	22.68	5787	7.819	0.628	NA	0.051	0.245	121.893	27.592
110	1	110	1.694	2.314	22.89	8614	7.839	0.648	NA	0.02	0.095	16.307	-105.585
111	1	111	1.65	2.36	23.1	3112	7.903	0.615	NA	0.063	0.302	133.516	117.208
112	1	112	1.659	2.257	23.31	11609	8.006	0.606	NA	0.103	0.491	-85.331	141.153
113	1	113	1.622	2.283	23.52	5523	8.05	0.573	NA	0.045	0.213	144.327	-130.342
114	1	114	1.509	2.403	23.73	3133	8.215	0.496	NA	0.165	0.785	133.278	-11.049
115	1	115	1.513	2.451	23.94	16019	8.263	0.52	NA	0.048	0.227	85.452	-47.826
116	1	116	1.536	2.479	24.15	12827	8.3	0.554	NA	0.037	0.176	51.432	-34.02
117	1	117	1.484	2.433	24.36	8273	8.37	0.486	NA	0.07	0.334	-138.734	169.834
118	1	118	1.559	2.39	24.57	4823	8.457	0.537	NA	0.087	0.414	-29.938	108.796
119	1	119	1.601	2.454	24.78	4774	8.534	0.601	NA	0.077	0.368	56.657	86.595
120	1	120	1.529	2.457	24.99	4962	8.607	0.537	NA	0.072	0.345	178.307	121.651
121	1	121	1.506	2.429	25.2	6882	8.643	0.503	NA	0.036	0.173	-129.681	52.012
122	1	122	1.518	2.486	25.41	7212	8.702	0.542	NA	0.059	0.281	78.034	-152.285
123	1	123	1.477	2.404	25.62	6267	8.793	0.467	NA	0.091	0.436	-116.446	165.519
124	1	124	1.513	2.476	25.83	20844	8.873	0.532	NA	0.08	0.379	63.711	-179.843
125	1	125	1.465	2.484	26.04	4439	8.921	0.496	NA	0.048	0.23	169.829	106.118
126	1	126	1.523	2.379	26.25	2777	9.042	0.5	NA	0.12	0.572	-60.81	129.361
127	1	127	1.402	2.531	26.46	25608	9.235	0.476	NA	0.194	0.923	128.709	-170.48
128	1	128	1.429	2.505	26.67	11543	9.272	0.479	NA	0.037	0.176	-44.509	-173.219
129	1	129	1.435	2.536	26.88	25727	9.304	0.504	NA	0.032	0.151	78.326	122.835
130	1	130	1.343	2.575	27.09	25241	9.403	0.469	NA	0.1	0.474	157.013	78.687
131	1	131	1.209	2.561	27.3	33444	9.539	0.388	NA	0.135	0.645	-174.03	28.957
132	1	132	1.169	2.493	27.51	33457	9.617	0.31	NA	0.078	0.373	-120.361	53.669
133	1	133	1.228	2.54	27.72	33597	9.692	0.377	NA	0.075	0.357	38.342	158.703
134	1	134	1.217	2.493	27.93	27946	9.74	0.331	NA	0.048	0.228	-103.232	-141.573
135	1	135	1.276	2.48	28.14	25346	9.801	0.353	NA	0.061	0.289	-12.523	90.709
136	1	136	1.29	2.51	28.35	28074	9.834	0.385	NA	0.033	0.157	65.278	77.801
137	1	137	1.283	2.405	28.56	4951	9.939	0.303	NA	0.105	0.502	-93.782	-159.06
138	1	138	1.232	2.505	28.77	7362	10.051	0.349	NA	0.112	0.534	116.732	-149.486
139	1	139	1.272	2.453	28.98	9090	10.116	0.33	NA	0.065	0.309	-52.493	-169.226
140	1	140	1.296	2.407	29.19	5696	10.169	0.315	NA	0.052	0.25	-62.522	-10.029
141	1	141	1.336	2.409	29.4	4044	10.209	0.348	NA	0.04	0.19	3.385	65.908
142	1	142	1.326	2.465	29.61	11854	10.265	0.376	NA	0.057	0.271	99.931	96.545
143	1	143	1.378	2.58	29.82	17294	10.391	0.495	NA	0.126	0.599	65.926	-34.005
144	1	144	1.433	2.45	30.03	8290	10.533	0.451	NA	0.141	0.674	-66.919	-132.844
145	1	145	1.455	2.476	30.24	11675	10.567	0.483	NA	0.034	0.162	50.718	117.637
146	1	146	1.496	2.322	30.45	7995	10.726	0.457	NA	0.16	0.76	-74.858	-125.576
147	1	147	1.499	2.302	30.66	7758	10.747	0.455	NA	0.02	0.096	-82.361	-7.503
148	1	148	1.539	2.293	30.87	14203	10.787	0.492	NA	0.041	0.194	-13.221	69.14
149	1	149	1.517	2.141	31.08	32290	10.94	0.467	NA	0.153	0.729	-97.968	-84.747
150	1	150	1.501	2.257	31.29	8970	11.058	0.449	NA	0.117	0.558	97.977	-164.055
151	1	151	1.503	2.222	31.5	17595	11.093	0.449	NA	0.035	0.168	-86.618	175.405
152	1	152	1.469	2.283	31.71	17824	11.163	0.421	NA	0.07	0.332	119.591	-153.791
153	1	153	1.457	2.327	31.92	6551	11.208	0.42	NA	0.046	0.218	104.851	-14.74
154	1	154	1.363	2.39	32.13	3187	11.322	0.359	NA	0.113	0.54	146.419	41.568
155	1	155	1.335	2.39	32.34	4420	11.349	0.336	NA	0.028	0.133	178.724	32.306
156	1	156	1.369	2.406	32.55	4174	11.386	0.372	NA	0.037	0.176	24.135	-154.589
157	1	157	1.338	2.509	32.76	8104	11.495	0.416	NA	0.108	0.515	106.53	82.395
158	1	158	1.264	2.455	32.97	11737	11.586	0.326	NA	0.092	0.436	-143.641	109.828
159	1	159	1.181	2.467	33.18	18530	11.67	0.291	NA	0.083	0.397	171.946	-44.413
160	1	160	1.215	2.336	33.39	3786	11.804	0.207	NA	0.135	0.642	-75.638	112.417
161	1	161	1.162	2.386	33.6	15059	11.877	0.21	NA	0.073	0.347	137.024	-147.338
162	1	162	1.232	2.472	33.81	15712	11.989	0.321	NA	0.112	0.531	50.738	-86.287
163	1	163	1.279	2.369	34.02	10946	12.102	0.278	NA	0.113	0.539	-65.383	-116.121
164	1	164	1.256	2.389	34.23	10993	12.133	0.273	NA	0.031	0.147	139.567	-155.05
165	1	165	1.212	2.334	34.44	13689	12.203	0.204	NA	0.07	0.334	-128.619	91.815
166	1	166	1.131	2.399	34.65	33312	12.306	0.209	NA	0.103	0.493	141.313	-90.069
167	1	167	1.1	2.335	34.86	32268	12.377	0.138	NA	0.071	0.337	-116.105	102.583
168	1	168	1.157	2.328	35.07	33280	12.434	0.16	NA	0.057	0.27	-7.07	109.034
169	1	169	1.158	2.258	35.28	33079	12.505	0.116	NA	0.071	0.336	-88.988	-81.918
170	1	170	1.174	2.282	35.49	33158	12.534	0.142	NA	0.029	0.14	56.506	145.495
171	1	171	1.135	2.269	35.7	32823	12.575	0.103	NA	0.041	0.196	-161.564	141.93
172	1	172	1.152	2.305	35.91	33132	12.615	0.14	NA	0.04	0.19	63.818	-134.618
173	1	173	1.169	2.356	36.12	32567	12.668	0.189	NA	0.053	0.255	71.842	8.024
174	1	174	1.147	2.355	36.33	32699	12.691	0.176	NA	0.022	0.107	-178.583	109.574
175	1	175	1.137	2.238	36.54	28040	12.808	0.088	NA	0.118	0.56	-94.857	83.726
176	1	176	1.104	2.283	36.75	34429	12.865	0.093	NA	0.056	0.268	126.174	-138.969
177	1	177	1.034	2.319	36.96	21499	12.943	0.117	NA	0.078	0.372	152.696	26.522
178	1	178	1.02	2.325	37.17	18378	12.959	0.126	NA	0.016	0.075	157.414	4.718
179	1	179	1.11	2.313	37.38	24209	13.05	0.122	NA	0.091	0.435	-7.586	-165
180	1	180	1.162	2.305	37.59	18116	13.103	0.147	NA	0.053	0.251	-8.553	-0.967
181	1	181	1.109	2.231	37.8	12827	13.194	0.06	NA	0.092	0.436	-125.365	-116.812
182	1	182	1.154	2.223	38.01	17830	13.24	0.101	NA	0.046	0.218	-9.106	116.259
183	1	183	1.164	2.274	38.22	24718	13.291	0.129	NA	0.051	0.244	79.409	88.515
184	1	184	1.252	2.27	38.43	11818	13.379	0.207	NA	0.088	0.419	-2.732	-82.141
185	1	185	1.172	2.273	38.64	22694	13.459	0.135	NA	0.08	0.379	177.862	-179.406
186	1	186	1.243	2.293	38.85	33256	13.533	0.208	NA	0.074	0.353	15.92	-161.942
187	1	187	1.237	2.174	39.06	31080	13.653	0.185	NA	0.119	0.569	-92.856	-108.776
188	1	188	1.284	2.277	39.27	33602	13.766	0.24	NA	0.113	0.54	65.917	158.773
189	1	189	1.27	2.267	39.48	26598	13.783	0.224	NA	0.017	0.082	-142.14	151.943
190	1	190	1.303	2.319	39.69	26481	13.845	0.273	NA	0.062	0.295	57.829	-160.031
191	1	191	1.252	2.326	39.9	20509	13.897	0.231	NA	0.052	0.246	172.312	114.482
192	1	192	1.262	2.245	40.11	29550	13.978	0.211	NA	0.081	0.386	-82.834	104.854
193	1	193	1.229	2.21	40.32	33382	14.026	0.174	NA	0.048	0.231	-132.657	-49.822
194	1	194	1.162	2.293	40.53	32445	14.133	0.139	NA	0.107	0.51	128.615	-98.729
195	1	195	1.221	2.263	40.74	33350	14.2	0.176	NA	0.066	0.315	-27.583	-156.197
196	1	196	1.201	2.262	40.95	27232	14.219	0.157	NA	0.02	0.093	-178.555	-150.972
197	1	197	1.2	2.298	41.16	21597	14.255	0.172	NA	0.036	0.171	92.761	-88.685
198	1	198	1.129	2.269	41.37	30007	14.331	0.098	NA	0.076	0.364	-157.838	109.401
199	1	199	1.163	2.193	41.58	30148	14.415	0.109	NA	0.083	0.397	-65.531	92.307
200	1	200	1.211	2.279	41.79	34139	14.513	0.173	NA	0.098	0.465	61.011	126.543
