# Supplementary material for: Random sub-diffusion and capture of genes by the nuclear pore reduces dynamics and coordinates inter-chromosomal movement
Source: eLife. 2021 May 18;10:e66238. doi: 10.7554/eLife.66238 (PMC8195609; doi:10.7554/eLife.66238)
Supplement: Figure 6—source data 1. [file elife-66238-fig6-data1.zip › CLUST_DB/CLUST_HIS4dip_MinusH/190814_QuickCap_H4dip_MinusH_Sec_06.csv]

Nr	TID	PID	x [micron]	y [micron]	t [sec]	I [val]	Len [micron]	D2S [micron]	D2R [micron]	D2P [micron]	v [micron/sec]	α [deg]	Δα [deg]
1	1	1	1.995	1.926	0	3859	0	0	NA	NA	NA	NA	NA
2	1	2	1.906	1.914	0.21	2668	0.089	0.089	NA	0.089	0.426	-171.784	NA
3	1	3	1.944	1.951	0.42	4019	0.142	0.057	NA	0.053	0.252	45.464	-142.752
4	1	4	1.887	1.958	0.63	6918	0.2	0.113	NA	0.057	0.273	173.52	128.057
5	1	5	1.937	2.013	0.84	4072	0.274	0.104	NA	0.074	0.355	47.483	-126.037
6	1	6	1.903	2.081	1.05	7404	0.351	0.18	NA	0.076	0.363	116.611	69.128
7	1	7	1.898	2.047	1.26	5213	0.385	0.155	NA	0.034	0.162	-97.714	145.675
8	1	8	1.915	2.057	1.47	8189	0.404	0.153	NA	0.019	0.091	29.773	127.487
9	1	9	1.881	2.128	1.68	6803	0.482	0.231	NA	0.078	0.374	115.33	85.557
10	1	10	1.893	2.051	1.89	6272	0.559	0.161	NA	0.077	0.367	-81.332	163.339
11	1	11	1.893	2.035	2.1	5962	0.576	0.149	NA	0.017	0.08	-89.061	-7.729
12	1	12	1.907	2.057	2.31	7059	0.602	0.157	NA	0.026	0.123	58.261	147.322
13	1	13	1.918	2.012	2.52	6240	0.648	0.115	NA	0.046	0.22	-75.33	-133.591
14	1	14	1.919	1.98	2.73	8021	0.68	0.093	NA	0.032	0.153	-88.102	-12.772
15	1	15	1.893	1.995	2.94	7773	0.711	0.123	NA	0.031	0.146	150.965	-120.933
16	1	16	1.965	1.956	3.15	5723	0.793	0.042	NA	0.082	0.391	-28.356	-179.322
17	1	17	1.955	1.857	3.36	4343	0.892	0.08	NA	0.099	0.473	-95.557	-67.201
18	1	18	2.028	1.908	3.57	10020	0.981	0.037	NA	0.089	0.422	35.249	130.806
19	1	19	1.942	1.97	3.78	7837	1.086	0.069	NA	0.106	0.504	144.333	109.084
20	1	20	1.998	1.854	3.99	5356	1.215	0.072	NA	0.129	0.612	-63.82	151.848
21	1	21	2.018	1.842	4.2	6685	1.238	0.087	NA	0.023	0.11	-32.29	31.53
22	1	22	2.019	1.884	4.41	6248	1.28	0.048	NA	0.042	0.2	88.873	121.163
23	1	23	2.01	1.896	4.62	6630	1.295	0.034	NA	0.015	0.071	123.946	35.073
24	1	24	1.95	1.914	4.83	9318	1.358	0.046	NA	0.063	0.299	163.575	39.629
25	1	25	2.013	1.871	5.04	8042	1.434	0.059	NA	0.076	0.364	-34.778	161.647
26	1	26	1.944	1.992	5.25	18035	1.574	0.083	NA	0.14	0.664	119.768	154.546
27	1	27	1.92	1.965	5.46	5544	1.61	0.084	NA	0.036	0.172	-131.314	108.919
28	1	28	1.991	1.987	5.67	10604	1.685	0.061	NA	0.075	0.357	17.491	148.805
29	1	29	2.027	1.943	5.88	17132	1.741	0.036	NA	0.056	0.269	-51.139	-68.63
30	1	30	1.867	1.951	6.09	22670	1.901	0.13	NA	0.16	0.761	177.178	-131.683
31	1	31	1.868	1.843	6.3	16019	2.009	0.151	NA	0.108	0.514	-89.265	93.557
32	1	32	1.958	1.838	6.51	13363	2.099	0.095	NA	0.09	0.427	-2.939	86.327
33	1	33	1.942	1.984	6.72	10751	2.245	0.078	NA	0.147	0.698	96.322	99.261
34	1	34	1.953	1.987	6.93	9376	2.257	0.073	NA	0.012	0.055	12.735	-83.588
35	1	35	1.874	1.968	7.14	10890	2.338	0.128	NA	0.081	0.387	-166.895	-179.629
36	1	36	1.869	1.947	7.35	11234	2.36	0.128	NA	0.022	0.106	-103.694	63.201
37	1	37	1.989	1.878	7.56	15012	2.499	0.048	NA	0.139	0.66	-29.419	74.275
38	1	38	1.972	1.901	7.77	19042	2.528	0.034	NA	0.029	0.137	128.468	157.887
39	1	39	1.85	1.761	7.98	21141	2.713	0.219	NA	0.185	0.88	-130.984	100.548
40	1	40	1.925	1.835	8.19	18154	2.817	0.115	NA	0.105	0.499	44.605	175.588
41	1	41	1.93	1.755	8.4	14214	2.897	0.183	NA	0.08	0.379	-86.568	-131.172
42	1	42	1.935	1.729	8.61	23187	2.924	0.206	NA	0.027	0.127	-77.457	9.111
43	1	43	1.871	1.825	8.82	12226	3.039	0.161	NA	0.115	0.548	124.26	-158.283
44	1	44	1.924	1.836	9.03	22956	3.093	0.115	NA	0.055	0.26	11.575	-112.686
45	1	45	1.962	1.851	9.24	23063	3.134	0.083	NA	0.04	0.192	22.279	10.704
46	1	46	1.905	1.933	9.45	21885	3.233	0.09	NA	0.1	0.475	124.556	102.277
47	1	47	2.021	2.06	9.66	20273	3.405	0.136	NA	0.172	0.818	47.689	-76.867
48	1	48	1.981	2.068	9.87	5055	3.446	0.142	NA	0.041	0.194	168.704	121.015
49	1	49	1.912	2.066	10.08	7771	3.514	0.162	NA	0.068	0.326	-178.067	13.229
50	1	50	1.828	2	10.29	3897	3.622	0.182	NA	0.107	0.51	-141.911	36.157
51	1	51	1.858	1.919	10.5	6240	3.708	0.137	NA	0.086	0.41	-69.387	72.524
52	1	52	1.889	1.965	10.71	2781	3.763	0.113	NA	0.055	0.262	55.897	125.284
53	1	53	1.845	1.812	10.92	2882	3.922	0.189	NA	0.159	0.757	-106.143	-162.039
54	1	54	1.788	1.915	11.13	4473	4.039	0.207	NA	0.117	0.559	118.739	-135.118
55	1	55	1.756	1.93	11.34	4755	4.074	0.239	NA	0.035	0.169	154.473	35.734
56	1	56	1.73	1.949	11.55	1794	4.107	0.266	NA	0.032	0.154	144.918	-9.554
57	1	57	1.713	1.968	11.76	3411	4.132	0.285	NA	0.026	0.122	131.83	-13.088
58	1	58	1.764	1.893	11.97	4994	4.223	0.234	NA	0.091	0.432	-55.965	172.205
59	1	59	1.816	1.878	12.18	3507	4.277	0.186	NA	0.054	0.257	-15.919	40.046
60	1	60	1.812	1.992	12.39	8962	4.391	0.194	NA	0.114	0.543	91.801	107.72
61	1	61	1.726	1.814	12.6	8859	4.588	0.291	NA	0.197	0.937	-115.77	152.429
62	1	62	1.698	1.873	12.81	6333	4.653	0.302	NA	0.065	0.31	116.06	-128.169
63	1	63	1.702	1.879	13.02	3831	4.66	0.297	NA	0.007	0.035	58.747	-57.313
64	1	64	1.683	1.986	13.23	2894	4.768	0.318	NA	0.108	0.514	99.977	41.23
65	1	65	1.671	1.832	13.44	5122	4.922	0.338	NA	0.154	0.733	-94.575	165.449
66	1	66	1.704	1.926	13.65	5606	5.021	0.291	NA	0.099	0.473	70.2	164.775
67	1	67	1.762	1.833	13.86	3633	5.131	0.251	NA	0.109	0.521	-58.325	-128.525
68	1	68	1.758	1.816	14.07	5751	5.148	0.261	NA	0.017	0.079	-102.419	-44.094
69	1	69	1.693	1.934	14.28	9226	5.282	0.302	NA	0.134	0.64	119.179	-138.402
70	1	70	1.795	1.925	14.49	7387	5.384	0.2	NA	0.102	0.488	-5.103	-124.282
71	1	71	1.786	1.855	14.7	6097	5.455	0.22	NA	0.07	0.334	-96.88	-91.777
72	1	72	1.79	1.882	14.91	7848	5.481	0.21	NA	0.027	0.128	82.736	179.616
73	1	73	1.735	1.863	15.12	8708	5.539	0.268	NA	0.058	0.275	-161.276	115.988
74	1	74	1.817	1.84	15.33	3793	5.624	0.198	NA	0.085	0.404	-15.469	145.807
75	1	75	1.721	1.817	15.54	5969	5.722	0.294	NA	0.098	0.467	-166.437	-150.968
76	1	76	1.758	1.883	15.75	9412	5.798	0.241	NA	0.075	0.359	61.146	-132.417
77	1	77	1.747	1.909	15.96	6894	5.825	0.248	NA	0.028	0.132	112.262	51.117
78	1	78	1.767	1.871	16.17	8275	5.868	0.234	NA	0.043	0.205	-62.592	-174.855
79	1	79	1.635	1.917	16.38	2918	6.008	0.36	NA	0.14	0.668	160.644	-136.764
80	1	80	1.689	1.932	16.59	3165	6.064	0.306	NA	0.056	0.265	15.004	-145.64
81	1	81	1.706	1.958	16.8	6461	6.095	0.29	NA	0.031	0.148	55.991	40.987
82	1	82	1.751	1.889	17.01	5783	6.177	0.247	NA	0.082	0.389	-56.77	-112.761
83	1	83	1.735	1.926	17.22	4522	6.218	0.26	NA	0.041	0.193	113.796	170.566
84	1	84	1.725	1.78	17.43	6103	6.364	0.307	NA	0.147	0.698	-93.917	152.288
85	1	85	1.718	1.78	17.64	6080	6.371	0.313	NA	0.007	0.032	-175.177	-81.261
86	1	86	1.673	1.83	17.85	4403	6.438	0.336	NA	0.068	0.322	131.401	-53.422
87	1	87	1.622	1.827	18.06	5326	6.49	0.386	NA	0.052	0.246	-176.659	51.941
88	1	88	1.625	1.923	18.27	5740	6.586	0.37	NA	0.096	0.455	88.032	-95.309
89	1	89	1.662	1.95	18.48	3129	6.632	0.333	NA	0.046	0.221	35.846	-52.186
90	1	90	1.677	1.816	18.69	5151	6.767	0.336	NA	0.135	0.642	-83.594	-119.441
91	1	91	1.653	1.788	18.9	5617	6.804	0.369	NA	0.037	0.178	-130.762	-47.168
92	1	92	1.659	1.82	19.11	7782	6.837	0.353	NA	0.032	0.154	80.409	-148.829
93	1	93	1.685	1.787	19.32	7170	6.879	0.34	NA	0.042	0.201	-51.664	-132.073
94	1	94	1.75	1.688	19.53	15313	6.998	0.342	NA	0.119	0.566	-56.443	-4.779
95	1	95	1.804	1.773	19.74	12859	7.098	0.245	NA	0.1	0.478	57.849	114.292
96	1	96	1.812	1.874	19.95	13555	7.2	0.19	NA	0.102	0.484	85.358	27.51
97	1	97	1.821	1.809	20.16	13555	7.266	0.21	NA	0.066	0.314	-81.782	-167.14
98	1	98	1.887	1.823	20.37	14581	7.333	0.149	NA	0.067	0.32	12.1	93.882
99	1	99	1.836	1.797	20.58	11543	7.39	0.205	NA	0.057	0.271	-152.77	-164.87
100	1	100	1.793	1.777	20.79	11091	7.437	0.251	NA	0.047	0.225	-156.167	-3.398
101	1	101	1.774	1.75	21	8716	7.471	0.283	NA	0.034	0.161	-125.383	30.784
102	1	102	1.779	1.77	21.21	3799	7.492	0.266	NA	0.021	0.098	74.08	-160.536
103	1	103	1.78	1.864	21.42	6655	7.586	0.224	NA	0.094	0.449	89.439	15.359
104	1	104	1.834	1.833	21.63	9561	7.648	0.186	NA	0.062	0.295	-29.731	-119.171
105	1	105	1.816	1.808	21.84	7967	7.68	0.215	NA	0.032	0.151	-125.434	-95.702
106	1	106	1.848	1.816	22.05	14647	7.713	0.183	NA	0.034	0.16	15.209	140.642
107	1	107	1.758	1.759	22.26	8119	7.82	0.29	NA	0.107	0.509	-147.535	-162.744
108	1	108	1.779	1.769	22.47	13945	7.843	0.267	NA	0.023	0.11	26.432	173.967
109	1	109	1.801	1.842	22.68	15106	7.919	0.211	NA	0.076	0.362	72.507	46.074
110	1	110	1.849	1.779	22.89	8149	7.997	0.207	NA	0.078	0.372	-52.912	-125.419
111	1	111	1.941	1.796	23.1	8672	8.091	0.141	NA	0.094	0.448	10.48	63.392
112	1	112	1.89	1.915	23.31	8759	8.22	0.106	NA	0.129	0.613	113.372	102.891
113	1	113	1.872	1.892	23.52	12516	8.249	0.127	NA	0.029	0.137	-127.446	119.183
114	1	114	1.832	1.865	23.73	11349	8.298	0.175	NA	0.049	0.233	-146.603	-19.157
115	1	115	1.92	1.867	23.94	14308	8.386	0.096	NA	0.088	0.42	1.239	147.842
116	1	116	1.879	1.846	24.15	10463	8.431	0.141	NA	0.045	0.215	-153.345	-154.584
117	1	117	1.97	1.901	24.36	13352	8.537	0.035	NA	0.106	0.505	30.856	-175.799
118	1	118	1.922	1.959	24.57	13220	8.613	0.08	NA	0.076	0.36	129.997	99.141
119	1	119	1.899	1.842	24.78	15264	8.732	0.128	NA	0.119	0.568	-100.918	129.085
120	1	120	1.883	1.9	24.99	10700	8.792	0.115	NA	0.06	0.287	105.57	-153.512
121	1	121	1.964	1.777	25.2	16902	8.939	0.152	NA	0.147	0.699	-56.54	-162.11
122	1	122	1.942	1.832	25.41	13578	8.997	0.108	NA	0.059	0.279	111.765	168.305
123	1	123	1.984	1.838	25.62	18803	9.04	0.089	NA	0.043	0.204	8.804	-102.961
124	1	124	1.982	1.898	25.83	7076	9.1	0.031	NA	0.059	0.283	92.175	83.372
125	1	125	1.955	1.856	26.04	10515	9.149	0.08	NA	0.049	0.235	-123.46	144.365
126	1	126	1.872	1.875	26.25	11302	9.234	0.134	NA	0.086	0.407	167.508	-69.032
127	1	127	1.924	1.809	26.46	10613	9.318	0.137	NA	0.084	0.4	-51.484	141.008
128	1	128	1.969	1.795	26.67	11648	9.365	0.134	NA	0.047	0.224	-17.225	34.259
129	1	129	1.942	1.826	26.88	11995	9.407	0.113	NA	0.041	0.197	131.234	148.459
130	1	130	1.846	1.889	27.09	10852	9.521	0.154	NA	0.114	0.545	146.971	15.736
131	1	131	1.861	1.888	27.3	10176	9.536	0.14	NA	0.015	0.071	-3.507	-150.477
132	1	132	1.904	1.972	27.51	16349	9.631	0.102	NA	0.095	0.453	62.798	66.305
133	1	133	1.884	1.93	27.72	29068	9.678	0.111	NA	0.047	0.225	-115.355	-178.153
134	1	134	1.919	1.925	27.93	25384	9.714	0.075	NA	0.036	0.171	-6.809	108.545
135	1	135	1.854	1.906	28.14	15402	9.783	0.143	NA	0.069	0.327	-163.654	-156.845
136	1	136	1.887	1.867	28.35	9984	9.834	0.123	NA	0.051	0.244	-49.003	114.651
137	1	137	1.892	1.795	28.56	12575	9.907	0.167	NA	0.072	0.345	-86.147	-37.144
138	1	138	1.897	1.785	28.77	18103	9.918	0.172	NA	0.012	0.055	-63.998	22.148
139	1	139	1.933	1.742	28.98	9314	9.973	0.194	NA	0.055	0.263	-50.195	13.803
140	1	140	1.848	1.791	29.19	9727	10.07	0.2	NA	0.097	0.461	150.152	-159.653
141	1	141	1.882	1.818	29.4	10879	10.114	0.156	NA	0.043	0.206	40.122	-110.03
142	1	142	1.795	1.804	29.61	11950	10.202	0.234	NA	0.088	0.419	-170.747	149.131
143	1	143	1.707	1.831	29.82	9038	10.293	0.303	NA	0.091	0.435	163.025	-26.227
144	1	144	1.796	1.939	30.03	9213	10.433	0.2	NA	0.139	0.664	50.636	-112.389
145	1	145	1.707	1.908	30.24	4228	10.526	0.288	NA	0.094	0.446	-161.047	148.317
146	1	146	1.728	1.931	30.45	6579	10.557	0.267	NA	0.031	0.145	47.666	-151.287
147	1	147	1.678	1.941	30.66	4910	10.608	0.318	NA	0.051	0.243	168.425	120.759
148	1	148	1.645	2.03	30.87	5343	10.702	0.365	NA	0.094	0.449	110.521	-57.904
149	1	149	1.673	1.936	31.08	6043	10.8	0.322	NA	0.098	0.467	-73.225	176.255
150	1	150	1.676	1.974	31.29	3411	10.838	0.323	NA	0.038	0.182	85.71	158.934
151	1	151	1.659	1.933	31.5	2233	10.882	0.336	NA	0.044	0.209	-112.38	161.91
152	1	152	1.709	1.882	31.71	3396	10.954	0.289	NA	0.072	0.341	-45.489	66.891
153	1	153	1.735	1.797	31.92	3891	11.043	0.29	NA	0.089	0.424	-73.215	-27.725
154	1	154	1.695	1.78	32.13	4552	11.086	0.333	NA	0.043	0.205	-157.009	-83.794
155	1	155	1.699	1.744	32.34	3765	11.123	0.348	NA	0.037	0.175	-84.865	72.144
156	1	156	1.655	1.833	32.55	4957	11.222	0.352	NA	0.099	0.473	115.908	-159.227
157	1	157	1.56	1.883	32.76	4891	11.329	0.437	NA	0.107	0.51	152.26	36.352
158	1	158	1.602	1.944	32.97	4951	11.403	0.394	NA	0.074	0.352	56.011	-96.25
159	1	159	1.644	1.974	33.18	3409	11.455	0.354	NA	0.052	0.249	35.376	-20.635
160	1	160	1.652	2.005	33.39	1646	11.487	0.352	NA	0.031	0.149	75.917	40.542
161	1	161	1.616	1.957	33.6	2476	11.547	0.38	NA	0.06	0.285	-127.322	156.761
162	1	162	1.714	2.047	33.81	5920	11.68	0.306	NA	0.134	0.636	42.6	169.922
163	1	163	1.655	2.059	34.02	2914	11.74	0.365	NA	0.06	0.285	168.65	126.05
164	1	164	1.685	2.044	34.23	3150	11.774	0.331	NA	0.034	0.161	-26.655	164.695
165	1	165	1.608	2.154	34.44	3709	11.908	0.449	NA	0.134	0.64	124.932	151.587
166	1	166	1.602	2.126	34.65	2623	11.937	0.441	NA	0.029	0.136	-102.332	132.736
167	1	167	1.684	2.038	34.86	3596	12.057	0.33	NA	0.12	0.573	-47.287	55.045
168	1	168	1.737	2.045	35.07	2884	12.11	0.284	NA	0.053	0.253	7.582	54.868
169	1	169	1.679	2.099	35.28	2589	12.189	0.36	NA	0.079	0.377	137.006	129.425
170	1	170	1.739	2.044	35.49	3839	12.271	0.281	NA	0.082	0.391	-42.194	-179.201
171	1	171	1.738	2.03	35.7	4563	12.286	0.277	NA	0.014	0.069	-97.515	-55.321
172	1	172	1.693	2.001	35.91	4064	12.339	0.311	NA	0.053	0.254	-147.156	-49.641
173	1	173	1.727	2.137	36.12	6289	12.479	0.341	NA	0.14	0.667	75.93	-136.914
174	1	174	1.832	1.991	36.33	4605	12.66	0.175	NA	0.18	0.858	-54.086	-130.016
175	1	175	1.931	1.875	36.54	7854	12.812	0.082	NA	0.152	0.726	-49.521	4.565
176	1	176	1.882	1.937	36.75	6453	12.891	0.113	NA	0.079	0.378	128.385	177.906
177	1	177	1.948	1.822	36.96	7353	13.023	0.115	NA	0.132	0.629	-60.327	171.288
178	1	178	1.887	1.855	37.17	11767	13.092	0.129	NA	0.069	0.328	151.539	-148.134
179	1	179	1.886	1.92	37.38	6024	13.157	0.109	NA	0.065	0.311	91.038	-60.501
180	1	180	1.819	1.945	37.59	9832	13.229	0.177	NA	0.071	0.339	159.833	68.795
181	1	181	1.858	1.8	37.8	11822	13.379	0.186	NA	0.15	0.714	-74.837	125.33
182	1	182	1.852	1.843	38.01	9440	13.422	0.165	NA	0.044	0.209	98.293	173.131
183	1	183	1.87	2.001	38.22	12797	13.581	0.145	NA	0.159	0.755	83.435	-14.859
184	1	184	1.814	2.025	38.43	11123	13.642	0.206	NA	0.061	0.291	156.953	73.518
185	1	185	1.913	1.951	38.64	5617	13.766	0.086	NA	0.123	0.588	-36.617	166.43
186	1	186	1.975	1.955	38.85	8857	13.828	0.035	NA	0.062	0.297	3.745	40.361
187	1	187	2.001	1.934	39.06	10617	13.861	0.01	NA	0.033	0.158	-39.181	-42.925
188	1	188	1.988	1.988	39.27	12422	13.916	0.062	NA	0.055	0.262	103.811	142.992
189	1	189	1.984	1.964	39.48	23332	13.941	0.039	NA	0.024	0.116	-98.378	157.81
190	1	190	1.856	2.07	39.69	12356	14.107	0.2	NA	0.166	0.792	140.182	-121.439
191	1	191	1.79	2.078	39.9	11498	14.174	0.255	NA	0.067	0.318	173.368	33.186
192	1	192	1.766	2.059	40.11	8701	14.204	0.264	NA	0.03	0.143	-142.282	44.349
193	1	193	1.806	1.975	40.32	12569	14.297	0.195	NA	0.093	0.443	-64.665	77.617
194	1	194	1.873	1.959	40.53	13006	14.366	0.126	NA	0.069	0.329	-13.557	51.108
195	1	195	1.849	1.918	40.74	9407	14.414	0.146	NA	0.048	0.228	-119.942	-106.385
196	1	196	1.954	1.931	40.95	10062	14.519	0.041	NA	0.106	0.503	7.042	126.983
197	1	197	1.918	1.952	41.16	11709	14.562	0.082	NA	0.043	0.203	149.012	141.97
198	1	198	1.895	1.978	41.37	8957	14.596	0.112	NA	0.034	0.161	131.628	-17.384
199	1	199	1.896	2.048	41.58	11404	14.666	0.157	NA	0.071	0.337	89.516	-42.112
200	1	200	1.948	1.913	41.79	9209	14.812	0.049	NA	0.145	0.692	-69.013	-158.529
