# Supplementary material for: Random sub-diffusion and capture of genes by the nuclear pore reduces dynamics and coordinates inter-chromosomal movement
Source: eLife. 2021 May 18;10:e66238. doi: 10.7554/eLife.66238 (PMC8195609; doi:10.7554/eLife.66238)
Supplement: Figure 6—source data 1. [file elife-66238-fig6-data1.zip › CLUST_DB/CLUST_HIS4dip_MinusH/190814_QuickCap_H4dip_MinusH_Sec_07.csv]

Nr	TID	PID	x [micron]	y [micron]	t [sec]	I [val]	Len [micron]	D2S [micron]	D2R [micron]	D2P [micron]	v [micron/sec]	α [deg]	Δα [deg]
1	1	1	1.809	1.695	0	23601	0	0	NA	NA	NA	NA	NA
2	1	2	1.838	1.695	0.21	22376	0.029	0.029	NA	0.029	0.136	-0.699	NA
3	1	3	1.835	1.725	0.42	23242	0.058	0.039	NA	0.03	0.141	95.191	95.89
4	1	4	1.732	1.701	0.63	15912	0.164	0.077	NA	0.105	0.502	-167.222	97.587
5	1	5	1.833	1.736	0.84	21663	0.27	0.047	NA	0.107	0.508	18.993	-173.785
6	1	6	1.754	1.659	1.05	21036	0.381	0.067	NA	0.111	0.527	-135.841	-154.834
7	1	7	1.74	1.632	1.26	27008	0.411	0.094	NA	0.03	0.142	-117.066	18.775
8	1	8	1.758	1.582	1.47	23101	0.464	0.124	NA	0.053	0.251	-70.605	46.462
9	1	9	1.795	1.652	1.68	27012	0.543	0.046	NA	0.079	0.376	61.407	132.011
10	1	10	1.738	1.699	1.89	21770	0.617	0.072	NA	0.074	0.354	140.951	79.544
11	1	11	1.687	1.709	2.1	24490	0.669	0.123	NA	0.052	0.245	168.764	27.813
12	1	12	1.694	1.725	2.31	13597	0.686	0.119	NA	0.017	0.083	67.127	-101.638
13	1	13	1.72	1.676	2.52	18536	0.741	0.091	NA	0.055	0.262	-61.521	-128.648
14	1	14	1.691	1.704	2.73	19349	0.782	0.119	NA	0.041	0.193	136.011	-162.468
15	1	15	1.675	1.705	2.94	19799	0.798	0.135	NA	0.016	0.078	178.996	42.985
16	1	16	1.757	1.659	3.15	22847	0.892	0.064	NA	0.094	0.448	-29.085	151.919
17	1	17	1.752	1.618	3.36	18990	0.933	0.096	NA	0.041	0.197	-96.53	-67.445
18	1	18	1.712	1.651	3.57	11889	0.986	0.107	NA	0.052	0.248	140.626	-122.843
19	1	19	1.785	1.631	3.78	19861	1.061	0.069	NA	0.076	0.361	-15.138	-155.764
20	1	20	1.738	1.6	3.99	19997	1.118	0.119	NA	0.056	0.268	-146.226	-131.089
21	1	21	1.657	1.571	4.2	18658	1.204	0.197	NA	0.087	0.412	-160.291	-14.065
22	1	22	1.654	1.657	4.41	23771	1.291	0.16	NA	0.087	0.413	92.137	-107.571
23	1	23	1.662	1.644	4.62	19342	1.307	0.156	NA	0.016	0.075	-56.255	-148.392
24	1	24	1.635	1.685	4.83	16684	1.356	0.175	NA	0.05	0.237	123.539	179.795
25	1	25	1.642	1.591	5.04	15131	1.451	0.197	NA	0.094	0.45	-85.778	150.682
26	1	26	1.718	1.693	5.25	12957	1.578	0.091	NA	0.127	0.606	53.008	138.787
27	1	27	1.799	1.716	5.46	14325	1.662	0.023	NA	0.084	0.398	15.791	-37.218
28	1	28	1.786	1.689	5.67	20817	1.691	0.024	NA	0.029	0.14	-115.874	-131.665
29	1	29	1.81	1.664	5.88	21529	1.726	0.032	NA	0.035	0.167	-45.936	69.939
30	1	30	1.765	1.683	6.09	19929	1.776	0.046	NA	0.05	0.237	157.149	-156.916
31	1	31	1.783	1.675	6.3	19556	1.797	0.033	NA	0.021	0.099	-24.712	178.14
32	1	32	1.731	1.711	6.51	18417	1.861	0.08	NA	0.064	0.305	144.899	169.611
33	1	33	1.782	1.645	6.72	16096	1.944	0.058	NA	0.083	0.397	-52.748	162.352
34	1	34	1.723	1.626	6.93	19549	2.006	0.111	NA	0.061	0.293	-162.016	-109.268
35	1	35	1.792	1.672	7.14	11362	2.089	0.029	NA	0.083	0.396	33.502	-164.482
36	1	36	1.715	1.599	7.35	11398	2.195	0.135	NA	0.107	0.508	-136.937	-170.439
37	1	37	1.726	1.573	7.56	12791	2.224	0.148	NA	0.029	0.137	-66.028	70.909
38	1	38	1.781	1.652	7.77	13412	2.321	0.051	NA	0.097	0.46	55.18	121.208
39	1	39	1.827	1.64	7.98	11532	2.369	0.059	NA	0.048	0.227	-15.562	-70.742
40	1	40	1.81	1.613	8.19	12352	2.4	0.082	NA	0.032	0.151	-123.877	-108.315
41	1	41	1.833	1.61	8.4	9640	2.423	0.088	NA	0.023	0.11	-7.775	116.103
42	1	42	1.747	1.541	8.61	24004	2.534	0.166	NA	0.11	0.525	-141.326	-133.551
43	1	43	1.772	1.568	8.82	29941	2.57	0.133	NA	0.037	0.175	46.465	-172.209
44	1	44	1.701	1.576	9.03	20840	2.641	0.161	NA	0.071	0.338	173.653	127.187
45	1	45	1.806	1.588	9.24	10301	2.747	0.107	NA	0.106	0.503	6.902	-166.751
46	1	46	1.847	1.613	9.45	8575	2.794	0.091	NA	0.047	0.225	30.72	23.818
47	1	47	1.897	1.626	9.66	16629	2.846	0.112	NA	0.052	0.247	14.632	-16.088
48	1	48	1.807	1.594	9.87	11530	2.942	0.102	NA	0.095	0.454	-160.494	-175.126
49	1	49	1.79	1.572	10.08	16413	2.969	0.125	NA	0.028	0.132	-126.482	34.012
50	1	50	1.895	1.658	10.29	8797	3.105	0.094	NA	0.136	0.647	39.381	165.863
51	1	51	1.842	1.613	10.5	17486	3.174	0.088	NA	0.069	0.33	-140.271	-179.652
52	1	52	1.856	1.632	10.71	17183	3.198	0.079	NA	0.024	0.113	53.504	-166.226
53	1	53	1.783	1.597	10.92	26483	3.279	0.102	NA	0.081	0.387	-153.818	152.679
54	1	54	1.797	1.661	11.13	25124	3.345	0.037	NA	0.066	0.313	77.59	-128.592
55	1	55	1.674	1.617	11.34	23445	3.476	0.157	NA	0.131	0.626	-160.439	121.971
56	1	56	1.773	1.645	11.55	13960	3.579	0.063	NA	0.103	0.49	15.665	176.104
57	1	57	1.776	1.702	11.76	12612	3.637	0.034	NA	0.057	0.273	86.907	71.243
58	1	58	1.822	1.709	11.97	11432	3.683	0.018	NA	0.046	0.221	8.503	-78.404
59	1	59	1.775	1.67	12.18	10421	3.743	0.043	NA	0.06	0.288	-140.227	-148.731
60	1	60	1.786	1.675	12.39	10333	3.755	0.031	NA	0.012	0.056	24.507	164.734
61	1	61	1.756	1.636	12.6	6839	3.805	0.08	NA	0.049	0.235	-128.143	-152.65
62	1	62	1.724	1.593	12.81	15174	3.858	0.133	NA	0.053	0.253	-126.539	1.604
63	1	63	1.74	1.657	13.02	10107	3.923	0.079	NA	0.066	0.313	75.898	-157.563
64	1	64	1.768	1.743	13.23	17465	4.013	0.062	NA	0.09	0.429	71.632	-4.266
65	1	65	1.766	1.711	13.44	11180	4.045	0.046	NA	0.031	0.15	-94.209	-165.841
66	1	66	1.851	1.731	13.65	18587	4.132	0.055	NA	0.087	0.416	13.357	107.566
67	1	67	1.776	1.782	13.86	18943	4.222	0.093	NA	0.09	0.43	146.109	132.752
68	1	68	1.799	1.761	14.07	14542	4.253	0.066	NA	0.031	0.147	-42.012	171.879
69	1	69	1.729	1.708	14.28	12051	4.341	0.081	NA	0.088	0.417	-142.554	-100.542
70	1	70	1.729	1.651	14.49	18338	4.398	0.092	NA	0.057	0.271	-90.001	52.553
71	1	71	1.789	1.666	14.7	11871	4.459	0.036	NA	0.061	0.291	14.105	104.106
72	1	72	1.789	1.691	14.91	21297	4.485	0.021	NA	0.026	0.122	89.532	75.427
73	1	73	1.839	1.769	15.12	18739	4.577	0.079	NA	0.093	0.441	57.227	-32.305
74	1	74	1.87	1.815	15.33	18257	4.633	0.135	NA	0.056	0.266	55.935	-1.292
75	1	75	1.851	1.835	15.54	17681	4.661	0.146	NA	0.028	0.132	134.386	78.451
76	1	76	1.811	1.791	15.75	13640	4.721	0.095	NA	0.06	0.284	-131.531	94.083
77	1	77	1.79	1.807	15.96	9143	4.748	0.114	NA	0.027	0.128	141.304	-87.165
78	1	78	1.867	1.847	16.17	16309	4.834	0.162	NA	0.086	0.411	26.982	-114.322
79	1	79	1.757	1.876	16.38	13094	4.948	0.188	NA	0.114	0.544	165.322	138.34
80	1	80	1.808	1.792	16.59	8315	5.046	0.097	NA	0.098	0.467	-58.483	136.195
81	1	81	1.823	1.779	16.8	10747	5.066	0.085	NA	0.02	0.095	-38.935	19.548
82	1	82	1.789	1.805	17.01	6790	5.109	0.112	NA	0.043	0.203	143.066	-177.999
83	1	83	1.828	1.819	17.22	8433	5.15	0.125	NA	0.041	0.197	20.068	-122.998
84	1	84	1.831	1.818	17.43	15577	5.153	0.124	NA	0.003	0.014	-32.671	-52.739
85	1	85	1.802	1.955	17.64	15033	5.293	0.26	NA	0.14	0.667	101.824	134.495
86	1	86	1.848	1.904	17.85	11340	5.362	0.212	NA	0.069	0.327	-47.942	-149.766
87	1	87	1.782	1.813	18.06	14026	5.474	0.121	NA	0.112	0.532	-125.966	-78.024
88	1	88	1.748	1.849	18.27	12398	5.523	0.166	NA	0.049	0.235	133.488	-100.546
89	1	89	1.808	1.915	18.48	13420	5.612	0.22	NA	0.089	0.424	47.623	-85.864
90	1	90	1.872	1.905	18.69	11236	5.677	0.219	NA	0.065	0.308	-8.89	-56.513
91	1	91	1.831	2.032	18.9	16458	5.81	0.337	NA	0.133	0.634	107.756	116.646
92	1	92	1.948	2.101	19.11	16238	5.946	0.429	NA	0.136	0.646	30.773	-76.983
93	1	93	1.849	1.993	19.32	9444	6.093	0.3	NA	0.147	0.7	-132.206	-162.979
94	1	94	1.813	1.918	19.53	5678	6.175	0.223	NA	0.083	0.395	-116.168	16.037
95	1	95	1.882	2.046	19.74	16192	6.321	0.358	NA	0.145	0.692	61.536	177.704
96	1	96	1.879	2.058	19.95	14997	6.334	0.37	NA	0.013	0.061	103.315	41.78
97	1	97	1.849	2.039	20.16	8192	6.369	0.346	NA	0.036	0.169	-147.757	108.927
98	1	98	1.943	2.088	20.37	17591	6.475	0.415	NA	0.106	0.505	27.356	175.113
99	1	99	1.931	1.998	20.58	10491	6.566	0.326	NA	0.091	0.431	-97.734	-125.09
100	1	100	1.998	2.059	20.79	10775	6.656	0.41	NA	0.09	0.431	42.199	139.933
101	1	101	1.927	2.048	21	17004	6.728	0.372	NA	0.071	0.34	-171.334	146.467
102	1	102	2.015	2.191	21.21	17870	6.895	0.537	NA	0.168	0.798	58.351	-130.315
103	1	103	1.833	1.836	21.42	3487	7.294	0.143	NA	0.399	1.899	-117.109	-175.46
104	1	104	1.85	1.721	21.63	4552	7.411	0.048	NA	0.117	0.555	-81.892	35.218
105	1	105	1.879	1.734	21.84	5156	7.442	0.079	NA	0.032	0.151	25.51	107.402
106	1	106	1.903	1.784	22.05	3509	7.498	0.129	NA	0.056	0.265	63.938	38.428
107	1	107	1.924	1.886	22.26	3942	7.601	0.222	NA	0.103	0.492	78.033	14.095
108	1	108	1.999	2.069	22.47	14611	7.8	0.419	NA	0.198	0.945	67.942	-10.091
109	1	109	1.893	2.037	22.68	8514	7.91	0.352	NA	0.111	0.527	-163.087	128.971
110	1	110	1.889	1.994	22.89	8614	7.954	0.309	NA	0.043	0.207	-95.256	67.831
111	1	111	1.897	2.064	23.1	11936	8.024	0.379	NA	0.07	0.335	83.65	178.906
112	1	112	1.904	1.992	23.31	12224	8.097	0.311	NA	0.073	0.346	-84.112	-167.762
113	1	113	1.824	1.9	23.52	7125	8.218	0.205	NA	0.121	0.578	-131.241	-47.129
114	1	114	1.952	2.124	23.73	11174	8.476	0.452	NA	0.257	1.226	60.334	-168.425
115	1	115	1.92	1.927	23.94	6073	8.675	0.257	NA	0.199	0.948	-99.114	-159.448
116	1	116	1.783	1.758	24.15	4678	8.893	0.068	NA	0.218	1.039	-129.106	-29.993
117	1	117	1.787	1.921	24.36	8774	9.056	0.227	NA	0.163	0.776	88.516	-142.378
118	1	118	1.726	1.81	24.57	9376	9.183	0.142	NA	0.127	0.604	-118.732	152.752
119	1	119	1.765	1.903	24.78	11588	9.283	0.212	NA	0.101	0.479	67.244	-174.024
120	1	120	1.774	1.831	24.99	3300	9.356	0.14	NA	0.073	0.346	-82.899	-150.143
121	1	121	1.727	1.75	25.2	5092	9.449	0.099	NA	0.093	0.445	-120.032	-37.133
122	1	122	1.826	1.923	25.41	12661	9.649	0.228	NA	0.2	0.95	60.269	-179.699
123	1	123	1.764	1.881	25.62	7217	9.724	0.191	NA	0.075	0.356	-146.144	153.587
124	1	124	1.744	1.996	25.83	12113	9.84	0.308	NA	0.116	0.554	100.005	-113.851
125	1	125	1.72	1.964	26.04	11839	9.88	0.282	NA	0.04	0.19	-125.769	134.227
126	1	126	1.762	2.024	26.25	17894	9.954	0.332	NA	0.074	0.353	55.348	-178.883
127	1	127	1.816	1.939	26.46	13858	10.055	0.244	NA	0.1	0.478	-57.94	-113.288
128	1	128	1.762	1.863	26.67	11276	10.148	0.174	NA	0.093	0.445	-125.083	-67.144
129	1	129	1.821	1.954	26.88	18039	10.257	0.259	NA	0.109	0.518	56.946	-177.97
130	1	130	1.861	1.884	27.09	4844	10.337	0.195	NA	0.081	0.383	-60.593	-117.539
131	1	131	1.791	1.679	27.3	7938	10.554	0.025	NA	0.217	1.034	-108.93	-48.337
132	1	132	1.796	1.678	27.51	7630	10.56	0.022	NA	0.005	0.025	-3.235	105.695
133	1	133	1.9	1.671	27.72	10378	10.664	0.094	NA	0.105	0.498	-3.91	-0.676
134	1	134	1.889	1.716	27.93	3426	10.71	0.082	NA	0.046	0.218	103.947	107.857
135	1	135	1.816	1.644	28.14	9233	10.813	0.052	NA	0.102	0.488	-135.739	120.314
136	1	136	1.947	1.661	28.35	14694	10.945	0.142	NA	0.133	0.631	7.42	143.159
137	1	137	1.911	1.686	28.56	7590	10.99	0.102	NA	0.044	0.211	145.467	138.047
138	1	138	1.877	1.734	28.77	9087	11.048	0.078	NA	0.059	0.28	125.001	-20.467
139	1	139	1.864	1.695	28.98	9311	11.09	0.054	NA	0.042	0.2	-108.691	126.308
140	1	140	1.898	1.697	29.19	10011	11.125	0.089	NA	0.035	0.165	4.661	113.352
141	1	141	1.905	1.73	29.4	11261	11.158	0.101	NA	0.033	0.156	78.051	73.391
142	1	142	1.867	1.705	29.61	7601	11.203	0.059	NA	0.045	0.215	-146.946	135.002
143	1	143	1.853	1.719	29.82	5853	11.223	0.049	NA	0.02	0.094	136.27	-76.784
144	1	144	1.912	1.713	30.03	8300	11.282	0.104	NA	0.06	0.284	-4.961	-141.231
145	1	145	1.93	1.724	30.24	10899	11.302	0.124	NA	0.02	0.097	31.255	36.216
146	1	146	1.912	1.726	30.45	6011	11.321	0.107	NA	0.018	0.086	173.177	141.922
147	1	147	1.895	1.67	30.66	6931	11.379	0.089	NA	0.058	0.277	-106.385	80.438
148	1	148	1.803	1.699	30.87	5194	11.475	0.007	NA	0.096	0.458	162.838	-90.776
149	1	149	1.938	1.787	31.08	7167	11.636	0.158	NA	0.161	0.766	33.411	-129.428
150	1	150	1.943	1.76	31.29	7526	11.663	0.148	NA	0.027	0.131	-79.52	-112.93
151	1	151	1.881	1.726	31.5	9034	11.734	0.077	NA	0.071	0.339	-150.765	-71.246
152	1	152	1.943	1.739	31.71	17023	11.799	0.141	NA	0.064	0.306	11.974	162.739
153	1	153	2.055	1.754	31.92	7891	11.911	0.253	NA	0.113	0.537	7.46	-4.514
154	1	154	2.029	1.705	32.13	9196	11.966	0.22	NA	0.055	0.263	-118.71	-126.17
155	1	155	1.991	1.724	32.34	13248	12.009	0.184	NA	0.043	0.202	153.328	-87.962
156	1	156	1.977	1.697	32.55	18103	12.04	0.167	NA	0.031	0.146	-117.494	89.178
157	1	157	2.017	1.721	32.76	15684	12.087	0.209	NA	0.047	0.225	30.842	148.335
158	1	158	2.013	1.772	32.97	11746	12.138	0.217	NA	0.051	0.242	95.125	64.283
159	1	159	2.065	1.764	33.18	9499	12.191	0.265	NA	0.053	0.251	-8.122	-103.246
160	1	160	2.053	1.794	33.39	8211	12.223	0.262	NA	0.032	0.152	112.667	120.788
161	1	161	2.037	1.703	33.6	7415	12.315	0.228	NA	0.092	0.44	-99.617	147.716
162	1	162	2.063	1.77	33.81	4682	12.386	0.264	NA	0.072	0.341	68.86	168.477
163	1	163	2.054	1.873	34.02	9768	12.49	0.302	NA	0.104	0.495	95.035	26.176
164	1	164	2.153	1.887	34.23	13740	12.591	0.393	NA	0.1	0.477	7.878	-87.157
165	1	165	2.084	1.811	34.44	15372	12.693	0.298	NA	0.103	0.49	-132.241	-140.119
166	1	166	2.09	1.747	34.65	20936	12.757	0.285	NA	0.064	0.305	-84.486	47.755
167	1	167	2.079	1.828	34.86	20563	12.839	0.3	NA	0.082	0.39	97.705	-177.809
168	1	168	2.049	1.837	35.07	18845	12.871	0.278	NA	0.032	0.152	163.046	65.342
169	1	169	2.02	1.804	35.28	21427	12.915	0.237	NA	0.044	0.208	-130.87	66.083
170	1	170	2.019	1.707	35.49	20081	13.012	0.21	NA	0.097	0.462	-90.823	40.047
171	1	171	2.021	1.758	35.7	19667	13.063	0.22	NA	0.051	0.242	87.463	178.287
172	1	172	2.06	1.794	35.91	29316	13.116	0.27	NA	0.053	0.255	42.313	-45.15
173	1	173	2.042	1.75	36.12	18905	13.163	0.239	NA	0.047	0.225	-112.341	-154.654
174	1	174	1.919	1.748	36.33	13367	13.287	0.122	NA	0.123	0.588	-179.019	-66.679
175	1	175	2.03	1.798	36.54	16639	13.409	0.243	NA	0.122	0.581	24.191	-156.789
176	1	176	1.953	1.8	36.75	19767	13.486	0.178	NA	0.077	0.368	178.368	154.177
177	1	177	1.998	1.73	36.96	22585	13.57	0.192	NA	0.084	0.399	-57.212	124.42
178	1	178	1.979	1.713	37.17	17301	13.595	0.17	NA	0.026	0.124	-139.47	-82.258
179	1	179	1.913	1.707	37.38	17791	13.661	0.104	NA	0.066	0.314	-174.624	-35.154
180	1	180	1.953	1.703	37.59	23624	13.701	0.143	NA	0.04	0.189	-4.911	169.713
181	1	181	2.021	1.744	37.8	18700	13.781	0.217	NA	0.079	0.378	30.388	35.298
182	1	182	2.036	1.784	38.01	21467	13.824	0.244	NA	0.043	0.207	69.591	39.203
183	1	183	2.022	1.7	38.22	14186	13.91	0.213	NA	0.086	0.407	-99.343	-168.934
184	1	184	2.045	1.715	38.43	16776	13.937	0.236	NA	0.027	0.13	33.791	133.134
185	1	185	2.005	1.752	38.64	26451	13.991	0.204	NA	0.054	0.258	137.365	103.575
186	1	186	2.073	1.697	38.85	27831	14.078	0.263	NA	0.087	0.414	-39.032	-176.398
187	1	187	2.029	1.768	39.06	20614	14.161	0.231	NA	0.083	0.395	121.828	160.861
188	1	188	2.034	1.76	39.27	29535	14.17	0.234	NA	0.009	0.045	-58.053	-179.881
189	1	189	1.995	1.675	39.48	20396	14.264	0.187	NA	0.094	0.445	-114.779	-56.726
190	1	190	2.021	1.7	39.69	12177	14.3	0.212	NA	0.036	0.174	43.717	158.496
191	1	191	2.045	1.755	39.9	21580	14.361	0.243	NA	0.06	0.288	66.877	23.16
192	1	192	1.97	1.69	40.11	23522	14.46	0.161	NA	0.099	0.473	-139.002	154.121
193	1	193	2.019	1.692	40.32	26745	14.509	0.21	NA	0.049	0.234	1.681	140.683
194	1	194	1.976	1.77	40.53	13484	14.599	0.183	NA	0.089	0.425	118.616	116.935
195	1	195	1.987	1.718	40.74	18958	14.651	0.179	NA	0.053	0.251	-78.9	162.484
196	1	196	2.018	1.815	40.95	28200	14.753	0.241	NA	0.102	0.485	72.183	151.083
197	1	197	1.984	1.732	41.16	24093	14.843	0.178	NA	0.09	0.43	-112.164	175.653
198	1	198	1.993	1.713	41.37	18574	14.865	0.185	NA	0.021	0.1	-63.639	48.525
199	1	199	1.979	1.811	41.58	16305	14.964	0.205	NA	0.099	0.473	98.12	161.759
200	1	200	2.058	1.824	41.79	22109	15.044	0.28	NA	0.08	0.38	9.406	-88.714
