# Supplementary material for: Random sub-diffusion and capture of genes by the nuclear pore reduces dynamics and coordinates inter-chromosomal movement
Source: eLife. 2021 May 18;10:e66238. doi: 10.7554/eLife.66238 (PMC8195609; doi:10.7554/eLife.66238)
Supplement: Figure 6—source data 1. [file elife-66238-fig6-data1.zip › CLUST_DB/CLUST_HIS4dip_MinusH/190814_QuickCap_H4dip_MinusH_Sec_08.csv]

Nr	TID	PID	x [micron]	y [micron]	t [sec]	I [val]	Len [micron]	D2S [micron]	D2R [micron]	D2P [micron]	v [micron/sec]	α [deg]	Δα [deg]
1	1	1	1.96	1.734	0	8535	0	0	NA	NA	NA	NA	NA
2	1	2	1.871	1.721	0.21	15086	0.09	0.09	NA	0.09	0.429	-171.886	NA
3	1	3	1.858	1.718	0.42	8842	0.104	0.104	NA	0.014	0.066	-164.4	7.486
4	1	4	1.866	1.649	0.63	8913	0.173	0.127	NA	0.069	0.329	-83.4	81
5	1	5	1.77	1.75	0.84	6069	0.312	0.191	NA	0.139	0.663	133.144	-143.456
6	1	6	1.832	1.65	1.05	7191	0.43	0.154	NA	0.118	0.561	-58.589	168.266
7	1	7	1.896	1.608	1.26	10839	0.507	0.141	NA	0.077	0.366	-32.943	25.646
8	1	8	1.874	1.679	1.47	11080	0.581	0.102	NA	0.074	0.352	107.388	140.331
9	1	9	1.881	1.571	1.68	9789	0.689	0.182	NA	0.108	0.515	-86.476	166.137
10	1	10	1.866	1.569	1.89	11669	0.705	0.19	NA	0.015	0.074	-173.879	-87.403
11	1	11	1.838	1.576	2.1	11445	0.733	0.2	NA	0.028	0.136	164.936	-21.186
12	1	12	1.818	1.651	2.31	13996	0.811	0.165	NA	0.078	0.369	105.275	-59.661
13	1	13	1.886	1.664	2.52	13721	0.88	0.102	NA	0.069	0.33	10.545	-94.73
14	1	14	1.877	1.654	2.73	11244	0.894	0.116	NA	0.014	0.065	-130.503	-141.048
15	1	15	1.809	1.631	2.94	13587	0.965	0.183	NA	0.072	0.341	-162.072	-31.569
16	1	16	1.769	1.635	3.15	10325	1.005	0.215	NA	0.04	0.19	175.207	-22.721
17	1	17	1.79	1.569	3.36	8876	1.074	0.237	NA	0.069	0.327	-72.26	112.534
18	1	18	1.8	1.548	3.57	14854	1.097	0.245	NA	0.023	0.112	-63.728	8.532
19	1	19	1.849	1.545	3.78	11771	1.146	0.219	NA	0.048	0.231	-3.601	60.126
20	1	20	1.87	1.572	3.99	6410	1.18	0.186	NA	0.034	0.162	50.703	54.304
21	1	21	1.901	1.532	4.2	4846	1.23	0.211	NA	0.05	0.24	-52.61	-103.313
22	1	22	1.938	1.547	4.41	6916	1.27	0.188	NA	0.04	0.191	22.684	75.294
23	1	23	1.957	1.548	4.62	4893	1.29	0.186	NA	0.019	0.093	2.507	-20.177
24	1	24	1.941	1.518	4.83	9659	1.324	0.217	NA	0.034	0.163	-118.257	-120.764
25	1	25	1.918	1.569	5.04	7737	1.38	0.17	NA	0.056	0.266	114.04	-127.703
26	1	26	1.987	1.495	5.25	12785	1.48	0.24	NA	0.101	0.479	-46.734	-160.774
27	1	27	1.919	1.54	5.46	7795	1.562	0.198	NA	0.081	0.388	146.738	-166.528
28	1	28	1.873	1.507	5.67	6231	1.619	0.244	NA	0.058	0.274	-144.373	68.889
29	1	29	1.843	1.545	5.88	9670	1.667	0.223	NA	0.048	0.229	127.682	-87.945
30	1	30	1.911	1.462	6.09	8025	1.774	0.276	NA	0.107	0.51	-50.54	-178.223
31	1	31	1.843	1.519	6.3	8663	1.864	0.245	NA	0.09	0.426	140.084	-169.376
32	1	32	1.845	1.584	6.51	4998	1.928	0.19	NA	0.064	0.305	88.111	-51.972
33	1	33	1.801	1.522	6.72	10261	2.004	0.265	NA	0.076	0.361	-125.049	146.84
34	1	34	1.846	1.545	6.93	9324	2.054	0.221	NA	0.051	0.242	27.059	152.108
35	1	35	1.868	1.481	7.14	9956	2.122	0.269	NA	0.067	0.32	-70.978	-98.036
36	1	36	1.874	1.538	7.35	4341	2.179	0.214	NA	0.057	0.272	84.431	155.409
37	1	37	1.862	1.489	7.56	6730	2.229	0.264	NA	0.05	0.239	-103.579	171.99
38	1	38	1.82	1.524	7.77	4087	2.284	0.252	NA	0.055	0.261	140.159	-116.262
39	1	39	1.862	1.544	7.98	7342	2.331	0.213	NA	0.047	0.224	24.912	-115.247
40	1	40	1.863	1.517	8.19	8089	2.359	0.238	NA	0.028	0.132	-89.973	-114.884
41	1	41	1.871	1.567	8.4	9742	2.41	0.189	NA	0.051	0.245	80.313	170.286
42	1	42	1.927	1.529	8.61	8576	2.477	0.207	NA	0.067	0.32	-34.239	-114.552
43	1	43	1.869	1.481	8.82	6304	2.552	0.269	NA	0.075	0.357	-140.037	-105.799
44	1	44	1.779	1.588	9.03	6271	2.692	0.233	NA	0.14	0.665	130.11	-89.853
45	1	45	1.732	1.67	9.24	6751	2.786	0.237	NA	0.094	0.449	119.982	-10.128
46	1	46	1.676	1.597	9.45	7891	2.878	0.316	NA	0.092	0.437	-127.727	112.291
47	1	47	1.691	1.676	9.66	5890	2.958	0.276	NA	0.081	0.383	79.533	-152.74
48	1	48	1.655	1.731	9.87	6884	3.024	0.306	NA	0.065	0.311	123.425	43.892
49	1	49	1.645	1.552	10.08	5171	3.203	0.364	NA	0.179	0.852	-93.014	143.56
50	1	50	1.65	1.67	10.29	7059	3.321	0.316	NA	0.118	0.562	87.411	-179.575
51	1	51	1.664	1.606	10.5	7114	3.386	0.322	NA	0.065	0.311	-77.67	-165.081
52	1	52	1.642	1.733	10.71	7067	3.515	0.319	NA	0.129	0.613	100.155	177.825
53	1	53	1.702	1.761	10.92	4674	3.582	0.259	NA	0.067	0.318	24.849	-75.305
54	1	54	1.72	1.629	11.13	6478	3.714	0.262	NA	0.133	0.632	-82.554	-107.403
55	1	55	1.71	1.562	11.34	8183	3.782	0.303	NA	0.068	0.325	-97.669	-15.115
56	1	56	1.741	1.582	11.55	8307	3.819	0.266	NA	0.037	0.176	33.501	131.171
57	1	57	1.801	1.518	11.76	8940	3.907	0.269	NA	0.087	0.416	-47.221	-80.722
58	1	58	1.719	1.598	11.97	12426	4.021	0.277	NA	0.114	0.545	135.755	-177.024
59	1	59	1.698	1.567	12.18	9015	4.058	0.311	NA	0.037	0.175	-124.242	100.002
60	1	60	1.812	1.632	12.39	7805	4.189	0.18	NA	0.131	0.625	29.6	153.842
61	1	61	1.77	1.629	12.6	10954	4.231	0.217	NA	0.042	0.2	-175.437	154.963
62	1	62	1.772	1.604	12.81	8407	4.256	0.229	NA	0.025	0.118	-85.61	89.827
63	1	63	1.704	1.671	13.02	13454	4.351	0.263	NA	0.095	0.453	135.334	-139.056
64	1	64	1.729	1.565	13.23	7767	4.46	0.287	NA	0.109	0.52	-77.205	147.461
65	1	65	1.765	1.552	13.44	7035	4.498	0.267	NA	0.038	0.181	-19.665	57.541
66	1	66	1.753	1.628	13.65	11780	4.575	0.233	NA	0.077	0.367	98.753	118.418
67	1	67	1.756	1.603	13.86	8857	4.601	0.243	NA	0.025	0.121	-83.679	177.568
68	1	68	1.617	1.596	14.07	15690	4.74	0.37	NA	0.139	0.663	-177.465	-93.786
69	1	69	1.611	1.651	14.28	9119	4.795	0.359	NA	0.054	0.259	96.066	-86.469
70	1	70	1.555	1.622	14.49	3859	4.857	0.421	NA	0.063	0.299	-153.008	110.926
71	1	71	1.611	1.6	14.7	5002	4.918	0.374	NA	0.061	0.288	-21.616	131.391
72	1	72	1.589	1.672	14.91	11549	4.993	0.377	NA	0.075	0.358	107.214	128.831
73	1	73	1.583	1.639	15.12	9465	5.027	0.389	NA	0.033	0.159	-100.549	152.236
74	1	74	1.573	1.686	15.33	7854	5.075	0.391	NA	0.048	0.229	102.04	-157.411
75	1	75	1.601	1.687	15.54	3999	5.103	0.362	NA	0.028	0.135	2.502	-99.538
76	1	76	1.581	1.565	15.75	3752	5.227	0.415	NA	0.123	0.588	-99.527	-102.028
77	1	77	1.677	1.616	15.96	6818	5.335	0.307	NA	0.109	0.517	27.705	127.231
78	1	78	1.607	1.53	16.17	4373	5.446	0.408	NA	0.111	0.529	-129.093	-156.798
79	1	79	1.613	1.456	16.38	5623	5.52	0.445	NA	0.074	0.351	-85.07	44.024
80	1	80	1.634	1.471	16.59	7528	5.546	0.419	NA	0.026	0.122	35.328	120.398
81	1	81	1.587	1.647	16.8	6269	5.728	0.384	NA	0.183	0.869	105.05	69.722
82	1	82	1.585	1.616	17.01	9382	5.76	0.394	NA	0.032	0.151	-93.291	161.659
83	1	83	1.553	1.675	17.22	7423	5.827	0.411	NA	0.067	0.318	117.991	-148.718
84	1	84	1.543	1.574	17.43	9474	5.928	0.447	NA	0.101	0.483	-95.781	146.227
85	1	85	1.506	1.632	17.64	7628	5.997	0.465	NA	0.069	0.329	122.434	-141.785
86	1	86	1.524	1.555	17.85	6259	6.077	0.472	NA	0.079	0.378	-76.921	160.645
87	1	87	1.566	1.542	18.06	6451	6.12	0.439	NA	0.044	0.208	-16.606	60.315
88	1	88	1.565	1.474	18.27	11238	6.189	0.473	NA	0.068	0.326	-90.783	-74.177
89	1	89	1.566	1.547	18.48	6732	6.262	0.436	NA	0.073	0.348	88.944	179.727
90	1	90	1.52	1.632	18.69	7133	6.358	0.452	NA	0.097	0.46	118.333	29.389
91	1	91	1.508	1.716	18.9	6630	6.443	0.452	NA	0.085	0.404	98.12	-20.213
92	1	92	1.483	1.703	19.11	6378	6.472	0.479	NA	0.029	0.137	-153.679	108.201
93	1	93	1.507	1.603	19.32	11360	6.574	0.471	NA	0.103	0.489	-76.111	77.568
94	1	94	1.481	1.634	19.53	7658	6.615	0.49	NA	0.04	0.192	130.837	-153.051
95	1	95	1.576	1.661	19.74	5213	6.714	0.391	NA	0.099	0.474	15.932	-114.905
96	1	96	1.589	1.718	19.95	16339	6.772	0.371	NA	0.058	0.277	77.227	61.295
97	1	97	1.527	1.668	20.16	5781	6.853	0.439	NA	0.08	0.382	-141.439	141.335
98	1	98	1.455	1.521	20.37	7332	7.016	0.549	NA	0.164	0.78	-115.939	25.499
99	1	99	1.508	1.581	20.58	6705	7.097	0.478	NA	0.08	0.383	49.023	164.963
100	1	100	1.477	1.641	20.79	7552	7.164	0.492	NA	0.067	0.321	117.361	68.337
101	1	101	1.465	1.687	21	7637	7.212	0.498	NA	0.047	0.225	104.4	-12.96
102	1	102	1.488	1.677	21.21	9689	7.237	0.476	NA	0.025	0.12	-24.138	-128.539
103	1	103	1.495	1.78	21.42	9341	7.341	0.468	NA	0.104	0.494	86.18	110.318
104	1	104	1.506	1.755	21.63	5237	7.368	0.455	NA	0.028	0.132	-65.966	-152.146
105	1	105	1.578	1.874	21.84	8170	7.507	0.407	NA	0.139	0.663	58.767	124.733
106	1	106	1.582	1.768	22.05	8477	7.614	0.38	NA	0.106	0.506	-87.983	-146.75
107	1	107	1.563	1.812	22.26	7761	7.662	0.405	NA	0.048	0.23	112.559	-159.457
108	1	108	1.549	1.744	22.47	5194	7.732	0.411	NA	0.07	0.334	-101.802	145.638
109	1	109	1.604	1.776	22.68	4388	7.795	0.359	NA	0.063	0.301	30.143	131.946
110	1	110	1.698	1.703	22.89	6423	7.914	0.264	NA	0.119	0.566	-37.643	-67.786
111	1	111	1.778	1.696	23.1	6481	7.995	0.186	NA	0.081	0.385	-5.327	32.316
112	1	112	1.638	1.673	23.31	7016	8.137	0.328	NA	0.142	0.676	-171.034	-165.707
113	1	113	1.656	1.683	23.52	10047	8.158	0.308	NA	0.021	0.098	27.263	-161.703
114	1	114	1.579	1.708	23.73	7020	8.24	0.383	NA	0.082	0.39	162.028	134.766
115	1	115	1.615	1.676	23.94	7639	8.289	0.35	NA	0.049	0.233	-40.932	157.04
116	1	116	1.649	1.708	24.15	11825	8.335	0.312	NA	0.046	0.221	43.695	84.627
117	1	117	1.705	1.722	24.36	15040	8.392	0.256	NA	0.057	0.273	14.214	-29.481
118	1	118	1.721	1.844	24.57	15441	8.515	0.264	NA	0.123	0.586	82.384	68.17
119	1	119	1.664	1.87	24.78	14775	8.577	0.326	NA	0.062	0.296	155.607	73.223
120	1	120	1.739	1.797	24.99	10820	8.682	0.23	NA	0.104	0.497	-44.632	159.761
121	1	121	1.79	1.656	25.2	6329	8.832	0.187	NA	0.15	0.715	-69.814	-25.182
122	1	122	1.796	1.798	25.41	5508	8.975	0.176	NA	0.143	0.679	87.706	157.52
123	1	123	1.726	1.71	25.62	6707	9.087	0.235	NA	0.112	0.535	-128.339	143.955
124	1	124	1.769	1.773	25.83	11332	9.163	0.195	NA	0.076	0.364	55.943	-175.718
125	1	125	1.713	1.825	26.04	12241	9.24	0.264	NA	0.077	0.367	137.359	81.416
126	1	126	1.724	1.748	26.25	13668	9.318	0.236	NA	0.078	0.372	-81.258	141.383
127	1	127	1.691	1.743	26.46	8987	9.352	0.269	NA	0.034	0.16	-171.638	-90.381
128	1	128	1.68	1.751	26.67	9053	9.366	0.281	NA	0.014	0.067	144.585	-43.777
129	1	129	1.681	1.822	26.88	13550	9.437	0.293	NA	0.071	0.339	88.797	-55.788
130	1	130	1.715	1.83	27.09	11658	9.473	0.263	NA	0.035	0.167	13.08	-75.718
131	1	131	1.803	1.768	27.3	8473	9.58	0.161	NA	0.108	0.513	-35.252	-48.332
132	1	132	1.701	1.85	27.51	10606	9.711	0.284	NA	0.131	0.624	141.406	176.659
133	1	133	1.638	1.888	27.72	15159	9.785	0.357	NA	0.074	0.351	148.989	7.582
134	1	134	1.691	1.806	27.93	7202	9.883	0.279	NA	0.098	0.466	-56.924	154.087
135	1	135	1.706	1.887	28.14	5077	9.965	0.297	NA	0.082	0.392	79.829	136.753
136	1	136	1.744	1.833	28.35	4473	10.031	0.238	NA	0.066	0.315	-54.991	-134.82
137	1	137	1.754	1.784	28.56	8588	10.081	0.212	NA	0.05	0.238	-77.586	-22.596
138	1	138	1.765	1.819	28.77	16006	10.118	0.213	NA	0.037	0.175	72.612	150.199
139	1	139	1.732	1.716	28.98	5732	10.227	0.229	NA	0.109	0.517	-107.885	179.503
140	1	140	1.798	1.723	29.19	8377	10.293	0.163	NA	0.066	0.315	6.637	114.522
141	1	141	1.721	1.74	29.4	8004	10.371	0.239	NA	0.078	0.374	167.729	161.092
142	1	142	1.685	1.722	29.61	9580	10.412	0.276	NA	0.041	0.194	-153.88	38.392
143	1	143	1.644	1.738	29.82	9491	10.455	0.316	NA	0.043	0.206	158.991	-47.13
144	1	144	1.646	1.718	30.03	15065	10.475	0.315	NA	0.02	0.095	-85.172	115.837
145	1	145	1.782	1.65	30.24	8742	10.627	0.197	NA	0.152	0.725	-26.262	58.91
146	1	146	1.759	1.656	30.45	11532	10.651	0.216	NA	0.024	0.115	166.626	-167.112
147	1	147	1.826	1.716	30.66	7451	10.742	0.135	NA	0.09	0.431	41.585	-125.04
148	1	148	1.78	1.617	30.87	10071	10.851	0.215	NA	0.109	0.519	-115.255	-156.84
149	1	149	1.746	1.595	31.08	8569	10.891	0.255	NA	0.04	0.191	-146.843	-31.588
150	1	150	1.703	1.704	31.29	8467	11.008	0.259	NA	0.117	0.557	111.6	-101.557
151	1	151	1.702	1.822	31.5	15677	11.126	0.273	NA	0.118	0.56	90.774	-20.826
152	1	152	1.748	1.773	31.71	14052	11.193	0.216	NA	0.067	0.321	-46.694	-137.468
153	1	153	1.819	1.755	31.92	8010	11.267	0.143	NA	0.073	0.349	-13.773	32.921
154	1	154	1.831	1.769	32.13	9896	11.284	0.134	NA	0.018	0.084	49.366	63.139
155	1	155	1.814	1.732	32.34	9512	11.325	0.146	NA	0.04	0.192	-113.742	-163.108
156	1	156	1.768	1.669	32.55	25036	11.403	0.203	NA	0.078	0.372	-126.771	-13.029
157	1	157	1.702	1.687	32.76	10688	11.471	0.263	NA	0.068	0.326	165.239	-67.99
158	1	158	1.752	1.685	32.97	6058	11.522	0.214	NA	0.051	0.242	-1.747	-166.986
159	1	159	1.701	1.782	33.18	11426	11.631	0.264	NA	0.11	0.522	118.164	119.911
160	1	160	1.716	1.72	33.39	12516	11.695	0.245	NA	0.064	0.304	-76.587	165.249
161	1	161	1.782	1.733	33.6	5636	11.763	0.178	NA	0.068	0.325	11.242	87.829
162	1	162	1.817	1.772	33.81	11844	11.815	0.149	NA	0.052	0.247	48.946	37.704
163	1	163	1.791	1.733	34.02	10536	11.862	0.17	NA	0.047	0.223	-123.752	-172.698
164	1	164	1.789	1.81	34.23	8174	11.939	0.187	NA	0.077	0.368	91.005	-145.243
165	1	165	1.78	1.76	34.44	19925	11.991	0.182	NA	0.051	0.245	-99.783	169.212
166	1	166	1.73	1.718	34.65	9467	12.056	0.231	NA	0.065	0.31	-140.233	-40.45
167	1	167	1.818	1.698	34.86	7453	12.146	0.147	NA	0.09	0.429	-12.969	127.264
168	1	168	1.827	1.724	35.07	8057	12.174	0.134	NA	0.028	0.134	71.765	84.734
169	1	169	1.832	1.791	35.28	11387	12.241	0.14	NA	0.067	0.319	85.303	13.539
170	1	170	1.861	1.844	35.49	9864	12.302	0.149	NA	0.06	0.288	61.934	-23.369
171	1	171	1.832	1.893	35.7	9047	12.358	0.204	NA	0.056	0.267	120.539	58.605
172	1	172	1.851	1.837	35.91	10158	12.417	0.15	NA	0.059	0.282	-72.009	167.452
173	1	173	1.828	1.743	36.12	12957	12.513	0.133	NA	0.097	0.46	-103.777	-31.768
174	1	174	1.761	1.712	36.33	14205	12.586	0.2	NA	0.073	0.348	-155.233	-51.456
175	1	175	1.835	1.691	36.54	9201	12.663	0.133	NA	0.077	0.365	-16.02	139.213
176	1	176	1.795	1.703	36.75	8977	12.705	0.169	NA	0.042	0.199	163.976	179.996
177	1	177	1.828	1.795	36.96	12934	12.803	0.146	NA	0.098	0.469	70.38	-93.596
178	1	178	1.858	1.802	37.17	6634	12.834	0.123	NA	0.031	0.148	13.051	-57.329
179	1	179	1.826	1.803	37.38	12561	12.866	0.151	NA	0.032	0.15	178.44	165.389
180	1	180	1.724	1.83	37.59	19285	12.972	0.255	NA	0.106	0.506	165.505	-12.935
181	1	181	1.839	1.82	37.8	16232	13.088	0.149	NA	0.116	0.551	-4.838	-170.344
182	1	182	1.791	1.797	38.01	10214	13.141	0.181	NA	0.053	0.254	-154.506	-149.667
183	1	183	1.749	1.81	38.22	11475	13.185	0.224	NA	0.043	0.206	162.922	-42.573
184	1	184	1.786	1.857	38.43	12650	13.245	0.214	NA	0.06	0.285	52.465	-110.457
185	1	185	1.83	1.836	38.64	9282	13.293	0.165	NA	0.049	0.233	-26.252	-78.717
186	1	186	1.803	1.817	38.85	16768	13.326	0.178	NA	0.033	0.156	-145.04	-118.788
187	1	187	1.779	1.811	39.06	16349	13.35	0.197	NA	0.024	0.115	-166.421	-21.381
188	1	188	1.817	1.798	39.27	13941	13.391	0.157	NA	0.04	0.191	-19.507	146.914
189	1	189	1.752	1.799	39.48	10250	13.456	0.218	NA	0.065	0.311	178.787	-161.706
190	1	190	1.703	1.831	39.69	8706	13.514	0.275	NA	0.058	0.277	146.809	-31.978
191	1	191	1.765	1.819	39.9	7278	13.577	0.213	NA	0.063	0.299	-11.173	-157.981
192	1	192	1.754	1.829	40.11	16601	13.592	0.227	NA	0.015	0.071	138.381	149.554
193	1	193	1.78	1.811	40.32	12074	13.623	0.196	NA	0.032	0.151	-32.947	-171.328
194	1	194	1.792	1.847	40.53	12194	13.661	0.203	NA	0.037	0.178	71.657	104.603
195	1	195	1.75	1.851	40.74	7829	13.703	0.241	NA	0.043	0.203	174.279	102.622
196	1	196	1.767	1.778	40.95	16902	13.779	0.198	NA	0.075	0.359	-76.552	109.169
197	1	197	1.799	1.778	41.16	12733	13.811	0.167	NA	0.032	0.154	0.011	76.563
198	1	198	1.723	1.775	41.37	12044	13.887	0.241	NA	0.076	0.364	-177.494	-177.505
199	1	199	1.738	1.77	41.58	12512	13.903	0.225	NA	0.016	0.075	-14.932	162.562
200	1	200	1.731	1.783	41.79	9211	13.918	0.234	NA	0.015	0.07	118.677	133.609
