# Supplementary material for: Random sub-diffusion and capture of genes by the nuclear pore reduces dynamics and coordinates inter-chromosomal movement
Source: eLife. 2021 May 18;10:e66238. doi: 10.7554/eLife.66238 (PMC8195609; doi:10.7554/eLife.66238)
Supplement: Figure 6—source data 1. [file elife-66238-fig6-data1.zip › CLUST_DB/CLUST_HIS4dip_MinusH/190814_QuickCap_H4dip_MinusH_Sec_10.csv]

Nr	TID	PID	x [micron]	y [micron]	t [sec]	I [val]	Len [micron]	D2S [micron]	D2R [micron]	D2P [micron]	v [micron/sec]	α [deg]	Δα [deg]
1	1	1	1.02	1.714	0	14028	0	0	NA	NA	NA	NA	NA
2	1	2	1.004	1.873	0.21	13804	0.16	0.16	NA	0.16	0.762	95.794	NA
3	1	3	1.078	1.854	0.42	13331	0.236	0.151	NA	0.076	0.364	-14.957	-110.75
4	1	4	1.105	1.791	0.63	17252	0.305	0.114	NA	0.068	0.324	-66.702	-51.746
5	1	5	1.159	1.823	0.84	21230	0.368	0.177	NA	0.063	0.301	30.783	97.485
6	1	6	1.132	1.752	1.05	10408	0.444	0.118	NA	0.076	0.363	-110.582	-141.365
7	1	7	1.061	1.86	1.26	9934	0.573	0.151	NA	0.129	0.614	123.636	-125.782
8	1	8	1.072	1.829	1.47	12633	0.606	0.126	NA	0.033	0.158	-69.184	167.18
9	1	9	1.045	1.894	1.68	11752	0.677	0.182	NA	0.071	0.338	112.526	-178.291
10	1	10	1.047	1.805	1.89	9529	0.766	0.095	NA	0.089	0.422	-88.873	158.601
11	1	11	1.115	1.789	2.1	8285	0.836	0.121	NA	0.07	0.333	-13.832	75.041
12	1	12	1.056	1.842	2.31	9000	0.915	0.133	NA	0.08	0.379	137.826	151.659
13	1	13	1.073	1.883	2.52	5685	0.96	0.177	NA	0.044	0.211	66.797	-71.03
14	1	14	1.006	1.953	2.73	7611	1.057	0.24	NA	0.098	0.464	133.772	66.975
15	1	15	1.035	1.742	2.94	7323	1.271	0.031	NA	0.214	1.017	-82.178	144.05
16	1	16	1.116	1.643	3.15	10393	1.399	0.12	NA	0.128	0.609	-50.637	31.541
17	1	17	1.047	1.679	3.36	10835	1.476	0.045	NA	0.078	0.371	152.794	-156.57
18	1	18	1.074	1.768	3.57	14478	1.57	0.076	NA	0.093	0.443	73.007	-79.787
19	1	19	1.202	1.641	3.78	9708	1.75	0.196	NA	0.18	0.857	-44.661	-117.667
20	1	20	1.123	1.574	3.99	16027	1.853	0.174	NA	0.103	0.491	-139.731	-95.07
21	1	21	1.164	1.562	4.2	12977	1.895	0.21	NA	0.043	0.203	-16.363	123.368
22	1	22	1.094	1.571	4.41	11848	1.966	0.161	NA	0.071	0.338	173.042	-170.595
23	1	23	1.075	1.598	4.62	18242	1.999	0.129	NA	0.033	0.156	125.565	-47.478
24	1	24	1.137	1.641	4.83	11844	2.075	0.139	NA	0.076	0.362	34.65	-90.914
25	1	25	1.182	1.557	5.04	7961	2.169	0.225	NA	0.095	0.45	-62.066	-96.717
26	1	26	1.172	1.455	5.25	7660	2.272	0.301	NA	0.103	0.49	-95.132	-33.066
27	1	27	1.206	1.524	5.46	15782	2.349	0.266	NA	0.077	0.365	64.063	159.195
28	1	28	1.227	1.53	5.67	14852	2.371	0.277	NA	0.022	0.103	16.994	-47.07
29	1	29	1.17	1.479	5.88	11842	2.446	0.279	NA	0.076	0.36	-138.051	-155.045
30	1	30	1.175	1.424	6.09	13228	2.502	0.329	NA	0.056	0.266	-85.802	52.25
31	1	31	1.125	1.447	6.3	10816	2.557	0.287	NA	0.055	0.262	155.045	-119.153
32	1	32	1.215	1.44	6.51	21194	2.648	0.337	NA	0.091	0.434	-4.531	-159.576
33	1	33	1.254	1.411	6.72	22440	2.697	0.383	NA	0.048	0.23	-36.567	-32.036
34	1	34	1.255	1.376	6.93	4951	2.732	0.412	NA	0.035	0.169	-88.816	-52.249
35	1	35	1.292	1.314	7.14	27112	2.804	0.484	NA	0.072	0.342	-59.071	29.745
36	1	36	1.21	1.366	7.35	23349	2.901	0.396	NA	0.097	0.463	147.672	-153.258
37	1	37	1.227	1.376	7.56	18431	2.921	0.396	NA	0.02	0.097	30.249	-117.423
38	1	38	1.162	1.395	7.77	14299	2.989	0.35	NA	0.067	0.32	163.984	133.735
39	1	39	1.169	1.447	7.98	7278	3.042	0.306	NA	0.053	0.252	83.127	-80.857
40	1	40	1.059	1.431	8.19	10705	3.153	0.286	NA	0.111	0.528	-171.248	105.625
41	1	41	0.913	1.395	8.4	9696	3.303	0.336	NA	0.15	0.714	-166.366	4.883
42	1	42	1.007	1.477	8.61	6924	3.427	0.238	NA	0.124	0.592	40.913	-152.722
43	1	43	0.977	1.565	8.82	9343	3.521	0.155	NA	0.094	0.446	108.985	68.072
44	1	44	0.89	1.475	9.03	10815	3.647	0.273	NA	0.126	0.6	-133.84	117.175
45	1	45	1.164	1.418	9.24	20405	3.926	0.329	NA	0.28	1.331	-11.609	122.231
46	1	46	1.154	1.492	9.45	17834	4	0.26	NA	0.074	0.352	97.128	108.737
47	1	47	1.13	1.487	9.66	12081	4.024	0.253	NA	0.024	0.116	-168.929	93.943
48	1	48	1.182	1.415	9.87	13209	4.113	0.34	NA	0.088	0.42	-54.217	114.712
49	1	49	1.098	1.373	10.08	18045	4.207	0.35	NA	0.094	0.449	-153.167	-98.95
50	1	50	1.126	1.355	10.29	18327	4.24	0.375	NA	0.034	0.16	-32.466	120.701
51	1	51	1.162	1.376	10.5	14244	4.282	0.367	NA	0.041	0.197	29.96	62.426
52	1	52	0.965	1.292	10.71	20657	4.496	0.425	NA	0.214	1.02	-157.156	172.884
53	1	53	1.08	1.258	10.92	16797	4.616	0.46	NA	0.121	0.574	-16.581	140.575
54	1	54	1.227	1.281	11.13	19707	4.765	0.48	NA	0.148	0.706	8.848	25.429
55	1	55	1.212	1.424	11.34	20733	4.908	0.348	NA	0.144	0.685	95.715	86.867
56	1	56	1.221	1.302	11.55	20612	5.03	0.458	NA	0.122	0.581	-86.07	178.215
57	1	57	1.292	1.352	11.76	23767	5.117	0.453	NA	0.087	0.413	34.834	120.905
58	1	58	1.377	1.312	11.97	27091	5.211	0.538	NA	0.094	0.447	-24.91	-59.744
59	1	59	1.315	1.271	12.18	24561	5.285	0.533	NA	0.074	0.355	-146.057	-121.147
60	1	60	1.277	1.282	12.39	23876	5.325	0.503	NA	0.04	0.191	163.095	-50.848
61	1	61	1.195	1.421	12.6	22137	5.486	0.342	NA	0.161	0.766	120.352	-42.742
62	1	62	1.244	1.43	12.81	20556	5.535	0.362	NA	0.049	0.233	10.027	-110.325
63	1	63	1.271	1.326	13.02	20972	5.643	0.462	NA	0.107	0.511	-75.452	-85.479
64	1	64	1.273	1.37	13.23	10553	5.687	0.427	NA	0.044	0.209	87.55	163.001
65	1	65	1.313	1.427	13.44	13655	5.757	0.41	NA	0.071	0.336	54.735	-32.814
66	1	66	1.29	1.444	13.65	16074	5.786	0.382	NA	0.029	0.138	144.413	89.678
67	1	67	1.25	1.427	13.86	27123	5.83	0.368	NA	0.044	0.207	-156.26	59.327
68	1	68	1.38	1.375	14.07	19417	5.97	0.495	NA	0.14	0.667	-21.818	134.443
69	1	69	1.313	1.705	14.28	19372	6.307	0.294	NA	0.337	1.607	101.346	123.164
70	1	70	1.308	1.623	14.49	26690	6.39	0.303	NA	0.083	0.393	-93.595	165.059
71	1	71	1.302	1.6	14.7	12825	6.414	0.305	NA	0.024	0.115	-104.769	-11.174
72	1	72	1.284	1.609	14.91	9747	6.434	0.284	NA	0.02	0.098	154.182	-101.048
73	1	73	1.188	1.479	15.12	18557	6.596	0.289	NA	0.161	0.768	-126.487	79.331
74	1	74	1.151	1.558	15.33	20358	6.683	0.204	NA	0.087	0.415	114.81	-118.704
75	1	75	1.175	1.532	15.54	21442	6.718	0.239	NA	0.035	0.167	-47.588	-162.397
76	1	76	1.17	1.587	15.75	28567	6.773	0.197	NA	0.055	0.263	95.145	142.733
77	1	77	1.275	1.525	15.96	19603	6.895	0.318	NA	0.122	0.581	-30.789	-125.934
78	1	78	1.311	1.397	16.17	15778	7.028	0.43	NA	0.133	0.631	-74.24	-43.451
79	1	79	1.222	1.412	16.38	15507	7.117	0.364	NA	0.09	0.426	170.411	-115.349
80	1	80	1.299	1.32	16.59	15974	7.237	0.483	NA	0.12	0.569	-49.974	139.615
81	1	81	1.267	1.343	16.8	21934	7.276	0.446	NA	0.039	0.186	144.7	-165.326
82	1	82	1.383	1.37	17.01	17312	7.395	0.5	NA	0.119	0.566	13.29	-131.41
83	1	83	1.428	1.357	17.22	17777	7.442	0.543	NA	0.047	0.225	-16.101	-29.392
84	1	84	1.331	1.43	17.43	15095	7.563	0.421	NA	0.122	0.579	143.114	159.216
85	1	85	1.39	1.496	17.64	9937	7.652	0.429	NA	0.089	0.422	48.442	-94.673
86	1	86	1.279	1.657	17.85	5115	7.847	0.265	NA	0.195	0.929	124.805	76.363
87	1	87	1.174	1.44	18.06	16881	8.087	0.315	NA	0.24	1.144	-115.713	119.482
88	1	88	1.161	1.449	18.27	11385	8.104	0.3	NA	0.016	0.078	148.141	-96.146
89	1	89	1.107	1.427	18.48	17619	8.162	0.3	NA	0.058	0.275	-158.137	53.722
90	1	90	1.166	1.468	18.69	15445	8.233	0.286	NA	0.071	0.34	34.419	-167.444
91	1	91	1.28	1.585	18.9	12072	8.396	0.291	NA	0.164	0.779	45.661	11.242
92	1	92	1.211	1.469	19.11	10879	8.531	0.311	NA	0.135	0.642	-121.009	-166.67
93	1	93	1.162	1.669	19.32	6118	8.737	0.15	NA	0.205	0.977	103.59	-135.401
94	1	94	1.201	1.635	19.53	8531	8.787	0.197	NA	0.051	0.243	-41.477	-145.068
95	1	95	1.115	1.61	19.74	6263	8.876	0.141	NA	0.089	0.424	-164.038	-122.561
96	1	96	1.213	1.638	19.95	7185	8.978	0.207	NA	0.102	0.484	16.094	-179.868
97	1	97	1.102	1.731	20.16	10071	9.122	0.084	NA	0.144	0.685	140.086	123.991
98	1	98	1.242	1.593	20.37	5855	9.318	0.252	NA	0.196	0.932	-44.586	175.329
99	1	99	1.186	1.515	20.58	12861	9.414	0.259	NA	0.096	0.457	-125.501	-80.915
100	1	100	1.2	1.419	20.79	10922	9.511	0.346	NA	0.097	0.464	-81.904	43.597
101	1	101	1.233	1.554	21	9546	9.651	0.266	NA	0.139	0.664	76.204	158.107
102	1	102	1.154	1.482	21.21	10651	9.757	0.268	NA	0.106	0.507	-137.628	146.169
103	1	103	1.333	1.606	21.42	3007	9.974	0.331	NA	0.217	1.034	34.724	172.351
104	1	104	1.123	1.556	21.63	6220	10.189	0.189	NA	0.215	1.025	-166.545	158.732
105	1	105	1.162	1.65	21.84	4998	10.291	0.156	NA	0.102	0.484	67.778	-125.677
106	1	106	1.114	1.605	22.05	5926	10.357	0.144	NA	0.066	0.314	-136.697	155.525
107	1	107	1.148	1.632	22.26	5523	10.401	0.152	NA	0.044	0.208	38.006	174.703
108	1	108	1.127	1.619	22.47	4234	10.425	0.143	NA	0.025	0.119	-148.477	173.517
109	1	109	1.136	1.65	22.68	2220	10.459	0.133	NA	0.033	0.158	73.281	-138.242
110	1	110	1.095	1.616	22.89	6276	10.512	0.123	NA	0.053	0.254	-140.547	146.172
111	1	111	1.059	1.605	23.1	2666	10.55	0.116	NA	0.038	0.179	-161.823	-21.276
112	1	112	1.061	1.607	23.31	4006	10.552	0.115	NA	0.003	0.013	48.509	-149.668
113	1	113	1.175	1.65	23.52	2692	10.674	0.168	NA	0.122	0.581	20.67	-27.838
114	1	114	1.118	1.636	23.73	1663	10.733	0.125	NA	0.059	0.281	-166.665	172.664
115	1	115	1.177	1.587	23.94	3270	10.81	0.202	NA	0.077	0.367	-39.52	127.145
116	1	116	1.178	1.517	24.15	3306	10.88	0.252	NA	0.07	0.333	-89.753	-50.233
117	1	117	1.118	1.533	24.36	7042	10.942	0.206	NA	0.062	0.296	165.084	-105.164
118	1	118	1.212	1.508	24.57	4829	11.04	0.282	NA	0.098	0.467	-14.818	-179.901
119	1	119	1.161	1.494	24.78	4887	11.094	0.262	NA	0.054	0.256	-164.353	-149.535
120	1	120	1.247	1.496	24.99	3842	11.181	0.315	NA	0.087	0.413	1.362	165.715
121	1	121	1.222	1.529	25.2	5951	11.223	0.274	NA	0.042	0.199	127.896	126.534
122	1	122	1.311	1.503	25.41	5634	11.316	0.36	NA	0.093	0.443	-16.095	-143.991
123	1	123	1.186	1.545	25.62	4096	11.448	0.237	NA	0.132	0.63	161.548	177.643
124	1	124	1.183	1.521	25.83	3462	11.472	0.253	NA	0.024	0.114	-96.54	101.912
125	1	125	1.125	1.481	26.04	3142	11.542	0.256	NA	0.07	0.335	-144.907	-48.367
126	1	126	1.247	1.491	26.25	6190	11.665	0.319	NA	0.123	0.585	4.904	149.81
127	1	127	1.168	1.558	26.46	3865	11.769	0.216	NA	0.104	0.493	139.972	135.068
128	1	128	1.124	1.585	26.67	5454	11.821	0.166	NA	0.052	0.247	148.708	8.736
129	1	129	1.109	1.622	26.88	7040	11.861	0.128	NA	0.041	0.193	111.188	-37.52
130	1	130	1.125	1.552	27.09	5608	11.934	0.194	NA	0.072	0.345	-77.212	171.6
131	1	131	1.141	1.538	27.3	4832	11.955	0.214	NA	0.021	0.1	-40.841	36.371
132	1	132	1.034	1.672	27.51	2257	12.126	0.044	NA	0.172	0.819	128.633	169.474
133	1	133	1.238	1.596	27.72	11865	12.344	0.248	NA	0.218	1.037	-20.361	-148.994
134	1	134	1.201	1.544	27.93	12857	12.408	0.248	NA	0.064	0.304	-125.518	-105.157
135	1	135	1.236	1.54	28.14	10796	12.444	0.278	NA	0.036	0.169	-6.975	118.542
136	1	136	1.191	1.498	28.35	20450	12.505	0.276	NA	0.061	0.292	-136.877	-129.901
137	1	137	1.278	1.483	28.56	10148	12.593	0.347	NA	0.088	0.419	-10.111	126.766
138	1	138	1.161	1.519	28.77	14367	12.715	0.241	NA	0.122	0.582	162.788	172.9
139	1	139	1.267	1.44	28.98	8413	12.847	0.369	NA	0.132	0.626	-36.781	160.43
140	1	140	1.266	1.478	29.19	8337	12.885	0.341	NA	0.038	0.179	91.117	127.898
141	1	141	1.171	1.545	29.4	6178	13.001	0.227	NA	0.116	0.553	144.936	53.819
142	1	142	1.351	1.356	29.61	17305	13.262	0.488	NA	0.261	1.242	-46.404	168.659
143	1	143	1.372	1.397	29.82	12853	13.308	0.474	NA	0.046	0.22	62.719	109.124
144	1	144	1.411	1.337	30.03	8023	13.379	0.543	NA	0.071	0.339	-57.095	-119.814
145	1	145	1.359	1.435	30.24	7840	13.49	0.439	NA	0.111	0.527	117.976	175.07
146	1	146	1.282	1.502	30.45	9930	13.591	0.338	NA	0.102	0.484	138.861	20.885
147	1	147	1.328	1.479	30.66	12439	13.642	0.388	NA	0.051	0.242	-26.847	-165.708
148	1	148	1.233	1.499	30.87	11754	13.739	0.303	NA	0.097	0.462	167.836	-165.317
149	1	149	1.176	1.551	31.08	6291	13.815	0.226	NA	0.076	0.363	137.469	-30.367
150	1	150	1.209	1.616	31.29	8492	13.888	0.213	NA	0.073	0.346	63.421	-74.048
151	1	151	1.243	1.538	31.5	10391	13.973	0.284	NA	0.085	0.403	-66.026	-129.446
152	1	152	1.158	1.498	31.71	12650	14.067	0.257	NA	0.094	0.449	-154.685	-88.66
153	1	153	1.123	1.573	31.92	11775	14.15	0.175	NA	0.083	0.395	114.763	-90.551
154	1	154	1.057	1.624	32.13	8906	14.233	0.098	NA	0.084	0.398	142.963	28.2
155	1	155	1.09	1.659	32.34	7001	14.282	0.089	NA	0.048	0.23	46.954	-96.009
156	1	156	1.121	1.55	32.55	9056	14.395	0.193	NA	0.113	0.54	-73.796	-120.75
157	1	157	1.208	1.521	32.76	10308	14.487	0.27	NA	0.092	0.438	-18.6	55.196
158	1	158	1.182	1.433	32.97	12748	14.579	0.325	NA	0.091	0.436	-106.609	-88.009
159	1	159	1.234	1.597	33.18	7878	14.751	0.244	NA	0.172	0.819	72.458	179.067
160	1	160	1.24	1.661	33.39	8228	14.815	0.227	NA	0.064	0.307	84.45	11.992
161	1	161	1.258	1.576	33.6	10485	14.902	0.275	NA	0.087	0.413	-78.382	-162.832
162	1	162	1.188	1.64	33.81	3176	14.996	0.184	NA	0.094	0.448	137.753	-143.865
163	1	163	1.224	1.607	34.02	6080	15.045	0.231	NA	0.049	0.231	-42.294	179.952
164	1	164	1.194	1.702	34.23	4622	15.144	0.174	NA	0.1	0.476	107.683	149.977
165	1	165	1.168	1.523	34.44	10649	15.326	0.242	NA	0.181	0.864	-98.273	154.044
166	1	166	1.115	1.493	34.65	12093	15.386	0.241	NA	0.06	0.287	-150.356	-52.083
167	1	167	1.035	1.701	34.86	7643	15.609	0.02	NA	0.223	1.063	110.952	-98.692
168	1	168	1.125	1.607	35.07	10161	15.739	0.15	NA	0.13	0.618	-46.377	-157.329
169	1	169	1.025	1.547	35.28	8394	15.856	0.168	NA	0.117	0.558	-148.97	-102.593
170	1	170	1.169	1.606	35.49	9973	16.012	0.185	NA	0.156	0.744	22.219	171.189
171	1	171	1.204	1.705	35.7	12601	16.117	0.184	NA	0.104	0.497	70.831	48.612
172	1	172	1.264	1.643	35.91	8859	16.203	0.254	NA	0.086	0.409	-45.651	-116.481
173	1	173	1.214	1.592	36.12	8162	16.274	0.229	NA	0.071	0.338	-134.261	-88.61
174	1	174	1.205	1.604	36.33	8699	16.289	0.215	NA	0.015	0.071	129.728	-96.011
175	1	175	1.21	1.528	36.54	8906	16.365	0.266	NA	0.076	0.362	-86.324	143.948
176	1	176	1.279	1.558	36.75	6886	16.44	0.303	NA	0.075	0.359	23.317	109.64
177	1	177	1.225	1.533	36.96	9343	16.499	0.274	NA	0.059	0.281	-155.443	-178.759
178	1	178	1.232	1.446	37.17	10530	16.586	0.342	NA	0.087	0.414	-85.174	70.268
179	1	179	1.137	1.538	37.38	9335	16.718	0.212	NA	0.132	0.629	135.953	-138.873
180	1	180	1.185	1.482	37.59	10577	16.792	0.285	NA	0.074	0.351	-49.993	174.054
181	1	181	1.309	1.52	37.8	6664	16.922	0.348	NA	0.13	0.618	17.027	67.02
182	1	182	1.238	1.512	38.01	4981	16.993	0.297	NA	0.071	0.339	-173.876	169.097
183	1	183	1.306	1.483	38.22	10225	17.067	0.368	NA	0.074	0.351	-23.68	150.195
184	1	184	1.259	1.504	38.43	5621	17.118	0.318	NA	0.052	0.246	155.578	179.259
185	1	185	1.243	1.384	38.64	10664	17.24	0.399	NA	0.121	0.577	-97.562	106.859
186	1	186	1.267	1.51	38.85	8049	17.369	0.321	NA	0.129	0.614	78.986	176.549
187	1	187	1.224	1.513	39.06	8059	17.412	0.286	NA	0.044	0.208	175.85	96.863
188	1	188	1.219	1.564	39.27	10702	17.463	0.249	NA	0.051	0.242	95.466	-80.384
189	1	189	1.313	1.572	39.48	6176	17.558	0.325	NA	0.094	0.449	5.023	-90.442
190	1	190	1.299	1.56	39.69	6828	17.576	0.318	NA	0.019	0.088	-140.12	-145.143
191	1	191	1.314	1.625	39.9	17702	17.643	0.307	NA	0.067	0.318	76.406	-143.475
192	1	192	1.277	1.615	40.11	5821	17.682	0.275	NA	0.039	0.185	-165.276	118.319
193	1	193	1.351	1.492	40.32	16418	17.826	0.398	NA	0.144	0.685	-58.944	106.331
194	1	194	1.352	1.473	40.53	13017	17.845	0.41	NA	0.019	0.091	-86.942	-27.997
195	1	195	1.294	1.572	40.74	6557	17.959	0.309	NA	0.114	0.543	120.333	-152.726
196	1	196	1.276	1.702	40.95	7989	18.09	0.257	NA	0.132	0.627	97.84	-22.493
197	1	197	1.225	1.721	41.16	10929	18.146	0.205	NA	0.055	0.263	159.567	61.727
198	1	198	1.229	1.735	41.37	4934	18.16	0.21	NA	0.015	0.07	73.554	-86.013
199	1	199	1.165	1.74	41.58	4539	18.224	0.147	NA	0.064	0.304	176.209	102.655
200	1	200	1.048	1.785	41.79	5235	18.35	0.076	NA	0.126	0.598	158.939	-17.27
