# Supplementary material for: Random sub-diffusion and capture of genes by the nuclear pore reduces dynamics and coordinates inter-chromosomal movement
Source: eLife. 2021 May 18;10:e66238. doi: 10.7554/eLife.66238 (PMC8195609; doi:10.7554/eLife.66238)
Supplement: Figure 6—source data 1. [file elife-66238-fig6-data1.zip › CLUST_DB/CLUST_HIS4dip_MinusH/190814_QuickCap_H4dip_MinusH_Sec_09.csv]

Nr	TID	PID	x [micron]	y [micron]	t [sec]	I [val]	Len [micron]	D2S [micron]	D2R [micron]	D2P [micron]	v [micron/sec]	α [deg]	Δα [deg]
1	1	1	1.131	2.605	0	6978	0	0	NA	NA	NA	NA	NA
2	1	2	1.117	2.708	0.21	7240	0.104	0.104	NA	0.104	0.497	97.691	NA
3	1	3	1.084	2.693	0.42	7330	0.141	0.1	NA	0.036	0.173	-155.235	107.074
4	1	4	1.017	2.653	0.63	8703	0.219	0.124	NA	0.079	0.374	-149.099	6.135
5	1	5	1.157	2.653	0.84	7865	0.36	0.054	NA	0.141	0.669	-0.052	149.048
6	1	6	1.066	2.791	1.05	11940	0.525	0.197	NA	0.165	0.786	123.281	123.332
7	1	7	1.127	2.672	1.26	6749	0.658	0.067	NA	0.133	0.636	-62.794	173.925
8	1	8	1.139	2.752	1.47	11562	0.739	0.147	NA	0.08	0.383	81.806	144.601
9	1	9	1.02	2.776	1.68	8226	0.86	0.204	NA	0.122	0.579	168.639	86.833
10	1	10	1.136	2.81	1.89	10357	0.982	0.206	NA	0.121	0.577	16.734	-151.905
11	1	11	1.209	2.756	2.1	6924	1.073	0.171	NA	0.091	0.433	-36.425	-53.159
12	1	12	1.064	2.911	2.31	5011	1.285	0.314	NA	0.212	1.011	133.14	169.565
13	1	13	1.138	2.738	2.52	5915	1.473	0.134	NA	0.188	0.897	-66.734	160.126
14	1	14	1.238	2.737	2.73	6271	1.573	0.17	NA	0.1	0.476	-0.668	66.066
15	1	15	1.359	2.78	2.94	6417	1.701	0.288	NA	0.128	0.611	19.669	20.336
16	1	16	1.412	2.684	3.15	7810	1.811	0.292	NA	0.11	0.523	-61.291	-80.96
17	1	17	1.428	2.679	3.36	9343	1.829	0.306	NA	0.017	0.083	-18.374	42.917
18	1	18	1.471	2.656	3.57	8319	1.877	0.344	NA	0.048	0.229	-27.602	-9.228
19	1	19	1.406	2.517	3.78	9544	2.03	0.289	NA	0.154	0.731	-114.924	-87.322
20	1	20	1.306	2.555	3.99	6261	2.137	0.182	NA	0.107	0.51	159.302	-85.774
21	1	21	1.256	2.528	4.2	7731	2.194	0.147	NA	0.057	0.271	-152.012	48.686
22	1	22	1.244	2.646	4.41	16192	2.313	0.12	NA	0.119	0.565	95.792	-112.196
23	1	23	1.118	2.636	4.62	15522	2.439	0.034	NA	0.126	0.601	-175.521	88.687
24	1	24	1.092	2.574	4.83	16174	2.506	0.049	NA	0.067	0.32	-112.493	63.027
25	1	25	1.021	2.612	5.04	12200	2.587	0.11	NA	0.081	0.387	151.924	-95.582
26	1	26	1.06	2.732	5.25	7500	2.713	0.146	NA	0.126	0.599	72.03	-79.894
27	1	27	1.097	2.679	5.46	8349	2.778	0.081	NA	0.065	0.31	-55.077	-127.107
28	1	28	1.215	2.754	5.67	6574	2.919	0.172	NA	0.141	0.67	32.616	87.693
29	1	29	1.245	2.691	5.88	10498	2.989	0.143	NA	0.07	0.335	-65.146	-97.761
30	1	30	1.321	2.724	6.09	19468	3.073	0.225	NA	0.083	0.397	23.696	88.842
31	1	31	1.221	2.613	6.3	8230	3.222	0.09	NA	0.15	0.713	-132.069	-155.765
32	1	32	1.113	2.573	6.51	8049	3.337	0.036	NA	0.115	0.546	-159.781	-27.713
33	1	33	1.108	2.701	6.72	7697	3.464	0.098	NA	0.127	0.606	92.39	-107.829
34	1	34	1.122	2.644	6.93	8059	3.522	0.04	NA	0.058	0.277	-76.652	-169.042
35	1	35	1.113	2.616	7.14	5824	3.552	0.021	NA	0.029	0.139	-106.617	-29.965
36	1	36	1.098	2.571	7.35	8087	3.599	0.047	NA	0.048	0.226	-108.106	-1.489
37	1	37	1.075	2.58	7.56	6412	3.624	0.061	NA	0.025	0.12	158.824	-93.07
38	1	38	1.049	2.621	7.77	9499	3.672	0.083	NA	0.048	0.229	121.903	-36.921
39	1	39	0.922	2.527	7.98	11285	3.831	0.223	NA	0.158	0.753	-143.556	94.542
40	1	40	0.988	2.72	8.19	11605	4.035	0.183	NA	0.204	0.972	71.153	-145.291
41	1	41	1.023	2.747	8.4	12019	4.079	0.179	NA	0.044	0.211	38.087	-33.067
42	1	42	1.101	2.735	8.61	13779	4.158	0.133	NA	0.079	0.374	-9.373	-47.459
43	1	43	1.043	2.67	8.82	8283	4.244	0.11	NA	0.086	0.412	-131.893	-122.52
44	1	44	0.985	2.667	9.03	13222	4.302	0.158	NA	0.058	0.274	-176.909	-45.017
45	1	45	1.003	2.708	9.24	13774	4.346	0.164	NA	0.044	0.21	66.793	-116.297
46	1	46	1.109	2.671	9.45	15786	4.458	0.069	NA	0.112	0.535	-19.271	-86.065
47	1	47	1.075	2.734	9.66	11108	4.529	0.14	NA	0.071	0.34	118.019	137.29
48	1	48	1.06	2.836	9.87	12814	4.633	0.242	NA	0.104	0.494	98.357	-19.662
49	1	49	0.953	2.75	10.08	10481	4.771	0.229	NA	0.138	0.656	-141.047	120.596
50	1	50	0.918	2.756	10.29	11978	4.807	0.261	NA	0.036	0.171	169.03	-49.923
51	1	51	1.105	2.773	10.5	6365	4.995	0.17	NA	0.188	0.895	5.003	-164.027
52	1	52	1.098	2.874	10.71	10769	5.096	0.271	NA	0.102	0.484	94.058	89.056
53	1	53	1.265	2.771	10.92	11652	5.293	0.213	NA	0.197	0.936	-31.722	-125.781
54	1	54	1.229	2.75	11.13	9555	5.335	0.175	NA	0.042	0.199	-149.356	-117.634
55	1	55	1.196	2.733	11.34	18222	5.372	0.144	NA	0.037	0.178	-154.013	-4.657
56	1	56	1.225	2.784	11.55	10771	5.431	0.202	NA	0.059	0.279	60.26	-145.727
57	1	57	1.169	2.735	11.76	14875	5.505	0.135	NA	0.074	0.353	-138.31	161.429
58	1	58	1.245	2.779	11.97	12019	5.593	0.208	NA	0.088	0.419	30.299	168.61
59	1	59	1.111	2.604	12.18	9542	5.813	0.02	NA	0.221	1.05	-127.549	-157.849
60	1	60	1.102	2.671	12.39	9181	5.881	0.072	NA	0.068	0.322	97.378	-135.073
61	1	61	1.149	2.573	12.6	13247	5.99	0.036	NA	0.109	0.518	-64.614	-161.992
62	1	62	1.149	2.709	12.81	11086	6.126	0.106	NA	0.136	0.649	89.803	154.417
63	1	63	1.19	2.786	13.02	13580	6.213	0.191	NA	0.087	0.415	62.232	-27.571
64	1	64	1.134	2.795	13.23	13764	6.27	0.19	NA	0.057	0.271	171.073	108.841
65	1	65	1.092	2.748	13.44	10372	6.333	0.148	NA	0.063	0.3	-130.987	57.939
66	1	66	1.305	2.855	13.65	11328	6.571	0.305	NA	0.238	1.134	26.862	157.85
67	1	67	1.305	2.713	13.86	12680	6.713	0.205	NA	0.142	0.676	-89.94	-116.803
68	1	68	1.236	2.682	14.07	16543	6.789	0.131	NA	0.076	0.36	-155.742	-65.802
69	1	69	1.21	2.512	14.28	10771	6.961	0.122	NA	0.172	0.819	-98.572	57.17
70	1	70	1.282	2.487	14.49	7827	7.037	0.192	NA	0.076	0.363	-19.107	79.465
71	1	71	1.165	2.637	14.7	9589	7.227	0.047	NA	0.19	0.907	127.957	147.064
72	1	72	1.1	2.565	14.91	14050	7.324	0.05	NA	0.097	0.463	-132.019	100.024
73	1	73	1.223	2.639	15.12	13066	7.467	0.098	NA	0.143	0.681	31.248	163.267
74	1	74	1.291	2.627	15.33	10436	7.537	0.162	NA	0.07	0.331	-10.051	-41.299
75	1	75	1.316	2.672	15.54	12104	7.588	0.197	NA	0.051	0.244	60.76	70.812
76	1	76	1.287	2.573	15.75	6400	7.692	0.159	NA	0.103	0.492	-106.417	-167.177
77	1	77	1.309	2.464	15.96	6961	7.803	0.227	NA	0.111	0.531	-78.649	27.768
78	1	78	1.229	2.387	16.17	11342	7.914	0.239	NA	0.111	0.529	-136.129	-57.481
79	1	79	1.286	2.531	16.38	11246	8.07	0.172	NA	0.156	0.741	68.274	-155.596
80	1	80	1.197	2.716	16.59	8637	8.275	0.129	NA	0.205	0.975	115.801	47.526
81	1	81	1.138	2.789	16.8	9215	8.369	0.184	NA	0.094	0.448	128.717	12.916
82	1	82	1.144	2.683	17.01	9668	8.475	0.079	NA	0.106	0.505	-86.668	144.615
83	1	83	1.143	2.772	17.22	7839	8.563	0.167	NA	0.088	0.421	91.053	177.721
84	1	84	1.154	2.908	17.43	9482	8.7	0.304	NA	0.137	0.653	85.306	-5.747
85	1	85	1.094	2.636	17.64	15095	8.979	0.048	NA	0.279	1.327	-102.443	172.251
86	1	86	0.977	2.78	17.85	8599	9.165	0.234	NA	0.186	0.886	129.142	-128.415
87	1	87	1.039	2.728	18.06	13077	9.246	0.154	NA	0.081	0.386	-40.105	-169.247
88	1	88	1.139	2.854	18.27	12768	9.407	0.249	NA	0.161	0.766	51.299	91.404
89	1	89	1.204	2.792	18.48	7933	9.496	0.201	NA	0.089	0.424	-43.666	-94.965
90	1	90	1.227	2.802	18.69	7603	9.521	0.219	NA	0.025	0.119	23.4	67.066
91	1	91	1.161	2.816	18.9	12066	9.588	0.213	NA	0.067	0.318	168.235	144.835
92	1	92	1.165	2.849	19.11	9834	9.621	0.246	NA	0.033	0.158	83.087	-85.148
93	1	93	1.24	2.83	19.32	5314	9.699	0.25	NA	0.078	0.369	-14.205	-97.292
94	1	94	1.297	2.834	19.53	5809	9.755	0.283	NA	0.056	0.268	4.537	18.742
95	1	95	1.174	2.76	19.74	14722	9.898	0.161	NA	0.143	0.681	-148.821	-153.358
96	1	96	1.199	2.874	19.95	13952	10.015	0.278	NA	0.116	0.555	77.707	-133.472
97	1	97	1.276	2.816	20.16	11219	10.111	0.256	NA	0.096	0.458	-37.169	-114.876
98	1	98	1.277	2.866	20.37	13499	10.161	0.299	NA	0.05	0.237	88.625	125.794
99	1	99	1.195	2.745	20.58	10135	10.307	0.154	NA	0.146	0.696	-124.125	147.25
100	1	100	1.363	2.674	20.79	8571	10.489	0.242	NA	0.183	0.87	-22.933	101.192
101	1	101	1.441	2.925	21	13757	10.753	0.446	NA	0.263	1.255	72.785	95.719
102	1	102	1.288	2.93	21.21	9585	10.906	0.361	NA	0.153	0.73	178.082	105.296
103	1	103	1.309	2.914	21.42	12996	10.933	0.357	NA	0.027	0.127	-37.761	144.157
104	1	104	1.275	2.981	21.63	9115	11.008	0.402	NA	0.075	0.357	117.259	155.021
105	1	105	1.269	2.835	21.84	14963	11.154	0.268	NA	0.146	0.695	-92.298	150.442
106	1	106	1.344	2.872	22.05	8256	11.238	0.342	NA	0.084	0.399	26.636	118.934
107	1	107	1.332	2.986	22.26	11419	11.352	0.431	NA	0.114	0.543	95.84	69.204
108	1	108	1.498	3.025	22.47	11278	11.522	0.558	NA	0.171	0.813	13.306	-82.534
109	1	109	1.533	3.03	22.68	8906	11.558	0.585	NA	0.036	0.169	8.298	-5.008
110	1	110	1.462	3.012	22.89	11295	11.631	0.525	NA	0.073	0.348	-165.273	-173.571
111	1	111	1.451	2.831	23.1	7967	11.812	0.392	NA	0.181	0.861	-93.608	71.665
112	1	112	1.513	3.068	23.31	13115	12.057	0.6	NA	0.245	1.166	75.356	168.964
113	1	113	1.574	3.11	23.52	11103	12.13	0.672	NA	0.074	0.351	34.19	-41.166
114	1	114	1.518	3.088	23.73	13529	12.191	0.619	NA	0.061	0.288	-158.926	166.884
115	1	115	1.457	2.806	23.94	3306	12.479	0.383	NA	0.288	1.373	-102.161	56.765
116	1	116	1.545	3.133	24.15	17753	12.818	0.671	NA	0.339	1.612	74.869	177.03
117	1	117	1.435	3.079	24.36	15707	12.94	0.563	NA	0.122	0.583	-153.679	131.452
118	1	118	1.39	3.052	24.57	14395	12.993	0.517	NA	0.053	0.251	-149.65	4.029
119	1	119	1.359	3.051	24.78	15185	13.024	0.502	NA	0.031	0.146	-178.94	-29.29
120	1	120	1.475	3.094	24.99	19112	13.147	0.598	NA	0.123	0.585	20.098	-160.962
121	1	121	1.4	3.14	25.2	15782	13.235	0.599	NA	0.088	0.421	148.154	128.056
122	1	122	1.37	3.023	25.41	16034	13.356	0.481	NA	0.121	0.578	-104.109	107.737
123	1	123	1.344	2.61	25.62	12394	13.769	0.213	NA	0.413	1.967	-93.602	10.507
124	1	124	1.453	2.831	25.83	15069	14.016	0.393	NA	0.246	1.172	63.889	157.49
125	1	125	1.413	2.719	26.04	16817	14.135	0.304	NA	0.119	0.567	-109.492	-173.381
126	1	126	1.344	3.071	26.25	16192	14.493	0.512	NA	0.358	1.706	101.128	-149.38
127	1	127	1.426	2.989	26.46	11641	14.609	0.484	NA	0.116	0.553	-44.877	-146.004
128	1	128	1.355	2.992	26.67	13429	14.68	0.447	NA	0.071	0.338	177.556	-137.568
129	1	129	1.514	3.188	26.88	10203	14.932	0.698	NA	0.253	1.203	51.13	-126.426
130	1	130	1.592	3.224	27.09	17280	15.019	0.772	NA	0.086	0.412	24.533	-26.597
131	1	131	1.666	3.16	27.3	5815	15.117	0.771	NA	0.098	0.467	-41.071	-65.603
132	1	132	1.715	3.202	27.51	9587	15.181	0.835	NA	0.065	0.307	41.331	82.402
133	1	133	1.736	3.181	27.72	16669	15.211	0.836	NA	0.03	0.142	-44.112	-85.443
134	1	134	1.745	3.195	27.93	14781	15.228	0.852	NA	0.017	0.079	56.819	100.931
135	1	135	1.71	3.063	28.14	7997	15.365	0.739	NA	0.137	0.651	-104.804	-161.624
136	1	136	1.66	3.059	28.35	9318	15.415	0.698	NA	0.051	0.241	-175.806	-71.002
137	1	137	1.677	2.949	28.56	11584	15.527	0.646	NA	0.111	0.531	-80.999	94.807
138	1	138	1.654	2.96	28.77	18011	15.552	0.632	NA	0.026	0.122	155.827	-123.174
139	1	139	1.707	2.798	28.98	11165	15.722	0.608	NA	0.17	0.811	-71.848	132.325
140	1	140	1.721	2.697	29.19	11615	15.824	0.597	NA	0.102	0.484	-82.341	-10.493
141	1	141	1.571	2.753	29.4	2532	15.984	0.464	NA	0.16	0.761	159.689	-117.97
142	1	142	1.437	2.722	29.61	3872	16.122	0.327	NA	0.138	0.656	-166.926	33.384
143	1	143	1.459	2.657	29.82	2577	16.19	0.332	NA	0.069	0.327	-71.356	95.57
144	1	144	1.594	2.701	30.03	4849	16.333	0.473	NA	0.143	0.681	18.11	89.466
145	1	145	1.557	2.927	30.24	11261	16.562	0.535	NA	0.229	1.092	99.311	81.201
146	1	146	1.584	2.947	30.45	5555	16.595	0.568	NA	0.033	0.157	36.887	-62.424
147	1	147	1.578	2.983	30.66	8838	16.631	0.586	NA	0.036	0.171	98.509	61.622
148	1	148	1.562	2.927	30.87	8264	16.689	0.538	NA	0.058	0.275	-106.992	154.499
149	1	149	1.613	2.796	31.08	6912	16.83	0.518	NA	0.141	0.672	-68.781	38.211
150	1	150	1.543	2.857	31.29	5674	16.923	0.483	NA	0.093	0.443	138.55	-152.669
151	1	151	1.495	2.986	31.5	20437	17.061	0.527	NA	0.137	0.653	110.384	-28.166
152	1	152	1.565	2.846	31.71	7033	17.216	0.497	NA	0.156	0.742	-63.389	-173.773
153	1	153	1.626	2.728	31.92	3778	17.35	0.51	NA	0.133	0.635	-62.764	0.625
154	1	154	1.648	2.675	32.13	3694	17.406	0.522	NA	0.057	0.27	-67.467	-4.703
155	1	155	1.598	2.76	32.34	6696	17.505	0.492	NA	0.098	0.467	120.525	-172.008
156	1	156	1.443	2.842	32.55	8994	17.68	0.392	NA	0.176	0.836	152.073	31.548
157	1	157	1.707	2.727	32.76	4635	17.969	0.589	NA	0.289	1.374	-23.572	-175.645
158	1	158	1.541	2.685	32.97	4646	18.141	0.417	NA	0.172	0.819	-165.964	-142.392
159	1	159	1.672	2.645	33.18	4119	18.278	0.542	NA	0.137	0.653	-17.054	148.909
160	1	160	1.676	2.762	33.39	14747	18.395	0.567	NA	0.117	0.557	87.716	104.77
161	1	161	1.731	2.777	33.6	6037	18.452	0.625	NA	0.057	0.273	15.535	-72.181
162	1	162	1.771	2.656	33.81	9958	18.58	0.642	NA	0.127	0.607	-71.895	-87.43
163	1	163	1.736	2.681	34.02	8392	18.622	0.61	NA	0.043	0.203	144.37	-143.735
164	1	164	1.723	2.621	34.23	6152	18.684	0.592	NA	0.062	0.293	-102.823	112.807
165	1	165	1.601	2.515	34.44	11549	18.846	0.478	NA	0.162	0.771	-138.924	-36.101
166	1	166	1.564	2.631	34.65	19257	18.967	0.434	NA	0.122	0.58	107.326	-113.75
167	1	167	1.635	2.761	34.86	12115	19.115	0.527	NA	0.148	0.703	61.578	-45.748
168	1	168	1.654	2.752	35.07	11453	19.137	0.544	NA	0.022	0.103	-24.238	-85.816
169	1	169	1.592	2.651	35.28	14766	19.255	0.464	NA	0.118	0.562	-121.805	-97.567
170	1	170	1.589	2.705	35.49	5674	19.308	0.468	NA	0.053	0.254	93.87	-144.325
171	1	171	1.516	2.724	35.7	5493	19.383	0.403	NA	0.075	0.358	165.181	71.311
172	1	172	1.6	2.716	35.91	10820	19.467	0.482	NA	0.084	0.4	-5.39	-170.57
173	1	173	1.754	2.708	36.12	8529	19.622	0.632	NA	0.155	0.738	-3.032	2.358
174	1	174	1.751	2.713	36.33	14449	19.628	0.63	NA	0.006	0.03	116.445	119.477
175	1	175	1.732	2.783	36.54	16744	19.7	0.627	NA	0.072	0.343	105.634	-10.811
176	1	176	1.756	2.729	36.75	16420	19.759	0.637	NA	0.059	0.28	-66.184	-171.818
177	1	177	1.778	2.709	36.96	13691	19.789	0.655	NA	0.03	0.142	-43.045	23.139
178	1	178	1.809	2.729	37.17	16471	19.827	0.69	NA	0.038	0.179	33.371	76.416
179	1	179	1.814	2.71	37.38	15291	19.847	0.691	NA	0.02	0.094	-75.579	-108.95
180	1	180	1.796	2.754	37.59	8155	19.893	0.682	NA	0.047	0.223	112.105	-172.317
181	1	181	1.838	2.687	37.8	16083	19.972	0.711	NA	0.078	0.372	-58.155	-170.26
182	1	182	1.795	2.617	38.01	13280	20.054	0.664	NA	0.082	0.392	-121.508	-63.353
183	1	183	1.802	2.854	38.22	11603	20.29	0.716	NA	0.237	1.126	88.227	-150.266
184	1	184	1.809	2.841	38.43	8108	20.304	0.718	NA	0.014	0.066	-60.862	-149.089
185	1	185	1.812	2.852	38.64	12373	20.315	0.724	NA	0.011	0.052	72.397	133.26
186	1	186	1.886	2.821	38.85	13079	20.396	0.786	NA	0.08	0.383	-22.373	-94.771
187	1	187	1.903	2.803	39.06	10574	20.42	0.797	NA	0.025	0.118	-48.718	-26.345
188	1	188	1.909	2.729	39.27	17267	20.494	0.787	NA	0.074	0.353	-85.338	-36.62
189	1	189	1.927	2.701	39.48	11547	20.528	0.802	NA	0.034	0.16	-57.078	28.259
190	1	190	1.942	2.591	39.69	11317	20.639	0.811	NA	0.111	0.527	-82.089	-25.011
191	1	191	1.838	2.537	39.9	6749	20.756	0.71	NA	0.117	0.559	-152.449	-70.36
192	1	192	1.794	2.67	40.11	10816	20.896	0.666	NA	0.14	0.669	108.479	-99.073
193	1	193	1.702	2.544	40.32	2478	21.052	0.574	NA	0.156	0.741	-126.058	125.463
194	1	194	1.55	2.509	40.53	3135	21.208	0.429	NA	0.156	0.744	-167.17	-41.112
195	1	195	1.811	2.611	40.74	5838	21.488	0.68	NA	0.28	1.333	21.218	-171.612
196	1	196	1.937	2.679	40.95	14880	21.632	0.81	NA	0.144	0.686	28.495	7.277
197	1	197	1.927	2.622	41.16	9521	21.69	0.796	NA	0.058	0.277	-99.98	-128.475
198	1	198	2.026	2.545	41.37	11609	21.816	0.898	NA	0.126	0.598	-37.725	62.254
199	1	199	1.978	2.483	41.58	12640	21.895	0.856	NA	0.079	0.377	-127.861	-90.136
200	1	200	2.005	2.679	41.79	11082	22.094	0.877	NA	0.199	0.946	82.12	-150.019
