# Supplementary material for: Random sub-diffusion and capture of genes by the nuclear pore reduces dynamics and coordinates inter-chromosomal movement
Source: eLife. 2021 May 18;10:e66238. doi: 10.7554/eLife.66238 (PMC8195609; doi:10.7554/eLife.66238)
Supplement: Figure 6—source data 1. [file elife-66238-fig6-data1.zip › CLUST_DB/CLUST_HIS4dip_MinusH/190814_QuickCap_H4dip_MinusH_Sec_12.csv]

Nr	TID	PID	x [micron]	y [micron]	t [sec]	I [val]	Len [micron]	D2S [micron]	D2R [micron]	D2P [micron]	v [micron/sec]	α [deg]	Δα [deg]
1	1	1	1.39	2.498	0	9322	0	0	NA	NA	NA	NA	NA
2	1	2	1.399	2.349	0.21	3929	0.149	0.149	NA	0.149	0.711	-86.535	NA
3	1	3	1.471	2.392	0.42	5687	0.233	0.133	NA	0.083	0.397	30.82	117.355
4	1	4	1.442	2.274	0.63	3615	0.353	0.229	NA	0.121	0.574	-103.531	-134.351
5	1	5	1.401	2.338	0.84	4405	0.429	0.16	NA	0.076	0.362	123.009	-133.46
6	1	6	1.403	2.284	1.05	4288	0.484	0.214	NA	0.054	0.259	-88.03	148.961
7	1	7	1.39	2.194	1.26	3253	0.574	0.304	NA	0.09	0.431	-98.07	-10.04
8	1	8	1.433	2.208	1.47	3844	0.619	0.293	NA	0.045	0.215	18.141	116.211
9	1	9	1.402	2.264	1.68	3483	0.683	0.234	NA	0.063	0.302	118.803	100.661
10	1	10	1.525	2.431	1.89	11940	0.89	0.15	NA	0.207	0.987	53.809	-64.994
11	1	11	1.491	2.282	2.1	10225	1.043	0.239	NA	0.153	0.729	-102.71	-156.518
12	1	12	1.464	2.312	2.31	6954	1.083	0.2	NA	0.04	0.192	132.171	-125.119
13	1	13	1.373	2.242	2.52	3872	1.198	0.256	NA	0.114	0.545	-142.627	85.202
14	1	14	1.443	2.259	2.73	5683	1.27	0.245	NA	0.072	0.343	13.094	155.721
15	1	15	1.572	2.358	2.94	19253	1.432	0.23	NA	0.163	0.774	37.69	24.596
16	1	16	1.553	2.215	3.15	17939	1.577	0.326	NA	0.144	0.686	-97.65	-135.34
17	1	17	1.567	2.434	3.36	13141	1.795	0.188	NA	0.219	1.042	86.372	-175.978
18	1	18	1.573	2.486	3.57	13181	1.848	0.184	NA	0.053	0.25	82.649	-3.724
19	1	19	1.506	2.46	3.78	5369	1.92	0.122	NA	0.072	0.342	-158.831	118.52
20	1	20	1.516	2.492	3.99	12287	1.954	0.126	NA	0.034	0.16	72.912	-128.256
21	1	21	1.465	2.398	4.2	14766	2.061	0.125	NA	0.108	0.512	-118.72	168.368
22	1	22	1.534	2.504	4.41	7027	2.188	0.144	NA	0.127	0.604	56.685	175.405
23	1	23	1.547	2.264	4.62	14613	2.428	0.282	NA	0.24	1.144	-87.072	-143.757
24	1	24	1.54	2.426	4.83	15287	2.59	0.167	NA	0.162	0.77	92.173	179.245
25	1	25	1.471	2.406	5.04	7743	2.662	0.123	NA	0.072	0.342	-164.251	103.576
26	1	26	1.518	2.382	5.25	14811	2.714	0.172	NA	0.052	0.248	-26.898	137.353
27	1	27	1.51	2.396	5.46	11059	2.729	0.158	NA	0.015	0.071	119.412	146.31
28	1	28	1.498	2.428	5.67	9542	2.764	0.129	NA	0.035	0.166	111.22	-8.192
29	1	29	1.414	2.356	5.88	8298	2.874	0.144	NA	0.11	0.525	-139.46	109.32
30	1	30	1.456	2.221	6.09	9958	3.016	0.285	NA	0.142	0.674	-72.909	66.55
31	1	31	1.492	2.12	6.3	16957	3.123	0.391	NA	0.107	0.51	-70.079	2.83
32	1	32	1.538	2.296	6.51	15528	3.304	0.25	NA	0.181	0.864	75.478	145.557
33	1	33	1.569	2.098	6.72	14641	3.504	0.438	NA	0.2	0.952	-80.969	-156.447
34	1	34	1.57	2.187	6.93	25312	3.592	0.359	NA	0.088	0.419	89.64	170.609
35	1	35	1.526	2.242	7.14	18976	3.662	0.29	NA	0.07	0.333	128.051	38.411
36	1	36	1.359	2.315	7.35	24025	3.845	0.185	NA	0.183	0.871	156.33	28.278
37	1	37	1.486	2.335	7.56	21915	3.973	0.189	NA	0.128	0.611	8.98	-147.35
38	1	38	1.518	2.452	7.77	8642	4.094	0.136	NA	0.121	0.578	74.406	65.427
39	1	39	1.474	2.466	7.98	8134	4.14	0.09	NA	0.046	0.219	162.369	87.963
40	1	40	1.368	2.353	8.19	8366	4.296	0.147	NA	0.155	0.739	-133.178	64.453
41	1	41	1.307	2.207	8.4	16746	4.454	0.303	NA	0.158	0.753	-112.813	20.365
42	1	42	1.301	2.181	8.61	14410	4.481	0.329	NA	0.027	0.129	-103.343	9.47
43	1	43	1.311	2.233	8.82	12322	4.533	0.277	NA	0.053	0.251	79.291	-177.366
44	1	44	1.426	2.27	9.03	15413	4.655	0.231	NA	0.122	0.579	17.803	-61.488
45	1	45	1.458	2.337	9.24	12893	4.729	0.175	NA	0.074	0.353	64.613	46.81
46	1	46	1.5	2.393	9.45	15562	4.8	0.152	NA	0.071	0.336	53.076	-11.536
47	1	47	1.545	2.395	9.66	9399	4.844	0.186	NA	0.045	0.213	2.346	-50.731
48	1	48	1.287	2.334	9.87	10171	5.109	0.193	NA	0.265	1.262	-166.741	-169.087
49	1	49	1.275	2.216	10.08	5077	5.228	0.304	NA	0.118	0.564	-95.798	70.943
50	1	50	1.297	2.239	10.29	7995	5.259	0.275	NA	0.031	0.149	45.517	141.315
51	1	51	1.345	2.378	10.5	9380	5.407	0.128	NA	0.148	0.704	71.073	25.556
52	1	52	1.297	2.212	10.71	8797	5.58	0.3	NA	0.173	0.824	-106.074	-177.147
53	1	53	1.336	2.289	10.92	9644	5.667	0.215	NA	0.087	0.413	63.149	169.223
54	1	54	1.294	2.231	11.13	4981	5.739	0.284	NA	0.072	0.342	-125.545	171.306
55	1	55	1.251	2.295	11.34	8351	5.816	0.246	NA	0.077	0.367	124.322	-110.132
56	1	56	1.322	2.342	11.55	12936	5.901	0.17	NA	0.085	0.405	33.979	-90.344
57	1	57	1.285	2.097	11.76	7662	6.148	0.414	NA	0.248	1.179	-98.575	-132.554
58	1	58	1.281	1.995	11.97	2971	6.251	0.515	NA	0.102	0.487	-92.236	6.34
59	1	59	1.285	2.049	12.18	3460	6.305	0.461	NA	0.054	0.259	85.424	177.66
60	1	60	1.298	2.047	12.39	1877	6.318	0.46	NA	0.013	0.061	-11.096	-96.52
61	1	61	1.296	2.066	12.6	2212	6.337	0.442	NA	0.019	0.089	93.691	104.787
62	1	62	1.272	1.921	12.81	3479	6.483	0.588	NA	0.146	0.697	-99.679	166.631
63	1	63	1.295	1.974	13.02	3278	6.541	0.532	NA	0.057	0.274	66.106	165.785
64	1	64	1.287	2.017	13.23	4659	6.584	0.492	NA	0.043	0.206	100.401	34.295
65	1	65	1.294	1.925	13.44	3470	6.676	0.581	NA	0.092	0.439	-85.958	173.641
66	1	66	1.26	2.01	13.65	3551	6.768	0.505	NA	0.092	0.437	111.712	-162.331
67	1	67	1.395	2.242	13.86	2685	7.037	0.256	NA	0.269	1.28	59.811	-51.901
68	1	68	1.394	2.187	14.07	4957	7.091	0.311	NA	0.055	0.261	-90.615	-150.425
69	1	69	1.313	2.125	14.28	6619	7.194	0.381	NA	0.103	0.49	-142.456	-51.841
70	1	70	1.456	2.253	14.49	13661	7.387	0.253	NA	0.192	0.916	41.987	-175.557
71	1	71	1.249	2.114	14.7	5723	7.635	0.408	NA	0.249	1.184	-146.104	171.909
72	1	72	1.308	1.989	14.91	2421	7.774	0.516	NA	0.139	0.66	-65.066	81.038
73	1	73	1.394	2.238	15.12	7232	8.038	0.26	NA	0.264	1.255	70.871	135.937
74	1	74	1.405	2.267	15.33	10237	8.069	0.231	NA	0.031	0.15	69.852	-1.019
75	1	75	1.298	2.016	15.54	2271	8.342	0.491	NA	0.273	1.302	-113.111	177.037
76	1	76	1.418	2.258	15.75	4465	8.613	0.242	NA	0.27	1.288	63.534	176.645
77	1	77	1.423	2.202	15.96	8392	8.669	0.298	NA	0.056	0.268	-85.407	-148.941
78	1	78	1.316	2.15	16.17	7327	8.787	0.355	NA	0.118	0.563	-154.155	-68.748
79	1	79	1.403	2.169	16.38	5215	8.876	0.329	NA	0.089	0.422	12.063	166.218
80	1	80	1.409	2.045	16.59	4983	9	0.453	NA	0.124	0.592	-87.164	-99.227
81	1	81	1.495	2.167	16.8	12900	9.149	0.347	NA	0.149	0.709	55.02	142.184
82	1	82	1.547	2.281	17.01	14662	9.274	0.268	NA	0.125	0.597	65.109	10.089
83	1	83	1.373	2.063	17.22	4356	9.554	0.436	NA	0.279	1.33	-128.681	166.21
84	1	84	1.45	2.087	17.43	5139	9.635	0.416	NA	0.081	0.386	17.279	145.96
85	1	85	1.547	2.256	17.64	18470	9.83	0.289	NA	0.195	0.93	60.088	42.809
86	1	86	1.422	2.204	17.85	7138	9.966	0.295	NA	0.136	0.647	-157.715	142.198
87	1	87	1.397	2.214	18.06	3867	9.992	0.284	NA	0.026	0.125	158	-44.286
88	1	88	1.375	2.138	18.27	4896	10.072	0.36	NA	0.08	0.38	-106.489	95.512
89	1	89	1.342	2.022	18.48	3238	10.192	0.479	NA	0.12	0.574	-105.585	0.904
90	1	90	1.39	2.079	18.69	3556	10.267	0.419	NA	0.075	0.356	49.987	155.572
91	1	91	1.39	2.077	18.9	4755	10.27	0.421	NA	0.002	0.012	-98.751	-148.739
92	1	92	1.398	2.045	19.11	3167	10.302	0.453	NA	0.032	0.153	-75.9	22.852
93	1	93	1.506	2.128	19.32	8149	10.438	0.387	NA	0.136	0.649	37.57	113.47
94	1	94	1.421	2.036	19.53	4119	10.564	0.463	NA	0.126	0.598	-132.354	-169.924
95	1	95	1.412	2.022	19.74	5190	10.58	0.476	NA	0.016	0.076	-123.801	8.552
96	1	96	1.416	2.138	19.95	4309	10.696	0.361	NA	0.116	0.551	88.077	-148.121
97	1	97	1.267	2.092	20.16	4477	10.851	0.424	NA	0.156	0.742	-162.758	109.165
98	1	98	1.317	2.117	20.37	2310	10.907	0.388	NA	0.056	0.265	26.662	-170.58
99	1	99	1.309	2.062	20.58	3648	10.962	0.443	NA	0.055	0.262	-98.732	-125.394
100	1	100	1.33	2.002	20.79	2069	11.026	0.5	NA	0.064	0.305	-71.064	27.667
101	1	101	1.365	2.034	21	3731	11.074	0.464	NA	0.048	0.228	42.509	113.573
102	1	102	1.327	2.053	21.21	3618	11.117	0.449	NA	0.042	0.202	153.033	110.525
103	1	103	1.375	2.109	21.42	2783	11.19	0.389	NA	0.074	0.35	49.366	-103.668
104	1	104	1.444	2.079	21.63	3541	11.266	0.423	NA	0.075	0.359	-23.773	-73.139
105	1	105	1.344	2.011	21.84	3131	11.386	0.489	NA	0.12	0.573	-145.864	-122.091
106	1	106	1.391	2.112	22.05	3707	11.497	0.386	NA	0.111	0.529	65.159	-148.978
107	1	107	1.439	2.244	22.26	3007	11.638	0.258	NA	0.141	0.67	70.183	5.024
108	1	108	1.423	2.076	22.47	4238	11.807	0.423	NA	0.169	0.805	-95.287	-165.47
109	1	109	1.411	2.093	22.68	2252	11.828	0.405	NA	0.021	0.099	124.738	-139.975
110	1	110	1.375	2.112	22.89	2284	11.868	0.386	NA	0.041	0.194	152.282	27.544
111	1	111	1.43	2.153	23.1	6131	11.937	0.347	NA	0.069	0.327	36.345	-115.937
112	1	112	1.447	2.118	23.31	2886	11.975	0.384	NA	0.038	0.182	-64.638	-100.983
113	1	113	1.4	2.092	23.52	2387	12.029	0.406	NA	0.054	0.255	-150.591	-85.953
114	1	114	1.48	2.255	23.73	9531	12.21	0.259	NA	0.181	0.863	64.024	-145.385
115	1	115	1.525	2.403	23.94	11592	12.365	0.165	NA	0.155	0.736	72.814	8.79
116	1	116	1.482	2.218	24.15	5216	12.554	0.294	NA	0.189	0.902	-103.224	-176.037
117	1	117	1.43	2.185	24.36	5207	12.616	0.315	NA	0.061	0.292	-147.414	-44.191
118	1	118	1.412	2.124	24.57	3641	12.68	0.375	NA	0.064	0.306	-106.537	40.877
119	1	119	1.395	2.108	24.78	4104	12.703	0.39	NA	0.023	0.11	-136.135	-29.598
120	1	120	1.38	1.985	24.99	2363	12.827	0.513	NA	0.124	0.59	-97.251	38.884
121	1	121	1.371	2.143	25.2	6312	12.985	0.355	NA	0.158	0.755	93.104	-169.645
122	1	122	1.409	2.063	25.41	2719	13.074	0.436	NA	0.089	0.423	-65.012	-158.116
123	1	123	1.382	2.072	25.62	4273	13.102	0.426	NA	0.028	0.135	159.919	-135.07
124	1	124	1.415	2.014	25.83	2585	13.169	0.484	NA	0.067	0.319	-60.042	140.039
125	1	125	1.44	2.113	26.04	2852	13.271	0.388	NA	0.102	0.484	75.831	135.873
126	1	126	1.387	2.152	26.25	3238	13.337	0.346	NA	0.066	0.314	143.626	67.795
127	1	127	1.495	2.219	26.46	3381	13.464	0.298	NA	0.127	0.606	32.075	-111.551
128	1	128	1.507	2.253	26.67	10440	13.5	0.271	NA	0.036	0.171	69.883	37.808
129	1	129	1.518	2.226	26.88	3901	13.529	0.3	NA	0.029	0.137	-68.477	-138.361
130	1	130	1.594	2.377	27.09	14092	13.697	0.237	NA	0.168	0.801	63.121	131.599
131	1	131	1.572	2.379	27.3	11018	13.719	0.217	NA	0.022	0.105	173.198	110.077
132	1	132	1.563	2.358	27.51	7298	13.742	0.222	NA	0.023	0.109	-114.458	72.344
133	1	133	1.572	2.341	27.72	9162	13.762	0.241	NA	0.02	0.096	-61.727	52.73
134	1	134	1.394	2.248	27.93	7692	13.963	0.25	NA	0.201	0.957	-152.584	-90.856
135	1	135	1.433	2.259	28.14	7078	14.004	0.242	NA	0.04	0.193	15.898	168.481
136	1	136	1.46	2.363	28.35	9286	14.111	0.152	NA	0.107	0.51	75.095	59.198
137	1	137	1.436	2.348	28.56	7240	14.139	0.157	NA	0.029	0.137	-148.978	135.927
138	1	138	1.383	2.113	28.77	4319	14.38	0.385	NA	0.241	1.147	-102.515	46.463
139	1	139	1.352	2.185	28.98	3251	14.459	0.315	NA	0.079	0.377	113.731	-143.754
140	1	140	1.401	2.19	29.19	4277	14.509	0.308	NA	0.049	0.236	5.342	-108.389
141	1	141	1.482	2.256	29.4	3336	14.614	0.259	NA	0.105	0.499	39.274	33.932
142	1	142	1.459	2.317	29.61	4313	14.678	0.194	NA	0.065	0.308	111.05	71.776
143	1	143	1.511	2.462	29.82	7914	14.833	0.126	NA	0.155	0.739	70.179	-40.871
144	1	144	1.52	2.388	30.03	6167	14.908	0.17	NA	0.075	0.356	-83.097	-153.276
145	1	145	1.45	2.313	30.24	4155	15.011	0.194	NA	0.103	0.49	-133.082	-49.984
146	1	146	1.483	2.372	30.45	10920	15.079	0.156	NA	0.068	0.325	60.582	-166.336
147	1	147	1.374	2.284	30.66	6242	15.22	0.214	NA	0.141	0.67	-141.191	158.227
148	1	148	1.399	2.231	30.87	3076	15.279	0.267	NA	0.059	0.282	-64.456	76.735
149	1	149	1.405	2.247	31.08	3690	15.297	0.251	NA	0.017	0.081	72.098	136.554
150	1	150	1.448	2.184	31.29	3810	15.373	0.319	NA	0.076	0.364	-55.257	-127.355
151	1	151	1.532	2.388	31.5	8170	15.593	0.179	NA	0.22	1.048	67.708	122.965
152	1	152	1.454	2.423	31.71	10707	15.678	0.099	NA	0.085	0.406	155.741	88.033
153	1	153	1.463	2.425	31.92	12492	15.687	0.103	NA	0.009	0.043	12.523	-143.218
154	1	154	1.365	2.183	32.13	4371	15.948	0.316	NA	0.26	1.24	-111.955	-124.477
155	1	155	1.318	2.037	32.34	5691	16.102	0.467	NA	0.154	0.733	-107.927	4.028
156	1	156	1.351	2.083	32.55	1887	16.158	0.417	NA	0.057	0.27	53.88	161.807
157	1	157	1.318	2.112	32.76	3351	16.203	0.392	NA	0.045	0.214	138.289	84.409
158	1	158	1.372	2.13	32.97	2920	16.26	0.369	NA	0.057	0.269	17.767	-120.522
159	1	159	1.41	2.325	33.18	6726	16.459	0.174	NA	0.199	0.946	78.845	61.079
160	1	160	1.41	2.262	33.39	3485	16.521	0.236	NA	0.062	0.296	-90.209	-169.055
161	1	161	1.434	2.251	33.6	4467	16.548	0.251	NA	0.027	0.127	-24.702	65.507
162	1	162	1.55	2.427	33.81	14378	16.758	0.175	NA	0.211	1.003	56.71	81.412
163	1	163	1.529	2.393	34.02	11643	16.798	0.175	NA	0.04	0.192	-120.58	-177.291
164	1	164	1.493	2.355	34.23	4900	16.851	0.176	NA	0.052	0.248	-133.931	-13.351
165	1	165	1.453	2.265	34.44	6045	16.949	0.241	NA	0.099	0.471	-114.242	19.689
166	1	166	1.472	2.301	34.65	6212	16.991	0.213	NA	0.041	0.196	61.927	176.169
167	1	167	1.448	2.283	34.86	2308	17.021	0.223	NA	0.03	0.144	-142.008	156.065
168	1	168	1.484	2.239	35.07	3475	17.078	0.276	NA	0.057	0.273	-50.598	91.41
169	1	169	1.42	2.3	35.28	4492	17.168	0.2	NA	0.09	0.427	136.441	-172.96
170	1	170	1.343	2.505	35.49	7402	17.386	0.047	NA	0.218	1.04	110.469	-25.972
171	1	171	1.425	2.246	35.7	3012	17.658	0.255	NA	0.272	1.294	-72.504	177.026
172	1	172	1.417	2.331	35.91	4723	17.744	0.169	NA	0.086	0.408	95.353	167.858
173	1	173	1.485	2.393	36.12	4960	17.836	0.142	NA	0.093	0.441	42.312	-53.041
174	1	174	1.536	2.407	36.33	6875	17.889	0.172	NA	0.052	0.25	15.586	-26.726
175	1	175	1.467	2.329	36.54	3709	17.993	0.186	NA	0.104	0.496	-131.223	-146.808
176	1	176	1.469	2.388	36.75	10912	18.051	0.136	NA	0.059	0.279	88.481	-140.297
177	1	177	1.328	2.282	36.96	4416	18.227	0.225	NA	0.176	0.839	-143.017	128.502
178	1	178	1.403	2.281	37.17	3756	18.303	0.217	NA	0.075	0.357	-0.532	142.485
179	1	179	1.359	2.365	37.38	6967	18.398	0.136	NA	0.095	0.452	117.482	118.014
180	1	180	1.356	2.537	37.59	17062	18.569	0.051	NA	0.171	0.817	90.99	-26.492
181	1	181	1.404	2.483	37.8	20934	18.641	0.02	NA	0.072	0.341	-48.379	-139.369
182	1	182	1.381	2.468	38.01	10717	18.668	0.032	NA	0.028	0.132	-146.361	-97.982
183	1	183	1.349	2.214	38.22	4499	18.924	0.287	NA	0.256	1.217	-97.123	49.238
184	1	184	1.378	2.331	38.43	3507	19.045	0.167	NA	0.121	0.576	75.956	173.079
185	1	185	1.307	2.287	38.64	3345	19.129	0.227	NA	0.084	0.401	-147.794	136.25
186	1	186	1.308	2.21	38.85	2574	19.206	0.299	NA	0.077	0.365	-89.095	58.699
187	1	187	1.348	2.188	39.06	3148	19.251	0.312	NA	0.045	0.216	-28.409	60.685
188	1	188	1.42	2.153	39.27	3135	19.331	0.347	NA	0.08	0.381	-26.551	1.858
189	1	189	1.372	2.172	39.48	2333	19.383	0.326	NA	0.052	0.245	157.697	-175.752
190	1	190	1.389	2.169	39.69	5196	19.4	0.329	NA	0.018	0.084	-9.955	-167.652
191	1	191	1.387	2.202	39.9	5111	19.433	0.296	NA	0.033	0.155	94.86	104.815
192	1	192	1.362	2.175	40.11	3564	19.469	0.324	NA	0.036	0.171	-132.223	132.917
193	1	193	1.33	2.319	40.32	4580	19.616	0.189	NA	0.147	0.701	102.636	-125.141
194	1	194	1.327	2.161	40.53	4576	19.774	0.343	NA	0.158	0.75	-91.164	166.199
195	1	195	1.306	2.22	40.74	2280	19.836	0.291	NA	0.062	0.296	109.882	-158.954
196	1	196	1.31	2.312	40.95	5081	19.929	0.202	NA	0.093	0.441	87.609	-22.273
197	1	197	1.339	2.198	41.16	3537	20.046	0.304	NA	0.117	0.559	-75.66	-163.269
198	1	198	1.328	2.144	41.37	4324	20.101	0.359	NA	0.055	0.263	-101.105	-25.445
199	1	199	1.365	2.22	41.58	3016	20.186	0.279	NA	0.084	0.402	63.891	164.996
200	1	200	1.359	2.154	41.79	2483	20.252	0.345	NA	0.066	0.317	-95.215	-159.107
