# Supplementary material for: Random sub-diffusion and capture of genes by the nuclear pore reduces dynamics and coordinates inter-chromosomal movement
Source: eLife. 2021 May 18;10:e66238. doi: 10.7554/eLife.66238 (PMC8195609; doi:10.7554/eLife.66238)
Supplement: Figure 6—source data 1. [file elife-66238-fig6-data1.zip › CLUST_DB/CLUST_HIS4dip_MinusH/190814_QuickCap_H4dip_MinusH_Sec_11.csv]

Nr	TID	PID	x [micron]	y [micron]	t [sec]	I [val]	Len [micron]	D2S [micron]	D2R [micron]	D2P [micron]	v [micron/sec]	α [deg]	Δα [deg]
1	1	1	1.416	1.496	0	15300	0	0	NA	NA	NA	NA	NA
2	1	2	1.413	1.512	0.21	15007	0.016	0.016	NA	0.016	0.077	103.159	NA
3	1	3	1.434	1.554	0.42	11456	0.063	0.06	NA	0.047	0.223	62.404	-40.755
4	1	4	1.399	1.584	0.63	10907	0.11	0.09	NA	0.047	0.223	139.002	76.598
5	1	5	1.384	1.586	0.84	18971	0.125	0.095	NA	0.015	0.07	175.059	36.058
6	1	6	1.337	1.614	1.05	19428	0.18	0.142	NA	0.055	0.262	149.201	-25.859
7	1	7	1.321	1.548	1.26	9075	0.248	0.109	NA	0.068	0.323	-103.879	106.92
8	1	8	1.457	1.602	1.47	11400	0.394	0.113	NA	0.146	0.695	21.502	125.381
9	1	9	1.423	1.588	1.68	16330	0.43	0.092	NA	0.036	0.174	-158.165	-179.667
10	1	10	1.457	1.575	1.89	6807	0.467	0.088	NA	0.037	0.174	-21.089	137.076
11	1	11	1.472	1.59	2.1	6794	0.488	0.109	NA	0.021	0.102	46.74	67.829
12	1	12	1.475	1.598	2.31	8748	0.496	0.117	NA	0.008	0.039	64.179	17.439
13	1	13	1.401	1.627	2.52	11729	0.575	0.131	NA	0.079	0.378	158.24	94.061
14	1	14	1.489	1.521	2.73	6114	0.713	0.077	NA	0.137	0.654	-50.27	151.49
15	1	15	1.533	1.509	2.94	2538	0.758	0.117	NA	0.045	0.216	-15.665	34.605
16	1	16	1.439	1.664	3.15	16281	0.939	0.169	NA	0.181	0.863	121.382	137.047
17	1	17	1.33	1.652	3.36	20889	1.049	0.178	NA	0.109	0.52	-173.835	64.782
18	1	18	1.469	1.627	3.57	5329	1.19	0.141	NA	0.141	0.672	-10.312	163.523
19	1	19	1.488	1.591	3.78	6363	1.23	0.119	NA	0.041	0.194	-61.029	-50.717
20	1	20	1.424	1.654	3.99	22075	1.32	0.158	NA	0.09	0.428	135.68	-163.292
21	1	21	1.459	1.648	4.2	12898	1.355	0.157	NA	0.035	0.168	-10.317	-145.996
22	1	22	1.389	1.657	4.41	16160	1.425	0.163	NA	0.07	0.335	172.317	-177.367
23	1	23	1.449	1.65	4.62	17152	1.486	0.157	NA	0.06	0.288	-6.989	-179.306
24	1	24	1.507	1.662	4.83	10820	1.545	0.189	NA	0.06	0.283	11.489	18.478
25	1	25	1.462	1.651	5.04	9629	1.592	0.161	NA	0.047	0.223	-166.628	-178.117
26	1	26	1.335	1.61	5.25	20697	1.725	0.14	NA	0.133	0.633	-162.101	4.527
27	1	27	1.466	1.651	5.46	14030	1.861	0.162	NA	0.136	0.649	17.262	179.364
28	1	28	1.423	1.649	5.67	21572	1.904	0.153	NA	0.043	0.204	-178.277	164.46
29	1	29	1.383	1.624	5.88	19630	1.952	0.132	NA	0.048	0.227	-147.539	30.738
30	1	30	1.378	1.604	6.09	17990	1.972	0.114	NA	0.02	0.096	-102.411	45.128
31	1	31	1.386	1.632	6.3	18534	2.001	0.139	NA	0.029	0.136	74.7	177.111
32	1	32	1.455	1.605	6.51	11054	2.075	0.115	NA	0.074	0.353	-21.264	-95.964
33	1	33	1.454	1.627	6.72	14641	2.097	0.135	NA	0.022	0.104	92.811	114.075
34	1	34	1.514	1.622	6.93	7415	2.157	0.159	NA	0.061	0.288	-3.85	-96.661
35	1	35	1.507	1.599	7.14	14594	2.181	0.137	NA	0.024	0.115	-108.082	-104.232
36	1	36	1.408	1.57	7.35	11989	2.284	0.074	NA	0.102	0.488	-163.433	-55.351
37	1	37	1.462	1.595	7.56	13700	2.343	0.109	NA	0.059	0.281	25.032	-171.535
38	1	38	1.483	1.576	7.77	11039	2.372	0.104	NA	0.029	0.138	-41.76	-66.792
39	1	39	1.502	1.598	7.98	18508	2.401	0.133	NA	0.029	0.139	49.254	91.013
40	1	40	1.469	1.59	8.19	9354	2.436	0.107	NA	0.035	0.166	-166.944	143.802
41	1	41	1.466	1.601	8.4	11232	2.447	0.116	NA	0.011	0.054	103.377	-89.679
42	1	42	1.53	1.609	8.61	10329	2.512	0.16	NA	0.064	0.307	6.96	-96.417
43	1	43	1.453	1.637	8.82	20130	2.593	0.146	NA	0.081	0.388	159.824	152.864
44	1	44	1.506	1.586	9.03	13740	2.666	0.127	NA	0.073	0.348	-44.078	156.098
45	1	45	1.555	1.602	9.24	6050	2.717	0.174	NA	0.051	0.244	18.215	62.293
46	1	46	1.574	1.624	9.45	12083	2.747	0.203	NA	0.03	0.141	47.884	29.669
47	1	47	1.512	1.586	9.66	10585	2.82	0.131	NA	0.073	0.348	-148.016	164.1
48	1	48	1.534	1.632	9.87	11746	2.871	0.179	NA	0.051	0.243	64.835	-147.15
49	1	49	1.571	1.616	10.08	17672	2.912	0.196	NA	0.04	0.193	-23.294	-88.128
50	1	50	1.512	1.617	10.29	23916	2.971	0.154	NA	0.059	0.28	178.892	-157.814
51	1	51	1.597	1.634	10.5	17572	3.057	0.227	NA	0.086	0.411	11.008	-167.884
52	1	52	1.558	1.619	10.71	16736	3.099	0.187	NA	0.042	0.199	-160.048	-171.056
53	1	53	1.667	1.642	10.92	24305	3.21	0.29	NA	0.112	0.532	11.963	172.011
54	1	54	1.598	1.63	11.13	33943	3.281	0.225	NA	0.07	0.335	-169.988	178.049
55	1	55	1.622	1.645	11.34	19402	3.309	0.253	NA	0.028	0.134	30.867	-159.145
56	1	56	1.666	1.605	11.55	24452	3.368	0.272	NA	0.059	0.281	-42.28	-73.147
57	1	57	1.628	1.645	11.76	12968	3.423	0.259	NA	0.055	0.262	133.14	175.42
58	1	58	1.655	1.607	11.97	19750	3.469	0.263	NA	0.046	0.221	-54.801	172.06
59	1	59	1.627	1.601	12.18	13410	3.498	0.235	NA	0.029	0.136	-168.427	-113.626
60	1	60	1.664	1.568	12.39	17102	3.548	0.258	NA	0.05	0.239	-42.276	126.151
61	1	61	1.602	1.581	12.6	14982	3.612	0.204	NA	0.064	0.304	167.744	-149.98
62	1	62	1.667	1.579	12.81	17056	3.677	0.264	NA	0.065	0.311	-1.545	-169.289
63	1	63	1.619	1.594	13.02	16486	3.727	0.225	NA	0.05	0.237	163.042	164.587
64	1	64	1.588	1.607	13.23	12812	3.761	0.203	NA	0.034	0.162	158.268	-4.774
65	1	65	1.57	1.603	13.44	16927	3.779	0.187	NA	0.018	0.085	-168.421	33.311
66	1	66	1.567	1.595	13.65	19199	3.787	0.18	NA	0.009	0.041	-110.792	57.629
67	1	67	1.542	1.554	13.86	16307	3.835	0.139	NA	0.047	0.226	-121.534	-10.742
68	1	68	1.56	1.581	14.07	10822	3.866	0.166	NA	0.032	0.151	55.867	177.402
69	1	69	1.52	1.566	14.28	11953	3.909	0.125	NA	0.042	0.201	-159.385	144.747
70	1	70	1.586	1.578	14.49	9717	3.976	0.189	NA	0.067	0.319	10.865	170.251
71	1	71	1.545	1.585	14.7	10075	4.018	0.156	NA	0.042	0.2	170.374	159.509
72	1	72	1.573	1.577	14.91	15699	4.047	0.176	NA	0.03	0.141	-16.925	172.701
73	1	73	1.609	1.593	15.12	13115	4.086	0.215	NA	0.039	0.185	24.47	41.395
74	1	74	1.58	1.565	15.33	10463	4.127	0.177	NA	0.041	0.193	-135.707	-160.177
75	1	75	1.624	1.576	15.54	6069	4.172	0.222	NA	0.046	0.218	14.885	150.591
76	1	76	1.604	1.609	15.75	11261	4.211	0.219	NA	0.038	0.182	120.501	105.616
77	1	77	1.661	1.587	15.96	14137	4.271	0.261	NA	0.061	0.29	-21.438	-141.939
78	1	78	1.688	1.611	16.17	15039	4.308	0.295	NA	0.036	0.172	41.838	63.276
79	1	79	1.666	1.621	16.38	9279	4.332	0.279	NA	0.024	0.116	156.318	114.48
80	1	80	1.656	1.628	16.59	5224	4.344	0.273	NA	0.012	0.059	144.237	-12.08
81	1	81	1.662	1.621	16.8	6675	4.354	0.276	NA	0.01	0.045	-46.118	169.645
82	1	82	1.675	1.604	17.01	15468	4.376	0.28	NA	0.022	0.104	-54.148	-8.03
83	1	83	1.608	1.61	17.22	6374	4.443	0.223	NA	0.067	0.32	174.643	-131.209
84	1	84	1.546	1.603	17.43	9452	4.505	0.168	NA	0.063	0.298	-173.646	11.712
85	1	85	1.566	1.587	17.64	7720	4.531	0.175	NA	0.025	0.121	-39.479	134.166
86	1	86	1.593	1.545	17.85	8524	4.581	0.183	NA	0.05	0.239	-56.631	-17.151
87	1	87	1.554	1.577	18.06	8575	4.631	0.16	NA	0.051	0.241	140.424	-162.945
88	1	88	1.643	1.601	18.27	11342	4.723	0.249	NA	0.091	0.435	15.293	-125.13
89	1	89	1.556	1.495	18.48	5137	4.86	0.14	NA	0.137	0.653	-129.031	-144.325
90	1	90	1.579	1.538	18.69	7989	4.909	0.168	NA	0.049	0.234	62.54	-168.428
91	1	91	1.651	1.532	18.9	8748	4.982	0.237	NA	0.072	0.345	-5.052	-67.592
92	1	92	1.629	1.578	19.11	10359	5.033	0.228	NA	0.051	0.244	115.534	120.585
93	1	93	1.676	1.573	19.32	8546	5.08	0.27	NA	0.047	0.224	-6.587	-122.12
94	1	94	1.591	1.526	19.53	7906	5.177	0.177	NA	0.097	0.46	-150.881	-144.294
95	1	95	1.653	1.493	19.74	14871	5.246	0.236	NA	0.069	0.331	-27.667	123.214
96	1	96	1.516	1.502	19.95	17186	5.383	0.1	NA	0.137	0.652	176.268	-156.065
97	1	97	1.59	1.423	20.16	23430	5.492	0.189	NA	0.109	0.517	-47.235	136.497
98	1	98	1.614	1.518	20.37	14606	5.59	0.199	NA	0.099	0.469	75.596	122.831
99	1	99	1.636	1.478	20.58	15424	5.636	0.22	NA	0.045	0.216	-61.977	-137.573
100	1	100	1.648	1.555	20.79	15381	5.713	0.239	NA	0.078	0.37	80.575	142.552
101	1	101	1.644	1.549	21	16260	5.721	0.233	NA	0.007	0.036	-127.669	151.755
102	1	102	1.646	1.604	21.21	8620	5.776	0.253	NA	0.055	0.262	88.124	-144.207
103	1	103	1.621	1.537	21.42	7340	5.847	0.208	NA	0.072	0.341	-110.457	161.42
104	1	104	1.611	1.576	21.63	11468	5.888	0.211	NA	0.041	0.194	103.282	-146.261
105	1	105	1.601	1.567	21.84	16285	5.902	0.197	NA	0.014	0.067	-138.934	117.784
106	1	106	1.629	1.584	22.05	18018	5.935	0.23	NA	0.033	0.158	31.404	170.338
107	1	107	1.63	1.57	22.26	14623	5.95	0.226	NA	0.014	0.068	-85.712	-117.116
108	1	108	1.623	1.611	22.47	10491	5.991	0.236	NA	0.042	0.199	99.366	-174.922
109	1	109	1.679	1.605	22.68	16945	6.048	0.284	NA	0.056	0.267	-5.822	-105.188
110	1	110	1.678	1.608	22.89	13286	6.051	0.284	NA	0.003	0.015	116.037	121.86
111	1	111	1.665	1.538	23.1	6596	6.122	0.252	NA	0.072	0.341	-99.853	144.109
112	1	112	1.678	1.513	23.31	5179	6.15	0.262	NA	0.028	0.131	-63.73	36.123
113	1	113	1.633	1.619	23.52	5574	6.265	0.249	NA	0.115	0.548	112.834	176.565
114	1	114	1.642	1.593	23.73	18766	6.292	0.246	NA	0.027	0.13	-70.602	176.563
115	1	115	1.689	1.607	23.94	21553	6.341	0.294	NA	0.049	0.234	16.353	86.956
116	1	116	1.764	1.574	24.15	11626	6.423	0.356	NA	0.081	0.388	-24.211	-40.564
117	1	117	1.738	1.573	24.36	8627	6.448	0.331	NA	0.025	0.12	-179.495	-155.284
118	1	118	1.783	1.612	24.57	7950	6.507	0.385	NA	0.059	0.282	41.002	-139.503
119	1	119	1.727	1.627	24.78	9708	6.565	0.337	NA	0.058	0.276	164.812	123.811
120	1	120	1.766	1.569	24.99	14813	6.635	0.357	NA	0.07	0.335	-56.292	138.896
121	1	121	1.757	1.583	25.2	10141	6.653	0.351	NA	0.017	0.082	122.808	179.1
122	1	122	1.731	1.59	25.41	12456	6.68	0.328	NA	0.027	0.129	164.957	42.149
123	1	123	1.765	1.57	25.62	10954	6.72	0.356	NA	0.04	0.192	-31.21	163.833
124	1	124	1.646	1.59	25.83	6175	6.841	0.248	NA	0.121	0.576	170.427	-158.363
125	1	125	1.745	1.61	26.04	9156	6.942	0.347	NA	0.101	0.479	11.953	-158.475
126	1	126	1.661	1.572	26.25	6493	7.033	0.256	NA	0.092	0.436	-155.376	-167.329
127	1	127	1.611	1.536	26.46	3961	7.095	0.199	NA	0.062	0.294	-143.846	11.53
128	1	128	1.618	1.468	26.67	4253	7.163	0.204	NA	0.068	0.323	-84.359	59.487
129	1	129	1.62	1.599	26.88	9051	7.294	0.228	NA	0.131	0.623	89.009	173.368
130	1	130	1.626	1.533	27.09	4019	7.36	0.213	NA	0.067	0.318	-84.791	-173.8
131	1	131	1.586	1.585	27.3	7368	7.426	0.191	NA	0.066	0.313	127.81	-147.399
132	1	132	1.647	1.551	27.51	8383	7.496	0.237	NA	0.07	0.332	-29.33	-157.14
133	1	133	1.621	1.54	27.72	5011	7.523	0.21	NA	0.028	0.131	-156.918	-127.588
134	1	134	1.653	1.543	27.93	8379	7.555	0.241	NA	0.032	0.151	5.535	162.453
135	1	135	1.71	1.6	28.14	11997	7.636	0.311	NA	0.081	0.384	45.006	39.471
136	1	136	1.678	1.55	28.35	7901	7.695	0.267	NA	0.059	0.283	-122.263	-167.27
137	1	137	1.606	1.498	28.56	8539	7.783	0.19	NA	0.088	0.421	-144.542	-22.279
138	1	138	1.567	1.512	28.77	7897	7.825	0.151	NA	0.042	0.199	160.957	-54.501
139	1	139	1.606	1.522	28.98	5209	7.866	0.192	NA	0.041	0.194	14.11	-146.847
140	1	140	1.684	1.614	29.19	8744	7.987	0.293	NA	0.121	0.575	49.958	35.848
141	1	141	1.57	1.507	29.4	5380	8.144	0.154	NA	0.157	0.749	-136.657	173.385
142	1	142	1.652	1.617	29.61	8772	8.282	0.265	NA	0.138	0.656	53.174	-170.169
143	1	143	1.715	1.632	29.82	17177	8.346	0.328	NA	0.064	0.306	13.411	-39.764
144	1	144	1.654	1.559	30.03	9830	8.441	0.246	NA	0.095	0.451	-129.584	-142.995
145	1	145	1.648	1.472	30.24	8162	8.528	0.233	NA	0.088	0.417	-94.221	35.363
146	1	146	1.614	1.495	30.45	8115	8.57	0.197	NA	0.041	0.197	145.886	-119.893
147	1	147	1.616	1.55	30.66	10182	8.625	0.207	NA	0.056	0.266	87.425	-58.461
148	1	148	1.632	1.498	30.87	6545	8.681	0.216	NA	0.055	0.263	-73.135	-160.56
149	1	149	1.644	1.5	31.08	6888	8.692	0.227	NA	0.012	0.055	11.812	84.947
150	1	150	1.631	1.482	31.29	6372	8.714	0.215	NA	0.022	0.104	-126.035	-137.847
151	1	151	1.65	1.472	31.5	5949	8.736	0.235	NA	0.021	0.102	-27.522	98.513
152	1	152	1.65	1.596	31.71	13563	8.859	0.253	NA	0.123	0.587	90.093	117.615
153	1	153	1.622	1.578	31.92	17659	8.892	0.221	NA	0.033	0.157	-147.39	122.517
154	1	154	1.529	1.55	32.13	7616	8.989	0.124	NA	0.097	0.463	-163.436	-16.046
155	1	155	1.598	1.496	32.34	7903	9.077	0.181	NA	0.088	0.417	-38.062	125.374
156	1	156	1.656	1.447	32.55	2254	9.153	0.245	NA	0.076	0.364	-39.804	-1.742
157	1	157	1.674	1.52	32.76	6374	9.228	0.259	NA	0.075	0.357	76.414	116.218
158	1	158	1.695	1.598	32.97	11295	9.309	0.296	NA	0.081	0.385	75.258	-1.156
159	1	159	1.649	1.574	33.18	10623	9.36	0.246	NA	0.051	0.244	-151.633	133.11
160	1	160	1.692	1.532	33.39	9247	9.42	0.278	NA	0.06	0.284	-44.726	106.907
161	1	161	1.77	1.627	33.6	14856	9.543	0.377	NA	0.123	0.587	50.684	95.41
162	1	162	1.709	1.532	33.81	6195	9.656	0.295	NA	0.113	0.536	-122.497	-173.181
163	1	163	1.739	1.551	34.02	9730	9.69	0.327	NA	0.034	0.164	31.826	154.323
164	1	164	1.679	1.504	34.23	8081	9.766	0.262	NA	0.076	0.362	-141.931	-173.757
165	1	165	1.752	1.633	34.44	17491	9.915	0.362	NA	0.149	0.709	60.419	-157.65
166	1	166	1.711	1.604	34.65	8972	9.966	0.314	NA	0.05	0.24	-145.107	154.474
167	1	167	1.757	1.611	34.86	11797	10.013	0.36	NA	0.047	0.224	8.767	153.874
168	1	168	1.719	1.61	35.07	10419	10.051	0.323	NA	0.038	0.182	-177.779	173.454
169	1	169	1.734	1.603	35.28	17230	10.068	0.335	NA	0.017	0.08	-26.586	151.193
170	1	170	1.703	1.597	35.49	14540	10.1	0.303	NA	0.032	0.153	-169.232	-142.646
171	1	171	1.647	1.614	35.7	15972	10.157	0.259	NA	0.058	0.275	162.721	-28.046
172	1	172	1.696	1.612	35.91	17706	10.206	0.302	NA	0.049	0.232	-2.388	-165.109
173	1	173	1.69	1.602	36.12	14139	10.217	0.294	NA	0.011	0.053	-120.673	-118.285
174	1	174	1.63	1.583	36.33	24721	10.281	0.23	NA	0.063	0.302	-162.791	-42.119
175	1	175	1.702	1.608	36.54	19637	10.357	0.306	NA	0.076	0.362	18.662	-178.547
176	1	176	1.698	1.62	36.75	15338	10.369	0.308	NA	0.012	0.059	105.959	87.297
177	1	177	1.691	1.635	36.96	18933	10.386	0.308	NA	0.017	0.083	114.197	8.239
178	1	178	1.725	1.627	37.17	22752	10.421	0.335	NA	0.035	0.167	-13.89	-128.087
179	1	179	1.664	1.601	37.38	26464	10.488	0.269	NA	0.066	0.317	-157.011	-143.121
180	1	180	1.73	1.569	37.59	27735	10.561	0.322	NA	0.073	0.347	-25.647	131.365
181	1	181	1.746	1.594	37.8	33841	10.59	0.344	NA	0.029	0.139	55.665	81.312
182	1	182	1.757	1.619	38.01	24164	10.617	0.362	NA	0.028	0.131	66.531	10.865
183	1	183	1.658	1.63	38.22	27276	10.717	0.276	NA	0.1	0.476	173.35	106.82
184	1	184	1.753	1.619	38.43	28447	10.813	0.359	NA	0.096	0.457	-6.594	-179.944
185	1	185	1.687	1.638	38.64	33580	10.882	0.305	NA	0.069	0.328	164.253	170.846
186	1	186	1.619	1.632	38.85	27008	10.95	0.244	NA	0.068	0.323	-174.74	21.007
187	1	187	1.672	1.639	39.06	33292	11.003	0.293	NA	0.053	0.252	7.806	-177.454
188	1	188	1.667	1.617	39.27	20179	11.025	0.278	NA	0.022	0.106	-103.573	-111.379
189	1	189	1.691	1.649	39.48	32979	11.065	0.314	NA	0.04	0.188	52.437	156.01
190	1	190	1.714	1.642	39.69	28782	11.089	0.331	NA	0.024	0.115	-15.157	-67.594
191	1	191	1.673	1.627	39.9	26847	11.133	0.288	NA	0.044	0.209	-159.842	-144.685
192	1	192	1.666	1.626	40.11	21892	11.14	0.281	NA	0.007	0.032	-172.373	-12.53
193	1	193	1.658	1.648	40.32	33343	11.163	0.285	NA	0.023	0.111	110.029	-77.598
194	1	194	1.666	1.647	40.53	28582	11.171	0.291	NA	0.008	0.036	-5.693	-115.723
195	1	195	1.663	1.646	40.74	29156	11.174	0.288	NA	0.003	0.015	-161.33	-155.637
196	1	196	1.636	1.646	40.95	30242	11.2	0.266	NA	0.026	0.126	-179.089	-17.759
197	1	197	1.615	1.656	41.16	31155	11.223	0.255	NA	0.023	0.11	153.867	-27.044
198	1	198	1.635	1.654	41.37	22156	11.243	0.269	NA	0.019	0.092	-6.291	-160.158
199	1	199	1.581	1.651	41.58	29907	11.297	0.226	NA	0.054	0.258	-176.759	-170.467
200	1	200	1.589	1.629	41.79	24791	11.32	0.218	NA	0.024	0.112	-68.267	108.491
