# Supplementary material for: Random sub-diffusion and capture of genes by the nuclear pore reduces dynamics and coordinates inter-chromosomal movement
Source: eLife. 2021 May 18;10:e66238. doi: 10.7554/eLife.66238 (PMC8195609; doi:10.7554/eLife.66238)
Supplement: Figure 6—source data 1. [file elife-66238-fig6-data1.zip › CLUST_DB/CLUST_HIS4dip_MinusH/190814_QuickCap_H4dip_MinusH_Sec_13.csv]

Nr	TID	PID	x [micron]	y [micron]	t [sec]	I [val]	Len [micron]	D2S [micron]	D2R [micron]	D2P [micron]	v [micron/sec]	α [deg]	Δα [deg]
1	1	1	1.3	1.934	0	24838	0	0	NA	NA	NA	NA	NA
2	1	2	1.429	1.805	0.21	23611	0.183	0.183	NA	0.183	0.869	-44.916	NA
3	1	3	1.273	1.88	0.42	20341	0.356	0.06	NA	0.173	0.824	154.348	-160.736
4	1	4	1.282	1.918	0.63	20697	0.394	0.024	NA	0.039	0.184	76.498	-77.85
5	1	5	1.325	1.909	0.84	22257	0.438	0.035	NA	0.044	0.208	-11.399	-87.896
6	1	6	1.214	1.883	1.05	20185	0.551	0.099	NA	0.113	0.54	-166.921	-155.523
7	1	7	1.348	1.84	1.26	25649	0.692	0.106	NA	0.141	0.669	-17.985	148.936
8	1	8	1.389	1.79	1.47	21307	0.757	0.17	NA	0.065	0.308	-50.619	-32.634
9	1	9	1.434	1.825	1.68	26318	0.813	0.173	NA	0.056	0.269	37.82	88.439
10	1	10	1.413	1.67	1.89	18969	0.969	0.287	NA	0.155	0.74	-97.623	-135.443
11	1	11	1.326	1.718	2.1	20648	1.068	0.218	NA	0.099	0.471	151.301	-111.075
12	1	12	1.384	1.756	2.31	28812	1.137	0.197	NA	0.069	0.329	33.079	-118.222
13	1	13	1.369	1.744	2.52	21749	1.156	0.202	NA	0.019	0.091	-142.25	-175.329
14	1	14	1.403	1.799	2.73	26816	1.221	0.17	NA	0.065	0.309	58.036	-159.714
15	1	15	1.407	1.802	2.94	31955	1.225	0.17	NA	0.004	0.02	41.125	-16.911
16	1	16	1.432	1.804	3.15	31976	1.25	0.186	NA	0.026	0.122	4.523	-36.602
17	1	17	1.363	1.807	3.36	33169	1.32	0.142	NA	0.07	0.331	177.42	172.897
18	1	18	1.329	1.83	3.57	32827	1.361	0.108	NA	0.041	0.194	144.806	-32.614
19	1	19	1.24	1.848	3.78	22410	1.452	0.105	NA	0.091	0.436	168.882	24.076
20	1	20	1.337	1.864	3.99	25154	1.551	0.08	NA	0.099	0.471	9.208	-159.675
21	1	21	1.409	1.895	4.2	33032	1.629	0.116	NA	0.078	0.372	23.116	13.908
22	1	22	1.434	1.891	4.41	30886	1.654	0.141	NA	0.025	0.118	-7.788	-30.904
23	1	23	1.459	1.82	4.62	33205	1.73	0.196	NA	0.076	0.36	-70.806	-63.017
24	1	24	1.431	1.868	4.83	29254	1.785	0.147	NA	0.055	0.264	119.883	-169.311
25	1	25	1.474	1.868	5.04	32021	1.828	0.187	NA	0.043	0.207	0.195	-119.688
26	1	26	1.48	1.965	5.25	27037	1.926	0.183	NA	0.097	0.464	86.932	86.737
27	1	27	1.434	1.8	5.46	31406	2.097	0.19	NA	0.171	0.816	-105.369	167.699
28	1	28	1.433	1.698	5.67	27967	2.199	0.271	NA	0.102	0.484	-90.679	14.689
29	1	29	1.364	1.664	5.88	33478	2.276	0.277	NA	0.077	0.368	-153.965	-63.285
30	1	30	1.372	1.71	6.09	33471	2.323	0.235	NA	0.047	0.222	79.266	-126.769
31	1	31	1.401	1.715	6.3	33444	2.352	0.241	NA	0.029	0.138	9.746	-69.521
32	1	32	1.294	1.713	6.51	33696	2.459	0.222	NA	0.107	0.51	-178.652	171.602
33	1	33	1.286	1.846	6.72	29919	2.593	0.089	NA	0.134	0.637	93.387	-87.961
34	1	34	1.372	1.738	6.93	21932	2.731	0.209	NA	0.138	0.659	-51.571	-144.958
35	1	35	1.221	1.723	7.14	23342	2.883	0.225	NA	0.152	0.722	-174.288	-122.717
36	1	36	1.331	1.756	7.35	18803	2.998	0.181	NA	0.115	0.548	16.916	-168.795
37	1	37	1.417	1.808	7.56	11874	3.099	0.173	NA	0.101	0.479	30.812	13.896
38	1	38	1.396	1.865	7.77	21301	3.16	0.118	NA	0.061	0.292	110.435	79.623
39	1	39	1.381	1.879	7.98	11624	3.181	0.098	NA	0.021	0.099	137.096	26.661
40	1	40	1.413	1.934	8.19	14969	3.244	0.113	NA	0.063	0.3	59.287	-77.809
41	1	41	1.382	1.772	8.4	13329	3.408	0.182	NA	0.164	0.782	-100.766	-160.053
42	1	42	1.339	1.64	8.61	10103	3.547	0.297	NA	0.14	0.664	-108.131	-7.365
43	1	43	1.254	1.666	8.82	10690	3.636	0.272	NA	0.089	0.422	162.663	-89.206
44	1	44	1.382	1.803	9.03	9885	3.823	0.155	NA	0.187	0.891	47.095	-115.568
45	1	45	1.399	1.841	9.24	6316	3.864	0.136	NA	0.041	0.196	65.77	18.675
46	1	46	1.427	1.935	9.45	8034	3.963	0.127	NA	0.099	0.47	73.373	7.603
47	1	47	1.397	1.892	9.66	9649	4.015	0.106	NA	0.052	0.248	-124.6	162.027
48	1	48	1.361	1.782	9.87	9629	4.131	0.165	NA	0.116	0.553	-107.962	16.638
49	1	49	1.328	1.715	10.08	8383	4.206	0.221	NA	0.075	0.355	-116.14	-8.177
50	1	50	1.361	1.795	10.29	6720	4.292	0.152	NA	0.087	0.412	68.134	-175.726
51	1	51	1.3	1.741	10.5	6378	4.373	0.193	NA	0.081	0.384	-138.436	153.429
52	1	52	1.289	1.767	10.71	6139	4.401	0.167	NA	0.028	0.133	113.008	-108.556
53	1	53	1.385	1.846	10.92	5384	4.525	0.123	NA	0.124	0.592	39.512	-73.496
54	1	54	1.37	1.794	11.13	12273	4.58	0.157	NA	0.055	0.261	-106.215	-145.727
55	1	55	1.378	1.862	11.34	6156	4.648	0.107	NA	0.068	0.326	83.042	-170.743
56	1	56	1.344	1.834	11.55	7470	4.692	0.109	NA	0.044	0.208	-141.393	135.565
57	1	57	1.319	1.73	11.76	12927	4.799	0.205	NA	0.107	0.511	-103.322	38.07
58	1	58	1.331	1.797	11.97	6248	4.867	0.14	NA	0.068	0.325	80.231	-176.447
59	1	59	1.369	1.822	12.18	12185	4.912	0.132	NA	0.045	0.213	33.2	-47.031
60	1	60	1.369	1.843	12.39	9109	4.934	0.115	NA	0.021	0.101	88.136	54.935
61	1	61	1.304	1.749	12.6	5320	5.048	0.185	NA	0.114	0.545	-124.836	147.028
62	1	62	1.343	1.729	12.81	5183	5.092	0.21	NA	0.044	0.21	-27.054	97.782
63	1	63	1.299	1.646	13.02	8311	5.187	0.288	NA	0.095	0.45	-118.209	-91.155
64	1	64	1.343	1.723	13.23	4196	5.276	0.215	NA	0.089	0.424	60.13	178.339
65	1	65	1.244	1.753	13.44	7598	5.379	0.189	NA	0.104	0.494	163.045	102.915
66	1	66	1.292	1.698	13.65	11223	5.453	0.237	NA	0.074	0.351	-49.206	147.749
67	1	67	1.277	1.693	13.86	8832	5.469	0.242	NA	0.016	0.075	-162.786	-113.58
68	1	68	1.235	1.778	14.07	10741	5.564	0.169	NA	0.095	0.451	116.328	-80.886
69	1	69	1.271	1.779	14.28	15799	5.6	0.158	NA	0.036	0.172	2.238	-114.091
70	1	70	1.267	1.836	14.49	28096	5.657	0.103	NA	0.057	0.273	94.206	91.969
71	1	71	1.35	1.806	14.7	18301	5.746	0.137	NA	0.088	0.421	-19.968	-114.174
72	1	72	1.309	1.862	14.91	19857	5.815	0.073	NA	0.069	0.33	126.254	146.222
73	1	73	1.267	1.834	15.12	10176	5.866	0.106	NA	0.051	0.242	-145.79	87.956
74	1	74	1.205	1.864	15.33	20347	5.935	0.118	NA	0.069	0.329	154.059	-60.151
75	1	75	1.188	1.8	15.54	18696	6.001	0.174	NA	0.066	0.313	-104.604	101.338
76	1	76	1.182	1.834	15.75	14528	6.035	0.154	NA	0.034	0.163	99.564	-155.832
77	1	77	1.327	1.876	15.96	8733	6.186	0.064	NA	0.151	0.72	16.383	-83.181
78	1	78	1.39	1.85	16.17	16665	6.254	0.123	NA	0.068	0.322	-22.963	-39.346
79	1	79	1.253	1.863	16.38	13582	6.391	0.085	NA	0.137	0.653	174.754	-162.283
80	1	80	1.21	1.788	16.59	17559	6.477	0.172	NA	0.087	0.413	-120.036	65.209
81	1	81	1.309	1.865	16.8	16610	6.603	0.07	NA	0.126	0.599	37.906	157.943
82	1	82	1.302	1.847	17.01	18568	6.622	0.087	NA	0.019	0.092	-111.232	-149.138
83	1	83	1.297	1.85	17.22	15106	6.628	0.084	NA	0.005	0.026	145.019	-103.749
84	1	84	1.298	1.869	17.43	17399	6.647	0.065	NA	0.019	0.092	89.313	-55.706
85	1	85	1.28	1.856	17.64	16644	6.669	0.08	NA	0.022	0.105	-144.824	125.864
86	1	86	1.302	1.832	17.85	19852	6.702	0.102	NA	0.033	0.157	-47.447	97.377
87	1	87	1.375	1.933	18.06	26272	6.827	0.076	NA	0.125	0.595	53.863	101.31
88	1	88	1.36	1.868	18.27	4168	6.894	0.09	NA	0.067	0.319	-103.014	-156.878
89	1	89	1.326	1.907	18.48	9715	6.946	0.038	NA	0.052	0.248	130.762	-126.223
90	1	90	1.323	1.908	18.69	15325	6.95	0.035	NA	0.004	0.018	174.387	43.625
91	1	91	1.405	1.951	18.9	17119	7.043	0.107	NA	0.093	0.444	27.972	-146.415
92	1	92	1.25	1.877	19.11	3999	7.215	0.076	NA	0.172	0.82	-154.486	177.542
93	1	93	1.311	1.995	19.32	4136	7.348	0.062	NA	0.133	0.634	62.617	-142.897
94	1	94	1.306	1.949	19.53	5288	7.395	0.016	NA	0.046	0.22	-96.044	-158.662
95	1	95	1.309	1.989	19.74	4727	7.435	0.056	NA	0.04	0.192	86.187	-177.769
96	1	96	1.392	1.979	19.95	15846	7.518	0.102	NA	0.083	0.397	-7.1	-93.287
97	1	97	1.454	2.02	20.16	16204	7.593	0.176	NA	0.074	0.354	33.251	40.351
98	1	98	1.347	2.005	20.37	10982	7.7	0.086	NA	0.107	0.511	-172.128	154.621
99	1	99	1.436	1.964	20.58	11581	7.798	0.14	NA	0.098	0.466	-25.191	146.937
100	1	100	1.466	2.053	20.79	18259	7.892	0.205	NA	0.095	0.451	71.517	96.709
101	1	101	1.481	2.078	21	19788	7.921	0.232	NA	0.029	0.138	59.744	-11.774
102	1	102	1.442	2.139	21.21	23240	7.993	0.25	NA	0.072	0.341	122.357	62.613
103	1	103	1.432	2.064	21.42	23383	8.069	0.185	NA	0.076	0.362	-98.007	139.636
104	1	104	1.458	2.118	21.63	26365	8.13	0.243	NA	0.061	0.29	64.262	162.27
105	1	105	1.457	2.063	21.84	16014	8.185	0.203	NA	0.055	0.264	-91.295	-155.557
106	1	106	1.433	2.013	22.05	21058	8.241	0.155	NA	0.055	0.263	-116.123	-24.829
107	1	107	1.446	2.09	22.26	15837	8.318	0.214	NA	0.078	0.371	80.414	-163.463
108	1	108	1.362	2.135	22.47	15039	8.414	0.21	NA	0.095	0.454	151.83	71.416
109	1	109	1.397	2.112	22.68	27551	8.456	0.203	NA	0.042	0.2	-33.268	174.903
110	1	110	1.446	2.098	22.89	21661	8.507	0.22	NA	0.051	0.243	-15.862	17.405
111	1	111	1.424	2.197	23.1	22092	8.608	0.291	NA	0.101	0.483	102.672	118.534
112	1	112	1.39	2.203	23.31	25732	8.643	0.283	NA	0.034	0.163	170.493	67.821
113	1	113	1.392	2.301	23.52	23281	8.741	0.378	NA	0.098	0.467	88.919	-81.573
114	1	114	1.466	2.283	23.73	22564	8.817	0.386	NA	0.077	0.366	-13.882	-102.802
115	1	115	1.314	2.135	23.94	3882	9.03	0.201	NA	0.212	1.01	-135.905	-122.022
116	1	116	1.367	2.114	24.15	4981	9.086	0.192	NA	0.057	0.27	-21.921	113.984
117	1	117	1.415	2.148	24.36	4831	9.146	0.243	NA	0.059	0.283	35.003	56.924
118	1	118	1.322	2.09	24.57	5559	9.255	0.157	NA	0.11	0.522	-148.224	176.773
119	1	119	1.292	2.04	24.78	2975	9.314	0.106	NA	0.059	0.281	-121.028	27.196
120	1	120	1.273	2.224	24.99	11415	9.499	0.291	NA	0.185	0.882	95.89	-143.083
121	1	121	1.28	2.196	25.2	9792	9.528	0.263	NA	0.029	0.137	-74.37	-170.259
122	1	122	1.214	2.183	25.41	7684	9.596	0.263	NA	0.068	0.322	-168.711	-94.342
123	1	123	1.256	2.226	25.62	7052	9.656	0.295	NA	0.06	0.286	45.552	-145.736
124	1	124	1.388	2.299	25.83	8599	9.807	0.376	NA	0.151	0.718	29.228	-16.324
125	1	125	1.398	2.28	26.04	7150	9.829	0.359	NA	0.022	0.105	-62.217	-91.445
126	1	126	1.427	2.371	26.25	11505	9.925	0.455	NA	0.096	0.457	72.398	134.615
127	1	127	1.39	2.276	26.46	7161	10.027	0.353	NA	0.102	0.487	-111.039	176.562
128	1	128	1.24	2.164	26.67	5248	10.215	0.237	NA	0.188	0.894	-143.306	-32.267
129	1	129	1.251	2.21	26.88	4433	10.263	0.28	NA	0.048	0.23	75.919	-140.775
130	1	130	1.261	2.229	27.09	5303	10.284	0.297	NA	0.021	0.1	61.218	-14.701
131	1	131	1.324	2.2	27.3	5051	10.353	0.267	NA	0.069	0.328	-24.847	-86.066
132	1	132	1.29	2.245	27.51	4870	10.409	0.311	NA	0.056	0.267	126.865	151.712
133	1	133	1.343	2.272	27.72	5320	10.468	0.341	NA	0.059	0.283	27.699	-99.166
134	1	134	1.452	2.273	27.93	6745	10.577	0.372	NA	0.109	0.518	0.526	-27.174
135	1	135	1.293	2.274	28.14	3118	10.736	0.34	NA	0.159	0.757	179.687	179.161
136	1	136	1.411	2.276	28.35	8375	10.854	0.36	NA	0.118	0.561	1.166	-178.52
137	1	137	1.436	2.193	28.56	10794	10.941	0.292	NA	0.087	0.415	-73.311	-74.478
138	1	138	1.413	2.24	28.77	6318	10.993	0.326	NA	0.052	0.246	115.476	-171.212
139	1	139	1.453	2.425	28.98	12360	11.182	0.514	NA	0.189	0.902	77.797	-37.68
140	1	140	1.417	2.281	29.19	16068	11.331	0.366	NA	0.149	0.708	-104.288	177.915
141	1	141	1.392	2.247	29.4	15744	11.372	0.327	NA	0.041	0.197	-126.174	-21.886
142	1	142	1.464	2.281	29.61	21602	11.452	0.384	NA	0.079	0.377	24.959	151.133
143	1	143	1.475	2.258	29.82	18124	11.477	0.368	NA	0.025	0.12	-64.944	-89.903
144	1	144	1.161	2.125	30.03	4964	11.818	0.236	NA	0.341	1.624	-157.054	-92.11
145	1	145	1.369	2.081	30.24	2199	12.03	0.163	NA	0.212	1.011	-11.854	145.2
146	1	146	1.298	2.073	30.45	3684	12.101	0.139	NA	0.071	0.338	-173.094	-161.239
147	1	147	1.329	2.108	30.66	3637	12.148	0.177	NA	0.047	0.224	49.058	-137.848
148	1	148	1.413	2.362	30.87	10976	12.415	0.443	NA	0.267	1.273	71.751	22.693
149	1	149	1.473	2.449	31.08	18295	12.521	0.543	NA	0.106	0.503	55.236	-16.515
150	1	150	1.441	2.264	31.29	4268	12.709	0.359	NA	0.188	0.893	-99.955	-155.191
151	1	151	1.455	2.398	31.5	22404	12.843	0.489	NA	0.134	0.64	83.822	-176.223
152	1	152	1.415	2.356	31.71	15430	12.901	0.437	NA	0.058	0.275	-133.578	142.6
153	1	153	1.328	2.141	31.92	2455	13.132	0.209	NA	0.232	1.103	-112.129	21.449
154	1	154	1.35	2.17	32.13	6666	13.169	0.241	NA	0.036	0.173	52.969	165.098
155	1	155	1.354	2.353	32.34	15929	13.351	0.422	NA	0.183	0.87	88.758	35.788
156	1	156	1.41	2.34	32.55	14875	13.409	0.42	NA	0.058	0.277	-13.163	-101.921
157	1	157	1.437	2.292	32.76	18103	13.464	0.383	NA	0.055	0.261	-60.958	-47.795
158	1	158	1.41	2.331	32.97	13341	13.512	0.412	NA	0.047	0.225	124.328	-174.714
159	1	159	1.334	2.206	33.18	1811	13.657	0.274	NA	0.146	0.694	-121.553	114.118
160	1	160	1.304	2.187	33.39	4008	13.693	0.253	NA	0.036	0.171	-147.347	-25.794
161	1	161	1.35	2.324	33.6	1964	13.838	0.393	NA	0.144	0.688	71.393	-141.26
162	1	162	1.436	2.382	33.81	6020	13.942	0.468	NA	0.104	0.496	34.034	-37.358
163	1	163	1.463	2.431	34.02	20305	13.997	0.523	NA	0.055	0.264	60.954	26.92
164	1	164	1.408	2.318	34.23	7099	14.123	0.398	NA	0.126	0.599	-115.887	-176.841
165	1	165	1.439	2.413	34.44	13670	14.223	0.499	NA	0.1	0.478	72.136	-171.976
166	1	166	1.44	2.318	34.65	10967	14.319	0.408	NA	0.095	0.455	-89.189	-161.325
167	1	167	1.353	2.284	34.86	7018	14.412	0.354	NA	0.093	0.444	-158.845	-69.656
168	1	168	1.341	2.275	35.07	14282	14.427	0.344	NA	0.015	0.07	-144.043	14.801
169	1	169	1.348	2.311	35.28	6284	14.463	0.38	NA	0.036	0.173	79.298	-136.659
170	1	170	1.308	2.227	35.49	7953	14.556	0.293	NA	0.093	0.444	-115.758	164.944
171	1	171	1.377	2.314	35.7	12076	14.668	0.387	NA	0.111	0.529	51.209	166.967
172	1	172	1.295	2.294	35.91	5183	14.752	0.36	NA	0.084	0.401	-166.596	142.195
173	1	173	1.373	2.283	36.12	10696	14.83	0.356	NA	0.078	0.373	-8.148	158.448
174	1	174	1.34	2.293	36.33	5297	14.864	0.361	NA	0.034	0.162	162.547	170.695
175	1	175	1.348	2.258	36.54	8768	14.9	0.327	NA	0.036	0.172	-77.825	119.628
176	1	176	1.342	2.267	36.75	5864	14.912	0.336	NA	0.012	0.055	123.012	-159.164
177	1	177	1.394	2.226	36.96	7310	14.979	0.307	NA	0.067	0.319	-38.382	-161.394
178	1	178	1.387	2.269	37.17	10073	15.023	0.346	NA	0.044	0.208	99.375	137.757
179	1	179	1.476	2.39	37.38	22299	15.173	0.489	NA	0.15	0.715	53.615	-45.76
180	1	180	1.367	2.123	37.59	4680	15.461	0.2	NA	0.288	1.373	-112.222	-165.837
181	1	181	1.29	2.039	37.8	3097	15.574	0.106	NA	0.113	0.539	-132.562	-20.339
182	1	182	1.388	2.138	38.01	3253	15.713	0.222	NA	0.138	0.659	45.21	177.772
183	1	183	1.344	2.173	38.22	3750	15.769	0.243	NA	0.056	0.269	141.438	96.228
184	1	184	1.483	2.327	38.43	25838	15.978	0.434	NA	0.208	0.992	47.912	-93.526
185	1	185	1.425	2.321	38.64	8302	16.036	0.407	NA	0.058	0.277	-173.682	138.405
186	1	186	1.433	2.323	38.85	9657	16.044	0.412	NA	0.008	0.04	16.438	-169.879
187	1	187	1.419	2.222	39.06	6948	16.147	0.312	NA	0.102	0.488	-98.133	-114.571
188	1	188	1.394	2.168	39.27	10316	16.206	0.252	NA	0.06	0.284	-114.441	-16.308
189	1	189	1.463	2.204	39.48	13376	16.284	0.315	NA	0.078	0.37	27.655	142.096
190	1	190	1.433	2.146	39.69	4959	16.35	0.25	NA	0.066	0.312	-117.697	-145.353
191	1	191	1.371	2.06	39.9	5612	16.455	0.144	NA	0.106	0.504	-125.51	-7.812
192	1	192	1.433	2.17	40.11	6583	16.582	0.271	NA	0.127	0.603	60.588	-173.902
193	1	193	1.389	2.201	40.32	6865	16.636	0.282	NA	0.054	0.257	144.551	83.962
194	1	194	1.39	2.061	40.53	7697	16.776	0.156	NA	0.14	0.666	-89.935	125.515
195	1	195	1.404	2.242	40.74	8972	16.957	0.325	NA	0.181	0.863	85.4	175.334
196	1	196	1.41	2.248	40.95	12138	16.965	0.332	NA	0.008	0.039	45.323	-40.077
197	1	197	1.406	2.357	41.16	17687	17.075	0.436	NA	0.11	0.522	91.999	46.677
198	1	198	1.451	2.47	41.37	16008	17.197	0.557	NA	0.122	0.581	68.262	-23.737
199	1	199	1.359	2.455	41.58	17589	17.29	0.525	NA	0.093	0.443	-170.678	121.059
200	1	200	1.366	2.46	41.79	19210	17.298	0.53	NA	0.008	0.039	32.191	-157.131
