# Supplementary material for: Random sub-diffusion and capture of genes by the nuclear pore reduces dynamics and coordinates inter-chromosomal movement
Source: eLife. 2021 May 18;10:e66238. doi: 10.7554/eLife.66238 (PMC8195609; doi:10.7554/eLife.66238)
Supplement: Figure 6—source data 1. [file elife-66238-fig6-data1.zip › CLUST_DB/CLUST_HIS4dip_MinusH/190814_QuickCap_H4dip_MinusH_Sec_14.csv]

Nr	TID	PID	x [micron]	y [micron]	t [sec]	I [val]	Len [micron]	D2S [micron]	D2R [micron]	D2P [micron]	v [micron/sec]	α [deg]	Δα [deg]
1	1	1	1.087	1.808	0	5629	0	0	NA	NA	NA	NA	NA
2	1	2	1.074	1.986	0.21	1493	0.178	0.178	NA	0.178	0.848	94.222	NA
3	1	3	0.998	1.864	0.42	7212	0.321	0.105	NA	0.143	0.682	-122.021	143.758
4	1	4	1.052	1.905	0.63	3313	0.39	0.103	NA	0.068	0.326	36.898	158.919
5	1	5	1.154	1.81	0.84	10993	0.529	0.068	NA	0.139	0.664	-42.997	-79.894
6	1	6	1.044	2.043	1.05	1806	0.787	0.239	NA	0.258	1.228	115.313	158.31
7	1	7	1.181	1.855	1.26	7505	1.019	0.105	NA	0.232	1.105	-54.005	-169.319
8	1	8	1.095	1.875	1.47	4381	1.106	0.068	NA	0.088	0.417	166.91	-139.084
9	1	9	1.097	1.886	1.68	4605	1.117	0.078	NA	0.011	0.051	80.28	-86.63
10	1	10	1.056	2.037	1.89	1273	1.274	0.231	NA	0.157	0.746	105.05	24.77
11	1	11	1.056	2.015	2.1	1536	1.296	0.209	NA	0.022	0.106	-91.915	163.035
12	1	12	1.024	2.151	2.31	2293	1.436	0.349	NA	0.14	0.667	103.193	-164.892
13	1	13	1.141	2.015	2.52	1706	1.616	0.214	NA	0.18	0.856	-49.372	-152.565
14	1	14	1.108	2.137	2.73	2818	1.742	0.329	NA	0.126	0.6	105.076	154.447
15	1	15	1.265	1.842	2.94	5435	2.076	0.181	NA	0.334	1.591	-62.004	-167.08
16	1	16	1.254	1.826	3.15	9036	2.095	0.168	NA	0.019	0.089	-124.169	-62.165
17	1	17	1.236	1.876	3.36	8708	2.148	0.164	NA	0.053	0.252	110.02	-125.81
18	1	18	1.062	1.837	3.57	7660	2.326	0.038	NA	0.179	0.85	-167.37	82.61
19	1	19	1.228	1.892	3.78	10707	2.501	0.164	NA	0.175	0.833	18.336	-174.294
20	1	20	1.203	1.873	3.99	7701	2.532	0.134	NA	0.031	0.146	-142.63	-160.965
21	1	21	1.114	1.997	4.2	6325	2.685	0.191	NA	0.153	0.728	125.737	-91.634
22	1	22	1.098	2.072	4.41	4059	2.761	0.264	NA	0.076	0.362	102.323	-23.414
23	1	23	1.014	2.033	4.62	3042	2.853	0.236	NA	0.092	0.439	-154.945	102.733
24	1	24	1.007	1.969	4.83	4859	2.917	0.18	NA	0.064	0.304	-96.759	58.185
25	1	25	1.067	1.914	5.04	6120	2.999	0.108	NA	0.082	0.39	-42.582	54.177
26	1	26	1.119	1.981	5.25	11116	3.084	0.176	NA	0.085	0.405	52.022	94.605
27	1	27	1.178	1.855	5.46	8989	3.223	0.103	NA	0.139	0.66	-64.907	-116.93
28	1	28	1.303	1.898	5.67	11027	3.355	0.234	NA	0.132	0.63	18.688	83.596
29	1	29	1.357	1.96	5.88	8179	3.437	0.31	NA	0.082	0.391	49.097	30.409
30	1	30	1.082	2.029	6.09	3003	3.72	0.222	NA	0.283	1.35	165.786	116.689
31	1	31	1.153	1.996	6.3	8032	3.798	0.2	NA	0.078	0.371	-25.201	169.013
32	1	32	1.286	2.02	6.51	7234	3.934	0.291	NA	0.135	0.644	10.109	35.31
33	1	33	1.098	2.005	6.72	3871	4.122	0.198	NA	0.189	0.898	-175.548	174.342
34	1	34	1.228	1.997	6.93	7121	4.253	0.236	NA	0.131	0.622	-3.714	171.834
35	1	35	1.239	1.892	7.14	11074	4.359	0.174	NA	0.106	0.503	-84.197	-80.482
36	1	36	1.202	2.081	7.35	12366	4.551	0.296	NA	0.193	0.917	100.997	-174.807
37	1	37	1.124	2.057	7.56	11357	4.633	0.252	NA	0.082	0.389	-163.346	95.657
38	1	38	1.252	2.132	7.77	13207	4.781	0.363	NA	0.148	0.704	30.293	-166.361
39	1	39	1.338	2.003	7.98	8836	4.937	0.318	NA	0.156	0.741	-56.116	-86.408
40	1	40	1.384	1.936	8.19	13401	5.017	0.323	NA	0.081	0.385	-55.911	0.205
41	1	41	1.243	2.216	8.4	13887	5.331	0.437	NA	0.313	1.493	116.715	172.625
42	1	42	1.286	2.184	8.61	9049	5.384	0.425	NA	0.053	0.255	-36.655	-153.37
43	1	43	1.174	2.122	8.82	10304	5.512	0.326	NA	0.128	0.607	-150.768	-114.113
44	1	44	1.121	2.19	9.03	10079	5.599	0.384	NA	0.087	0.414	127.758	-81.475
45	1	45	1.055	2.032	9.24	5582	5.771	0.226	NA	0.172	0.818	-112.741	119.501
46	1	46	1.068	2.145	9.45	8213	5.884	0.338	NA	0.114	0.542	83.213	-164.046
47	1	47	0.986	2.142	9.66	4358	5.966	0.349	NA	0.082	0.39	-177.93	98.857
48	1	48	1.027	2.126	9.87	6717	6.01	0.324	NA	0.044	0.209	-21.026	156.904
49	1	49	1.148	1.897	10.08	6675	6.269	0.108	NA	0.259	1.234	-62.363	-41.337
50	1	50	0.995	2.005	10.29	7315	6.456	0.217	NA	0.187	0.891	144.741	-152.896
51	1	51	0.987	1.936	10.5	7157	6.526	0.162	NA	0.07	0.331	-96.924	118.335
52	1	52	1.171	1.913	10.71	6843	6.712	0.135	NA	0.186	0.887	-7.071	89.853
53	1	53	1.092	1.954	10.92	8411	6.802	0.146	NA	0.09	0.427	152.849	159.92
54	1	54	1.29	1.942	11.13	4480	7.001	0.243	NA	0.199	0.948	-3.392	-156.241
55	1	55	1.189	2.056	11.34	7985	7.154	0.269	NA	0.153	0.727	131.416	134.808
56	1	56	1.212	2.042	11.55	7720	7.18	0.265	NA	0.027	0.127	-32.761	-164.177
57	1	57	1.01	2.177	11.76	9663	7.423	0.377	NA	0.243	1.155	146.048	178.809
58	1	58	1.041	2.098	11.97	10242	7.508	0.293	NA	0.085	0.407	-68.889	145.063
59	1	59	0.985	2.078	12.18	4354	7.568	0.288	NA	0.06	0.284	-160.502	-91.613
60	1	60	1.177	2.112	12.39	7498	7.762	0.317	NA	0.195	0.927	10.202	170.704
61	1	61	1.199	2.277	12.6	9873	7.928	0.482	NA	0.166	0.791	82.281	72.079
62	1	62	1.109	2.367	12.81	9949	8.056	0.56	NA	0.127	0.606	134.633	52.352
63	1	63	1.113	2.198	13.02	8187	8.225	0.391	NA	0.169	0.806	-88.629	136.737
64	1	64	1.162	2.253	13.23	7140	8.299	0.452	NA	0.074	0.351	48.63	137.26
65	1	65	1.15	2.262	13.44	6737	8.313	0.458	NA	0.015	0.07	145.611	96.981
66	1	66	1.216	2.192	13.65	8486	8.409	0.405	NA	0.096	0.456	-46.812	167.577
67	1	67	1.263	2.135	13.86	4256	8.483	0.372	NA	0.073	0.35	-50.219	-3.407
68	1	68	1.288	2.25	14.07	6912	8.6	0.485	NA	0.117	0.558	77.702	127.92
69	1	69	1.261	2.209	14.28	11360	8.649	0.437	NA	0.049	0.233	-123.138	159.161
70	1	70	1.208	2.263	14.49	12482	8.724	0.471	NA	0.075	0.359	134.174	-102.689
71	1	71	1.153	2.305	14.7	13830	8.793	0.501	NA	0.07	0.331	142.889	8.716
72	1	72	1.053	2.242	14.91	3825	8.911	0.436	NA	0.118	0.561	-147.959	69.151
73	1	73	1.048	2.375	15.12	11675	9.044	0.569	NA	0.133	0.634	92.049	-119.992
74	1	74	1.185	2.443	15.33	10596	9.197	0.642	NA	0.153	0.728	26.232	-65.817
75	1	75	1.11	2.474	15.54	6858	9.279	0.666	NA	0.081	0.388	157.851	131.619
76	1	76	1.22	2.336	15.75	8844	9.455	0.545	NA	0.176	0.838	-51.305	150.844
77	1	77	1.165	2.239	15.96	4582	9.567	0.438	NA	0.112	0.533	-119.574	-68.269
78	1	78	1.188	2.183	16.17	7688	9.627	0.388	NA	0.061	0.289	-67.147	52.427
79	1	79	1.408	2.204	16.38	11345	9.849	0.51	NA	0.221	1.053	5.529	72.676
80	1	80	1.188	2.286	16.59	8699	10.084	0.488	NA	0.235	1.12	159.729	154.199
81	1	81	1.188	2.106	16.8	5205	10.263	0.315	NA	0.179	0.854	-90.075	110.197
82	1	82	1.209	2.165	17.01	7428	10.325	0.377	NA	0.062	0.296	69.653	159.728
83	1	83	1.218	2.163	17.22	5277	10.334	0.379	NA	0.009	0.043	-9.187	-78.84
84	1	84	1.315	2.186	17.43	7464	10.434	0.442	NA	0.1	0.475	13.544	22.731
85	1	85	1.339	2.082	17.64	2527	10.542	0.372	NA	0.108	0.513	-77.206	-90.75
86	1	86	1.313	1.856	17.85	7605	10.769	0.231	NA	0.227	1.081	-96.612	-19.406
87	1	87	1.182	2.169	18.06	3197	11.107	0.373	NA	0.339	1.613	112.683	-150.705
88	1	88	1.175	2.042	18.27	3317	11.235	0.25	NA	0.127	0.606	-92.962	154.355
89	1	89	1.134	2.006	18.48	4219	11.289	0.204	NA	0.055	0.261	-139.798	-46.836
90	1	90	1.066	2.126	18.69	1546	11.428	0.319	NA	0.138	0.658	119.483	-100.719
91	1	91	1.263	1.943	18.9	3961	11.697	0.222	NA	0.27	1.284	-42.826	-162.309
92	1	92	1.206	1.821	19.11	8334	11.832	0.12	NA	0.135	0.643	-115.349	-72.522
93	1	93	1.133	1.932	19.32	7993	11.965	0.133	NA	0.133	0.632	123.067	-121.585
94	1	94	1.125	1.894	19.53	5691	12.004	0.094	NA	0.039	0.187	-101.807	135.126
95	1	95	1.183	1.952	19.74	1646	12.086	0.173	NA	0.081	0.388	45.18	146.987
96	1	96	1.163	2.043	19.95	4260	12.179	0.247	NA	0.093	0.444	102.048	56.868
97	1	97	1.218	1.964	20.16	3935	12.275	0.204	NA	0.096	0.457	-54.947	-156.995
98	1	98	1.115	2.02	20.37	9734	12.392	0.213	NA	0.117	0.56	151.842	-153.211
99	1	99	1.17	2.018	20.58	4034	12.448	0.226	NA	0.055	0.263	-1.592	-153.434
100	1	100	0.98	1.983	20.79	3498	12.641	0.205	NA	0.193	0.92	-169.462	-167.87
101	1	101	1.026	1.985	21	8209	12.687	0.187	NA	0.046	0.219	3.146	172.608
102	1	102	1.238	1.972	21.21	4742	12.899	0.223	NA	0.212	1.01	-3.523	-6.67
103	1	103	1.297	2.202	21.42	7185	13.136	0.447	NA	0.237	1.131	75.561	79.084
104	1	104	1.31	2.264	21.63	11191	13.2	0.508	NA	0.063	0.302	77.669	2.108
105	1	105	1.355	2.063	21.84	6442	13.406	0.37	NA	0.206	0.982	-77.391	-155.06
106	1	106	1.262	2.157	22.05	5977	13.539	0.39	NA	0.133	0.631	134.953	-147.655
107	1	107	1.315	2.075	22.26	5218	13.637	0.351	NA	0.098	0.466	-56.993	168.054
108	1	108	1.114	2.052	22.47	3750	13.839	0.245	NA	0.202	0.964	-173.556	-116.563
109	1	109	1.127	2.036	22.68	5742	13.859	0.232	NA	0.02	0.096	-51.745	121.812
110	1	110	1.193	2.014	22.89	3761	13.929	0.231	NA	0.07	0.333	-18.715	33.029
111	1	111	1.252	1.968	23.1	4277	14.004	0.23	NA	0.075	0.356	-37.384	-18.669
112	1	112	1.308	2.148	23.31	5237	14.192	0.406	NA	0.188	0.897	72.731	110.115
113	1	113	1.143	2.118	23.52	4349	14.359	0.316	NA	0.167	0.797	-169.808	117.462
114	1	114	1.164	2.174	23.73	10920	14.419	0.374	NA	0.059	0.282	70.056	-120.136
115	1	115	1.161	2.051	23.94	7423	14.542	0.254	NA	0.123	0.588	-91.366	-161.422
116	1	116	1.197	2.301	24.15	12349	14.795	0.506	NA	0.253	1.205	81.695	173.061
117	1	117	1.106	2.054	24.36	4366	15.058	0.247	NA	0.263	1.253	-110.358	167.947
118	1	118	1.16	2.129	24.57	9254	15.151	0.33	NA	0.092	0.439	54.202	164.56
119	1	119	1.14	2.103	24.78	6022	15.184	0.3	NA	0.033	0.157	-127.686	178.112
120	1	120	1.035	2.117	24.99	3042	15.289	0.313	NA	0.105	0.5	172.683	-59.631
121	1	121	0.9	2.058	25.2	3300	15.436	0.312	NA	0.148	0.703	-156.608	30.71
122	1	122	1.03	2.041	25.41	3078	15.568	0.24	NA	0.131	0.625	-7.477	149.131
123	1	123	0.998	2.05	25.62	5762	15.601	0.258	NA	0.033	0.157	164.033	171.51
124	1	124	1.02	2.133	25.83	2333	15.686	0.332	NA	0.086	0.407	75.369	-88.663
125	1	125	1.008	2.226	26.04	4878	15.78	0.426	NA	0.094	0.448	96.976	21.606
126	1	126	0.995	2.168	26.25	5011	15.84	0.372	NA	0.06	0.284	-102.819	160.205
127	1	127	0.874	2.272	26.46	5326	16	0.511	NA	0.16	0.763	139.337	-117.845
128	1	128	1.104	2.153	26.67	3861	16.26	0.345	NA	0.26	1.237	-27.402	-166.739
129	1	129	1.021	2.153	26.88	2943	16.343	0.351	NA	0.083	0.395	179.908	-152.689
130	1	130	0.89	2.247	27.09	6077	16.504	0.481	NA	0.161	0.769	144.358	-35.55
131	1	131	0.917	2.233	27.3	3613	16.534	0.458	NA	0.03	0.143	-27.655	-172.013
132	1	132	1.064	2.186	27.51	6542	16.689	0.379	NA	0.154	0.736	-17.817	9.838
133	1	133	1.031	2.189	27.72	3519	16.721	0.385	NA	0.032	0.154	174.019	-168.164
134	1	134	1.038	2.113	27.93	5083	16.798	0.309	NA	0.077	0.367	-85.449	100.532
135	1	135	0.921	2.106	28.14	1732	16.915	0.341	NA	0.117	0.558	-176.758	-91.309
136	1	136	0.868	2.083	28.35	2387	16.973	0.352	NA	0.058	0.275	-156.699	20.058
137	1	137	0.992	2.288	28.56	6402	17.213	0.489	NA	0.24	1.143	58.672	-144.629
138	1	138	0.933	2.169	28.77	2899	17.346	0.393	NA	0.133	0.633	-116.497	-175.169
139	1	139	0.938	2.17	28.98	4573	17.351	0.392	NA	0.005	0.022	10.636	127.134
140	1	140	0.959	2.289	29.19	2592	17.472	0.498	NA	0.121	0.576	79.648	69.012
141	1	141	0.946	2.312	29.4	5832	17.498	0.524	NA	0.027	0.128	119.377	39.728
142	1	142	0.961	2.301	29.61	4283	17.517	0.509	NA	0.019	0.091	-37.344	-156.721
143	1	143	1.028	2.267	29.82	5986	17.592	0.463	NA	0.075	0.356	-26.916	10.429
144	1	144	1.029	2.281	30.03	6207	17.606	0.476	NA	0.014	0.066	86.331	113.247
145	1	145	1.177	2.358	30.24	4106	17.773	0.557	NA	0.167	0.794	27.528	-58.803
146	1	146	1.265	2.265	30.45	5175	17.901	0.491	NA	0.128	0.609	-46.563	-74.091
147	1	147	1.159	2.084	30.66	2572	18.111	0.285	NA	0.21	0.999	-120.202	-73.639
148	1	148	1.066	2.107	30.87	1457	18.207	0.3	NA	0.096	0.459	166.265	-73.534
149	1	149	0.929	2.126	31.08	2156	18.345	0.355	NA	0.138	0.657	171.786	5.521
150	1	150	1.045	2.181	31.29	1425	18.473	0.375	NA	0.128	0.611	25.079	-146.706
151	1	151	0.966	2.203	31.5	1753	18.556	0.413	NA	0.082	0.393	164.53	139.451
152	1	152	1.014	2.09	31.71	2946	18.679	0.291	NA	0.123	0.586	-66.674	128.796
153	1	153	1.165	2.081	31.92	4851	18.83	0.284	NA	0.151	0.719	-3.228	63.446
154	1	154	1.108	1.955	32.13	3660	18.968	0.148	NA	0.139	0.66	-114.156	-110.928
155	1	155	1.199	2.019	32.34	6496	19.079	0.239	NA	0.111	0.529	35.063	149.219
156	1	156	1.066	1.971	32.55	4115	19.221	0.164	NA	0.142	0.675	-160.318	164.619
157	1	157	0.992	1.987	32.76	1855	19.297	0.203	NA	0.076	0.362	167.771	-31.911
158	1	158	1.144	2.163	32.97	7428	19.53	0.36	NA	0.233	1.108	49.242	-118.529
159	1	159	1.19	2.159	33.18	12456	19.577	0.366	NA	0.046	0.221	-5.321	-54.563
160	1	160	0.955	2.363	33.39	12083	19.888	0.571	NA	0.311	1.483	139.063	144.384
161	1	161	1.186	2.256	33.6	6271	20.143	0.459	NA	0.255	1.214	-24.807	-163.87
162	1	162	1.216	2.232	33.81	10406	20.181	0.443	NA	0.038	0.182	-39.33	-14.523
163	1	163	1.297	2.159	34.02	11571	20.291	0.409	NA	0.11	0.524	-41.867	-2.537
164	1	164	1.252	2.087	34.23	8804	20.376	0.324	NA	0.085	0.404	-122.407	-80.54
165	1	165	1.093	2.034	34.44	6468	20.544	0.226	NA	0.168	0.798	-161.503	-39.096
166	1	166	1.053	1.921	34.65	5610	20.663	0.119	NA	0.119	0.567	-109.703	51.8
167	1	167	1.054	1.982	34.86	6097	20.723	0.177	NA	0.06	0.287	88.714	-161.583
168	1	168	0.937	2.171	35.07	7880	20.945	0.392	NA	0.222	1.059	121.732	33.017
169	1	169	1.076	2.115	35.28	8002	21.094	0.307	NA	0.149	0.71	-22.044	-143.775
170	1	170	0.977	1.861	35.49	9000	21.367	0.122	NA	0.272	1.297	-111.257	-89.213
171	1	171	1.085	1.884	35.7	6734	21.477	0.076	NA	0.111	0.527	11.872	123.129
172	1	172	1.056	2.065	35.91	4049	21.661	0.259	NA	0.184	0.876	99.091	87.219
173	1	173	1.067	2.089	36.12	6432	21.688	0.282	NA	0.026	0.125	63.85	-35.242
174	1	174	1.157	2.136	36.33	7404	21.789	0.336	NA	0.102	0.485	27.833	-36.017
175	1	175	1.166	2.094	36.54	7571	21.832	0.297	NA	0.043	0.205	-78.621	-106.454
176	1	176	1.199	2.136	36.75	4964	21.885	0.347	NA	0.053	0.252	52.049	130.671
177	1	177	1.109	2.104	36.96	4411	21.98	0.297	NA	0.095	0.452	-160.556	147.395
178	1	178	1.176	2.066	37.17	7613	22.057	0.273	NA	0.077	0.368	-30.016	130.539
179	1	179	1.15	1.982	37.38	2340	22.145	0.185	NA	0.087	0.417	-107.076	-77.06
180	1	180	1.101	2.06	37.59	3575	22.237	0.252	NA	0.092	0.437	122.695	-130.229
181	1	181	0.981	2.131	37.8	11112	22.376	0.34	NA	0.139	0.661	149.007	26.313
182	1	182	0.914	2.143	38.01	6350	22.444	0.377	NA	0.068	0.325	170.1	21.093
183	1	183	0.865	2.235	38.22	3396	22.549	0.482	NA	0.105	0.5	118.036	-52.064
184	1	184	0.804	2.059	38.43	3650	22.736	0.378	NA	0.187	0.889	-109.037	132.927
185	1	185	0.88	2.112	38.64	3488	22.828	0.367	NA	0.092	0.44	34.721	143.758
186	1	186	0.843	2.186	38.85	4398	22.911	0.449	NA	0.083	0.394	116.239	81.518
187	1	187	0.909	2.216	39.06	3972	22.983	0.445	NA	0.073	0.346	24.799	-91.44
188	1	188	0.882	2.181	39.27	6143	23.028	0.426	NA	0.045	0.215	-128.023	-152.822
189	1	189	0.96	2.229	39.48	4358	23.12	0.44	NA	0.092	0.436	31.613	159.636
190	1	190	0.797	2.107	39.69	3537	23.323	0.416	NA	0.203	0.966	-143.089	-174.702
191	1	191	0.918	1.961	39.9	3487	23.512	0.228	NA	0.189	0.902	-50.446	92.643
192	1	192	0.999	1.927	40.11	5004	23.6	0.148	NA	0.087	0.416	-22.624	27.821
193	1	193	0.975	1.977	40.32	1235	23.655	0.203	NA	0.055	0.261	115.25	137.874
194	1	194	0.948	2.063	40.53	3874	23.745	0.29	NA	0.09	0.429	107.709	-7.54
195	1	195	0.861	2.002	40.74	1898	23.85	0.298	NA	0.106	0.503	-145.088	107.203
196	1	196	0.921	2.169	40.95	5028	24.027	0.397	NA	0.177	0.844	70.312	-144.601
197	1	197	0.926	2.083	41.16	7317	24.114	0.318	NA	0.087	0.413	-87.003	-157.315
198	1	198	0.911	2.245	41.37	4437	24.277	0.471	NA	0.163	0.776	95.076	-177.921
199	1	199	0.833	2.016	41.58	2971	24.519	0.328	NA	0.242	1.151	-108.912	156.012
200	1	200	0.945	2.01	41.79	3754	24.631	0.247	NA	0.112	0.533	-3.065	105.847
