# Supplementary material for: Random sub-diffusion and capture of genes by the nuclear pore reduces dynamics and coordinates inter-chromosomal movement
Source: eLife. 2021 May 18;10:e66238. doi: 10.7554/eLife.66238 (PMC8195609; doi:10.7554/eLife.66238)
Supplement: Figure 6—source data 1. [file elife-66238-fig6-data1.zip › CLUST_DB/CLUST_HIS4dip_MinusH/190814_QuickCap_H4dip_MinusH_Sec_15.csv]

Nr	TID	PID	x [micron]	y [micron]	t [sec]	I [val]	Len [micron]	D2S [micron]	D2R [micron]	D2P [micron]	v [micron/sec]	α [deg]	Δα [deg]
1	1	1	2.154	2.532	0	7714	0	0	NA	NA	NA	NA	NA
2	1	2	2.164	2.553	0.21	21747	0.023	0.023	NA	0.023	0.111	64.279	NA
3	1	3	2.243	2.472	0.42	13233	0.136	0.107	NA	0.113	0.539	-45.796	-110.074
4	1	4	2.224	2.448	0.63	16044	0.167	0.11	NA	0.03	0.144	-127.377	-81.582
5	1	5	2.13	2.433	0.84	15511	0.262	0.102	NA	0.095	0.454	-171.201	-43.823
6	1	6	2.14	2.399	1.05	19554	0.299	0.135	NA	0.036	0.173	-74.236	96.965
7	1	7	2.167	2.385	1.26	14331	0.328	0.147	NA	0.03	0.141	-26.143	48.092
8	1	8	2.112	2.37	1.47	16851	0.385	0.167	NA	0.056	0.269	-164.601	-138.458
9	1	9	2.157	2.448	1.68	13230	0.474	0.085	NA	0.089	0.426	59.83	-135.57
10	1	10	2.162	2.448	1.89	18423	0.479	0.085	NA	0.005	0.026	0.838	-58.991
11	1	11	2.129	2.473	2.1	19790	0.521	0.065	NA	0.041	0.198	143.518	142.679
12	1	12	2.145	2.499	2.31	14685	0.552	0.035	NA	0.031	0.147	58.589	-84.929
13	1	13	2.163	2.5	2.52	16479	0.57	0.034	NA	0.018	0.085	3.283	-55.306
14	1	14	2.191	2.438	2.73	18434	0.638	0.102	NA	0.068	0.326	-65.7	-68.982
15	1	15	2.177	2.412	2.94	25171	0.667	0.123	NA	0.029	0.139	-119.235	-53.535
16	1	16	2.174	2.458	3.15	17277	0.714	0.077	NA	0.046	0.22	93.379	-147.386
17	1	17	2.156	2.45	3.36	14890	0.733	0.083	NA	0.02	0.093	-154.272	112.349
18	1	18	2.145	2.344	3.57	15451	0.84	0.189	NA	0.106	0.507	-96.213	58.058
19	1	19	2.149	2.416	3.78	18180	0.912	0.116	NA	0.073	0.346	86.681	-177.105
20	1	20	2.161	2.412	3.99	12746	0.925	0.121	NA	0.013	0.063	-20.916	-107.597
21	1	21	2.191	2.381	4.2	16288	0.968	0.156	NA	0.043	0.203	-45.635	-24.719
22	1	22	2.199	2.468	4.41	17305	1.055	0.078	NA	0.087	0.416	85.117	130.752
23	1	23	2.222	2.421	4.62	12576	1.108	0.13	NA	0.052	0.249	-63.674	-148.791
24	1	24	2.157	2.427	4.83	10286	1.173	0.105	NA	0.066	0.313	174.734	-121.592
25	1	25	2.172	2.416	5.04	12356	1.193	0.117	NA	0.019	0.092	-35.235	150.032
26	1	26	2.203	2.344	5.25	7997	1.271	0.195	NA	0.078	0.374	-66.693	-31.459
27	1	27	2.241	2.394	5.46	16989	1.333	0.164	NA	0.062	0.296	52.887	119.58
28	1	28	2.137	2.398	5.67	12689	1.437	0.135	NA	0.104	0.493	177.773	124.886
29	1	29	2.109	2.399	5.88	17207	1.466	0.14	NA	0.029	0.137	176.832	-0.941
30	1	30	2.199	2.375	6.09	18050	1.559	0.163	NA	0.093	0.445	-14.903	168.265
31	1	31	2.202	2.378	6.3	23923	1.563	0.161	NA	0.004	0.02	46.433	61.336
32	1	32	2.171	2.398	6.51	13706	1.6	0.135	NA	0.037	0.174	147.562	101.128
33	1	33	2.143	2.335	6.72	15697	1.669	0.198	NA	0.069	0.328	-114.062	98.376
34	1	34	2.102	2.383	6.93	15368	1.732	0.158	NA	0.063	0.3	130.64	-115.298
35	1	35	2.15	2.357	7.14	13856	1.787	0.176	NA	0.055	0.262	-28.493	-159.133
36	1	36	2.164	2.308	7.35	16134	1.837	0.225	NA	0.051	0.241	-73.871	-45.379
37	1	37	2.156	2.321	7.56	17909	1.852	0.212	NA	0.015	0.072	122.782	-163.346
38	1	38	2.111	2.352	7.77	19150	1.907	0.186	NA	0.055	0.261	145.428	22.646
39	1	39	2.062	2.388	7.98	19366	1.968	0.171	NA	0.061	0.29	143.658	-1.77
40	1	40	2.03	2.377	8.19	25343	2.002	0.199	NA	0.034	0.163	-160.941	55.401
41	1	41	1.99	2.301	8.4	19462	2.088	0.284	NA	0.086	0.408	-117.369	43.571
42	1	42	2.056	2.39	8.61	19790	2.199	0.173	NA	0.111	0.528	53.386	170.755
43	1	43	2.137	2.407	8.82	19840	2.282	0.126	NA	0.083	0.394	11.99	-41.396
44	1	44	2.098	2.476	9.03	17706	2.361	0.079	NA	0.079	0.378	119.868	107.878
45	1	45	2.074	2.429	9.24	25631	2.414	0.131	NA	0.053	0.251	-117.327	122.805
46	1	46	2.068	2.368	9.45	20667	2.475	0.185	NA	0.061	0.29	-95.482	21.845
47	1	47	2.071	2.451	9.66	22451	2.558	0.116	NA	0.083	0.395	87.462	-177.056
48	1	48	2.092	2.406	9.87	24904	2.607	0.141	NA	0.05	0.236	-65.57	-153.031
49	1	49	2.061	2.412	10.08	23257	2.639	0.152	NA	0.031	0.148	168.739	-125.691
50	1	50	2.155	2.371	10.29	25435	2.741	0.161	NA	0.102	0.486	-23.672	167.589
51	1	51	2.148	2.368	10.5	21934	2.748	0.165	NA	0.007	0.034	-153.75	-130.078
52	1	52	2.119	2.309	10.71	23217	2.813	0.226	NA	0.066	0.312	-117.014	36.736
53	1	53	2.099	2.351	10.92	23360	2.859	0.19	NA	0.046	0.219	115.767	-127.219
54	1	54	2.096	2.322	11.13	26783	2.889	0.218	NA	0.029	0.14	-95.873	148.36
55	1	55	2.063	2.237	11.34	20776	2.98	0.309	NA	0.091	0.432	-111.114	-15.241
56	1	56	2.09	2.28	11.55	27069	3.031	0.26	NA	0.051	0.243	57.799	168.913
57	1	57	2.081	2.254	11.76	25056	3.058	0.287	NA	0.027	0.13	-108.867	-166.666
58	1	58	2.042	2.247	11.97	23773	3.098	0.307	NA	0.04	0.19	-169.196	-60.329
59	1	59	2.051	2.325	12.18	22412	3.177	0.231	NA	0.079	0.377	83.445	-107.359
60	1	60	2.071	2.317	12.39	17166	3.199	0.23	NA	0.022	0.104	-22.482	-105.927
61	1	61	2.047	2.338	12.6	22080	3.231	0.222	NA	0.032	0.152	139.255	161.737
62	1	62	2.067	2.302	12.81	22410	3.272	0.246	NA	0.041	0.198	-61.184	159.561
63	1	63	2.119	2.271	13.02	21239	3.333	0.264	NA	0.061	0.289	-30.407	30.777
64	1	64	2.106	2.336	13.23	23340	3.399	0.202	NA	0.066	0.315	101.831	132.238
65	1	65	2.177	2.323	13.44	28684	3.472	0.211	NA	0.072	0.345	-10.435	-112.266
66	1	66	2.16	2.259	13.65	19590	3.537	0.273	NA	0.066	0.313	-104.613	-94.179
67	1	67	2.146	2.31	13.86	14638	3.591	0.222	NA	0.053	0.253	105.308	-150.078
68	1	68	2.138	2.383	14.07	17019	3.663	0.15	NA	0.073	0.347	96.517	-8.791
69	1	69	2.088	2.385	14.28	19554	3.714	0.161	NA	0.051	0.241	177.105	80.588
70	1	70	2.029	2.405	14.49	13617	3.776	0.179	NA	0.062	0.294	161.714	-15.392
71	1	71	1.979	2.401	14.7	15669	3.826	0.218	NA	0.05	0.238	-175.824	22.462
72	1	72	2.08	2.329	14.91	14666	3.949	0.216	NA	0.124	0.589	-35.585	140.24
73	1	73	2.063	2.251	15.12	16177	4.029	0.296	NA	0.08	0.381	-102.391	-66.806
74	1	74	2.009	2.239	15.33	15974	4.084	0.327	NA	0.055	0.26	-167.81	-65.42
75	1	75	1.97	2.196	15.54	19383	4.143	0.383	NA	0.059	0.28	-132.618	35.192
76	1	76	1.939	2.178	15.75	15031	4.178	0.415	NA	0.036	0.171	-149.632	-17.014
77	1	77	1.94	2.163	15.96	16902	4.194	0.427	NA	0.015	0.073	-86.158	63.474
78	1	78	1.937	2.156	16.17	19001	4.201	0.435	NA	0.008	0.037	-114.216	-28.058
79	1	79	1.99	2.152	16.38	17723	4.255	0.414	NA	0.053	0.254	-4.056	110.16
80	1	80	1.933	2.151	16.59	22463	4.312	0.441	NA	0.057	0.271	-178.892	-174.835
81	1	81	1.958	2.16	16.8	13461	4.339	0.42	NA	0.027	0.129	20.147	-160.961
82	1	82	1.958	2.198	17.01	14935	4.376	0.388	NA	0.038	0.179	91.317	71.17
83	1	83	1.956	2.221	17.22	19199	4.4	0.369	NA	0.024	0.114	94.795	3.478
84	1	84	1.953	2.274	17.43	9890	4.453	0.327	NA	0.053	0.25	92.406	-2.39
85	1	85	1.988	2.341	17.64	10444	4.528	0.253	NA	0.076	0.36	62.388	-30.018
86	1	86	1.99	2.27	17.85	9414	4.599	0.309	NA	0.071	0.337	-88.663	-151.051
87	1	87	1.978	2.308	18.06	18412	4.638	0.285	NA	0.039	0.187	107.236	-164.101
88	1	88	1.914	2.29	18.27	17149	4.706	0.341	NA	0.067	0.32	-164.582	88.182
89	1	89	1.897	2.275	18.48	21239	4.728	0.364	NA	0.023	0.109	-138.283	26.299
90	1	90	1.923	2.312	18.69	17260	4.774	0.319	NA	0.046	0.218	54.18	-167.537
91	1	91	1.935	2.358	18.9	12991	4.822	0.28	NA	0.048	0.226	76.202	22.022
92	1	92	1.935	2.344	19.11	13043	4.836	0.289	NA	0.014	0.068	-88.578	-164.779
93	1	93	2.02	2.372	19.32	11189	4.926	0.209	NA	0.089	0.426	18.651	107.229
94	1	94	2.004	2.391	19.53	10280	4.95	0.206	NA	0.025	0.118	130.634	111.983
95	1	95	2.024	2.398	19.74	9075	4.971	0.187	NA	0.021	0.101	20.523	-110.111
96	1	96	2.015	2.387	19.95	16347	4.985	0.201	NA	0.014	0.066	-126.824	-147.347
97	1	97	2.061	2.474	20.16	8895	5.083	0.109	NA	0.098	0.467	62.086	-171.09
98	1	98	1.986	2.38	20.37	12674	5.204	0.227	NA	0.121	0.575	-128.748	169.166
99	1	99	2.021	2.354	20.58	9687	5.248	0.222	NA	0.044	0.21	-36.152	92.596
100	1	100	2.028	2.359	20.79	16671	5.257	0.214	NA	0.008	0.04	40.494	76.646
101	1	101	1.957	2.343	21	16849	5.329	0.273	NA	0.072	0.344	-167.319	152.187
102	1	102	2.006	2.344	21.21	17576	5.378	0.239	NA	0.049	0.232	0.957	168.277
103	1	103	2.044	2.311	21.42	16100	5.429	0.247	NA	0.051	0.244	-40.991	-41.949
104	1	104	2.109	2.305	21.63	16509	5.494	0.232	NA	0.065	0.309	-4.804	36.187
105	1	105	2.07	2.233	21.84	13631	5.576	0.311	NA	0.082	0.389	-118.205	-113.4
106	1	106	2	2.27	22.05	14833	5.655	0.304	NA	0.079	0.379	152.21	-89.585
107	1	107	2.014	2.217	22.26	17305	5.709	0.345	NA	0.054	0.259	-75.295	132.496
108	1	108	2.002	2.234	22.47	16544	5.73	0.335	NA	0.02	0.098	126.798	-157.907
109	1	109	1.918	2.288	22.68	14474	5.83	0.339	NA	0.1	0.474	147.054	20.255
110	1	110	1.945	2.324	22.89	11965	5.874	0.295	NA	0.045	0.212	53.168	-93.886
111	1	111	1.967	2.278	23.1	17745	5.925	0.316	NA	0.051	0.242	-64.27	-117.438
112	1	112	1.948	2.282	23.31	15976	5.944	0.323	NA	0.019	0.09	166.246	-129.484
113	1	113	1.872	2.256	23.52	12113	6.024	0.394	NA	0.081	0.384	-161.061	32.693
114	1	114	1.87	2.297	23.73	11639	6.065	0.369	NA	0.041	0.194	92.982	-105.957
115	1	115	1.917	2.292	23.94	16166	6.112	0.338	NA	0.047	0.223	-6.546	-99.528
116	1	116	1.856	2.362	24.15	17130	6.204	0.343	NA	0.092	0.439	130.787	137.332
117	1	117	1.855	2.338	24.36	10449	6.228	0.356	NA	0.023	0.111	-91.976	137.237
118	1	118	1.836	2.372	24.57	20625	6.267	0.356	NA	0.04	0.188	120.203	-147.82
119	1	119	1.823	2.344	24.78	9791	6.298	0.381	NA	0.031	0.148	-113.804	125.992
120	1	120	1.895	2.397	24.99	8548	6.387	0.292	NA	0.089	0.424	36.353	150.157
121	1	121	1.878	2.405	25.2	7837	6.406	0.304	NA	0.019	0.088	153.257	116.905
122	1	122	1.929	2.356	25.41	5015	6.477	0.286	NA	0.071	0.337	-43.881	162.862
123	1	123	1.961	2.357	25.62	8480	6.509	0.26	NA	0.032	0.152	1.885	45.766
124	1	124	1.876	2.344	25.83	10242	6.595	0.336	NA	0.086	0.409	-171.188	-173.073
125	1	125	1.866	2.31	26.04	8313	6.63	0.363	NA	0.035	0.167	-106.256	64.931
126	1	126	1.892	2.376	26.25	8383	6.7	0.305	NA	0.071	0.336	68.729	174.985
127	1	127	1.852	2.29	26.46	14370	6.795	0.387	NA	0.095	0.452	-115.258	176.013
128	1	128	1.916	2.317	26.67	14417	6.865	0.321	NA	0.07	0.332	22.605	137.863
129	1	129	1.885	2.249	26.88	15223	6.94	0.391	NA	0.075	0.357	-114.511	-137.116
130	1	130	1.894	2.309	27.09	10918	7.001	0.342	NA	0.061	0.291	80.995	-164.494
131	1	131	1.928	2.332	27.3	16031	7.042	0.302	NA	0.041	0.194	33.686	-47.309
132	1	132	1.864	2.348	27.51	8940	7.108	0.344	NA	0.066	0.316	166.365	132.679
133	1	133	1.956	2.329	27.72	18581	7.202	0.284	NA	0.094	0.447	-11.592	-177.957
134	1	134	2.003	2.324	27.93	13429	7.249	0.257	NA	0.047	0.225	-5.56	6.032
135	1	135	1.975	2.44	28.14	5414	7.368	0.201	NA	0.119	0.566	103.343	108.902
136	1	136	2.004	2.455	28.35	8194	7.401	0.168	NA	0.033	0.156	28.554	-74.789
137	1	137	2.018	2.446	28.56	11624	7.417	0.161	NA	0.016	0.078	-35.342	-63.896
138	1	138	1.999	2.457	28.77	5290	7.439	0.172	NA	0.022	0.104	148.745	-175.913
139	1	139	2.074	2.434	28.98	3707	7.517	0.127	NA	0.078	0.372	-17.498	-166.243
140	1	140	2.145	2.396	29.19	3997	7.598	0.136	NA	0.081	0.384	-27.763	-10.265
141	1	141	2.079	2.434	29.4	4424	7.674	0.124	NA	0.076	0.363	150.442	178.205
142	1	142	2.107	2.487	29.61	7957	7.734	0.065	NA	0.06	0.287	61.488	-88.954
143	1	143	2.161	2.44	29.82	8548	7.806	0.093	NA	0.071	0.34	-41.398	-102.885
144	1	144	2.175	2.43	30.03	7711	7.823	0.105	NA	0.017	0.082	-35.849	5.548
145	1	145	2.202	2.45	30.24	5437	7.857	0.095	NA	0.034	0.161	37.614	73.463
146	1	146	2.164	2.451	30.45	5117	7.894	0.082	NA	0.038	0.18	178.639	141.025
147	1	147	2.133	2.404	30.66	5482	7.95	0.13	NA	0.056	0.267	-123.311	58.05
148	1	148	2.148	2.416	30.87	5408	7.969	0.116	NA	0.019	0.09	39.353	162.664
149	1	149	2.128	2.371	31.08	4317	8.019	0.163	NA	0.049	0.234	-113.584	-152.938
150	1	150	2.081	2.372	31.29	5621	8.066	0.176	NA	0.048	0.226	179.349	-67.067
151	1	151	2.083	2.377	31.5	10395	8.072	0.171	NA	0.005	0.026	66.97	-112.378
152	1	152	2.118	2.407	31.71	8104	8.118	0.13	NA	0.046	0.22	40.274	-26.696
153	1	153	2.157	2.385	31.92	9132	8.162	0.147	NA	0.044	0.21	-29.35	-69.624
154	1	154	2.102	2.381	32.13	12823	8.217	0.16	NA	0.055	0.261	-175.663	-146.313
155	1	155	2.15	2.383	32.34	9154	8.265	0.149	NA	0.048	0.23	2.584	178.247
156	1	156	2.113	2.354	32.55	9815	8.313	0.183	NA	0.048	0.226	-142.44	-145.024
157	1	157	2.139	2.338	32.76	12059	8.344	0.195	NA	0.031	0.148	-31.009	111.431
158	1	158	2.198	2.301	32.97	7082	8.413	0.236	NA	0.07	0.332	-32.748	-1.739
159	1	159	2.142	2.363	33.18	15679	8.497	0.17	NA	0.084	0.4	131.868	164.616
160	1	160	2.101	2.299	33.39	11812	8.573	0.239	NA	0.076	0.362	-122.262	105.87
161	1	161	2.134	2.283	33.6	7394	8.609	0.25	NA	0.036	0.171	-25.828	96.434
162	1	162	2.05	2.297	33.81	9966	8.694	0.257	NA	0.085	0.405	170.294	-163.878
163	1	163	2.063	2.322	34.02	8471	8.723	0.229	NA	0.028	0.134	61.962	-108.331
164	1	164	2.085	2.283	34.23	8704	8.768	0.259	NA	0.045	0.215	-61.233	-123.196
165	1	165	2.13	2.307	34.44	13444	8.82	0.226	NA	0.052	0.246	28.584	89.817
166	1	166	2.061	2.268	34.65	7865	8.899	0.28	NA	0.079	0.379	-150.31	-178.894
167	1	167	2.048	2.228	34.86	4663	8.941	0.322	NA	0.042	0.199	-108.101	42.209
168	1	168	2.033	2.265	35.07	5245	8.98	0.294	NA	0.04	0.188	113.481	-138.418
169	1	169	1.99	2.251	35.28	8511	9.025	0.326	NA	0.045	0.214	-162.427	84.091
170	1	170	1.958	2.271	35.49	9798	9.063	0.326	NA	0.037	0.178	147.219	-50.353
171	1	171	1.999	2.263	35.7	5760	9.105	0.31	NA	0.042	0.2	-10.922	-158.141
172	1	172	2.094	2.303	35.91	8249	9.208	0.237	NA	0.103	0.49	22.756	33.677
173	1	173	2.047	2.283	36.12	8467	9.259	0.272	NA	0.052	0.246	-156.684	-179.44
174	1	174	2.061	2.321	36.33	5011	9.3	0.231	NA	0.041	0.194	70.026	-133.29
175	1	175	2.047	2.255	36.54	5403	9.368	0.297	NA	0.067	0.321	-101.343	-171.369
176	1	176	2.054	2.27	36.75	5177	9.384	0.281	NA	0.016	0.076	67.347	168.69
177	1	177	2.022	2.31	36.96	4550	9.434	0.259	NA	0.051	0.242	127.914	60.568
178	1	178	2.024	2.365	37.17	3639	9.489	0.212	NA	0.055	0.261	88.338	-39.577
179	1	179	2.052	2.297	37.38	8721	9.562	0.256	NA	0.073	0.348	-67.075	-155.412
180	1	180	2.109	2.274	37.59	7946	9.624	0.262	NA	0.061	0.293	-22.474	44.6
181	1	181	2.055	2.254	37.8	7244	9.681	0.295	NA	0.058	0.274	-160.306	-137.832
182	1	182	2.04	2.195	38.01	7114	9.742	0.356	NA	0.061	0.29	-104.457	55.849
183	1	183	2.054	2.203	38.22	8857	9.758	0.344	NA	0.016	0.076	26.961	131.417
184	1	184	2.122	2.219	38.43	8812	9.828	0.315	NA	0.07	0.333	13.115	-13.846
185	1	185	2.105	2.209	38.64	10306	9.848	0.327	NA	0.02	0.096	-150.505	-163.619
186	1	186	2.089	2.204	38.85	7773	9.865	0.334	NA	0.017	0.08	-165.134	-14.63
187	1	187	2.072	2.214	39.06	7246	9.884	0.329	NA	0.02	0.093	150.265	-44.601
188	1	188	2.118	2.203	39.27	8104	9.932	0.332	NA	0.047	0.226	-14.137	-164.402
189	1	189	2.037	2.201	39.48	8046	10.013	0.351	NA	0.081	0.385	-178.944	-164.807
190	1	190	2.051	2.21	39.69	8644	10.029	0.338	NA	0.016	0.078	33.107	-147.949
191	1	191	2.066	2.228	39.9	3679	10.053	0.316	NA	0.024	0.115	48.992	15.885
192	1	192	2.041	2.248	40.11	6135	10.086	0.306	NA	0.032	0.154	142.632	93.64
193	1	193	1.996	2.215	40.32	6374	10.141	0.354	NA	0.056	0.265	-143.732	73.636
194	1	194	2.006	2.239	40.53	5090	10.167	0.329	NA	0.026	0.123	66.443	-149.825
195	1	195	2.028	2.282	40.74	5190	10.215	0.28	NA	0.048	0.23	63.702	-2.74
196	1	196	2.065	2.256	40.95	4096	10.261	0.291	NA	0.046	0.22	-34.863	-98.565
197	1	197	1.96	2.354	41.16	2997	10.406	0.264	NA	0.144	0.687	137.051	171.914
198	1	198	1.942	2.321	41.37	4352	10.443	0.299	NA	0.038	0.18	-117.685	105.264
199	1	199	1.851	2.341	41.58	3682	10.537	0.358	NA	0.093	0.443	167.408	-74.907
200	1	200	1.981	2.361	41.79	4046	10.668	0.243	NA	0.131	0.625	8.856	-158.551
