# Supplementary material for: Random sub-diffusion and capture of genes by the nuclear pore reduces dynamics and coordinates inter-chromosomal movement
Source: eLife. 2021 May 18;10:e66238. doi: 10.7554/eLife.66238 (PMC8195609; doi:10.7554/eLife.66238)
Supplement: Figure 6—source data 1. [file elife-66238-fig6-data1.zip › CLUST_DB/CLUST_HIS4dip_MinusH/190814_QuickCap_H4dip_MinusH_Sec_16.csv]

Nr	TID	PID	x [micron]	y [micron]	t [sec]	I [val]	Len [micron]	D2S [micron]	D2R [micron]	D2P [micron]	v [micron/sec]	α [deg]	Δα [deg]
1	1	1	1.177	2.262	0	20437	0	0	NA	NA	NA	NA	NA
2	1	2	1.122	2.33	0.21	16375	0.088	0.088	NA	0.088	0.419	128.859	NA
3	1	3	1.166	2.337	0.42	18807	0.133	0.076	NA	0.045	0.215	8.91	-119.949
4	1	4	1.143	2.292	0.63	23703	0.184	0.045	NA	0.051	0.241	-117.012	-125.922
5	1	5	1.072	2.32	0.84	16448	0.26	0.12	NA	0.076	0.364	158.448	-84.54
6	1	6	1.118	2.392	1.05	19904	0.346	0.143	NA	0.086	0.409	57.217	-101.231
7	1	7	1.174	2.288	1.26	24309	0.464	0.026	NA	0.118	0.564	-62.215	-119.432
8	1	8	1.159	2.162	1.47	23692	0.591	0.102	NA	0.127	0.603	-96.583	-34.368
9	1	9	1.037	2.242	1.68	21045	0.737	0.141	NA	0.146	0.695	146.778	-116.639
10	1	10	0.946	2.22	1.89	24693	0.83	0.234	NA	0.094	0.445	-166.269	46.954
11	1	11	0.95	2.117	2.1	21536	0.933	0.269	NA	0.103	0.49	-87.988	78.28
12	1	12	1.033	2.092	2.31	21698	1.02	0.223	NA	0.086	0.411	-16.54	71.448
13	1	13	0.905	2.098	2.52	26830	1.148	0.317	NA	0.128	0.609	177.414	-166.046
14	1	14	0.811	1.993	2.73	22796	1.288	0.454	NA	0.141	0.67	-132.115	50.471
15	1	15	0.735	1.887	2.94	30848	1.418	0.579	NA	0.13	0.619	-125.435	6.68
16	1	16	0.792	2.026	3.15	23933	1.568	0.451	NA	0.15	0.715	67.607	-166.958
17	1	17	0.932	2.218	3.36	16415	1.806	0.249	NA	0.237	1.129	53.942	-13.665
18	1	18	1.033	2.18	3.57	17668	1.914	0.166	NA	0.108	0.514	-20.763	-74.705
19	1	19	1.088	2.336	3.78	15270	2.08	0.116	NA	0.166	0.791	70.726	91.489
20	1	20	0.92	2.077	3.99	20294	2.388	0.316	NA	0.309	1.47	-122.901	166.372
21	1	21	0.908	2.206	4.2	31912	2.517	0.275	NA	0.129	0.615	95.584	-141.515
22	1	22	0.966	2.084	4.41	22030	2.653	0.276	NA	0.135	0.644	-64.547	-160.131
23	1	23	0.948	2.141	4.62	26105	2.713	0.259	NA	0.06	0.286	107.221	171.769
24	1	24	1.062	2.232	4.83	29730	2.859	0.118	NA	0.146	0.696	38.539	-68.682
25	1	25	1.11	2.267	5.04	26335	2.918	0.067	NA	0.059	0.282	36.29	-2.25
26	1	26	1.005	2.2	5.25	26935	3.043	0.183	NA	0.125	0.594	-147.363	176.348
27	1	27	1.012	2.174	5.46	26743	3.07	0.187	NA	0.027	0.13	-74.482	72.88
28	1	28	1.011	2.234	5.67	28610	3.13	0.168	NA	0.06	0.286	91.095	165.577
29	1	29	0.959	2.131	5.88	26903	3.246	0.254	NA	0.116	0.551	-116.809	152.096
30	1	30	1.039	2.054	6.09	34685	3.357	0.25	NA	0.111	0.527	-43.907	72.902
31	1	31	1.042	2.085	6.3	26897	3.388	0.222	NA	0.032	0.151	82.863	126.771
32	1	32	1.035	2.045	6.51	22914	3.429	0.259	NA	0.041	0.196	-100.01	177.126
33	1	33	0.946	1.949	6.72	19372	3.56	0.389	NA	0.131	0.624	-132.787	-32.777
34	1	34	0.931	1.991	6.93	21930	3.606	0.365	NA	0.045	0.216	109.676	-117.537
35	1	35	0.987	1.937	7.14	18141	3.684	0.376	NA	0.078	0.373	-44.14	-153.816
36	1	36	0.998	1.905	7.35	12878	3.718	0.399	NA	0.034	0.161	-70.596	-26.456
37	1	37	0.881	1.866	7.56	9984	3.841	0.494	NA	0.123	0.588	-161.618	-91.022
38	1	38	0.896	1.964	7.77	10623	3.941	0.409	NA	0.099	0.473	81.677	-116.705
39	1	39	0.75	1.828	7.98	17117	4.14	0.609	NA	0.2	0.952	-136.976	141.347
40	1	40	0.791	1.739	8.19	19044	4.239	0.65	NA	0.098	0.468	-65.046	71.93
41	1	41	0.967	1.767	8.4	18259	4.417	0.537	NA	0.179	0.85	9.158	74.204
42	1	42	1	1.849	8.61	8693	4.505	0.45	NA	0.088	0.417	68.335	59.177
43	1	43	0.946	1.767	8.82	14581	4.603	0.546	NA	0.098	0.466	-123.112	168.554
44	1	44	1.032	1.859	9.03	26062	4.728	0.428	NA	0.126	0.598	47.264	170.376
45	1	45	0.898	1.913	9.24	16806	4.872	0.446	NA	0.144	0.684	157.903	110.639
46	1	46	0.86	2.042	9.45	28921	5.007	0.386	NA	0.134	0.64	106.628	-51.276
47	1	47	0.808	2.175	9.66	23935	5.149	0.379	NA	0.143	0.679	111.367	4.739
48	1	48	0.884	1.97	9.87	25638	5.367	0.413	NA	0.218	1.04	-69.556	179.077
49	1	49	0.79	1.859	10.08	22882	5.513	0.558	NA	0.145	0.692	-130.271	-60.715
50	1	50	0.833	1.876	10.29	19054	5.558	0.517	NA	0.046	0.217	21.938	152.209
51	1	51	0.93	1.896	10.5	14143	5.658	0.441	NA	0.1	0.476	11.542	-10.396
52	1	52	0.851	2.066	10.71	23035	5.846	0.38	NA	0.188	0.895	115.099	103.557
53	1	53	0.707	1.879	10.92	24550	6.082	0.606	NA	0.236	1.125	-127.607	117.294
54	1	54	0.714	1.774	11.13	28605	6.187	0.672	NA	0.105	0.5	-86.141	41.466
55	1	55	0.737	1.749	11.34	27671	6.221	0.675	NA	0.034	0.163	-47.069	39.072
56	1	56	0.712	1.945	11.55	17382	6.419	0.563	NA	0.197	0.94	97.355	144.424
57	1	57	0.813	1.777	11.76	21979	6.615	0.607	NA	0.196	0.935	-59.099	-156.454
58	1	58	0.728	1.843	11.97	25079	6.723	0.614	NA	0.108	0.513	142.061	-158.84
59	1	59	0.793	1.96	12.18	26709	6.857	0.488	NA	0.134	0.637	60.533	-81.527
60	1	60	0.751	2.044	12.39	22545	6.951	0.478	NA	0.094	0.449	116.417	55.884
61	1	61	0.866	2.236	12.6	26538	7.175	0.311	NA	0.224	1.067	59.165	-57.252
62	1	62	0.902	2.089	12.81	21698	7.327	0.325	NA	0.152	0.724	-76.43	-135.595
63	1	63	0.941	1.975	13.02	9721	7.448	0.372	NA	0.12	0.573	-71.178	5.252
64	1	64	1.06	2.119	13.23	9096	7.635	0.184	NA	0.188	0.893	50.516	121.694
65	1	65	0.99	2.14	13.44	14393	7.708	0.223	NA	0.073	0.347	163.267	112.751
66	1	66	1.016	1.969	13.65	13435	7.881	0.334	NA	0.173	0.824	-81.553	115.18
67	1	67	0.729	1.909	13.86	26244	8.175	0.57	NA	0.293	1.396	-168.217	-86.664
68	1	68	0.803	1.854	14.07	14466	8.267	0.553	NA	0.093	0.441	-36.362	131.855
69	1	69	0.908	1.951	14.28	18048	8.409	0.411	NA	0.142	0.677	42.689	79.051
70	1	70	0.892	1.912	14.49	20503	8.451	0.451	NA	0.042	0.2	-112.386	-155.076
71	1	71	0.764	1.889	14.7	27456	8.581	0.556	NA	0.129	0.616	-169.495	-57.108
72	1	72	0.759	2.019	14.91	20580	8.711	0.483	NA	0.131	0.623	92.305	-98.201
73	1	73	0.823	1.972	15.12	16744	8.791	0.458	NA	0.079	0.377	-36.778	-129.083
74	1	74	0.876	2.033	15.33	15315	8.872	0.378	NA	0.081	0.387	49.148	85.926
75	1	75	0.753	2.088	15.54	22570	9.006	0.458	NA	0.134	0.639	155.971	106.823
76	1	76	0.785	2.202	15.75	22436	9.125	0.396	NA	0.119	0.565	74.465	-81.506
77	1	77	0.723	2.072	15.96	23332	9.268	0.491	NA	0.144	0.684	-115.373	170.161
78	1	78	0.756	2.121	16.17	20277	9.327	0.444	NA	0.059	0.28	56.192	171.565
79	1	79	0.826	2.07	16.38	21689	9.414	0.4	NA	0.087	0.412	-36.374	-92.566
80	1	80	0.74	2.085	16.59	21407	9.501	0.471	NA	0.087	0.415	170.021	-153.605
81	1	81	0.783	2.013	16.8	20563	9.585	0.466	NA	0.084	0.399	-59.255	130.725
82	1	82	0.745	1.868	17.01	23251	9.735	0.585	NA	0.15	0.716	-104.587	-45.333
83	1	83	0.717	1.807	17.22	22882	9.801	0.646	NA	0.066	0.316	-114.415	-9.828
84	1	84	0.778	1.889	17.43	27398	9.903	0.546	NA	0.102	0.485	53.247	167.663
85	1	85	0.686	1.747	17.64	21887	10.072	0.711	NA	0.169	0.806	-123.066	-176.314
86	1	86	0.754	1.795	17.85	21922	10.155	0.63	NA	0.083	0.395	35.41	158.476
87	1	87	0.754	1.837	18.06	19298	10.197	0.599	NA	0.042	0.2	89.615	54.205
88	1	88	0.76	1.835	18.27	25721	10.204	0.596	NA	0.007	0.032	-16.718	-106.333
89	1	89	0.737	1.934	18.48	24157	10.306	0.549	NA	0.101	0.483	103.41	120.128
90	1	90	0.808	1.752	18.69	17457	10.501	0.63	NA	0.196	0.932	-68.66	-172.069
91	1	91	0.762	2.031	18.9	24610	10.784	0.475	NA	0.283	1.347	99.363	168.022
92	1	92	0.711	1.746	19.11	18536	11.073	0.695	NA	0.289	1.376	-100.241	160.397
93	1	93	0.664	1.94	19.32	22602	11.272	0.605	NA	0.199	0.948	103.585	-156.174
94	1	94	0.627	1.95	19.53	29798	11.311	0.632	NA	0.039	0.183	164.042	60.457
95	1	95	0.703	1.944	19.74	25973	11.387	0.571	NA	0.076	0.364	-5.213	-169.255
96	1	96	0.629	1.823	19.95	29439	11.529	0.702	NA	0.142	0.676	-121.613	-116.4
97	1	97	0.583	1.859	20.16	23347	11.588	0.718	NA	0.058	0.278	141.429	-96.959
98	1	98	0.597	1.8	20.37	15526	11.648	0.741	NA	0.06	0.287	-76.439	142.132
99	1	99	0.626	1.779	20.58	16682	11.684	0.732	NA	0.036	0.171	-35.884	40.555
100	1	100	0.668	1.777	20.79	3434	11.726	0.703	NA	0.042	0.2	-3.848	32.036
101	1	101	0.6	1.678	21	15048	11.845	0.82	NA	0.119	0.568	-124.519	-120.671
102	1	102	0.605	1.848	21.21	21546	12.014	0.706	NA	0.169	0.806	88.299	-147.182
103	1	103	0.735	1.907	21.42	20480	12.157	0.566	NA	0.143	0.681	24.558	-63.741
104	1	104	0.758	1.955	21.63	19302	12.211	0.519	NA	0.053	0.253	64.585	40.027
105	1	105	0.701	1.913	21.84	25678	12.281	0.59	NA	0.071	0.337	-143.533	151.883
106	1	106	0.734	1.981	22.05	22111	12.357	0.524	NA	0.075	0.358	64.074	-152.393
107	1	107	0.735	2.056	22.26	20121	12.432	0.487	NA	0.076	0.361	89.558	25.484
108	1	108	0.843	2.05	22.47	14965	12.541	0.395	NA	0.108	0.516	-3.308	-92.867
109	1	109	0.858	1.96	22.68	25181	12.632	0.439	NA	0.092	0.436	-80.663	-77.355
110	1	110	0.804	1.872	22.89	21683	12.735	0.539	NA	0.103	0.489	-121.805	-41.142
111	1	111	0.785	1.878	23.1	22696	12.755	0.548	NA	0.02	0.094	163.195	-75
112	1	112	0.863	1.93	23.31	17937	12.848	0.457	NA	0.094	0.446	33.448	-129.747
113	1	113	0.792	1.917	23.52	19878	12.92	0.517	NA	0.072	0.342	-169.428	157.124
114	1	114	0.706	2.002	23.73	32051	13.041	0.538	NA	0.121	0.576	135.402	-55.17
115	1	115	0.684	1.866	23.94	26417	13.179	0.632	NA	0.138	0.655	-99.063	125.535
116	1	116	0.791	1.821	24.15	22295	13.294	0.586	NA	0.116	0.551	-22.656	76.407
117	1	117	0.885	1.912	24.36	18818	13.425	0.456	NA	0.13	0.621	44.218	66.874
118	1	118	0.964	1.844	24.57	8723	13.529	0.469	NA	0.104	0.495	-40.491	-84.709
119	1	119	0.987	1.795	24.78	8817	13.583	0.504	NA	0.054	0.259	-64.833	-24.342
120	1	120	1.004	1.776	24.99	6958	13.609	0.516	NA	0.025	0.121	-48.632	16.2
121	1	121	0.883	1.75	25.2	11626	13.732	0.59	NA	0.123	0.587	-167.919	-119.286
122	1	122	0.799	1.828	25.41	18069	13.847	0.575	NA	0.115	0.546	137.327	-54.754
123	1	123	0.973	1.851	25.62	30005	14.022	0.459	NA	0.176	0.836	7.365	-129.962
124	1	124	0.815	1.969	25.83	21617	14.219	0.466	NA	0.197	0.939	143.23	135.865
125	1	125	1.01	1.924	26.04	15714	14.42	0.377	NA	0.2	0.954	-12.847	-156.078
126	1	126	0.974	1.827	26.25	12074	14.523	0.48	NA	0.103	0.493	-110.399	-97.552
127	1	127	0.994	1.763	26.46	12951	14.59	0.531	NA	0.067	0.319	-72.809	37.59
128	1	128	0.82	1.918	26.67	16100	14.823	0.495	NA	0.233	1.108	138.263	-148.928
129	1	129	0.83	1.863	26.88	21041	14.879	0.529	NA	0.056	0.269	-80.32	141.417
130	1	130	0.731	1.894	27.09	17567	14.983	0.577	NA	0.103	0.493	162.003	-117.677
131	1	131	0.761	1.765	27.3	19756	15.116	0.648	NA	0.133	0.634	-77.156	120.841
132	1	132	0.848	1.785	27.51	9540	15.205	0.579	NA	0.09	0.426	13.352	90.507
133	1	133	0.882	1.755	27.72	12640	15.251	0.587	NA	0.045	0.216	-42.583	-55.934
134	1	134	0.704	1.742	27.93	25358	15.429	0.702	NA	0.178	0.846	-175.887	-133.304
135	1	135	0.809	1.94	28.14	21855	15.652	0.489	NA	0.224	1.064	62.218	-121.895
136	1	136	0.797	1.97	28.35	26941	15.684	0.479	NA	0.032	0.154	111.306	49.088
137	1	137	0.754	1.975	28.56	31477	15.728	0.511	NA	0.043	0.206	172.538	61.231
138	1	138	0.807	1.826	28.77	27613	15.886	0.571	NA	0.159	0.755	-70.242	117.22
139	1	139	0.757	2.032	28.98	15278	16.098	0.479	NA	0.212	1.007	103.867	174.109
140	1	140	0.751	2.085	29.19	9674	16.152	0.461	NA	0.054	0.257	95.786	-8.081
141	1	141	0.653	2.078	29.4	10656	16.25	0.555	NA	0.099	0.47	-175.681	88.533
142	1	142	0.821	2.145	29.61	9367	16.432	0.374	NA	0.181	0.863	21.863	-162.456
143	1	143	0.759	1.906	29.82	18028	16.679	0.549	NA	0.247	1.178	-104.613	-126.476
144	1	144	0.677	2.024	30.03	9655	16.823	0.553	NA	0.144	0.685	124.634	-130.752
145	1	145	0.798	2.055	30.24	21399	16.948	0.432	NA	0.125	0.593	14.324	-110.31
146	1	146	0.723	2.107	30.45	13344	17.038	0.479	NA	0.09	0.431	145.068	130.744
147	1	147	0.689	2.01	30.66	20490	17.141	0.549	NA	0.103	0.489	-109.281	105.651
148	1	148	0.622	1.984	30.87	12934	17.213	0.621	NA	0.073	0.345	-159.329	-50.048
149	1	149	0.559	2.056	31.08	10033	17.308	0.651	NA	0.095	0.453	131.322	-69.349
150	1	150	0.831	1.976	31.29	1501	17.592	0.449	NA	0.284	1.35	-16.396	-147.718
151	1	151	0.867	1.898	31.5	1926	17.677	0.478	NA	0.086	0.407	-65.144	-48.748
152	1	152	0.925	2.057	31.71	1905	17.847	0.325	NA	0.169	0.806	70.007	135.151
153	1	153	0.817	2.104	31.92	1531	17.964	0.393	NA	0.118	0.56	156.75	86.743
154	1	154	0.835	2.101	32.13	14387	17.982	0.378	NA	0.018	0.086	-7.041	-163.791
155	1	155	0.895	2.119	32.34	23451	18.045	0.316	NA	0.063	0.298	16.146	23.187
156	1	156	0.892	2.102	32.55	19315	18.062	0.327	NA	0.017	0.082	-99.077	-115.223
157	1	157	0.918	2.22	32.76	12526	18.183	0.262	NA	0.121	0.577	77.413	176.49
158	1	158	0.856	2.341	32.97	5563	18.319	0.33	NA	0.136	0.646	117.24	39.827
159	1	159	0.875	2.005	33.18	2788	18.656	0.396	NA	0.337	1.603	-86.765	155.995
160	1	160	0.986	1.832	33.39	4492	18.861	0.471	NA	0.205	0.977	-57.381	29.384
161	1	161	0.878	1.897	33.6	1548	18.987	0.472	NA	0.126	0.601	149.032	-153.587
162	1	162	0.9	1.995	33.81	3839	19.088	0.384	NA	0.101	0.482	77.21	-71.822
163	1	163	0.914	1.907	34.02	4422	19.178	0.442	NA	0.089	0.426	-81.178	-158.388
164	1	164	0.876	1.983	34.23	3012	19.262	0.41	NA	0.085	0.404	116.116	-162.706
165	1	165	0.969	2.068	34.44	3095	19.388	0.284	NA	0.126	0.6	42.457	-73.659
166	1	166	0.895	2.114	34.65	2464	19.476	0.319	NA	0.087	0.416	148.665	106.207
167	1	167	0.875	2.162	34.86	4959	19.528	0.317	NA	0.052	0.247	111.7	-36.965
168	1	168	0.821	2.479	35.07	14495	19.85	0.417	NA	0.322	1.534	99.815	-11.885
169	1	169	0.831	2.274	35.28	5237	20.056	0.345	NA	0.206	0.979	-86.953	173.233
170	1	170	0.828	2.411	35.49	11701	20.192	0.379	NA	0.137	0.652	91.497	178.449
171	1	171	0.85	2.425	35.7	14734	20.219	0.365	NA	0.026	0.126	32.239	-59.258
172	1	172	0.894	2.375	35.91	18826	20.285	0.305	NA	0.066	0.315	-49.075	-81.314
173	1	173	0.95	2.265	36.12	21068	20.408	0.226	NA	0.123	0.587	-62.621	-13.546
174	1	174	0.966	2.3	36.33	13132	20.446	0.214	NA	0.038	0.18	65.111	127.732
175	1	175	0.853	2.124	36.54	14444	20.655	0.352	NA	0.209	0.996	-122.776	172.113
176	1	176	0.94	2.162	36.75	17888	20.75	0.257	NA	0.095	0.451	23.592	146.368
177	1	177	0.853	2.121	36.96	17331	20.845	0.353	NA	0.095	0.454	-154.853	-178.444
178	1	178	0.974	2.302	37.17	21606	21.062	0.207	NA	0.217	1.033	56.295	-148.853
179	1	179	0.829	2.288	37.38	19298	21.207	0.348	NA	0.145	0.691	-174.464	129.242
180	1	180	0.922	2.089	37.59	9060	21.427	0.308	NA	0.219	1.045	-65.128	109.336
181	1	181	0.924	1.962	37.8	2269	21.553	0.392	NA	0.126	0.602	-88.832	-23.704
182	1	182	0.902	1.766	38.01	3539	21.751	0.567	NA	0.198	0.941	-96.417	-7.585
183	1	183	0.896	1.881	38.22	2756	21.866	0.473	NA	0.115	0.547	92.914	-170.669
184	1	184	0.88	1.918	38.43	3295	21.906	0.454	NA	0.041	0.195	113.135	20.222
185	1	185	0.921	1.909	38.64	3532	21.948	0.436	NA	0.042	0.199	-12.54	-125.675
186	1	186	0.917	1.924	38.85	2007	21.964	0.426	NA	0.015	0.074	106.239	118.779
187	1	187	0.929	1.843	39.06	3057	22.045	0.486	NA	0.082	0.388	-81.183	172.578
188	1	188	0.919	1.903	39.27	1817	22.106	0.442	NA	0.061	0.291	100.152	-178.665
189	1	189	0.885	1.895	39.48	2611	22.141	0.469	NA	0.035	0.166	-166.067	93.782
190	1	190	0.965	1.91	39.69	2739	22.222	0.411	NA	0.081	0.388	10.572	176.638
191	1	191	0.986	1.953	39.9	4074	22.27	0.363	NA	0.048	0.227	63.698	53.127
192	1	192	0.885	1.853	40.11	2937	22.412	0.502	NA	0.142	0.675	-135.084	161.218
193	1	193	0.83	1.937	40.32	5595	22.513	0.475	NA	0.101	0.482	123.244	-101.673
194	1	194	0.87	2.036	40.53	5828	22.62	0.381	NA	0.107	0.509	68.099	-55.145
195	1	195	0.845	1.973	40.74	4068	22.688	0.44	NA	0.068	0.324	-110.963	-179.061
196	1	196	0.835	1.832	40.95	5019	22.829	0.549	NA	0.141	0.672	-94.334	16.628
197	1	197	0.732	1.762	41.16	8674	22.954	0.67	NA	0.125	0.595	-145.59	-51.256
198	1	198	0.668	1.766	41.37	7613	23.018	0.71	NA	0.064	0.304	175.985	-38.426
199	1	199	0.715	1.647	41.58	8191	23.146	0.769	NA	0.128	0.609	-68.304	115.711
200	1	200	0.649	1.551	41.79	8096	23.263	0.885	NA	0.117	0.557	-124.833	-56.529
