# Supplementary material for: Random sub-diffusion and capture of genes by the nuclear pore reduces dynamics and coordinates inter-chromosomal movement
Source: eLife. 2021 May 18;10:e66238. doi: 10.7554/eLife.66238 (PMC8195609; doi:10.7554/eLife.66238)
Supplement: Figure 6—source data 1. [file elife-66238-fig6-data1.zip › CLUST_DB/CLUST_HIS4dip_MinusH/190814_QuickCap_H4dip_MinusH_Sec_17.csv]

Nr	TID	PID	x [micron]	y [micron]	t [sec]	I [val]	Len [micron]	D2S [micron]	D2R [micron]	D2P [micron]	v [micron/sec]	α [deg]	Δα [deg]
1	1	1	1.48	1.737	0	16268	0	0	NA	NA	NA	NA	NA
2	1	2	1.416	1.805	0.21	10841	0.093	0.093	NA	0.093	0.444	133.513	NA
3	1	3	1.43	1.821	0.42	9307	0.115	0.098	NA	0.022	0.105	49.536	-83.977
4	1	4	1.48	1.704	0.63	5845	0.243	0.033	NA	0.128	0.607	-66.888	-116.424
5	1	5	1.486	1.73	0.84	7594	0.269	0.009	NA	0.027	0.127	76.712	143.6
6	1	6	1.513	1.658	1.05	13139	0.347	0.086	NA	0.077	0.367	-69.769	-146.481
7	1	7	1.488	1.674	1.26	11163	0.376	0.064	NA	0.029	0.14	145.973	-144.258
8	1	8	1.481	1.682	1.47	18766	0.387	0.055	NA	0.011	0.051	133.565	-12.408
9	1	9	1.54	1.765	1.68	13314	0.489	0.067	NA	0.102	0.487	54.567	-78.998
10	1	10	1.479	1.659	1.89	10713	0.611	0.078	NA	0.122	0.583	-119.891	-174.457
11	1	11	1.492	1.655	2.1	20025	0.625	0.083	NA	0.014	0.065	-19.167	100.724
12	1	12	1.494	1.626	2.31	8590	0.653	0.112	NA	0.028	0.135	-85.51	-66.343
13	1	13	1.506	1.749	2.52	10662	0.777	0.029	NA	0.124	0.589	84.499	170.01
14	1	14	1.492	1.743	2.73	11057	0.792	0.014	NA	0.015	0.073	-155.995	119.506
15	1	15	1.524	1.773	2.94	8507	0.836	0.057	NA	0.043	0.207	43.026	-160.979
16	1	16	1.538	1.771	3.15	7703	0.85	0.068	NA	0.014	0.068	-6.679	-49.705
17	1	17	1.574	1.792	3.36	6976	0.892	0.109	NA	0.042	0.199	30.419	37.098
18	1	18	1.474	1.875	3.57	8744	1.022	0.138	NA	0.13	0.618	140.453	110.034
19	1	19	1.405	1.95	3.78	7293	1.124	0.226	NA	0.102	0.487	132.542	-7.911
20	1	20	1.553	1.97	3.99	4599	1.273	0.244	NA	0.149	0.712	7.568	-124.974
21	1	21	1.547	2.032	4.2	7588	1.336	0.303	NA	0.062	0.297	95.58	88.012
22	1	22	1.591	2.038	4.41	11624	1.38	0.321	NA	0.044	0.211	8.145	-87.435
23	1	23	1.533	2.038	4.62	10429	1.437	0.306	NA	0.057	0.273	179.998	171.853
24	1	24	1.478	2.015	4.83	7232	1.497	0.278	NA	0.06	0.284	-157.01	22.991
25	1	25	1.465	2.08	5.04	5203	1.563	0.343	NA	0.066	0.316	101.587	-101.402
26	1	26	1.546	2.045	5.25	3374	1.651	0.315	NA	0.088	0.419	-23.71	-125.298
27	1	27	1.569	2.059	5.46	3808	1.678	0.335	NA	0.027	0.131	33.042	56.752
28	1	28	1.583	2.075	5.67	7089	1.699	0.353	NA	0.021	0.099	46.628	13.587
29	1	29	1.582	2.09	5.88	14521	1.715	0.368	NA	0.016	0.076	94.495	47.867
30	1	30	1.575	2.113	6.09	7419	1.739	0.388	NA	0.024	0.114	106.557	12.062
31	1	31	1.482	2.095	6.3	3008	1.833	0.358	NA	0.094	0.449	-168.722	84.721
32	1	32	1.5	2.151	6.51	5096	1.892	0.415	NA	0.059	0.281	72.972	-118.307
33	1	33	1.469	2.187	6.72	7072	1.939	0.45	NA	0.047	0.222	130.238	57.266
34	1	34	1.46	2.081	6.93	5233	2.045	0.345	NA	0.106	0.507	-95.34	134.422
35	1	35	1.485	2.073	7.14	5497	2.072	0.336	NA	0.027	0.128	-17.969	77.371
36	1	36	1.554	2.073	7.35	14794	2.141	0.344	NA	0.069	0.329	0.194	18.164
37	1	37	1.519	2.061	7.56	9689	2.179	0.326	NA	0.038	0.18	-161.014	-161.209
38	1	38	1.559	1.979	7.77	12322	2.27	0.255	NA	0.091	0.434	-63.562	97.452
39	1	39	1.5	2.032	7.98	11432	2.35	0.296	NA	0.079	0.378	137.904	-158.534
40	1	40	1.522	2.003	8.19	11008	2.386	0.269	NA	0.037	0.175	-52.904	169.193
41	1	41	1.448	2.105	8.4	10195	2.512	0.369	NA	0.126	0.599	126.038	178.942
42	1	42	1.478	2.174	8.61	5947	2.588	0.437	NA	0.075	0.359	67.02	-59.018
43	1	43	1.599	2.23	8.82	13945	2.721	0.507	NA	0.133	0.635	24.813	-42.207
44	1	44	1.557	2.163	9.03	14623	2.8	0.433	NA	0.079	0.376	-122.38	-147.194
45	1	45	1.569	2.155	9.24	9075	2.815	0.428	NA	0.015	0.07	-32.693	89.688
46	1	46	1.54	2.105	9.45	5774	2.872	0.373	NA	0.058	0.275	-119.722	-87.029
47	1	47	1.464	2.113	9.66	7295	2.949	0.376	NA	0.077	0.366	174.194	-66.084
48	1	48	1.505	2.141	9.87	9030	2.999	0.405	NA	0.049	0.235	34.366	-139.828
49	1	49	1.538	2.139	10.08	8283	3.032	0.406	NA	0.034	0.16	-3.866	-38.232
50	1	50	1.501	2.158	10.29	7556	3.074	0.421	NA	0.042	0.199	152.761	156.627
51	1	51	1.505	2.178	10.5	7142	3.095	0.442	NA	0.021	0.099	78.519	-74.242
52	1	52	1.514	2.16	10.71	9917	3.115	0.425	NA	0.02	0.094	-63.914	-142.434
53	1	53	1.512	2.124	10.92	12537	3.151	0.388	NA	0.037	0.175	-92.982	-29.068
54	1	54	1.533	2.302	11.13	6318	3.331	0.568	NA	0.18	0.856	83.438	176.42
55	1	55	1.488	2.129	11.34	4541	3.51	0.392	NA	0.179	0.851	-104.51	172.052
56	1	56	1.482	2.062	11.55	3255	3.577	0.325	NA	0.068	0.322	-95.158	9.352
57	1	57	1.487	2.074	11.76	4255	3.59	0.337	NA	0.013	0.062	65.751	160.909
58	1	58	1.476	1.99	11.97	3483	3.674	0.254	NA	0.084	0.4	-97.576	-163.327
59	1	59	1.479	2.114	12.18	4437	3.798	0.377	NA	0.124	0.588	88.85	-173.574
60	1	60	1.454	2.013	12.39	1476	3.902	0.277	NA	0.104	0.495	-103.423	167.727
61	1	61	1.47	2.085	12.6	3159	3.976	0.349	NA	0.074	0.353	77.711	-178.866
62	1	62	1.401	2.139	12.81	4221	4.063	0.41	NA	0.088	0.417	142.384	64.673
63	1	63	1.366	2.159	13.02	2297	4.104	0.437	NA	0.04	0.192	149.876	7.493
64	1	64	1.46	2.074	13.23	2391	4.231	0.338	NA	0.127	0.605	-42.055	168.069
65	1	65	1.455	2.07	13.44	2372	4.237	0.334	NA	0.006	0.031	-137.62	-95.565
66	1	66	1.432	2.051	13.65	3470	4.267	0.317	NA	0.03	0.142	-140.955	-3.335
67	1	67	1.523	2.154	13.86	11754	4.405	0.42	NA	0.138	0.656	48.746	-170.3
68	1	68	1.47	2.093	14.07	5687	4.486	0.356	NA	0.081	0.386	-130.905	-179.65
69	1	69	1.474	2.076	14.28	4776	4.503	0.339	NA	0.018	0.084	-78.037	52.868
70	1	70	1.54	2.143	14.49	9401	4.598	0.41	NA	0.095	0.45	45.208	123.244
71	1	71	1.597	2.126	14.7	9489	4.657	0.407	NA	0.059	0.283	-16.35	-61.558
72	1	72	1.571	2.15	14.91	6175	4.693	0.423	NA	0.035	0.169	137.793	154.143
73	1	73	1.466	2.147	15.12	6199	4.798	0.41	NA	0.105	0.499	-178.264	43.944
74	1	74	1.515	2.076	15.33	2436	4.883	0.341	NA	0.086	0.408	-55.465	122.799
75	1	75	1.602	2.179	15.54	7281	5.018	0.459	NA	0.135	0.644	49.747	105.212
76	1	76	1.627	2.078	15.75	11690	5.122	0.372	NA	0.104	0.496	-76.217	-125.964
77	1	77	1.621	2.097	15.96	7729	5.142	0.386	NA	0.02	0.093	109.508	-174.275
78	1	78	1.573	2.074	16.17	13013	5.195	0.349	NA	0.053	0.253	-154.058	96.434
79	1	79	1.579	2.177	16.38	7616	5.298	0.451	NA	0.103	0.492	86.591	-119.351
80	1	80	1.713	2.208	16.59	18353	5.436	0.526	NA	0.138	0.656	13.201	-73.39
81	1	81	1.691	2.2	16.8	12910	5.46	0.509	NA	0.023	0.111	-159.187	-172.388
82	1	82	1.633	2.309	17.01	9401	5.584	0.592	NA	0.124	0.591	118.204	-82.609
83	1	83	1.759	2.328	17.22	21606	5.712	0.654	NA	0.128	0.61	8.429	-109.775
84	1	84	1.859	2.447	17.43	18969	5.867	0.805	NA	0.156	0.741	49.95	41.52
85	1	85	1.857	2.379	17.64	19481	5.935	0.745	NA	0.068	0.323	-92.032	-141.982
86	1	86	1.797	2.382	17.85	14632	5.995	0.719	NA	0.06	0.285	177.555	-90.413
87	1	87	1.698	2.342	18.06	9026	6.102	0.643	NA	0.107	0.509	-158.378	24.066
88	1	88	1.655	2.378	18.27	10912	6.158	0.665	NA	0.056	0.265	139.937	-61.685
89	1	89	1.756	2.419	18.48	8768	6.266	0.735	NA	0.108	0.516	22.028	-117.909
90	1	90	1.608	2.361	18.69	1209	6.424	0.637	NA	0.158	0.753	-158.701	179.271
91	1	91	1.667	2.377	18.9	6199	6.485	0.666	NA	0.061	0.289	14.552	173.254
92	1	92	1.749	2.378	19.11	7460	6.567	0.695	NA	0.082	0.391	0.754	-13.798
93	1	93	1.696	2.376	19.32	4533	6.62	0.674	NA	0.053	0.252	-177.718	-178.472
94	1	94	1.794	2.404	19.53	18060	6.722	0.737	NA	0.102	0.486	16.128	-166.154
95	1	95	1.732	2.398	19.74	7551	6.784	0.707	NA	0.062	0.297	-174.326	169.546
96	1	96	1.671	2.369	19.95	5141	6.851	0.661	NA	0.067	0.321	-154.952	19.375
97	1	97	1.654	2.381	20.16	5058	6.872	0.667	NA	0.021	0.1	146.604	-58.444
98	1	98	1.678	2.374	20.37	7773	6.897	0.667	NA	0.025	0.12	-16.584	-163.188
99	1	99	1.779	2.329	20.58	17804	7.008	0.663	NA	0.111	0.527	-23.735	-7.151
100	1	100	1.839	2.401	20.79	15686	7.101	0.755	NA	0.093	0.444	50.516	74.252
101	1	101	1.767	2.349	21	10457	7.19	0.676	NA	0.089	0.422	-143.815	165.669
102	1	102	1.739	2.321	21.21	21137	7.23	0.639	NA	0.04	0.19	-134.892	8.923
103	1	103	1.857	2.415	21.42	16586	7.381	0.776	NA	0.151	0.72	38.478	173.37
104	1	104	1.808	2.384	21.63	14203	7.439	0.726	NA	0.058	0.274	-148.157	173.365
105	1	105	1.764	2.243	21.84	12416	7.587	0.58	NA	0.149	0.708	-107.55	40.607
106	1	106	1.741	2.17	22.05	28686	7.663	0.506	NA	0.076	0.361	-107.73	-0.18
107	1	107	1.743	2.27	22.26	23743	7.763	0.595	NA	0.1	0.476	88.412	-163.858
108	1	108	1.681	2.222	22.47	13143	7.842	0.525	NA	0.079	0.377	-142.17	129.417
109	1	109	1.699	2.276	22.68	10355	7.899	0.582	NA	0.057	0.271	71.147	-146.682
110	1	110	1.782	2.292	22.89	11669	7.983	0.631	NA	0.084	0.399	10.891	-60.256
111	1	111	1.763	2.269	23.1	10050	8.012	0.603	NA	0.029	0.136	-129.19	-140.081
112	1	112	1.66	2.177	23.31	11259	8.15	0.476	NA	0.138	0.658	-138.146	-8.956
113	1	113	1.7	2.221	23.52	13824	8.209	0.532	NA	0.059	0.282	47.592	-174.262
114	1	114	1.715	2.289	23.73	12019	8.278	0.6	NA	0.069	0.33	78.054	30.462
115	1	115	1.787	2.367	23.94	21606	8.385	0.701	NA	0.107	0.509	47.346	-30.709
116	1	116	1.832	2.348	24.15	17629	8.434	0.705	NA	0.048	0.231	-23.369	-70.715
117	1	117	1.796	2.309	24.36	19583	8.487	0.653	NA	0.053	0.252	-132.03	-108.661
118	1	118	1.705	2.19	24.57	15991	8.636	0.506	NA	0.149	0.711	-127.566	4.464
119	1	119	1.678	2.097	24.78	14171	8.734	0.411	NA	0.098	0.465	-106.242	21.325
120	1	120	1.683	2.077	24.99	17734	8.754	0.396	NA	0.021	0.098	-76.213	30.029
121	1	121	1.602	2.063	25.2	10783	8.836	0.349	NA	0.082	0.391	-170.82	-94.608
122	1	122	1.646	1.974	25.41	12533	8.936	0.29	NA	0.099	0.473	-63.754	107.066
123	1	123	1.69	2.005	25.62	20162	8.989	0.341	NA	0.054	0.257	34.215	97.969
124	1	124	1.832	2.042	25.83	18879	9.136	0.466	NA	0.146	0.697	14.69	-19.526
125	1	125	1.728	2.043	26.04	13188	9.239	0.394	NA	0.103	0.492	179.427	164.738
126	1	126	1.646	1.932	26.25	15295	9.377	0.257	NA	0.138	0.656	-126.611	53.961
127	1	127	1.64	1.876	26.46	14647	9.434	0.212	NA	0.057	0.27	-96.178	30.433
128	1	128	1.665	1.896	26.67	13416	9.465	0.244	NA	0.032	0.151	39.488	135.667
129	1	129	1.669	1.957	26.88	19784	9.526	0.29	NA	0.061	0.288	85.783	46.295
130	1	130	1.641	2.024	27.09	22615	9.599	0.329	NA	0.073	0.348	112.602	26.819
131	1	131	1.651	2.132	27.3	14551	9.707	0.43	NA	0.108	0.514	84.935	-27.666
132	1	132	1.643	2.101	27.51	23345	9.738	0.399	NA	0.031	0.15	-103.505	171.559
133	1	133	1.689	2.189	27.72	17397	9.838	0.498	NA	0.099	0.473	62.745	166.25
134	1	134	1.672	2.152	27.93	14547	9.878	0.458	NA	0.04	0.193	-114.712	-177.457
135	1	135	1.76	2.198	28.14	30246	9.978	0.54	NA	0.099	0.474	27.465	142.177
136	1	136	1.748	2.328	28.35	22231	10.108	0.649	NA	0.13	0.621	95.472	68.007
137	1	137	1.825	2.293	28.56	20548	10.193	0.655	NA	0.085	0.404	-24.075	-119.547
138	1	138	1.901	2.405	28.77	13201	10.328	0.79	NA	0.135	0.645	55.756	79.831
139	1	139	1.847	2.346	28.98	23831	10.408	0.711	NA	0.08	0.382	-132.395	171.849
140	1	140	1.763	2.253	29.19	25122	10.534	0.588	NA	0.126	0.6	-132.159	0.236
141	1	141	1.722	2.236	29.4	22751	10.579	0.554	NA	0.044	0.211	-157.037	-24.879
142	1	142	1.835	2.284	29.61	25890	10.701	0.652	NA	0.123	0.585	23.127	-179.836
143	1	143	1.905	2.204	29.82	18399	10.808	0.632	NA	0.106	0.506	-48.498	-71.625
144	1	144	1.878	2.113	30.03	21420	10.903	0.548	NA	0.096	0.455	-106.516	-58.018
145	1	145	1.88	2.226	30.24	18841	11.017	0.632	NA	0.114	0.542	89.166	-164.318
146	1	146	1.871	2.233	30.45	20942	11.028	0.632	NA	0.011	0.052	141.332	52.166
147	1	147	1.781	2.362	30.66	21634	11.186	0.694	NA	0.158	0.751	125.087	-16.244
148	1	148	1.711	2.396	30.87	10749	11.263	0.698	NA	0.078	0.369	154.224	29.137
149	1	149	1.788	2.371	31.08	28979	11.345	0.705	NA	0.081	0.388	-17.88	-172.105
150	1	150	1.734	2.322	31.29	16546	11.418	0.638	NA	0.073	0.35	-137.78	-119.899
151	1	151	1.768	2.227	31.5	11552	11.519	0.568	NA	0.101	0.48	-70.194	67.586
152	1	152	1.804	2.286	31.71	19588	11.588	0.637	NA	0.069	0.328	58.573	128.768
153	1	153	1.844	2.321	31.92	15161	11.641	0.688	NA	0.054	0.255	41.4	-17.173
154	1	154	1.8	2.219	32.13	22306	11.753	0.578	NA	0.112	0.532	-113.474	-154.874
155	1	155	1.81	2.241	32.34	19566	11.778	0.603	NA	0.025	0.118	65.204	178.678
156	1	156	1.783	2.243	32.55	23613	11.805	0.59	NA	0.027	0.129	176.246	111.042
157	1	157	1.748	2.152	32.76	24744	11.903	0.494	NA	0.098	0.466	-111.132	72.622
158	1	158	1.704	2.113	32.97	23797	11.961	0.438	NA	0.058	0.276	-138.502	-27.37
159	1	159	1.683	2.199	33.18	16829	12.049	0.505	NA	0.088	0.421	104	-117.498
160	1	160	1.665	2.066	33.39	20407	12.184	0.377	NA	0.135	0.641	-97.678	158.323
161	1	161	1.672	2.21	33.6	15251	12.328	0.511	NA	0.145	0.69	87.405	-174.918
162	1	162	1.66	2.207	33.81	14557	12.34	0.504	NA	0.012	0.057	-165.291	107.304
163	1	163	1.707	1.986	34.02	15965	12.567	0.337	NA	0.227	1.08	-78.106	87.185
164	1	164	1.593	2.041	34.23	13166	12.694	0.325	NA	0.126	0.602	153.895	-127.999
165	1	165	1.6	2.173	34.44	12401	12.826	0.452	NA	0.132	0.629	87.258	-66.637
166	1	166	1.533	2.133	34.65	4938	12.903	0.4	NA	0.078	0.37	-149.441	123.301
167	1	167	1.509	2.1	34.86	3372	12.944	0.365	NA	0.041	0.193	-125.231	24.21
168	1	168	1.564	1.921	35.07	4155	13.132	0.202	NA	0.188	0.894	-73.077	52.154
169	1	169	1.552	1.923	35.28	6683	13.144	0.2	NA	0.012	0.058	167.625	-119.298
170	1	170	1.563	1.811	35.49	4625	13.257	0.111	NA	0.113	0.538	-84.474	107.901
171	1	171	1.662	1.81	35.7	8113	13.357	0.196	NA	0.099	0.473	-0.376	84.097
172	1	172	1.63	1.833	35.91	6551	13.396	0.178	NA	0.04	0.188	144.723	145.099
173	1	173	1.641	1.883	36.12	17608	13.447	0.218	NA	0.051	0.243	76.805	-67.918
174	1	174	1.628	1.893	36.33	12650	13.464	0.215	NA	0.016	0.078	143.051	66.246
175	1	175	1.65	2.046	36.54	16322	13.618	0.352	NA	0.155	0.736	81.942	-61.11
176	1	176	1.543	1.929	36.75	5877	13.777	0.202	NA	0.159	0.755	-132.445	145.613
177	1	177	1.672	1.879	36.96	8266	13.915	0.239	NA	0.138	0.658	-20.828	111.617
178	1	178	1.672	1.799	37.17	13988	13.995	0.202	NA	0.08	0.381	-89.925	-69.096
179	1	179	1.759	1.828	37.38	12313	14.087	0.294	NA	0.092	0.436	18.134	108.059
180	1	180	1.852	1.826	37.59	11274	14.18	0.383	NA	0.093	0.443	-1.114	-19.248
181	1	181	1.618	1.81	37.8	5346	14.414	0.156	NA	0.235	1.117	-175.956	-174.842
182	1	182	1.707	1.818	38.01	7592	14.503	0.241	NA	0.089	0.423	5.689	-178.356
183	1	183	1.817	1.807	38.22	9376	14.614	0.344	NA	0.111	0.527	-6.111	-11.8
184	1	184	1.766	1.892	38.43	11421	14.713	0.325	NA	0.099	0.472	120.85	126.962
185	1	185	1.674	1.852	38.64	7816	14.813	0.226	NA	0.1	0.477	-156.872	82.277
186	1	186	1.625	1.836	38.85	7605	14.864	0.176	NA	0.051	0.244	-161.117	-4.245
187	1	187	1.575	2.027	39.06	1578	15.062	0.305	NA	0.198	0.941	104.702	-94.181
188	1	188	1.553	1.91	39.27	2856	15.181	0.188	NA	0.119	0.566	-100.892	154.406
189	1	189	1.577	1.943	39.48	5762	15.222	0.228	NA	0.041	0.194	52.852	153.744
190	1	190	1.568	1.864	39.69	4654	15.301	0.154	NA	0.08	0.379	-96.816	-149.668
191	1	191	1.62	1.939	39.9	4676	15.393	0.246	NA	0.092	0.437	55.048	151.864
192	1	192	1.616	1.882	40.11	8226	15.45	0.199	NA	0.057	0.273	-94.289	-149.337
193	1	193	1.662	1.851	40.32	8642	15.506	0.215	NA	0.055	0.263	-33.888	60.401
194	1	194	1.504	1.925	40.53	3148	15.68	0.189	NA	0.174	0.829	154.823	-171.289
195	1	195	1.7	1.799	40.74	12006	15.912	0.229	NA	0.232	1.107	-32.755	172.423
196	1	196	1.636	1.836	40.95	7206	15.985	0.185	NA	0.073	0.35	149.724	-177.522
197	1	197	1.578	1.802	41.16	2937	16.053	0.118	NA	0.068	0.323	-150	60.276
198	1	198	1.582	1.85	41.37	6101	16.101	0.152	NA	0.048	0.226	84.923	-125.077
199	1	199	1.615	1.838	41.58	4708	16.136	0.168	NA	0.035	0.167	-19.529	-104.452
200	1	200	1.638	1.791	41.79	5990	16.188	0.167	NA	0.052	0.249	-63.654	-44.124
