# Supplementary material for: Random sub-diffusion and capture of genes by the nuclear pore reduces dynamics and coordinates inter-chromosomal movement
Source: eLife. 2021 May 18;10:e66238. doi: 10.7554/eLife.66238 (PMC8195609; doi:10.7554/eLife.66238)
Supplement: Figure 6—source data 1. [file elife-66238-fig6-data1.zip › CLUST_DB/CLUST_HIS4dip_MinusH/190814_QuickCap_H4dip_MinusH_Sec_18.csv]

Nr	TID	PID	x [micron]	y [micron]	t [sec]	I [val]	Len [micron]	D2S [micron]	D2R [micron]	D2P [micron]	v [micron/sec]	α [deg]	Δα [deg]
1	1	1	1.446	1.841	0	16228	0	0	NA	NA	NA	NA	NA
2	1	2	1.457	1.726	0.21	15748	0.115	0.115	NA	0.115	0.549	-84.505	NA
3	1	3	1.424	1.966	0.42	16787	0.357	0.127	NA	0.242	1.153	97.737	-177.758
4	1	4	1.384	1.663	0.63	16526	0.664	0.189	NA	0.306	1.458	-97.612	164.651
5	1	5	1.255	1.761	0.84	22178	0.825	0.207	NA	0.161	0.768	142.659	-119.73
6	1	6	1.368	1.813	1.05	9610	0.949	0.082	NA	0.124	0.593	24.985	-117.673
7	1	7	1.465	1.791	1.26	10461	1.049	0.054	NA	0.099	0.473	-13.15	-38.136
8	1	8	1.554	1.815	1.47	16236	1.142	0.112	NA	0.093	0.443	15.551	28.701
9	1	9	1.542	1.834	1.68	13053	1.164	0.097	NA	0.022	0.105	124.342	108.791
10	1	10	1.711	1.819	1.89	15014	1.333	0.266	NA	0.17	0.808	-4.815	-129.156
11	1	11	1.559	1.878	2.1	18856	1.496	0.119	NA	0.162	0.773	159.018	163.832
12	1	12	1.502	1.898	2.31	24765	1.557	0.08	NA	0.061	0.291	160.823	1.805
13	1	13	1.492	1.861	2.52	29420	1.594	0.051	NA	0.037	0.178	-104.585	94.592
14	1	14	1.372	1.746	2.73	23620	1.761	0.12	NA	0.167	0.794	-135.99	-31.405
15	1	15	1.269	1.757	2.94	20767	1.864	0.195	NA	0.104	0.493	173.623	-50.387
16	1	16	1.361	1.785	3.15	16078	1.96	0.101	NA	0.096	0.456	17.074	-156.548
17	1	17	1.543	1.908	3.36	16962	2.18	0.118	NA	0.22	1.045	34.135	17.06
18	1	18	1.563	1.898	3.57	16535	2.203	0.131	NA	0.023	0.109	-26.65	-60.785
19	1	19	1.608	1.844	3.78	18971	2.273	0.162	NA	0.07	0.334	-50.326	-23.676
20	1	20	1.471	1.87	3.99	16768	2.412	0.039	NA	0.139	0.663	169.22	-140.454
21	1	21	1.352	1.901	4.2	21710	2.535	0.111	NA	0.123	0.584	165.358	-3.862
22	1	22	1.291	1.869	4.41	17777	2.604	0.158	NA	0.07	0.332	-152.702	41.939
23	1	23	1.399	1.845	4.62	22562	2.715	0.047	NA	0.111	0.53	-12.899	139.803
24	1	24	1.283	1.873	4.83	18090	2.835	0.166	NA	0.12	0.57	166.161	179.06
25	1	25	1.317	1.762	5.04	17550	2.951	0.15	NA	0.116	0.552	-72.666	121.173
26	1	26	1.343	1.732	5.25	11300	2.991	0.15	NA	0.04	0.19	-50.794	21.872
27	1	27	1.392	1.696	5.46	16098	3.052	0.155	NA	0.061	0.29	-35.647	15.147
28	1	28	1.391	1.726	5.67	16714	3.082	0.127	NA	0.03	0.142	91.808	127.455
29	1	29	1.471	1.653	5.88	22423	3.189	0.189	NA	0.108	0.512	-42.439	-134.246
30	1	30	1.482	1.541	6.09	20149	3.302	0.302	NA	0.112	0.535	-84.412	-41.974
31	1	31	1.393	1.633	6.3	14739	3.429	0.215	NA	0.128	0.608	134.207	-141.381
32	1	32	1.398	1.539	6.51	9015	3.524	0.306	NA	0.094	0.449	-86.821	138.972
33	1	33	1.328	1.483	6.72	8981	3.613	0.377	NA	0.089	0.424	-141.196	-54.375
34	1	34	1.384	1.564	6.93	16913	3.712	0.283	NA	0.099	0.471	55.594	-163.21
35	1	35	1.439	1.579	7.14	14656	3.768	0.262	NA	0.056	0.268	14.707	-40.887
36	1	36	1.528	1.547	7.35	11615	3.862	0.306	NA	0.095	0.451	-19.786	-34.493
37	1	37	1.463	1.608	7.56	9585	3.952	0.234	NA	0.089	0.425	136.671	156.457
38	1	38	1.381	1.448	7.77	15257	4.131	0.398	NA	0.179	0.853	-117.2	106.128
39	1	39	1.436	1.551	7.98	22818	4.248	0.29	NA	0.117	0.557	61.796	178.996
40	1	40	1.423	1.569	8.19	8051	4.27	0.273	NA	0.022	0.106	127.325	65.529
41	1	41	1.538	1.569	8.4	7242	4.385	0.287	NA	0.115	0.547	0.054	-127.271
42	1	42	1.594	1.626	8.61	18176	4.465	0.261	NA	0.08	0.382	45.185	45.13
43	1	43	1.518	1.552	8.82	9538	4.572	0.298	NA	0.107	0.508	-135.909	178.907
44	1	44	1.538	1.803	9.03	11571	4.824	0.1	NA	0.252	1.201	85.245	-138.847
45	1	45	1.662	1.733	9.24	21491	4.966	0.241	NA	0.142	0.675	-29.7	-114.944
46	1	46	1.457	1.848	9.45	16219	5.2	0.014	NA	0.234	1.116	150.642	-179.658
47	1	47	1.563	1.862	9.66	8785	5.307	0.119	NA	0.107	0.508	7.733	-142.909
48	1	48	1.278	1.873	9.87	5145	5.592	0.17	NA	0.285	1.357	177.944	170.211
49	1	49	1.307	1.781	10.08	6399	5.688	0.151	NA	0.096	0.457	-72.706	109.35
50	1	50	1.561	1.572	10.29	6391	6.017	0.293	NA	0.329	1.567	-39.419	33.287
51	1	51	1.365	1.77	10.5	6705	6.295	0.107	NA	0.278	1.326	134.723	174.142
52	1	52	1.409	1.845	10.71	3739	6.383	0.036	NA	0.087	0.416	59.573	-75.149
53	1	53	1.509	1.849	10.92	3876	6.483	0.064	NA	0.1	0.475	2.353	-57.22
54	1	54	1.379	1.927	11.13	4223	6.634	0.109	NA	0.151	0.721	149.265	146.912
55	1	55	1.313	1.836	11.34	10254	6.746	0.132	NA	0.112	0.532	-125.947	84.788
56	1	56	1.253	1.846	11.55	16238	6.806	0.192	NA	0.061	0.289	171.2	-62.853
57	1	57	1.346	1.767	11.76	10720	6.929	0.124	NA	0.122	0.582	-40.283	148.516
58	1	58	1.471	1.885	11.97	10890	7.1	0.051	NA	0.172	0.817	43.362	83.645
59	1	59	1.409	1.957	12.18	14487	7.196	0.122	NA	0.096	0.457	130.64	87.278
60	1	60	1.44	2.028	12.39	21444	7.274	0.187	NA	0.077	0.369	65.854	-64.785
61	1	61	1.486	1.958	12.6	11955	7.357	0.124	NA	0.083	0.397	-57.059	-122.914
62	1	62	1.484	1.833	12.81	13077	7.483	0.039	NA	0.126	0.598	-90.934	-33.875
63	1	63	1.523	1.914	13.02	16177	7.573	0.106	NA	0.09	0.43	64.19	155.124
64	1	64	1.444	1.798	13.23	15754	7.713	0.043	NA	0.141	0.67	-124.32	171.489
65	1	65	1.397	1.623	13.44	12735	7.894	0.223	NA	0.181	0.86	-104.836	19.485
66	1	66	1.469	1.643	13.65	18536	7.968	0.199	NA	0.074	0.352	16.029	120.865
67	1	67	1.49	1.57	13.86	13350	8.045	0.275	NA	0.076	0.364	-73.483	-89.512
68	1	68	1.533	1.579	14.07	20787	8.088	0.276	NA	0.044	0.209	12.269	85.752
69	1	69	1.49	1.598	14.28	19466	8.136	0.247	NA	0.047	0.225	157.214	144.944
70	1	70	1.551	1.52	14.49	15042	8.235	0.338	NA	0.099	0.473	-51.517	151.269
71	1	71	1.497	1.364	14.7	17627	8.4	0.48	NA	0.165	0.785	-109.15	-57.633
72	1	72	1.575	1.493	14.91	19485	8.55	0.371	NA	0.15	0.716	58.98	168.13
73	1	73	1.526	1.631	15.12	14278	8.696	0.225	NA	0.146	0.695	109.518	50.538
74	1	74	1.507	1.594	15.33	12778	8.737	0.254	NA	0.041	0.197	-117.952	132.53
75	1	75	1.495	1.506	15.54	8217	8.826	0.338	NA	0.089	0.422	-97.5	20.452
76	1	76	1.504	1.469	15.75	19739	8.865	0.377	NA	0.039	0.185	-76.508	20.992
77	1	77	1.571	1.519	15.96	21412	8.948	0.346	NA	0.083	0.397	36.94	113.448
78	1	78	1.572	1.55	16.17	24639	8.98	0.317	NA	0.032	0.152	88.055	51.115
79	1	79	1.5	1.565	16.38	25813	9.053	0.281	NA	0.073	0.348	168.416	80.361
80	1	80	1.665	1.431	16.59	26265	9.266	0.465	NA	0.212	1.012	-39.313	152.271
81	1	81	1.36	1.501	16.8	17907	9.579	0.351	NA	0.313	1.49	167.071	-153.616
82	1	82	1.171	1.638	17.01	21548	9.813	0.342	NA	0.234	1.115	143.943	-23.128
83	1	83	1.175	1.662	17.22	22446	9.837	0.325	NA	0.024	0.116	80.379	-63.564
84	1	84	1.175	1.689	17.43	20923	9.864	0.31	NA	0.027	0.127	89.192	8.814
85	1	85	1.187	1.659	17.64	18852	9.896	0.316	NA	0.033	0.155	-67.882	-157.074
86	1	86	0.984	1.677	17.85	24770	10.1	0.49	NA	0.204	0.972	174.776	-117.342
87	1	87	1.027	1.719	18.06	19997	10.161	0.435	NA	0.06	0.287	43.903	-130.873
88	1	88	1.068	1.813	18.27	23927	10.263	0.379	NA	0.102	0.486	66.626	22.724
89	1	89	1.031	1.73	18.48	20531	10.354	0.429	NA	0.091	0.433	-114.22	179.153
90	1	90	1.047	1.762	18.69	23415	10.39	0.406	NA	0.036	0.172	62.891	177.112
91	1	91	1.142	1.788	18.9	13267	10.488	0.308	NA	0.099	0.469	15.172	-47.719
92	1	92	1.312	1.752	19.11	15264	10.662	0.16	NA	0.174	0.827	-11.824	-26.997
93	1	93	1.388	1.741	19.32	25179	10.738	0.115	NA	0.077	0.365	-8.454	3.37
94	1	94	1.375	1.698	19.53	17695	10.783	0.159	NA	0.045	0.214	-107.38	-98.926
95	1	95	1.344	1.75	19.74	17006	10.844	0.136	NA	0.061	0.289	120.617	-132.003
96	1	96	1.252	1.77	19.95	21984	10.938	0.206	NA	0.094	0.447	167.911	47.294
97	1	97	1.042	1.588	20.16	18291	11.216	0.477	NA	0.278	1.324	-139.063	53.026
98	1	98	1.087	1.618	20.37	17823	11.27	0.422	NA	0.054	0.258	33.478	172.541
99	1	99	1.202	1.613	20.58	13346	11.385	0.333	NA	0.116	0.55	-2.114	-35.592
100	1	100	1.271	1.645	20.79	19238	11.461	0.263	NA	0.075	0.358	24.489	26.603
101	1	101	1.346	1.564	21	23238	11.571	0.295	NA	0.11	0.525	-47.189	-71.678
102	1	102	1.167	1.578	21.21	22523	11.75	0.383	NA	0.179	0.855	175.487	-137.324
103	1	103	1.226	1.674	21.42	15473	11.863	0.276	NA	0.113	0.536	58.587	-116.9
104	1	104	1.335	1.74	21.63	25655	11.991	0.15	NA	0.128	0.608	31.234	-27.353
105	1	105	1.323	1.738	21.84	23176	12.003	0.161	NA	0.012	0.059	-168.993	159.773
106	1	106	1.259	1.688	22.05	25642	12.084	0.241	NA	0.081	0.384	-141.727	27.266
107	1	107	1.195	1.706	22.26	18762	12.15	0.284	NA	0.067	0.317	164.04	-54.233
108	1	108	1.171	1.669	22.47	13363	12.194	0.324	NA	0.044	0.209	-122.798	73.163
109	1	109	1.193	1.648	22.68	16750	12.225	0.318	NA	0.03	0.144	-44.802	77.996
110	1	110	1.232	1.756	22.89	19071	12.34	0.229	NA	0.115	0.549	69.93	114.732
111	1	111	1.157	1.744	23.1	25766	12.417	0.305	NA	0.077	0.365	-170.862	119.208
112	1	112	1.138	1.599	23.31	24772	12.563	0.392	NA	0.147	0.698	-97.389	73.473
113	1	113	1.156	1.551	23.52	18700	12.614	0.41	NA	0.051	0.243	-68.858	28.531
114	1	114	1.042	1.437	23.73	24639	12.776	0.571	NA	0.162	0.771	-135.124	-66.266
115	1	115	1.095	1.614	23.94	18751	12.961	0.417	NA	0.185	0.881	73.137	-151.739
116	1	116	1.126	1.446	24.15	12501	13.132	0.508	NA	0.171	0.812	-79.656	-152.793
117	1	117	1.172	1.511	24.36	17459	13.211	0.429	NA	0.08	0.379	54.355	134.011
118	1	118	1.259	1.517	24.57	22178	13.298	0.374	NA	0.087	0.414	4.257	-50.098
119	1	119	1.242	1.487	24.78	22259	13.333	0.409	NA	0.035	0.167	-119.419	-123.676
120	1	120	1.205	1.567	24.99	24650	13.422	0.365	NA	0.088	0.42	114.869	-125.712
121	1	121	1.096	1.515	25.2	21555	13.542	0.478	NA	0.12	0.572	-154.309	90.822
122	1	122	1.067	1.658	25.41	16194	13.688	0.421	NA	0.146	0.695	101.606	-104.085
123	1	123	1.28	1.619	25.62	10348	13.904	0.277	NA	0.217	1.031	-10.237	-111.842
124	1	124	1.234	1.696	25.83	4885	13.994	0.257	NA	0.089	0.425	121.008	131.244
125	1	125	1.275	1.69	26.04	10688	14.035	0.228	NA	0.041	0.196	-8.039	-129.047
126	1	126	1.248	1.679	26.25	5804	14.064	0.256	NA	0.029	0.14	-157.496	-149.457
127	1	127	1.402	1.817	26.46	10463	14.271	0.05	NA	0.207	0.985	41.922	-160.582
128	1	128	1.337	1.664	26.67	8277	14.437	0.208	NA	0.166	0.791	-112.878	-154.801
129	1	129	1.189	1.58	26.88	12945	14.606	0.365	NA	0.169	0.807	-150.469	-37.59
130	1	130	1.152	1.542	27.09	23385	14.66	0.419	NA	0.054	0.257	-133.92	16.549
131	1	131	1.245	1.713	27.3	26148	14.856	0.238	NA	0.195	0.93	61.591	-164.489
132	1	132	1.391	1.663	27.51	17672	15.01	0.186	NA	0.155	0.737	-19.053	-80.645
133	1	133	1.618	1.655	27.72	20932	15.237	0.253	NA	0.227	1.08	-1.933	17.121
134	1	134	1.496	1.916	27.93	19025	15.525	0.09	NA	0.288	1.37	115.082	117.015
135	1	135	1.486	2.011	28.14	18348	15.621	0.175	NA	0.096	0.457	96.155	-18.927
136	1	136	1.389	1.906	28.35	16087	15.763	0.087	NA	0.143	0.68	-132.837	131.008
137	1	137	1.436	1.769	28.56	16983	15.908	0.072	NA	0.145	0.691	-70.707	62.13
138	1	138	1.329	1.762	28.77	22880	16.016	0.141	NA	0.108	0.513	-175.963	-105.256
139	1	139	1.462	1.731	28.98	17823	16.153	0.111	NA	0.137	0.65	-13.078	162.885
140	1	140	1.383	1.667	29.19	14372	16.254	0.185	NA	0.102	0.484	-141.081	-128.003
141	1	141	1.259	1.838	29.4	20731	16.465	0.186	NA	0.211	1.004	125.952	-92.967
142	1	142	1.217	1.874	29.61	19417	16.521	0.231	NA	0.055	0.264	138.928	12.976
143	1	143	1.163	1.739	29.82	9873	16.667	0.301	NA	0.146	0.696	-111.843	109.229
144	1	144	1.218	1.822	30.03	10594	16.766	0.228	NA	0.1	0.475	56.271	168.114
145	1	145	1.05	1.723	30.24	13164	16.961	0.412	NA	0.195	0.928	-149.587	154.142
146	1	146	0.991	1.679	30.45	10414	17.035	0.483	NA	0.074	0.352	-143.778	5.809
147	1	147	0.96	1.664	30.66	4618	17.07	0.517	NA	0.035	0.164	-153.382	-9.603
148	1	148	1.204	1.702	30.87	6107	17.317	0.279	NA	0.247	1.176	8.874	162.256
149	1	149	1.192	1.672	31.08	5299	17.349	0.305	NA	0.032	0.154	-111.009	-119.883
150	1	150	1.235	1.734	31.29	11200	17.424	0.237	NA	0.075	0.356	55.62	166.629
151	1	151	1.171	1.729	31.5	16123	17.488	0.297	NA	0.064	0.305	-176.344	128.037
152	1	152	1.096	1.604	31.71	12531	17.634	0.422	NA	0.146	0.695	-120.603	55.741
153	1	153	1.125	1.734	31.92	22101	17.768	0.338	NA	0.134	0.637	77.555	-161.843
154	1	154	1.212	1.848	32.13	15095	17.911	0.234	NA	0.143	0.682	52.777	-24.778
155	1	155	1.307	1.781	32.34	17960	18.028	0.151	NA	0.117	0.557	-35.43	-88.207
156	1	156	1.337	1.812	32.55	22099	18.071	0.112	NA	0.043	0.206	45.861	81.291
157	1	157	1.316	1.769	32.76	21717	18.119	0.148	NA	0.048	0.228	-116.518	-162.379
158	1	158	1.301	1.776	32.97	14664	18.135	0.158	NA	0.016	0.077	153.311	-90.172
159	1	159	1.276	1.711	33.18	24255	18.205	0.214	NA	0.07	0.334	-111.264	95.426
160	1	160	1.2	1.724	33.39	18941	18.283	0.272	NA	0.077	0.368	169.938	-78.798
161	1	161	1.359	1.801	33.6	18982	18.46	0.095	NA	0.177	0.843	25.684	-144.255
162	1	162	1.442	1.761	33.81	19697	18.551	0.08	NA	0.091	0.435	-25.766	-51.449
163	1	163	1.383	1.683	34.02	21344	18.649	0.17	NA	0.098	0.466	-126.88	-101.115
164	1	164	1.304	1.783	34.23	24672	18.776	0.153	NA	0.127	0.607	128.558	-104.562
165	1	165	1.211	1.745	34.44	24684	18.876	0.253	NA	0.1	0.475	-157.538	73.904
166	1	166	1.136	1.646	34.65	20949	19.001	0.366	NA	0.125	0.594	-127.421	30.116
167	1	167	1.101	1.581	34.86	19735	19.074	0.432	NA	0.073	0.349	-118.448	8.973
168	1	168	1.185	1.496	35.07	24575	19.194	0.432	NA	0.12	0.57	-45.209	73.239
169	1	169	1.249	1.525	35.28	20919	19.264	0.372	NA	0.07	0.333	24.634	69.843
170	1	170	1.256	1.586	35.49	20889	19.325	0.317	NA	0.061	0.291	82.662	58.027
171	1	171	1.23	1.493	35.7	17055	19.422	0.41	NA	0.097	0.462	-105.928	171.41
172	1	172	1.274	1.381	35.91	13636	19.542	0.491	NA	0.12	0.572	-68.197	37.731
173	1	173	1.246	1.463	36.12	23522	19.629	0.427	NA	0.087	0.413	108.878	177.075
174	1	174	1.285	1.537	36.33	15417	19.712	0.343	NA	0.084	0.398	62.277	-46.601
175	1	175	1.291	1.57	36.54	19775	19.746	0.312	NA	0.033	0.159	80.087	17.809
176	1	176	1.299	1.655	36.75	19579	19.831	0.237	NA	0.085	0.404	84.31	4.223
177	1	177	1.417	1.643	36.96	23953	19.949	0.2	NA	0.118	0.562	-5.68	-89.99
178	1	178	1.395	1.62	37.17	24616	19.981	0.227	NA	0.032	0.152	-133.868	-128.188
179	1	179	1.213	1.579	37.38	27099	20.167	0.35	NA	0.186	0.887	-167.382	-33.514
180	1	180	1.232	1.513	37.59	18489	20.236	0.391	NA	0.069	0.328	-73.757	93.625
181	1	181	1.19	1.546	37.8	11187	20.289	0.39	NA	0.054	0.256	142.204	-144.04
182	1	182	1.19	1.534	38.01	25280	20.301	0.399	NA	0.012	0.058	-88.651	129.145
183	1	183	1.207	1.626	38.22	23242	20.395	0.321	NA	0.093	0.445	79.557	168.208
184	1	184	1.128	1.714	38.43	22308	20.513	0.342	NA	0.118	0.562	131.84	52.283
185	1	185	1.18	1.711	38.64	8113	20.565	0.296	NA	0.052	0.248	-3.364	-135.204
186	1	186	1.165	1.557	38.85	20113	20.719	0.399	NA	0.154	0.736	-95.441	-92.077
187	1	187	1.067	1.795	39.06	17122	20.977	0.381	NA	0.258	1.228	112.456	-152.103
188	1	188	0.969	1.55	39.27	13764	21.241	0.558	NA	0.264	1.257	-111.735	135.808
189	1	189	1.028	1.493	39.48	18741	21.323	0.543	NA	0.082	0.391	-44.01	67.725
190	1	190	1.035	1.467	39.69	18711	21.35	0.555	NA	0.026	0.126	-76.254	-32.244
191	1	191	1.078	1.407	39.9	23889	21.424	0.569	NA	0.074	0.354	-54.672	21.582
192	1	192	1.047	1.611	40.11	23886	21.631	0.46	NA	0.206	0.983	98.585	153.257
193	1	193	1.116	1.572	40.32	26156	21.71	0.426	NA	0.08	0.379	-29.537	-128.121
194	1	194	1.152	1.606	40.53	23970	21.76	0.376	NA	0.05	0.236	43.754	73.29
195	1	195	1.163	1.694	40.74	8031	21.849	0.319	NA	0.089	0.423	82.916	39.162
196	1	196	1.137	1.592	40.95	27697	21.954	0.396	NA	0.105	0.501	-103.964	173.12
197	1	197	0.985	1.564	41.16	17329	22.109	0.537	NA	0.155	0.737	-169.689	-65.725
198	1	198	0.914	1.684	41.37	20650	22.248	0.554	NA	0.139	0.664	120.734	-69.577
199	1	199	1.178	1.58	41.58	20098	22.532	0.374	NA	0.284	1.351	-21.612	-142.346
200	1	200	1.076	1.71	41.79	24379	22.697	0.392	NA	0.165	0.787	127.973	149.585
