# Supplementary material for: Random sub-diffusion and capture of genes by the nuclear pore reduces dynamics and coordinates inter-chromosomal movement
Source: eLife. 2021 May 18;10:e66238. doi: 10.7554/eLife.66238 (PMC8195609; doi:10.7554/eLife.66238)
Supplement: Figure 6—source data 1. [file elife-66238-fig6-data1.zip › CLUST_DB/CLUST_HIS4dip_MinusH/190814_QuickCap_H4dip_MinusH_Sec_19.csv]

Nr	TID	PID	x [micron]	y [micron]	t [sec]	I [val]	Len [micron]	D2S [micron]	D2R [micron]	D2P [micron]	v [micron/sec]	α [deg]	Δα [deg]
1	1	1	1.416	2.044	0	15219	0	0	NA	NA	NA	NA	NA
2	1	2	1.521	1.962	0.21	14491	0.133	0.133	NA	0.133	0.635	-38.124	NA
3	1	3	1.458	2.139	0.42	13932	0.322	0.104	NA	0.189	0.899	109.585	147.709
4	1	4	1.42	2.111	0.63	11784	0.369	0.067	NA	0.047	0.225	-142.741	107.673
5	1	5	1.323	2.169	0.84	16157	0.482	0.156	NA	0.113	0.538	148.768	-68.491
6	1	6	1.342	2.205	1.05	17719	0.522	0.178	NA	0.04	0.192	62.956	-85.811
7	1	7	1.415	2.28	1.26	19769	0.627	0.236	NA	0.104	0.497	45.681	-17.275
8	1	8	1.349	2.125	1.47	20061	0.795	0.106	NA	0.168	0.8	-113.105	-158.786
9	1	9	1.366	2.078	1.68	23468	0.845	0.061	NA	0.05	0.238	-70.201	42.904
10	1	10	1.343	2.147	1.89	12716	0.917	0.126	NA	0.073	0.346	108.077	178.278
11	1	11	1.349	2.139	2.1	8947	0.928	0.116	NA	0.01	0.05	-53.229	-161.306
12	1	12	1.363	2.087	2.31	6990	0.982	0.068	NA	0.054	0.257	-75.654	-22.425
13	1	13	1.433	1.967	2.52	14579	1.121	0.079	NA	0.139	0.661	-59.788	15.867
14	1	14	1.427	1.963	2.73	9954	1.128	0.082	NA	0.007	0.034	-149.793	-90.005
15	1	15	1.423	1.954	2.94	3778	1.137	0.09	NA	0.01	0.045	-109.46	40.333
16	1	16	1.382	2.046	3.15	7168	1.239	0.034	NA	0.101	0.481	114.204	-136.337
17	1	17	1.354	2.068	3.36	7487	1.274	0.067	NA	0.035	0.169	142.548	28.344
18	1	18	1.397	2.142	3.57	7289	1.36	0.1	NA	0.086	0.409	59.852	-82.696
19	1	19	1.425	2.035	3.78	7775	1.471	0.013	NA	0.111	0.529	-75.451	-135.302
20	1	20	1.407	2.185	3.99	16501	1.622	0.141	NA	0.151	0.719	96.657	172.107
21	1	21	1.458	2.204	4.2	26167	1.676	0.166	NA	0.054	0.258	21.267	-75.39
22	1	22	1.388	2.196	4.41	27153	1.746	0.155	NA	0.07	0.333	-173.439	165.295
23	1	23	1.447	2.216	4.62	23449	1.808	0.175	NA	0.062	0.296	18.688	-167.873
24	1	24	1.339	2.041	4.83	23129	2.014	0.077	NA	0.206	0.982	-121.683	-140.371
25	1	25	1.334	2.065	5.04	18869	2.039	0.084	NA	0.025	0.117	100.952	-137.364
26	1	26	1.364	2.059	5.25	11616	2.069	0.054	NA	0.03	0.143	-11.636	-112.588
27	1	27	1.359	2.106	5.46	10722	2.116	0.084	NA	0.047	0.225	95.734	107.37
28	1	28	1.338	2.098	5.67	21079	2.139	0.095	NA	0.023	0.107	-160.382	103.883
29	1	29	1.37	2.172	5.88	19432	2.22	0.136	NA	0.081	0.385	66.55	-133.068
30	1	30	1.46	1.945	6.09	16940	2.464	0.108	NA	0.244	1.163	-68.388	-134.938
31	1	31	1.443	1.854	6.3	19697	2.557	0.192	NA	0.093	0.442	-100.3	-31.912
32	1	32	1.356	1.857	6.51	17621	2.644	0.196	NA	0.087	0.416	177.679	-82.021
33	1	33	1.437	2.116	6.72	13538	2.915	0.075	NA	0.271	1.289	72.532	-105.147
34	1	34	1.443	2.222	6.93	11468	3.021	0.18	NA	0.107	0.509	86.958	14.426
35	1	35	1.386	2.153	7.14	10182	3.111	0.113	NA	0.09	0.428	-129.754	143.288
36	1	36	1.286	2.022	7.35	13608	3.276	0.132	NA	0.165	0.784	-127.381	2.373
37	1	37	1.305	1.935	7.56	10427	3.365	0.156	NA	0.089	0.426	-77.747	49.634
38	1	38	1.397	2.033	7.77	6837	3.501	0.021	NA	0.135	0.643	46.563	124.31
39	1	39	1.439	2.114	7.98	9457	3.591	0.073	NA	0.091	0.431	62.952	16.389
40	1	40	1.381	1.859	8.19	14370	3.852	0.188	NA	0.261	1.243	-102.739	-165.691
41	1	41	1.375	1.843	8.4	20081	3.87	0.205	NA	0.017	0.083	-109.455	-6.716
42	1	42	1.387	1.894	8.61	13329	3.922	0.153	NA	0.052	0.248	77.23	-173.316
43	1	43	1.269	1.906	8.82	9126	4.041	0.201	NA	0.119	0.565	173.818	96.589
44	1	44	1.346	1.933	9.03	6877	4.122	0.131	NA	0.081	0.388	19.155	-154.663
45	1	45	1.31	1.857	9.24	8580	4.206	0.215	NA	0.084	0.402	-115.27	-134.426
46	1	46	1.258	1.861	9.45	9139	4.258	0.242	NA	0.052	0.247	175.609	-69.121
47	1	47	1.296	1.874	9.66	8063	4.298	0.208	NA	0.04	0.191	19.448	-156.161
48	1	48	1.256	1.871	9.87	26854	4.338	0.235	NA	0.04	0.188	-175.255	165.297
49	1	49	1.28	1.954	10.08	16590	4.424	0.163	NA	0.087	0.412	74.371	-110.374
50	1	50	1.318	1.922	10.29	21717	4.474	0.156	NA	0.049	0.235	-39.954	-114.325
51	1	51	1.387	2.027	10.5	16593	4.599	0.033	NA	0.125	0.597	56.112	96.066
52	1	52	1.434	2.023	10.71	15428	4.646	0.027	NA	0.046	0.221	-4.668	-60.779
53	1	53	1.386	2.144	10.92	10453	4.776	0.104	NA	0.13	0.619	111.715	116.383
54	1	54	1.33	2.184	11.13	21437	4.844	0.164	NA	0.069	0.327	143.588	31.873
55	1	55	1.358	2.125	11.34	12635	4.91	0.099	NA	0.066	0.313	-65.167	151.245
56	1	56	1.405	2.036	11.55	7264	5.01	0.013	NA	0.1	0.477	-61.879	3.288
57	1	57	1.33	2.176	11.76	9175	5.169	0.157	NA	0.158	0.754	118.339	-179.782
58	1	58	1.422	2.098	11.97	12277	5.289	0.055	NA	0.12	0.573	-40.015	-158.354
59	1	59	1.39	2.051	12.18	4684	5.346	0.027	NA	0.057	0.271	-124.316	-84.302
60	1	60	1.389	2.026	12.39	2734	5.371	0.033	NA	0.026	0.122	-92.89	31.426
61	1	61	1.443	2.146	12.6	3590	5.503	0.106	NA	0.132	0.627	65.787	158.677
62	1	62	1.463	2.038	12.81	6137	5.613	0.047	NA	0.11	0.522	-79.384	-145.171
63	1	63	1.505	2.032	13.02	4735	5.655	0.09	NA	0.043	0.203	-8.016	71.368
64	1	64	1.448	2.295	13.23	7001	5.924	0.253	NA	0.269	1.28	102.33	110.347
65	1	65	1.499	2.323	13.44	10374	5.983	0.292	NA	0.059	0.279	29.247	-73.084
66	1	66	1.498	2.339	13.65	9768	5.999	0.307	NA	0.016	0.076	93.548	64.302
67	1	67	1.519	2.307	13.86	17297	6.037	0.283	NA	0.039	0.185	-56.535	-150.083
68	1	68	1.525	2.184	14.07	4765	6.16	0.178	NA	0.123	0.584	-87.324	-30.79
69	1	69	1.553	2.234	14.28	7042	6.217	0.234	NA	0.057	0.271	61.108	148.432
70	1	70	1.549	2.263	14.49	11396	6.246	0.256	NA	0.029	0.136	96.572	35.465
71	1	71	1.555	2.149	14.7	8234	6.36	0.174	NA	0.114	0.543	-87	176.428
72	1	72	1.404	2.206	14.91	19391	6.522	0.162	NA	0.162	0.772	159.341	-113.659
73	1	73	1.384	2.103	15.12	3658	6.626	0.068	NA	0.104	0.496	-100.703	99.956
74	1	74	1.411	2.301	15.33	10574	6.825	0.257	NA	0.199	0.949	82.253	-177.044
75	1	75	1.489	2.252	15.54	9969	6.918	0.221	NA	0.092	0.439	-31.798	-114.051
76	1	76	1.384	2.159	15.75	11185	7.058	0.119	NA	0.141	0.67	-138.234	-106.436
77	1	77	1.358	2.159	15.96	18730	7.085	0.129	NA	0.027	0.128	178.582	-43.184
78	1	78	1.572	2.282	16.17	22408	7.332	0.285	NA	0.247	1.176	29.899	-148.683
79	1	79	1.533	2.356	16.38	13431	7.414	0.333	NA	0.082	0.393	117.677	87.777
80	1	80	1.487	2.228	16.59	16403	7.55	0.197	NA	0.136	0.646	-110.005	132.318
81	1	81	1.439	2.293	16.8	20046	7.631	0.25	NA	0.081	0.386	126.48	-123.515
82	1	82	1.395	2.257	17.01	22769	7.688	0.214	NA	0.057	0.272	-140.229	93.291
83	1	83	1.325	2.222	17.22	20014	7.767	0.2	NA	0.078	0.373	-153.516	-13.287
84	1	84	1.305	2.13	17.43	19827	7.861	0.14	NA	0.094	0.448	-102.222	51.294
85	1	85	1.354	2.066	17.64	8561	7.941	0.066	NA	0.08	0.382	-52.014	50.208
86	1	86	1.426	2.079	17.85	14472	8.014	0.036	NA	0.072	0.345	10.069	62.083
87	1	87	1.345	2.055	18.06	10133	8.098	0.072	NA	0.084	0.401	-163.241	-173.31
88	1	88	1.414	2.036	18.27	2783	8.169	0.008	NA	0.072	0.341	-15.259	147.982
89	1	89	1.404	2.013	18.48	3093	8.194	0.033	NA	0.025	0.119	-112.966	-97.707
90	1	90	1.417	1.962	18.69	5981	8.247	0.082	NA	0.053	0.251	-75.884	37.082
91	1	91	1.534	2.03	18.9	5977	8.382	0.119	NA	0.135	0.644	30.329	106.212
92	1	92	1.427	1.951	19.11	11193	8.515	0.093	NA	0.133	0.632	-143.692	-174.02
93	1	93	1.511	2.082	19.32	4842	8.671	0.102	NA	0.155	0.74	57.464	-158.845
94	1	94	1.506	1.916	19.53	3003	8.837	0.156	NA	0.166	0.793	-91.528	-148.992
95	1	95	1.485	2.148	19.74	6944	9.07	0.125	NA	0.233	1.11	95.25	-173.223
96	1	96	1.424	2.161	19.95	13147	9.132	0.118	NA	0.062	0.296	167.839	72.589
97	1	97	1.568	2.203	20.16	12501	9.282	0.22	NA	0.15	0.714	16.004	-151.835
98	1	98	1.6	2.249	20.37	20704	9.338	0.275	NA	0.056	0.266	55.508	39.505
99	1	99	1.562	2.286	20.58	12258	9.391	0.283	NA	0.053	0.251	134.865	79.357
100	1	100	1.424	2.112	20.79	11332	9.613	0.069	NA	0.222	1.058	-128.423	96.712
101	1	101	1.496	1.933	21	11991	9.806	0.137	NA	0.193	0.918	-68.328	60.095
102	1	102	1.509	1.951	21.21	5422	9.828	0.131	NA	0.022	0.106	54.526	122.854
103	1	103	1.455	1.927	21.42	6399	9.887	0.124	NA	0.059	0.282	-155.712	149.762
104	1	104	1.495	1.815	21.63	3752	10.006	0.242	NA	0.119	0.565	-69.994	85.718
105	1	105	1.609	1.817	21.84	5312	10.12	0.298	NA	0.114	0.541	0.986	70.981
106	1	106	1.557	2.03	22.05	7583	10.339	0.142	NA	0.219	1.043	103.603	102.617
107	1	107	1.584	2.048	22.26	5593	10.371	0.168	NA	0.032	0.153	34.03	-69.573
108	1	108	1.718	1.801	22.47	4793	10.652	0.388	NA	0.281	1.339	-61.57	-95.6
109	1	109	1.784	1.77	22.68	9794	10.724	0.458	NA	0.072	0.344	-24.644	36.925
110	1	110	1.898	1.752	22.89	18771	10.841	0.564	NA	0.116	0.553	-9.018	15.626
111	1	111	1.791	1.89	23.1	14090	11.015	0.405	NA	0.175	0.832	127.827	136.845
112	1	112	1.616	1.922	23.31	3918	11.194	0.234	NA	0.178	0.849	169.621	41.795
113	1	113	1.629	2.093	23.52	3869	11.365	0.219	NA	0.171	0.815	85.36	-84.261
114	1	114	1.651	2.019	23.73	3584	11.442	0.236	NA	0.077	0.368	-74.061	-159.421
115	1	115	1.637	2.144	23.94	7513	11.568	0.242	NA	0.126	0.6	96.384	170.445
116	1	116	1.672	1.964	24.15	3961	11.752	0.268	NA	0.184	0.874	-78.947	-175.331
117	1	117	1.636	2.074	24.36	7428	11.867	0.222	NA	0.116	0.551	108.036	-173.017
118	1	118	1.558	1.831	24.57	7010	12.122	0.256	NA	0.255	1.214	-107.909	144.055
119	1	119	1.552	1.823	24.78	5975	12.132	0.259	NA	0.01	0.047	-126.92	-19.011
120	1	120	1.476	2.057	24.99	11876	12.379	0.061	NA	0.246	1.172	107.911	-125.168
121	1	121	1.545	2.159	25.2	14807	12.501	0.172	NA	0.122	0.583	55.858	-52.054
122	1	122	1.608	2.113	25.41	25651	12.579	0.204	NA	0.078	0.371	-35.966	-91.824
123	1	123	1.618	2.128	25.62	15876	12.597	0.219	NA	0.018	0.087	57.425	93.391
124	1	124	1.522	2.119	25.83	21952	12.693	0.13	NA	0.096	0.458	-174.174	128.401
125	1	125	1.528	2.164	26.04	22860	12.739	0.164	NA	0.046	0.217	82.383	-103.443
126	1	126	1.594	2.209	26.25	17467	12.818	0.242	NA	0.08	0.379	34.342	-48.041
127	1	127	1.573	2.285	26.46	21286	12.897	0.288	NA	0.079	0.375	105.12	70.779
128	1	128	1.603	2.181	26.67	21849	13.005	0.232	NA	0.108	0.512	-74.123	-179.243
129	1	129	1.561	2.235	26.88	18658	13.073	0.24	NA	0.068	0.325	128.057	-157.82
130	1	130	1.558	1.781	27.09	4450	13.527	0.299	NA	0.454	2.161	-90.327	141.616
131	1	131	1.624	1.778	27.3	5992	13.592	0.337	NA	0.066	0.313	-2.735	87.592
132	1	132	1.651	1.758	27.51	13518	13.626	0.37	NA	0.034	0.162	-36.112	-33.377
133	1	133	1.718	1.675	27.72	15453	13.733	0.477	NA	0.107	0.508	-51.225	-15.112
134	1	134	1.56	1.757	27.93	8947	13.911	0.321	NA	0.178	0.847	152.436	-156.339
135	1	135	1.611	1.606	28.14	22515	14.07	0.479	NA	0.159	0.759	-71.23	136.334
136	1	136	1.493	1.961	28.35	4486	14.445	0.113	NA	0.374	1.781	108.525	179.755
137	1	137	1.601	2.028	28.56	9192	14.572	0.186	NA	0.128	0.608	31.58	-76.945
138	1	138	1.514	1.918	28.77	6969	14.712	0.159	NA	0.14	0.667	-128.725	-160.306
139	1	139	1.522	1.864	28.98	4569	14.768	0.209	NA	0.055	0.264	-81.44	47.285
140	1	140	1.465	1.806	29.19	5536	14.849	0.243	NA	0.081	0.386	-134.894	-53.454
141	1	141	1.497	1.781	29.4	5482	14.89	0.275	NA	0.041	0.195	-37.302	97.592
142	1	142	1.532	1.967	29.61	11784	15.079	0.139	NA	0.189	0.9	79.473	116.775
143	1	143	1.557	1.906	29.82	5173	15.145	0.197	NA	0.066	0.314	-67.447	-146.92
144	1	144	1.515	2.149	30.03	8110	15.391	0.144	NA	0.247	1.174	99.93	167.377
145	1	145	1.534	2.041	30.24	8795	15.501	0.118	NA	0.11	0.523	-79.779	-179.709
146	1	146	1.529	2.007	30.45	5681	15.536	0.119	NA	0.035	0.165	-98.242	-18.463
147	1	147	1.502	1.722	30.66	18600	15.822	0.333	NA	0.287	1.364	-95.518	2.724
148	1	148	1.58	1.676	30.87	21591	15.913	0.403	NA	0.091	0.433	-30.202	65.316
149	1	149	1.434	1.597	31.08	31795	16.08	0.448	NA	0.167	0.793	-151.572	-121.369
150	1	150	1.465	1.864	31.29	32989	16.348	0.187	NA	0.269	1.281	83.325	-125.104
151	1	151	1.499	1.916	31.5	32684	16.411	0.152	NA	0.063	0.299	56.99	-26.335
152	1	152	1.525	1.847	31.71	27219	16.486	0.225	NA	0.074	0.355	-69.535	-126.525
153	1	153	1.575	1.809	31.92	14980	16.549	0.284	NA	0.063	0.299	-37.092	32.443
154	1	154	1.618	1.75	32.13	7543	16.622	0.357	NA	0.073	0.349	-54.177	-17.085
155	1	155	1.631	1.772	32.34	15300	16.648	0.346	NA	0.026	0.126	60.582	114.759
156	1	156	1.675	1.77	32.55	8654	16.692	0.377	NA	0.044	0.208	-2.885	-63.467
157	1	157	1.736	1.709	32.76	9105	16.779	0.464	NA	0.087	0.415	-44.924	-42.039
158	1	158	1.621	1.877	32.97	4661	16.983	0.264	NA	0.204	0.973	124.546	169.47
159	1	159	1.527	1.971	33.18	4113	17.115	0.133	NA	0.132	0.629	134.889	10.343
160	1	160	1.64	2.033	33.39	4396	17.245	0.225	NA	0.129	0.615	28.77	-106.118
161	1	161	1.611	1.956	33.6	5772	17.327	0.214	NA	0.083	0.394	-111.108	-139.878
162	1	162	1.634	2.043	33.81	3423	17.418	0.218	NA	0.091	0.431	75.203	-173.689
163	1	163	1.733	2.001	34.02	4458	17.525	0.319	NA	0.107	0.511	-23.028	-98.231
164	1	164	1.628	1.885	34.23	5149	17.682	0.265	NA	0.156	0.745	-131.993	-108.965
165	1	165	1.628	1.909	34.44	4740	17.705	0.251	NA	0.024	0.114	90.568	-137.439
166	1	166	1.619	1.979	34.65	5164	17.776	0.213	NA	0.07	0.334	97.226	6.659
167	1	167	1.614	1.91	34.86	4345	17.844	0.239	NA	0.069	0.328	-94.208	168.566
168	1	168	1.626	1.924	35.07	6393	17.863	0.242	NA	0.019	0.089	47.671	141.878
169	1	169	1.62	1.956	35.28	7840	17.896	0.222	NA	0.033	0.158	100.531	52.86
170	1	170	1.59	1.907	35.49	4544	17.954	0.222	NA	0.058	0.277	-121.484	137.985
171	1	171	1.653	1.828	35.7	8149	18.055	0.32	NA	0.1	0.478	-51.386	70.098
172	1	172	1.628	1.834	35.91	4987	18.08	0.299	NA	0.025	0.119	167.627	-140.986
173	1	173	1.589	1.899	36.12	4691	18.156	0.226	NA	0.076	0.362	120.862	-46.765
174	1	174	1.635	1.884	36.33	8232	18.204	0.271	NA	0.048	0.228	-17.482	-138.344
175	1	175	1.541	1.844	36.54	4437	18.306	0.236	NA	0.103	0.488	-156.662	-139.18
176	1	176	1.631	1.887	36.75	4484	18.406	0.266	NA	0.1	0.476	25.826	-177.512
177	1	177	1.616	1.844	36.96	3999	18.452	0.283	NA	0.046	0.217	-108.299	-134.125
178	1	178	1.65	1.914	37.17	3123	18.529	0.268	NA	0.077	0.368	64.294	172.593
179	1	179	1.594	1.88	37.38	4490	18.594	0.242	NA	0.065	0.308	-148.668	147.038
180	1	180	1.617	1.943	37.59	4108	18.661	0.225	NA	0.067	0.321	70.118	-141.214
181	1	181	1.675	2.034	37.8	4703	18.768	0.26	NA	0.107	0.511	57.316	-12.802
182	1	182	1.624	1.851	38.01	5004	18.958	0.284	NA	0.19	0.903	-105.594	-162.91
183	1	183	1.66	1.953	38.22	3067	19.066	0.261	NA	0.108	0.515	70.564	176.157
184	1	184	1.624	1.853	38.43	4091	19.172	0.283	NA	0.106	0.507	-109.917	179.519
185	1	185	1.62	1.908	38.64	3737	19.227	0.245	NA	0.055	0.262	94.619	-155.464
186	1	186	1.624	1.933	38.85	3483	19.253	0.236	NA	0.026	0.124	80.717	-13.902
187	1	187	1.607	1.916	39.06	4226	19.277	0.23	NA	0.024	0.114	-134.683	144.601
188	1	188	1.583	1.825	39.27	6112	19.371	0.275	NA	0.094	0.446	-104.615	30.067
189	1	189	1.589	1.782	39.48	4085	19.415	0.314	NA	0.044	0.21	-82.854	21.761
190	1	190	1.502	1.984	39.69	6549	19.635	0.104	NA	0.22	1.049	113.297	-163.848
191	1	191	1.54	1.826	39.9	6261	19.798	0.25	NA	0.163	0.774	-76.52	170.183
192	1	192	1.63	1.896	40.11	3289	19.912	0.26	NA	0.114	0.544	37.9	114.42
193	1	193	1.563	1.831	40.32	2135	20.006	0.259	NA	0.094	0.446	-135.487	-173.387
194	1	194	1.541	1.817	40.53	4838	20.032	0.26	NA	0.026	0.123	-146.968	-11.481
195	1	195	1.576	1.653	40.74	6116	20.199	0.422	NA	0.167	0.796	-77.972	68.996
196	1	196	1.531	1.717	40.95	3274	20.277	0.347	NA	0.078	0.373	125.316	-156.712
197	1	197	1.57	1.603	41.16	10564	20.397	0.467	NA	0.12	0.573	-70.999	163.685
198	1	198	1.788	1.58	41.37	29476	20.617	0.594	NA	0.219	1.043	-5.992	65.006
199	1	199	1.771	1.592	41.58	28437	20.637	0.575	NA	0.021	0.098	143.852	149.844
200	1	200	1.776	1.544	41.79	28497	20.685	0.616	NA	0.048	0.23	-84.524	131.624
