# Supplementary material for: Random sub-diffusion and capture of genes by the nuclear pore reduces dynamics and coordinates inter-chromosomal movement
Source: eLife. 2021 May 18;10:e66238. doi: 10.7554/eLife.66238 (PMC8195609; doi:10.7554/eLife.66238)
Supplement: Figure 6—source data 1. [file elife-66238-fig6-data1.zip › CLUST_DB/CLUST_HIS4dip_MinusH/190814_QuickCap_H4dip_MinusH_Sec_20.csv]

Nr	TID	PID	x [micron]	y [micron]	t [sec]	I [val]	Len [micron]	D2S [micron]	D2R [micron]	D2P [micron]	v [micron/sec]	α [deg]	Δα [deg]
1	1	1	1.133	2.597	0	20806	0	0	NA	NA	NA	NA	NA
2	1	2	1.158	2.585	0.21	11953	0.028	0.028	NA	0.028	0.132	-24.352	NA
3	1	3	1.154	2.577	0.42	17036	0.037	0.029	NA	0.009	0.045	-118.7	-94.348
4	1	4	1.021	2.54	0.63	21209	0.175	0.126	NA	0.138	0.656	-164.299	-45.599
5	1	5	1.027	2.459	0.84	18801	0.256	0.174	NA	0.081	0.386	-85.875	78.424
6	1	6	1.074	2.435	1.05	20772	0.308	0.172	NA	0.052	0.25	-26.63	59.245
7	1	7	1.143	2.459	1.26	15259	0.382	0.138	NA	0.073	0.349	18.983	45.613
8	1	8	1.12	2.461	1.47	15242	0.405	0.136	NA	0.023	0.111	174.621	155.637
9	1	9	1.125	2.45	1.68	19513	0.417	0.147	NA	0.012	0.058	-65.324	120.055
10	1	10	1.183	2.381	1.89	18478	0.507	0.221	NA	0.09	0.428	-50.325	14.998
11	1	11	1.218	2.377	2.1	16192	0.543	0.235	NA	0.036	0.169	-6.658	43.668
12	1	12	1.176	2.406	2.31	14901	0.594	0.195	NA	0.051	0.243	144.884	151.541
13	1	13	1.237	2.333	2.52	16256	0.689	0.283	NA	0.095	0.454	-50.039	165.077
14	1	14	1.171	2.32	2.73	19332	0.757	0.279	NA	0.068	0.324	-168.377	-118.338
15	1	15	1.194	2.318	2.94	18363	0.781	0.285	NA	0.024	0.112	-4.074	164.303
16	1	16	1.177	2.328	3.15	17760	0.801	0.272	NA	0.02	0.096	149.107	153.181
17	1	17	1.318	2.339	3.36	12351	0.942	0.317	NA	0.141	0.674	4.148	-144.959
18	1	18	1.259	2.483	3.57	21224	1.098	0.17	NA	0.156	0.743	112.062	107.914
19	1	19	1.173	2.493	3.78	21282	1.185	0.111	NA	0.087	0.412	173.669	61.607
20	1	20	1.289	2.519	3.99	16774	1.304	0.175	NA	0.119	0.568	12.713	-160.956
21	1	21	1.309	2.562	4.2	17988	1.351	0.179	NA	0.047	0.224	66.035	53.322
22	1	22	1.255	2.554	4.41	23328	1.406	0.129	NA	0.055	0.26	-171.295	122.67
23	1	23	1.233	2.587	4.62	26626	1.446	0.101	NA	0.04	0.191	121.94	-66.765
24	1	24	1.166	2.604	4.83	16226	1.516	0.033	NA	0.07	0.332	166.226	44.286
25	1	25	1.242	2.546	5.04	22598	1.612	0.12	NA	0.096	0.458	-37.405	156.369
26	1	26	1.255	2.545	5.25	18843	1.625	0.132	NA	0.013	0.064	-1.15	36.255
27	1	27	1.289	2.582	5.46	24913	1.675	0.156	NA	0.05	0.236	47.429	48.579
28	1	28	1.257	2.543	5.67	23257	1.725	0.135	NA	0.05	0.239	-128.899	-176.329
29	1	29	1.297	2.544	5.88	22176	1.765	0.173	NA	0.04	0.19	1.203	130.103
30	1	30	1.335	2.548	6.09	27861	1.803	0.208	NA	0.038	0.181	5.712	4.508
31	1	31	1.239	2.657	6.3	20066	1.949	0.122	NA	0.146	0.696	131.358	125.646
32	1	32	1.253	2.635	6.51	19067	1.976	0.125	NA	0.027	0.127	-58.463	170.179
33	1	33	1.261	2.676	6.72	22244	2.018	0.15	NA	0.042	0.201	78.629	137.092
34	1	34	1.202	2.698	6.93	15225	2.081	0.123	NA	0.063	0.301	159.331	80.702
35	1	35	1.22	2.599	7.14	22884	2.183	0.087	NA	0.101	0.483	-79.571	121.098
36	1	36	1.342	2.619	7.35	21333	2.306	0.21	NA	0.124	0.59	9.528	89.1
37	1	37	1.394	2.584	7.56	12921	2.369	0.261	NA	0.063	0.299	-34.291	-43.819
38	1	38	1.35	2.657	7.77	16723	2.456	0.225	NA	0.086	0.411	121.114	155.405
39	1	39	1.347	2.669	7.98	14995	2.468	0.226	NA	0.012	0.058	101.421	-19.693
40	1	40	1.342	2.631	8.19	15743	2.506	0.212	NA	0.038	0.183	-98.082	160.497
41	1	41	1.318	2.611	8.4	15394	2.537	0.186	NA	0.031	0.148	-138.439	-40.357
42	1	42	1.366	2.719	8.61	17855	2.656	0.263	NA	0.118	0.564	66.252	-155.309
43	1	43	1.395	2.865	8.82	11253	2.804	0.375	NA	0.148	0.706	78.843	12.591
44	1	44	1.099	2.697	9.03	19321	3.144	0.106	NA	0.34	1.621	-150.524	130.634
45	1	45	1.212	2.737	9.24	21058	3.264	0.161	NA	0.12	0.571	19.214	169.738
46	1	46	1.361	2.65	9.45	19261	3.437	0.234	NA	0.173	0.824	-30.203	-49.417
47	1	47	1.313	2.661	9.66	17019	3.487	0.191	NA	0.05	0.238	166.808	-162.989
48	1	48	1.345	2.607	9.87	15643	3.55	0.212	NA	0.063	0.298	-59.153	134.039
49	1	49	1.297	2.657	10.08	22190	3.619	0.175	NA	0.069	0.327	133.934	-166.913
50	1	50	1.311	2.536	10.29	7916	3.74	0.187	NA	0.121	0.576	-83.692	142.374
51	1	51	1.257	2.498	10.5	19118	3.805	0.159	NA	0.066	0.313	-144.012	-60.32
52	1	52	1.24	2.521	10.71	18280	3.834	0.131	NA	0.029	0.138	125.817	-90.171
53	1	53	1.223	2.699	10.92	21664	4.013	0.137	NA	0.179	0.851	95.433	-30.384
54	1	54	1.406	2.693	11.13	18858	4.195	0.289	NA	0.182	0.869	-1.989	-97.422
55	1	55	1.4	2.736	11.34	24776	4.239	0.301	NA	0.043	0.206	96.953	98.942
56	1	56	1.38	2.762	11.55	17457	4.272	0.297	NA	0.033	0.157	127.765	30.812
57	1	57	1.33	2.674	11.76	17632	4.373	0.211	NA	0.101	0.483	-119.93	112.305
58	1	58	1.368	2.657	11.97	14385	4.415	0.242	NA	0.042	0.198	-23.399	96.532
59	1	59	1.381	2.564	12.18	21073	4.509	0.249	NA	0.094	0.449	-82.284	-58.886
60	1	60	1.412	2.614	12.39	7159	4.568	0.279	NA	0.059	0.283	58.144	140.428
61	1	61	1.335	2.532	12.6	9789	4.681	0.212	NA	0.112	0.536	-132.961	168.895
62	1	62	1.316	2.573	12.81	7857	4.726	0.184	NA	0.045	0.216	115.386	-111.653
63	1	63	1.317	2.63	13.02	17806	4.783	0.187	NA	0.057	0.273	88.613	-26.773
64	1	64	1.327	2.561	13.23	12789	4.854	0.197	NA	0.07	0.335	-82.193	-170.807
65	1	65	1.39	2.587	13.44	14523	4.923	0.257	NA	0.069	0.328	22.839	105.032
66	1	66	1.28	2.666	13.65	15455	5.058	0.163	NA	0.135	0.642	144.493	121.654
67	1	67	1.398	2.628	13.86	14833	5.181	0.266	NA	0.123	0.587	-17.598	-162.091
68	1	68	1.299	2.677	14.07	11754	5.291	0.185	NA	0.11	0.525	153.615	171.213
69	1	69	1.318	2.781	14.28	23936	5.396	0.261	NA	0.105	0.501	79.823	-73.792
70	1	70	1.412	2.661	14.49	14660	5.549	0.286	NA	0.153	0.727	-51.917	-131.74
71	1	71	1.362	2.633	14.7	18713	5.606	0.232	NA	0.057	0.272	-150.341	-98.424
72	1	72	1.451	2.517	14.91	14811	5.751	0.327	NA	0.145	0.693	-52.627	97.714
73	1	73	1.379	2.583	15.12	12834	5.848	0.247	NA	0.097	0.462	137.327	-170.046
74	1	74	1.415	2.684	15.33	13267	5.955	0.295	NA	0.107	0.51	70.634	-66.693
75	1	75	1.403	2.586	15.54	12409	6.054	0.27	NA	0.098	0.467	-97.234	-167.868
76	1	76	1.445	2.69	15.75	10935	6.165	0.325	NA	0.112	0.532	67.663	164.896
77	1	77	1.456	2.736	15.96	18419	6.213	0.352	NA	0.048	0.227	76.658	8.995
78	1	78	1.488	2.548	16.17	13088	6.403	0.358	NA	0.191	0.907	-80.311	-156.969
79	1	79	1.435	2.737	16.38	20849	6.599	0.333	NA	0.196	0.932	105.61	-174.079
80	1	80	1.431	2.739	16.59	18673	6.604	0.33	NA	0.005	0.025	149.086	43.477
81	1	81	1.428	2.738	16.8	16902	6.608	0.327	NA	0.003	0.016	-163.837	47.077
82	1	82	1.488	2.791	17.01	13881	6.688	0.404	NA	0.08	0.381	41.362	-154.802
83	1	83	1.458	2.806	17.22	7577	6.721	0.386	NA	0.033	0.158	154.224	112.862
84	1	84	1.436	2.845	17.43	12844	6.766	0.392	NA	0.045	0.213	118.688	-35.536
85	1	85	1.478	2.807	17.64	16251	6.822	0.404	NA	0.056	0.267	-42.568	-161.256
86	1	86	1.436	2.777	17.85	11255	6.873	0.353	NA	0.051	0.244	-143.644	-101.077
87	1	87	1.468	2.724	18.06	11067	6.934	0.358	NA	0.061	0.291	-59.222	84.423
88	1	88	1.51	2.7	18.27	15519	6.983	0.391	NA	0.049	0.232	-29.332	29.89
89	1	89	1.404	2.655	18.48	12155	7.098	0.277	NA	0.115	0.549	-157.017	-127.685
90	1	90	1.45	2.693	18.69	14508	7.158	0.332	NA	0.06	0.285	39.495	-163.488
91	1	91	1.48	2.708	18.9	12211	7.192	0.365	NA	0.034	0.16	26.864	-12.631
92	1	92	1.347	2.81	19.11	21431	7.36	0.302	NA	0.168	0.801	142.646	115.783
93	1	93	1.465	2.839	19.32	9194	7.482	0.411	NA	0.122	0.58	13.728	-128.918
94	1	94	1.41	2.872	19.53	14677	7.546	0.39	NA	0.064	0.305	149.523	135.795
95	1	95	1.536	2.741	19.74	12460	7.728	0.428	NA	0.182	0.869	-46.042	164.435
96	1	96	1.494	2.832	19.95	15946	7.829	0.431	NA	0.1	0.478	114.832	160.874
97	1	97	1.42	2.723	20.16	19040	7.96	0.314	NA	0.132	0.626	-124.118	121.05
98	1	98	1.326	2.762	20.37	16992	8.063	0.254	NA	0.102	0.488	157.309	-78.574
99	1	99	1.384	2.7	20.58	18045	8.148	0.272	NA	0.085	0.406	-46.864	155.827
100	1	100	1.31	2.787	20.79	16469	8.263	0.26	NA	0.115	0.547	130.583	177.446
101	1	101	1.238	2.887	21	18244	8.385	0.309	NA	0.123	0.583	125.566	-5.016
102	1	102	1.237	2.794	21.21	18431	8.478	0.224	NA	0.092	0.44	-90.521	143.912
103	1	103	1.232	2.922	21.42	14050	8.605	0.34	NA	0.128	0.607	92.48	-176.999
104	1	104	1.373	2.878	21.63	15825	8.753	0.37	NA	0.148	0.704	-17.202	-109.682
105	1	105	1.348	2.81	21.84	15893	8.825	0.303	NA	0.072	0.345	-110.482	-93.28
106	1	106	1.291	2.835	22.05	16192	8.888	0.286	NA	0.062	0.296	156.056	-93.463
107	1	107	1.371	2.923	22.26	18308	9.007	0.404	NA	0.119	0.567	47.432	-108.623
108	1	108	1.388	2.937	22.47	14719	9.028	0.425	NA	0.022	0.103	40.041	-7.391
109	1	109	1.441	2.983	22.68	18269	9.098	0.494	NA	0.07	0.332	40.84	0.799
110	1	110	1.507	2.894	22.89	15244	9.209	0.478	NA	0.111	0.528	-53.063	-93.903
111	1	111	1.517	2.791	23.1	11609	9.313	0.43	NA	0.104	0.495	-84.721	-31.658
112	1	112	1.423	2.791	23.31	15571	9.407	0.349	NA	0.094	0.448	179.791	-95.488
113	1	113	1.401	2.825	23.52	11057	9.447	0.352	NA	0.04	0.191	122.975	-56.816
114	1	114	1.372	2.82	23.73	14530	9.476	0.328	NA	0.029	0.139	-171.797	65.228
115	1	115	1.366	2.845	23.94	9683	9.501	0.34	NA	0.025	0.118	104.166	-84.037
116	1	116	1.452	2.798	24.15	10579	9.599	0.377	NA	0.098	0.466	-28.387	-132.552
117	1	117	1.446	2.824	24.36	8100	9.626	0.387	NA	0.027	0.129	102.404	130.791
118	1	118	1.539	2.9	24.57	14114	9.746	0.507	NA	0.12	0.57	38.951	-63.452
119	1	119	1.497	2.872	24.78	10299	9.796	0.456	NA	0.051	0.241	-146.967	174.082
120	1	120	1.43	2.889	24.99	14382	9.865	0.417	NA	0.069	0.329	165.935	-47.098
121	1	121	1.522	2.772	25.2	13497	10.014	0.427	NA	0.149	0.707	-51.55	142.514
122	1	122	1.366	2.893	25.41	11063	10.211	0.376	NA	0.198	0.941	142.528	-165.922
123	1	123	1.388	2.884	25.62	15029	10.236	0.384	NA	0.025	0.117	-21.921	-164.449
124	1	124	1.192	2.88	25.83	12940	10.432	0.289	NA	0.196	0.933	-178.95	-157.029
125	1	125	1.287	2.857	26.04	14643	10.529	0.302	NA	0.097	0.463	-13.764	165.186
126	1	126	1.216	2.775	26.25	10943	10.637	0.197	NA	0.108	0.515	-131.064	-117.299
127	1	127	1.16	2.828	26.46	9851	10.714	0.233	NA	0.077	0.366	136.356	-92.581
128	1	128	1.236	2.927	26.67	23530	10.839	0.346	NA	0.124	0.592	52.525	-83.83
129	1	129	1.314	2.821	26.88	18112	10.971	0.288	NA	0.132	0.628	-53.499	-106.024
130	1	130	1.316	2.876	27.09	12134	11.026	0.334	NA	0.055	0.262	87.79	141.289
131	1	131	1.353	2.868	27.3	17809	11.063	0.349	NA	0.037	0.177	-11.566	-99.355
132	1	132	1.315	2.946	27.51	19074	11.149	0.394	NA	0.086	0.411	115.786	127.352
133	1	133	1.408	2.885	27.72	27539	11.26	0.398	NA	0.111	0.529	-33.476	-149.262
134	1	134	1.289	2.864	27.93	21303	11.381	0.31	NA	0.121	0.574	-170.015	-136.539
135	1	135	1.335	2.698	28.14	15564	11.553	0.225	NA	0.172	0.82	-74.669	95.346
136	1	136	1.222	2.812	28.35	19475	11.713	0.234	NA	0.16	0.764	134.391	-150.939
137	1	137	1.294	2.922	28.56	17736	11.845	0.363	NA	0.131	0.625	56.806	-77.585
138	1	138	1.225	2.877	28.77	15170	11.927	0.295	NA	0.082	0.393	-146.674	156.52
139	1	139	1.184	2.865	28.98	11449	11.97	0.274	NA	0.043	0.203	-164.221	-17.547
140	1	140	1.289	2.912	29.19	21994	12.084	0.352	NA	0.114	0.545	24.078	-171.701
141	1	141	1.229	3.029	29.4	16008	12.215	0.443	NA	0.131	0.625	116.967	92.889
142	1	142	1.252	2.923	29.61	16979	12.323	0.348	NA	0.108	0.514	-78.02	165.013
143	1	143	1.179	3.143	29.82	21034	12.555	0.549	NA	0.231	1.102	108.305	-173.675
144	1	144	1.094	3.077	30.03	17000	12.662	0.482	NA	0.108	0.513	-141.969	109.726
145	1	145	1.164	2.981	30.24	16010	12.781	0.385	NA	0.119	0.566	-53.869	88.099
146	1	146	1.087	2.874	30.45	21128	12.913	0.282	NA	0.131	0.625	-125.932	-72.063
147	1	147	0.997	2.907	30.66	16736	13.009	0.339	NA	0.096	0.459	160.239	-73.829
148	1	148	1.192	3.011	30.87	20027	13.23	0.418	NA	0.221	1.051	27.985	-132.254
149	1	149	1.408	2.81	31.08	17258	13.525	0.348	NA	0.295	1.405	-42.852	-70.837
150	1	150	1.423	2.811	31.29	16136	13.54	0.361	NA	0.016	0.074	4.893	47.745
151	1	151	1.47	2.833	31.5	20467	13.592	0.412	NA	0.051	0.245	25.407	20.514
152	1	152	1.409	2.787	31.71	15121	13.668	0.335	NA	0.076	0.364	-143.026	-168.433
153	1	153	1.305	2.763	31.92	18643	13.775	0.239	NA	0.107	0.509	-166.684	-23.658
154	1	154	1.391	2.774	32.13	13028	13.862	0.313	NA	0.087	0.414	7.193	173.877
155	1	155	1.426	2.728	32.34	10914	13.92	0.321	NA	0.058	0.274	-52.017	-59.21
156	1	156	1.282	2.991	32.55	21361	14.22	0.422	NA	0.3	1.428	118.798	170.815
157	1	157	1.283	2.884	32.76	16142	14.327	0.324	NA	0.107	0.51	-89.372	151.83
158	1	158	1.293	2.783	32.97	17019	14.428	0.245	NA	0.102	0.485	-84.551	4.82
159	1	159	1.366	2.671	33.18	11347	14.562	0.244	NA	0.133	0.635	-56.846	27.706
160	1	160	1.405	2.787	33.39	16733	14.685	0.332	NA	0.123	0.585	71.385	128.231
161	1	161	1.256	2.929	33.6	20465	14.891	0.354	NA	0.206	0.981	136.515	65.13
162	1	162	1.245	2.866	33.81	17070	14.955	0.291	NA	0.065	0.307	-99.408	124.077
163	1	163	1.234	2.831	34.02	9324	14.991	0.256	NA	0.036	0.171	-107.486	-8.078
164	1	164	1.348	2.731	34.23	5021	15.143	0.253	NA	0.152	0.724	-41.589	65.896
165	1	165	1.124	2.842	34.44	13996	15.394	0.246	NA	0.251	1.194	153.491	-164.92
166	1	166	1.237	2.758	34.65	4157	15.535	0.192	NA	0.141	0.673	-36.792	169.717
167	1	167	1.397	2.631	34.86	3810	15.739	0.266	NA	0.204	0.973	-38.417	-1.625
168	1	168	1.414	2.697	35.07	4753	15.808	0.299	NA	0.068	0.325	74.993	113.41
169	1	169	1.504	2.547	35.28	2617	15.982	0.375	NA	0.175	0.832	-59.01	-134.003
170	1	170	1.302	2.719	35.49	4782	16.248	0.209	NA	0.266	1.266	139.609	-161.381
171	1	171	1.25	2.733	35.7	8716	16.302	0.179	NA	0.054	0.256	165.207	25.598
172	1	172	1.292	2.77	35.91	3882	16.358	0.236	NA	0.057	0.269	41.378	-123.829
173	1	173	1.327	2.765	36.12	9006	16.393	0.257	NA	0.035	0.165	-7.929	-49.307
174	1	174	1.289	2.771	36.33	14048	16.431	0.234	NA	0.038	0.179	172.028	179.957
175	1	175	1.3	2.862	36.54	17211	16.522	0.313	NA	0.092	0.437	83.379	-88.649
176	1	176	1.368	2.902	36.75	16543	16.601	0.385	NA	0.079	0.377	30.646	-52.733
177	1	177	1.405	2.896	36.96	14805	16.639	0.404	NA	0.037	0.177	-9.394	-40.04
178	1	178	1.327	2.919	37.17	17678	16.719	0.376	NA	0.08	0.383	163.509	172.903
179	1	179	1.324	2.97	37.38	19835	16.77	0.419	NA	0.051	0.244	94.23	-69.279
180	1	180	1.419	2.933	37.59	18047	16.872	0.442	NA	0.102	0.484	-21.04	-115.27
181	1	181	1.217	2.924	37.8	17311	17.074	0.338	NA	0.202	0.961	-177.369	-156.329
182	1	182	1.099	2.995	38.01	21804	17.212	0.4	NA	0.138	0.656	149.19	-33.44
183	1	183	1.181	2.995	38.22	17021	17.294	0.401	NA	0.083	0.394	0.16	-149.031
184	1	184	1.348	2.857	38.43	13977	17.51	0.338	NA	0.216	1.028	-39.532	-39.691
185	1	185	1.463	3.005	38.64	15108	17.698	0.525	NA	0.187	0.892	52.187	91.719
186	1	186	1.51	2.792	38.85	13595	17.916	0.425	NA	0.219	1.041	-77.47	-129.657
187	1	187	1.596	2.897	39.06	11903	18.052	0.551	NA	0.135	0.644	50.876	128.346
188	1	188	1.466	3.055	39.27	13203	18.256	0.567	NA	0.205	0.976	129.333	78.457
189	1	189	1.526	2.983	39.48	10662	18.351	0.551	NA	0.095	0.45	-50.399	-179.733
190	1	190	1.416	2.9	39.69	16157	18.489	0.415	NA	0.138	0.655	-143.144	-92.744
191	1	191	1.584	2.826	39.9	14033	18.672	0.506	NA	0.184	0.876	-23.694	119.45
192	1	192	1.577	2.888	40.11	10926	18.735	0.531	NA	0.063	0.298	96.585	120.279
193	1	193	1.617	2.924	40.32	18724	18.788	0.584	NA	0.053	0.252	41.742	-54.843
194	1	194	1.573	2.837	40.53	8599	18.885	0.502	NA	0.096	0.459	-116.571	-158.313
195	1	195	1.519	2.766	40.74	4524	18.975	0.421	NA	0.09	0.429	-127.539	-10.968
196	1	196	1.465	2.903	40.95	12672	19.121	0.452	NA	0.147	0.699	111.218	-121.243
197	1	197	1.342	2.851	41.16	20012	19.255	0.33	NA	0.134	0.636	-157.303	91.479
198	1	198	1.285	2.875	41.37	10286	19.317	0.317	NA	0.062	0.295	157.267	-45.43
199	1	199	1.394	2.897	41.58	15908	19.428	0.398	NA	0.111	0.53	11.33	-145.937
200	1	200	1.418	3.002	41.79	25343	19.536	0.496	NA	0.108	0.513	77.05	65.72
