# Supplementary material for: Random sub-diffusion and capture of genes by the nuclear pore reduces dynamics and coordinates inter-chromosomal movement
Source: eLife. 2021 May 18;10:e66238. doi: 10.7554/eLife.66238 (PMC8195609; doi:10.7554/eLife.66238)
Supplement: Figure 6—source data 1. [file elife-66238-fig6-data1.zip › CLUST_DB/CLUST_HIS4dip_MinusH/190814_QuickCap_H4dip_MinusH_Sec_21.csv]

Nr	TID	PID	x [micron]	y [micron]	t [sec]	I [val]	Len [micron]	D2S [micron]	D2R [micron]	D2P [micron]	v [micron/sec]	α [deg]	Δα [deg]
1	1	1	1.344	1.525	0	8319	0	0	NA	NA	NA	NA	NA
2	1	2	1.328	1.549	0.21	17070	0.029	0.029	NA	0.029	0.138	124.039	NA
3	1	3	1.308	1.557	0.42	12279	0.05	0.048	NA	0.021	0.1	159.741	35.703
4	1	4	1.302	1.522	0.63	8416	0.086	0.042	NA	0.035	0.169	-99.439	100.819
5	1	5	1.293	1.514	0.84	9604	0.097	0.052	NA	0.012	0.056	-139.79	-40.351
6	1	6	1.375	1.533	1.05	8887	0.181	0.032	NA	0.084	0.399	13.353	153.143
7	1	7	1.369	1.581	1.26	12703	0.229	0.061	NA	0.048	0.228	96.679	83.325
8	1	8	1.347	1.543	1.47	7067	0.273	0.018	NA	0.044	0.209	-120.768	142.553
9	1	9	1.376	1.532	1.68	7261	0.304	0.033	NA	0.031	0.149	-21.658	99.111
10	1	10	1.369	1.563	1.89	6005	0.336	0.045	NA	0.032	0.151	102.863	124.521
11	1	11	1.313	1.559	2.1	6903	0.392	0.046	NA	0.057	0.269	-175.939	81.198
12	1	12	1.407	1.546	2.31	10382	0.488	0.066	NA	0.095	0.455	-7.854	168.085
13	1	13	1.465	1.557	2.52	10811	0.547	0.125	NA	0.059	0.282	11.506	19.36
14	1	14	1.454	1.542	2.73	9277	0.566	0.111	NA	0.019	0.091	-126.19	-137.695
15	1	15	1.431	1.528	2.94	10719	0.593	0.087	NA	0.027	0.127	-149.555	-23.366
16	1	16	1.486	1.58	3.15	10720	0.669	0.152	NA	0.076	0.36	42.929	-167.516
17	1	17	1.459	1.558	3.36	14803	0.704	0.119	NA	0.035	0.168	-141.54	175.531
18	1	18	1.473	1.593	3.57	10372	0.742	0.145	NA	0.038	0.179	68.046	-150.414
19	1	19	1.529	1.578	3.78	9341	0.799	0.192	NA	0.058	0.275	-14.529	-82.575
20	1	20	1.401	1.576	3.99	5838	0.927	0.076	NA	0.128	0.609	-178.754	-164.225
21	1	21	1.424	1.591	4.2	14382	0.955	0.103	NA	0.028	0.132	32.612	-148.634
22	1	22	1.426	1.565	4.41	5975	0.981	0.091	NA	0.026	0.123	-86.737	-119.349
23	1	23	1.447	1.538	4.62	8524	1.015	0.104	NA	0.034	0.164	-51.851	34.885
24	1	24	1.45	1.571	4.83	12876	1.048	0.115	NA	0.033	0.158	84.358	136.209
25	1	25	1.366	1.603	5.04	10220	1.139	0.081	NA	0.09	0.43	158.943	74.585
26	1	26	1.468	1.585	5.25	13326	1.242	0.137	NA	0.104	0.493	-10.242	-169.185
27	1	27	1.423	1.608	5.46	11078	1.293	0.114	NA	0.05	0.24	152.661	162.903
28	1	28	1.459	1.599	5.67	13540	1.33	0.137	NA	0.037	0.176	-13.466	-166.127
29	1	29	1.458	1.615	5.88	12398	1.345	0.145	NA	0.016	0.075	94.946	108.412
30	1	30	1.462	1.618	6.09	9235	1.35	0.15	NA	0.005	0.024	41.368	-53.578
31	1	31	1.417	1.596	6.3	12456	1.4	0.102	NA	0.049	0.235	-153.532	165.1
32	1	32	1.388	1.645	6.51	11931	1.457	0.128	NA	0.057	0.271	120.589	-85.878
33	1	33	1.393	1.589	6.72	11502	1.513	0.081	NA	0.056	0.267	-84.873	154.537
34	1	34	1.462	1.61	6.93	11409	1.584	0.145	NA	0.071	0.34	16.628	101.502
35	1	35	1.32	1.568	7.14	10165	1.732	0.05	NA	0.148	0.705	-163.711	179.66
36	1	36	1.375	1.579	7.35	7332	1.788	0.062	NA	0.056	0.266	11.018	174.73
37	1	37	1.36	1.622	7.56	14417	1.833	0.098	NA	0.045	0.216	109.019	98.001
38	1	38	1.39	1.609	7.77	10453	1.866	0.095	NA	0.033	0.157	-23.857	-132.876
39	1	39	1.322	1.544	7.98	10839	1.96	0.03	NA	0.094	0.447	-136.757	-112.9
40	1	40	1.305	1.576	8.19	10690	1.996	0.064	NA	0.036	0.171	117.363	-105.88
41	1	41	1.321	1.57	8.4	7012	2.013	0.05	NA	0.017	0.082	-20.96	-138.323
42	1	42	1.386	1.558	8.61	11528	2.079	0.053	NA	0.066	0.315	-10.554	10.406
43	1	43	1.431	1.518	8.82	6773	2.14	0.088	NA	0.06	0.286	-41.256	-30.702
44	1	44	1.449	1.49	9.03	9687	2.173	0.111	NA	0.034	0.161	-58.105	-16.849
45	1	45	1.509	1.518	9.24	10250	2.239	0.165	NA	0.066	0.314	25.073	83.178
46	1	46	1.558	1.466	9.45	5838	2.31	0.222	NA	0.07	0.336	-46.525	-71.598
47	1	47	1.535	1.487	9.66	6741	2.34	0.195	NA	0.03	0.145	137.533	-175.942
48	1	48	1.499	1.489	9.87	7135	2.376	0.16	NA	0.036	0.171	177.3	39.766
49	1	49	1.476	1.467	10.08	3790	2.408	0.144	NA	0.032	0.152	-137.045	45.656
50	1	50	1.411	1.531	10.29	3481	2.5	0.067	NA	0.091	0.436	135.519	-87.437
51	1	51	1.55	1.586	10.5	9905	2.65	0.215	NA	0.15	0.715	21.579	-113.94
52	1	52	1.558	1.536	10.71	10067	2.7	0.214	NA	0.05	0.239	-81.288	-102.867
53	1	53	1.466	1.557	10.92	6216	2.794	0.126	NA	0.094	0.447	167.207	-111.505
54	1	54	1.493	1.524	11.13	9941	2.837	0.149	NA	0.043	0.203	-51.233	141.561
55	1	55	1.537	1.551	11.34	8066	2.888	0.194	NA	0.052	0.245	32.027	83.26
56	1	56	1.421	1.537	11.55	9905	3.004	0.078	NA	0.116	0.553	-172.7	155.273
57	1	57	1.421	1.594	11.76	10385	3.061	0.103	NA	0.057	0.273	90.85	-96.45
58	1	58	1.437	1.585	11.97	10912	3.08	0.11	NA	0.019	0.089	-28.622	-119.472
59	1	59	1.468	1.548	12.18	8870	3.129	0.126	NA	0.049	0.232	-49.753	-21.131
60	1	60	1.415	1.551	12.39	7353	3.182	0.075	NA	0.054	0.255	176.84	-133.407
61	1	61	1.494	1.561	12.6	10214	3.262	0.154	NA	0.08	0.379	7.74	-169.099
62	1	62	1.483	1.567	12.81	10717	3.274	0.145	NA	0.012	0.058	152.887	145.146
63	1	63	1.517	1.552	13.02	8938	3.312	0.175	NA	0.038	0.179	-23.555	-176.442
64	1	64	1.547	1.538	13.23	7771	3.344	0.203	NA	0.033	0.155	-24.527	-0.971
65	1	65	1.472	1.535	13.44	12307	3.419	0.129	NA	0.075	0.356	-177.688	-153.161
66	1	66	1.487	1.561	13.65	7647	3.448	0.147	NA	0.029	0.14	60.915	-121.397
67	1	67	1.494	1.519	13.86	8625	3.491	0.15	NA	0.042	0.202	-79.787	-140.703
68	1	68	1.438	1.437	14.07	7549	3.591	0.129	NA	0.1	0.475	-124.353	-44.566
69	1	69	1.353	1.519	14.28	12121	3.709	0.01	NA	0.119	0.564	136.018	-99.629
70	1	70	1.429	1.481	14.49	7867	3.795	0.096	NA	0.086	0.41	-26.676	-162.694
71	1	71	1.355	1.564	14.7	10114	3.908	0.041	NA	0.112	0.535	131.799	158.475
72	1	72	1.322	1.536	14.91	12618	3.95	0.024	NA	0.043	0.205	-138.82	89.381
73	1	73	1.37	1.53	15.12	11769	3.998	0.026	NA	0.048	0.228	-7.839	130.98
74	1	74	1.579	1.49	15.33	13405	4.212	0.238	NA	0.213	1.015	-10.647	-2.807
75	1	75	1.591	1.453	15.54	7615	4.251	0.258	NA	0.039	0.187	-71.722	-61.075
76	1	76	1.588	1.401	15.75	7409	4.303	0.274	NA	0.052	0.246	-93.862	-22.14
77	1	77	1.683	1.481	15.96	14952	4.427	0.341	NA	0.124	0.591	40.201	134.064
78	1	78	1.581	1.451	16.17	6214	4.533	0.248	NA	0.106	0.506	-163.597	156.202
79	1	79	1.575	1.332	16.38	11808	4.652	0.301	NA	0.119	0.568	-92.997	70.6
80	1	80	1.561	1.338	16.59	13220	4.667	0.287	NA	0.015	0.071	159.225	-107.779
81	1	81	1.561	1.317	16.8	14662	4.688	0.301	NA	0.021	0.099	-89.165	111.61
82	1	82	1.571	1.343	17.01	11513	4.715	0.292	NA	0.028	0.132	67.745	156.91
83	1	83	1.61	1.254	17.22	12514	4.812	0.38	NA	0.097	0.46	-66.71	-134.454
84	1	84	1.614	1.377	17.43	10852	4.935	0.308	NA	0.123	0.587	87.94	154.65
85	1	85	1.581	1.357	17.64	12157	4.974	0.29	NA	0.039	0.185	-149.097	122.963
86	1	86	1.535	1.405	17.85	9585	5.04	0.226	NA	0.066	0.315	133.374	-77.529
87	1	87	1.573	1.455	18.06	8138	5.102	0.239	NA	0.062	0.296	52.917	-80.457
88	1	88	1.527	1.381	18.27	6071	5.189	0.233	NA	0.087	0.414	-121.758	-174.675
89	1	89	1.581	1.386	18.48	7584	5.243	0.275	NA	0.054	0.257	5.714	127.472
90	1	90	1.536	1.432	18.69	5083	5.308	0.213	NA	0.064	0.306	134.145	128.431
91	1	91	1.576	1.402	18.9	4953	5.358	0.263	NA	0.05	0.24	-36.93	-171.076
92	1	92	1.502	1.356	19.11	3807	5.446	0.231	NA	0.087	0.416	-148.381	-111.45
93	1	93	1.457	1.352	19.32	7731	5.49	0.207	NA	0.045	0.213	-174.759	-26.378
94	1	94	1.514	1.318	19.53	5045	5.556	0.268	NA	0.066	0.315	-30.619	144.139
95	1	95	1.529	1.304	19.74	7692	5.577	0.288	NA	0.021	0.098	-44.635	-14.016
96	1	96	1.269	1.354	19.95	6641	5.841	0.187	NA	0.264	1.259	169.025	-146.34
97	1	97	1.342	1.368	20.16	7615	5.916	0.157	NA	0.075	0.355	10.948	-158.077
98	1	98	1.275	1.419	20.37	6557	6.001	0.127	NA	0.085	0.403	143.291	132.343
99	1	99	1.372	1.335	20.58	5472	6.129	0.192	NA	0.129	0.613	-40.795	175.914
100	1	100	1.443	1.31	20.79	6242	6.204	0.236	NA	0.075	0.356	-19.132	21.663
101	1	101	1.336	1.379	21	5674	6.33	0.147	NA	0.126	0.602	147.214	166.346
102	1	102	1.385	1.334	21.21	7400	6.397	0.196	NA	0.067	0.318	-42.754	170.032
103	1	103	1.355	1.344	21.42	10434	6.429	0.181	NA	0.032	0.151	159.981	-157.265
104	1	104	1.392	1.334	21.63	10604	6.467	0.197	NA	0.038	0.18	-16.696	-176.678
105	1	105	1.33	1.37	21.84	4703	6.538	0.156	NA	0.072	0.343	149.5	166.196
106	1	106	1.385	1.35	22.05	8669	6.597	0.18	NA	0.059	0.279	-19.758	-169.258
107	1	107	1.4	1.352	22.26	8746	6.613	0.182	NA	0.016	0.075	7.959	27.717
108	1	108	1.362	1.375	22.47	7560	6.657	0.151	NA	0.044	0.211	149.156	141.197
109	1	109	1.241	1.382	22.68	9570	6.778	0.177	NA	0.121	0.578	177.011	27.855
110	1	110	1.337	1.448	22.89	6698	6.895	0.078	NA	0.117	0.557	34.553	-142.458
111	1	111	1.347	1.464	23.1	4951	6.914	0.062	NA	0.018	0.087	58.009	23.456
112	1	112	1.332	1.403	23.31	8659	6.976	0.123	NA	0.062	0.296	-103.816	-161.825
113	1	113	1.318	1.529	23.52	5706	7.102	0.026	NA	0.126	0.601	96.45	-159.734
114	1	114	1.404	1.451	23.73	7197	7.218	0.096	NA	0.116	0.552	-41.972	-138.422
115	1	115	1.367	1.483	23.94	7219	7.268	0.048	NA	0.049	0.236	139.046	-178.982
116	1	116	1.346	1.538	24.15	12313	7.327	0.013	NA	0.059	0.28	110.81	-28.236
117	1	117	1.254	1.554	24.36	17201	7.42	0.095	NA	0.094	0.447	170.224	59.414
118	1	118	1.283	1.45	24.57	11259	7.529	0.097	NA	0.109	0.518	-74.474	115.302
119	1	119	1.275	1.52	24.78	9252	7.6	0.069	NA	0.071	0.336	96.319	170.792
120	1	120	1.379	1.459	24.99	10173	7.72	0.075	NA	0.12	0.573	-30.546	-126.865
121	1	121	1.371	1.438	25.2	10079	7.742	0.091	NA	0.022	0.103	-110.264	-79.718
122	1	122	1.415	1.392	25.41	9996	7.805	0.151	NA	0.064	0.304	-46.505	63.759
123	1	123	1.442	1.411	25.62	12763	7.838	0.15	NA	0.033	0.156	34.924	81.429
124	1	124	1.46	1.45	25.83	12825	7.881	0.138	NA	0.043	0.206	65.66	30.736
125	1	125	1.367	1.379	26.04	6521	7.998	0.148	NA	0.117	0.558	-142.616	151.724
126	1	126	1.372	1.377	26.25	7387	8.004	0.15	NA	0.006	0.027	-16.619	125.997
127	1	127	1.306	1.352	26.46	8217	8.074	0.177	NA	0.07	0.335	-158.569	-141.949
128	1	128	1.354	1.352	26.67	5275	8.122	0.174	NA	0.047	0.226	0.002	158.571
129	1	129	1.502	1.344	26.88	4846	8.27	0.24	NA	0.148	0.705	-2.986	-2.989
130	1	130	1.43	1.315	27.09	3131	8.347	0.227	NA	0.077	0.368	-157.748	-154.762
131	1	131	1.637	1.25	27.3	3334	8.563	0.401	NA	0.216	1.03	-17.334	140.414
132	1	132	1.365	1.375	27.51	4716	8.862	0.152	NA	0.299	1.422	155.434	172.767
133	1	133	1.344	1.411	27.72	7816	8.904	0.114	NA	0.042	0.2	119.893	-35.54
134	1	134	1.299	1.515	27.93	4548	9.017	0.046	NA	0.113	0.539	113.559	-6.334
135	1	135	1.355	1.459	28.14	4411	9.097	0.068	NA	0.08	0.379	-44.895	-158.454
136	1	136	1.384	1.45	28.35	2715	9.126	0.085	NA	0.03	0.141	-16.421	28.474
137	1	137	1.41	1.45	28.56	5248	9.153	0.1	NA	0.026	0.126	0.769	17.19
138	1	138	1.405	1.504	28.77	3692	9.207	0.065	NA	0.054	0.257	95.235	94.466
139	1	139	1.299	1.504	28.98	2193	9.314	0.05	NA	0.107	0.508	-179.728	85.038
140	1	140	1.371	1.54	29.19	3901	9.395	0.031	NA	0.081	0.386	26.346	-153.927
141	1	141	1.358	1.521	29.4	2995	9.417	0.014	NA	0.023	0.107	-125.823	-152.169
142	1	142	1.181	1.537	29.61	1028	9.595	0.164	NA	0.178	0.847	175.083	-59.094
143	1	143	1.24	1.46	29.82	4209	9.692	0.123	NA	0.097	0.463	-52.381	132.537
144	1	144	1.381	1.419	30.03	2679	9.839	0.113	NA	0.147	0.699	-16.228	36.152
145	1	145	1.242	1.553	30.24	2291	10.033	0.106	NA	0.194	0.923	136.013	152.241
146	1	146	1.266	1.553	30.45	1158	10.057	0.083	NA	0.024	0.114	0.104	-135.909
147	1	147	1.21	1.529	30.66	1476	10.118	0.134	NA	0.061	0.29	-156.605	-156.709
148	1	148	1.339	1.512	30.87	2077	10.249	0.014	NA	0.131	0.623	-7.633	148.972
149	1	149	1.354	1.403	31.08	4814	10.358	0.123	NA	0.11	0.522	-82.356	-74.723
150	1	150	1.366	1.313	31.29	10918	10.449	0.214	NA	0.091	0.434	-82.485	-0.13
151	1	151	1.433	1.368	31.5	7974	10.536	0.181	NA	0.087	0.413	39.499	121.985
152	1	152	1.43	1.394	31.71	10400	10.562	0.157	NA	0.026	0.125	96.548	57.048
153	1	153	1.501	1.409	31.92	7827	10.636	0.195	NA	0.073	0.348	11.903	-84.645
154	1	154	1.579	1.395	32.13	5503	10.715	0.269	NA	0.079	0.378	-10.218	-22.121
155	1	155	1.541	1.448	32.34	9932	10.781	0.211	NA	0.066	0.313	126.138	136.356
156	1	156	1.526	1.431	32.55	8424	10.803	0.205	NA	0.022	0.105	-131.103	102.76
157	1	157	1.428	1.431	32.76	12704	10.901	0.126	NA	0.098	0.468	179.966	-48.931
158	1	158	1.445	1.483	32.97	11795	10.955	0.109	NA	0.054	0.259	71.765	-108.202
159	1	159	1.401	1.416	33.18	9674	11.036	0.123	NA	0.08	0.382	-123.034	165.202
160	1	160	1.464	1.475	33.39	7065	11.122	0.131	NA	0.086	0.412	42.97	166.004
161	1	161	1.517	1.548	33.6	3643	11.212	0.174	NA	0.09	0.43	54.4	11.43
162	1	162	1.515	1.414	33.81	4439	11.347	0.204	NA	0.134	0.64	-90.814	-145.213
163	1	163	1.485	1.447	34.02	8859	11.391	0.162	NA	0.045	0.213	131.427	-137.759
164	1	164	1.433	1.458	34.23	4898	11.445	0.111	NA	0.054	0.255	168.045	36.618
165	1	165	1.58	1.374	34.44	8364	11.614	0.28	NA	0.169	0.805	-29.933	162.021
166	1	166	1.502	1.387	34.65	5203	11.693	0.21	NA	0.079	0.375	170.43	-159.637
167	1	167	1.583	1.291	34.86	6410	11.818	0.334	NA	0.125	0.596	-49.84	139.73
168	1	168	1.512	1.464	35.07	4799	12.005	0.179	NA	0.187	0.889	112.188	162.028
169	1	169	1.426	1.39	35.28	5041	12.118	0.158	NA	0.113	0.539	-139.263	108.549
170	1	170	1.486	1.414	35.49	2623	12.182	0.181	NA	0.064	0.304	21.358	160.621
171	1	171	1.5	1.448	35.7	2743	12.219	0.174	NA	0.037	0.177	67.725	46.367
172	1	172	1.567	1.318	35.91	3835	12.365	0.305	NA	0.146	0.697	-62.604	-130.329
173	1	173	1.478	1.421	36.12	3050	12.502	0.17	NA	0.137	0.651	130.763	-166.633
174	1	174	1.492	1.262	36.33	6242	12.662	0.302	NA	0.16	0.763	-85.195	144.042
175	1	175	1.526	1.284	36.54	7511	12.703	0.302	NA	0.041	0.193	33.242	118.438
176	1	176	1.539	1.315	36.75	11771	12.736	0.286	NA	0.034	0.161	67.056	33.814
177	1	177	1.516	1.342	36.96	6240	12.771	0.252	NA	0.035	0.166	130.524	63.467
178	1	178	1.545	1.332	37.17	2884	12.801	0.278	NA	0.03	0.142	-17.71	-148.233
179	1	179	1.487	1.494	37.38	9657	12.973	0.147	NA	0.172	0.817	109.415	127.125
180	1	180	1.59	1.493	37.59	5883	13.075	0.248	NA	0.102	0.487	-0.643	-110.059
181	1	181	1.582	1.571	37.8	12356	13.153	0.242	NA	0.078	0.371	95.65	96.294
182	1	182	1.604	1.659	38.01	13783	13.243	0.292	NA	0.091	0.432	76.085	-19.565
183	1	183	1.699	1.52	38.22	4639	13.412	0.355	NA	0.168	0.802	-55.546	-131.632
184	1	184	1.62	1.593	38.43	9727	13.52	0.284	NA	0.108	0.514	137.391	-167.063
185	1	185	1.645	1.518	38.64	8189	13.599	0.301	NA	0.079	0.375	-71.494	151.115
186	1	186	1.591	1.578	38.85	12927	13.679	0.253	NA	0.081	0.383	131.795	-156.711
187	1	187	1.5	1.605	39.06	16876	13.774	0.175	NA	0.095	0.453	163.964	32.17
188	1	188	1.51	1.585	39.27	10207	13.797	0.176	NA	0.022	0.107	-63.254	132.782
189	1	189	1.546	1.524	39.48	9408	13.867	0.202	NA	0.07	0.334	-59.148	4.106
190	1	190	1.479	1.585	39.69	14169	13.957	0.148	NA	0.09	0.429	137.566	-163.285
191	1	191	1.482	1.556	39.9	7630	13.986	0.142	NA	0.029	0.14	-83.904	138.53
192	1	192	1.549	1.563	40.11	11071	14.053	0.208	NA	0.067	0.32	6.274	90.178
193	1	193	1.395	1.594	40.32	10965	14.21	0.086	NA	0.157	0.747	168.712	162.438
194	1	194	1.43	1.603	40.53	11707	14.246	0.116	NA	0.036	0.169	14.907	-153.805
195	1	195	1.601	1.523	40.74	12471	14.435	0.257	NA	0.189	0.901	-24.911	-39.818
196	1	196	1.499	1.519	40.95	10001	14.537	0.155	NA	0.102	0.488	-177.251	-152.34
197	1	197	1.535	1.567	41.16	15682	14.598	0.196	NA	0.06	0.288	52.668	-130.08
198	1	198	1.441	1.543	41.37	10323	14.695	0.099	NA	0.097	0.462	-165.906	141.426
199	1	199	1.461	1.498	41.58	12949	14.744	0.12	NA	0.049	0.235	-65.797	100.109
200	1	200	1.484	1.649	41.79	15319	14.897	0.187	NA	0.153	0.727	81.701	147.498
