# Supplementary material for: Random sub-diffusion and capture of genes by the nuclear pore reduces dynamics and coordinates inter-chromosomal movement
Source: eLife. 2021 May 18;10:e66238. doi: 10.7554/eLife.66238 (PMC8195609; doi:10.7554/eLife.66238)
Supplement: Figure 6—source data 1. [file elife-66238-fig6-data1.zip › CLUST_DB/CLUST_HIS4dip_MinusH/190814_QuickCap_H4dip_MinusH_Sec_22.csv]

Nr	TID	PID	x [micron]	y [micron]	t [sec]	I [val]	Len [micron]	D2S [micron]	D2R [micron]	D2P [micron]	v [micron/sec]	α [deg]	Δα [deg]
1	1	1	1.59	1.674	0	32134	0	0	NA	NA	NA	NA	NA
2	1	2	1.558	1.785	0.21	32927	0.116	0.116	NA	0.116	0.55	105.823	NA
3	1	3	1.526	1.788	0.42	31082	0.148	0.131	NA	0.032	0.154	174.057	68.234
4	1	4	1.419	1.791	0.63	31776	0.255	0.207	NA	0.107	0.512	178.89	4.833
5	1	5	1.431	1.881	0.84	31692	0.347	0.261	NA	0.092	0.436	82.093	-96.797
6	1	6	1.453	1.894	1.05	32742	0.372	0.259	NA	0.025	0.121	29.028	-53.064
7	1	7	1.414	1.849	1.26	31921	0.432	0.248	NA	0.059	0.283	-131.381	-160.409
8	1	8	1.489	1.831	1.47	32840	0.508	0.186	NA	0.077	0.365	-13.965	117.416
9	1	9	1.533	1.846	1.68	32157	0.556	0.182	NA	0.047	0.225	19.771	33.736
10	1	10	1.547	1.755	1.89	33819	0.648	0.092	NA	0.092	0.44	-81.52	-101.291
11	1	11	1.633	1.78	2.1	33587	0.738	0.115	NA	0.09	0.429	16.037	97.557
12	1	12	1.611	1.691	2.31	32296	0.83	0.028	NA	0.091	0.435	-104.039	-120.076
13	1	13	1.653	1.758	2.52	32571	0.909	0.106	NA	0.079	0.378	57.731	161.77
14	1	14	1.695	1.804	2.73	31392	0.971	0.168	NA	0.062	0.295	47.455	-10.276
15	1	15	1.761	1.741	2.94	31850	1.062	0.184	NA	0.091	0.434	-43.906	-91.362
16	1	16	1.74	1.794	3.15	32921	1.12	0.193	NA	0.058	0.274	111.409	155.315
17	1	17	1.755	1.713	3.36	32962	1.202	0.17	NA	0.082	0.392	-79.696	168.895
18	1	18	1.74	1.832	3.57	33301	1.321	0.218	NA	0.119	0.568	97.256	176.952
19	1	19	1.71	1.88	3.78	31586	1.378	0.239	NA	0.057	0.269	121.515	24.259
20	1	20	1.729	1.819	3.99	33629	1.442	0.201	NA	0.064	0.304	-72.82	165.665
21	1	21	1.655	1.799	4.2	31850	1.518	0.142	NA	0.076	0.364	-165.224	-92.404
22	1	22	1.657	1.816	4.41	32674	1.535	0.157	NA	0.017	0.08	82.345	-112.431
23	1	23	1.628	1.797	4.62	31871	1.57	0.129	NA	0.035	0.165	-147.314	130.341
24	1	24	1.651	1.784	4.83	32829	1.596	0.127	NA	0.026	0.125	-29.059	118.255
25	1	25	1.728	1.727	5.04	33704	1.692	0.148	NA	0.096	0.459	-36.75	-7.691
26	1	26	1.679	1.698	5.25	32266	1.75	0.092	NA	0.057	0.273	-149.924	-113.174
27	1	27	1.723	1.717	5.46	32887	1.797	0.14	NA	0.048	0.227	22.955	172.879
28	1	28	1.696	1.775	5.67	32669	1.862	0.147	NA	0.065	0.308	114.306	91.351
29	1	29	1.579	1.833	5.88	32403	1.993	0.159	NA	0.131	0.622	154.05	39.744
30	1	30	1.56	1.746	6.09	33322	2.081	0.078	NA	0.089	0.422	-102.135	103.815
31	1	31	1.616	1.783	6.3	32091	2.148	0.112	NA	0.067	0.32	33.822	135.957
32	1	32	1.559	1.795	6.51	33120	2.207	0.125	NA	0.058	0.278	168.758	134.937
33	1	33	1.551	1.681	6.72	32960	2.321	0.04	NA	0.114	0.542	-94.001	97.241
34	1	34	1.551	1.702	6.93	32465	2.341	0.048	NA	0.021	0.098	90.54	-175.46
35	1	35	1.584	1.617	7.14	32509	2.432	0.057	NA	0.091	0.434	-68.47	-159.01
36	1	36	1.687	1.624	7.35	32565	2.536	0.11	NA	0.104	0.493	3.866	72.337
37	1	37	1.645	1.607	7.56	32159	2.582	0.087	NA	0.046	0.218	-158.342	-162.208
38	1	38	1.596	1.767	7.77	31379	2.749	0.093	NA	0.167	0.796	106.824	-94.834
39	1	39	1.602	1.77	7.98	32347	2.755	0.097	NA	0.007	0.032	28.664	-78.16
40	1	40	1.59	1.806	8.19	33173	2.794	0.132	NA	0.038	0.182	108.723	80.058
41	1	41	1.637	1.83	8.4	33636	2.846	0.163	NA	0.052	0.249	26.541	-82.182
42	1	42	1.609	1.859	8.61	32145	2.886	0.186	NA	0.041	0.193	133.162	106.621
43	1	43	1.716	1.929	8.82	31935	3.014	0.285	NA	0.128	0.609	32.978	-100.184
44	1	44	1.754	1.886	9.03	32964	3.071	0.268	NA	0.057	0.272	-48.777	-81.755
45	1	45	1.721	1.919	9.24	33369	3.118	0.278	NA	0.046	0.221	134.437	-176.786
46	1	46	1.753	1.887	9.45	32793	3.162	0.269	NA	0.045	0.212	-45.02	-179.458
47	1	47	1.709	1.898	9.66	31891	3.208	0.254	NA	0.045	0.215	166.095	-148.885
48	1	48	1.773	1.931	9.87	32492	3.279	0.316	NA	0.071	0.34	27.192	-138.903
49	1	49	1.759	1.884	10.08	32970	3.328	0.27	NA	0.049	0.234	-105.863	-133.055
50	1	50	1.732	1.969	10.29	32127	3.418	0.327	NA	0.089	0.426	108.046	-146.091
51	1	51	1.682	1.959	10.5	32923	3.468	0.3	NA	0.05	0.24	-168.699	83.256
52	1	52	1.59	1.944	10.71	32575	3.562	0.27	NA	0.094	0.447	-170.59	-1.892
53	1	53	1.67	1.941	10.92	33529	3.642	0.279	NA	0.08	0.382	-1.902	168.688
54	1	54	1.689	1.954	11.13	32697	3.666	0.297	NA	0.024	0.113	33.871	35.773
55	1	55	1.666	1.904	11.34	31929	3.721	0.243	NA	0.055	0.262	-115.301	-149.171
56	1	56	1.659	1.903	11.55	33173	3.728	0.239	NA	0.007	0.032	-167.669	-52.369
57	1	57	1.651	1.974	11.76	33853	3.8	0.306	NA	0.072	0.342	96.973	-95.357
58	1	58	1.698	1.943	11.97	31903	3.856	0.29	NA	0.056	0.268	-33.338	-130.311
59	1	59	1.666	1.976	12.18	32533	3.901	0.312	NA	0.045	0.215	133.721	167.059
60	1	60	1.63	2.135	12.39	33348	4.064	0.463	NA	0.163	0.779	102.686	-31.035
61	1	61	1.687	2.111	12.6	31972	4.126	0.448	NA	0.062	0.294	-23.102	-125.788
62	1	62	1.742	2.129	12.81	33147	4.184	0.48	NA	0.057	0.274	18.434	41.536
63	1	63	1.714	2.095	13.02	32992	4.228	0.439	NA	0.044	0.212	-129.108	-147.542
64	1	64	1.702	1.993	13.23	28415	4.331	0.338	NA	0.103	0.489	-96.518	32.59
65	1	65	1.728	2.059	13.44	34182	4.402	0.409	NA	0.071	0.339	68.195	164.713
66	1	66	1.736	2.049	13.65	33087	4.414	0.403	NA	0.012	0.058	-52.625	-120.82
67	1	67	1.754	2.049	13.86	32703	4.433	0.409	NA	0.018	0.088	-1.878	50.747
68	1	68	1.768	2.063	14.07	32887	4.452	0.428	NA	0.02	0.095	47.038	48.916
69	1	69	1.798	1.962	14.28	32674	4.558	0.356	NA	0.106	0.503	-73.313	-120.351
70	1	70	1.703	1.977	14.49	31844	4.655	0.324	NA	0.097	0.46	171.148	-115.539
71	1	71	1.718	1.994	14.7	32454	4.677	0.345	NA	0.022	0.107	48.234	-122.915
72	1	72	1.772	1.986	14.91	31487	4.732	0.361	NA	0.055	0.26	-8.498	-56.732
73	1	73	1.743	2.048	15.12	30229	4.8	0.405	NA	0.069	0.327	114.268	122.765
74	1	74	1.799	2.099	15.33	26463	4.876	0.474	NA	0.075	0.358	41.924	-72.344
75	1	75	1.85	2.114	15.54	33638	4.929	0.511	NA	0.053	0.253	16.406	-25.518
76	1	76	1.807	2.108	15.75	33576	4.973	0.486	NA	0.044	0.209	-173.108	170.486
77	1	77	1.769	2.159	15.96	32949	5.036	0.517	NA	0.063	0.3	126.814	-60.077
78	1	78	1.86	2.12	16.17	32802	5.134	0.521	NA	0.098	0.469	-23.357	-150.172
79	1	79	1.799	2.109	16.38	28392	5.195	0.483	NA	0.061	0.291	-169.697	-146.34
80	1	80	1.819	2.128	16.59	30261	5.223	0.509	NA	0.028	0.132	44.662	-145.64
81	1	81	1.839	2.152	16.8	26272	5.253	0.539	NA	0.03	0.145	50.12	5.458
82	1	82	1.87	2.133	17.01	32823	5.29	0.538	NA	0.037	0.175	-30.116	-80.236
83	1	83	1.772	2.105	17.22	32906	5.393	0.468	NA	0.103	0.489	-163.963	-133.847
84	1	84	1.736	2.106	17.43	33553	5.429	0.456	NA	0.036	0.171	177.449	-18.588
85	1	85	1.774	2.118	17.64	32281	5.468	0.481	NA	0.04	0.189	17.522	-159.927
86	1	86	1.745	2.093	17.85	33294	5.507	0.446	NA	0.039	0.185	-138.689	-156.211
87	1	87	1.81	2.096	18.06	33621	5.573	0.476	NA	0.066	0.313	3.154	141.844
88	1	88	1.735	2.067	18.27	33576	5.653	0.419	NA	0.08	0.382	-158.722	-161.876
89	1	89	1.795	2.098	18.48	31869	5.72	0.471	NA	0.067	0.318	27.76	-173.518
90	1	90	1.839	2.169	18.69	33034	5.804	0.555	NA	0.084	0.399	58.159	30.398
91	1	91	1.787	2.148	18.9	32044	5.86	0.514	NA	0.056	0.266	-157.764	144.077
92	1	92	1.711	2.129	19.11	32672	5.939	0.471	NA	0.079	0.375	-165.954	-8.19
93	1	93	1.729	2.07	19.32	33275	6.001	0.42	NA	0.062	0.295	-72.361	93.593
94	1	94	1.783	2.108	19.53	32277	6.066	0.475	NA	0.066	0.312	34.699	107.06
95	1	95	1.761	2.165	19.74	32162	6.128	0.521	NA	0.062	0.295	111.079	76.38
96	1	96	1.696	2.231	19.95	31615	6.221	0.567	NA	0.093	0.441	134.919	23.84
97	1	97	1.747	2.157	20.16	32593	6.311	0.508	NA	0.09	0.428	-55.338	169.743
98	1	98	1.678	2.293	20.37	32640	6.462	0.625	NA	0.152	0.722	116.761	172.099
99	1	99	1.774	2.345	20.58	31878	6.571	0.696	NA	0.109	0.52	28.559	-88.202
100	1	100	1.742	2.301	20.79	32243	6.626	0.645	NA	0.054	0.259	-126.725	-155.284
101	1	101	1.678	2.242	21	32605	6.714	0.575	NA	0.088	0.417	-137.25	-10.525
102	1	102	1.633	2.312	21.21	33806	6.797	0.64	NA	0.083	0.397	122.371	-100.38
103	1	103	1.697	2.28	21.42	32512	6.868	0.616	NA	0.071	0.339	-26.625	-148.995
104	1	104	1.71	2.312	21.63	32285	6.903	0.65	NA	0.035	0.167	67.301	93.926
105	1	105	1.594	2.304	21.84	32710	7.02	0.63	NA	0.117	0.557	-175.727	116.971
106	1	106	1.652	2.24	22.05	32868	7.106	0.569	NA	0.086	0.41	-47.741	127.986
107	1	107	1.585	2.288	22.26	32119	7.188	0.614	NA	0.082	0.39	144.019	-168.24
108	1	108	1.688	2.26	22.47	31505	7.294	0.594	NA	0.106	0.506	-15.529	-159.548
109	1	109	1.717	2.272	22.68	31786	7.326	0.611	NA	0.032	0.151	22.803	38.332
110	1	110	1.791	2.212	22.89	31562	7.421	0.575	NA	0.095	0.454	-38.878	-61.682
111	1	111	1.742	2.29	23.1	33279	7.513	0.634	NA	0.092	0.437	122.271	161.149
112	1	112	1.638	2.319	23.31	32940	7.621	0.647	NA	0.108	0.514	164.269	41.998
113	1	113	1.674	2.26	23.52	32644	7.689	0.592	NA	0.068	0.326	-58.813	136.918
114	1	114	1.702	2.245	23.73	32738	7.722	0.582	NA	0.033	0.155	-28.522	30.291
115	1	115	1.752	2.204	23.94	28480	7.786	0.555	NA	0.064	0.306	-38.885	-10.363
116	1	116	1.835	2.169	24.15	27434	7.876	0.553	NA	0.09	0.428	-22.93	15.954
117	1	117	1.827	2.156	24.36	22092	7.892	0.538	NA	0.015	0.072	-121.769	-98.838
118	1	118	1.833	2.153	24.57	29920	7.898	0.538	NA	0.007	0.032	-26.809	94.959
119	1	119	1.764	2.136	24.78	33011	7.97	0.494	NA	0.071	0.34	-166.29	-139.48
120	1	120	1.756	2.172	24.99	26852	8.006	0.525	NA	0.036	0.171	102.796	-90.915
121	1	121	1.875	2.046	25.2	33203	8.179	0.468	NA	0.173	0.824	-46.693	-149.489
122	1	122	1.914	2.108	25.41	33461	8.252	0.542	NA	0.074	0.351	57.703	104.396
123	1	123	1.879	2.04	25.62	32633	8.328	0.467	NA	0.076	0.363	-117.314	-175.017
124	1	124	1.873	2.127	25.83	32729	8.416	0.535	NA	0.087	0.416	93.782	-148.904
125	1	125	1.916	2.142	26.04	32802	8.461	0.571	NA	0.045	0.216	19.311	-74.471
126	1	126	1.899	2.072	26.25	33713	8.534	0.504	NA	0.072	0.345	-104.028	-123.34
127	1	127	1.861	2.058	26.46	24068	8.574	0.47	NA	0.04	0.191	-159.23	-55.202
128	1	128	1.919	2.115	26.67	18385	8.655	0.551	NA	0.081	0.387	45.035	-155.735
129	1	129	1.958	2.077	26.88	26340	8.71	0.546	NA	0.055	0.261	-44.366	-89.401
130	1	130	1.968	1.986	27.09	25529	8.802	0.49	NA	0.092	0.438	-83.572	-39.207
131	1	131	1.973	2.039	27.3	25431	8.855	0.529	NA	0.053	0.254	85.164	168.736
132	1	132	1.937	2.023	27.51	33495	8.894	0.492	NA	0.039	0.185	-155.7	119.136
133	1	133	1.841	2.059	27.72	33203	8.997	0.46	NA	0.102	0.488	159.384	-44.916
134	1	134	1.845	2.09	27.93	22216	9.028	0.488	NA	0.031	0.148	83.456	-75.927
135	1	135	1.899	2.073	28.14	27835	9.085	0.505	NA	0.057	0.271	-17.564	-101.02
136	1	136	1.905	2.087	28.35	28851	9.1	0.519	NA	0.015	0.072	67.805	85.369
137	1	137	1.867	2.092	28.56	31921	9.138	0.502	NA	0.038	0.182	171.929	104.125
138	1	138	1.826	2.041	28.77	32804	9.203	0.437	NA	0.065	0.308	-128.647	59.424
139	1	139	1.785	2.102	28.98	31871	9.276	0.471	NA	0.073	0.349	124.227	-107.126
140	1	140	1.707	2.101	29.19	31534	9.355	0.443	NA	0.079	0.374	-179.458	56.315
141	1	141	1.699	2.071	29.4	31886	9.386	0.412	NA	0.031	0.149	-103.251	76.207
142	1	142	1.669	2.089	29.61	32561	9.422	0.423	NA	0.036	0.171	148.812	-107.937
143	1	143	1.541	2.084	29.82	30862	9.549	0.413	NA	0.127	0.607	-177.444	33.744
144	1	144	1.53	2.09	30.03	32618	9.563	0.421	NA	0.014	0.064	150.018	-32.538
145	1	145	1.511	2.078	30.24	32317	9.585	0.412	NA	0.022	0.105	-146.401	63.582
146	1	146	1.564	1.946	30.45	32725	9.728	0.273	NA	0.143	0.679	-68.327	78.074
147	1	147	1.591	1.932	30.66	32480	9.758	0.258	NA	0.03	0.144	-26.462	41.864
148	1	148	1.556	1.974	30.87	33482	9.812	0.302	NA	0.055	0.26	129.757	156.22
149	1	149	1.493	1.986	31.08	33331	9.877	0.327	NA	0.064	0.306	169.021	39.264
150	1	150	1.414	1.87	31.29	32189	10.017	0.263	NA	0.141	0.669	-124.019	66.96
151	1	151	1.509	1.84	31.5	32881	10.116	0.185	NA	0.099	0.47	-17.349	106.67
152	1	152	1.564	1.951	31.71	32889	10.239	0.278	NA	0.123	0.588	63.405	80.753
153	1	153	1.573	1.982	31.92	33279	10.272	0.309	NA	0.033	0.156	74.475	11.07
154	1	154	1.657	1.912	32.13	33024	10.382	0.247	NA	0.11	0.524	-39.835	-114.31
155	1	155	1.639	1.967	32.34	33429	10.44	0.297	NA	0.058	0.276	108.012	147.847
156	1	156	1.55	1.944	32.55	32893	10.532	0.273	NA	0.092	0.437	-165.482	86.506
157	1	157	1.446	1.923	32.76	32194	10.638	0.288	NA	0.106	0.505	-168.721	-3.239
158	1	158	1.42	1.945	32.97	32258	10.672	0.32	NA	0.034	0.162	139.668	-51.612
159	1	159	1.462	1.933	33.18	33175	10.715	0.289	NA	0.043	0.204	-16.109	-155.776
160	1	160	1.513	1.906	33.39	33058	10.773	0.245	NA	0.058	0.276	-27.948	-11.839
161	1	161	1.396	1.984	33.6	32998	10.913	0.365	NA	0.14	0.667	146.482	174.429
162	1	162	1.427	1.995	33.81	31895	10.946	0.36	NA	0.033	0.159	19.449	-127.032
163	1	163	1.644	1.881	34.02	33553	11.191	0.214	NA	0.245	1.166	-27.754	-47.203
164	1	164	1.511	1.922	34.23	31812	11.33	0.26	NA	0.139	0.662	162.619	-169.627
165	1	165	1.527	1.895	34.44	32546	11.361	0.23	NA	0.031	0.147	-60.02	137.36
166	1	166	1.562	1.911	34.65	32859	11.4	0.239	NA	0.039	0.184	24.242	84.262
167	1	167	1.582	1.965	34.86	32550	11.457	0.291	NA	0.057	0.271	69.992	45.75
168	1	168	1.565	2	35.07	33132	11.495	0.327	NA	0.039	0.184	114.956	44.964
169	1	169	1.569	1.99	35.28	33151	11.505	0.317	NA	0.01	0.047	-69.643	175.401
170	1	170	1.612	1.982	35.49	33361	11.549	0.309	NA	0.044	0.208	-11.537	58.106
171	1	171	1.633	2.07	35.7	28942	11.639	0.398	NA	0.09	0.431	76.284	87.821
172	1	172	1.639	2.111	35.91	20616	11.681	0.44	NA	0.042	0.198	82.097	5.813
173	1	173	1.658	2.172	36.12	20358	11.746	0.503	NA	0.065	0.308	72.708	-9.39
174	1	174	1.651	2.161	36.33	30400	11.759	0.491	NA	0.014	0.065	-118.918	168.375
175	1	175	1.607	2.146	36.54	9480	11.806	0.472	NA	0.046	0.221	-161.225	-42.307
176	1	176	1.617	2.067	36.75	10954	11.885	0.394	NA	0.079	0.378	-82.825	78.4
177	1	177	1.539	2.049	36.96	10826	11.966	0.379	NA	0.081	0.385	-167.189	-84.364
178	1	178	1.562	2.191	37.17	23658	12.11	0.518	NA	0.144	0.686	80.489	-112.322
179	1	179	1.521	2.199	37.38	28548	12.152	0.53	NA	0.042	0.199	169.068	88.579
180	1	180	1.575	2.205	37.59	33290	12.206	0.531	NA	0.054	0.257	6.497	-162.571
181	1	181	1.605	2.153	37.8	32712	12.266	0.479	NA	0.061	0.289	-59.782	-66.28
182	1	182	1.641	2.147	38.01	33674	12.302	0.476	NA	0.036	0.17	-8.937	50.845
183	1	183	1.629	2.172	38.22	32637	12.33	0.5	NA	0.028	0.133	115.595	124.532
184	1	184	1.647	2.142	38.43	29832	12.366	0.472	NA	0.035	0.169	-58.015	-173.61
185	1	185	1.591	2.181	38.64	33299	12.434	0.507	NA	0.068	0.326	146.001	-155.984
186	1	186	1.673	2.15	38.85	33514	12.522	0.483	NA	0.088	0.421	-20.477	-166.478
187	1	187	1.614	2.198	39.06	32689	12.599	0.525	NA	0.076	0.364	140.679	161.156
188	1	188	1.711	2.245	39.27	21098	12.706	0.584	NA	0.108	0.513	25.729	-114.95
189	1	189	1.647	2.255	39.48	30259	12.772	0.584	NA	0.065	0.31	170.793	145.064
190	1	190	1.702	2.28	39.69	33184	12.832	0.617	NA	0.06	0.288	24.404	-146.389
191	1	191	1.6	2.38	39.9	33198	12.975	0.707	NA	0.143	0.681	135.639	111.235
192	1	192	1.629	2.309	40.11	32733	13.053	0.636	NA	0.077	0.369	-67.427	156.934
193	1	193	1.594	2.387	40.32	33083	13.138	0.713	NA	0.085	0.406	114.351	-178.222
194	1	194	1.621	2.297	40.53	31914	13.232	0.624	NA	0.094	0.446	-73.635	172.014
195	1	195	1.579	2.271	40.74	32343	13.28	0.597	NA	0.049	0.231	-147.94	-74.305
196	1	196	1.574	2.41	40.95	33081	13.419	0.736	NA	0.139	0.661	92.159	-119.901
197	1	197	1.58	2.365	41.16	33154	13.464	0.691	NA	0.045	0.215	-82.252	-174.411
198	1	198	1.579	2.376	41.37	32761	13.475	0.702	NA	0.011	0.053	96.445	178.696
199	1	199	1.611	2.441	41.58	33422	13.547	0.767	NA	0.072	0.343	64.059	-32.385
200	1	200	1.653	2.416	41.79	33181	13.596	0.745	NA	0.049	0.234	-30.079	-94.138
