# Supplementary material for: Random sub-diffusion and capture of genes by the nuclear pore reduces dynamics and coordinates inter-chromosomal movement
Source: eLife. 2021 May 18;10:e66238. doi: 10.7554/eLife.66238 (PMC8195609; doi:10.7554/eLife.66238)
Supplement: Figure 6—source data 1. [file elife-66238-fig6-data1.zip › CLUST_DB/CLUST_HIS4dip_MinusH/190814_QuickCap_H4dip_MinusH_Sec_24.csv]

Nr	TID	PID	x [micron]	y [micron]	t [sec]	I [val]	Len [micron]	D2S [micron]	D2R [micron]	D2P [micron]	v [micron/sec]	α [deg]	Δα [deg]
1	1	1	1.805	2.19	0	15513	0	0	NA	NA	NA	NA	NA
2	1	2	1.922	2.218	0.21	13527	0.12	0.12	NA	0.12	0.572	13.297	NA
3	1	3	1.8	2.309	0.42	10472	0.273	0.119	NA	0.153	0.728	143.229	129.932
4	1	4	1.76	2.318	0.63	15155	0.313	0.136	NA	0.04	0.192	167.213	23.984
5	1	5	1.915	2.114	0.84	5239	0.569	0.133	NA	0.256	1.22	-52.942	139.846
6	1	6	1.978	2.069	1.05	6114	0.648	0.211	NA	0.078	0.372	-35.332	17.609
7	1	7	1.939	2.156	1.26	6116	0.744	0.138	NA	0.096	0.458	114.302	149.635
8	1	8	1.765	2.268	1.47	8119	0.95	0.088	NA	0.207	0.983	147.321	33.018
9	1	9	1.843	2.203	1.68	9139	1.052	0.04	NA	0.102	0.485	-39.727	172.953
10	1	10	1.847	2.128	1.89	12298	1.127	0.075	NA	0.075	0.357	-87.431	-47.704
11	1	11	1.666	2.022	2.1	11872	1.337	0.218	NA	0.209	0.997	-149.784	-62.354
12	1	12	1.803	2.081	2.31	11200	1.485	0.109	NA	0.149	0.708	23.142	172.926
13	1	13	1.672	2.083	2.52	4196	1.615	0.171	NA	0.13	0.62	178.886	155.745
14	1	14	1.947	2.046	2.73	4949	1.893	0.202	NA	0.277	1.321	-7.666	173.448
15	1	15	2.057	1.963	2.94	9207	2.03	0.338	NA	0.137	0.653	-37.173	-29.508
16	1	16	1.969	2.116	3.15	7795	2.206	0.18	NA	0.176	0.837	119.722	156.896
17	1	17	2.032	2.125	3.36	8185	2.269	0.236	NA	0.063	0.301	7.93	-111.792
18	1	18	1.958	2.101	3.57	7208	2.346	0.177	NA	0.077	0.368	-162.027	-169.957
19	1	19	1.949	2.137	3.78	3502	2.384	0.153	NA	0.038	0.179	104.889	-93.084
20	1	20	1.945	2.024	3.99	10715	2.497	0.217	NA	0.113	0.54	-91.947	163.164
21	1	21	1.965	2.132	4.2	7656	2.607	0.169	NA	0.11	0.525	79.656	171.603
22	1	22	1.978	2.073	4.41	8189	2.669	0.209	NA	0.061	0.293	-77.081	-156.736
23	1	23	1.838	2.215	4.62	8680	2.869	0.041	NA	0.2	0.952	134.464	-148.455
24	1	24	1.954	2.192	4.83	8556	2.987	0.149	NA	0.118	0.562	-11.297	-145.761
25	1	25	1.796	2.217	5.04	3086	3.147	0.029	NA	0.16	0.763	171.053	-177.65
26	1	26	2.029	2.168	5.25	8115	3.385	0.225	NA	0.239	1.136	-11.775	177.172
27	1	27	1.988	2.142	5.46	5124	3.435	0.189	NA	0.049	0.235	-147.413	-135.638
28	1	28	2.052	2.228	5.67	8360	3.543	0.249	NA	0.108	0.513	53.35	-159.237
29	1	29	1.91	2.169	5.88	8718	3.696	0.107	NA	0.154	0.731	-157.483	149.167
30	1	30	1.85	2.232	6.09	17427	3.783	0.062	NA	0.087	0.413	133.403	-69.115
31	1	31	1.823	2.211	6.3	9465	3.817	0.028	NA	0.034	0.164	-142.398	84.2
32	1	32	1.739	2.215	6.51	12437	3.902	0.071	NA	0.084	0.401	177.177	-40.425
33	1	33	1.766	2.147	6.72	12456	3.975	0.059	NA	0.074	0.351	-68.514	114.309
34	1	34	1.788	2.07	6.93	7293	4.055	0.122	NA	0.08	0.382	-73.838	-5.324
35	1	35	1.95	2.124	7.14	6769	4.226	0.159	NA	0.171	0.813	18.423	92.261
36	1	36	1.884	2.172	7.35	12819	4.308	0.081	NA	0.082	0.39	143.956	125.533
37	1	37	1.633	2.225	7.56	17565	4.565	0.176	NA	0.257	1.223	168.081	24.125
38	1	38	1.831	2.151	7.77	15016	4.776	0.047	NA	0.211	1.007	-20.514	171.405
39	1	39	1.856	2.143	7.98	13218	4.803	0.069	NA	0.027	0.126	-17.476	3.039
40	1	40	1.902	2.212	8.19	12228	4.886	0.099	NA	0.083	0.394	56.01	73.485
41	1	41	2.08	2.186	8.4	9595	5.065	0.274	NA	0.179	0.852	-8.147	-64.157
42	1	42	2.074	2.032	8.61	8736	5.219	0.312	NA	0.155	0.737	-91.892	-83.744
43	1	43	2.043	2.075	8.82	7635	5.273	0.264	NA	0.054	0.255	126.051	-142.057
44	1	44	2.037	2.011	9.03	15906	5.337	0.293	NA	0.064	0.303	-95.31	138.639
45	1	45	1.884	2.083	9.24	11456	5.505	0.133	NA	0.169	0.804	154.934	-109.756
46	1	46	1.954	2.048	9.45	5777	5.584	0.206	NA	0.078	0.372	-26.449	178.616
47	1	47	1.985	1.957	9.66	12631	5.68	0.294	NA	0.096	0.458	-71.534	-45.084
48	1	48	2.025	2.153	9.87	12330	5.88	0.223	NA	0.2	0.951	78.27	149.804
49	1	49	1.95	2.084	10.08	17512	5.981	0.18	NA	0.101	0.483	-137.54	144.19
50	1	50	1.841	2.024	10.29	23404	6.105	0.17	NA	0.124	0.592	-151.211	-13.671
51	1	51	1.859	1.959	10.5	15135	6.173	0.238	NA	0.068	0.323	-75.408	75.803
52	1	52	1.857	2.033	10.71	14984	6.248	0.165	NA	0.075	0.355	91.111	166.519
53	1	53	1.883	2	10.92	11526	6.29	0.206	NA	0.042	0.201	-52.267	-143.378
54	1	54	1.904	1.938	11.13	7829	6.355	0.271	NA	0.065	0.31	-70.682	-18.415
55	1	55	1.867	2.009	11.34	5604	6.435	0.191	NA	0.08	0.381	117.772	-171.546
56	1	56	1.926	2.035	11.55	7018	6.499	0.197	NA	0.064	0.306	23.528	-94.243
57	1	57	1.86	2.057	11.76	7844	6.569	0.144	NA	0.07	0.331	161.395	137.867
58	1	58	1.839	2.093	11.97	6395	6.61	0.103	NA	0.041	0.197	120.761	-40.634
59	1	59	1.922	2.017	12.18	5851	6.722	0.209	NA	0.112	0.535	-42.538	-163.299
60	1	60	1.813	2.059	12.39	4898	6.839	0.131	NA	0.117	0.556	158.535	-158.927
61	1	61	1.812	2.01	12.6	9190	6.888	0.18	NA	0.049	0.235	-90.66	110.805
62	1	62	1.947	2.104	12.81	5073	7.052	0.166	NA	0.164	0.781	34.753	125.413
63	1	63	1.922	2.115	13.02	12750	7.08	0.139	NA	0.028	0.131	155.834	121.082
64	1	64	1.979	2.086	13.23	12957	7.144	0.203	NA	0.064	0.306	-27.106	177.06
65	1	65	2.13	2.097	13.44	7933	7.295	0.338	NA	0.151	0.719	4.196	31.302
66	1	66	2.136	2.035	13.65	10011	7.357	0.365	NA	0.062	0.295	-84.679	-88.875
67	1	67	2.156	2.004	13.86	10538	7.394	0.397	NA	0.037	0.174	-56.431	28.248
68	1	68	2.131	1.965	14.07	4904	7.441	0.396	NA	0.047	0.223	-122.584	-66.153
69	1	69	2.065	2.08	14.28	9578	7.573	0.282	NA	0.132	0.63	119.624	-117.792
70	1	70	1.962	2.149	14.49	6338	7.697	0.162	NA	0.124	0.591	146.071	26.447
71	1	71	1.918	2.189	14.7	6602	7.757	0.112	NA	0.06	0.284	138.167	-7.904
72	1	72	1.877	2.103	14.91	2632	7.852	0.113	NA	0.095	0.454	-114.973	106.86
73	1	73	2.016	1.986	15.12	8083	8.034	0.294	NA	0.182	0.864	-40.079	74.894
74	1	74	1.962	2.036	15.33	10519	8.108	0.22	NA	0.074	0.353	137.562	177.641
75	1	75	2.016	2.048	15.54	6553	8.164	0.254	NA	0.056	0.267	12.428	-125.134
76	1	76	1.959	2.024	15.75	10668	8.226	0.226	NA	0.062	0.295	-157.594	-170.022
77	1	77	1.834	2.087	15.96	5390	8.365	0.108	NA	0.139	0.664	153.384	-49.022
78	1	78	1.909	1.976	16.17	3654	8.499	0.238	NA	0.133	0.635	-56.142	150.474
79	1	79	2.013	2.13	16.38	7110	8.685	0.216	NA	0.186	0.886	55.817	111.959
80	1	80	1.874	2	16.59	5787	8.875	0.202	NA	0.19	0.906	-136.96	167.223
81	1	81	2.093	1.991	16.8	6636	9.094	0.35	NA	0.219	1.045	-2.361	134.6
82	1	82	2.049	1.998	17.01	5092	9.139	0.311	NA	0.045	0.212	171.164	173.525
83	1	83	2.066	1.89	17.22	9162	9.248	0.398	NA	0.109	0.519	-81.164	107.672
84	1	84	2.129	1.95	17.43	12793	9.334	0.403	NA	0.087	0.412	43.609	124.773
85	1	85	2.076	1.97	17.64	7490	9.39	0.349	NA	0.056	0.267	159.181	115.572
86	1	86	2.086	1.92	17.85	6229	9.441	0.39	NA	0.05	0.24	-78.898	121.921
87	1	87	1.985	2.155	18.06	11709	9.696	0.183	NA	0.255	1.216	113.227	-167.875
88	1	88	1.845	2.13	18.27	4923	9.839	0.072	NA	0.143	0.68	-170.133	76.64
89	1	89	1.874	2.124	18.48	7217	9.869	0.095	NA	0.03	0.144	-11.602	158.531
90	1	90	1.878	2.072	18.69	4123	9.922	0.139	NA	0.053	0.251	-86.056	-74.454
91	1	91	1.863	2.269	18.9	5205	10.12	0.097	NA	0.198	0.942	94.469	-179.475
92	1	92	1.847	2.273	19.11	4379	10.136	0.092	NA	0.016	0.076	166.032	71.563
93	1	93	1.856	2.248	19.32	8855	10.162	0.077	NA	0.026	0.125	-70.489	123.479
94	1	94	1.967	2.204	19.53	5495	10.282	0.162	NA	0.12	0.571	-21.734	48.756
95	1	95	1.886	2.315	19.74	8740	10.42	0.148	NA	0.138	0.657	126.297	148.031
96	1	96	2.02	2.288	19.95	12319	10.557	0.236	NA	0.137	0.653	-11.342	-137.639
97	1	97	2.108	2.234	20.16	16883	10.661	0.306	NA	0.103	0.493	-31.411	-20.069
98	1	98	2.072	2.149	20.37	12580	10.753	0.27	NA	0.092	0.439	-113.056	-81.646
99	1	99	1.98	2.121	20.58	8354	10.849	0.188	NA	0.097	0.46	-162.962	-49.905
100	1	100	1.933	2.153	20.79	11125	10.906	0.133	NA	0.057	0.27	145.286	-51.752
101	1	101	2.045	1.994	21	14549	11.101	0.31	NA	0.194	0.926	-54.693	160.021
102	1	102	2.097	1.989	21.21	19810	11.153	0.354	NA	0.052	0.248	-5.633	49.06
103	1	103	2.161	1.921	21.42	11509	11.246	0.446	NA	0.093	0.444	-47.147	-41.514
104	1	104	2.092	1.93	21.63	12482	11.315	0.387	NA	0.069	0.328	172.47	-140.382
105	1	105	2.026	2.027	21.84	9239	11.432	0.275	NA	0.117	0.557	124.239	-48.232
106	1	106	2.088	2.037	22.05	11547	11.495	0.322	NA	0.063	0.299	9.211	-115.027
107	1	107	2.048	2.186	22.26	14519	11.649	0.242	NA	0.154	0.735	105.31	96.099
108	1	108	2.126	2.195	22.47	9917	11.728	0.321	NA	0.079	0.376	6.929	-98.382
109	1	109	2.106	2.18	22.68	14781	11.753	0.301	NA	0.025	0.121	-142.834	-149.763
110	1	110	2.129	2.171	22.89	16797	11.777	0.324	NA	0.024	0.115	-20.545	122.289
111	1	111	2.09	2.12	23.1	19618	11.842	0.293	NA	0.064	0.306	-127.27	-106.725
112	1	112	1.983	2.131	23.31	12185	11.949	0.187	NA	0.107	0.512	173.951	-58.779
113	1	113	2.069	2.038	23.52	5066	12.077	0.305	NA	0.127	0.607	-47.178	138.871
114	1	114	2.053	1.948	23.73	4221	12.169	0.346	NA	0.092	0.438	-100.459	-53.281
115	1	115	2.11	1.937	23.94	14549	12.227	0.396	NA	0.058	0.277	-9.959	90.5
116	1	116	2.151	1.873	24.15	8134	12.303	0.469	NA	0.076	0.363	-57.457	-47.498
117	1	117	2.07	1.94	24.36	19746	12.408	0.364	NA	0.105	0.5	140.367	-162.175
118	1	118	2.037	1.94	24.57	11080	12.441	0.34	NA	0.034	0.16	179.734	39.366
119	1	119	1.96	1.974	24.78	10685	12.525	0.266	NA	0.084	0.399	156.285	-23.448
120	1	120	1.923	1.978	24.99	19852	12.562	0.242	NA	0.037	0.176	173.54	17.255
121	1	121	1.917	2.002	25.2	22107	12.587	0.219	NA	0.025	0.119	103.22	-70.321
122	1	122	1.895	2.042	25.41	6897	12.633	0.173	NA	0.045	0.216	119.701	16.481
123	1	123	1.916	2	25.62	12883	12.68	0.22	NA	0.047	0.224	-63.339	176.96
124	1	124	1.893	2.021	25.83	12763	12.711	0.19	NA	0.032	0.15	136.958	-159.703
125	1	125	1.879	2.063	26.04	17192	12.755	0.147	NA	0.043	0.206	108.145	-28.813
126	1	126	1.788	2.183	26.25	13311	12.905	0.019	NA	0.151	0.718	127.285	19.14
127	1	127	1.783	2.234	26.46	12032	12.957	0.049	NA	0.052	0.247	95.537	-31.748
128	1	128	1.845	2.202	26.67	14271	13.027	0.041	NA	0.07	0.334	-27.748	-123.285
129	1	129	1.881	2.279	26.88	13979	13.112	0.116	NA	0.085	0.403	65.327	93.075
130	1	130	1.858	2.228	27.09	18901	13.168	0.065	NA	0.056	0.265	-114.01	-179.338
131	1	131	2.001	2.073	27.3	7965	13.378	0.228	NA	0.21	1.002	-47.252	66.758
132	1	132	1.952	2.117	27.51	13582	13.443	0.164	NA	0.065	0.311	137.676	-175.071
133	1	133	1.962	1.971	27.72	13184	13.59	0.269	NA	0.146	0.698	-86.248	136.076
134	1	134	1.942	2.002	27.93	11364	13.627	0.233	NA	0.037	0.175	122.56	-151.192
135	1	135	1.901	2.088	28.14	19200	13.722	0.14	NA	0.096	0.455	115.442	-7.118
136	1	136	1.936	2.085	28.35	14092	13.757	0.168	NA	0.035	0.168	-4.509	-119.951
137	1	137	1.847	2.074	28.56	13030	13.847	0.123	NA	0.09	0.427	-172.971	-168.462
138	1	138	1.794	2.106	28.77	23537	13.909	0.085	NA	0.062	0.295	149.848	-37.181
139	1	139	1.801	2.071	28.98	22525	13.945	0.119	NA	0.035	0.169	-77.46	132.693
140	1	140	1.836	2.088	29.19	15601	13.983	0.107	NA	0.038	0.182	26.231	103.69
141	1	141	1.795	2.271	29.4	17557	14.17	0.082	NA	0.188	0.894	102.393	76.162
142	1	142	1.795	2.133	29.61	10709	14.309	0.059	NA	0.139	0.66	-90.155	167.452
143	1	143	1.861	2.05	29.82	10752	14.415	0.15	NA	0.105	0.502	-51.14	39.014
144	1	144	1.814	2.162	30.03	14325	14.536	0.029	NA	0.122	0.579	112.73	163.871
145	1	145	1.928	2.069	30.24	10956	14.684	0.173	NA	0.148	0.703	-39.427	-152.158
146	1	146	1.893	2.009	30.45	18628	14.753	0.201	NA	0.069	0.328	-120.311	-80.883
147	1	147	1.912	1.909	30.66	4605	14.854	0.3	NA	0.102	0.484	-79.602	40.709
148	1	148	1.884	2.013	30.87	8023	14.962	0.193	NA	0.108	0.513	105.088	-175.31
149	1	149	1.818	1.934	31.08	9710	15.065	0.256	NA	0.103	0.491	-129.764	125.148
150	1	150	1.792	1.927	31.29	10963	15.092	0.264	NA	0.027	0.13	-164.089	-34.325
151	1	151	1.814	2.051	31.5	12601	15.218	0.14	NA	0.126	0.6	79.834	-116.077
152	1	152	1.891	1.984	31.71	11579	15.32	0.223	NA	0.102	0.486	-40.618	-120.452
153	1	153	1.96	2.05	31.92	12959	15.415	0.209	NA	0.095	0.45	43.715	84.333
154	1	154	1.98	1.983	32.13	9198	15.485	0.271	NA	0.07	0.333	-72.976	-116.69
155	1	155	1.835	2.008	32.34	9785	15.632	0.185	NA	0.147	0.702	170.228	-116.796
156	1	156	1.973	2.005	32.55	12384	15.771	0.249	NA	0.138	0.659	-1.074	-171.302
157	1	157	1.94	1.987	32.76	12680	15.808	0.244	NA	0.037	0.177	-150.659	-149.585
158	1	158	1.929	1.977	32.97	16584	15.823	0.247	NA	0.015	0.071	-137.451	13.208
159	1	159	1.925	1.962	33.18	14126	15.838	0.257	NA	0.015	0.073	-108.517	28.934
160	1	160	1.931	2.01	33.39	17764	15.887	0.219	NA	0.049	0.231	81.977	-169.506
161	1	161	2.028	2.107	33.6	17617	16.024	0.238	NA	0.137	0.653	44.935	-37.042
162	1	162	1.964	1.975	33.81	10496	16.171	0.267	NA	0.147	0.7	-115.831	-160.766
163	1	163	1.886	2.028	34.02	11468	16.265	0.181	NA	0.094	0.449	145.605	-98.564
164	1	164	1.959	1.983	34.23	7481	16.351	0.258	NA	0.086	0.409	-31.609	-177.214
165	1	165	1.948	2.088	34.44	12157	16.456	0.176	NA	0.105	0.502	96.042	127.651
166	1	166	2.068	2.08	34.65	9621	16.576	0.284	NA	0.12	0.57	-3.731	-99.773
167	1	167	1.903	2.035	34.86	6705	16.747	0.183	NA	0.171	0.813	-164.679	-160.948
168	1	168	1.798	2.079	35.07	4808	16.861	0.112	NA	0.114	0.543	157.617	-37.705
169	1	169	1.929	2.015	35.28	6090	17.007	0.215	NA	0.146	0.697	-25.936	176.447
170	1	170	1.894	2.127	35.49	5363	17.125	0.109	NA	0.117	0.559	107.504	133.44
171	1	171	1.928	1.972	35.7	14272	17.283	0.25	NA	0.159	0.755	-77.706	174.79
172	1	172	1.845	1.986	35.91	16245	17.367	0.208	NA	0.084	0.4	170.517	-111.776
173	1	173	1.966	1.961	36.12	11037	17.491	0.28	NA	0.123	0.587	-11.677	177.805
174	1	174	1.985	1.963	36.33	8531	17.51	0.289	NA	0.019	0.092	6.998	18.676
175	1	175	1.949	1.956	36.54	13482	17.546	0.275	NA	0.036	0.172	-169.218	-176.217
176	1	176	2.01	1.998	36.75	10148	17.62	0.28	NA	0.074	0.351	34.828	-155.953
177	1	177	1.972	1.974	36.96	9335	17.665	0.273	NA	0.045	0.214	-147.596	177.576
178	1	178	1.922	1.972	37.17	18197	17.715	0.247	NA	0.05	0.239	-177.624	-30.029
179	1	179	2.005	2.011	37.38	24383	17.807	0.268	NA	0.092	0.438	24.931	-157.445
180	1	180	1.992	1.994	37.59	8864	17.828	0.271	NA	0.021	0.099	-127.645	-152.576
181	1	181	1.993	1.961	37.8	9265	17.861	0.296	NA	0.033	0.158	-89.632	38.013
182	1	182	1.959	2.011	38.01	15714	17.921	0.236	NA	0.06	0.286	123.824	-146.544
183	1	183	2.04	1.938	38.22	10592	18.03	0.344	NA	0.109	0.519	-42.074	-165.898
184	1	184	2.01	1.964	38.43	20317	18.07	0.305	NA	0.04	0.189	139.546	-178.38
185	1	185	2.062	2.035	38.64	16940	18.158	0.299	NA	0.088	0.421	53.847	-85.699
186	1	186	1.981	1.831	38.85	18423	18.378	0.4	NA	0.22	1.049	-111.615	-165.462
187	1	187	1.979	1.813	39.06	15259	18.396	0.415	NA	0.018	0.085	-94.083	17.533
188	1	188	1.87	1.924	39.27	14745	18.552	0.274	NA	0.156	0.743	134.69	-131.227
189	1	189	1.843	1.89	39.48	9941	18.596	0.303	NA	0.043	0.207	-128.663	96.646
190	1	190	1.973	1.803	39.69	19076	18.752	0.422	NA	0.157	0.746	-33.755	94.908
191	1	191	1.866	1.915	39.9	18060	18.907	0.282	NA	0.155	0.737	133.41	167.166
192	1	192	1.949	1.964	40.11	20686	19.003	0.268	NA	0.096	0.455	30.492	-102.918
193	1	193	2.021	2.012	40.32	21928	19.09	0.279	NA	0.087	0.414	34.018	3.526
194	1	194	2.016	1.933	40.53	20053	19.169	0.333	NA	0.08	0.379	-93.275	-127.293
195	1	195	1.992	1.946	40.74	15541	19.197	0.308	NA	0.027	0.13	151.542	-115.184
196	1	196	1.982	1.85	40.95	17303	19.293	0.383	NA	0.096	0.458	-96.045	112.413
197	1	197	2.02	1.926	41.16	17536	19.378	0.341	NA	0.085	0.403	63.19	159.235
198	1	198	2.073	1.897	41.37	14830	19.438	0.397	NA	0.06	0.286	-28.5	-91.69
199	1	199	2.079	1.922	41.58	15989	19.463	0.383	NA	0.026	0.123	77.208	105.708
200	1	200	1.957	2.001	41.79	15893	19.608	0.243	NA	0.145	0.689	147.126	69.917
