# Supplementary material for: Random sub-diffusion and capture of genes by the nuclear pore reduces dynamics and coordinates inter-chromosomal movement
Source: eLife. 2021 May 18;10:e66238. doi: 10.7554/eLife.66238 (PMC8195609; doi:10.7554/eLife.66238)
Supplement: Figure 6—source data 1. [file elife-66238-fig6-data1.zip › CLUST_DB/CLUST_HIS4dip_MinusH/190814_QuickCap_H4dip_MinusH_Sec_23.csv]

Nr	TID	PID	x [micron]	y [micron]	t [sec]	I [val]	Len [micron]	D2S [micron]	D2R [micron]	D2P [micron]	v [micron/sec]	α [deg]	Δα [deg]
1	1	1	1.174	2.361	0	23423	0	0	NA	NA	NA	NA	NA
2	1	2	1.195	2.405	0.21	23733	0.049	0.049	NA	0.049	0.231	64.492	NA
3	1	3	1.235	2.347	0.42	24273	0.12	0.063	NA	0.071	0.34	-55.436	-119.928
4	1	4	1.249	2.348	0.63	23707	0.133	0.076	NA	0.014	0.065	7.82	63.255
5	1	5	1.125	2.403	0.84	13969	0.268	0.064	NA	0.135	0.641	156.066	148.246
6	1	6	1.045	2.415	1.05	15099	0.349	0.139	NA	0.081	0.386	171.196	15.13
7	1	7	1.115	2.426	1.26	18468	0.419	0.087	NA	0.07	0.334	8.348	-162.848
8	1	8	1.228	2.455	1.47	24840	0.536	0.109	NA	0.117	0.557	14.78	6.432
9	1	9	1.195	2.435	1.68	28814	0.575	0.077	NA	0.039	0.185	-148.824	-163.604
10	1	10	1.188	2.481	1.89	19970	0.622	0.121	NA	0.046	0.221	97.836	-113.339
11	1	11	1.125	2.437	2.1	26709	0.699	0.09	NA	0.078	0.369	-145.408	116.756
12	1	12	1.214	2.493	2.31	26993	0.804	0.138	NA	0.105	0.501	32.062	177.47
13	1	13	1.178	2.52	2.52	21401	0.849	0.158	NA	0.045	0.212	143.535	111.473
14	1	14	1.179	2.469	2.73	18463	0.899	0.108	NA	0.05	0.24	-88.905	127.56
15	1	15	1.129	2.416	2.94	13107	0.973	0.07	NA	0.073	0.348	-132.803	-43.899
16	1	16	1.096	2.346	3.15	9339	1.05	0.079	NA	0.077	0.367	-115.322	17.481
17	1	17	1.139	2.389	3.36	20275	1.11	0.044	NA	0.06	0.288	45.138	160.459
18	1	18	1.219	2.325	3.57	25269	1.212	0.058	NA	0.102	0.486	-38.405	-83.542
19	1	19	1.184	2.293	3.78	21243	1.259	0.069	NA	0.047	0.225	-136.971	-98.567
20	1	20	1.244	2.296	3.99	28162	1.319	0.096	NA	0.059	0.283	2.672	139.643
21	1	21	1.187	2.301	4.2	24142	1.376	0.062	NA	0.057	0.272	175.165	172.493
22	1	22	1.093	2.367	4.41	16701	1.49	0.081	NA	0.114	0.544	144.757	-30.408
23	1	23	1.172	2.298	4.62	15349	1.594	0.064	NA	0.104	0.497	-41.402	173.841
24	1	24	1.185	2.247	4.83	15633	1.647	0.115	NA	0.052	0.248	-75.499	-34.097
25	1	25	1.164	2.311	5.04	13361	1.714	0.051	NA	0.067	0.32	107.626	-176.875
26	1	26	1.168	2.328	5.25	15940	1.731	0.034	NA	0.018	0.084	77.478	-30.148
27	1	27	1.243	2.36	5.46	27007	1.812	0.069	NA	0.081	0.386	22.835	-54.643
28	1	28	1.254	2.421	5.67	22845	1.875	0.1	NA	0.062	0.298	80.001	57.166
29	1	29	1.27	2.417	5.88	20558	1.892	0.111	NA	0.017	0.081	-14.071	-94.072
30	1	30	1.295	2.423	6.09	21747	1.917	0.136	NA	0.025	0.12	14.048	28.119
31	1	31	1.29	2.417	6.3	14088	1.925	0.129	NA	0.008	0.036	-123.442	-137.49
32	1	32	1.28	2.509	6.51	28526	2.018	0.182	NA	0.093	0.444	96.312	-140.246
33	1	33	1.231	2.467	6.72	18314	2.082	0.12	NA	0.065	0.308	-139.269	124.419
34	1	34	1.261	2.48	6.93	19455	2.115	0.147	NA	0.033	0.156	23.64	162.909
35	1	35	1.262	2.414	7.14	16494	2.181	0.103	NA	0.066	0.315	-89.089	-112.729
36	1	36	1.31	2.329	7.35	22956	2.279	0.14	NA	0.098	0.466	-60.984	28.105
37	1	37	1.244	2.463	7.56	15532	2.429	0.124	NA	0.15	0.713	115.87	176.855
38	1	38	1.278	2.476	7.77	17151	2.465	0.155	NA	0.036	0.173	20.175	-95.696
39	1	39	1.279	2.495	7.98	24010	2.484	0.17	NA	0.019	0.091	87.991	67.816
40	1	40	1.295	2.481	8.19	24366	2.505	0.17	NA	0.021	0.099	-41.371	-129.361
41	1	41	1.316	2.413	8.4	21823	2.577	0.152	NA	0.071	0.34	-72.322	-30.952
42	1	42	1.299	2.373	8.61	22924	2.62	0.126	NA	0.043	0.206	-113.304	-40.982
43	1	43	1.249	2.4	8.82	20369	2.676	0.085	NA	0.057	0.269	152.255	-94.441
44	1	44	1.282	2.417	9.03	20541	2.713	0.122	NA	0.037	0.177	28.37	-123.885
45	1	45	1.315	2.324	9.24	7436	2.813	0.146	NA	0.099	0.474	-70.404	-98.774
46	1	46	1.308	2.367	9.45	20716	2.857	0.134	NA	0.044	0.21	99.387	169.791
47	1	47	1.296	2.427	9.66	30560	2.918	0.139	NA	0.061	0.29	101.409	2.022
48	1	48	1.28	2.34	9.87	19522	3.006	0.109	NA	0.088	0.421	-100.229	158.362
49	1	49	1.262	2.357	10.08	22995	3.031	0.088	NA	0.025	0.118	137.197	-122.574
50	1	50	1.296	2.404	10.29	15249	3.089	0.129	NA	0.058	0.278	54.618	-82.579
51	1	51	1.352	2.5	10.5	26259	3.2	0.225	NA	0.11	0.526	59.723	5.105
52	1	52	1.288	2.507	10.71	24900	3.263	0.185	NA	0.064	0.303	173.39	113.667
53	1	53	1.305	2.573	10.92	25158	3.332	0.25	NA	0.069	0.327	75.568	-97.822
54	1	54	1.378	2.344	11.13	16458	3.573	0.205	NA	0.241	1.148	-72.396	-147.964
55	1	55	1.348	2.401	11.34	11609	3.638	0.178	NA	0.065	0.31	117.978	-169.626
56	1	56	1.377	2.364	11.55	9134	3.686	0.204	NA	0.048	0.227	-51.522	-169.499
57	1	57	1.325	2.495	11.76	32520	3.827	0.201	NA	0.141	0.672	111.916	163.438
58	1	58	1.33	2.454	11.97	25156	3.868	0.182	NA	0.041	0.197	-82.204	165.881
59	1	59	1.376	2.316	12.18	14094	4.014	0.208	NA	0.146	0.693	-71.628	10.576
60	1	60	1.346	2.383	12.39	23349	4.088	0.174	NA	0.074	0.352	113.842	-174.53
61	1	61	1.372	2.472	12.6	25399	4.18	0.227	NA	0.093	0.441	74.011	-39.831
62	1	62	1.398	2.406	12.81	23332	4.251	0.228	NA	0.071	0.338	-68.637	-142.648
63	1	63	1.343	2.416	13.02	15724	4.307	0.178	NA	0.055	0.264	169.27	-122.093
64	1	64	1.378	2.437	13.23	30508	4.347	0.218	NA	0.04	0.193	31.404	-137.866
65	1	65	1.373	2.441	13.44	26559	4.353	0.215	NA	0.006	0.028	137.743	106.339
66	1	66	1.36	2.443	13.65	27647	4.367	0.204	NA	0.014	0.065	171.652	33.909
67	1	67	1.375	2.46	13.86	30485	4.39	0.224	NA	0.023	0.109	48.395	-123.257
68	1	68	1.308	2.377	14.07	25585	4.497	0.135	NA	0.107	0.51	-128.876	-177.271
69	1	69	1.365	2.43	14.28	24215	4.575	0.203	NA	0.078	0.372	43.087	171.963
70	1	70	1.373	2.411	14.49	25747	4.596	0.205	NA	0.021	0.101	-68.789	-111.876
71	1	71	1.375	2.48	14.7	26295	4.666	0.234	NA	0.07	0.331	87.841	156.63
72	1	72	1.389	2.476	14.91	25192	4.68	0.244	NA	0.015	0.07	-16.866	-104.707
73	1	73	1.376	2.499	15.12	30551	4.708	0.244	NA	0.027	0.13	120.911	137.777
74	1	74	1.392	2.387	15.33	15903	4.821	0.22	NA	0.113	0.539	-81.575	157.514
75	1	75	1.335	2.381	15.54	1945	4.879	0.162	NA	0.058	0.275	-173.637	-92.062
76	1	76	1.404	2.405	15.75	7138	4.952	0.234	NA	0.073	0.348	19.024	-167.34
77	1	77	1.39	2.28	15.96	6190	5.077	0.231	NA	0.126	0.598	-96.585	-115.609
78	1	78	1.404	2.392	16.17	13783	5.191	0.232	NA	0.113	0.54	82.661	179.246
79	1	79	1.391	2.386	16.38	9314	5.205	0.219	NA	0.014	0.069	-155.19	122.149
80	1	80	1.397	2.338	16.59	13757	5.254	0.225	NA	0.049	0.233	-82.245	72.945
81	1	81	1.405	2.434	16.8	26918	5.351	0.243	NA	0.096	0.459	85.283	167.528
82	1	82	1.4	2.489	17.01	30105	5.406	0.259	NA	0.055	0.263	95.673	10.39
83	1	83	1.375	2.369	17.22	26506	5.528	0.201	NA	0.122	0.583	-101.976	162.351
84	1	84	1.375	2.49	17.43	33796	5.65	0.239	NA	0.122	0.579	89.821	-168.203
85	1	85	1.405	2.45	17.64	12708	5.701	0.248	NA	0.051	0.242	-53.473	-143.294
86	1	86	1.481	2.412	17.85	19552	5.786	0.312	NA	0.085	0.405	-26.105	27.368
87	1	87	1.474	2.31	18.06	12140	5.888	0.304	NA	0.102	0.487	-94.384	-68.279
88	1	88	1.485	2.383	18.27	20761	5.962	0.312	NA	0.074	0.352	81.268	175.652
89	1	89	1.48	2.43	18.48	33309	6.009	0.313	NA	0.047	0.224	96.501	15.232
90	1	90	1.479	2.4	18.69	22551	6.039	0.308	NA	0.03	0.142	-90.906	172.594
91	1	91	1.469	2.443	18.9	26741	6.082	0.306	NA	0.044	0.209	103.811	-165.283
92	1	92	1.465	2.461	19.11	23940	6.101	0.308	NA	0.019	0.089	102.01	-1.801
93	1	93	1.437	2.467	19.32	32251	6.13	0.283	NA	0.029	0.137	168.666	66.656
94	1	94	1.436	2.517	19.53	23741	6.18	0.305	NA	0.05	0.237	90.728	-77.938
95	1	95	1.432	2.586	19.74	33557	6.249	0.342	NA	0.069	0.33	93.564	2.836
96	1	96	1.368	2.547	19.95	21055	6.324	0.268	NA	0.075	0.357	-148.508	117.928
97	1	97	1.37	2.509	20.16	24622	6.362	0.246	NA	0.038	0.182	-86.175	62.333
98	1	98	1.422	2.516	20.37	27413	6.414	0.292	NA	0.052	0.248	7.557	93.732
99	1	99	1.424	2.516	20.58	28738	6.416	0.294	NA	0.002	0.01	11.547	3.99
100	1	100	1.443	2.477	20.79	21930	6.46	0.292	NA	0.044	0.208	-64.518	-76.064
101	1	101	1.411	2.455	21	31927	6.498	0.255	NA	0.038	0.183	-145.161	-80.643
102	1	102	1.361	2.436	21.21	29544	6.551	0.202	NA	0.053	0.252	-159.936	-14.775
103	1	103	1.343	2.424	21.42	23694	6.573	0.18	NA	0.022	0.105	-147.349	12.587
104	1	104	1.425	2.41	21.63	29533	6.657	0.256	NA	0.083	0.396	-9.698	137.651
105	1	105	1.42	2.464	21.84	33653	6.71	0.266	NA	0.054	0.255	95.415	105.112
106	1	106	1.337	2.487	22.05	24473	6.796	0.206	NA	0.086	0.411	164.224	68.809
107	1	107	1.387	2.434	22.26	16989	6.87	0.225	NA	0.073	0.348	-46.955	148.822
108	1	108	1.402	2.455	22.47	22112	6.896	0.247	NA	0.026	0.124	53.335	100.29
109	1	109	1.441	2.413	22.68	19455	6.952	0.273	NA	0.057	0.271	-46.682	-100.018
110	1	110	1.469	2.329	22.89	9670	7.042	0.297	NA	0.089	0.424	-72.173	-25.49
111	1	111	1.492	2.256	23.1	20872	7.118	0.335	NA	0.077	0.365	-72.214	-0.041
112	1	112	1.498	2.312	23.31	14935	7.175	0.328	NA	0.057	0.271	83.424	155.638
113	1	113	1.475	2.342	23.52	24401	7.213	0.302	NA	0.038	0.18	128.573	45.148
114	1	114	1.51	2.351	23.73	23364	7.249	0.336	NA	0.036	0.172	14.783	-113.789
115	1	115	1.405	2.422	23.94	22762	7.376	0.239	NA	0.127	0.604	145.972	131.189
116	1	116	1.366	2.392	24.15	21632	7.425	0.195	NA	0.049	0.232	-142.407	71.621
117	1	117	1.39	2.328	24.36	19556	7.493	0.219	NA	0.069	0.327	-69.188	73.219
118	1	118	1.39	2.372	24.57	17352	7.538	0.216	NA	0.044	0.212	91.209	160.397
119	1	119	1.402	2.442	24.78	32411	7.609	0.242	NA	0.071	0.339	79.706	-11.503
120	1	120	1.388	2.43	24.99	24339	7.628	0.225	NA	0.019	0.089	-138.262	142.033
121	1	121	1.359	2.434	25.2	32597	7.657	0.199	NA	0.03	0.141	171.937	-49.802
122	1	122	1.366	2.408	25.41	11409	7.684	0.198	NA	0.027	0.129	-75.25	112.813
123	1	123	1.395	2.301	25.62	14257	7.795	0.229	NA	0.111	0.528	-74.891	0.359
124	1	124	1.371	2.392	25.83	21393	7.889	0.2	NA	0.094	0.448	104.453	179.344
125	1	125	1.453	2.353	26.04	33233	7.98	0.279	NA	0.09	0.43	-25.844	-130.297
126	1	126	1.442	2.334	26.25	24637	8.001	0.269	NA	0.021	0.102	-120.516	-94.672
127	1	127	1.418	2.332	26.46	13612	8.025	0.246	NA	0.024	0.113	-175.995	-55.479
128	1	128	1.413	2.36	26.67	21975	8.053	0.24	NA	0.028	0.135	99.676	-84.328
129	1	129	1.44	2.365	26.88	22152	8.081	0.267	NA	0.027	0.13	8.927	-90.749
130	1	130	1.44	2.346	27.09	26103	8.099	0.266	NA	0.019	0.089	-91.707	-100.634
131	1	131	1.367	2.479	27.3	21098	8.251	0.226	NA	0.152	0.724	118.702	-149.591
132	1	132	1.396	2.404	27.51	16776	8.332	0.227	NA	0.081	0.384	-68.489	172.809
133	1	133	1.348	2.481	27.72	23479	8.423	0.211	NA	0.091	0.433	122.249	-169.263
134	1	134	1.351	2.515	27.93	33546	8.456	0.234	NA	0.033	0.159	84.529	-37.72
135	1	135	1.358	2.54	28.14	32454	8.483	0.256	NA	0.026	0.126	75.55	-8.979
136	1	136	1.344	2.475	28.35	22911	8.549	0.205	NA	0.067	0.317	-101.84	-177.39
137	1	137	1.315	2.344	28.56	15816	8.684	0.142	NA	0.134	0.639	-102.474	-0.635
138	1	138	1.252	2.47	28.77	13301	8.825	0.134	NA	0.141	0.672	116.276	-141.25
139	1	139	1.294	2.469	28.98	13471	8.866	0.161	NA	0.041	0.196	-1.711	-117.987
140	1	140	1.29	2.453	29.19	14329	8.882	0.148	NA	0.017	0.079	-101.715	-100.003
141	1	141	1.312	2.507	29.4	22779	8.941	0.201	NA	0.058	0.277	67.767	169.482
142	1	142	1.287	2.456	29.61	24153	8.997	0.148	NA	0.057	0.27	-116.165	176.068
143	1	143	1.325	2.401	29.82	16671	9.064	0.157	NA	0.067	0.319	-55.246	60.919
144	1	144	1.385	2.376	30.03	13900	9.129	0.211	NA	0.064	0.306	-22.613	32.633
145	1	145	1.342	2.347	30.24	19889	9.181	0.169	NA	0.052	0.247	-145.655	-123.043
146	1	146	1.368	2.43	30.45	23532	9.267	0.206	NA	0.087	0.414	72.234	-142.111
147	1	147	1.368	2.398	30.66	24332	9.299	0.198	NA	0.032	0.152	-90.17	-162.404
148	1	148	1.383	2.391	30.87	24817	9.316	0.211	NA	0.016	0.078	-25.941	64.229
149	1	149	1.329	2.396	31.08	27537	9.37	0.159	NA	0.054	0.259	174.18	-159.879
150	1	150	1.332	2.473	31.29	22133	9.447	0.194	NA	0.077	0.366	87.358	-86.822
151	1	151	1.343	2.489	31.5	33548	9.466	0.212	NA	0.02	0.093	56.185	-31.173
152	1	152	1.379	2.386	31.71	25664	9.576	0.207	NA	0.109	0.52	-70.847	-127.032
153	1	153	1.387	2.314	31.92	22609	9.648	0.218	NA	0.072	0.344	-83.763	-12.915
154	1	154	1.382	2.334	32.13	27556	9.668	0.21	NA	0.02	0.097	103.584	-172.653
155	1	155	1.437	2.301	32.34	15950	9.732	0.27	NA	0.063	0.302	-30.927	-134.512
156	1	156	1.365	2.356	32.55	24947	9.822	0.192	NA	0.09	0.428	142.546	173.473
157	1	157	1.385	2.335	32.76	20486	9.85	0.213	NA	0.028	0.136	-45.965	171.489
158	1	158	1.367	2.437	32.97	15955	9.953	0.208	NA	0.103	0.492	100.043	146.008
159	1	159	1.336	2.394	33.18	24479	10.007	0.166	NA	0.053	0.253	-125.541	134.417
160	1	160	1.356	2.412	33.39	24384	10.034	0.19	NA	0.027	0.13	41.911	167.452
161	1	161	1.327	2.516	33.6	24281	10.142	0.217	NA	0.108	0.513	105.938	64.027
162	1	162	1.393	2.481	33.81	16733	10.217	0.25	NA	0.075	0.356	-27.64	-133.578
163	1	163	1.318	2.406	34.02	19129	10.323	0.151	NA	0.106	0.505	-134.923	-107.283
164	1	164	1.289	2.547	34.23	28418	10.467	0.218	NA	0.144	0.685	101.894	-123.183
165	1	165	1.384	2.486	34.44	26685	10.58	0.244	NA	0.113	0.539	-32.592	-134.486
166	1	166	1.429	2.459	34.65	22813	10.632	0.274	NA	0.052	0.25	-30.07	2.523
167	1	167	1.444	2.428	34.86	22865	10.667	0.279	NA	0.034	0.164	-64.582	-34.513
168	1	168	1.465	2.414	35.07	20091	10.692	0.296	NA	0.025	0.12	-34.499	30.084
169	1	169	1.332	2.526	35.28	17403	10.866	0.228	NA	0.174	0.83	139.885	174.384
170	1	170	1.331	2.387	35.49	15315	11.006	0.159	NA	0.139	0.664	-90.256	129.859
171	1	171	1.317	2.307	35.7	15178	11.087	0.154	NA	0.081	0.388	-99.732	-9.476
172	1	172	1.269	2.354	35.91	13120	11.155	0.095	NA	0.068	0.324	135.395	-124.872
173	1	173	1.224	2.326	36.12	14254	11.208	0.062	NA	0.053	0.252	-147.568	77.036
174	1	174	1.293	2.369	36.33	20038	11.289	0.12	NA	0.081	0.387	32.058	179.627
175	1	175	1.146	2.269	36.54	9738	11.468	0.097	NA	0.178	0.849	-145.775	-177.833
176	1	176	1.134	2.272	36.75	17499	11.479	0.098	NA	0.012	0.055	165.553	-48.672
177	1	177	1.128	2.291	36.96	13367	11.499	0.084	NA	0.02	0.097	109.471	-56.081
178	1	178	1.205	2.358	37.17	15594	11.601	0.031	NA	0.102	0.485	41.06	-68.411
179	1	179	1.291	2.412	37.38	29762	11.703	0.128	NA	0.102	0.485	31.778	-9.282
180	1	180	1.264	2.381	37.59	30732	11.744	0.093	NA	0.041	0.193	-131.812	-163.59
181	1	181	1.232	2.393	37.8	22536	11.778	0.066	NA	0.034	0.164	160.367	-67.821
182	1	182	1.254	2.414	38.01	15039	11.809	0.096	NA	0.031	0.147	43.914	-116.452
183	1	183	1.217	2.364	38.22	16130	11.872	0.044	NA	0.063	0.298	-125.879	-169.793
184	1	184	1.216	2.333	38.43	21742	11.902	0.051	NA	0.03	0.145	-92.671	33.208
185	1	185	1.236	2.415	38.64	20565	11.987	0.082	NA	0.085	0.403	76.231	168.902
186	1	186	1.186	2.383	38.85	17205	12.047	0.024	NA	0.06	0.286	-146.938	136.831
187	1	187	1.277	2.431	39.06	22399	12.15	0.125	NA	0.104	0.493	27.867	174.805
188	1	188	1.202	2.388	39.27	23443	12.237	0.039	NA	0.087	0.414	-150.188	-178.056
189	1	189	1.237	2.363	39.48	20849	12.28	0.063	NA	0.043	0.203	-35.607	114.581
190	1	190	1.209	2.339	39.69	19251	12.317	0.042	NA	0.036	0.173	-139.259	-103.652
191	1	191	1.181	2.213	39.9	8117	12.445	0.148	NA	0.129	0.614	-102.526	36.733
192	1	192	1.208	2.213	40.11	13055	12.473	0.153	NA	0.027	0.129	-1.172	101.354
193	1	193	1.223	2.303	40.32	20078	12.564	0.077	NA	0.091	0.433	80.575	81.747
194	1	194	1.144	2.334	40.53	29480	12.649	0.04	NA	0.085	0.404	158.035	77.46
195	1	195	1.139	2.319	40.74	26771	12.665	0.055	NA	0.016	0.077	-108.185	93.78
196	1	196	1.088	2.192	40.95	16778	12.802	0.19	NA	0.137	0.653	-111.815	-3.63
197	1	197	1.129	2.222	41.16	15603	12.853	0.146	NA	0.051	0.242	36.462	148.277
198	1	198	1.205	2.335	41.37	22026	12.988	0.041	NA	0.135	0.645	56.212	19.75
199	1	199	1.162	2.357	41.58	25375	13.036	0.013	NA	0.048	0.23	152.442	96.23
200	1	200	1.211	2.307	41.79	24567	13.106	0.066	NA	0.07	0.333	-45.742	161.816
