# Supplementary material for: Random sub-diffusion and capture of genes by the nuclear pore reduces dynamics and coordinates inter-chromosomal movement
Source: eLife. 2021 May 18;10:e66238. doi: 10.7554/eLife.66238 (PMC8195609; doi:10.7554/eLife.66238)
Supplement: Figure 6—source data 1. [file elife-66238-fig6-data1.zip › CLUST_DB/CLUST_HIS4dip_MinusH/190814_QuickCap_H4dip_MinusH_Sec_25.csv]

Nr	TID	PID	x [micron]	y [micron]	t [sec]	I [val]	Len [micron]	D2S [micron]	D2R [micron]	D2P [micron]	v [micron/sec]	α [deg]	Δα [deg]
1	1	1	1.32	1.926	0	4703	0	0	NA	NA	NA	NA	NA
2	1	2	1.244	1.96	0.21	9881	0.083	0.083	NA	0.083	0.396	155.862	NA
3	1	3	1.282	1.958	0.42	9085	0.121	0.049	NA	0.038	0.181	-3.354	-159.216
4	1	4	1.319	1.88	0.63	4347	0.207	0.046	NA	0.086	0.411	-64.104	-60.75
5	1	5	1.282	1.909	0.84	4454	0.255	0.041	NA	0.047	0.225	141.939	-153.958
6	1	6	1.325	1.886	1.05	2613	0.303	0.041	NA	0.049	0.232	-29.232	-171.17
7	1	7	1.258	1.907	1.26	3014	0.373	0.064	NA	0.07	0.331	162.169	-168.599
8	1	8	1.293	1.905	1.47	5047	0.408	0.034	NA	0.035	0.166	-3.87	-166.039
9	1	9	1.238	1.858	1.68	7865	0.48	0.106	NA	0.072	0.344	-140.399	-136.529
10	1	10	1.317	1.884	1.89	4004	0.563	0.042	NA	0.083	0.397	17.756	158.155
11	1	11	1.324	1.889	2.1	4245	0.572	0.037	NA	0.009	0.042	38.294	20.538
12	1	12	1.318	1.893	2.31	4891	0.579	0.034	NA	0.007	0.031	150.658	112.364
13	1	13	1.25	1.92	2.52	3729	0.653	0.07	NA	0.074	0.351	158.189	7.531
14	1	14	1.279	1.873	2.73	4232	0.708	0.066	NA	0.055	0.263	-57.524	144.287
15	1	15	1.326	1.911	2.94	7541	0.768	0.017	NA	0.06	0.286	38.33	95.854
16	1	16	1.272	1.875	3.15	5674	0.833	0.069	NA	0.065	0.308	-146.909	174.762
17	1	17	1.301	1.898	3.36	16844	0.869	0.034	NA	0.037	0.175	37.844	-175.248
18	1	18	1.415	1.934	3.57	9685	0.989	0.096	NA	0.12	0.57	17.451	-20.393
19	1	19	1.433	1.951	3.78	9672	1.013	0.116	NA	0.024	0.115	44.265	26.814
20	1	20	1.424	1.881	3.99	5437	1.084	0.113	NA	0.071	0.336	-97.399	-141.665
21	1	21	1.407	1.86	4.2	5642	1.11	0.109	NA	0.026	0.126	-129.071	-31.671
22	1	22	1.428	1.889	4.41	4755	1.146	0.115	NA	0.036	0.172	53.357	-177.572
23	1	23	1.498	1.885	4.62	7133	1.216	0.183	NA	0.07	0.333	-2.939	-56.296
24	1	24	1.461	1.843	4.83	7485	1.273	0.164	NA	0.057	0.27	-131.171	-128.232
25	1	25	1.455	1.933	5.04	14937	1.364	0.136	NA	0.091	0.433	93.569	-135.26
26	1	26	1.421	1.868	5.25	9346	1.437	0.117	NA	0.074	0.351	-117.758	148.673
27	1	27	1.425	1.812	5.46	10335	1.494	0.155	NA	0.056	0.267	-86.145	31.613
28	1	28	1.43	1.81	5.67	5907	1.499	0.16	NA	0.006	0.027	-23.602	62.543
29	1	29	1.439	1.81	5.88	4085	1.508	0.166	NA	0.009	0.043	-1.536	22.066
30	1	30	1.413	1.841	6.09	6903	1.548	0.127	NA	0.04	0.191	129.396	130.932
31	1	31	1.469	1.826	6.3	4767	1.606	0.18	NA	0.058	0.275	-14.514	-143.91
32	1	32	1.38	1.911	6.51	4070	1.729	0.062	NA	0.123	0.586	136.595	151.109
33	1	33	1.436	1.844	6.72	4245	1.816	0.142	NA	0.087	0.416	-49.835	173.57
34	1	34	1.43	1.823	6.93	5646	1.838	0.151	NA	0.022	0.104	-105.615	-55.78
35	1	35	1.417	1.886	7.14	6884	1.902	0.106	NA	0.064	0.305	101.569	-152.816
36	1	36	1.383	1.867	7.35	6592	1.942	0.087	NA	0.039	0.187	-150.449	107.982
37	1	37	1.431	1.818	7.56	5881	2.009	0.155	NA	0.068	0.323	-45.431	105.018
38	1	38	1.413	1.931	7.77	7289	2.124	0.094	NA	0.114	0.545	98.859	144.29
39	1	39	1.376	1.918	7.98	8471	2.163	0.057	NA	0.039	0.187	-160.316	100.825
40	1	40	1.236	1.919	8.19	12972	2.303	0.084	NA	0.14	0.665	179.708	-19.976
41	1	41	1.335	2.024	8.4	16761	2.446	0.099	NA	0.144	0.684	46.73	-132.977
42	1	42	1.349	2.012	8.61	10274	2.465	0.091	NA	0.019	0.089	-39.249	-85.979
43	1	43	1.331	1.872	8.82	6338	2.606	0.055	NA	0.141	0.67	-97.58	-58.331
44	1	44	1.363	1.833	9.03	5013	2.656	0.102	NA	0.05	0.239	-50.62	46.96
45	1	45	1.396	1.913	9.24	5826	2.742	0.077	NA	0.086	0.411	67.609	118.228
46	1	46	1.363	1.912	9.45	6971	2.775	0.045	NA	0.033	0.157	-178.722	113.669
47	1	47	1.321	1.809	9.66	6400	2.887	0.117	NA	0.112	0.532	-111.945	66.777
48	1	48	1.332	1.825	9.87	2658	2.906	0.102	NA	0.02	0.093	55.372	167.317
49	1	49	1.336	1.744	10.08	4979	2.987	0.183	NA	0.081	0.385	-87.241	-142.613
50	1	50	1.368	1.703	10.29	3867	3.04	0.228	NA	0.052	0.248	-52.22	35.021
51	1	51	1.376	1.804	10.5	6135	3.141	0.135	NA	0.101	0.482	85.459	137.678
52	1	52	1.393	1.861	10.71	5457	3.2	0.098	NA	0.06	0.284	73.287	-12.172
53	1	53	1.395	1.877	10.92	8857	3.217	0.09	NA	0.017	0.079	83.58	10.293
54	1	54	1.379	1.784	11.13	5009	3.312	0.155	NA	0.095	0.452	-99.349	177.071
55	1	55	1.355	1.799	11.34	6254	3.341	0.132	NA	0.029	0.138	148.178	-112.473
56	1	56	1.392	1.914	11.55	9555	3.462	0.074	NA	0.121	0.575	71.885	-76.293
57	1	57	1.439	1.829	11.76	3391	3.559	0.154	NA	0.097	0.461	-60.991	-132.876
58	1	58	1.39	1.856	11.97	7323	3.615	0.099	NA	0.056	0.268	150.937	-148.071
59	1	59	1.429	1.869	12.18	6246	3.656	0.124	NA	0.041	0.197	17.341	-133.596
60	1	60	1.403	1.874	12.39	4264	3.684	0.098	NA	0.027	0.131	168.626	151.285
61	1	61	1.382	1.768	12.6	5024	3.791	0.17	NA	0.108	0.514	-100.691	90.683
62	1	62	1.396	1.832	12.81	7270	3.857	0.121	NA	0.065	0.312	78.186	178.876
63	1	63	1.4	1.85	13.02	5762	3.875	0.11	NA	0.019	0.088	78.203	0.017
64	1	64	1.472	1.903	13.23	7673	3.966	0.154	NA	0.09	0.429	36.156	-42.047
65	1	65	1.44	2.006	13.44	10035	4.073	0.145	NA	0.108	0.514	107.469	71.312
66	1	66	1.456	1.868	13.65	8347	4.213	0.148	NA	0.139	0.664	-83.626	168.906
67	1	67	1.433	1.822	13.86	4072	4.263	0.154	NA	0.051	0.241	-115.81	-32.185
68	1	68	1.418	1.875	14.07	3054	4.318	0.111	NA	0.055	0.261	106.303	-137.887
69	1	69	1.426	1.73	14.28	3170	4.464	0.223	NA	0.145	0.692	-87.076	166.622
70	1	70	1.422	1.867	14.49	4475	4.601	0.118	NA	0.138	0.657	91.274	178.35
71	1	71	1.376	1.808	14.7	5440	4.677	0.13	NA	0.076	0.36	-128.376	140.35
72	1	72	1.394	1.908	14.91	7219	4.779	0.076	NA	0.102	0.486	79.614	-152.01
73	1	73	1.369	1.836	15.12	5282	4.855	0.103	NA	0.076	0.364	-108.771	171.615
74	1	74	1.305	1.881	15.33	9555	4.934	0.048	NA	0.078	0.372	145.303	-105.927
75	1	75	1.366	1.855	15.54	4657	5	0.085	NA	0.066	0.316	-22.72	-168.022
76	1	76	1.371	2.001	15.75	13350	5.146	0.091	NA	0.146	0.696	88.17	110.89
77	1	77	1.317	1.898	15.96	7609	5.262	0.028	NA	0.116	0.553	-117.396	154.433
78	1	78	1.322	1.848	16.17	7383	5.313	0.078	NA	0.05	0.24	-85.097	32.299
79	1	79	1.288	1.845	16.38	10154	5.347	0.087	NA	0.034	0.162	-175.093	-89.996
80	1	80	1.321	1.849	16.59	9100	5.38	0.077	NA	0.034	0.16	6.989	-177.918
81	1	81	1.345	1.849	16.8	5915	5.404	0.081	NA	0.024	0.112	-1.164	-8.153
82	1	82	1.324	1.877	17.01	9969	5.439	0.05	NA	0.035	0.165	126.537	127.701
83	1	83	1.339	1.936	17.22	11997	5.5	0.022	NA	0.061	0.293	75.761	-50.776
84	1	84	1.323	1.888	17.43	8516	5.551	0.038	NA	0.051	0.242	-109.13	175.109
85	1	85	1.371	1.855	17.64	6722	5.609	0.088	NA	0.059	0.279	-34.501	74.629
86	1	86	1.331	1.874	17.85	8313	5.654	0.053	NA	0.045	0.213	154.321	-171.178
87	1	87	1.316	1.821	18.06	5371	5.71	0.105	NA	0.055	0.264	-105.029	100.65
88	1	88	1.326	1.858	18.27	7509	5.748	0.069	NA	0.039	0.184	74.577	179.606
89	1	89	1.269	1.912	18.48	11829	5.827	0.053	NA	0.079	0.376	136.85	62.272
90	1	90	1.254	1.849	18.69	10446	5.891	0.101	NA	0.065	0.307	-103.464	119.686
91	1	91	1.281	1.85	18.9	7101	5.919	0.085	NA	0.027	0.129	2.123	105.588
92	1	92	1.296	1.816	19.11	6688	5.956	0.112	NA	0.037	0.177	-65.726	-67.849
93	1	93	1.293	1.898	19.32	8955	6.038	0.039	NA	0.082	0.389	92.418	158.144
94	1	94	1.3	1.871	19.53	9794	6.065	0.059	NA	0.027	0.131	-76.075	-168.493
95	1	95	1.263	1.896	19.74	7876	6.11	0.064	NA	0.045	0.213	145.833	-138.092
96	1	96	1.212	1.904	19.95	7300	6.161	0.11	NA	0.051	0.244	171.747	25.914
97	1	97	1.248	1.928	20.16	14688	6.205	0.072	NA	0.044	0.208	34.71	-137.038
98	1	98	1.287	1.976	20.37	9190	6.266	0.059	NA	0.061	0.292	50.082	15.372
99	1	99	1.248	1.959	20.58	9992	6.309	0.079	NA	0.042	0.201	-157.55	152.368
100	1	100	1.295	1.939	20.79	10195	6.36	0.028	NA	0.051	0.243	-24.138	133.412
101	1	101	1.265	1.873	21	8819	6.432	0.076	NA	0.072	0.343	-114.458	-90.32
102	1	102	1.329	1.813	21.21	6052	6.519	0.113	NA	0.087	0.416	-42.829	71.629
103	1	103	1.331	1.81	21.42	4166	6.523	0.116	NA	0.004	0.017	-59.768	-16.938
104	1	104	1.301	1.862	21.63	7886	6.583	0.066	NA	0.06	0.285	119.984	179.751
105	1	105	1.298	1.881	21.84	7910	6.602	0.05	NA	0.019	0.09	97.843	-22.141
106	1	106	1.227	1.807	22.05	8942	6.705	0.151	NA	0.103	0.49	-134.004	128.154
107	1	107	1.226	1.818	22.26	8524	6.716	0.143	NA	0.011	0.053	93.994	-132.002
108	1	108	1.234	1.74	22.47	12072	6.794	0.205	NA	0.078	0.374	-84.081	-178.076
109	1	109	1.286	1.817	22.68	13514	6.887	0.114	NA	0.093	0.443	55.928	140.01
110	1	110	1.234	1.856	22.89	10133	6.952	0.11	NA	0.065	0.308	143.204	87.276
111	1	111	1.216	1.785	23.1	14261	7.025	0.175	NA	0.073	0.349	-104.339	112.457
112	1	112	1.203	1.868	23.31	9947	7.109	0.13	NA	0.084	0.399	98.769	-156.892
113	1	113	1.184	1.92	23.52	16070	7.165	0.136	NA	0.056	0.266	110.323	11.554
114	1	114	1.162	1.986	23.73	13930	7.234	0.169	NA	0.069	0.33	108.458	-1.865
115	1	115	1.12	1.998	23.94	20095	7.278	0.212	NA	0.044	0.207	163.604	55.146
116	1	116	1.1	2.047	24.15	23654	7.331	0.251	NA	0.053	0.251	112.473	-51.131
117	1	117	1.123	1.969	24.36	24768	7.411	0.202	NA	0.081	0.385	-73.918	173.608
118	1	118	1.112	1.934	24.57	20588	7.448	0.207	NA	0.036	0.173	-106.107	-32.188
119	1	119	1.18	1.847	24.78	24503	7.558	0.161	NA	0.11	0.525	-52.465	53.642
120	1	120	1.119	1.961	24.99	27980	7.687	0.204	NA	0.129	0.614	118.054	170.519
121	1	121	1.204	1.963	25.2	33175	7.772	0.122	NA	0.085	0.403	1.886	-116.168
122	1	122	1.175	1.968	25.41	33909	7.8	0.15	NA	0.029	0.137	170.056	168.17
123	1	123	1.14	1.938	25.62	33617	7.847	0.18	NA	0.046	0.22	-139.499	50.445
124	1	124	1.183	2.004	25.83	27598	7.925	0.158	NA	0.078	0.372	57.024	-163.477
125	1	125	1.208	1.984	26.04	21585	7.956	0.126	NA	0.032	0.151	-37.996	-95.02
126	1	126	1.277	2.005	26.25	26961	8.028	0.09	NA	0.072	0.343	16.328	54.323
127	1	127	1.236	1.889	26.46	10986	8.151	0.092	NA	0.123	0.584	-109.525	-125.853
128	1	128	1.222	1.862	26.67	14602	8.182	0.117	NA	0.031	0.146	-117.441	-7.916
129	1	129	1.297	1.893	26.88	11174	8.263	0.04	NA	0.081	0.387	22.28	139.721
130	1	130	1.27	1.954	27.09	14741	8.33	0.057	NA	0.067	0.318	113.853	91.573
131	1	131	1.21	1.972	27.3	22692	8.393	0.119	NA	0.063	0.3	162.894	49.04
132	1	132	1.192	2.079	27.51	34156	8.5	0.199	NA	0.108	0.512	99.282	-63.611
133	1	133	1.18	2.102	27.72	32608	8.526	0.224	NA	0.026	0.124	118.169	18.887
134	1	134	1.107	2.036	27.93	34549	8.624	0.239	NA	0.098	0.466	-138.107	103.724
135	1	135	1.109	1.975	28.14	20904	8.685	0.216	NA	0.061	0.291	-88.221	49.885
136	1	136	1.09	1.99	28.35	23957	8.71	0.239	NA	0.025	0.117	141.666	-130.112
137	1	137	1.237	1.891	28.56	8934	8.888	0.089	NA	0.178	0.847	-33.823	-175.489
138	1	138	1.324	1.845	28.77	10858	8.986	0.082	NA	0.098	0.468	-28.377	5.446
139	1	139	1.32	1.851	28.98	4949	8.994	0.075	NA	0.007	0.035	122.944	151.32
140	1	140	1.286	1.808	29.19	6771	9.048	0.123	NA	0.055	0.261	-128.805	108.251
141	1	141	1.246	1.824	29.4	17478	9.091	0.126	NA	0.043	0.204	157.745	-73.45
142	1	142	1.254	1.89	29.61	16036	9.157	0.075	NA	0.066	0.315	83.368	-74.377
143	1	143	1.318	1.877	29.82	11731	9.224	0.049	NA	0.066	0.315	-11.159	-94.528
144	1	144	1.222	1.878	30.03	10442	9.32	0.108	NA	0.096	0.459	179.263	-169.578
145	1	145	1.123	1.908	30.24	15901	9.423	0.197	NA	0.103	0.493	163.442	-15.821
146	1	146	1.206	1.863	30.45	11108	9.518	0.13	NA	0.094	0.449	-28.745	167.813
147	1	147	1.176	1.982	30.66	19264	9.64	0.154	NA	0.123	0.585	103.836	132.581
148	1	148	1.144	1.911	30.87	10579	9.718	0.176	NA	0.078	0.37	-114.6	141.564
149	1	149	1.214	1.948	31.08	9064	9.797	0.108	NA	0.079	0.377	27.497	142.097
150	1	150	1.211	1.914	31.29	12046	9.831	0.11	NA	0.034	0.163	-95.833	-123.33
151	1	151	1.289	1.849	31.5	9843	9.933	0.083	NA	0.101	0.483	-39.712	56.121
152	1	152	1.126	1.863	31.71	10331	10.096	0.204	NA	0.163	0.779	175.139	-145.149
153	1	153	1.119	1.94	31.92	16949	10.174	0.201	NA	0.078	0.37	94.86	-80.279
154	1	154	1.098	1.85	32.13	13354	10.267	0.235	NA	0.093	0.441	-103.379	161.76
155	1	155	1.122	1.996	32.34	14178	10.415	0.209	NA	0.148	0.705	80.564	-176.057
156	1	156	1.145	2.002	32.55	16625	10.439	0.19	NA	0.024	0.114	14.349	-66.215
157	1	157	0.971	1.905	32.76	27108	10.638	0.349	NA	0.199	0.949	-150.876	-165.225
158	1	158	0.975	1.853	32.97	23351	10.69	0.352	NA	0.052	0.248	-85.502	65.375
159	1	159	0.981	1.97	33.18	24689	10.808	0.342	NA	0.117	0.559	87.242	172.743
160	1	160	0.967	1.929	33.39	30560	10.851	0.352	NA	0.043	0.206	-108.383	164.375
161	1	161	1.101	1.949	33.6	21354	10.985	0.22	NA	0.135	0.641	8.414	116.797
162	1	162	1.092	1.984	33.81	22792	11.022	0.235	NA	0.037	0.174	103.69	95.276
163	1	163	1.019	1.963	34.02	23112	11.098	0.303	NA	0.076	0.363	-163.383	92.927
164	1	164	1.051	2.046	34.23	32089	11.188	0.295	NA	0.089	0.425	69.158	-127.46
165	1	165	1.034	2.062	34.44	32755	11.211	0.316	NA	0.023	0.11	135.391	66.233
166	1	166	1.05	2.085	34.65	29273	11.238	0.312	NA	0.028	0.132	53.788	-81.603
167	1	167	1.087	2.068	34.86	20836	11.278	0.273	NA	0.04	0.191	-24.568	-78.356
168	1	168	1.093	2.072	35.07	34244	11.286	0.269	NA	0.007	0.035	32.315	56.883
169	1	169	1.04	2.071	35.28	32962	11.339	0.315	NA	0.053	0.253	-179.033	148.652
170	1	170	0.962	2.034	35.49	30470	11.426	0.374	NA	0.087	0.413	-154.9	24.133
171	1	171	0.898	2.018	35.7	33053	11.491	0.432	NA	0.066	0.313	-166.079	-11.18
172	1	172	0.942	2.014	35.91	29350	11.536	0.388	NA	0.044	0.211	-6.31	159.769
173	1	173	1.055	2.019	36.12	30037	11.649	0.28	NA	0.113	0.539	2.705	9.016
174	1	174	1.067	2.031	36.33	31289	11.666	0.273	NA	0.017	0.083	45.551	42.845
175	1	175	0.977	1.991	36.54	21696	11.765	0.349	NA	0.099	0.472	-155.822	158.627
176	1	176	1	1.993	36.75	25576	11.788	0.327	NA	0.023	0.108	4.274	160.096
177	1	177	1.002	1.969	36.96	19106	11.811	0.32	NA	0.023	0.111	-83.525	-87.799
178	1	178	0.946	1.969	37.17	20147	11.867	0.376	NA	0.056	0.267	-179.501	-95.976
179	1	179	1.069	1.934	37.38	23556	11.995	0.251	NA	0.128	0.608	-15.995	163.506
180	1	180	0.991	1.987	37.59	24509	12.089	0.335	NA	0.094	0.449	145.826	161.821
181	1	181	1.014	2.085	37.8	24377	12.19	0.345	NA	0.101	0.481	76.745	-69.081
182	1	182	0.999	1.986	38.01	17303	12.291	0.326	NA	0.1	0.478	-98.563	-175.308
183	1	183	0.976	2.066	38.22	25038	12.374	0.371	NA	0.083	0.395	106.17	-155.267
184	1	184	0.964	2.084	38.43	29021	12.396	0.39	NA	0.022	0.105	123.106	16.936
185	1	185	0.949	2.024	38.64	33958	12.458	0.384	NA	0.062	0.295	-104.127	132.766
186	1	186	1.002	1.978	38.85	19259	12.528	0.322	NA	0.07	0.335	-40.943	63.185
187	1	187	1.066	2.019	39.06	12337	12.604	0.27	NA	0.076	0.361	32.532	73.475
188	1	188	1.147	1.997	39.27	13408	12.688	0.186	NA	0.084	0.402	-15.17	-47.702
189	1	189	1.073	2.032	39.48	15458	12.77	0.268	NA	0.082	0.391	154.85	170.021
190	1	190	0.951	2.015	39.69	23214	12.893	0.379	NA	0.123	0.584	-172.179	32.971
191	1	191	0.941	2.051	39.9	18636	12.931	0.399	NA	0.038	0.179	106.104	-81.717
192	1	192	0.9	2.048	40.11	23842	12.972	0.437	NA	0.041	0.196	-176.033	77.863
193	1	193	0.845	2.003	40.32	34084	13.043	0.481	NA	0.071	0.338	-140.881	35.152
194	1	194	0.883	2.016	40.53	33132	13.083	0.445	NA	0.041	0.194	18.115	158.996
195	1	195	0.921	1.988	40.74	27662	13.13	0.403	NA	0.047	0.224	-36.404	-54.519
196	1	196	0.911	2.024	40.95	31035	13.167	0.42	NA	0.037	0.176	105.701	142.105
197	1	197	0.849	2.021	41.16	33292	13.229	0.48	NA	0.062	0.296	-177.568	76.731
198	1	198	0.88	2.056	41.37	31739	13.276	0.458	NA	0.046	0.221	48.12	-134.312
199	1	199	0.896	2.079	41.58	32004	13.304	0.451	NA	0.029	0.136	56.554	8.435
200	1	200	0.923	2.023	41.79	31711	13.367	0.408	NA	0.063	0.3	-64.223	-120.777
