# Supplementary material for: Random sub-diffusion and capture of genes by the nuclear pore reduces dynamics and coordinates inter-chromosomal movement
Source: eLife. 2021 May 18;10:e66238. doi: 10.7554/eLife.66238 (PMC8195609; doi:10.7554/eLife.66238)
Supplement: Figure 6—source data 1. [file elife-66238-fig6-data1.zip › CLUST_DB/CLUST_HIS4dip_MinusH/190814_QuickCap_H4dip_MinusH_Sec_26.csv]

Nr	TID	PID	x [micron]	y [micron]	t [sec]	I [val]	Len [micron]	D2S [micron]	D2R [micron]	D2P [micron]	v [micron/sec]	α [deg]	Δα [deg]
1	1	1	1.957	1.579	0	17211	0	0	NA	NA	NA	NA	NA
2	1	2	1.982	1.584	0.21	15846	0.026	0.026	NA	0.026	0.123	11.474	NA
3	1	3	2.015	1.57	0.42	20571	0.062	0.059	NA	0.036	0.171	-21.916	-33.39
4	1	4	1.988	1.588	0.63	25190	0.094	0.033	NA	0.033	0.155	146.507	168.423
5	1	5	1.991	1.63	0.84	29926	0.136	0.062	NA	0.042	0.199	85.749	-60.758
6	1	6	1.976	1.61	1.05	26788	0.161	0.037	NA	0.025	0.12	-127.783	146.468
7	1	7	1.996	1.63	1.26	33088	0.19	0.065	NA	0.028	0.135	45.218	173.001
8	1	8	1.959	1.646	1.47	32765	0.23	0.068	NA	0.04	0.192	156.709	111.491
9	1	9	1.981	1.68	1.68	32251	0.271	0.104	NA	0.04	0.192	56.941	-99.768
10	1	10	1.944	1.619	1.89	18816	0.342	0.042	NA	0.072	0.342	-121.099	-178.04
11	1	11	1.934	1.55	2.1	15383	0.412	0.036	NA	0.069	0.331	-97.651	23.448
12	1	12	1.97	1.541	2.31	19319	0.448	0.04	NA	0.036	0.173	-14.584	83.067
13	1	13	1.933	1.633	2.52	32678	0.548	0.059	NA	0.099	0.473	111.859	126.443
14	1	14	2.009	1.695	2.73	31999	0.646	0.128	NA	0.099	0.469	39.442	-72.417
15	1	15	1.968	1.692	2.94	31293	0.687	0.114	NA	0.041	0.195	-174.87	145.688
16	1	16	1.921	1.655	3.15	32426	0.747	0.085	NA	0.06	0.284	-142.158	32.712
17	1	17	1.891	1.652	3.36	31327	0.776	0.098	NA	0.03	0.141	-174.049	-31.892
18	1	18	1.894	1.626	3.57	31577	0.802	0.079	NA	0.026	0.124	-83.795	90.255
19	1	19	1.828	1.631	3.78	32870	0.869	0.139	NA	0.067	0.317	176.262	-99.944
20	1	20	1.883	1.594	3.99	30892	0.935	0.075	NA	0.066	0.316	-33.509	150.229
21	1	21	1.886	1.613	4.2	32356	0.955	0.079	NA	0.02	0.094	81.021	114.53
22	1	22	1.875	1.636	4.41	31505	0.98	0.1	NA	0.025	0.12	115.021	33.999
23	1	23	1.869	1.68	4.62	32123	1.025	0.134	NA	0.045	0.213	98.109	-16.912
24	1	24	1.885	1.74	4.83	32053	1.087	0.177	NA	0.062	0.293	75.149	-22.96
25	1	25	1.784	1.719	5.04	32465	1.189	0.222	NA	0.103	0.488	-168.375	116.477
26	1	26	1.879	1.693	5.25	31321	1.287	0.139	NA	0.098	0.465	-15.539	152.835
27	1	27	1.958	1.702	5.46	31419	1.367	0.123	NA	0.08	0.379	6.327	21.867
28	1	28	1.966	1.643	5.67	30715	1.426	0.065	NA	0.06	0.284	-81.973	-88.3
29	1	29	1.78	1.615	5.88	32580	1.614	0.18	NA	0.188	0.894	-171.489	-89.517
30	1	30	1.763	1.66	6.09	32669	1.662	0.21	NA	0.048	0.23	111.075	-77.435
31	1	31	1.784	1.639	6.3	32676	1.692	0.183	NA	0.03	0.142	-45.129	-156.205
32	1	32	1.77	1.657	6.51	32797	1.715	0.203	NA	0.023	0.109	129.374	174.503
33	1	33	1.721	1.679	6.72	33779	1.768	0.256	NA	0.053	0.252	155.392	26.019
34	1	34	1.695	1.677	6.93	32906	1.794	0.279	NA	0.026	0.124	-176.995	27.613
35	1	35	1.697	1.583	7.14	33845	1.889	0.26	NA	0.094	0.45	-89.165	87.83
36	1	36	1.704	1.626	7.35	33644	1.932	0.257	NA	0.044	0.208	79.688	168.852
37	1	37	1.626	1.566	7.56	32682	2.03	0.331	NA	0.098	0.468	-142.729	137.583
38	1	38	1.641	1.582	7.77	34344	2.052	0.316	NA	0.021	0.101	46.479	-170.791
39	1	39	1.751	1.578	7.98	20283	2.162	0.206	NA	0.11	0.524	-1.892	-48.371
40	1	40	1.737	1.631	8.19	34826	2.216	0.226	NA	0.055	0.26	104.622	106.514
41	1	41	1.737	1.533	8.4	23541	2.314	0.225	NA	0.098	0.466	-90.203	165.175
42	1	42	1.721	1.609	8.61	19071	2.392	0.238	NA	0.078	0.37	102.012	-167.785
43	1	43	1.801	1.569	8.82	20804	2.482	0.156	NA	0.09	0.428	-26.275	-128.286
44	1	44	1.709	1.575	9.03	24870	2.574	0.247	NA	0.092	0.438	176.423	-157.302
45	1	45	1.758	1.521	9.24	25841	2.647	0.207	NA	0.073	0.347	-47.934	135.643
46	1	46	1.817	1.496	9.45	21079	2.71	0.162	NA	0.064	0.303	-22.944	24.989
47	1	47	1.757	1.589	9.66	21922	2.821	0.2	NA	0.11	0.526	122.664	145.608
48	1	48	1.87	1.572	9.87	17092	2.934	0.087	NA	0.114	0.542	-8.725	-131.389
49	1	49	1.871	1.473	10.08	17499	3.033	0.136	NA	0.099	0.471	-89.48	-80.755
50	1	50	1.915	1.48	10.29	12991	3.079	0.107	NA	0.045	0.216	8.827	98.307
51	1	51	1.937	1.476	10.5	18148	3.101	0.104	NA	0.022	0.104	-9.113	-17.94
52	1	52	1.877	1.516	10.71	15249	3.172	0.101	NA	0.072	0.341	146.348	155.462
53	1	53	1.846	1.505	10.92	16992	3.205	0.132	NA	0.033	0.157	-161.261	52.39
54	1	54	1.853	1.458	11.13	7494	3.253	0.159	NA	0.048	0.228	-82.231	79.03
55	1	55	1.786	1.445	11.34	18340	3.32	0.216	NA	0.067	0.321	-169.121	-86.889
56	1	56	1.597	1.445	11.55	33047	3.51	0.384	NA	0.189	0.902	-179.927	-10.806
57	1	57	1.78	1.539	11.76	21183	3.715	0.181	NA	0.205	0.978	27.265	-152.808
58	1	58	1.955	1.461	11.97	18195	3.907	0.117	NA	0.192	0.914	-23.909	-51.174
59	1	59	1.949	1.478	12.18	11411	3.925	0.101	NA	0.018	0.084	110.139	134.049
60	1	60	1.778	1.451	12.39	12373	4.098	0.22	NA	0.173	0.825	-170.862	78.999
61	1	61	1.795	1.408	12.6	7686	4.143	0.235	NA	0.045	0.216	-68.132	102.73
62	1	62	1.682	1.417	12.81	16597	4.257	0.319	NA	0.114	0.542	175.516	-116.352
63	1	63	1.89	1.529	13.02	5841	4.494	0.083	NA	0.237	1.127	28.16	-147.356
64	1	64	1.881	1.54	13.23	6496	4.508	0.085	NA	0.014	0.068	128.782	100.622
65	1	65	1.844	1.501	13.44	5367	4.562	0.137	NA	0.054	0.258	-133.348	97.87
66	1	66	1.967	1.571	13.65	5704	4.704	0.013	NA	0.142	0.675	29.859	163.208
67	1	67	1.974	1.538	13.86	6645	4.738	0.044	NA	0.034	0.163	-78.099	-107.958
68	1	68	1.895	1.51	14.07	9691	4.822	0.092	NA	0.084	0.398	-160.373	-82.274
69	1	69	1.894	1.664	14.28	15283	4.976	0.106	NA	0.154	0.733	90.676	-108.951
70	1	70	1.955	1.639	14.49	5868	5.042	0.061	NA	0.066	0.314	-21.542	-112.218
71	1	71	1.746	1.649	14.7	19246	5.251	0.222	NA	0.21	0.998	177.467	-160.991
72	1	72	1.839	1.651	14.91	10856	5.345	0.138	NA	0.094	0.446	1.733	-175.734
73	1	73	1.735	1.688	15.12	11456	5.455	0.247	NA	0.111	0.526	160.384	158.651
74	1	74	1.88	1.646	15.33	7895	5.606	0.102	NA	0.151	0.719	-16.158	-176.542
75	1	75	1.765	1.656	15.54	13147	5.722	0.207	NA	0.116	0.552	175.447	-168.396
76	1	76	1.733	1.62	15.75	12307	5.77	0.227	NA	0.048	0.228	-131.272	53.282
77	1	77	1.714	1.626	15.96	21602	5.79	0.247	NA	0.02	0.095	160.778	-67.95
78	1	78	1.707	1.626	16.17	30220	5.797	0.254	NA	0.008	0.036	-174.735	24.486
79	1	79	1.767	1.537	16.38	10082	5.905	0.194	NA	0.107	0.511	-55.571	119.164
80	1	80	1.736	1.502	16.59	15641	5.952	0.234	NA	0.048	0.227	-131.777	-76.206
81	1	81	1.818	1.547	16.8	10067	6.046	0.142	NA	0.094	0.448	28.949	160.727
82	1	82	1.801	1.508	17.01	10276	6.089	0.171	NA	0.042	0.201	-113.675	-142.624
83	1	83	1.875	1.588	17.22	6207	6.198	0.082	NA	0.109	0.52	47.102	160.777
84	1	84	1.849	1.534	17.43	4371	6.258	0.117	NA	0.061	0.289	-116.016	-163.119
85	1	85	1.855	1.531	17.64	8320	6.265	0.112	NA	0.007	0.031	-21.862	94.155
86	1	86	1.955	1.615	17.85	10152	6.396	0.037	NA	0.131	0.623	39.873	61.735
87	1	87	1.946	1.595	18.06	14818	6.418	0.02	NA	0.022	0.106	-115.024	-154.897
88	1	88	1.84	1.539	18.27	4994	6.538	0.123	NA	0.12	0.57	-152.032	-37.008
89	1	89	1.788	1.502	18.48	13241	6.601	0.185	NA	0.063	0.301	-144.617	7.415
90	1	90	1.732	1.504	18.69	12187	6.657	0.236	NA	0.056	0.268	177.967	-37.417
91	1	91	1.815	1.517	18.9	13282	6.74	0.155	NA	0.083	0.396	8.66	-169.307
92	1	92	1.781	1.525	19.11	16138	6.775	0.183	NA	0.034	0.164	165.939	157.278
93	1	93	1.814	1.527	19.32	15133	6.807	0.152	NA	0.033	0.155	3.688	-162.25
94	1	94	1.834	1.457	19.53	13540	6.88	0.173	NA	0.073	0.349	-74.26	-77.949
95	1	95	1.834	1.454	19.74	19227	6.883	0.175	NA	0.003	0.012	-81.284	-7.024
96	1	96	1.81	1.512	19.95	19833	6.946	0.161	NA	0.063	0.301	112.695	-166.02
97	1	97	1.792	1.521	20.16	24042	6.966	0.174	NA	0.019	0.093	153.408	40.713
98	1	98	1.724	1.555	20.37	17469	7.042	0.234	NA	0.076	0.362	153.727	0.319
99	1	99	1.79	1.522	20.58	11729	7.115	0.176	NA	0.073	0.349	-26.727	179.546
100	1	100	1.725	1.541	20.79	16977	7.182	0.235	NA	0.067	0.32	163.84	-169.433
101	1	101	1.763	1.556	21	17198	7.223	0.195	NA	0.041	0.195	22.435	-141.405
102	1	102	1.72	1.551	21.21	19692	7.265	0.238	NA	0.043	0.203	-173.246	164.319
103	1	103	1.763	1.597	21.42	19861	7.327	0.195	NA	0.062	0.295	47.279	-139.475
104	1	104	1.796	1.568	21.63	25681	7.372	0.161	NA	0.045	0.213	-40.498	-87.778
105	1	105	1.831	1.565	21.84	18472	7.407	0.126	NA	0.035	0.165	-3.744	36.754
106	1	106	1.825	1.541	22.05	18105	7.432	0.137	NA	0.026	0.123	-104.389	-100.644
107	1	107	1.861	1.532	22.26	18786	7.469	0.107	NA	0.037	0.176	-13.628	90.76
108	1	108	1.825	1.523	22.47	19031	7.506	0.143	NA	0.036	0.174	-166.115	-152.486
109	1	109	1.867	1.487	22.68	16898	7.561	0.129	NA	0.055	0.262	-41.341	124.774
110	1	110	1.815	1.435	22.89	16834	7.634	0.201	NA	0.073	0.346	-134.756	-93.415
111	1	111	1.753	1.405	23.1	14289	7.703	0.268	NA	0.07	0.332	-154.15	-19.394
112	1	112	1.717	1.421	23.31	10871	7.743	0.287	NA	0.039	0.187	156.205	-49.645
113	1	113	1.65	1.393	23.52	7707	7.815	0.358	NA	0.072	0.343	-157.79	46.005
114	1	114	1.641	1.414	23.73	7445	7.837	0.356	NA	0.023	0.108	112.737	-89.473
115	1	115	1.668	1.487	23.94	11159	7.915	0.303	NA	0.077	0.367	69.593	-43.144
116	1	116	1.62	1.473	24.15	12448	7.964	0.352	NA	0.05	0.236	-163.945	126.462
117	1	117	1.653	1.545	24.36	9410	8.044	0.305	NA	0.08	0.379	65.665	-130.39
118	1	118	1.621	1.421	24.57	9100	8.172	0.371	NA	0.128	0.611	-104.653	-170.319
119	1	119	1.83	1.484	24.78	11596	8.39	0.158	NA	0.218	1.039	16.837	121.491
120	1	120	1.802	1.475	24.99	12002	8.419	0.186	NA	0.029	0.138	-160.832	-177.67
121	1	121	1.79	1.465	25.2	7935	8.435	0.202	NA	0.016	0.076	-141.156	19.676
122	1	122	1.702	1.479	25.41	9614	8.524	0.273	NA	0.089	0.423	170.98	-47.864
123	1	123	1.637	1.437	25.62	11590	8.601	0.35	NA	0.077	0.369	-147.66	41.359
124	1	124	1.66	1.42	25.83	8938	8.63	0.336	NA	0.029	0.138	-36.86	110.801
125	1	125	1.669	1.433	26.04	9461	8.646	0.322	NA	0.016	0.077	54.36	91.219
126	1	126	1.642	1.398	26.25	5081	8.691	0.363	NA	0.045	0.213	-128.033	177.607
127	1	127	1.631	1.463	26.46	11082	8.757	0.345	NA	0.066	0.314	99.305	-132.661
128	1	128	1.659	1.494	26.67	9126	8.799	0.309	NA	0.042	0.2	47.985	-51.32
129	1	129	1.674	1.528	26.88	11515	8.836	0.287	NA	0.037	0.177	66.775	18.79
130	1	130	1.678	1.413	27.09	11778	8.952	0.324	NA	0.116	0.551	-88.009	-154.784
131	1	131	1.763	1.444	27.3	10579	9.043	0.235	NA	0.091	0.434	19.94	107.949
132	1	132	1.721	1.518	27.51	10766	9.128	0.243	NA	0.085	0.404	119.663	99.723
133	1	133	1.585	1.531	27.72	14634	9.265	0.375	NA	0.137	0.654	174.546	54.883
134	1	134	1.661	1.499	27.93	10222	9.348	0.306	NA	0.083	0.395	-22.652	162.802
135	1	135	1.577	1.452	28.14	19136	9.445	0.4	NA	0.096	0.459	-150.886	-128.234
136	1	136	1.614	1.525	28.35	17994	9.527	0.346	NA	0.082	0.39	62.897	-146.217
137	1	137	1.595	1.55	28.56	11697	9.558	0.363	NA	0.032	0.151	127.432	64.535
138	1	138	1.543	1.509	28.77	17911	9.625	0.42	NA	0.066	0.316	-142.282	90.286
139	1	139	1.742	1.558	28.98	7005	9.83	0.216	NA	0.205	0.977	13.684	155.966
140	1	140	1.834	1.651	29.19	12462	9.961	0.142	NA	0.131	0.625	45.321	31.638
141	1	141	1.917	1.725	29.4	28620	10.072	0.152	NA	0.111	0.527	41.745	-3.577
142	1	142	1.785	1.591	29.61	7042	10.26	0.172	NA	0.188	0.895	-134.457	-176.201
143	1	143	1.665	1.469	29.82	11321	10.431	0.312	NA	0.171	0.816	-134.511	-0.054
144	1	144	1.628	1.522	30.03	10327	10.496	0.334	NA	0.065	0.309	124.921	-100.569
145	1	145	1.889	1.604	30.24	13768	10.77	0.072	NA	0.274	1.303	17.477	-107.443
146	1	146	1.908	1.637	30.45	16098	10.808	0.076	NA	0.038	0.181	60.368	42.891
147	1	147	1.855	1.617	30.66	10628	10.864	0.109	NA	0.057	0.27	-159.886	139.745
148	1	148	1.794	1.644	30.87	27069	10.93	0.175	NA	0.066	0.313	156.042	-44.071
149	1	149	1.838	1.681	31.08	15812	10.988	0.157	NA	0.057	0.273	40.526	-115.516
150	1	150	1.798	1.556	31.29	22069	11.12	0.161	NA	0.132	0.629	-107.791	-148.316
151	1	151	1.746	1.519	31.5	13060	11.183	0.219	NA	0.063	0.301	-144.56	-36.77
152	1	152	1.747	1.463	31.71	14374	11.239	0.239	NA	0.056	0.265	-88.594	55.967
153	1	153	1.794	1.533	31.92	16396	11.322	0.169	NA	0.084	0.4	56.635	145.228
154	1	154	1.879	1.584	32.13	12285	11.421	0.078	NA	0.099	0.472	30.389	-26.246
155	1	155	1.82	1.543	32.34	7327	11.493	0.141	NA	0.072	0.341	-145.812	-176.201
156	1	156	1.766	1.535	32.55	17433	11.548	0.196	NA	0.055	0.261	-171.138	-25.326
157	1	157	1.715	1.511	32.76	12957	11.604	0.251	NA	0.056	0.266	-154.881	16.257
158	1	158	1.743	1.526	32.97	20480	11.636	0.22	NA	0.032	0.152	27.968	-177.151
159	1	159	1.847	1.562	33.18	21913	11.746	0.111	NA	0.11	0.523	19.32	-8.647
160	1	160	1.852	1.587	33.39	19656	11.771	0.105	NA	0.025	0.121	78.766	59.446
161	1	161	1.77	1.522	33.6	19690	11.875	0.195	NA	0.104	0.497	-141.124	140.11
162	1	162	1.83	1.476	33.81	13828	11.951	0.163	NA	0.076	0.361	-37.575	103.549
163	1	163	1.867	1.447	34.02	12209	11.997	0.159	NA	0.046	0.221	-37.651	-0.076
164	1	164	1.826	1.525	34.23	19957	12.085	0.141	NA	0.088	0.419	117.649	155.3
165	1	165	1.868	1.56	34.44	34314	12.14	0.091	NA	0.054	0.258	40.015	-77.635
166	1	166	1.835	1.548	34.65	27965	12.174	0.125	NA	0.035	0.165	-159.32	160.665
167	1	167	1.793	1.48	34.86	33482	12.254	0.191	NA	0.08	0.38	-121.745	37.575
168	1	168	1.813	1.476	35.07	14536	12.275	0.176	NA	0.021	0.098	-12.406	109.34
169	1	169	1.863	1.524	35.28	21847	12.344	0.108	NA	0.069	0.33	44.424	56.829
170	1	170	1.791	1.44	35.49	30050	12.454	0.216	NA	0.11	0.526	-130.752	-175.176
171	1	171	1.849	1.433	35.7	27447	12.513	0.181	NA	0.059	0.28	-7.613	123.14
172	1	172	1.904	1.506	35.91	29941	12.604	0.09	NA	0.091	0.436	53.154	60.766
173	1	173	1.883	1.459	36.12	22677	12.656	0.141	NA	0.052	0.246	-114.505	-167.658
174	1	174	1.904	1.507	36.33	28023	12.709	0.089	NA	0.053	0.251	65.598	-179.897
175	1	175	1.836	1.518	36.54	33471	12.778	0.135	NA	0.069	0.33	170.434	104.836
176	1	176	1.871	1.498	36.75	23072	12.818	0.118	NA	0.04	0.19	-29.913	159.653
177	1	177	1.904	1.475	36.96	23042	12.859	0.116	NA	0.041	0.193	-34.958	-5.045
178	1	178	1.953	1.489	37.17	27872	12.91	0.09	NA	0.051	0.242	15.451	50.409
179	1	179	1.927	1.504	37.38	20313	12.94	0.08	NA	0.03	0.142	149.014	133.563
180	1	180	1.937	1.521	37.59	16927	12.96	0.06	NA	0.02	0.095	59.257	-89.757
181	1	181	1.912	1.507	37.8	21416	12.988	0.084	NA	0.029	0.137	-150.985	149.758
182	1	182	1.856	1.534	38.01	28343	13.051	0.11	NA	0.062	0.297	154.782	-54.233
183	1	183	1.89	1.442	38.22	16654	13.149	0.152	NA	0.098	0.467	-69.736	135.482
184	1	184	1.913	1.462	38.43	20672	13.179	0.125	NA	0.03	0.144	40.492	110.228
185	1	185	1.854	1.476	38.64	14195	13.24	0.146	NA	0.061	0.29	166.514	126.022
186	1	186	1.902	1.415	38.85	21154	13.318	0.173	NA	0.078	0.371	-51.779	141.707
187	1	187	1.801	1.475	39.06	17028	13.435	0.187	NA	0.117	0.559	149.012	-159.209
188	1	188	1.923	1.46	39.27	20512	13.558	0.123	NA	0.123	0.585	-7.117	-156.129
189	1	189	1.87	1.454	39.48	17986	13.612	0.152	NA	0.054	0.255	-174.073	-166.956
190	1	190	1.875	1.441	39.69	17233	13.626	0.16	NA	0.015	0.07	-67.731	106.343
191	1	191	1.906	1.509	39.9	20735	13.702	0.086	NA	0.075	0.358	65.752	133.483
192	1	192	1.875	1.477	40.11	13587	13.747	0.131	NA	0.045	0.215	-133.854	160.395
193	1	193	1.823	1.533	40.32	14380	13.823	0.142	NA	0.077	0.366	133.009	-93.138
194	1	194	1.819	1.534	40.53	20810	13.827	0.145	NA	0.004	0.017	163.021	30.012
195	1	195	1.835	1.601	40.74	24887	13.896	0.124	NA	0.069	0.329	76.557	-86.464
196	1	196	1.82	1.475	40.95	22914	14.023	0.171	NA	0.127	0.606	-96.667	-173.223
197	1	197	1.799	1.502	41.16	13151	14.058	0.175	NA	0.035	0.165	127.648	-135.685
198	1	198	1.834	1.51	41.37	19857	14.093	0.141	NA	0.035	0.168	11.805	-115.843
199	1	199	1.882	1.507	41.58	25704	14.141	0.104	NA	0.048	0.228	-3.587	-15.392
200	1	200	1.836	1.549	41.79	17561	14.204	0.125	NA	0.062	0.297	137.432	141.019
