# Supplementary material for: Random sub-diffusion and capture of genes by the nuclear pore reduces dynamics and coordinates inter-chromosomal movement
Source: eLife. 2021 May 18;10:e66238. doi: 10.7554/eLife.66238 (PMC8195609; doi:10.7554/eLife.66238)
Supplement: Figure 6—source data 1. [file elife-66238-fig6-data1.zip › CLUST_DB/CLUST_HIS4dip_MinusH/190814_QuickCap_H4dip_MinusH_Sec_27.csv]

Nr	TID	PID	x [micron]	y [micron]	t [sec]	I [val]	Len [micron]	D2S [micron]	D2R [micron]	D2P [micron]	v [micron/sec]	α [deg]	Δα [deg]
1	1	1	1.026	1.192	0	10453	0	0	NA	NA	NA	NA	NA
2	1	2	1.008	1.273	0.21	13518	0.082	0.082	NA	0.082	0.393	102.721	NA
3	1	3	1.043	1.153	0.42	13506	0.208	0.043	NA	0.125	0.596	-73.575	-176.296
4	1	4	1.089	1.156	0.63	5772	0.254	0.073	NA	0.046	0.22	4.038	77.613
5	1	5	1.056	1.264	0.84	4701	0.367	0.078	NA	0.113	0.54	107.119	103.08
6	1	6	1.066	1.295	1.05	7620	0.399	0.11	NA	0.032	0.153	71.362	-35.757
7	1	7	1.093	1.227	1.26	5472	0.472	0.076	NA	0.073	0.346	-68.159	-139.52
8	1	8	1.092	1.312	1.47	21117	0.557	0.137	NA	0.085	0.403	90.79	158.948
9	1	9	1.208	1.212	1.68	15178	0.71	0.184	NA	0.153	0.73	-40.546	-131.336
10	1	10	1.263	1.241	1.89	16529	0.772	0.242	NA	0.062	0.295	27.612	68.158
11	1	11	1.3	1.071	2.1	27500	0.946	0.3	NA	0.174	0.828	-77.892	-105.503
12	1	12	1.26	1.059	2.31	22271	0.987	0.27	NA	0.041	0.197	-163.153	-85.261
13	1	13	1.272	1.025	2.52	24693	1.023	0.298	NA	0.036	0.17	-69.656	93.497
14	1	14	1.189	1.036	2.73	24887	1.107	0.226	NA	0.084	0.4	172.512	-117.832
15	1	15	1.155	1.1	2.94	28627	1.179	0.159	NA	0.072	0.342	117.893	-54.619
16	1	16	1.139	1.072	3.15	26047	1.211	0.166	NA	0.032	0.154	-119.517	122.59
17	1	17	1.127	1.081	3.36	33681	1.227	0.151	NA	0.015	0.073	142.677	-97.806
18	1	18	1.128	1.147	3.57	34489	1.293	0.111	NA	0.066	0.315	89.709	-52.968
19	1	19	1.083	1.12	3.78	27955	1.345	0.093	NA	0.052	0.249	-148.402	121.889
20	1	20	1.085	1.094	3.99	22924	1.371	0.115	NA	0.026	0.123	-85.526	62.876
21	1	21	1.063	1.098	4.2	19054	1.393	0.101	NA	0.022	0.105	168.689	-105.785
22	1	22	1.1	1.147	4.41	19413	1.454	0.087	NA	0.061	0.291	53.546	-115.143
23	1	23	1.14	1.072	4.62	21440	1.54	0.166	NA	0.086	0.408	-61.908	-115.454
24	1	24	1.139	1.007	4.83	21806	1.604	0.217	NA	0.065	0.308	-90.777	-28.869
25	1	25	1.204	1.003	5.04	27067	1.669	0.259	NA	0.064	0.307	-3.045	87.732
26	1	26	1.252	0.991	5.25	22122	1.719	0.303	NA	0.05	0.24	-14.502	-11.456
27	1	27	1.218	1.069	5.46	24341	1.804	0.229	NA	0.085	0.405	113.706	128.208
28	1	28	1.138	1.08	5.67	23069	1.885	0.159	NA	0.081	0.384	172.187	58.481
29	1	29	1.186	1.131	5.88	24102	1.955	0.171	NA	0.07	0.332	47.366	-124.822
30	1	30	1.256	1.098	6.09	17322	2.032	0.249	NA	0.078	0.371	-24.875	-72.241
31	1	31	1.238	1.086	6.3	20526	2.055	0.237	NA	0.022	0.107	-145.841	-120.966
32	1	32	1.275	1.078	6.51	16684	2.093	0.274	NA	0.038	0.182	-11.652	134.189
33	1	33	1.179	1.174	6.72	20878	2.228	0.155	NA	0.136	0.645	134.956	146.609
34	1	34	1.283	1.15	6.93	19037	2.334	0.26	NA	0.106	0.505	-12.902	-147.859
35	1	35	1.272	1.298	7.14	16488	2.483	0.268	NA	0.148	0.707	94.233	107.135
36	1	36	1.273	1.287	7.35	13503	2.494	0.265	NA	0.011	0.054	-84.908	-179.141
37	1	37	1.305	1.384	7.56	17032	2.596	0.339	NA	0.102	0.487	71.719	156.627
38	1	38	1.275	1.412	7.77	5774	2.637	0.333	NA	0.041	0.194	136.658	64.939
39	1	39	1.309	1.462	7.98	15658	2.698	0.392	NA	0.061	0.289	55.99	-80.668
40	1	40	1.29	1.362	8.19	9386	2.8	0.314	NA	0.102	0.485	-100.83	-156.82
41	1	41	1.281	1.293	8.4	10801	2.87	0.275	NA	0.07	0.335	-97.181	3.649
42	1	42	1.262	1.377	8.61	5376	2.957	0.301	NA	0.087	0.413	102.479	-160.34
43	1	43	1.283	1.448	8.82	14950	3.03	0.363	NA	0.074	0.35	74.111	-28.368
44	1	44	1.275	1.367	9.03	6355	3.112	0.305	NA	0.081	0.387	-95.246	-169.357
45	1	45	1.273	1.404	9.24	4081	3.148	0.325	NA	0.037	0.176	93.737	-171.016
46	1	46	1.226	1.37	9.45	10986	3.206	0.268	NA	0.058	0.274	-143.906	122.357
47	1	47	1.22	1.381	9.66	4947	3.219	0.271	NA	0.013	0.061	119.748	-96.346
48	1	48	1.251	1.434	9.87	6143	3.281	0.331	NA	0.062	0.295	59.392	-60.357
49	1	49	1.234	1.444	10.08	7266	3.301	0.327	NA	0.02	0.096	151.186	91.794
50	1	50	1.228	1.414	10.29	5216	3.332	0.3	NA	0.031	0.148	-100.947	107.867
51	1	51	1.237	1.426	10.5	9215	3.348	0.315	NA	0.015	0.074	54.226	155.173
52	1	52	1.204	1.529	10.71	8445	3.456	0.381	NA	0.108	0.515	107.612	53.386
53	1	53	1.212	1.282	10.92	2461	3.703	0.207	NA	0.248	1.179	-88.244	164.144
54	1	54	1.263	1.27	11.13	3743	3.755	0.25	NA	0.052	0.248	-12.672	75.571
55	1	55	1.279	1.453	11.34	9994	3.938	0.363	NA	0.183	0.871	84.901	97.574
56	1	56	1.259	1.474	11.55	7202	3.968	0.366	NA	0.029	0.14	133.162	48.261
57	1	57	1.237	1.494	11.76	4748	3.998	0.369	NA	0.03	0.142	136.552	3.39
58	1	58	1.203	1.334	11.97	4433	4.161	0.227	NA	0.164	0.78	-101.926	121.522
59	1	59	1.216	1.392	12.18	4337	4.22	0.276	NA	0.059	0.281	77.828	179.754
60	1	60	1.229	1.46	12.39	5454	4.289	0.336	NA	0.069	0.328	79.229	1.401
61	1	61	1.189	1.368	12.6	4187	4.389	0.24	NA	0.1	0.476	-113.067	167.704
62	1	62	1.199	1.38	12.81	22077	4.405	0.256	NA	0.016	0.075	52.808	165.875
63	1	63	1.171	1.396	13.02	7259	4.437	0.25	NA	0.032	0.152	151.527	98.719
64	1	64	1.186	1.391	13.23	3394	4.453	0.255	NA	0.016	0.077	-17.762	-169.288
65	1	65	1.202	1.251	13.44	5909	4.593	0.186	NA	0.14	0.667	-83.351	-65.59
66	1	66	1.275	1.326	13.65	6521	4.697	0.283	NA	0.104	0.496	46.048	129.399
67	1	67	1.252	1.175	13.86	8800	4.851	0.227	NA	0.154	0.731	-98.43	-144.478
68	1	68	1.265	1.201	14.07	4599	4.881	0.24	NA	0.03	0.142	63.798	162.228
69	1	69	1.251	1.29	14.28	6186	4.97	0.246	NA	0.09	0.427	99.02	35.222
70	1	70	1.252	1.245	14.49	5836	5.015	0.233	NA	0.044	0.212	-88.455	172.525
71	1	71	1.207	1.332	14.7	3545	5.113	0.229	NA	0.098	0.467	117.857	-153.688
72	1	72	1.179	1.396	14.91	6692	5.183	0.255	NA	0.07	0.333	113.693	-4.164
73	1	73	1.184	1.402	15.12	3208	5.191	0.263	NA	0.008	0.04	45.868	-67.825
74	1	74	1.243	1.466	15.33	8524	5.278	0.349	NA	0.086	0.411	47.298	1.43
75	1	75	1.23	1.497	15.54	4800	5.312	0.367	NA	0.034	0.162	111.693	64.395
76	1	76	1.173	1.483	15.75	17243	5.371	0.326	NA	0.059	0.282	-165.835	82.472
77	1	77	1.198	1.507	15.96	17476	5.406	0.359	NA	0.035	0.167	43.126	-151.039
78	1	78	1.253	1.462	16.17	21260	5.477	0.353	NA	0.071	0.337	-39.444	-82.57
79	1	79	1.225	1.448	16.38	18201	5.507	0.325	NA	0.031	0.146	-154.059	-114.614
80	1	80	1.118	1.431	16.59	21211	5.616	0.256	NA	0.109	0.518	-170.711	-16.652
81	1	81	1.165	1.44	16.8	25184	5.664	0.284	NA	0.048	0.227	10.578	-178.711
82	1	82	1.27	1.37	17.01	11487	5.79	0.302	NA	0.126	0.6	-33.7	-44.278
83	1	83	1.177	1.414	17.22	17981	5.893	0.269	NA	0.103	0.491	154.358	-171.943
84	1	84	1.163	1.264	17.43	18924	6.044	0.155	NA	0.151	0.72	-95.255	110.387
85	1	85	1.097	1.4	17.64	21284	6.195	0.22	NA	0.152	0.722	115.968	-148.777
86	1	86	1.036	1.274	17.85	12364	6.335	0.083	NA	0.139	0.664	-115.665	128.367
87	1	87	0.978	1.369	18.06	14353	6.446	0.183	NA	0.112	0.531	121.782	-122.553
88	1	88	1.013	1.306	18.27	7251	6.519	0.114	NA	0.073	0.347	-60.575	177.643
89	1	89	0.967	1.345	18.48	7127	6.58	0.163	NA	0.061	0.288	139.805	-159.62
90	1	90	1.022	1.358	18.69	15063	6.636	0.165	NA	0.056	0.267	13.048	-126.757
91	1	91	1.009	1.331	18.9	11778	6.665	0.14	NA	0.029	0.138	-114.785	-127.833
92	1	92	1.045	1.227	19.11	12770	6.775	0.04	NA	0.11	0.525	-71.086	43.7
93	1	93	0.918	1.21	19.32	7116	6.904	0.109	NA	0.129	0.612	-172.398	-101.313
94	1	94	0.968	1.269	19.53	9107	6.981	0.096	NA	0.078	0.37	49.978	-137.623
95	1	95	1.027	1.276	19.74	10075	7.041	0.083	NA	0.06	0.284	5.932	-44.046
96	1	96	1.161	1.294	19.95	13333	7.176	0.169	NA	0.135	0.643	7.709	1.777
97	1	97	1.128	1.158	20.16	15987	7.315	0.108	NA	0.14	0.664	-103.655	-111.364
98	1	98	1.191	1.204	20.37	23795	7.394	0.166	NA	0.078	0.372	36.049	139.704
99	1	99	1.06	1.347	20.58	15714	7.588	0.158	NA	0.194	0.923	132.663	96.614
100	1	100	1.117	1.169	20.79	12646	7.774	0.094	NA	0.186	0.887	-72.143	155.195
101	1	101	1.046	1.125	21	15539	7.857	0.07	NA	0.084	0.398	-147.84	-75.697
102	1	102	1.078	1.037	21.21	10481	7.951	0.164	NA	0.094	0.446	-70.182	77.658
103	1	103	1.082	1.07	21.42	10794	7.985	0.134	NA	0.034	0.161	83.866	154.049
104	1	104	1.067	1.071	21.63	17695	8	0.128	NA	0.015	0.071	177.7	93.833
105	1	105	1.013	1.121	21.84	11667	8.073	0.072	NA	0.073	0.348	136.924	-40.776
106	1	106	0.999	1.142	22.05	6082	8.099	0.056	NA	0.026	0.122	123.629	-13.294
107	1	107	0.986	1.143	22.26	8482	8.112	0.063	NA	0.013	0.064	176.441	52.811
108	1	108	0.941	1.217	22.47	13984	8.199	0.089	NA	0.087	0.413	121.168	-55.273
109	1	109	1.052	1.201	22.68	21333	8.311	0.027	NA	0.112	0.534	-8.481	-129.65
110	1	110	0.882	1.027	22.89	8441	8.554	0.219	NA	0.243	1.158	-134.198	-125.716
111	1	111	0.982	1.037	23.1	14408	8.655	0.161	NA	0.101	0.48	5.767	139.965
112	1	112	0.953	1.023	23.31	11957	8.688	0.185	NA	0.033	0.157	-154.812	-160.579
113	1	113	0.937	1.059	23.52	8093	8.727	0.16	NA	0.039	0.187	113.536	-91.651
114	1	114	0.905	1.108	23.73	12659	8.785	0.147	NA	0.058	0.278	122.84	9.303
115	1	115	0.966	1.105	23.94	13241	8.846	0.105	NA	0.061	0.289	-2.097	-124.937
116	1	116	1.019	1.031	24.15	9939	8.937	0.161	NA	0.091	0.434	-54.603	-52.506
117	1	117	1.049	1.02	24.36	9143	8.969	0.174	NA	0.032	0.153	-21.009	33.594
118	1	118	0.898	1.069	24.57	10470	9.128	0.178	NA	0.159	0.755	162.035	-176.956
119	1	119	0.879	0.975	24.78	7509	9.223	0.262	NA	0.095	0.453	-101.403	96.562
120	1	120	0.889	1.067	24.99	13075	9.315	0.185	NA	0.092	0.438	83.678	-174.92
121	1	121	0.978	0.91	25.2	3487	9.495	0.286	NA	0.18	0.859	-60.387	-144.064
122	1	122	0.987	0.879	25.41	5343	9.527	0.316	NA	0.032	0.153	-74.967	-14.581
123	1	123	0.907	0.976	25.62	3906	9.653	0.246	NA	0.125	0.597	129.253	-155.78
124	1	124	0.95	0.97	25.83	4712	9.696	0.235	NA	0.043	0.205	-7.764	-137.017
125	1	125	1.023	0.963	26.04	5958	9.77	0.229	NA	0.074	0.351	-5.781	1.983
126	1	126	1.08	0.984	26.25	10510	9.83	0.215	NA	0.061	0.29	20.389	26.17
127	1	127	1.102	0.907	26.46	11468	9.91	0.295	NA	0.08	0.381	-74.216	-94.605
128	1	128	0.95	0.926	26.67	3274	10.064	0.277	NA	0.154	0.731	172.834	-112.951
129	1	129	0.968	0.875	26.88	5024	10.118	0.322	NA	0.054	0.256	-70.555	116.611
130	1	130	0.984	0.939	27.09	6833	10.184	0.256	NA	0.066	0.314	76.006	146.561
131	1	131	0.987	0.908	27.3	7093	10.215	0.286	NA	0.031	0.149	-83.143	-159.149
132	1	132	0.969	0.945	27.51	7494	10.256	0.253	NA	0.041	0.197	116.865	-159.992
133	1	133	1.092	0.932	27.72	5416	10.38	0.268	NA	0.124	0.59	-5.991	-122.857
134	1	134	0.78	0.952	27.93	1019	10.692	0.343	NA	0.312	1.487	176.41	-177.599
135	1	135	1.001	0.945	28.14	1728	10.913	0.248	NA	0.221	1.053	-1.703	-178.113
136	1	136	0.844	0.982	28.35	1124	11.074	0.278	NA	0.161	0.767	167.038	168.74
137	1	137	0.971	0.995	28.56	6568	11.202	0.205	NA	0.127	0.607	5.855	-161.183
138	1	138	1.023	1.028	28.77	6517	11.263	0.164	NA	0.062	0.294	33.044	27.189
139	1	139	0.887	0.996	28.98	6894	11.403	0.24	NA	0.139	0.663	-166.499	160.457
140	1	140	0.8	0.975	29.19	2385	11.492	0.313	NA	0.089	0.426	-166.469	0.03
141	1	141	0.759	0.942	29.4	4665	11.545	0.365	NA	0.052	0.249	-141.992	24.477
142	1	142	0.876	1.036	29.61	3872	11.695	0.216	NA	0.15	0.714	38.591	-179.417
143	1	143	0.761	0.975	29.82	3840	11.825	0.342	NA	0.13	0.621	-152.261	169.147
144	1	144	0.742	0.933	30.03	2316	11.872	0.385	NA	0.047	0.223	-114.199	38.062
145	1	145	0.768	0.987	30.24	1700	11.932	0.329	NA	0.06	0.287	63.813	178.012
146	1	146	0.61	0.936	30.45	1941	12.098	0.489	NA	0.167	0.793	-162.379	133.808
147	1	147	0.649	0.931	30.66	1380	12.138	0.458	NA	0.04	0.189	-7.308	155.072
148	1	148	0.843	0.74	30.87	2764	12.41	0.488	NA	0.272	1.296	-44.663	-37.355
149	1	149	0.8	0.904	31.08	4095	12.58	0.366	NA	0.17	0.809	104.47	149.133
150	1	150	0.821	0.96	31.29	2067	12.64	0.309	NA	0.06	0.283	69.036	-35.434
151	1	151	0.861	0.91	31.5	4718	12.704	0.327	NA	0.064	0.304	-52.086	-121.122
152	1	152	0.87	0.824	31.71	9013	12.79	0.4	NA	0.086	0.41	-83.63	-31.544
153	1	153	0.916	0.956	31.92	5606	12.929	0.261	NA	0.139	0.664	70.9	154.531
154	1	154	0.925	0.78	32.13	5399	13.105	0.424	NA	0.176	0.84	-86.964	-157.865
155	1	155	0.752	0.91	32.34	6175	13.322	0.393	NA	0.217	1.033	143.089	-129.946
156	1	156	0.835	0.886	32.55	8147	13.409	0.361	NA	0.087	0.413	-16.382	-159.471
157	1	157	0.692	0.799	32.76	10939	13.576	0.515	NA	0.167	0.795	-148.811	-132.429
158	1	158	0.72	0.857	32.97	7963	13.64	0.454	NA	0.064	0.305	64.676	-146.513
159	1	159	0.719	0.866	33.18	3790	13.649	0.448	NA	0.009	0.044	94.906	30.231
160	1	160	0.717	0.845	33.39	7229	13.67	0.464	NA	0.021	0.101	-93.999	171.094
161	1	161	0.827	0.87	33.6	11460	13.783	0.378	NA	0.113	0.538	12.79	106.79
162	1	162	0.819	0.861	33.81	10015	13.796	0.39	NA	0.012	0.058	-131.178	-143.968
163	1	163	0.68	0.777	34.02	6937	13.959	0.54	NA	0.163	0.776	-149.071	-17.893
164	1	164	0.792	0.769	34.23	3353	14.072	0.483	NA	0.113	0.539	-4.193	144.877
165	1	165	0.898	0.792	34.44	7072	14.18	0.42	NA	0.108	0.516	12.223	16.416
166	1	166	0.848	0.859	34.65	7470	14.264	0.378	NA	0.084	0.398	126.849	114.626
167	1	167	0.895	0.822	34.86	4437	14.323	0.392	NA	0.059	0.283	-38.029	-164.878
168	1	168	0.995	0.651	35.07	5700	14.522	0.542	NA	0.199	0.945	-59.886	-21.857
169	1	169	0.927	0.57	35.28	8234	14.627	0.63	NA	0.105	0.499	-130.02	-70.134
170	1	170	0.94	0.502	35.49	3031	14.696	0.695	NA	0.069	0.33	-79.381	50.638
171	1	171	0.923	0.493	35.7	2446	14.715	0.707	NA	0.019	0.091	-149.722	-70.341
172	1	172	0.939	0.439	35.91	5708	14.771	0.759	NA	0.056	0.268	-74.019	75.703
173	1	173	1.001	0.455	36.12	10882	14.835	0.738	NA	0.064	0.303	14.651	88.67
174	1	174	0.938	0.552	36.33	11086	14.95	0.646	NA	0.115	0.55	122.587	107.936
175	1	175	0.966	0.468	36.54	8552	15.039	0.727	NA	0.088	0.421	-71.908	165.505
176	1	176	0.876	0.489	36.75	9369	15.13	0.719	NA	0.092	0.437	166.728	-121.364
177	1	177	0.866	0.601	36.96	14399	15.243	0.613	NA	0.112	0.534	95.43	-71.298
178	1	178	0.911	0.649	37.17	8919	15.309	0.555	NA	0.066	0.316	46.367	-49.062
179	1	179	0.852	0.526	37.38	7910	15.445	0.688	NA	0.136	0.648	-115.863	-162.23
180	1	180	0.908	0.518	37.59	4868	15.501	0.685	NA	0.056	0.268	-8.56	107.303
181	1	181	0.949	0.451	37.8	11219	15.58	0.745	NA	0.079	0.375	-58.324	-49.764
182	1	182	0.87	0.413	38.01	12211	15.668	0.795	NA	0.088	0.419	-154.334	-96.01
183	1	183	0.924	0.429	38.22	11253	15.725	0.77	NA	0.057	0.271	16.834	171.167
184	1	184	0.997	0.459	38.43	7423	15.804	0.734	NA	0.079	0.378	22.335	5.502
185	1	185	0.975	0.479	38.64	7323	15.834	0.715	NA	0.03	0.142	137.567	115.231
186	1	186	0.759	0.441	38.85	13683	16.054	0.797	NA	0.219	1.045	-169.839	52.594
187	1	187	0.675	0.609	39.06	9977	16.242	0.681	NA	0.188	0.895	116.698	-73.463
188	1	188	0.797	0.449	39.27	12352	16.443	0.778	NA	0.201	0.958	-52.687	-169.385
189	1	189	0.838	0.403	39.48	8149	16.504	0.812	NA	0.062	0.293	-48.252	4.435
190	1	190	0.904	0.436	39.69	9318	16.578	0.766	NA	0.074	0.353	26.314	74.566
191	1	191	0.797	0.424	39.9	5143	16.687	0.801	NA	0.108	0.515	-174.089	159.597
192	1	192	0.535	0.519	40.11	1181	16.965	0.833	NA	0.278	1.324	160.184	-25.727
193	1	193	0.569	0.587	40.32	2269	17.041	0.758	NA	0.077	0.365	63.8	-96.384
194	1	194	0.554	0.482	40.53	1446	17.148	0.852	NA	0.106	0.507	-97.923	-161.723
195	1	195	0.691	0.431	40.74	4435	17.294	0.832	NA	0.146	0.694	-20.63	77.293
196	1	196	0.755	0.391	40.95	11212	17.369	0.845	NA	0.076	0.36	-31.369	-10.739
197	1	197	0.602	0.447	41.16	2912	17.532	0.857	NA	0.163	0.775	159.959	-168.672
198	1	198	0.768	0.422	41.37	12377	17.7	0.812	NA	0.168	0.799	-8.548	-168.506
199	1	199	0.734	0.474	41.58	6421	17.762	0.775	NA	0.062	0.295	123.334	131.881
200	1	200	0.755	0.429	41.79	7042	17.812	0.81	NA	0.05	0.238	-64.857	171.81
