# Supplementary material for: Random sub-diffusion and capture of genes by the nuclear pore reduces dynamics and coordinates inter-chromosomal movement
Source: eLife. 2021 May 18;10:e66238. doi: 10.7554/eLife.66238 (PMC8195609; doi:10.7554/eLife.66238)
Supplement: Figure 6—source data 1. [file elife-66238-fig6-data1.zip › CLUST_DB/CLUST_HIS4dip_MinusH/190814_QuickCap_H4dip_MinusH_Sec_28.csv]

Nr	TID	PID	x [micron]	y [micron]	t [sec]	I [val]	Len [micron]	D2S [micron]	D2R [micron]	D2P [micron]	v [micron/sec]	α [deg]	Δα [deg]
1	1	1	2.269	2.506	0	14478	0	0	NA	NA	NA	NA	NA
2	1	2	2.284	2.541	0.21	11643	0.038	0.038	NA	0.038	0.182	66.41	NA
3	1	3	2.254	2.372	0.42	12947	0.21	0.135	NA	0.172	0.817	-100.257	-166.666
4	1	4	2.079	2.415	0.63	13215	0.39	0.211	NA	0.18	0.859	166.193	-93.551
5	1	5	2.18	2.608	0.84	10941	0.608	0.136	NA	0.218	1.038	62.417	-103.776
6	1	6	2.032	2.508	1.05	14082	0.786	0.237	NA	0.178	0.849	-145.69	151.893
7	1	7	2.069	2.432	1.26	7426	0.87	0.214	NA	0.084	0.399	-64.447	81.244
8	1	8	2.018	2.487	1.47	7381	0.945	0.252	NA	0.075	0.356	132.462	-163.092
9	1	9	2.172	2.493	1.68	10190	1.099	0.098	NA	0.154	0.735	2.234	-130.227
10	1	10	2.12	2.445	1.89	11338	1.17	0.161	NA	0.071	0.338	-137.074	-139.308
11	1	11	1.966	2.38	2.1	10596	1.338	0.328	NA	0.167	0.797	-157.134	-20.06
12	1	12	2.132	2.416	2.31	12983	1.507	0.164	NA	0.169	0.807	12.351	169.484
13	1	13	2.225	2.373	2.52	15345	1.61	0.14	NA	0.103	0.492	-24.92	-37.271
14	1	14	2.213	2.436	2.73	9924	1.674	0.09	NA	0.064	0.304	101.14	126.06
15	1	15	2.223	2.285	2.94	14331	1.825	0.226	NA	0.151	0.72	-86.085	172.775
16	1	16	2.188	2.415	3.15	14214	1.96	0.122	NA	0.135	0.643	105.337	-168.578
17	1	17	2.381	2.589	3.36	17676	2.221	0.14	NA	0.26	1.24	41.953	-63.384
18	1	18	2.615	2.651	3.57	10828	2.463	0.375	NA	0.242	1.152	14.828	-27.125
19	1	19	2.684	2.809	3.78	7351	2.636	0.514	NA	0.173	0.822	66.362	51.534
20	1	20	2.582	2.683	3.99	8428	2.798	0.36	NA	0.163	0.774	-128.892	164.746
21	1	21	2.52	2.594	4.2	6510	2.906	0.266	NA	0.108	0.514	-125.082	3.809
22	1	22	2.433	2.695	4.41	7059	3.039	0.25	NA	0.133	0.635	131.009	-103.909
23	1	23	2.449	2.614	4.62	6747	3.121	0.21	NA	0.082	0.391	-78.749	150.241
24	1	24	2.463	2.524	4.83	7820	3.213	0.195	NA	0.092	0.438	-81.174	-2.424
25	1	25	2.33	2.479	5.04	11089	3.354	0.066	NA	0.141	0.671	-161.365	-80.191
26	1	26	2.195	2.585	5.25	5476	3.526	0.109	NA	0.172	0.82	141.661	-56.974
27	1	27	2.262	2.59	5.46	8725	3.594	0.084	NA	0.067	0.321	3.821	-137.84
28	1	28	2.205	2.484	5.67	6114	3.714	0.067	NA	0.12	0.573	-118	-121.821
29	1	29	2.368	2.607	5.88	3639	3.919	0.142	NA	0.205	0.974	37.279	155.279
30	1	30	2.362	2.501	6.09	4462	4.025	0.094	NA	0.107	0.507	-93.091	-130.369
31	1	31	2.525	2.564	6.3	8042	4.199	0.262	NA	0.174	0.828	21.166	114.257
32	1	32	2.586	2.907	6.51	14278	4.548	0.511	NA	0.349	1.661	79.943	58.777
33	1	33	2.522	2.65	6.72	6562	4.813	0.291	NA	0.265	1.264	-103.847	176.21
34	1	34	2.572	2.71	6.93	2809	4.892	0.365	NA	0.078	0.372	50.015	153.862
35	1	35	2.652	2.734	7.14	4362	4.975	0.446	NA	0.083	0.397	16.715	-33.299
36	1	36	2.541	2.485	7.35	6722	5.247	0.273	NA	0.272	1.295	-114.012	-130.728
37	1	37	2.431	2.486	7.56	5437	5.358	0.163	NA	0.111	0.527	179.549	-66.439
38	1	38	2.297	2.548	7.77	11304	5.505	0.05	NA	0.147	0.701	155.236	-24.313
39	1	39	2.477	2.577	7.98	8166	5.687	0.22	NA	0.183	0.869	9.174	-146.062
40	1	40	2.565	2.734	8.19	11287	5.867	0.374	NA	0.18	0.857	60.911	51.738
41	1	41	2.463	2.701	8.4	4396	5.975	0.275	NA	0.107	0.511	-162.018	137.07
42	1	42	2.536	2.566	8.61	5855	6.128	0.273	NA	0.153	0.73	-61.592	100.426
43	1	43	2.476	2.405	8.82	10824	6.3	0.231	NA	0.172	0.818	-110.124	-48.531
44	1	44	2.299	2.335	9.03	6451	6.49	0.173	NA	0.19	0.905	-158.598	-48.474
45	1	45	2.409	2.498	9.24	12452	6.686	0.14	NA	0.196	0.935	56.098	-145.304
46	1	46	2.443	2.533	9.45	7042	6.735	0.176	NA	0.049	0.231	46.159	-9.939
47	1	47	2.211	2.573	9.66	8531	6.97	0.089	NA	0.235	1.12	170.399	124.24
48	1	48	2.323	2.513	9.87	6830	7.097	0.054	NA	0.127	0.604	-27.82	161.781
49	1	49	2.401	2.596	10.08	7793	7.211	0.16	NA	0.114	0.542	46.691	74.511
50	1	50	2.443	2.688	10.29	13151	7.311	0.252	NA	0.101	0.479	65.536	18.845
51	1	51	2.35	2.587	10.5	12968	7.448	0.115	NA	0.137	0.65	-132.559	161.905
52	1	52	2.344	2.533	10.71	9269	7.503	0.08	NA	0.055	0.261	-96.59	35.969
53	1	53	2.419	2.545	10.92	10775	7.578	0.155	NA	0.076	0.361	9.336	105.926
54	1	54	2.467	2.384	11.13	14752	7.746	0.233	NA	0.168	0.8	-73.241	-82.577
55	1	55	2.475	2.403	11.34	17098	7.767	0.23	NA	0.021	0.099	67.502	140.743
56	1	56	2.393	2.406	11.55	15654	7.849	0.16	NA	0.082	0.39	178.562	111.06
57	1	57	2.429	2.583	11.76	13316	8.03	0.177	NA	0.181	0.861	78.705	-99.857
58	1	58	2.278	2.353	11.97	13932	8.305	0.153	NA	0.275	1.31	-123.219	158.076
59	1	59	2.273	2.501	12.18	11163	8.453	0.006	NA	0.148	0.706	91.905	-144.876
60	1	60	2.419	2.589	12.39	14638	8.623	0.172	NA	0.17	0.812	31.046	-60.859
61	1	61	2.426	2.63	12.6	9877	8.665	0.2	NA	0.041	0.197	81.04	49.994
62	1	62	2.356	2.679	12.81	8940	8.75	0.194	NA	0.085	0.406	144.413	63.373
63	1	63	2.177	2.779	13.02	10688	8.955	0.288	NA	0.205	0.976	150.82	6.407
64	1	64	2.305	2.703	13.23	10094	9.104	0.2	NA	0.149	0.71	-30.837	178.343
65	1	65	2.353	2.676	13.44	11846	9.159	0.19	NA	0.055	0.261	-29.628	1.21
66	1	66	2.245	2.523	13.65	7001	9.346	0.029	NA	0.187	0.891	-125.265	-95.638
67	1	67	2.316	2.639	13.86	4782	9.482	0.141	NA	0.136	0.648	58.637	-176.098
68	1	68	2.142	2.559	14.07	15178	9.674	0.138	NA	0.192	0.913	-155.286	146.077
69	1	69	2.219	2.584	14.28	12283	9.755	0.093	NA	0.081	0.386	18.027	173.312
70	1	70	2.263	2.615	14.49	9376	9.809	0.109	NA	0.054	0.258	34.535	16.508
71	1	71	2.305	2.65	14.7	16002	9.864	0.149	NA	0.054	0.258	40.481	5.946
72	1	72	2.136	2.563	14.91	8093	10.053	0.145	NA	0.19	0.904	-152.786	166.733
73	1	73	2.148	2.532	15.12	9230	10.087	0.124	NA	0.033	0.159	-68.906	83.88
74	1	74	2.184	2.542	15.33	12667	10.124	0.093	NA	0.037	0.177	15.452	84.358
75	1	75	2.141	2.518	15.54	6451	10.173	0.128	NA	0.049	0.232	-150.846	-166.297
76	1	76	2.106	2.555	15.75	10476	10.223	0.17	NA	0.051	0.241	134.351	-74.803
77	1	77	2.338	2.564	15.96	13469	10.455	0.09	NA	0.232	1.105	2.249	-132.102
78	1	78	2.49	2.645	16.17	12635	10.628	0.261	NA	0.173	0.823	28.224	25.974
79	1	79	2.41	2.606	16.38	11758	10.717	0.173	NA	0.089	0.423	-153.698	178.078
80	1	80	2.406	2.735	16.59	12834	10.846	0.267	NA	0.129	0.614	91.822	-114.48
81	1	81	2.375	2.852	16.8	14156	10.967	0.362	NA	0.121	0.577	104.703	12.881
82	1	82	2.42	2.858	17.01	11711	11.012	0.383	NA	0.045	0.214	7.18	-97.523
83	1	83	2.369	2.882	17.22	12392	11.068	0.389	NA	0.056	0.267	154.085	146.905
84	1	84	2.381	2.87	17.43	13984	11.085	0.381	NA	0.017	0.08	-46.383	159.532
85	1	85	2.4	2.793	17.64	14030	11.164	0.316	NA	0.079	0.377	-76.035	-29.652
86	1	86	2.425	2.871	17.85	12561	11.246	0.397	NA	0.082	0.389	72.597	148.632
87	1	87	2.385	2.715	18.06	10619	11.407	0.239	NA	0.161	0.766	-104.404	-177.002
88	1	88	2.422	2.751	18.27	15675	11.459	0.289	NA	0.052	0.249	43.524	147.928
89	1	89	2.36	2.686	18.48	8684	11.55	0.201	NA	0.091	0.431	-133.758	-177.282
90	1	90	2.464	2.759	18.69	18756	11.678	0.32	NA	0.128	0.61	35.126	168.885
91	1	91	2.491	2.785	18.9	13320	11.714	0.357	NA	0.037	0.175	44.059	8.932
92	1	92	2.436	2.749	19.11	20667	11.78	0.295	NA	0.066	0.314	-146.804	169.137
93	1	93	2.583	2.864	19.32	12661	11.968	0.477	NA	0.187	0.892	37.986	-175.209
94	1	94	2.611	2.826	19.53	18589	12.015	0.468	NA	0.047	0.224	-54.358	-92.345
95	1	95	2.589	2.842	19.74	16989	12.041	0.464	NA	0.026	0.126	143.892	-161.75
96	1	96	2.663	2.849	19.95	9634	12.115	0.523	NA	0.074	0.353	5.712	-138.18
97	1	97	2.751	2.907	20.16	17401	12.221	0.628	NA	0.106	0.504	33.59	27.878
98	1	98	2.591	2.726	20.37	1414	12.463	0.39	NA	0.242	1.153	-131.493	-165.083
99	1	99	2.686	2.887	20.58	12074	12.65	0.565	NA	0.186	0.888	59.372	-169.136
100	1	100	2.645	2.866	20.79	8729	12.695	0.521	NA	0.046	0.218	-152.743	147.885
101	1	101	2.644	2.9	21	15014	12.729	0.544	NA	0.034	0.162	91.847	-115.41
102	1	102	2.647	2.862	21.21	16475	12.767	0.519	NA	0.038	0.182	-86.405	-178.252
103	1	103	2.641	2.774	21.42	15808	12.855	0.459	NA	0.087	0.417	-93.489	-7.084
104	1	104	2.723	2.939	21.63	13305	13.038	0.627	NA	0.183	0.874	63.578	157.067
105	1	105	2.819	2.996	21.84	10626	13.15	0.737	NA	0.112	0.533	30.653	-32.926
106	1	106	2.753	2.978	22.05	12763	13.219	0.676	NA	0.069	0.328	-165.081	164.266
107	1	107	2.153	2.603	22.26	814	13.927	0.152	NA	0.707	3.369	-148.038	17.043
108	1	108	2.451	2.7	22.47	1239	14.24	0.266	NA	0.314	1.494	17.908	165.946
109	1	109	2.425	2.631	22.68	1143	14.314	0.2	NA	0.074	0.351	-111.128	-129.035
110	1	110	2.527	2.889	22.89	3615	14.591	0.462	NA	0.277	1.32	68.267	179.395
111	1	111	2.584	2.909	23.1	13149	14.651	0.512	NA	0.06	0.286	19.867	-48.4
112	1	112	2.614	2.946	23.31	13239	14.699	0.559	NA	0.048	0.226	50.838	30.971
113	1	113	2.506	2.98	23.52	10848	14.812	0.53	NA	0.114	0.541	162.293	111.454
114	1	114	2.611	2.959	23.73	7615	14.92	0.568	NA	0.108	0.512	-11.604	-173.897
115	1	115	2.48	2.881	23.94	1817	15.073	0.43	NA	0.153	0.727	-149.2	-137.597
116	1	116	2.695	3.035	24.15	16298	15.337	0.679	NA	0.265	1.26	35.61	-175.189
117	1	117	2.701	3.034	24.36	9834	15.343	0.682	NA	0.006	0.028	-5.425	-41.035
118	1	118	2.522	2.824	24.57	6030	15.619	0.406	NA	0.276	1.314	-130.382	-124.958
119	1	119	2.493	2.901	24.78	19065	15.701	0.454	NA	0.083	0.393	110.645	-118.973
120	1	120	2.508	2.809	24.99	18720	15.795	0.386	NA	0.094	0.446	-80.885	168.471
121	1	121	2.605	2.817	25.2	18779	15.893	0.458	NA	0.098	0.465	4.629	85.514
122	1	122	2.607	2.836	25.41	14788	15.912	0.473	NA	0.019	0.093	83.827	79.198
123	1	123	2.473	2.914	25.62	13796	16.067	0.457	NA	0.155	0.738	149.696	65.869
124	1	124	2.45	2.675	25.83	8712	16.308	0.247	NA	0.241	1.146	-95.615	114.689
125	1	125	2.583	2.696	26.04	11125	16.443	0.367	NA	0.135	0.643	9.208	104.823
126	1	126	2.637	2.673	26.25	12558	16.501	0.404	NA	0.058	0.277	-23.205	-32.412
127	1	127	2.454	2.619	26.46	14414	16.692	0.217	NA	0.19	0.907	-163.484	-140.279
128	1	128	2.465	2.688	26.67	9881	16.761	0.267	NA	0.069	0.33	81.082	-115.434
129	1	129	2.407	2.737	26.88	8505	16.837	0.269	NA	0.076	0.364	139.338	58.256
130	1	130	2.447	2.918	27.09	18519	17.023	0.449	NA	0.185	0.883	77.464	-61.874
131	1	131	2.558	2.853	27.3	11904	17.151	0.452	NA	0.129	0.612	-30.489	-107.953
132	1	132	2.279	2.736	27.51	8095	17.454	0.231	NA	0.302	1.44	-157.302	-126.813
133	1	133	2.394	2.572	27.72	14242	17.654	0.141	NA	0.2	0.953	-54.996	102.306
134	1	134	2.063	2.478	27.93	13657	17.998	0.208	NA	0.344	1.638	-164.002	-109.006
135	1	135	2.259	2.512	28.14	10811	18.197	0.012	NA	0.199	0.949	10.046	174.048
136	1	136	2.429	2.766	28.35	16938	18.502	0.305	NA	0.305	1.453	56.208	46.163
137	1	137	2.535	3.119	28.56	10837	18.871	0.668	NA	0.369	1.755	73.267	17.058
138	1	138	2.538	3.04	28.77	9305	18.949	0.598	NA	0.079	0.375	-87.599	-160.866
139	1	139	2.496	3.021	28.98	13006	18.996	0.562	NA	0.047	0.224	-155.304	-67.705
140	1	140	2.418	3.031	29.19	9994	19.075	0.545	NA	0.079	0.375	172.658	-32.038
141	1	141	2.514	3.105	29.4	4044	19.197	0.647	NA	0.122	0.579	37.525	-135.133
142	1	142	2.524	3.041	29.61	12840	19.261	0.593	NA	0.065	0.307	-81.405	-118.93
143	1	143	2.379	3.051	29.82	8467	19.406	0.556	NA	0.145	0.69	176.119	-102.476
144	1	144	2.355	3.011	30.03	7618	19.453	0.512	NA	0.047	0.224	-121.159	62.722
145	1	145	2.342	3.123	30.24	10446	19.567	0.622	NA	0.113	0.54	96.616	-142.225
146	1	146	2.376	3.124	30.45	12172	19.601	0.627	NA	0.035	0.165	1.456	-95.16
147	1	147	2.421	2.99	30.66	13410	19.743	0.507	NA	0.141	0.673	-71.585	-73.041
148	1	148	2.401	2.999	30.87	13154	19.764	0.51	NA	0.021	0.102	155.828	-132.587
149	1	149	2.375	2.953	31.08	5045	19.816	0.46	NA	0.052	0.25	-120.034	84.138
150	1	150	2.277	3.078	31.29	4723	19.975	0.573	NA	0.159	0.757	128.027	-111.94
151	1	151	2.357	3.136	31.5	8567	20.073	0.636	NA	0.098	0.466	35.784	-92.243
152	1	152	2.329	3.146	31.71	13224	20.103	0.643	NA	0.029	0.14	158.667	122.883
153	1	153	2.469	3.103	31.92	19327	20.249	0.629	NA	0.147	0.7	-17.322	-175.989
154	1	154	2.621	3.107	32.13	12872	20.401	0.696	NA	0.152	0.724	1.522	18.844
155	1	155	2.764	3.138	32.34	14372	20.547	0.803	NA	0.146	0.695	12.429	10.907
156	1	156	2.517	3.016	32.55	18901	20.822	0.567	NA	0.275	1.31	-153.544	-165.974
157	1	157	2.53	3.057	32.76	11889	20.866	0.61	NA	0.043	0.207	72.642	-133.814
158	1	158	2.478	3.077	32.97	9661	20.922	0.609	NA	0.056	0.266	158.481	85.84
159	1	159	2.468	3.116	33.18	6301	20.961	0.642	NA	0.04	0.189	104.632	-53.85
160	1	160	2.396	3.034	33.39	2111	21.07	0.544	NA	0.109	0.517	-131.452	123.916
161	1	161	2.368	3.046	33.6	5868	21.1	0.549	NA	0.031	0.146	158.627	-69.921
162	1	162	2.524	3.096	33.81	13734	21.264	0.643	NA	0.164	0.78	17.929	-140.698
163	1	163	2.622	3.061	34.02	8755	21.368	0.658	NA	0.104	0.497	-19.434	-37.363
164	1	164	2.617	3.157	34.23	10700	21.465	0.739	NA	0.096	0.459	92.893	112.327
165	1	165	2.44	3.113	34.44	9386	21.648	0.631	NA	0.183	0.87	-165.974	101.133
166	1	166	2.478	3.044	34.65	7195	21.727	0.577	NA	0.079	0.378	-60.909	105.065
167	1	167	2.342	2.92	34.86	6655	21.911	0.421	NA	0.184	0.877	-137.755	-76.847
168	1	168	2.414	2.876	35.07	14099	21.995	0.398	NA	0.084	0.399	-31.511	106.245
169	1	169	2.445	2.877	35.28	22474	22.027	0.411	NA	0.032	0.151	1.747	33.258
170	1	170	2.409	2.854	35.49	10525	22.07	0.375	NA	0.044	0.207	-147.244	-148.991
171	1	171	2.341	2.761	35.7	14444	22.185	0.265	NA	0.115	0.549	-126.139	21.105
172	1	172	2.418	2.829	35.91	10158	22.289	0.356	NA	0.104	0.493	41.616	167.755
173	1	173	2.292	2.746	36.12	13932	22.44	0.242	NA	0.151	0.72	-146.736	171.648
174	1	174	2.514	2.79	36.33	12019	22.667	0.375	NA	0.226	1.078	11.245	157.981
175	1	175	2.547	2.797	36.54	16849	22.7	0.402	NA	0.034	0.16	10.986	-0.259
176	1	176	2.565	2.795	36.75	18696	22.718	0.413	NA	0.018	0.087	-6.845	-17.831
177	1	177	2.67	2.824	36.96	17030	22.828	0.512	NA	0.11	0.523	15.572	22.417
178	1	178	2.54	2.807	37.17	16012	22.959	0.405	NA	0.131	0.625	-172.294	172.133
179	1	179	2.444	2.861	37.38	11456	23.07	0.396	NA	0.111	0.529	150.613	-37.093
180	1	180	2.234	2.785	37.59	12710	23.293	0.281	NA	0.223	1.061	-160.04	49.347
181	1	181	2.3	2.694	37.8	18464	23.406	0.19	NA	0.113	0.536	-54.177	105.864
182	1	182	2.404	2.735	38.01	19660	23.517	0.265	NA	0.111	0.531	21.542	75.719
183	1	183	2.268	2.596	38.22	11313	23.712	0.09	NA	0.194	0.925	-134.385	-155.927
184	1	184	2.232	2.697	38.43	7276	23.819	0.194	NA	0.107	0.511	109.715	-115.899
185	1	185	2.205	2.83	38.64	5109	23.955	0.33	NA	0.136	0.647	101.564	-8.151
186	1	186	2.096	2.811	38.85	4104	24.065	0.35	NA	0.11	0.525	-169.977	88.458
187	1	187	2.192	2.798	39.06	3782	24.162	0.302	NA	0.097	0.462	-7.652	162.325
188	1	188	2.13	2.803	39.27	10751	24.224	0.328	NA	0.062	0.296	174.759	-177.589
189	1	189	2.269	2.807	39.48	9949	24.363	0.301	NA	0.139	0.661	1.64	-173.119
190	1	190	2.224	2.576	39.69	8226	24.599	0.083	NA	0.236	1.122	-101.012	-102.652
191	1	191	2.25	2.614	39.9	9954	24.644	0.109	NA	0.046	0.218	54.7	155.712
192	1	192	2.25	2.509	40.11	10137	24.749	0.019	NA	0.104	0.496	-90.197	-144.896
193	1	193	2.178	2.503	40.32	7146	24.821	0.091	NA	0.073	0.346	-175.226	-85.03
194	1	194	2.144	2.541	40.53	7534	24.872	0.13	NA	0.05	0.239	131.859	-52.915
195	1	195	2.037	2.667	40.74	8420	25.038	0.283	NA	0.166	0.79	130.242	-1.616
196	1	196	2.064	2.682	40.95	9849	25.068	0.271	NA	0.031	0.146	29.161	-101.081
197	1	197	2.055	2.635	41.16	15231	25.116	0.25	NA	0.048	0.229	-99.948	-129.11
198	1	198	2.206	2.756	41.37	11750	25.309	0.258	NA	0.193	0.917	38.7	138.648
199	1	199	2.16	2.601	41.58	11306	25.47	0.145	NA	0.161	0.765	-106.412	-145.112
200	1	200	2.102	2.532	41.79	5627	25.56	0.168	NA	0.091	0.431	-129.76	-23.348
