# Supplementary material for: Random sub-diffusion and capture of genes by the nuclear pore reduces dynamics and coordinates inter-chromosomal movement
Source: eLife. 2021 May 18;10:e66238. doi: 10.7554/eLife.66238 (PMC8195609; doi:10.7554/eLife.66238)
Supplement: Figure 6—source data 1. [file elife-66238-fig6-data1.zip › CLUST_DB/CLUST_HIS4dip_MinusH/190814_QuickCap_H4dip_MinusH_Sec_29.csv]

Nr	TID	PID	x [micron]	y [micron]	t [sec]	I [val]	Len [micron]	D2S [micron]	D2R [micron]	D2P [micron]	v [micron/sec]	α [deg]	Δα [deg]
1	1	1	1.43	2.232	0	5879	0	0	NA	NA	NA	NA	NA
2	1	2	1.415	2.31	0.21	9173	0.08	0.08	NA	0.08	0.381	101.169	NA
3	1	3	1.415	2.25	0.42	7381	0.14	0.024	NA	0.06	0.285	-89.608	169.223
4	1	4	1.377	2.275	0.63	4964	0.185	0.068	NA	0.045	0.215	146.99	-123.403
5	1	5	1.434	2.222	0.84	5098	0.263	0.011	NA	0.078	0.372	-42.936	170.075
6	1	6	1.534	2.278	1.05	8878	0.378	0.114	NA	0.115	0.545	29.498	72.434
7	1	7	1.38	2.254	1.26	5757	0.534	0.055	NA	0.156	0.743	-171.075	159.427
8	1	8	1.31	2.239	1.47	5134	0.605	0.12	NA	0.071	0.339	-167.782	3.293
9	1	9	1.351	2.238	1.68	10931	0.646	0.079	NA	0.041	0.193	-1.258	166.524
10	1	10	1.304	2.178	1.89	14681	0.722	0.137	NA	0.076	0.362	-128.256	-126.998
11	1	11	1.278	2.158	2.1	6752	0.754	0.169	NA	0.033	0.157	-142.859	-14.603
12	1	12	1.477	2.114	2.31	5926	0.958	0.126	NA	0.204	0.971	-12.431	130.428
13	1	13	1.368	1.944	2.52	4575	1.161	0.295	NA	0.202	0.964	-122.594	-110.163
14	1	14	1.392	2.148	2.73	6675	1.366	0.092	NA	0.205	0.978	83.095	-154.311
15	1	15	1.427	2.018	2.94	11029	1.5	0.213	NA	0.134	0.637	-75.094	-158.189
16	1	16	1.291	2.157	3.15	8544	1.694	0.158	NA	0.194	0.926	134.459	-150.447
17	1	17	1.31	2.085	3.36	7411	1.769	0.189	NA	0.074	0.354	-74.879	150.663
18	1	18	1.381	2.065	3.57	8678	1.842	0.174	NA	0.073	0.349	-16.107	58.772
19	1	19	1.382	2.172	3.78	7133	1.949	0.076	NA	0.107	0.511	89.258	105.366
20	1	20	1.299	2.21	3.99	8672	2.041	0.133	NA	0.092	0.436	155.681	66.422
21	1	21	1.385	2.166	4.2	10752	2.139	0.08	NA	0.098	0.464	-27.052	177.267
22	1	22	1.43	2.24	4.41	11259	2.225	0.008	NA	0.086	0.412	58.671	85.723
23	1	23	1.5	2.291	4.62	8407	2.312	0.092	NA	0.087	0.413	36.64	-22.032
24	1	24	1.392	2.112	4.83	7217	2.521	0.125	NA	0.209	0.995	-121.119	-157.759
25	1	25	1.475	2.192	5.04	10702	2.636	0.06	NA	0.116	0.551	43.719	164.838
26	1	26	1.486	2.307	5.25	11097	2.751	0.093	NA	0.115	0.546	84.871	41.152
27	1	27	1.497	2.408	5.46	11423	2.853	0.188	NA	0.102	0.486	83.65	-1.221
28	1	28	1.519	2.342	5.67	11170	2.923	0.141	NA	0.07	0.333	-71.469	-155.119
29	1	29	1.534	2.37	5.88	8379	2.955	0.173	NA	0.032	0.151	62.555	134.024
30	1	30	1.435	2.183	6.09	7861	3.166	0.049	NA	0.211	1.006	-117.819	179.626
31	1	31	1.487	2.102	6.3	4812	3.262	0.142	NA	0.096	0.458	-57.44	60.379
32	1	32	1.383	2.276	6.51	3837	3.465	0.064	NA	0.203	0.965	120.819	178.26
33	1	33	1.372	2.316	6.72	6246	3.507	0.102	NA	0.042	0.199	104.846	-15.974
34	1	34	1.286	2.207	6.93	5659	3.646	0.146	NA	0.139	0.663	-128.259	126.895
35	1	35	1.25	2.273	7.14	4298	3.721	0.185	NA	0.075	0.357	119.114	-112.627
36	1	36	1.215	2.253	7.35	8863	3.761	0.217	NA	0.04	0.191	-151.429	89.457
37	1	37	1.367	2.214	7.56	8480	3.918	0.066	NA	0.157	0.75	-14.411	137.018
38	1	38	1.51	2.213	7.77	2261	4.061	0.082	NA	0.143	0.68	-0.371	14.04
39	1	39	1.511	2.106	7.98	8418	4.168	0.149	NA	0.107	0.509	-89.441	-89.07
40	1	40	1.581	2.349	8.19	9702	4.421	0.191	NA	0.252	1.202	73.949	163.39
41	1	41	1.579	2.337	8.4	10830	4.433	0.182	NA	0.012	0.058	-96.02	-169.969
42	1	42	1.583	2.354	8.61	14916	4.451	0.196	NA	0.018	0.086	78.503	174.523
43	1	43	1.643	2.26	8.82	9523	4.563	0.215	NA	0.112	0.534	-57.433	-135.936
44	1	44	1.616	2.345	9.03	9922	4.653	0.218	NA	0.089	0.425	107.603	165.036
45	1	45	1.606	2.312	9.24	3906	4.686	0.194	NA	0.034	0.162	-107.171	145.225
46	1	46	1.649	2.288	9.45	10182	4.735	0.225	NA	0.049	0.232	-30.288	76.883
47	1	47	1.646	2.281	9.66	9073	4.742	0.222	NA	0.007	0.033	-109.92	-79.632
48	1	48	1.49	2.259	9.87	3453	4.9	0.066	NA	0.158	0.751	-171.867	-61.947
49	1	49	1.502	2.251	10.08	3980	4.914	0.075	NA	0.015	0.07	-33.815	138.052
50	1	50	1.595	2.062	10.29	10124	5.125	0.237	NA	0.211	1.003	-63.964	-30.149
51	1	51	1.559	2.149	10.5	9017	5.219	0.153	NA	0.094	0.449	112.176	176.139
52	1	52	1.588	2.105	10.71	9181	5.272	0.202	NA	0.053	0.25	-56.826	-169.002
53	1	53	1.626	2.147	10.92	9352	5.328	0.214	NA	0.056	0.268	47.332	104.158
54	1	54	1.529	2.092	11.13	9495	5.44	0.171	NA	0.111	0.53	-150.604	162.064
55	1	55	1.499	2.105	11.34	6794	5.473	0.144	NA	0.033	0.157	156.951	-52.445
56	1	56	1.549	2.178	11.55	9996	5.562	0.13	NA	0.089	0.424	55.765	-101.187
57	1	57	1.465	2.326	11.76	5629	5.731	0.1	NA	0.169	0.807	119.467	63.702
58	1	58	1.262	2.377	11.97	6890	5.94	0.222	NA	0.209	0.997	165.858	46.392
59	1	59	1.191	2.262	12.18	6542	6.076	0.241	NA	0.135	0.644	-121.619	72.523
60	1	60	1.278	2.141	12.39	5213	6.224	0.177	NA	0.148	0.707	-54.16	67.46
61	1	61	1.203	2.24	12.6	10067	6.348	0.227	NA	0.124	0.591	127.087	-178.753
62	1	62	1.245	2.283	12.81	6926	6.408	0.192	NA	0.06	0.284	45.866	-81.22
63	1	63	1.261	2.263	13.02	4287	6.434	0.172	NA	0.026	0.125	-51.574	-97.44
64	1	64	1.367	2.241	13.23	7673	6.542	0.064	NA	0.108	0.513	-11.362	40.212
65	1	65	1.32	2.254	13.44	6784	6.59	0.112	NA	0.048	0.23	164.65	176.013
66	1	66	1.386	2.414	13.65	5550	6.763	0.188	NA	0.173	0.823	67.82	-96.83
67	1	67	1.365	2.375	13.86	10367	6.808	0.157	NA	0.045	0.213	-117.345	174.835
68	1	68	1.251	2.251	14.07	10815	6.975	0.18	NA	0.168	0.798	-132.772	-15.427
69	1	69	1.333	2.252	14.28	6244	7.057	0.1	NA	0.081	0.388	0.027	132.799
70	1	70	1.267	2.375	14.49	5346	7.196	0.217	NA	0.14	0.666	118.051	118.024
71	1	71	1.319	2.323	14.7	2653	7.27	0.143	NA	0.074	0.352	-45.048	-163.099
72	1	72	1.219	2.375	14.91	9047	7.383	0.255	NA	0.113	0.536	152.49	-162.462
73	1	73	1.203	2.338	15.12	7750	7.423	0.251	NA	0.04	0.191	-114.688	92.822
74	1	74	1.275	2.446	15.33	7684	7.553	0.264	NA	0.13	0.618	55.86	170.548
75	1	75	1.287	2.462	15.54	5924	7.573	0.272	NA	0.02	0.097	55.733	-0.127
76	1	76	1.458	2.417	15.75	9113	7.75	0.188	NA	0.177	0.844	-14.69	-70.423
77	1	77	1.469	2.486	15.96	10050	7.82	0.258	NA	0.07	0.332	81.489	96.179
78	1	78	1.4	2.59	16.17	13120	7.945	0.36	NA	0.125	0.593	123.745	42.256
79	1	79	1.306	2.471	16.38	10830	8.097	0.27	NA	0.152	0.722	-128.251	108.004
80	1	80	1.273	2.432	16.59	4422	8.148	0.254	NA	0.051	0.244	-129.961	-1.71
81	1	81	1.24	2.413	16.8	10188	8.185	0.263	NA	0.037	0.177	-150.359	-20.397
82	1	82	1.235	2.473	17.01	8546	8.245	0.311	NA	0.06	0.286	95.359	-114.282
83	1	83	1.181	2.504	17.22	8371	8.307	0.369	NA	0.062	0.295	150.008	54.649
84	1	84	1.172	2.484	17.43	2613	8.329	0.361	NA	0.023	0.108	-115.124	94.868
85	1	85	1.268	2.54	17.64	5000	8.441	0.349	NA	0.111	0.53	30.498	145.622
86	1	86	1.164	2.431	17.85	2579	8.592	0.332	NA	0.151	0.717	-133.398	-163.896
87	1	87	1.151	2.452	18.06	2658	8.616	0.355	NA	0.025	0.118	120.889	-105.712
88	1	88	1.223	2.492	18.27	7112	8.698	0.332	NA	0.082	0.391	28.986	-91.903
89	1	89	1.164	2.595	18.48	4657	8.817	0.45	NA	0.119	0.565	119.793	90.807
90	1	90	1.127	2.657	18.69	7965	8.89	0.522	NA	0.073	0.346	120.739	0.946
91	1	91	1.005	2.712	18.9	10592	9.024	0.642	NA	0.134	0.638	155.608	34.869
92	1	92	1.056	2.721	19.11	4437	9.076	0.616	NA	0.052	0.248	9.594	-146.013
93	1	93	1.141	2.697	19.32	2282	9.164	0.548	NA	0.088	0.418	-15.821	-25.415
94	1	94	1.205	2.635	19.53	6798	9.253	0.462	NA	0.089	0.425	-43.804	-27.982
95	1	95	1.175	2.602	19.74	4736	9.298	0.449	NA	0.045	0.214	-131.618	-87.815
96	1	96	1.174	2.65	19.95	2749	9.346	0.49	NA	0.048	0.23	91.521	-136.861
97	1	97	0.993	2.678	20.16	3150	9.53	0.625	NA	0.184	0.874	171.315	79.794
98	1	98	0.995	2.717	20.37	6562	9.569	0.652	NA	0.04	0.188	85.929	-85.386
99	1	99	1.145	2.635	20.58	5798	9.74	0.494	NA	0.171	0.812	-28.637	-114.566
100	1	100	1.106	2.655	20.79	5691	9.784	0.533	NA	0.044	0.21	154.034	-177.33
101	1	101	1.074	2.669	21	10668	9.818	0.564	NA	0.034	0.164	156.081	2.048
102	1	102	1.061	2.682	21.21	6367	9.837	0.582	NA	0.018	0.087	135.107	-20.974
103	1	103	1.069	2.769	21.42	9058	9.924	0.647	NA	0.087	0.416	85.086	-50.021
104	1	104	1.033	2.736	21.63	3195	9.972	0.642	NA	0.048	0.231	-137.61	137.304
105	1	105	1.065	2.794	21.84	8040	10.038	0.67	NA	0.066	0.314	61.22	-161.169
106	1	106	0.972	2.781	22.05	11861	10.132	0.715	NA	0.094	0.447	-172.139	126.641
107	1	107	0.979	2.748	22.26	9902	10.166	0.686	NA	0.034	0.16	-77.039	95.1
108	1	108	0.863	2.759	22.47	4960	10.282	0.774	NA	0.116	0.554	174.685	-108.275
109	1	109	0.968	2.688	22.68	9753	10.408	0.65	NA	0.126	0.602	-33.929	151.386
110	1	110	0.979	2.716	22.89	8821	10.438	0.662	NA	0.03	0.142	68.186	102.115
111	1	111	0.86	2.714	23.1	6911	10.558	0.747	NA	0.12	0.57	-179.099	112.715
112	1	112	0.686	2.76	23.31	7035	10.738	0.913	NA	0.18	0.856	165.394	-15.507
113	1	113	0.821	2.748	23.52	3577	10.874	0.798	NA	0.136	0.648	-4.684	-170.078
114	1	114	0.861	2.761	23.73	3650	10.915	0.777	NA	0.042	0.198	17.39	22.074
115	1	115	0.808	2.66	23.94	6764	11.029	0.756	NA	0.114	0.543	-117.964	-135.354
116	1	116	0.874	2.726	24.15	9732	11.122	0.744	NA	0.093	0.442	44.864	162.828
117	1	117	0.775	2.664	24.36	7974	11.239	0.785	NA	0.116	0.555	-148.038	167.097
118	1	118	0.847	2.633	24.57	6250	11.317	0.708	NA	0.078	0.373	-23.123	124.916
119	1	119	0.672	2.736	24.78	9435	11.52	0.91	NA	0.203	0.965	149.577	172.699
120	1	120	0.746	2.696	24.99	9764	11.604	0.827	NA	0.084	0.4	-28.087	-177.663
121	1	121	0.788	2.757	25.2	7298	11.678	0.83	NA	0.074	0.353	55.512	83.599
122	1	122	0.769	2.72	25.41	11368	11.72	0.822	NA	0.042	0.199	-117.735	-173.247
123	1	123	0.892	2.587	25.62	10214	11.901	0.645	NA	0.181	0.863	-47.245	70.49
124	1	124	0.747	2.516	25.83	9486	12.062	0.739	NA	0.161	0.767	-153.558	-106.313
125	1	125	0.778	2.491	26.04	7336	12.101	0.702	NA	0.039	0.187	-39.639	113.919
126	1	126	0.777	2.411	26.25	13164	12.181	0.677	NA	0.08	0.379	-90.45	-50.811
127	1	127	0.774	2.435	26.46	13696	12.205	0.687	NA	0.024	0.116	97.055	-172.495
128	1	128	0.844	2.43	26.67	10178	12.275	0.619	NA	0.07	0.333	-4.568	-101.623
129	1	129	0.871	2.432	26.88	5920	12.303	0.594	NA	0.028	0.131	5.786	10.354
130	1	130	0.899	2.411	27.09	3153	12.338	0.561	NA	0.035	0.167	-37.54	-43.326
131	1	131	0.784	2.316	27.3	3601	12.486	0.651	NA	0.149	0.709	-140.441	-102.901
132	1	132	0.989	2.337	27.51	9184	12.692	0.454	NA	0.205	0.978	5.672	146.113
133	1	133	1.045	2.32	27.72	15377	12.751	0.395	NA	0.059	0.28	-16.531	-22.203
134	1	134	0.879	2.213	27.93	5410	12.948	0.551	NA	0.197	0.939	-147.186	-130.655
135	1	135	0.922	2.357	28.14	4738	13.098	0.523	NA	0.15	0.713	73.451	-139.363
136	1	136	0.806	2.379	28.35	6152	13.216	0.641	NA	0.118	0.562	169.015	95.564
137	1	137	0.819	2.542	28.56	11093	13.379	0.685	NA	0.164	0.779	85.342	-83.673
138	1	138	0.805	2.289	28.77	4966	13.632	0.628	NA	0.253	1.206	-93.292	-178.634
139	1	139	0.854	2.249	28.98	5073	13.696	0.576	NA	0.064	0.304	-39.289	54.003
140	1	140	0.791	2.248	29.19	4795	13.76	0.64	NA	0.064	0.303	-179.558	-140.269
141	1	141	0.76	2.321	29.4	2903	13.839	0.676	NA	0.079	0.376	112.645	-67.797
142	1	142	0.833	2.294	29.61	1700	13.917	0.6	NA	0.078	0.373	-20.462	-133.107
143	1	143	0.923	2.294	29.82	5501	14.006	0.511	NA	0.089	0.424	0.231	20.694
144	1	144	0.926	2.252	30.03	7822	14.048	0.504	NA	0.042	0.2	-84.615	-84.846
145	1	145	0.883	2.127	30.24	5723	14.181	0.557	NA	0.133	0.632	-108.956	-24.341
146	1	146	0.963	2.094	30.45	8287	14.268	0.487	NA	0.087	0.412	-22.341	86.614
147	1	147	0.915	2.04	30.66	9311	14.34	0.549	NA	0.072	0.344	-131.526	-109.185
148	1	148	0.99	2.161	30.87	10527	14.482	0.446	NA	0.142	0.677	58.258	-170.216
149	1	149	0.997	2.185	31.08	11549	14.507	0.436	NA	0.025	0.12	75.211	16.953
150	1	150	1.017	2.239	31.29	7253	14.565	0.413	NA	0.058	0.276	68.957	-6.254
151	1	151	0.899	2.211	31.5	3232	14.687	0.531	NA	0.122	0.579	-166.523	124.521
152	1	152	0.914	2.181	31.71	2673	14.72	0.519	NA	0.033	0.158	-63.621	102.902
153	1	153	0.99	2.22	31.92	4663	14.806	0.441	NA	0.085	0.406	27.266	90.887
154	1	154	0.964	2.336	32.13	4951	14.924	0.477	NA	0.119	0.564	102.393	75.127
155	1	155	1.006	2.236	32.34	5280	15.032	0.424	NA	0.108	0.514	-67.426	-169.818
156	1	156	0.758	2.047	32.55	1922	15.344	0.698	NA	0.312	1.487	-142.603	-75.177
157	1	157	0.702	2.19	32.76	1401	15.498	0.729	NA	0.154	0.732	111.081	-106.316
158	1	158	0.929	2.26	32.97	2419	15.735	0.502	NA	0.237	1.128	17.167	-93.914
159	1	159	0.971	2.249	33.18	5604	15.779	0.459	NA	0.044	0.21	-14.923	-32.09
160	1	160	0.877	1.977	33.39	4740	16.067	0.609	NA	0.288	1.37	-109.171	-94.247
161	1	161	0.848	1.989	33.6	3910	16.098	0.631	NA	0.031	0.149	158.107	-92.722
162	1	162	0.852	1.935	33.81	5023	16.152	0.65	NA	0.054	0.256	-85.366	116.527
163	1	163	0.857	2.066	34.02	4409	16.283	0.596	NA	0.131	0.624	87.689	173.055
164	1	164	0.891	2.096	34.23	4497	16.328	0.556	NA	0.045	0.214	42.449	-45.24
165	1	165	1.027	2.267	34.44	5316	16.546	0.404	NA	0.219	1.042	51.339	8.89
166	1	166	0.835	2.237	34.65	1130	16.741	0.595	NA	0.195	0.927	-171.13	137.531
167	1	167	0.848	2.229	34.86	3133	16.756	0.582	NA	0.015	0.072	-31.931	139.2
168	1	168	0.933	2.347	35.07	4891	16.901	0.51	NA	0.145	0.691	54.161	86.091
169	1	169	0.827	2.132	35.28	2854	17.141	0.611	NA	0.239	1.14	-116.25	-170.41
170	1	170	0.842	2.114	35.49	3507	17.164	0.6	NA	0.024	0.113	-50.813	65.437
171	1	171	0.76	2.158	35.7	2178	17.258	0.674	NA	0.094	0.446	151.461	-157.726
172	1	172	0.733	2.045	35.91	1792	17.374	0.722	NA	0.116	0.553	-103.592	104.947
173	1	173	0.723	2.078	36.12	1696	17.409	0.724	NA	0.034	0.164	106.765	-149.643
174	1	174	0.654	2.172	36.33	2009	17.525	0.779	NA	0.116	0.553	126.446	19.681
175	1	175	0.686	2.023	36.54	1896	17.677	0.773	NA	0.152	0.726	-77.857	155.697
176	1	176	0.794	2.097	36.75	2519	17.808	0.65	NA	0.131	0.625	34.387	112.243
177	1	177	0.845	2.104	36.96	3406	17.86	0.599	NA	0.051	0.244	8.392	-25.994
178	1	178	0.891	2.247	37.17	4878	18.01	0.539	NA	0.15	0.716	72.079	63.687
179	1	179	1.003	2.271	37.38	7093	18.124	0.429	NA	0.114	0.543	11.834	-60.245
180	1	180	1.016	2.241	37.59	6229	18.157	0.414	NA	0.033	0.157	-65.77	-77.604
181	1	181	0.999	2.191	37.8	8501	18.209	0.433	NA	0.052	0.249	-109.349	-43.579
182	1	182	0.965	2.247	38.01	10436	18.274	0.465	NA	0.065	0.309	121.58	-129.071
183	1	183	1.021	2.186	38.22	10175	18.357	0.412	NA	0.083	0.393	-47.732	-169.312
184	1	184	1.019	2.064	38.43	10342	18.479	0.444	NA	0.122	0.581	-90.695	-42.963
185	1	185	1.03	2.105	38.64	13250	18.522	0.42	NA	0.043	0.205	75.248	165.943
186	1	186	0.898	2.101	38.85	4812	18.654	0.548	NA	0.132	0.63	-178.279	106.473
187	1	187	1.012	2.141	39.06	6007	18.775	0.428	NA	0.121	0.574	19.27	-162.451
188	1	188	1.001	2.123	39.27	5785	18.796	0.442	NA	0.021	0.1	-118.974	-138.244
189	1	189	0.993	2.053	39.48	8042	18.866	0.473	NA	0.07	0.334	-97.222	21.752
190	1	190	0.926	2.145	39.69	3699	18.979	0.512	NA	0.113	0.54	126.121	-136.657
191	1	191	0.886	2.224	39.9	3498	19.068	0.544	NA	0.089	0.423	116.524	-9.597
192	1	192	0.777	2.205	40.11	2293	19.179	0.654	NA	0.111	0.529	-169.895	73.581
193	1	193	0.781	2.164	40.32	2717	19.221	0.653	NA	0.041	0.197	-84.073	85.822
194	1	194	0.744	2.031	40.53	1853	19.358	0.715	NA	0.138	0.656	-105.465	-21.392
195	1	195	0.698	2.114	40.74	3266	19.454	0.742	NA	0.095	0.454	119.35	-135.186
196	1	196	0.914	2.179	40.95	5887	19.68	0.519	NA	0.226	1.076	16.807	-102.543
197	1	197	0.805	2.129	41.16	2286	19.8	0.634	NA	0.12	0.572	-155.237	-172.044
198	1	198	0.738	2.096	41.37	2515	19.874	0.705	NA	0.074	0.354	-153.526	1.71
199	1	199	0.788	2.061	41.58	1627	19.935	0.664	NA	0.061	0.291	-35.023	118.504
200	1	200	0.777	2.086	41.79	1375	19.962	0.669	NA	0.027	0.131	113.525	148.548
