# Supplementary material for: Random sub-diffusion and capture of genes by the nuclear pore reduces dynamics and coordinates inter-chromosomal movement
Source: eLife. 2021 May 18;10:e66238. doi: 10.7554/eLife.66238 (PMC8195609; doi:10.7554/eLife.66238)
Supplement: Figure 6—source data 1. [file elife-66238-fig6-data1.zip › CLUST_DB/CLUST_HIS4dip_MinusH/190814_QuickCap_H4dip_MinusH_Sec_30.csv]

Nr	TID	PID	x [micron]	y [micron]	t [sec]	I [val]	Len [micron]	D2S [micron]	D2R [micron]	D2P [micron]	v [micron/sec]	α [deg]	Δα [deg]
1	1	1	1.614	2.246	0	8224	0	0	NA	NA	NA	NA	NA
2	1	2	1.441	2.227	0.21	6653	0.175	0.175	NA	0.175	0.832	-173.684	NA
3	1	3	1.426	2.22	0.42	4319	0.191	0.19	NA	0.016	0.077	-156.103	17.581
4	1	4	1.406	2.349	0.63	1538	0.322	0.233	NA	0.131	0.623	98.821	-105.076
5	1	5	1.387	2.352	0.84	5175	0.34	0.251	NA	0.019	0.089	170.525	71.704
6	1	6	1.257	2.03	1.05	10314	0.689	0.418	NA	0.348	1.658	-112.007	77.468
7	1	7	1.337	2.234	1.26	11468	0.908	0.277	NA	0.219	1.044	68.55	-179.443
8	1	8	1.276	1.974	1.47	6645	1.175	0.434	NA	0.267	1.271	-103.306	-171.856
9	1	9	1.286	1.841	1.68	6116	1.309	0.521	NA	0.134	0.636	-85.446	17.86
10	1	10	1.359	1.992	1.89	3197	1.477	0.36	NA	0.168	0.801	64.454	149.899
11	1	11	1.354	2.094	2.1	6969	1.578	0.302	NA	0.102	0.484	92.934	28.481
12	1	12	1.355	2.085	2.31	8927	1.588	0.305	NA	0.009	0.045	-79.735	-172.669
13	1	13	1.496	2.04	2.52	8059	1.735	0.237	NA	0.147	0.702	-17.589	62.146
14	1	14	1.493	2.027	2.73	9233	1.749	0.251	NA	0.014	0.066	-102.932	-85.343
15	1	15	1.525	2.018	2.94	9403	1.782	0.245	NA	0.033	0.158	-14.866	88.066
16	1	16	1.57	1.955	3.15	7080	1.86	0.295	NA	0.078	0.37	-54.768	-39.903
17	1	17	1.597	2.038	3.36	5495	1.948	0.208	NA	0.088	0.419	72.146	126.915
18	1	18	1.572	1.997	3.57	5166	1.996	0.252	NA	0.048	0.227	-120.76	167.093
19	1	19	1.596	1.96	3.78	8597	2.04	0.286	NA	0.044	0.211	-57.494	63.266
20	1	20	1.519	2.03	3.99	12334	2.145	0.235	NA	0.105	0.498	137.608	-164.898
21	1	21	1.554	1.974	4.2	5951	2.211	0.278	NA	0.067	0.318	-57.879	164.514
22	1	22	1.596	1.954	4.41	7238	2.258	0.292	NA	0.046	0.22	-25.046	32.833
23	1	23	1.546	2.061	4.62	10028	2.375	0.197	NA	0.118	0.56	115.135	140.181
24	1	24	1.641	2.091	4.83	7878	2.474	0.157	NA	0.099	0.472	17.407	-97.728
25	1	25	1.69	2.041	5.04	8413	2.545	0.219	NA	0.07	0.334	-45.653	-63.06
26	1	26	1.656	1.933	5.25	7507	2.657	0.315	NA	0.112	0.535	-107.569	-61.916
27	1	27	1.674	2.019	5.46	13275	2.744	0.235	NA	0.087	0.415	78.138	-174.292
28	1	28	1.641	1.955	5.67	12309	2.816	0.292	NA	0.072	0.342	-116.961	164.901
29	1	29	1.662	2.02	5.88	7368	2.884	0.231	NA	0.068	0.325	72.344	-170.696
30	1	30	1.611	2.015	6.09	8215	2.935	0.231	NA	0.051	0.243	-174.293	113.363
31	1	31	1.697	2.065	6.3	12887	3.035	0.199	NA	0.1	0.474	30.202	-155.505
32	1	32	1.745	2.013	6.51	6551	3.105	0.267	NA	0.07	0.334	-47.499	-77.7
33	1	33	1.715	2.152	6.72	9800	3.247	0.138	NA	0.142	0.677	101.881	149.379
34	1	34	1.703	2.037	6.93	7114	3.363	0.227	NA	0.116	0.552	-96.186	161.933
35	1	35	1.585	2.101	7.14	6395	3.498	0.147	NA	0.135	0.641	151.318	-112.496
36	1	36	1.628	2.158	7.35	5540	3.569	0.089	NA	0.071	0.34	52.465	-98.853
37	1	37	1.591	2.103	7.56	5085	3.636	0.145	NA	0.067	0.318	-124.236	-176.701
38	1	38	1.63	2.212	7.77	4729	3.752	0.037	NA	0.116	0.553	70.378	-165.387
39	1	39	1.749	2.15	7.98	7438	3.887	0.166	NA	0.135	0.643	-27.405	-97.782
40	1	40	1.7	2.054	8.19	9062	3.995	0.21	NA	0.108	0.513	-117.077	-89.672
41	1	41	1.679	2.048	8.4	5533	4.017	0.208	NA	0.023	0.107	-165.326	-48.25
42	1	42	1.546	2.008	8.61	6367	4.156	0.248	NA	0.139	0.66	-162.954	2.372
43	1	43	1.592	2.141	8.82	5028	4.297	0.107	NA	0.141	0.672	70.879	-126.167
44	1	44	1.602	2.01	9.03	9237	4.429	0.236	NA	0.132	0.627	-85.999	-156.878
45	1	45	1.602	2.001	9.24	9527	4.437	0.245	NA	0.008	0.04	-84.634	1.365
46	1	46	1.622	2.086	9.45	7957	4.524	0.16	NA	0.087	0.413	76.809	161.443
47	1	47	1.548	2.003	9.66	8245	4.635	0.252	NA	0.111	0.531	-131.945	151.246
48	1	48	1.645	2.152	9.87	9053	4.814	0.098	NA	0.179	0.851	56.856	-171.199
49	1	49	1.612	2.14	10.08	10873	4.849	0.106	NA	0.035	0.168	-159.071	144.073
50	1	50	1.518	2.139	10.29	6995	4.944	0.144	NA	0.094	0.449	-179.206	-20.135
51	1	51	1.569	2.129	10.5	6069	4.995	0.125	NA	0.052	0.247	-10.836	168.37
52	1	52	1.576	2.172	10.71	7423	5.039	0.083	NA	0.044	0.208	81.094	91.929
53	1	53	1.546	2.221	10.92	3857	5.096	0.072	NA	0.057	0.273	120.781	39.687
54	1	54	1.554	2.019	11.13	6301	5.299	0.234	NA	0.202	0.963	-87.807	151.412
55	1	55	1.666	2.035	11.34	12908	5.411	0.217	NA	0.113	0.537	7.949	95.756
56	1	56	1.717	2.08	11.55	7822	5.479	0.195	NA	0.068	0.324	41.313	33.364
57	1	57	1.65	2.013	11.76	5661	5.575	0.236	NA	0.095	0.453	-135.081	-176.394
58	1	58	1.609	2.034	11.97	6463	5.62	0.212	NA	0.046	0.217	152.11	-72.809
59	1	59	1.746	2.187	12.18	9597	5.826	0.144	NA	0.206	0.979	48.247	-103.863
60	1	60	1.656	2.062	12.39	10350	5.98	0.188	NA	0.154	0.734	-125.897	-174.144
61	1	61	1.655	2.005	12.6	14225	6.037	0.244	NA	0.057	0.274	-90.884	35.013
62	1	62	1.676	1.953	12.81	8836	6.093	0.299	NA	0.056	0.265	-67.532	23.352
63	1	63	1.751	2.039	13.02	10903	6.207	0.248	NA	0.114	0.542	49.035	116.567
64	1	64	1.697	2.088	13.23	10916	6.28	0.178	NA	0.073	0.347	137.562	88.527
65	1	65	1.664	2.079	13.44	7121	6.314	0.174	NA	0.035	0.165	-164.861	57.577
66	1	66	1.657	1.989	13.65	9119	6.405	0.261	NA	0.091	0.433	-93.88	70.981
67	1	67	1.598	2.068	13.86	3507	6.505	0.178	NA	0.099	0.474	126.864	-139.256
68	1	68	1.567	1.961	14.07	9013	6.616	0.288	NA	0.111	0.53	-105.976	127.16
69	1	69	1.557	2.041	14.28	9171	6.696	0.213	NA	0.08	0.382	96.969	-157.054
70	1	70	1.525	1.978	14.49	3214	6.768	0.283	NA	0.071	0.339	-117.163	145.868
71	1	71	1.567	2.027	14.7	11413	6.832	0.224	NA	0.065	0.308	49.497	166.659
72	1	72	1.574	2.07	14.91	6963	6.876	0.18	NA	0.044	0.209	80.092	30.595
73	1	73	1.601	2.041	15.12	7588	6.916	0.206	NA	0.04	0.188	-48.028	-128.119
74	1	74	1.617	2.164	15.33	8475	7.04	0.082	NA	0.125	0.593	82.718	130.746
75	1	75	1.576	2.152	15.54	8522	7.082	0.101	NA	0.042	0.201	-163.996	113.286
76	1	76	1.595	2.159	15.75	11524	7.102	0.089	NA	0.02	0.095	18.389	-177.615
77	1	77	1.608	2.121	15.96	4326	7.142	0.125	NA	0.04	0.19	-71.531	-89.92
78	1	78	1.62	2.158	16.17	5282	7.181	0.088	NA	0.039	0.186	70.941	142.472
79	1	79	1.54	2.043	16.38	6434	7.322	0.216	NA	0.14	0.668	-125.205	163.853
80	1	80	1.534	2.093	16.59	8445	7.372	0.172	NA	0.051	0.241	95.883	-138.912
81	1	81	1.532	2.05	16.8	7904	7.416	0.213	NA	0.044	0.208	-93.472	170.645
82	1	82	1.528	2.053	17.01	11159	7.421	0.211	NA	0.005	0.025	137.098	-129.43
83	1	83	1.575	1.993	17.22	11630	7.498	0.256	NA	0.076	0.364	-52.476	170.427
84	1	84	1.508	2.106	17.43	13358	7.629	0.176	NA	0.131	0.625	120.661	173.137
85	1	85	1.524	2.071	17.64	11014	7.667	0.197	NA	0.038	0.183	-64.673	174.666
86	1	86	1.514	2.037	17.85	13480	7.703	0.232	NA	0.036	0.17	-105.955	-41.282
87	1	87	1.544	1.949	18.06	9956	7.796	0.305	NA	0.093	0.442	-70.924	35.03
88	1	88	1.57	1.974	18.27	4627	7.832	0.275	NA	0.036	0.172	44.757	115.681
89	1	89	1.582	2.023	18.48	9459	7.882	0.225	NA	0.05	0.24	76.403	31.646
90	1	90	1.607	2.137	18.69	2944	7.999	0.109	NA	0.117	0.557	77.587	1.184
91	1	91	1.553	2.029	18.9	3869	8.121	0.225	NA	0.121	0.577	-116.317	166.096
92	1	92	1.543	1.885	19.11	12221	8.265	0.368	NA	0.145	0.689	-93.916	22.401
93	1	93	1.508	1.99	19.32	8699	8.376	0.277	NA	0.111	0.529	108.525	-157.559
94	1	94	1.558	2.116	19.53	7744	8.512	0.141	NA	0.136	0.647	68.663	-39.862
95	1	95	1.48	2.042	19.74	8522	8.62	0.245	NA	0.108	0.515	-136.142	155.195
96	1	96	1.531	1.9	19.95	10402	8.771	0.356	NA	0.151	0.719	-70.151	65.991
97	1	97	1.664	2.034	20.16	4230	8.96	0.218	NA	0.189	0.901	45.125	115.275
98	1	98	1.574	2.116	20.37	6604	9.083	0.135	NA	0.122	0.582	137.495	92.371
99	1	99	1.449	2.163	20.58	8522	9.216	0.185	NA	0.133	0.634	159.707	22.211
100	1	100	1.582	2.323	20.79	7948	9.424	0.083	NA	0.208	0.99	50.378	-109.329
101	1	101	1.568	2.414	21	10980	9.516	0.175	NA	0.092	0.44	98.644	48.267
102	1	102	1.544	2.404	21.21	4401	9.542	0.173	NA	0.026	0.125	-157.593	103.763
103	1	103	1.637	2.441	21.42	5384	9.643	0.197	NA	0.101	0.479	21.624	179.217
104	1	104	1.583	2.344	21.63	4420	9.754	0.103	NA	0.111	0.529	-119.091	-140.716
105	1	105	1.666	2.369	21.84	8906	9.84	0.133	NA	0.086	0.41	16.544	135.635
106	1	106	1.575	2.363	22.05	9762	9.932	0.124	NA	0.092	0.436	-176.605	166.851
107	1	107	1.719	2.254	22.26	7302	10.113	0.105	NA	0.181	0.862	-37.25	139.355
108	1	108	1.681	2.258	22.47	11200	10.151	0.068	NA	0.038	0.18	173.891	-148.859
109	1	109	1.672	2.208	22.68	9666	10.201	0.069	NA	0.05	0.239	-100.267	85.841
110	1	110	1.688	2.321	22.89	6916	10.315	0.105	NA	0.114	0.544	82.142	-177.591
111	1	111	1.7	2.256	23.1	4998	10.381	0.086	NA	0.066	0.315	-79.734	-161.875
112	1	112	1.821	2.261	23.31	6312	10.503	0.208	NA	0.122	0.58	2.271	82.004
113	1	113	1.8	2.451	23.52	3052	10.694	0.277	NA	0.191	0.91	96.443	94.172
114	1	114	1.726	2.385	23.73	7635	10.794	0.178	NA	0.1	0.474	-138.192	125.366
115	1	115	1.745	2.421	23.94	7270	10.835	0.218	NA	0.041	0.194	62.196	-159.612
116	1	116	1.672	2.509	24.15	5668	10.949	0.269	NA	0.114	0.544	129.456	67.26
117	1	117	1.72	2.417	24.36	6528	11.053	0.201	NA	0.104	0.496	-62.34	168.204
118	1	118	1.687	2.515	24.57	8507	11.158	0.279	NA	0.104	0.497	108.913	171.254
119	1	119	1.738	2.458	24.78	4714	11.235	0.245	NA	0.077	0.367	-48.424	-157.338
120	1	120	1.812	2.413	24.99	8708	11.322	0.259	NA	0.087	0.413	-30.858	17.567
121	1	121	1.735	2.397	25.2	6344	11.4	0.194	NA	0.079	0.374	-168.223	-137.366
122	1	122	1.741	2.202	25.41	8908	11.595	0.134	NA	0.195	0.928	-88.349	79.874
123	1	123	1.688	2.343	25.62	9866	11.746	0.122	NA	0.151	0.717	110.492	-161.159
124	1	124	1.778	2.32	25.83	7221	11.839	0.18	NA	0.093	0.443	-14.675	-125.166
125	1	125	1.528	2.39	26.04	10033	12.099	0.168	NA	0.26	1.238	164.202	178.877
126	1	126	1.624	2.39	26.25	9977	12.194	0.144	NA	0.096	0.456	-0.446	-164.648
127	1	127	1.684	2.373	26.46	12627	12.257	0.145	NA	0.063	0.299	-15.395	-14.949
128	1	128	1.704	2.282	26.67	8603	12.35	0.097	NA	0.093	0.444	-77.513	-62.118
129	1	129	1.633	2.427	26.88	4462	12.512	0.182	NA	0.162	0.77	116.238	-166.249
130	1	130	1.693	2.354	27.09	7475	12.607	0.133	NA	0.095	0.451	-50.741	-166.979
131	1	131	1.654	2.314	27.3	10568	12.662	0.079	NA	0.055	0.263	-134.174	-83.433
132	1	132	1.728	2.335	27.51	7001	12.739	0.145	NA	0.077	0.366	15.781	149.955
133	1	133	1.746	2.293	27.72	6807	12.785	0.14	NA	0.046	0.218	-67.198	-82.979
134	1	134	1.765	2.319	27.93	12085	12.817	0.167	NA	0.033	0.155	55.095	122.293
135	1	135	1.782	2.406	28.14	13576	12.906	0.232	NA	0.089	0.423	78.83	23.736
136	1	136	1.737	2.259	28.35	12996	13.061	0.123	NA	0.154	0.735	-107.119	174.051
137	1	137	1.576	2.216	28.56	9378	13.226	0.048	NA	0.166	0.79	-164.961	-57.842
138	1	138	1.56	2.288	28.77	9493	13.301	0.069	NA	0.074	0.353	102.934	-92.105
139	1	139	1.723	2.276	28.98	9068	13.465	0.113	NA	0.164	0.781	-4.246	-107.18
140	1	140	1.545	2.157	29.19	6067	13.679	0.113	NA	0.215	1.021	-146.227	-141.981
141	1	141	1.598	2.301	29.4	5932	13.832	0.058	NA	0.153	0.73	69.956	-143.816
142	1	142	1.728	2.365	29.61	8098	13.978	0.165	NA	0.145	0.692	26.18	-43.776
143	1	143	1.706	2.345	29.82	7963	14.007	0.135	NA	0.03	0.141	-137.397	-163.578
144	1	144	1.717	2.203	30.03	5252	14.15	0.111	NA	0.143	0.679	-85.797	51.601
145	1	145	1.722	2.197	30.24	4910	14.158	0.119	NA	0.008	0.039	-48.629	37.168
146	1	146	1.759	2.307	30.45	2357	14.274	0.157	NA	0.116	0.552	71.6	120.229
147	1	147	1.718	2.139	30.66	10013	14.446	0.149	NA	0.172	0.819	-103.593	-175.193
148	1	148	1.631	2.204	30.87	4232	14.555	0.045	NA	0.109	0.518	143.28	-113.127
149	1	149	1.519	2.005	31.08	11018	14.783	0.258	NA	0.228	1.087	-119.302	97.418
150	1	150	1.44	2.052	31.29	13433	14.876	0.261	NA	0.092	0.44	149.486	-91.213
151	1	151	1.468	2.137	31.5	9305	14.965	0.182	NA	0.09	0.426	71.899	-77.586
152	1	152	1.427	2.23	31.71	11697	15.067	0.188	NA	0.102	0.484	113.587	41.688
153	1	153	1.445	2.146	31.92	6848	15.153	0.196	NA	0.086	0.411	-77.954	168.459
154	1	154	1.673	2.269	32.13	2924	15.412	0.063	NA	0.259	1.232	28.263	106.217
155	1	155	1.77	2.224	32.34	5772	15.519	0.157	NA	0.107	0.509	-24.44	-52.702
156	1	156	1.738	2.171	32.55	5403	15.581	0.145	NA	0.063	0.298	-120.897	-96.458
157	1	157	1.658	2.211	32.76	4204	15.671	0.056	NA	0.09	0.427	153.327	-85.775
158	1	158	1.767	2.375	32.97	6890	15.869	0.201	NA	0.198	0.942	56.353	-96.974
159	1	159	1.745	2.208	33.18	9237	16.037	0.136	NA	0.169	0.804	-97.674	-154.027
160	1	160	1.73	2.155	33.39	8358	16.093	0.147	NA	0.055	0.262	-105.599	-7.925
161	1	161	1.773	2.071	33.6	5557	16.187	0.236	NA	0.094	0.45	-63.037	42.562
162	1	162	1.805	2.158	33.81	8288	16.28	0.21	NA	0.093	0.444	69.764	132.8
163	1	163	1.808	2.245	34.02	5856	16.367	0.193	NA	0.087	0.414	88.233	18.47
164	1	164	1.725	2.228	34.23	5256	16.452	0.112	NA	0.085	0.403	-168.054	103.713
165	1	165	1.658	2.233	34.44	3654	16.519	0.046	NA	0.067	0.319	175.726	-16.22
166	1	166	1.774	2.221	34.65	5704	16.635	0.161	NA	0.116	0.553	-5.99	178.284
167	1	167	1.778	2.172	34.86	8362	16.684	0.179	NA	0.049	0.232	-85.199	-79.209
168	1	168	1.857	2.135	35.07	8520	16.771	0.267	NA	0.087	0.416	-24.812	60.387
169	1	169	1.844	2.245	35.28	6208	16.881	0.229	NA	0.11	0.526	96.96	121.772
170	1	170	2.006	2.245	35.49	6099	17.044	0.392	NA	0.162	0.772	0.039	-96.921
171	1	171	1.849	2.331	35.7	5158	17.223	0.249	NA	0.179	0.854	151.288	151.249
172	1	172	1.823	2.392	35.91	1536	17.289	0.255	NA	0.066	0.315	112.884	-38.403
173	1	173	1.877	2.358	36.12	6402	17.353	0.286	NA	0.064	0.306	-32.072	-144.956
174	1	174	1.961	2.247	36.33	5757	17.492	0.347	NA	0.139	0.663	-53.087	-21.015
175	1	175	1.941	2.26	36.54	5736	17.516	0.327	NA	0.024	0.113	146.974	-159.939
176	1	176	1.812	2.224	36.75	7673	17.651	0.199	NA	0.134	0.64	-164.464	48.561
177	1	177	1.853	2.087	36.96	7417	17.794	0.287	NA	0.143	0.682	-73.268	91.196
178	1	178	1.797	2.172	37.17	7091	17.896	0.197	NA	0.102	0.485	122.967	-163.765
179	1	179	1.767	2.278	37.38	9269	18.006	0.156	NA	0.11	0.525	105.946	-17.022
180	1	180	1.722	2.296	37.59	8610	18.054	0.119	NA	0.048	0.231	157.794	51.848
181	1	181	1.735	2.327	37.8	10406	18.088	0.146	NA	0.034	0.16	67.238	-90.556
182	1	182	1.697	2.23	38.01	6406	18.192	0.084	NA	0.104	0.497	-111.379	-178.617
183	1	183	1.715	2.382	38.22	3786	18.345	0.169	NA	0.152	0.726	83.496	-165.126
184	1	184	1.792	2.297	38.43	6747	18.459	0.185	NA	0.115	0.546	-47.732	-131.227
185	1	185	1.779	2.165	38.64	10879	18.591	0.183	NA	0.132	0.628	-95.473	-47.742
186	1	186	1.773	2.274	38.85	7835	18.7	0.161	NA	0.109	0.517	93.132	-171.395
187	1	187	1.814	2.31	39.06	9984	18.754	0.21	NA	0.054	0.259	41.901	-51.231
188	1	188	1.735	2.33	39.27	6924	18.835	0.147	NA	0.081	0.385	165.869	123.968
189	1	189	1.755	2.156	39.48	5000	19.01	0.167	NA	0.175	0.833	-83.622	110.51
190	1	190	1.716	2.258	39.69	2775	19.119	0.102	NA	0.109	0.519	110.779	-165.599
191	1	191	1.767	2.186	39.9	4185	19.207	0.164	NA	0.088	0.421	-54.51	-165.289
192	1	192	1.576	2.347	40.11	7965	19.458	0.109	NA	0.251	1.193	139.866	-165.625
193	1	193	1.66	2.336	40.32	5523	19.543	0.101	NA	0.085	0.405	-7.647	-147.513
194	1	194	1.571	2.33	40.53	3918	19.632	0.095	NA	0.089	0.424	-176.15	-168.503
195	1	195	1.562	2.387	40.74	4089	19.69	0.151	NA	0.058	0.275	99.4	-84.45
196	1	196	1.571	2.323	40.95	3008	19.754	0.089	NA	0.065	0.307	-81.933	178.667
197	1	197	1.629	2.248	41.16	3005	19.849	0.015	NA	0.095	0.45	-52.276	29.657
198	1	198	1.738	2.177	41.37	1512	19.979	0.141	NA	0.13	0.621	-33.09	19.186
199	1	199	1.571	2.276	41.58	5132	20.173	0.053	NA	0.194	0.924	149.569	-177.341
200	1	200	1.508	2.349	41.79	7940	20.27	0.148	NA	0.096	0.458	130.472	-19.097
