# Supplementary material for: Random sub-diffusion and capture of genes by the nuclear pore reduces dynamics and coordinates inter-chromosomal movement
Source: eLife. 2021 May 18;10:e66238. doi: 10.7554/eLife.66238 (PMC8195609; doi:10.7554/eLife.66238)
Supplement: Figure 6—source data 1. [file elife-66238-fig6-data1.zip › CLUST_DB/CLUST_HIS4dip_MinusH/190814_QuickCap_H4dip_MinusH_Sec_31.csv]

Nr	TID	PID	x [micron]	y [micron]	t [sec]	I [val]	Len [micron]	D2S [micron]	D2R [micron]	D2P [micron]	v [micron/sec]	α [deg]	Δα [deg]
1	1	1	1.44	0.982	0	3402	0	0	NA	NA	NA	NA	NA
2	1	2	1.35	0.881	0.21	12307	0.136	0.136	NA	0.136	0.647	-131.895	NA
3	1	3	1.284	0.859	0.42	10952	0.205	0.199	NA	0.069	0.328	-161.351	-29.457
4	1	4	1.248	0.914	0.63	10246	0.27	0.204	NA	0.066	0.313	123.402	-75.246
5	1	5	1.27	0.871	0.84	10824	0.319	0.203	NA	0.048	0.231	-62.668	173.929
6	1	6	1.314	0.927	1.05	6496	0.39	0.138	NA	0.071	0.339	52.673	115.341
7	1	7	1.235	0.957	1.26	7556	0.474	0.207	NA	0.084	0.4	159.104	106.431
8	1	8	1.301	0.94	1.47	2886	0.542	0.146	NA	0.068	0.325	-14.991	-174.095
9	1	9	1.365	1.033	1.68	1979	0.656	0.091	NA	0.113	0.539	55.648	70.639
10	1	10	1.284	1.038	1.89	1981	0.737	0.166	NA	0.081	0.387	176.663	121.015
11	1	11	1.268	0.998	2.1	3123	0.78	0.173	NA	0.043	0.205	-111.737	71.6
12	1	12	1.222	0.943	2.31	4953	0.851	0.222	NA	0.071	0.339	-129.905	-18.169
13	1	13	1.204	0.862	2.52	6792	0.934	0.265	NA	0.083	0.397	-102.542	27.363
14	1	14	1.225	1.043	2.73	3069	1.117	0.224	NA	0.182	0.869	83.432	-174.025
15	1	15	1.21	0.984	2.94	2461	1.178	0.23	NA	0.061	0.292	-103.595	172.973
16	1	16	1.196	1.021	3.15	1486	1.218	0.247	NA	0.04	0.191	110.376	-146.029
17	1	17	1.281	1.192	3.36	2566	1.409	0.264	NA	0.191	0.908	63.773	-46.603
18	1	18	1.321	1.184	3.57	3059	1.45	0.235	NA	0.041	0.195	-11.961	-75.734
19	1	19	1.424	1.423	3.78	8576	1.711	0.442	NA	0.261	1.243	66.59	78.551
20	1	20	1.328	1.339	3.99	3746	1.839	0.375	NA	0.128	0.609	-138.976	154.434
21	1	21	1.351	1.273	4.2	1053	1.909	0.305	NA	0.07	0.333	-70.815	68.161
22	1	22	1.325	1.285	4.41	2289	1.937	0.324	NA	0.028	0.134	156.273	-132.911
23	1	23	1.189	1.236	4.62	2246	2.082	0.358	NA	0.145	0.69	-160.429	43.298
24	1	24	1.195	1.248	4.83	2359	2.096	0.362	NA	0.014	0.066	62.112	-137.459
25	1	25	1.383	1.284	5.04	5241	2.287	0.308	NA	0.191	0.91	10.786	-51.326
26	1	26	1.378	1.305	5.25	4313	2.308	0.329	NA	0.021	0.1	103.981	93.195
27	1	27	1.357	1.462	5.46	7850	2.466	0.487	NA	0.158	0.754	97.543	-6.439
28	1	28	1.312	1.295	5.67	7347	2.639	0.338	NA	0.173	0.823	-105.303	157.154
29	1	29	1.306	1.434	5.88	6911	2.778	0.472	NA	0.139	0.662	92.345	-162.351
30	1	30	1.278	1.374	6.09	4546	2.844	0.425	NA	0.066	0.314	-115.365	152.289
31	1	31	1.341	1.457	6.3	9145	2.948	0.485	NA	0.104	0.494	52.561	167.926
32	1	32	1.382	1.396	6.51	7720	3.021	0.418	NA	0.074	0.35	-55.949	-108.509
33	1	33	1.377	1.412	6.72	8322	3.038	0.435	NA	0.017	0.081	105.151	161.1
34	1	34	1.296	1.386	6.93	4697	3.123	0.429	NA	0.085	0.405	-162.164	92.684
35	1	35	1.279	1.339	7.14	1674	3.173	0.392	NA	0.05	0.238	-110.404	51.76
36	1	36	1.166	1.177	7.35	3479	3.371	0.337	NA	0.197	0.939	-124.996	-14.592
37	1	37	1.339	1.322	7.56	5734	3.597	0.355	NA	0.226	1.076	39.854	164.85
38	1	38	1.4	1.356	7.77	4661	3.666	0.377	NA	0.069	0.331	29.391	-10.462
39	1	39	1.234	1.307	7.98	4072	3.839	0.385	NA	0.173	0.825	-163.505	167.104
40	1	40	1.251	1.345	8.19	2841	3.881	0.409	NA	0.042	0.198	65.38	-131.116
41	1	41	1.251	1.274	8.4	4110	3.952	0.348	NA	0.071	0.338	-90.176	-155.556
42	1	42	1.234	1.352	8.61	2229	4.032	0.424	NA	0.08	0.382	102.229	-167.594
43	1	43	1.206	1.287	8.82	3601	4.103	0.385	NA	0.071	0.337	-113.182	144.589
44	1	44	1.221	1.304	9.03	2711	4.125	0.389	NA	0.022	0.107	47.058	160.239
45	1	45	1.381	1.368	9.24	7046	4.298	0.391	NA	0.172	0.821	21.966	-25.091
46	1	46	1.327	1.347	9.45	7042	4.356	0.382	NA	0.058	0.276	-158.702	179.332
47	1	47	1.27	1.267	9.66	3720	4.454	0.333	NA	0.098	0.468	-125.923	32.779
48	1	48	1.396	1.214	9.87	7959	4.591	0.237	NA	0.137	0.652	-22.917	103.006
49	1	49	1.288	1.206	10.08	3895	4.698	0.271	NA	0.108	0.513	-175.515	-152.597
50	1	50	1.279	1.216	10.29	3185	4.712	0.285	NA	0.014	0.066	129.404	-55.081
51	1	51	1.178	1.07	10.5	1951	4.89	0.276	NA	0.178	0.849	-124.504	106.091
52	1	52	1.236	1.113	10.71	2054	4.962	0.243	NA	0.072	0.343	36.917	161.421
53	1	53	1.345	1.127	10.92	4332	5.072	0.174	NA	0.109	0.521	7.477	-29.44
54	1	54	1.384	1.099	11.13	5568	5.12	0.13	NA	0.049	0.231	-34.755	-42.233
55	1	55	1.405	1.122	11.34	6967	5.151	0.145	NA	0.031	0.148	47.542	82.297
56	1	56	1.349	1.1	11.55	8241	5.212	0.15	NA	0.06	0.287	-158.704	153.754
57	1	57	1.409	1.167	11.76	9695	5.301	0.188	NA	0.089	0.426	48.301	-152.996
58	1	58	1.414	1.099	11.97	13329	5.37	0.12	NA	0.069	0.327	-85.388	-133.688
59	1	59	1.396	1.182	12.18	7556	5.455	0.205	NA	0.086	0.407	102.477	-172.135
60	1	60	1.397	1.239	12.39	11532	5.512	0.261	NA	0.056	0.269	88.805	-13.672
61	1	61	1.408	1.066	12.6	9589	5.685	0.09	NA	0.173	0.824	-86.224	-175.029
62	1	62	1.334	1.066	12.81	7101	5.759	0.136	NA	0.075	0.356	-179.603	-93.378
63	1	63	1.353	0.961	13.02	10252	5.866	0.09	NA	0.106	0.507	-79.812	99.79
64	1	64	1.403	1.028	13.23	8420	5.95	0.059	NA	0.084	0.4	52.794	132.606
65	1	65	1.352	0.993	13.44	5407	6.012	0.089	NA	0.062	0.294	-145.637	161.569
66	1	66	1.344	0.97	13.65	9661	6.036	0.097	NA	0.024	0.116	-109.732	35.905
67	1	67	1.267	0.971	13.86	8128	6.113	0.173	NA	0.077	0.366	179.169	-71.099
68	1	68	1.313	0.963	14.07	10717	6.16	0.128	NA	0.047	0.223	-9.951	170.88
69	1	69	1.275	0.924	14.28	19001	6.214	0.175	NA	0.054	0.259	-134.886	-124.934
70	1	70	1.3	0.914	14.49	10193	6.241	0.156	NA	0.027	0.129	-23.384	111.501
71	1	71	1.26	0.934	14.7	8693	6.286	0.187	NA	0.045	0.213	153.448	176.832
72	1	72	1.256	0.969	14.91	6890	6.321	0.185	NA	0.036	0.169	96.492	-56.956
73	1	73	1.293	1.011	15.12	5482	6.377	0.151	NA	0.056	0.266	48.624	-47.867
74	1	74	1.384	1.004	15.33	6811	6.469	0.061	NA	0.091	0.435	-4.433	-53.057
75	1	75	1.364	0.983	15.54	4516	6.497	0.077	NA	0.029	0.137	-134.129	-129.696
76	1	76	1.434	0.989	15.75	8232	6.568	0.009	NA	0.071	0.338	4.679	138.808
77	1	77	1.414	0.974	15.96	2728	6.594	0.028	NA	0.026	0.122	-143.959	-148.638
78	1	78	1.523	0.932	16.17	9335	6.711	0.096	NA	0.117	0.556	-20.924	123.035
79	1	79	1.431	0.9	16.38	8989	6.808	0.083	NA	0.097	0.463	-160.453	-139.529
80	1	80	1.504	0.856	16.59	6679	6.893	0.141	NA	0.085	0.406	-31.106	129.346
81	1	81	1.537	0.929	16.8	7886	6.974	0.11	NA	0.08	0.383	65.881	96.987
82	1	82	1.56	0.99	17.01	9770	7.039	0.12	NA	0.066	0.312	69.375	3.494
83	1	83	1.53	0.947	17.22	5828	7.093	0.096	NA	0.053	0.254	-124.968	165.657
84	1	84	1.547	0.844	17.43	5045	7.197	0.174	NA	0.104	0.497	-80.358	44.61
85	1	85	1.502	0.84	17.64	5177	7.243	0.155	NA	0.045	0.216	-175.226	-94.869
86	1	86	1.491	0.875	17.85	5986	7.279	0.118	NA	0.037	0.175	107.758	-77.015
87	1	87	1.497	0.896	18.06	11148	7.301	0.103	NA	0.022	0.105	74.352	-33.406
88	1	88	1.52	0.936	18.27	2728	7.348	0.092	NA	0.046	0.221	59.739	-14.614
89	1	89	1.567	0.887	18.48	8900	7.415	0.158	NA	0.068	0.322	-46.019	-105.758
90	1	90	1.539	0.948	18.69	6449	7.482	0.104	NA	0.067	0.318	115.048	161.067
91	1	91	1.589	1.046	18.9	9706	7.592	0.162	NA	0.11	0.523	62.765	-52.283
92	1	92	1.561	0.94	19.11	9096	7.701	0.128	NA	0.109	0.52	-104.72	-167.486
93	1	93	1.583	0.922	19.32	7950	7.729	0.155	NA	0.028	0.134	-40.748	63.972
94	1	94	1.535	0.959	19.53	3116	7.79	0.097	NA	0.061	0.289	142.03	-177.222
95	1	95	1.481	1.028	19.74	5021	7.878	0.062	NA	0.088	0.418	127.672	-14.358
96	1	96	1.631	0.986	19.95	2715	8.034	0.191	NA	0.156	0.745	-15.927	-143.598
97	1	97	1.372	0.942	20.16	3904	8.297	0.079	NA	0.263	1.251	-170.529	-154.603
98	1	98	1.455	0.919	20.37	11479	8.383	0.065	NA	0.086	0.411	-15.717	154.813
99	1	99	1.51	0.864	20.58	7485	8.46	0.136	NA	0.077	0.367	-45.089	-29.373
100	1	100	1.374	0.937	20.79	4494	8.614	0.08	NA	0.154	0.733	151.861	-163.05
101	1	101	1.348	1.092	21	1531	8.772	0.144	NA	0.158	0.751	99.647	-52.214
102	1	102	1.359	1.017	21.21	1864	8.848	0.088	NA	0.076	0.363	-81.317	179.036
103	1	103	1.453	0.884	21.42	2890	9.011	0.099	NA	0.163	0.775	-55.011	26.306
104	1	104	1.572	0.803	21.63	7319	9.155	0.222	NA	0.144	0.686	-33.91	21.101
105	1	105	1.395	0.952	21.84	4503	9.386	0.054	NA	0.231	1.1	139.966	173.876
106	1	106	1.492	0.96	22.05	5241	9.483	0.056	NA	0.097	0.463	4.893	-135.073
107	1	107	1.512	0.851	22.26	5657	9.594	0.149	NA	0.111	0.528	-79.791	-84.684
108	1	108	1.502	0.98	22.47	2638	9.723	0.062	NA	0.129	0.615	94.244	174.035
109	1	109	1.406	0.977	22.68	2517	9.819	0.035	NA	0.096	0.459	-178.494	87.263
110	1	110	1.408	0.83	22.89	3741	9.967	0.155	NA	0.148	0.703	-89.105	89.388
111	1	111	1.453	0.842	23.1	2681	10.013	0.141	NA	0.046	0.22	14.816	103.921
112	1	112	1.526	0.828	23.31	5740	10.088	0.177	NA	0.075	0.357	-10.733	-25.549
113	1	113	1.511	0.877	23.52	8465	10.139	0.127	NA	0.051	0.244	106.924	117.657
114	1	114	1.529	0.871	23.73	4686	10.158	0.142	NA	0.019	0.089	-17.954	-124.878
115	1	115	1.518	0.823	23.94	4571	10.207	0.177	NA	0.049	0.234	-103.301	-85.348
116	1	116	1.559	0.773	24.15	3321	10.271	0.24	NA	0.064	0.306	-50.736	52.566
117	1	117	1.483	0.758	24.36	4614	10.348	0.228	NA	0.077	0.367	-168.344	-117.608
118	1	118	1.496	0.826	24.57	6304	10.418	0.166	NA	0.069	0.33	79.588	-112.067
119	1	119	1.642	0.779	24.78	7876	10.572	0.286	NA	0.154	0.732	-17.662	-97.251
120	1	120	1.506	0.805	24.99	5444	10.71	0.189	NA	0.139	0.661	169.342	-172.996
121	1	121	1.567	0.784	25.2	10016	10.774	0.234	NA	0.064	0.305	-18.587	172.071
122	1	122	1.633	0.787	25.41	7647	10.841	0.274	NA	0.067	0.319	2.091	20.678
123	1	123	1.703	0.734	25.62	9267	10.929	0.361	NA	0.087	0.416	-37.31	-39.401
124	1	124	1.677	0.623	25.83	12379	11.042	0.429	NA	0.113	0.54	-103.388	-66.078
125	1	125	1.715	0.806	26.04	8972	11.228	0.327	NA	0.186	0.886	78.051	-178.561
126	1	126	1.709	0.73	26.25	8177	11.304	0.369	NA	0.076	0.363	-94.354	-172.405
127	1	127	1.765	0.822	26.46	9681	11.412	0.362	NA	0.108	0.513	58.692	153.046
128	1	128	1.742	0.773	26.67	13713	11.467	0.367	NA	0.054	0.258	-115.202	-173.894
129	1	129	1.671	0.789	26.88	9179	11.54	0.301	NA	0.073	0.348	167.047	-77.751
130	1	130	1.611	0.771	27.09	7997	11.603	0.272	NA	0.063	0.299	-162.965	29.989
131	1	131	1.695	0.722	27.3	7295	11.7	0.364	NA	0.097	0.463	-30.278	132.686
132	1	132	1.636	0.853	27.51	7108	11.844	0.234	NA	0.144	0.688	114.179	144.457
133	1	133	1.643	0.824	27.72	11814	11.874	0.256	NA	0.03	0.141	-76.755	169.066
134	1	134	1.661	0.827	27.93	10911	11.892	0.269	NA	0.018	0.086	7.56	84.315
135	1	135	1.674	0.819	28.14	10276	11.908	0.285	NA	0.016	0.076	-29.989	-37.548
136	1	136	1.731	0.759	28.35	9646	11.99	0.366	NA	0.082	0.392	-46.257	-16.268
137	1	137	1.687	0.865	28.56	9145	12.105	0.273	NA	0.115	0.546	112.837	159.094
138	1	138	1.703	0.943	28.77	7050	12.185	0.266	NA	0.08	0.38	77.969	-34.868
139	1	139	1.782	0.926	28.98	6423	12.265	0.346	NA	0.08	0.382	-11.949	-89.918
140	1	140	1.679	0.991	29.19	9602	12.386	0.239	NA	0.122	0.579	147.791	159.74
141	1	141	1.637	1.027	29.4	8586	12.442	0.202	NA	0.055	0.264	139.547	-8.244
142	1	142	1.65	0.997	29.61	12300	12.474	0.21	NA	0.032	0.154	-66.272	154.182
143	1	143	1.639	1.033	29.82	11099	12.512	0.206	NA	0.037	0.178	106.319	172.591
144	1	144	1.595	1.017	30.03	9420	12.559	0.159	NA	0.047	0.225	-160.147	93.534
145	1	145	1.691	0.985	30.24	13945	12.661	0.251	NA	0.102	0.485	-18.305	141.841
146	1	146	1.658	0.936	30.45	11522	12.721	0.223	NA	0.06	0.286	-123.897	-105.591
147	1	147	1.696	0.903	30.66	12332	12.77	0.267	NA	0.05	0.237	-40.893	83.004
148	1	148	1.648	0.857	30.87	11867	12.836	0.242	NA	0.066	0.313	-136.085	-95.192
149	1	149	1.672	1.004	31.08	8780	12.985	0.232	NA	0.149	0.709	80.954	-142.962
150	1	150	1.66	1.001	31.29	11554	12.997	0.221	NA	0.012	0.056	-165.508	113.538
151	1	151	1.665	1.077	31.5	4505	13.072	0.244	NA	0.075	0.359	86.22	-108.272
152	1	152	1.688	1.058	31.71	10835	13.102	0.259	NA	0.03	0.141	-38.853	-125.074
153	1	153	1.656	1.109	31.92	7835	13.162	0.251	NA	0.06	0.288	121.749	160.602
154	1	154	1.636	0.998	32.13	4738	13.276	0.196	NA	0.114	0.542	-100.419	137.832
155	1	155	1.679	0.98	32.34	8130	13.322	0.239	NA	0.046	0.221	-21.626	78.793
156	1	156	1.719	1.008	32.55	9757	13.371	0.28	NA	0.049	0.232	33.908	55.534
157	1	157	1.764	1.021	32.76	11302	13.418	0.326	NA	0.047	0.222	16.091	-17.817
158	1	158	1.758	0.961	32.97	9444	13.477	0.318	NA	0.06	0.284	-95.967	-112.058
159	1	159	1.61	0.901	33.18	8610	13.638	0.188	NA	0.16	0.762	-157.931	-61.964
160	1	160	1.598	0.815	33.39	6813	13.724	0.229	NA	0.087	0.414	-97.935	59.995
161	1	161	1.521	0.83	33.6	8234	13.802	0.172	NA	0.078	0.371	168.671	-93.394
162	1	162	1.522	0.877	33.81	4686	13.849	0.133	NA	0.046	0.221	89.415	-79.256
163	1	163	1.53	0.841	34.02	5373	13.885	0.167	NA	0.036	0.173	-76.49	-165.905
164	1	164	1.406	0.878	34.23	3426	14.015	0.109	NA	0.13	0.618	163.537	-119.973
165	1	165	1.411	0.839	34.44	4887	14.054	0.146	NA	0.039	0.188	-83.303	113.16
166	1	166	1.467	0.901	34.65	4040	14.138	0.086	NA	0.083	0.397	47.447	130.749
167	1	167	1.575	0.937	34.86	4548	14.251	0.142	NA	0.114	0.54	18.573	-28.874
168	1	168	1.697	0.893	35.07	8851	14.381	0.271	NA	0.13	0.618	-19.563	-38.135
169	1	169	1.485	0.833	35.28	5382	14.601	0.156	NA	0.22	1.048	-164.055	-144.492
170	1	170	1.587	0.883	35.49	4787	14.714	0.177	NA	0.113	0.538	26.222	-169.723
171	1	171	1.594	0.836	35.7	6933	14.762	0.212	NA	0.047	0.226	-80.73	-106.952
172	1	172	1.522	0.885	35.91	3946	14.849	0.127	NA	0.087	0.415	145.816	-133.454
173	1	173	1.438	0.947	36.12	1339	14.953	0.035	NA	0.104	0.497	143.267	-2.549
174	1	174	1.446	0.892	36.33	1772	15.009	0.09	NA	0.056	0.265	-81.756	134.977
175	1	175	1.395	0.842	36.54	2877	15.08	0.147	NA	0.071	0.34	-135.633	-53.877
176	1	176	1.342	0.983	36.75	2611	15.231	0.099	NA	0.15	0.716	110.901	-113.466
177	1	177	1.302	0.822	36.96	1973	15.396	0.211	NA	0.165	0.786	-103.876	145.223
178	1	178	1.196	0.71	37.17	2813	15.55	0.365	NA	0.154	0.736	-133.471	-29.595
179	1	179	1.314	0.823	37.38	2694	15.713	0.203	NA	0.163	0.777	43.757	177.228
180	1	180	1.158	0.636	37.59	7507	15.956	0.446	NA	0.243	1.157	-129.799	-173.556
181	1	181	1.172	0.678	37.8	5009	16	0.405	NA	0.044	0.208	71.359	-158.842
182	1	182	1.243	0.76	38.01	1465	16.109	0.297	NA	0.109	0.518	49.194	-22.165
183	1	183	1.147	0.711	38.22	5655	16.217	0.399	NA	0.108	0.515	-152.84	157.966
184	1	184	1.19	0.69	38.43	3061	16.264	0.384	NA	0.048	0.226	-25.734	127.106
185	1	185	1.246	0.678	38.64	8934	16.322	0.36	NA	0.058	0.274	-12.205	13.529
186	1	186	1.165	0.612	38.85	6553	16.427	0.461	NA	0.105	0.498	-140.742	-128.537
187	1	187	1.187	0.627	39.06	7692	16.453	0.436	NA	0.027	0.127	33.311	174.053
188	1	188	1.163	0.628	39.27	10986	16.478	0.449	NA	0.024	0.116	175.911	142.6
189	1	189	1.17	0.597	39.48	14101	16.51	0.47	NA	0.032	0.152	-78.059	106.03
190	1	190	1.144	0.579	39.69	10538	16.541	0.5	NA	0.031	0.149	-145.151	-67.092
191	1	191	1.143	0.613	39.9	14743	16.574	0.474	NA	0.033	0.159	91.954	-122.895
192	1	192	1.129	0.587	40.11	15660	16.603	0.503	NA	0.029	0.138	-117.844	150.203
193	1	193	1.149	0.559	40.32	12017	16.638	0.514	NA	0.035	0.165	-55.018	62.826
194	1	194	1.141	0.573	40.53	9713	16.654	0.506	NA	0.017	0.079	118.48	173.498
195	1	195	1.193	0.667	40.74	6655	16.762	0.4	NA	0.108	0.513	60.999	-57.481
196	1	196	1.201	0.68	40.95	9881	16.777	0.385	NA	0.015	0.073	59.291	-1.708
197	1	197	1.218	0.642	41.16	11669	16.819	0.406	NA	0.042	0.201	-66.57	-125.861
198	1	198	1.205	0.733	41.37	7611	16.912	0.343	NA	0.093	0.441	98.312	164.881
199	1	199	1.233	0.663	41.58	11438	16.988	0.38	NA	0.076	0.364	-67.839	-166.151
200	1	200	1.25	0.617	41.79	17115	17.037	0.411	NA	0.048	0.23	-69.794	-1.954
