# Supplementary material for: Random sub-diffusion and capture of genes by the nuclear pore reduces dynamics and coordinates inter-chromosomal movement
Source: eLife. 2021 May 18;10:e66238. doi: 10.7554/eLife.66238 (PMC8195609; doi:10.7554/eLife.66238)
Supplement: Figure 6—source data 1. [file elife-66238-fig6-data1.zip › CLUST_DB/CLUST_HIS4dip_MinusH/190814_QuickCap_H4dip_MinusH_Sec_32.csv]

Nr	TID	PID	x [micron]	y [micron]	t [sec]	I [val]	Len [micron]	D2S [micron]	D2R [micron]	D2P [micron]	v [micron/sec]	α [deg]	Δα [deg]
1	1	1	1.367	1.298	0	8433	0	0	NA	NA	NA	NA	NA
2	1	2	1.473	1.401	0.21	2348	0.148	0.148	NA	0.148	0.705	44.42	NA
3	1	3	1.451	1.389	0.42	6632	0.173	0.124	NA	0.025	0.119	-151.341	164.239
4	1	4	1.45	1.368	0.63	5742	0.194	0.109	NA	0.021	0.098	-94.462	56.879
5	1	5	1.44	1.334	0.84	15423	0.23	0.081	NA	0.036	0.172	-105.863	-11.401
6	1	6	1.399	1.464	1.05	5446	0.366	0.169	NA	0.136	0.649	107.211	-146.926
7	1	7	1.488	1.476	1.26	4569	0.456	0.216	NA	0.09	0.426	8.07	-99.141
8	1	8	1.592	1.511	1.47	4287	0.565	0.31	NA	0.109	0.52	18.545	10.475
9	1	9	1.521	1.458	1.68	4940	0.653	0.222	NA	0.089	0.422	-143.275	-161.82
10	1	10	1.667	1.434	1.89	9177	0.802	0.329	NA	0.148	0.707	-9.389	133.885
11	1	11	1.427	1.33	2.1	11210	1.064	0.068	NA	0.262	1.247	-156.648	-147.259
12	1	12	1.46	1.421	2.31	9721	1.16	0.154	NA	0.096	0.458	69.96	-133.392
13	1	13	1.688	1.694	2.52	6393	1.516	0.51	NA	0.356	1.697	50.074	-19.886
14	1	14	1.514	1.384	2.73	4763	1.872	0.17	NA	0.356	1.694	-119.276	-169.35
15	1	15	1.536	1.602	2.94	3835	2.091	0.348	NA	0.219	1.044	84.393	-156.331
16	1	16	1.614	1.561	3.15	4130	2.179	0.361	NA	0.088	0.418	-27.501	-111.894
17	1	17	1.387	1.545	3.36	3142	2.406	0.248	NA	0.227	1.081	-175.914	-148.413
18	1	18	1.359	1.435	3.57	5892	2.52	0.137	NA	0.114	0.543	-104.188	71.726
19	1	19	1.368	1.462	3.78	9900	2.549	0.165	NA	0.029	0.139	72.245	176.432
20	1	20	1.496	1.479	3.99	16337	2.678	0.223	NA	0.129	0.616	7.393	-64.852
21	1	21	1.499	1.571	4.2	17279	2.771	0.304	NA	0.092	0.439	88.342	80.949
22	1	22	1.404	1.641	4.41	11010	2.888	0.345	NA	0.118	0.562	143.714	55.372
23	1	23	1.408	1.534	4.62	15321	2.996	0.24	NA	0.107	0.511	-88.166	128.121
24	1	24	1.328	1.458	4.83	13248	3.106	0.165	NA	0.11	0.525	-136.504	-48.338
25	1	25	1.282	1.538	5.04	15908	3.198	0.255	NA	0.092	0.439	119.894	-103.602
26	1	26	1.224	1.465	5.25	12750	3.291	0.22	NA	0.093	0.445	-128.469	111.636
27	1	27	1.266	1.483	5.46	12552	3.337	0.212	NA	0.046	0.218	23.833	152.302
28	1	28	1.152	1.45	5.67	18372	3.456	0.264	NA	0.118	0.563	-163.581	172.586
29	1	29	1.259	1.409	5.88	13119	3.569	0.156	NA	0.114	0.543	-20.94	142.641
30	1	30	1.2	1.438	6.09	12772	3.635	0.218	NA	0.065	0.311	154.012	174.952
31	1	31	1.206	1.351	6.3	9092	3.722	0.17	NA	0.087	0.414	-85.775	120.213
32	1	32	1.223	1.477	6.51	9433	3.849	0.23	NA	0.127	0.606	82.231	168.006
33	1	33	1.204	1.557	6.72	7775	3.931	0.307	NA	0.082	0.393	103.886	21.655
34	1	34	1.106	1.574	6.93	11635	4.03	0.381	NA	0.099	0.472	169.794	65.908
35	1	35	1.189	1.62	7.14	12561	4.125	0.369	NA	0.095	0.451	29.019	-140.775
36	1	36	1.203	1.428	7.35	13644	4.318	0.21	NA	0.193	0.919	-85.745	-114.764
37	1	37	1.18	1.632	7.56	13838	4.524	0.384	NA	0.206	0.98	96.325	-177.93
38	1	38	1.279	1.636	7.77	11863	4.622	0.349	NA	0.099	0.47	1.854	-94.471
39	1	39	1.332	1.585	7.98	12511	4.695	0.29	NA	0.073	0.345	-43.739	-45.593
40	1	40	1.267	1.513	8.19	10126	4.792	0.238	NA	0.097	0.46	-131.749	-88.01
41	1	41	1.336	1.563	8.4	10056	4.877	0.268	NA	0.085	0.406	35.851	167.6
42	1	42	1.348	1.526	8.61	8138	4.916	0.23	NA	0.039	0.184	-72.699	-108.55
43	1	43	1.344	1.533	8.82	3921	4.924	0.237	NA	0.008	0.038	121.846	-165.455
44	1	44	1.319	1.678	9.03	5181	5.07	0.383	NA	0.147	0.699	99.844	-22.002
45	1	45	1.356	1.648	9.24	13369	5.118	0.351	NA	0.048	0.229	-38.095	-137.939
46	1	46	1.326	1.69	9.45	10899	5.17	0.395	NA	0.052	0.246	125.226	163.321
47	1	47	1.396	1.68	9.66	16964	5.24	0.384	NA	0.07	0.335	-8.343	-133.569
48	1	48	1.296	1.647	9.87	8716	5.346	0.357	NA	0.105	0.501	-161.559	-153.216
49	1	49	1.317	1.342	10.08	2867	5.651	0.067	NA	0.306	1.456	-86.077	75.482
50	1	50	1.303	1.498	10.29	5262	5.808	0.21	NA	0.157	0.746	95.259	-178.665
51	1	51	1.234	1.61	10.5	6417	5.94	0.34	NA	0.132	0.628	121.391	26.132
52	1	52	1.321	1.674	10.71	7321	6.048	0.38	NA	0.108	0.512	36.353	-85.038
53	1	53	1.165	1.64	10.92	9390	6.207	0.398	NA	0.159	0.759	-167.612	156.035
54	1	54	1.353	1.383	11.13	2487	6.526	0.087	NA	0.318	1.516	-53.867	113.746
55	1	55	1.256	1.541	11.34	5476	6.711	0.267	NA	0.185	0.881	121.496	175.362
56	1	56	1.274	1.693	11.55	7438	6.864	0.407	NA	0.154	0.732	83.489	-38.007
57	1	57	1.247	1.659	11.76	6472	6.907	0.381	NA	0.043	0.206	-127.839	148.672
58	1	58	1.275	1.646	11.97	6419	6.939	0.36	NA	0.031	0.149	-24.869	102.97
59	1	59	1.231	1.573	12.18	6449	7.025	0.307	NA	0.086	0.409	-121.399	-96.531
60	1	60	1.274	1.578	12.39	3244	7.068	0.296	NA	0.043	0.206	6.812	128.212
61	1	61	1.372	1.409	12.6	1527	7.264	0.111	NA	0.196	0.933	-59.712	-66.524
62	1	62	1.318	1.625	12.81	4652	7.487	0.331	NA	0.223	1.062	104.042	163.754
63	1	63	1.288	1.49	13.02	3483	7.625	0.208	NA	0.138	0.659	-102.756	153.202
64	1	64	1.36	1.452	13.23	4004	7.707	0.155	NA	0.082	0.388	-27.472	75.283
65	1	65	1.377	1.581	13.44	5559	7.836	0.284	NA	0.13	0.617	82.661	110.133
66	1	66	1.192	1.509	13.65	9156	8.035	0.275	NA	0.198	0.944	-158.677	118.662
67	1	67	1.209	1.539	13.86	3150	8.069	0.288	NA	0.034	0.164	59.9	-141.423
68	1	68	1.368	1.432	14.07	1333	8.26	0.134	NA	0.191	0.91	-33.991	-93.89
69	1	69	1.202	1.505	14.28	3498	8.441	0.266	NA	0.181	0.862	155.938	-170.071
70	1	70	1.287	1.507	14.49	1815	8.525	0.224	NA	0.084	0.402	0.996	-154.942
71	1	71	1.191	1.573	14.7	3682	8.642	0.327	NA	0.116	0.555	145.525	144.528
72	1	72	1.197	1.432	14.91	6604	8.783	0.218	NA	0.141	0.671	-87.589	126.886
73	1	73	1.185	1.569	15.12	6440	8.92	0.327	NA	0.137	0.654	94.869	-177.541
74	1	74	1.377	1.569	15.33	4863	9.111	0.272	NA	0.192	0.912	0.064	-94.806
75	1	75	1.367	1.393	15.54	3709	9.288	0.096	NA	0.176	0.839	-93.169	-93.232
76	1	76	1.34	1.354	15.75	2314	9.336	0.063	NA	0.048	0.229	-124.396	-31.228
77	1	77	1.305	1.439	15.96	2116	9.428	0.155	NA	0.092	0.439	112.354	-123.25
78	1	78	1.224	1.646	16.17	9164	9.65	0.377	NA	0.222	1.058	111.164	-1.189
79	1	79	1.461	1.389	16.38	3283	10	0.131	NA	0.35	1.665	-47.367	-158.531
80	1	80	1.4	1.399	16.59	2203	10.062	0.107	NA	0.062	0.297	170.494	-142.139
81	1	81	1.258	1.702	16.8	6816	10.396	0.419	NA	0.334	1.592	115.078	-55.416
82	1	82	1.416	1.402	17.01	3300	10.735	0.115	NA	0.339	1.615	-62.184	-177.262
83	1	83	1.428	1.419	17.22	2193	10.756	0.136	NA	0.021	0.098	53.833	116.017
84	1	84	1.437	1.607	17.43	7812	10.945	0.317	NA	0.189	0.899	87.413	33.58
85	1	85	1.461	1.459	17.64	3116	11.095	0.187	NA	0.15	0.714	-80.671	-168.084
86	1	86	1.54	1.521	17.85	1900	11.195	0.283	NA	0.1	0.478	37.963	118.634
87	1	87	1.471	1.64	18.06	6741	11.332	0.358	NA	0.137	0.654	120.208	82.245
88	1	88	1.451	1.452	18.27	3667	11.521	0.176	NA	0.188	0.897	-96.099	143.693
89	1	89	1.487	1.546	18.48	1866	11.621	0.275	NA	0.1	0.476	68.847	164.947
90	1	90	1.427	1.839	18.69	11735	11.921	0.545	NA	0.3	1.427	101.56	32.713
91	1	91	1.304	1.822	18.9	22263	12.044	0.528	NA	0.124	0.59	-171.94	86.5
92	1	92	1.373	1.837	19.11	22432	12.115	0.539	NA	0.071	0.336	12.101	-175.96
93	1	93	1.317	1.616	19.32	4846	12.343	0.322	NA	0.228	1.084	-104.352	-116.453
94	1	94	1.295	1.534	19.53	9715	12.427	0.248	NA	0.085	0.403	-105.29	-0.938
95	1	95	1.29	1.46	19.74	11771	12.502	0.18	NA	0.074	0.354	-93.674	11.617
96	1	96	1.338	1.516	19.95	16258	12.575	0.22	NA	0.074	0.35	49.04	142.714
97	1	97	1.293	1.551	20.16	15052	12.633	0.265	NA	0.058	0.274	141.831	92.791
98	1	98	1.381	1.592	20.37	12110	12.73	0.295	NA	0.097	0.463	24.873	-116.958
99	1	99	1.278	1.501	20.58	9034	12.868	0.222	NA	0.138	0.656	-138.413	-163.286
100	1	100	1.325	1.618	20.79	13548	12.994	0.323	NA	0.126	0.601	68.291	-153.296
101	1	101	1.426	1.658	21	16456	13.103	0.366	NA	0.109	0.52	21.775	-46.516
102	1	102	1.314	1.609	21.21	18568	13.225	0.316	NA	0.122	0.582	-156.067	-177.842
103	1	103	1.381	1.599	21.42	11918	13.293	0.301	NA	0.067	0.321	-8.732	147.336
104	1	104	1.291	1.573	21.63	11502	13.386	0.286	NA	0.093	0.444	-164.226	-155.494
105	1	105	1.271	1.578	21.84	7240	13.407	0.296	NA	0.021	0.101	168.621	-27.153
106	1	106	1.261	1.612	22.05	13917	13.443	0.332	NA	0.036	0.17	105.767	-62.854
107	1	107	1.292	1.52	22.26	14805	13.54	0.235	NA	0.097	0.462	-71.652	-177.419
108	1	108	1.304	1.478	22.47	16266	13.583	0.192	NA	0.043	0.206	-72.846	-1.193
109	1	109	1.338	1.58	22.68	18137	13.691	0.284	NA	0.107	0.512	71.534	144.38
110	1	110	1.392	1.629	22.89	16309	13.763	0.332	NA	0.072	0.344	42.147	-29.387
111	1	111	1.389	1.648	23.1	14222	13.782	0.351	NA	0.019	0.091	100.173	58.027
112	1	112	1.396	1.669	23.31	10916	13.804	0.372	NA	0.022	0.105	69.799	-30.375
113	1	113	1.469	1.693	23.52	10408	13.881	0.408	NA	0.077	0.365	18.259	-51.54
114	1	114	1.465	1.68	23.73	10233	13.894	0.395	NA	0.013	0.062	-107.66	-125.919
115	1	115	1.46	1.695	23.94	9160	13.91	0.409	NA	0.016	0.077	107.963	-144.377
116	1	116	1.473	1.674	24.15	13527	13.935	0.391	NA	0.025	0.121	-59.326	-167.289
117	1	117	1.6	1.615	24.36	7543	14.075	0.394	NA	0.139	0.664	-24.636	34.69
118	1	118	1.552	1.569	24.57	2961	14.142	0.328	NA	0.067	0.319	-135.975	-111.34
119	1	119	1.601	1.519	24.78	7347	14.211	0.322	NA	0.07	0.332	-45.395	90.58
120	1	120	1.599	1.715	24.99	3615	14.407	0.478	NA	0.196	0.933	90.323	135.718
121	1	121	1.59	1.663	25.2	9557	14.46	0.428	NA	0.053	0.251	-100.468	169.209
122	1	122	1.641	1.605	25.41	7697	14.537	0.412	NA	0.077	0.368	-48.618	51.85
123	1	123	1.724	1.631	25.62	7242	14.624	0.488	NA	0.087	0.414	17.297	65.915
124	1	124	1.666	1.726	25.83	12223	14.735	0.522	NA	0.111	0.529	121.441	104.144
125	1	125	1.656	1.7	26.04	6144	14.764	0.495	NA	0.028	0.134	-111.556	127.004
126	1	126	1.617	1.694	26.25	10623	14.803	0.468	NA	0.039	0.186	-171.064	-59.509
127	1	127	1.495	1.761	26.46	21092	14.942	0.481	NA	0.14	0.666	151.189	-37.747
128	1	128	1.566	1.779	26.67	21708	15.016	0.52	NA	0.073	0.348	13.965	-137.224
129	1	129	1.497	1.749	26.88	17663	15.09	0.47	NA	0.074	0.354	-156.663	-170.628
130	1	130	1.493	1.695	27.09	16482	15.145	0.417	NA	0.055	0.261	-93.941	62.722
131	1	131	1.524	1.757	27.3	15656	15.214	0.486	NA	0.069	0.331	64.266	158.207
132	1	132	1.552	1.756	27.51	18553	15.242	0.494	NA	0.028	0.135	-3.012	-67.278
133	1	133	1.495	1.737	27.72	14809	15.302	0.458	NA	0.06	0.284	-162.093	-159.081
134	1	134	1.471	1.716	27.93	15127	15.334	0.432	NA	0.032	0.151	-138.644	23.449
135	1	135	1.551	1.618	28.14	17216	15.46	0.369	NA	0.126	0.601	-51.148	87.496
136	1	136	1.373	1.674	28.35	15483	15.646	0.376	NA	0.186	0.886	162.668	-146.184
137	1	137	1.526	1.593	28.56	8678	15.819	0.336	NA	0.172	0.821	-27.69	169.643
138	1	138	1.578	1.734	28.77	6071	15.968	0.484	NA	0.15	0.712	69.513	97.203
139	1	139	1.605	1.68	28.98	14129	16.028	0.45	NA	0.06	0.284	-63.205	-132.719
140	1	140	1.56	1.63	29.19	9617	16.095	0.384	NA	0.067	0.32	-132.037	-68.832
141	1	141	1.594	1.605	29.4	8522	16.138	0.382	NA	0.043	0.203	-36.142	95.895
142	1	142	1.61	1.713	29.61	3829	16.246	0.481	NA	0.109	0.518	81.561	117.703
143	1	143	1.609	1.693	29.82	3641	16.266	0.464	NA	0.019	0.092	-92.4	-173.96
144	1	144	1.62	1.682	30.03	6803	16.281	0.46	NA	0.015	0.072	-47.636	44.764
145	1	145	1.703	1.629	30.24	5779	16.38	0.472	NA	0.099	0.473	-32.545	15.091
146	1	146	1.781	1.708	30.45	15987	16.491	0.582	NA	0.111	0.527	45.726	78.27
147	1	147	1.636	1.514	30.66	10811	16.732	0.345	NA	0.241	1.15	-126.694	-172.419
148	1	148	1.578	1.617	30.87	14971	16.85	0.382	NA	0.118	0.562	119.825	-113.481
149	1	149	1.553	1.605	31.08	18282	16.877	0.359	NA	0.027	0.129	-155.231	84.943
150	1	150	1.518	1.611	31.29	19112	16.913	0.347	NA	0.036	0.17	171.589	-33.18
151	1	151	1.636	1.637	31.5	14843	17.034	0.433	NA	0.121	0.577	12.645	-158.944
152	1	152	1.499	1.522	31.71	16671	17.213	0.26	NA	0.179	0.854	-139.867	-152.512
153	1	153	1.416	1.434	31.92	10239	17.333	0.145	NA	0.12	0.574	-133.178	6.689
154	1	154	1.386	1.436	32.13	15775	17.364	0.139	NA	0.03	0.144	176.542	-50.281
155	1	155	1.291	1.562	32.34	15622	17.522	0.276	NA	0.159	0.757	126.991	-49.551
156	1	156	1.303	1.577	32.55	12842	17.542	0.287	NA	0.019	0.092	48.819	-78.172
157	1	157	1.162	1.576	32.76	16422	17.683	0.346	NA	0.142	0.675	-179.643	131.538
158	1	158	1.105	1.489	32.97	14261	17.787	0.325	NA	0.104	0.494	-123.147	56.497
159	1	159	1.141	1.428	33.18	16488	17.859	0.261	NA	0.071	0.34	-59.512	63.635
160	1	160	1.092	1.482	33.39	24736	17.932	0.332	NA	0.074	0.351	131.992	-168.496
161	1	161	1.06	1.479	33.6	14370	17.965	0.357	NA	0.032	0.154	-173.395	54.613
162	1	162	1.082	1.457	33.81	16633	17.996	0.327	NA	0.031	0.147	-43.551	129.844
163	1	163	1.171	1.488	34.02	11180	18.089	0.274	NA	0.094	0.447	19.197	62.748
164	1	164	1.083	1.5	34.23	17252	18.178	0.349	NA	0.088	0.421	172.34	153.143
165	1	165	1.268	1.536	34.44	5053	18.366	0.258	NA	0.189	0.898	10.92	-161.42
166	1	166	1.196	1.564	34.65	12821	18.444	0.317	NA	0.078	0.37	158.951	148.031
167	1	167	1.217	1.523	34.86	17026	18.49	0.271	NA	0.046	0.22	-62.458	138.591
168	1	168	1.215	1.499	35.07	17439	18.514	0.253	NA	0.024	0.115	-95.818	-33.36
169	1	169	1.214	1.5	35.28	14747	18.516	0.254	NA	0.002	0.009	110.949	-153.233
170	1	170	1.155	1.589	35.49	16968	18.623	0.361	NA	0.106	0.507	123.485	12.536
171	1	171	1.194	1.675	35.7	11906	18.716	0.415	NA	0.094	0.446	65.682	-57.803
172	1	172	1.252	1.678	35.91	6758	18.775	0.397	NA	0.058	0.277	3.066	-62.616
173	1	173	1.208	1.719	36.12	14193	18.835	0.45	NA	0.061	0.288	137.465	134.399
174	1	174	1.389	1.658	36.33	6837	19.027	0.361	NA	0.192	0.913	-18.587	-156.052
175	1	175	1.723	1.632	36.54	9550	19.362	0.488	NA	0.335	1.594	-4.337	14.25
176	1	176	1.633	1.725	36.75	11690	19.491	0.503	NA	0.129	0.614	134.08	138.417
177	1	177	1.683	1.734	36.96	8883	19.541	0.538	NA	0.05	0.24	10.006	-124.074
178	1	178	1.623	1.777	37.17	17352	19.616	0.544	NA	0.075	0.356	144.137	134.131
179	1	179	1.601	1.792	37.38	11319	19.642	0.547	NA	0.026	0.122	146.616	2.479
180	1	180	1.596	1.799	37.59	9105	19.651	0.551	NA	0.009	0.043	125.342	-21.273
181	1	181	1.565	1.74	37.8	8932	19.717	0.484	NA	0.067	0.317	-117.907	116.751
182	1	182	1.394	1.74	38.01	14229	19.888	0.443	NA	0.171	0.815	179.948	-62.145
183	1	183	1.315	1.76	38.22	18271	19.969	0.465	NA	0.081	0.384	165.872	-14.075
184	1	184	1.451	1.743	38.43	25401	20.106	0.453	NA	0.137	0.654	-7.162	-173.035
185	1	185	1.565	1.801	38.64	13444	20.234	0.541	NA	0.127	0.606	27.14	34.302
186	1	186	1.605	1.775	38.85	16898	20.282	0.533	NA	0.048	0.23	-32.75	-59.89
187	1	187	1.678	1.782	39.06	12076	20.355	0.575	NA	0.073	0.346	5.848	38.598
188	1	188	1.62	1.776	39.27	17826	20.413	0.541	NA	0.058	0.276	-173.79	-179.638
189	1	189	1.503	1.722	39.48	5578	20.542	0.445	NA	0.129	0.615	-155.13	18.659
190	1	190	1.745	1.647	39.69	4853	20.795	0.515	NA	0.253	1.207	-17.066	138.064
191	1	191	1.603	1.724	39.9	5190	20.957	0.487	NA	0.162	0.77	151.579	168.645
192	1	192	1.583	1.773	40.11	4494	21.01	0.522	NA	0.052	0.249	112.253	-39.326
193	1	193	1.587	1.696	40.32	1585	21.086	0.455	NA	0.076	0.364	-86.776	160.971
194	1	194	1.626	1.663	40.53	1593	21.137	0.448	NA	0.051	0.244	-40.644	46.132
195	1	195	1.579	1.632	40.74	1602	21.194	0.396	NA	0.056	0.268	-146.492	-105.848
196	1	196	1.329	1.71	40.95	8838	21.456	0.414	NA	0.262	1.249	162.626	-50.883
197	1	197	1.458	1.699	41.16	3451	21.585	0.412	NA	0.13	0.617	-4.752	-167.378
198	1	198	1.561	1.695	41.37	3402	21.688	0.442	NA	0.103	0.489	-2.352	2.4
199	1	199	1.424	1.762	41.58	11069	21.84	0.468	NA	0.152	0.725	154.001	156.353
200	1	200	1.561	1.72	41.79	2869	21.983	0.465	NA	0.143	0.681	-17.043	-171.044
