# Supplementary material for: Random sub-diffusion and capture of genes by the nuclear pore reduces dynamics and coordinates inter-chromosomal movement
Source: eLife. 2021 May 18;10:e66238. doi: 10.7554/eLife.66238 (PMC8195609; doi:10.7554/eLife.66238)
Supplement: Figure 6—source data 1. [file elife-66238-fig6-data1.zip › CLUST_DB/CLUST_HIS4dip_MinusH/190814_QuickCap_H4dip_MinusH_Sec_33.csv]

Nr	TID	PID	x [micron]	y [micron]	t [sec]	I [val]	Len [micron]	D2S [micron]	D2R [micron]	D2P [micron]	v [micron/sec]	α [deg]	Δα [deg]
1	1	1	1.692	2.41	0	15351	0	0	NA	NA	NA	NA	NA
2	1	2	1.751	2.361	0.21	20676	0.076	0.076	NA	0.076	0.364	-40.088	NA
3	1	3	1.71	2.376	0.42	20896	0.12	0.038	NA	0.044	0.209	160.181	-159.731
4	1	4	1.742	2.389	0.63	12631	0.155	0.054	NA	0.035	0.165	22.24	-137.941
5	1	5	1.696	2.389	0.84	15208	0.201	0.022	NA	0.046	0.218	-179.823	157.937
6	1	6	1.677	2.449	1.05	22090	0.264	0.042	NA	0.063	0.299	107.143	-73.034
7	1	7	1.691	2.427	1.26	30201	0.29	0.017	NA	0.026	0.124	-57.813	-164.956
8	1	8	1.729	2.413	1.47	22506	0.33	0.037	NA	0.041	0.194	-20.492	37.321
9	1	9	1.667	2.455	1.68	26161	0.405	0.051	NA	0.075	0.357	145.945	166.437
10	1	10	1.644	2.45	1.89	19739	0.429	0.063	NA	0.024	0.113	-168.571	45.484
11	1	11	1.649	2.488	2.1	28390	0.467	0.089	NA	0.038	0.18	82.598	-108.831
12	1	12	1.699	2.488	2.31	33625	0.517	0.078	NA	0.051	0.241	0.691	-81.908
13	1	13	1.756	2.419	2.52	27829	0.606	0.064	NA	0.089	0.425	-50.716	-51.406
14	1	14	1.715	2.354	2.73	14135	0.683	0.061	NA	0.077	0.365	-121.882	-71.166
15	1	15	1.792	2.347	2.94	15460	0.76	0.118	NA	0.077	0.365	-5.018	116.864
16	1	16	1.81	2.416	3.15	21333	0.83	0.117	NA	0.07	0.336	75.245	80.263
17	1	17	1.788	2.413	3.36	25951	0.852	0.096	NA	0.022	0.103	-174.162	110.593
18	1	18	1.771	2.415	3.57	28799	0.87	0.078	NA	0.018	0.085	174.314	-11.524
19	1	19	1.705	2.422	3.78	26929	0.936	0.017	NA	0.066	0.315	174.094	-0.22
20	1	20	1.722	2.406	3.99	9412	0.96	0.03	NA	0.024	0.113	-43.538	142.368
21	1	21	1.787	2.409	4.2	7383	1.025	0.095	NA	0.066	0.312	2.627	46.165
22	1	22	1.789	2.426	4.41	9472	1.042	0.098	NA	0.017	0.081	84.978	82.351
23	1	23	1.763	2.445	4.62	15509	1.075	0.078	NA	0.033	0.157	142.734	57.756
24	1	24	1.812	2.402	4.83	12964	1.141	0.12	NA	0.066	0.314	-41.244	176.022
25	1	25	1.884	2.46	5.04	13649	1.233	0.198	NA	0.092	0.439	39.335	80.58
26	1	26	1.819	2.43	5.25	13851	1.305	0.128	NA	0.072	0.342	-154.515	166.149
27	1	27	1.872	2.42	5.46	21312	1.359	0.18	NA	0.054	0.256	-10.055	144.461
28	1	28	1.85	2.463	5.67	15682	1.407	0.166	NA	0.048	0.227	116.727	126.782
29	1	29	1.79	2.4	5.88	17367	1.494	0.098	NA	0.087	0.415	-134.084	109.189
30	1	30	1.714	2.452	6.09	16046	1.586	0.047	NA	0.092	0.439	145.897	-80.02
31	1	31	1.783	2.41	6.3	25986	1.667	0.09	NA	0.081	0.385	-31.168	-177.065
32	1	32	1.694	2.441	6.51	20774	1.761	0.03	NA	0.094	0.448	160.969	-167.863
33	1	33	1.779	2.478	6.72	22472	1.854	0.11	NA	0.093	0.443	23.332	-137.637
34	1	34	1.808	2.444	6.93	9028	1.898	0.12	NA	0.044	0.211	-49.668	-73
35	1	35	1.793	2.461	7.14	19690	1.921	0.113	NA	0.023	0.109	129.99	179.658
36	1	36	1.832	2.482	7.35	9322	1.965	0.157	NA	0.044	0.209	27.943	-102.047
37	1	37	1.844	2.468	7.56	18112	1.983	0.162	NA	0.019	0.088	-48.427	-76.369
38	1	38	1.771	2.41	7.77	23291	2.076	0.079	NA	0.093	0.443	-141.772	-93.346
39	1	39	1.814	2.342	7.98	23581	2.157	0.14	NA	0.081	0.385	-57.93	83.843
40	1	40	1.785	2.318	8.19	27263	2.195	0.131	NA	0.038	0.179	-140.907	-82.977
41	1	41	1.696	2.306	8.4	24230	2.284	0.104	NA	0.09	0.427	-172.203	-31.296
42	1	42	1.737	2.323	8.61	26139	2.329	0.098	NA	0.044	0.212	22.061	-165.736
43	1	43	1.743	2.32	8.82	18781	2.335	0.104	NA	0.006	0.031	-23.67	-45.731
44	1	44	1.778	2.284	9.03	17570	2.386	0.153	NA	0.05	0.24	-45.897	-22.227
45	1	45	1.799	2.354	9.24	32000	2.458	0.121	NA	0.073	0.347	73.498	119.395
46	1	46	1.784	2.257	9.45	15914	2.556	0.179	NA	0.098	0.467	-98.612	-172.109
47	1	47	1.752	2.326	9.66	20552	2.633	0.103	NA	0.076	0.363	115.203	-146.185
48	1	48	1.776	2.301	9.87	24883	2.667	0.138	NA	0.035	0.166	-46.379	-161.582
49	1	49	1.749	2.348	10.08	9954	2.722	0.084	NA	0.055	0.261	119.328	165.706
50	1	50	1.681	2.313	10.29	16501	2.799	0.098	NA	0.077	0.364	-152.377	88.295
51	1	51	1.854	2.354	10.5	16565	2.976	0.171	NA	0.177	0.844	13.504	165.881
52	1	52	1.76	2.308	10.71	5860	3.081	0.122	NA	0.105	0.499	-153.757	-167.261
53	1	53	1.657	2.425	10.92	7285	3.237	0.038	NA	0.156	0.742	131.182	-75.061
54	1	54	1.71	2.325	11.13	8347	3.35	0.087	NA	0.113	0.538	-62.245	166.574
55	1	55	1.758	2.353	11.34	3530	3.405	0.087	NA	0.055	0.264	29.617	91.862
56	1	56	1.635	2.357	11.55	13429	3.528	0.078	NA	0.123	0.586	177.829	148.211
57	1	57	1.632	2.348	11.76	12518	3.537	0.087	NA	0.009	0.045	-108.188	73.983
58	1	58	1.627	2.431	11.97	12614	3.62	0.069	NA	0.083	0.395	93.514	-158.298
59	1	59	1.599	2.394	12.18	16814	3.667	0.095	NA	0.047	0.223	-127.089	139.397
60	1	60	1.653	2.366	12.39	17593	3.728	0.059	NA	0.061	0.289	-26.73	100.359
61	1	61	1.65	2.315	12.6	4085	3.779	0.104	NA	0.052	0.246	-92.763	-66.033
62	1	62	1.665	2.282	12.81	14378	3.815	0.131	NA	0.036	0.17	-66.04	26.723
63	1	63	1.719	2.303	13.02	7652	3.873	0.11	NA	0.058	0.275	21.211	87.251
64	1	64	1.751	2.286	13.23	12505	3.909	0.138	NA	0.037	0.175	-28.27	-49.481
65	1	65	1.696	2.321	13.44	8780	3.975	0.089	NA	0.065	0.311	147.274	175.544
66	1	66	1.691	2.359	13.65	6082	4.013	0.052	NA	0.038	0.18	98.085	-49.188
67	1	67	1.718	2.356	13.86	7336	4.04	0.06	NA	0.028	0.131	-5.877	-103.962
68	1	68	1.767	2.33	14.07	6912	4.095	0.109	NA	0.055	0.262	-27.624	-21.747
69	1	69	1.717	2.39	14.28	2540	4.173	0.032	NA	0.077	0.369	129.496	157.12
70	1	70	1.751	2.353	14.49	11803	4.222	0.082	NA	0.05	0.236	-47.774	-177.27
71	1	71	1.798	2.313	14.7	11229	4.284	0.144	NA	0.062	0.296	-39.978	7.796
72	1	72	1.722	2.294	14.91	12383	4.364	0.12	NA	0.079	0.377	-165.51	-125.532
73	1	73	1.775	2.309	15.12	5715	4.419	0.131	NA	0.055	0.263	15.632	-178.858
74	1	74	1.702	2.32	15.33	6425	4.493	0.091	NA	0.074	0.351	171.191	155.559
75	1	75	1.733	2.307	15.54	5472	4.526	0.111	NA	0.033	0.159	-22.742	166.067
76	1	76	1.739	2.312	15.75	9271	4.534	0.109	NA	0.008	0.038	36.341	59.083
77	1	77	1.688	2.318	15.96	9471	4.585	0.092	NA	0.051	0.244	172.526	136.185
78	1	78	1.685	2.285	16.17	15315	4.619	0.126	NA	0.034	0.161	-96.075	91.398
79	1	79	1.725	2.324	16.38	8324	4.675	0.093	NA	0.056	0.267	43.98	140.055
80	1	80	1.75	2.263	16.59	7174	4.741	0.158	NA	0.066	0.313	-67.272	-111.252
81	1	81	1.733	2.244	16.8	11116	4.767	0.171	NA	0.026	0.125	-132.286	-65.014
82	1	82	1.759	2.278	17.01	12264	4.81	0.149	NA	0.043	0.204	51.799	-175.915
83	1	83	1.679	2.219	17.22	9659	4.909	0.191	NA	0.1	0.474	-144.287	163.914
84	1	84	1.771	2.239	17.43	6338	5.003	0.189	NA	0.094	0.448	11.745	156.032
85	1	85	1.794	2.246	17.64	5077	5.028	0.193	NA	0.025	0.118	18.13	6.385
86	1	86	1.792	2.23	17.85	12042	5.044	0.206	NA	0.016	0.077	-97.852	-115.982
87	1	87	1.696	2.246	18.06	7916	5.141	0.165	NA	0.097	0.46	170.8	-91.349
88	1	88	1.694	2.24	18.27	11852	5.147	0.17	NA	0.007	0.031	-116.449	72.751
89	1	89	1.754	2.215	18.48	12529	5.213	0.204	NA	0.065	0.311	-22.019	94.43
90	1	90	1.76	2.219	18.69	9930	5.22	0.203	NA	0.007	0.033	29.955	51.974
91	1	91	1.851	2.098	18.9	8475	5.371	0.35	NA	0.151	0.719	-53.11	-83.064
92	1	92	1.846	2.115	19.11	12206	5.389	0.333	NA	0.018	0.085	106.142	159.251
93	1	93	1.855	2.113	19.32	15249	5.397	0.338	NA	0.009	0.042	-11.738	-117.88
94	1	94	1.835	2.109	19.53	12599	5.418	0.334	NA	0.02	0.096	-166.612	-154.874
95	1	95	1.874	2.21	19.74	17796	5.526	0.27	NA	0.108	0.516	68.965	-124.423
96	1	96	1.815	2.206	19.95	6749	5.585	0.238	NA	0.059	0.279	-176.585	114.45
97	1	97	1.819	2.267	20.16	7999	5.645	0.191	NA	0.06	0.288	86.674	-96.741
98	1	98	1.87	2.246	20.37	17672	5.7	0.242	NA	0.055	0.261	-22.261	-108.935
99	1	99	1.879	2.278	20.58	12921	5.733	0.229	NA	0.033	0.158	73.989	96.249
100	1	100	1.889	2.345	20.79	11317	5.801	0.207	NA	0.068	0.325	81.169	7.18
101	1	101	1.796	2.346	21	3534	5.895	0.121	NA	0.094	0.445	179.333	98.164
102	1	102	1.808	2.362	21.21	8262	5.915	0.126	NA	0.02	0.095	50.353	-128.98
103	1	103	1.847	2.331	21.42	7048	5.964	0.174	NA	0.05	0.236	-38.983	-89.336
104	1	104	1.873	2.324	21.63	8221	5.991	0.2	NA	0.027	0.129	-13.937	25.046
105	1	105	1.771	2.35	21.84	8125	6.097	0.099	NA	0.105	0.502	165.991	179.929
106	1	106	1.771	2.415	22.05	8416	6.162	0.079	NA	0.065	0.311	89.988	-76.003
107	1	107	1.813	2.332	22.26	7129	6.255	0.144	NA	0.093	0.444	-63.067	-153.055
108	1	108	1.864	2.265	22.47	6491	6.339	0.225	NA	0.084	0.398	-52.637	10.43
109	1	109	1.736	2.261	22.68	4292	6.467	0.156	NA	0.128	0.61	-178.038	-125.401
110	1	110	1.859	2.291	22.89	8411	6.593	0.205	NA	0.126	0.602	13.832	-168.13
111	1	111	1.852	2.341	23.1	10719	6.644	0.174	NA	0.05	0.24	97.486	83.653
112	1	112	1.83	2.4	23.31	8704	6.707	0.138	NA	0.063	0.301	110.949	13.463
113	1	113	1.881	2.339	23.52	6105	6.787	0.202	NA	0.08	0.38	-49.645	-160.594
114	1	114	1.818	2.354	23.73	6024	6.851	0.138	NA	0.065	0.307	166.927	-143.428
115	1	115	1.882	2.271	23.94	6758	6.956	0.235	NA	0.104	0.497	-52.579	140.494
116	1	116	1.913	2.288	24.15	23882	6.991	0.253	NA	0.036	0.169	27.748	80.327
117	1	117	1.722	2.372	24.36	2540	7.201	0.048	NA	0.209	0.997	156.269	128.522
118	1	118	1.918	2.243	24.57	10438	7.435	0.28	NA	0.234	1.116	-33.254	170.476
119	1	119	1.906	2.193	24.78	17344	7.486	0.305	NA	0.051	0.244	-102.708	-69.453
120	1	120	1.866	2.226	24.99	7982	7.538	0.253	NA	0.052	0.246	140.763	-116.529
121	1	121	1.876	2.135	25.2	12953	7.629	0.331	NA	0.092	0.436	-84.083	135.154
122	1	122	1.879	2.23	25.41	13497	7.725	0.259	NA	0.095	0.454	88.053	172.136
123	1	123	1.898	2.25	25.62	15569	7.752	0.261	NA	0.028	0.132	46.157	-41.896
124	1	124	1.873	2.306	25.83	18131	7.814	0.208	NA	0.062	0.293	114.399	68.241
125	1	125	1.868	2.327	26.04	15285	7.835	0.194	NA	0.021	0.099	104.241	-10.157
126	1	126	1.874	2.367	26.25	22784	7.876	0.187	NA	0.041	0.196	81.372	-22.869
127	1	127	1.818	2.362	26.46	13066	7.932	0.135	NA	0.056	0.268	-174.269	104.359
128	1	128	1.878	2.332	26.67	19694	8	0.202	NA	0.067	0.32	-26.183	148.086
129	1	129	1.881	2.332	26.88	18387	8.002	0.204	NA	0.002	0.012	-9.19	16.992
130	1	130	1.906	2.264	27.09	14431	8.074	0.259	NA	0.072	0.342	-69.356	-60.166
131	1	131	1.874	2.391	27.3	21205	8.205	0.182	NA	0.131	0.625	104.345	173.702
132	1	132	1.909	2.39	27.51	13407	8.24	0.217	NA	0.035	0.168	-1.783	-106.128
133	1	133	1.881	2.371	27.72	3788	8.274	0.193	NA	0.034	0.161	-145.302	-143.519
134	1	134	1.865	2.362	27.93	4238	8.293	0.179	NA	0.019	0.088	-151.246	-5.944
135	1	135	1.695	2.357	28.14	2562	8.463	0.053	NA	0.17	0.809	-178.235	-26.989
136	1	136	1.91	2.488	28.35	12247	8.714	0.23	NA	0.251	1.195	31.352	-150.412
137	1	137	1.914	2.399	28.56	9538	8.802	0.221	NA	0.089	0.422	-87.371	-118.723
138	1	138	1.718	2.313	28.77	3545	9.016	0.101	NA	0.214	1.017	-156.086	-68.715
139	1	139	1.75	2.324	28.98	4113	9.05	0.104	NA	0.034	0.163	19.794	175.88
140	1	140	1.679	2.314	29.19	2024	9.122	0.097	NA	0.072	0.342	-171.704	168.502
141	1	141	1.783	2.337	29.4	3654	9.228	0.116	NA	0.106	0.504	12.753	-175.544
142	1	142	1.736	2.329	29.61	2491	9.275	0.093	NA	0.048	0.227	-169.582	177.665
143	1	143	1.617	2.327	29.82	2775	9.394	0.112	NA	0.119	0.565	-179.367	-9.784
144	1	144	1.751	2.3	30.03	2766	9.531	0.125	NA	0.137	0.653	-11.529	167.838
145	1	145	1.731	2.268	30.24	6208	9.569	0.148	NA	0.038	0.181	-122.77	-111.241
146	1	146	1.823	2.247	30.45	2634	9.664	0.209	NA	0.095	0.451	-12.49	110.28
147	1	147	1.665	2.475	30.66	2109	9.941	0.07	NA	0.277	1.319	124.897	137.387
148	1	148	1.693	2.257	30.87	1644	10.16	0.153	NA	0.219	1.045	-82.578	152.525
149	1	149	1.795	2.172	31.08	4364	10.293	0.26	NA	0.133	0.632	-40.005	42.573
150	1	150	1.772	2.144	31.29	6525	10.329	0.278	NA	0.036	0.172	-128.558	-88.553
151	1	151	1.699	2.234	31.5	4110	10.445	0.177	NA	0.116	0.552	129.036	-102.406
152	1	152	1.788	2.237	31.71	8556	10.534	0.198	NA	0.089	0.424	2.28	-126.757
153	1	153	1.69	2.293	31.92	5273	10.647	0.117	NA	0.113	0.54	150.442	148.162
154	1	154	1.73	2.226	32.13	5211	10.726	0.188	NA	0.078	0.373	-58.56	150.998
155	1	155	1.806	2.32	32.34	4859	10.846	0.145	NA	0.12	0.571	51.107	109.667
156	1	156	1.747	2.341	32.55	3871	10.908	0.088	NA	0.063	0.298	160.258	109.151
157	1	157	1.752	2.228	32.76	5504	11.021	0.191	NA	0.112	0.535	-87.597	112.145
158	1	158	1.86	2.122	32.97	11300	11.172	0.333	NA	0.152	0.722	-44.562	43.035
159	1	159	1.786	2.251	33.18	4674	11.321	0.185	NA	0.148	0.707	119.858	164.42
160	1	160	1.696	2.266	33.39	2451	11.412	0.145	NA	0.091	0.433	170.437	50.579
161	1	161	1.786	2.25	33.6	8842	11.503	0.186	NA	0.091	0.436	-10.148	179.415
162	1	162	1.732	2.238	33.81	5183	11.559	0.176	NA	0.055	0.264	-168.155	-158.007
163	1	163	1.65	2.266	34.02	5107	11.645	0.15	NA	0.087	0.413	161.176	-30.669
164	1	164	1.718	2.216	34.23	9742	11.731	0.196	NA	0.085	0.406	-36.527	162.297
165	1	165	1.77	2.258	34.44	12290	11.797	0.171	NA	0.067	0.317	39.427	75.953
166	1	166	1.787	2.142	34.65	10184	11.915	0.285	NA	0.117	0.559	-81.648	-121.075
167	1	167	1.791	2.255	34.86	14647	12.028	0.184	NA	0.113	0.538	87.979	169.628
168	1	168	1.83	2.215	35.07	12189	12.084	0.239	NA	0.056	0.267	-44.644	-132.624
169	1	169	1.831	2.269	35.28	13184	12.138	0.198	NA	0.054	0.256	89.768	134.412
170	1	170	1.833	2.158	35.49	9145	12.249	0.289	NA	0.111	0.529	-89.044	-178.812
171	1	171	1.827	2.155	35.7	11464	12.255	0.289	NA	0.006	0.029	-148.958	-59.915
172	1	172	1.808	2.217	35.91	9382	12.32	0.225	NA	0.065	0.31	107.568	-103.473
173	1	173	1.797	2.186	36.12	9055	12.353	0.248	NA	0.033	0.157	-107.873	144.559
174	1	174	1.839	2.257	36.33	12046	12.436	0.212	NA	0.083	0.393	60.076	167.949
175	1	175	1.834	2.162	36.54	11671	12.531	0.286	NA	0.095	0.455	-92.835	-152.912
176	1	176	1.853	2.124	36.75	8448	12.573	0.328	NA	0.042	0.202	-63.886	28.949
177	1	177	1.833	2.153	36.96	11133	12.609	0.293	NA	0.035	0.168	124.084	-172.03
178	1	178	1.848	2.152	37.17	14581	12.624	0.302	NA	0.015	0.073	-4.746	-128.829
179	1	179	1.895	2.174	37.38	9832	12.676	0.311	NA	0.052	0.245	25.446	30.191
180	1	180	1.874	2.155	37.59	8452	12.704	0.313	NA	0.028	0.133	-137.671	-163.117
181	1	181	1.85	2.16	37.8	4298	12.728	0.296	NA	0.025	0.118	168.977	-53.352
182	1	182	1.773	2.228	38.01	3650	12.831	0.2	NA	0.102	0.487	138.52	-30.456
183	1	183	1.795	2.166	38.22	4930	12.896	0.265	NA	0.066	0.312	-70.76	150.72
184	1	184	1.758	2.215	38.43	5785	12.957	0.206	NA	0.061	0.291	126.68	-162.561
185	1	185	1.804	2.162	38.64	4767	13.027	0.272	NA	0.07	0.333	-49.034	-175.713
186	1	186	1.804	2.237	38.85	7281	13.102	0.206	NA	0.075	0.358	90.186	139.22
187	1	187	1.803	2.218	39.06	8733	13.122	0.222	NA	0.02	0.094	-90.717	179.096
188	1	188	1.847	2.288	39.27	6948	13.205	0.198	NA	0.083	0.393	57.803	148.52
189	1	189	1.71	2.224	39.48	4691	13.356	0.187	NA	0.152	0.722	-155.215	146.982
190	1	190	1.808	2.176	39.69	7398	13.466	0.261	NA	0.109	0.521	-25.83	129.385
191	1	191	1.76	2.219	39.9	10453	13.53	0.203	NA	0.065	0.307	138.575	164.405
192	1	192	1.76	2.212	40.11	12328	13.537	0.209	NA	0.007	0.032	-87.691	133.734
193	1	193	1.745	2.204	40.32	8407	13.554	0.213	NA	0.018	0.083	-150.429	-62.738
194	1	194	1.806	2.304	40.53	7671	13.672	0.156	NA	0.118	0.56	58.642	-150.929
195	1	195	1.777	2.245	40.74	6856	13.738	0.186	NA	0.066	0.315	-115.995	-174.637
196	1	196	1.748	2.287	40.95	4981	13.79	0.135	NA	0.052	0.247	124.34	-119.665
197	1	197	1.721	2.264	41.16	6167	13.826	0.149	NA	0.036	0.171	-139.433	96.226
198	1	198	1.722	2.221	41.37	9009	13.868	0.191	NA	0.043	0.203	-88.474	50.959
199	1	199	1.797	2.293	41.58	10327	13.972	0.157	NA	0.104	0.495	43.673	132.147
200	1	200	1.778	2.275	41.79	4637	13.999	0.16	NA	0.027	0.128	-136.006	-179.679
