# Supplementary material for: Random sub-diffusion and capture of genes by the nuclear pore reduces dynamics and coordinates inter-chromosomal movement
Source: eLife. 2021 May 18;10:e66238. doi: 10.7554/eLife.66238 (PMC8195609; doi:10.7554/eLife.66238)
Supplement: Figure 6—source data 1. [file elife-66238-fig6-data1.zip › CLUST_DB/CLUST_HIS4dip_MinusH/190814_QuickCap_H4dip_MinusH_Sec_34.csv]

Nr	TID	PID	x [micron]	y [micron]	t [sec]	I [val]	Len [micron]	D2S [micron]	D2R [micron]	D2P [micron]	v [micron/sec]	α [deg]	Δα [deg]
1	1	1	0.912	1.752	0	18267	0	0	NA	NA	NA	NA	NA
2	1	2	0.954	1.645	0.21	18572	0.115	0.115	NA	0.115	0.547	-68.23	NA
3	1	3	1.126	1.658	0.42	10344	0.288	0.234	NA	0.173	0.822	4.507	72.737
4	1	4	1.02	1.607	0.63	20102	0.406	0.181	NA	0.119	0.565	-154.264	-158.771
5	1	5	0.964	1.639	0.84	20168	0.471	0.124	NA	0.065	0.308	149.893	-55.844
6	1	6	0.888	1.715	1.05	25102	0.578	0.044	NA	0.107	0.511	135.11	-14.783
7	1	7	0.949	1.687	1.26	23872	0.646	0.074	NA	0.068	0.322	-24.134	-159.244
8	1	8	0.963	1.636	1.47	19756	0.699	0.127	NA	0.053	0.255	-75.203	-51.069
9	1	9	0.88	1.581	1.68	21269	0.798	0.173	NA	0.099	0.472	-146.469	-71.266
10	1	10	0.891	1.649	1.89	21026	0.867	0.105	NA	0.069	0.327	81.087	-132.444
11	1	11	0.969	1.576	2.1	25503	0.973	0.184	NA	0.106	0.505	-43.03	-124.117
12	1	12	0.961	1.622	2.31	20676	1.019	0.139	NA	0.046	0.219	99.532	142.562
13	1	13	0.939	1.576	2.52	24576	1.07	0.177	NA	0.051	0.241	-116.176	144.292
14	1	14	0.95	1.709	2.73	18387	1.203	0.057	NA	0.133	0.634	85.13	-158.694
15	1	15	0.949	1.703	2.94	24755	1.209	0.061	NA	0.006	0.029	-100.482	174.389
16	1	16	1.188	1.637	3.15	25036	1.457	0.299	NA	0.248	1.181	-15.491	84.991
17	1	17	1.113	1.7	3.36	22867	1.555	0.208	NA	0.098	0.468	139.722	155.213
18	1	18	0.958	1.637	3.57	22587	1.722	0.124	NA	0.167	0.795	-157.741	62.537
19	1	19	0.975	1.598	3.78	25318	1.764	0.166	NA	0.042	0.201	-67.348	90.393
20	1	20	0.963	1.542	3.99	23584	1.822	0.216	NA	0.058	0.274	-101.78	-34.432
21	1	21	0.974	1.508	4.2	30879	1.857	0.251	NA	0.036	0.169	-72.413	29.367
22	1	22	0.99	1.434	4.41	33890	1.933	0.327	NA	0.076	0.361	-77.338	-4.925
23	1	23	0.981	1.441	4.62	22099	1.945	0.318	NA	0.012	0.057	143.513	-139.149
24	1	24	0.952	1.47	4.83	29026	1.986	0.285	NA	0.041	0.194	135.308	-8.205
25	1	25	0.955	1.465	5.04	18207	1.992	0.29	NA	0.006	0.029	-50.435	174.257
26	1	26	0.999	1.469	5.25	17593	2.036	0.296	NA	0.044	0.209	4.77	55.205
27	1	27	0.989	1.457	5.46	13727	2.051	0.304	NA	0.015	0.073	-132.54	-137.311
28	1	28	0.964	1.586	5.67	18039	2.182	0.173	NA	0.131	0.625	101.125	-126.335
29	1	29	1.068	1.496	5.88	18468	2.321	0.3	NA	0.138	0.658	-40.781	-141.906
30	1	30	1.06	1.517	6.09	20430	2.343	0.278	NA	0.022	0.104	110.83	151.611
31	1	31	1.024	1.428	6.3	15315	2.439	0.343	NA	0.096	0.457	-112.397	136.773
32	1	32	0.979	1.425	6.51	19231	2.483	0.333	NA	0.045	0.214	-176.779	-64.382
33	1	33	1.153	1.419	6.72	20966	2.657	0.411	NA	0.174	0.828	-2.151	174.628
34	1	34	1.174	1.537	6.93	20157	2.777	0.339	NA	0.12	0.572	79.793	81.944
35	1	35	1.174	1.433	7.14	28298	2.882	0.413	NA	0.104	0.497	-89.818	-169.611
36	1	36	1.196	1.425	7.35	17920	2.905	0.433	NA	0.023	0.109	-19.53	70.288
37	1	37	1.199	1.42	7.56	23455	2.91	0.438	NA	0.005	0.025	-58.392	-38.862
38	1	38	0.966	1.447	7.77	17081	3.144	0.309	NA	0.234	1.116	173.368	-128.24
39	1	39	1.161	1.472	7.98	7737	3.341	0.375	NA	0.197	0.936	7.227	-166.141
40	1	40	1.064	1.444	8.19	5772	3.442	0.343	NA	0.101	0.482	-163.877	-171.104
41	1	41	0.987	1.471	8.4	11923	3.524	0.29	NA	0.082	0.39	160.471	-35.653
42	1	42	1.106	1.502	8.61	8703	3.647	0.316	NA	0.123	0.587	14.551	-145.92
43	1	43	1.086	1.456	8.82	13092	3.697	0.343	NA	0.05	0.238	-112.964	-127.515
44	1	44	1.038	1.499	9.03	8401	3.762	0.282	NA	0.065	0.309	138.726	-108.31
45	1	45	1.109	1.411	9.24	7598	3.876	0.394	NA	0.114	0.541	-50.828	170.446
46	1	46	1.103	1.439	9.45	8872	3.905	0.366	NA	0.029	0.139	103.732	154.56
47	1	47	1.092	1.412	9.66	8396	3.935	0.385	NA	0.03	0.142	-110.944	145.324
48	1	48	0.965	1.467	9.87	14653	4.073	0.289	NA	0.138	0.659	156.233	-92.823
49	1	49	1.036	1.533	10.08	10967	4.17	0.251	NA	0.097	0.46	43.057	-113.177
50	1	50	0.971	1.473	10.29	6611	4.258	0.284	NA	0.089	0.422	-137.438	179.505
51	1	51	1.072	1.51	10.5	11884	4.366	0.29	NA	0.108	0.513	19.982	157.42
52	1	52	0.998	1.482	10.71	6404	4.445	0.283	NA	0.079	0.376	-158.764	-178.746
53	1	53	1.052	1.453	10.92	7455	4.506	0.33	NA	0.061	0.292	-28.283	130.481
54	1	54	1.021	1.512	11.13	8200	4.574	0.263	NA	0.067	0.32	117.109	145.393
55	1	55	1.029	1.46	11.34	16364	4.626	0.314	NA	0.053	0.25	-82.213	160.678
56	1	56	1.082	1.521	11.55	14225	4.707	0.287	NA	0.081	0.386	48.659	130.872
57	1	57	0.981	1.573	11.76	22560	4.821	0.192	NA	0.114	0.541	153.202	104.544
58	1	58	0.976	1.549	11.97	23170	4.845	0.213	NA	0.024	0.114	-100.988	105.809
59	1	59	0.959	1.736	12.18	21627	5.033	0.05	NA	0.188	0.895	95.117	-163.895
60	1	60	1.137	1.558	12.39	9723	5.285	0.297	NA	0.251	1.198	-45.121	-140.238
61	1	61	1.131	1.61	12.6	5902	5.337	0.261	NA	0.052	0.249	96.064	141.185
62	1	62	1.196	1.548	12.81	8288	5.427	0.35	NA	0.09	0.427	-43.768	-139.832
63	1	63	1.269	1.542	13.02	7974	5.5	0.414	NA	0.073	0.348	-5.008	38.76
64	1	64	1.277	1.443	13.23	12038	5.598	0.478	NA	0.099	0.471	-85.492	-80.484
65	1	65	1.269	1.468	13.44	17405	5.625	0.456	NA	0.026	0.126	106.805	-167.703
66	1	66	1.249	1.471	13.65	13958	5.645	0.439	NA	0.02	0.095	172.402	65.597
67	1	67	1.21	1.507	13.86	8290	5.698	0.386	NA	0.053	0.253	137.653	-34.749
68	1	68	1.313	1.485	14.07	4034	5.803	0.482	NA	0.106	0.503	-11.774	-149.428
69	1	69	1.206	1.632	14.28	9834	5.985	0.318	NA	0.182	0.865	126.287	138.061
70	1	70	1.133	1.602	14.49	9531	6.064	0.267	NA	0.079	0.377	-157.967	75.747
71	1	71	1.208	1.617	14.7	8465	6.141	0.326	NA	0.077	0.367	11.122	169.089
72	1	72	1.109	1.664	14.91	5173	6.251	0.216	NA	0.11	0.525	154.416	143.294
73	1	73	1.059	1.698	15.12	9192	6.312	0.157	NA	0.06	0.287	145.897	-8.519
74	1	74	1.07	1.695	15.33	14225	6.323	0.168	NA	0.011	0.055	-17.706	-163.604
75	1	75	1.09	1.589	15.54	15991	6.431	0.241	NA	0.108	0.513	-79.309	-61.602
76	1	76	1.127	1.567	15.75	6623	6.474	0.283	NA	0.043	0.205	-30.254	49.055
77	1	77	1.158	1.61	15.96	5013	6.526	0.284	NA	0.053	0.25	54.172	84.426
78	1	78	1.093	1.645	16.17	11697	6.6	0.211	NA	0.073	0.35	151.66	97.489
79	1	79	1.068	1.639	16.38	11283	6.625	0.193	NA	0.025	0.121	-167.664	40.675
80	1	80	1.071	1.55	16.59	14141	6.715	0.257	NA	0.09	0.427	-88.159	79.505
81	1	81	1.053	1.642	16.8	10297	6.809	0.179	NA	0.094	0.446	100.952	-170.889
82	1	82	1.057	1.536	17.01	8817	6.915	0.26	NA	0.106	0.504	-87.775	171.273
83	1	83	1.02	1.594	17.22	15647	6.984	0.191	NA	0.069	0.329	122.294	-149.932
84	1	84	0.975	1.531	17.43	10284	7.062	0.23	NA	0.078	0.371	-125.308	112.399
85	1	85	1.001	1.512	17.64	12023	7.093	0.256	NA	0.032	0.151	-35.898	89.41
86	1	86	0.932	1.578	17.85	10519	7.189	0.175	NA	0.096	0.455	136.648	172.546
87	1	87	0.926	1.541	18.06	7455	7.226	0.211	NA	0.037	0.174	-98.778	124.574
88	1	88	0.97	1.55	18.27	11726	7.271	0.21	NA	0.045	0.215	11.261	110.039
89	1	89	0.993	1.511	18.48	9719	7.316	0.254	NA	0.046	0.217	-59.904	-71.166
90	1	90	1.066	1.484	18.69	8870	7.395	0.31	NA	0.078	0.373	-20.441	39.463
91	1	91	1.11	1.549	18.9	18675	7.473	0.284	NA	0.078	0.373	56.485	76.926
92	1	92	1.047	1.442	19.11	19671	7.597	0.338	NA	0.124	0.591	-120.579	-177.064
93	1	93	1.075	1.441	19.32	10532	7.626	0.351	NA	0.029	0.138	-1.571	119.008
94	1	94	1	1.461	19.53	14709	7.704	0.304	NA	0.078	0.373	165.539	167.11
95	1	95	1.095	1.418	19.74	15334	7.809	0.381	NA	0.105	0.499	-23.892	170.568
96	1	96	1.148	1.544	19.95	10562	7.946	0.314	NA	0.137	0.65	67.491	91.384
97	1	97	1.073	1.554	20.16	16992	8.02	0.256	NA	0.075	0.356	172.964	105.472
98	1	98	1.145	1.381	20.37	23741	8.207	0.438	NA	0.187	0.888	-67.259	119.778
99	1	99	1.134	1.41	20.58	13727	8.238	0.408	NA	0.031	0.146	111.636	178.895
100	1	100	1.108	1.438	20.79	14312	8.276	0.37	NA	0.038	0.182	133.08	21.444
101	1	101	1.163	1.452	21	14956	8.333	0.391	NA	0.057	0.272	14.323	-118.757
102	1	102	1.21	1.464	21.21	9533	8.381	0.414	NA	0.048	0.227	14.526	0.203
103	1	103	1.138	1.537	21.42	6056	8.483	0.312	NA	0.102	0.486	134.579	120.053
104	1	104	1.105	1.542	21.63	7402	8.516	0.285	NA	0.034	0.16	170.721	36.142
105	1	105	1.14	1.568	21.84	9060	8.56	0.293	NA	0.043	0.206	36.119	-134.602
106	1	106	1.135	1.537	22.05	7323	8.591	0.31	NA	0.032	0.15	-98.886	-135.005
107	1	107	1.049	1.489	22.26	6946	8.689	0.296	NA	0.098	0.467	-151.143	-52.257
108	1	108	1.123	1.505	22.47	7306	8.764	0.324	NA	0.075	0.358	12.449	163.592
109	1	109	1.084	1.587	22.68	19349	8.855	0.238	NA	0.09	0.431	115.395	102.945
110	1	110	1.084	1.521	22.89	11581	8.921	0.288	NA	0.066	0.316	-89.569	155.036
111	1	111	0.999	1.585	23.1	17706	9.028	0.188	NA	0.106	0.507	142.945	-127.486
112	1	112	0.955	1.528	23.31	6792	9.1	0.227	NA	0.072	0.342	-128.383	88.672
113	1	113	1.045	1.511	23.52	3249	9.191	0.275	NA	0.091	0.435	-10.996	117.387
114	1	114	1.008	1.504	23.73	1834	9.228	0.266	NA	0.037	0.178	-168.409	-157.412
115	1	115	1.06	1.59	23.94	5757	9.329	0.219	NA	0.101	0.48	58.948	-132.643
116	1	116	1.035	1.506	24.15	5634	9.417	0.275	NA	0.088	0.418	-106.741	-165.689
117	1	117	1.074	1.379	24.36	8494	9.549	0.406	NA	0.133	0.632	-72.558	34.183
118	1	118	1.068	1.349	24.57	5885	9.581	0.432	NA	0.031	0.149	-102.293	-29.735
119	1	119	1.003	1.382	24.78	16424	9.654	0.381	NA	0.073	0.347	152.588	-105.119
120	1	120	1.018	1.382	24.99	14788	9.669	0.385	NA	0.015	0.072	-1.579	-154.168
121	1	121	1.045	1.417	25.2	11552	9.713	0.36	NA	0.044	0.21	52.785	54.364
122	1	122	1.042	1.471	25.41	14719	9.767	0.31	NA	0.054	0.258	92.71	39.925
123	1	123	1.15	1.409	25.62	15246	9.891	0.417	NA	0.124	0.589	-29.867	-122.577
124	1	124	1.222	1.393	25.83	10796	9.965	0.474	NA	0.074	0.354	-12.683	17.184
125	1	125	1.174	1.454	26.04	12038	10.043	0.396	NA	0.078	0.372	128.261	140.944
126	1	126	1.148	1.444	26.25	16319	10.071	0.388	NA	0.028	0.132	-158.108	73.63
127	1	127	1.181	1.392	26.46	23287	10.133	0.45	NA	0.062	0.295	-57.601	100.507
128	1	128	1.169	1.461	26.67	19872	10.203	0.388	NA	0.07	0.334	100.498	158.099
129	1	129	1.191	1.332	26.88	18216	10.334	0.504	NA	0.131	0.622	-80.265	179.237
130	1	130	1.306	1.438	27.09	18295	10.491	0.504	NA	0.157	0.749	42.608	122.873
131	1	131	1.137	1.465	27.3	13427	10.663	0.364	NA	0.172	0.818	171.039	128.432
132	1	132	1.209	1.449	27.51	14062	10.738	0.425	NA	0.075	0.355	-12.852	176.109
133	1	133	1.121	1.509	27.72	12832	10.845	0.321	NA	0.107	0.51	145.999	158.851
134	1	134	1.047	1.412	27.93	18732	10.966	0.366	NA	0.121	0.578	-127.278	86.723
135	1	135	1.093	1.399	28.14	21550	11.014	0.396	NA	0.048	0.228	-15.142	112.137
136	1	136	1.12	1.55	28.35	16251	11.167	0.29	NA	0.153	0.726	79.751	94.893
137	1	137	0.979	1.465	28.56	20460	11.332	0.295	NA	0.165	0.786	-149.042	131.207
138	1	138	1.018	1.416	28.77	21297	11.394	0.352	NA	0.063	0.299	-51.394	97.648
139	1	139	1.13	1.349	28.98	17717	11.525	0.458	NA	0.13	0.621	-30.76	20.634
140	1	140	1.178	1.438	29.19	18468	11.625	0.412	NA	0.1	0.479	61.774	92.535
141	1	141	1.065	1.457	29.4	16232	11.74	0.332	NA	0.115	0.546	170.009	108.235
142	1	142	1.241	1.455	29.61	21651	11.917	0.443	NA	0.177	0.842	-0.72	-170.73
143	1	143	1.277	1.483	29.82	17841	11.961	0.453	NA	0.045	0.213	38.192	38.912
144	1	144	1.152	1.472	30.03	25612	12.086	0.369	NA	0.125	0.594	-175.046	146.762
145	1	145	1.259	1.423	30.24	16859	12.203	0.478	NA	0.117	0.557	-24.803	150.243
146	1	146	1.246	1.434	30.45	30715	12.22	0.461	NA	0.017	0.08	140.958	165.762
147	1	147	1.192	1.463	30.66	21702	12.281	0.402	NA	0.061	0.29	150.74	9.781
148	1	148	1.039	1.537	30.87	9194	12.451	0.25	NA	0.17	0.81	154.492	3.753
149	1	149	1.05	1.499	31.08	20552	12.49	0.288	NA	0.039	0.186	-73.024	132.484
150	1	150	1.125	1.581	31.29	15488	12.601	0.273	NA	0.111	0.527	47.746	120.769
151	1	151	1.156	1.599	31.5	2534	12.637	0.288	NA	0.036	0.172	29.224	-18.521
152	1	152	0.958	1.735	31.71	9847	12.878	0.049	NA	0.241	1.147	145.481	116.257
153	1	153	1.098	1.582	31.92	2591	13.086	0.252	NA	0.208	0.99	-47.482	167.037
154	1	154	1.016	1.794	32.13	4189	13.314	0.113	NA	0.228	1.084	111.154	158.636
155	1	155	1.171	1.615	32.34	3543	13.55	0.293	NA	0.237	1.128	-49.204	-160.358
156	1	156	1.14	1.622	32.55	5337	13.582	0.263	NA	0.032	0.152	168.257	-142.539
157	1	157	1.035	1.623	32.76	5414	13.687	0.178	NA	0.104	0.497	178.959	10.702
158	1	158	1.03	1.623	32.97	4855	13.692	0.175	NA	0.005	0.025	-177.976	3.065
159	1	159	1.121	1.496	33.18	7805	13.848	0.33	NA	0.156	0.744	-54.617	123.359
160	1	160	1.161	1.567	33.39	9640	13.93	0.311	NA	0.082	0.39	60.264	114.881
161	1	161	1.181	1.627	33.6	4166	13.994	0.296	NA	0.064	0.302	72.265	12.001
162	1	162	1.126	1.65	33.81	7074	14.053	0.237	NA	0.059	0.283	157.773	85.508
163	1	163	1.162	1.563	34.02	930	14.147	0.313	NA	0.094	0.447	-67.491	134.735
164	1	164	1.056	1.764	34.23	4025	14.374	0.145	NA	0.227	1.081	117.77	-174.738
165	1	165	0.997	1.853	34.44	6419	14.481	0.133	NA	0.107	0.508	123.375	5.605
166	1	166	0.938	1.693	34.65	11733	14.652	0.065	NA	0.171	0.815	-110.131	126.493
167	1	167	1.104	1.663	34.86	4110	14.821	0.212	NA	0.169	0.805	-10.061	100.07
168	1	168	1.196	1.432	35.07	5943	15.07	0.428	NA	0.249	1.186	-68.415	-58.354
169	1	169	1.166	1.452	35.28	4789	15.106	0.393	NA	0.036	0.172	145.395	-146.19
170	1	170	1.005	1.49	35.49	14976	15.272	0.277	NA	0.166	0.789	166.661	21.266
171	1	171	1.26	1.448	35.7	17154	15.531	0.463	NA	0.259	1.233	-9.455	-176.116
172	1	172	1.085	1.412	35.91	18376	15.71	0.381	NA	0.179	0.854	-168.594	-159.139
173	1	173	0.924	1.581	36.12	18937	15.943	0.171	NA	0.233	1.109	133.481	-57.925
174	1	174	0.842	1.683	36.33	13026	16.074	0.097	NA	0.131	0.625	128.954	-4.526
175	1	175	0.899	1.733	36.54	15464	16.15	0.022	NA	0.076	0.361	40.535	-88.42
176	1	176	0.906	1.713	36.75	14457	16.171	0.039	NA	0.021	0.098	-71.067	-111.601
177	1	177	0.939	1.689	36.96	22257	16.212	0.069	NA	0.041	0.195	-36.253	34.813
178	1	178	0.88	1.707	37.17	18528	16.274	0.055	NA	0.062	0.296	163.433	-160.314
179	1	179	0.94	1.768	37.38	16657	16.36	0.033	NA	0.086	0.409	45.791	-117.642
180	1	180	0.886	1.746	37.59	18809	16.418	0.026	NA	0.058	0.277	-157.913	156.296
181	1	181	0.86	1.756	37.8	22425	16.445	0.051	NA	0.027	0.129	160.081	-42.005
182	1	182	0.939	1.824	38.01	14214	16.549	0.077	NA	0.104	0.497	40.743	-119.339
183	1	183	0.837	1.773	38.22	16618	16.663	0.077	NA	0.114	0.543	-153.696	165.561
184	1	184	0.906	1.645	38.43	25297	16.809	0.106	NA	0.145	0.692	-61.689	92.007
185	1	185	0.872	1.517	38.64	15731	16.941	0.238	NA	0.132	0.631	-104.69	-43.001
186	1	186	0.932	1.571	38.85	18280	17.022	0.181	NA	0.081	0.385	42.169	146.859
187	1	187	0.935	1.562	39.06	18764	17.032	0.191	NA	0.01	0.048	-77.597	-119.766
188	1	188	0.948	1.484	39.27	20959	17.11	0.269	NA	0.078	0.373	-80.266	-2.669
189	1	189	1.051	1.396	39.48	15549	17.246	0.382	NA	0.136	0.648	-40.363	39.903
190	1	190	1.166	1.339	39.69	14997	17.374	0.484	NA	0.128	0.608	-26.628	13.735
191	1	191	1.164	1.399	39.9	6617	17.434	0.433	NA	0.06	0.286	91.29	117.918
192	1	192	1.185	1.355	40.11	8774	17.483	0.481	NA	0.049	0.232	-65.286	-156.576
193	1	193	1.224	1.325	40.32	18971	17.532	0.529	NA	0.05	0.237	-37.307	27.98
194	1	194	1.167	1.419	40.53	22784	17.642	0.42	NA	0.11	0.521	121.357	158.664
195	1	195	1.107	1.42	40.74	22899	17.702	0.385	NA	0.06	0.287	178.88	57.523
196	1	196	1.186	1.365	40.95	21559	17.799	0.475	NA	0.097	0.461	-34.806	146.314
197	1	197	1.17	1.505	41.16	13949	17.94	0.357	NA	0.141	0.674	96.754	131.561
198	1	198	1.119	1.509	41.37	19430	17.991	0.319	NA	0.051	0.241	175.077	78.323
199	1	199	1.145	1.468	41.58	20078	18.04	0.368	NA	0.049	0.235	-57.737	127.185
200	1	200	1.238	1.437	41.79	20896	18.138	0.453	NA	0.097	0.464	-18.17	39.568
