# Supplementary material for: Random sub-diffusion and capture of genes by the nuclear pore reduces dynamics and coordinates inter-chromosomal movement
Source: eLife. 2021 May 18;10:e66238. doi: 10.7554/eLife.66238 (PMC8195609; doi:10.7554/eLife.66238)
Supplement: Figure 6—source data 1. [file elife-66238-fig6-data1.zip › CLUST_DB/CLUST_HIS4dip_MinusH/190814_QuickCap_H4dip_MinusH_Sec_35.csv]

Nr	TID	PID	x [micron]	y [micron]	t [sec]	I [val]	Len [micron]	D2S [micron]	D2R [micron]	D2P [micron]	v [micron/sec]	α [deg]	Δα [deg]
1	1	1	1.355	1.795	0	11142	0	0	NA	NA	NA	NA	NA
2	1	2	1.366	1.786	0.21	11473	0.014	0.014	NA	0.014	0.068	-37.109	NA
3	1	3	1.163	1.713	0.42	10978	0.23	0.209	NA	0.216	1.028	-160.073	-122.964
4	1	4	1.243	1.794	0.63	16998	0.344	0.112	NA	0.114	0.544	45.424	-154.503
5	1	5	1.27	1.828	0.84	10670	0.387	0.091	NA	0.043	0.205	52.268	6.844
6	1	6	1.556	1.832	1.05	4213	0.673	0.204	NA	0.286	1.362	0.866	-51.402
7	1	7	1.463	1.816	1.26	4614	0.767	0.11	NA	0.094	0.447	-169.949	-170.816
8	1	8	1.435	1.699	1.47	10295	0.887	0.124	NA	0.12	0.572	-103.857	66.092
9	1	9	1.324	1.617	1.68	8620	1.026	0.181	NA	0.138	0.659	-143.3	-39.442
10	1	10	1.447	1.656	1.89	7865	1.155	0.167	NA	0.129	0.617	17.6	160.899
11	1	11	1.691	2.122	2.1	2414	1.682	0.469	NA	0.526	2.507	62.444	44.845
12	1	12	1.485	1.967	2.31	2967	1.939	0.216	NA	0.257	1.225	-142.928	154.627
13	1	13	1.492	1.721	2.52	2722	2.185	0.155	NA	0.246	1.172	-88.487	54.442
14	1	14	1.221	1.639	2.73	17410	2.468	0.205	NA	0.283	1.347	-163.007	-74.52
15	1	15	1.135	1.772	2.94	12974	2.627	0.221	NA	0.159	0.757	123.043	-73.951
16	1	16	1.222	1.754	3.15	13354	2.716	0.139	NA	0.089	0.426	-11.274	-134.317
17	1	17	1.246	1.691	3.36	9183	2.784	0.15	NA	0.067	0.321	-69.372	-58.098
18	1	18	1.217	1.895	3.57	7274	2.99	0.171	NA	0.206	0.982	98.261	167.633
19	1	19	1.264	1.881	3.78	8616	3.039	0.126	NA	0.049	0.236	-16.409	-114.67
20	1	20	1.217	1.758	3.99	7797	3.171	0.143	NA	0.132	0.628	-110.974	-94.565
21	1	21	1.187	1.825	4.2	10146	3.244	0.17	NA	0.073	0.347	113.919	-135.107
22	1	22	1.448	1.925	4.41	2476	3.524	0.16	NA	0.28	1.331	21.058	-92.861
23	1	23	1.48	1.873	4.62	2421	3.584	0.147	NA	0.061	0.289	-58.656	-79.714
24	1	24	1.471	1.883	4.83	3351	3.597	0.145	NA	0.013	0.063	134.219	-167.125
25	1	25	1.389	1.655	5.04	11366	3.839	0.144	NA	0.242	1.151	-109.707	116.074
26	1	26	1.705	1.996	5.25	2442	4.304	0.404	NA	0.465	2.214	47.133	156.84
27	1	27	1.746	2.03	5.46	3963	4.357	0.457	NA	0.053	0.254	39.89	-7.243
28	1	28	1.68	1.859	5.67	3193	4.541	0.331	NA	0.184	0.876	-111.021	-150.911
29	1	29	1.701	1.605	5.88	17098	4.796	0.395	NA	0.255	1.213	-85.293	25.728
30	1	30	1.744	1.988	6.09	2295	5.182	0.434	NA	0.386	1.838	83.649	168.942
31	1	31	1.684	1.913	6.3	2395	5.278	0.349	NA	0.097	0.46	-128.432	147.919
32	1	32	1.698	1.929	6.51	1809	5.301	0.369	NA	0.022	0.105	49.282	177.714
33	1	33	1.346	1.833	6.72	4951	5.666	0.039	NA	0.365	1.739	-164.717	146
34	1	34	1.38	1.649	6.93	4923	5.853	0.148	NA	0.187	0.891	-79.483	85.234
35	1	35	1.352	1.663	7.14	7918	5.884	0.131	NA	0.031	0.149	152.815	-127.702
36	1	36	1.335	1.646	7.35	9708	5.909	0.151	NA	0.025	0.117	-133.263	73.923
37	1	37	1.493	1.706	7.56	7763	6.077	0.164	NA	0.168	0.802	20.945	154.208
38	1	38	1.604	1.929	7.77	4697	6.327	0.283	NA	0.25	1.189	63.592	42.647
39	1	39	1.463	1.967	7.98	12232	6.473	0.204	NA	0.146	0.694	164.86	101.268
40	1	40	1.454	2.079	8.19	15903	6.585	0.302	NA	0.112	0.535	94.309	-70.551
41	1	41	1.353	2.286	8.4	2146	6.815	0.491	NA	0.23	1.094	116.085	21.776
42	1	42	1.202	2.102	8.61	10079	7.053	0.343	NA	0.238	1.133	-129.395	114.52
43	1	43	1.282	1.852	8.82	24185	7.315	0.092	NA	0.263	1.25	-72.245	57.15
44	1	44	1.377	1.672	9.03	23733	7.519	0.125	NA	0.203	0.969	-62.228	10.017
45	1	45	1.327	1.685	9.24	14875	7.571	0.113	NA	0.052	0.25	165.377	-132.395
46	1	46	1.41	1.686	9.45	13162	7.654	0.122	NA	0.083	0.396	0.49	-164.887
47	1	47	1.453	1.691	9.66	11146	7.698	0.143	NA	0.043	0.207	6.348	5.858
48	1	48	1.472	1.628	9.87	12992	7.764	0.204	NA	0.066	0.314	-72.959	-79.307
49	1	49	1.609	1.681	10.08	14707	7.911	0.279	NA	0.147	0.7	21.039	93.998
50	1	50	1.707	1.783	10.29	2517	8.052	0.352	NA	0.141	0.673	46.241	25.202
51	1	51	1.689	1.639	10.5	13508	8.197	0.369	NA	0.145	0.691	-97.265	-143.507
52	1	52	1.742	1.909	10.71	2848	8.472	0.403	NA	0.275	1.31	78.897	176.162
53	1	53	1.844	2.052	10.92	6828	8.649	0.553	NA	0.176	0.84	54.52	-24.376
54	1	54	1.929	2.115	11.13	8145	8.754	0.657	NA	0.106	0.503	36.317	-18.203
55	1	55	1.724	2.149	11.34	1960	8.962	0.512	NA	0.208	0.991	170.487	134.17
56	1	56	1.845	2.286	11.55	2564	9.145	0.694	NA	0.183	0.87	48.528	-121.96
57	1	57	1.757	2.186	11.76	3359	9.278	0.561	NA	0.133	0.635	-131.294	-179.822
58	1	58	1.78	2.189	11.97	5730	9.301	0.58	NA	0.023	0.11	8.329	139.623
59	1	59	1.743	2.156	12.18	2745	9.351	0.53	NA	0.049	0.234	-138.136	-146.465
60	1	60	1.518	2.048	12.39	3633	9.6	0.301	NA	0.25	1.19	-154.262	-16.126
61	1	61	1.609	2.104	12.6	3438	9.707	0.4	NA	0.107	0.509	31.631	-174.107
62	1	62	1.597	2.13	12.81	3537	9.736	0.413	NA	0.029	0.137	115.067	83.436
63	1	63	1.442	1.986	13.02	5742	9.947	0.21	NA	0.211	1.005	-137.063	107.871
64	1	64	1.537	2.05	13.23	5606	10.061	0.313	NA	0.114	0.543	33.866	170.928
65	1	65	1.538	2.091	13.44	5668	10.102	0.348	NA	0.041	0.196	89.14	55.274
66	1	66	1.541	2.332	13.65	10933	10.344	0.569	NA	0.241	1.149	89.308	0.168
67	1	67	1.622	2.256	13.86	10148	10.455	0.533	NA	0.112	0.532	-43.003	-132.311
68	1	68	1.425	2.121	14.07	2440	10.694	0.334	NA	0.239	1.139	-145.662	-102.659
69	1	69	1.552	2.116	14.28	2169	10.822	0.377	NA	0.128	0.608	-2.475	143.187
70	1	70	1.469	2.23	14.49	2233	10.964	0.45	NA	0.141	0.674	126.178	128.653
71	1	71	1.354	2.048	14.7	7903	11.178	0.253	NA	0.215	1.023	-122.309	111.513
72	1	72	1.295	1.985	14.91	6141	11.265	0.199	NA	0.087	0.413	-132.951	-10.643
73	1	73	1.371	2.045	15.12	5478	11.363	0.251	NA	0.097	0.464	38.146	171.097
74	1	74	1.335	2.107	15.33	7227	11.434	0.313	NA	0.072	0.342	120.707	82.561
75	1	75	1.337	2.166	15.54	3948	11.494	0.372	NA	0.06	0.284	87.726	-32.981
76	1	76	1.251	2.235	15.75	4192	11.604	0.452	NA	0.111	0.526	141.536	53.81
77	1	77	1.294	2.184	15.96	5821	11.672	0.394	NA	0.067	0.32	-49.736	168.728
78	1	78	1.163	1.992	16.17	8349	11.904	0.276	NA	0.232	1.106	-124.421	-74.685
79	1	79	1.202	2.123	16.38	8008	12.04	0.362	NA	0.136	0.65	73.124	-162.455
80	1	80	1.256	2.258	16.59	8486	12.185	0.473	NA	0.145	0.691	68.393	-4.732
81	1	81	1.151	2.197	16.8	12226	12.307	0.451	NA	0.121	0.577	-150.17	141.438
82	1	82	1.229	2.279	17.01	13764	12.42	0.501	NA	0.113	0.539	46.44	-163.391
83	1	83	1.238	2.105	17.22	8584	12.595	0.331	NA	0.175	0.833	-86.954	-133.393
84	1	84	1.34	2.084	17.43	10933	12.699	0.29	NA	0.104	0.495	-11.501	75.452
85	1	85	1.352	2.136	17.64	9407	12.752	0.341	NA	0.054	0.256	76.538	88.039
86	1	86	1.261	2.309	17.85	10015	12.948	0.522	NA	0.195	0.929	117.731	41.193
87	1	87	1.16	2.269	18.06	10965	13.057	0.513	NA	0.109	0.52	-158.645	83.624
88	1	88	1.089	2.29	18.27	13683	13.13	0.562	NA	0.074	0.351	163.711	-37.645
89	1	89	1.049	2.203	18.48	11726	13.226	0.51	NA	0.096	0.456	-114.716	81.574
90	1	90	1.071	2.154	18.69	16307	13.28	0.458	NA	0.053	0.255	-66.202	48.514
91	1	91	1.185	2.19	18.9	11033	13.4	0.431	NA	0.12	0.571	17.739	83.94
92	1	92	1.21	2.269	19.11	2739	13.482	0.496	NA	0.083	0.394	71.921	54.182
93	1	93	1.24	2.217	19.32	15359	13.543	0.437	NA	0.06	0.287	-60.749	-132.669
94	1	94	1.224	2.122	19.53	10348	13.638	0.352	NA	0.096	0.457	-99.516	-38.767
95	1	95	1.273	2.28	19.74	2600	13.804	0.493	NA	0.166	0.79	72.888	172.404
96	1	96	1.198	2.199	19.95	8224	13.915	0.433	NA	0.11	0.526	-132.331	154.781
97	1	97	1.251	2.08	20.16	5717	14.045	0.304	NA	0.13	0.618	-66.225	66.106
98	1	98	1.293	2.063	20.37	14553	14.09	0.275	NA	0.045	0.216	-21.921	44.304
99	1	99	1.22	2.012	20.58	11443	14.179	0.255	NA	0.089	0.423	-144.685	-122.764
100	1	100	1.268	2.103	20.79	4947	14.281	0.32	NA	0.103	0.489	62.6	-152.714
101	1	101	1.23	2.25	21	2570	14.433	0.472	NA	0.151	0.721	104.346	41.746
102	1	102	1.335	1.925	21.21	16590	14.774	0.131	NA	0.341	1.626	-72.061	-176.407
103	1	103	1.224	2.135	21.42	12362	15.012	0.365	NA	0.238	1.133	117.904	-170.035
104	1	104	1.273	2.168	21.63	7714	15.071	0.382	NA	0.059	0.282	33.992	-83.912
105	1	105	1.259	2.122	21.84	8620	15.12	0.341	NA	0.049	0.232	-107.184	-141.176
106	1	106	1.281	2.025	22.05	12142	15.22	0.241	NA	0.1	0.474	-76.903	30.281
107	1	107	1.336	1.972	22.26	12891	15.296	0.178	NA	0.076	0.363	-43.922	32.981
108	1	108	1.213	2.091	22.47	6916	15.468	0.329	NA	0.172	0.818	135.956	179.878
109	1	109	1.2	2.179	22.68	5386	15.557	0.414	NA	0.089	0.424	98.04	-37.916
110	1	110	1.125	2.311	22.89	9471	15.709	0.566	NA	0.152	0.726	119.797	21.757
111	1	111	1.135	2.294	23.1	11763	15.73	0.545	NA	0.021	0.098	-60.369	179.834
112	1	112	1.204	2.259	23.31	10589	15.807	0.488	NA	0.078	0.37	-26.529	33.84
113	1	113	1.323	2.164	23.52	18154	15.959	0.371	NA	0.152	0.724	-38.403	-11.874
114	1	114	1.402	2.047	23.73	15236	16.101	0.256	NA	0.141	0.673	-56.238	-17.835
115	1	115	1.389	1.981	23.94	15686	16.168	0.189	NA	0.067	0.321	-100.807	-44.568
116	1	116	1.369	2.115	24.15	24292	16.304	0.32	NA	0.136	0.646	98.748	-160.445
117	1	117	1.247	2.18	24.36	9951	16.442	0.4	NA	0.138	0.657	151.835	53.087
118	1	118	1.302	2.145	24.57	11874	16.507	0.354	NA	0.066	0.312	-32.543	175.622
119	1	119	1.261	2.044	24.78	7882	16.616	0.267	NA	0.108	0.516	-112.436	-79.893
120	1	120	1.286	2.043	24.99	9922	16.641	0.258	NA	0.025	0.121	-2.423	110.013
121	1	121	1.252	2.204	25.2	11999	16.806	0.422	NA	0.164	0.783	102.126	104.549
122	1	122	1.317	2.216	25.41	15342	16.872	0.423	NA	0.066	0.314	10.044	-92.082
123	1	123	1.249	2.092	25.62	13802	17.013	0.316	NA	0.141	0.672	-118.928	-128.972
124	1	124	1.209	2.192	25.83	11400	17.12	0.423	NA	0.107	0.511	111.865	-129.207
125	1	125	1.343	2.169	26.04	9762	17.257	0.375	NA	0.137	0.651	-9.483	-121.348
126	1	126	1.372	2.161	26.25	10907	17.287	0.366	NA	0.03	0.143	-16.31	-6.827
127	1	127	1.31	2.163	26.46	9077	17.349	0.371	NA	0.062	0.296	177.78	-165.91
128	1	128	1.22	2.133	26.67	13361	17.444	0.364	NA	0.095	0.453	-161.273	20.947
129	1	129	1.175	2.198	26.88	13100	17.523	0.442	NA	0.079	0.378	124.137	-74.591
130	1	130	1.15	2.156	27.09	14406	17.572	0.416	NA	0.049	0.233	-121.205	114.659
131	1	131	1.276	2.021	27.3	5053	17.757	0.24	NA	0.185	0.881	-46.955	74.25
132	1	132	1.241	2.041	27.51	9627	17.798	0.271	NA	0.04	0.193	150.424	-162.622
133	1	133	1.255	2.098	27.72	13582	17.856	0.319	NA	0.058	0.277	76.003	-74.421
134	1	134	1.298	2.147	27.93	14248	17.922	0.357	NA	0.066	0.313	49.05	-26.953
135	1	135	1.301	2.249	28.14	13873	18.023	0.457	NA	0.101	0.483	88.438	39.389
136	1	136	1.253	2.191	28.35	16844	18.099	0.409	NA	0.076	0.361	-129.865	141.697
137	1	137	1.257	2.12	28.56	18163	18.17	0.339	NA	0.071	0.338	-86.317	43.548
138	1	138	1.274	2.268	28.77	19462	18.319	0.48	NA	0.149	0.71	83.393	169.71
139	1	139	1.279	2.12	28.98	11737	18.467	0.334	NA	0.148	0.704	-88.131	-171.524
140	1	140	1.319	2.14	29.19	16580	18.512	0.347	NA	0.045	0.214	25.774	113.905
141	1	141	1.216	2.213	29.4	21006	18.639	0.441	NA	0.127	0.604	144.58	118.806
142	1	142	1.256	2.256	29.61	12153	18.697	0.472	NA	0.059	0.281	47.248	-97.332
143	1	143	1.117	2.288	29.82	6216	18.84	0.548	NA	0.143	0.68	167.232	119.984
144	1	144	1.252	2.275	30.03	5937	18.976	0.491	NA	0.136	0.647	-5.708	-172.939
145	1	145	1.293	2.279	30.24	2321	19.017	0.488	NA	0.041	0.195	6.373	12.08
146	1	146	1.195	2.282	30.45	3199	19.115	0.513	NA	0.098	0.467	178.304	171.931
147	1	147	1.171	2.331	30.66	6835	19.169	0.567	NA	0.054	0.259	115.833	-62.47
148	1	148	1.242	2.369	30.87	12379	19.25	0.585	NA	0.081	0.384	28.243	-87.59
149	1	149	1.209	2.266	31.08	16226	19.359	0.493	NA	0.109	0.517	-107.817	-136.06
150	1	150	1.349	2.103	31.29	8174	19.574	0.308	NA	0.215	1.024	-49.263	58.554
151	1	151	1.44	2.168	31.5	5090	19.686	0.383	NA	0.112	0.534	35.86	85.123
152	1	152	1.207	2.183	31.71	3392	19.919	0.416	NA	0.233	1.112	176.39	140.53
153	1	153	1.243	2.215	31.92	3351	19.967	0.435	NA	0.048	0.228	41.239	-135.151
154	1	154	1.266	2.076	32.13	10199	20.108	0.295	NA	0.14	0.668	-80.406	-121.645
155	1	155	1.414	2.068	32.34	13397	20.256	0.279	NA	0.148	0.706	-3.326	77.08
156	1	156	1.379	2.026	32.55	22815	20.31	0.232	NA	0.055	0.26	-129.997	-126.671
157	1	157	1.393	1.996	32.76	22047	20.343	0.205	NA	0.033	0.155	-65.947	64.05
158	1	158	1.425	1.874	32.97	15692	20.469	0.106	NA	0.126	0.601	-75.072	-9.125
159	1	159	1.42	1.929	33.18	18538	20.524	0.149	NA	0.055	0.261	95.182	170.254
160	1	160	1.467	1.878	33.39	7328	20.593	0.14	NA	0.069	0.327	-47.21	-142.391
161	1	161	1.442	1.887	33.6	2491	20.619	0.126	NA	0.026	0.126	161.632	-151.158
162	1	162	1.36	1.966	33.81	1139	20.732	0.171	NA	0.113	0.54	135.816	-25.816
163	1	163	1.271	2.049	34.02	1870	20.855	0.268	NA	0.122	0.582	136.943	1.127
164	1	164	1.276	2.152	34.23	1984	20.958	0.366	NA	0.103	0.492	87.475	-49.468
165	1	165	1.128	2.157	34.44	20300	21.105	0.427	NA	0.148	0.702	178.157	90.682
166	1	166	1.008	2.024	34.65	11441	21.285	0.416	NA	0.18	0.857	-132.069	49.774
167	1	167	1	1.947	34.86	15304	21.362	0.386	NA	0.076	0.364	-95.718	36.351
168	1	168	1.172	2.044	35.07	7206	21.559	0.309	NA	0.198	0.941	29.328	125.046
169	1	169	1.391	2.032	35.28	3319	21.778	0.239	NA	0.219	1.042	-3.34	-32.668
170	1	170	1.559	2.214	35.49	3135	22.027	0.466	NA	0.248	1.183	47.412	50.752
171	1	171	1.474	2.231	35.7	5772	22.113	0.452	NA	0.086	0.41	169.028	121.617
172	1	172	1.435	2.329	35.91	10549	22.218	0.54	NA	0.105	0.502	111.683	-57.345
173	1	173	1.401	2.197	36.12	4211	22.355	0.405	NA	0.136	0.65	-104.632	143.684
174	1	174	1.446	2.166	36.33	2425	22.409	0.382	NA	0.055	0.261	-34.222	70.411
175	1	175	1.252	1.876	36.54	6333	22.758	0.131	NA	0.349	1.663	-123.845	-89.624
176	1	176	1.361	1.954	36.75	9437	22.893	0.16	NA	0.134	0.64	35.593	159.438
177	1	177	1.37	1.992	36.96	4102	22.932	0.198	NA	0.039	0.187	76.879	41.287
178	1	178	1.283	1.952	37.17	10517	23.028	0.172	NA	0.096	0.456	-154.754	128.367
179	1	179	1.232	1.893	37.38	8987	23.106	0.157	NA	0.078	0.372	-131.018	23.736
180	1	180	1.397	1.982	37.59	9403	23.294	0.192	NA	0.188	0.894	28.465	159.483
181	1	181	1.325	2.056	37.8	15889	23.397	0.263	NA	0.103	0.492	134.067	105.602
182	1	182	1.345	2.112	38.01	8262	23.457	0.318	NA	0.06	0.284	70.278	-63.789
183	1	183	1.544	2.178	38.22	12352	23.666	0.428	NA	0.209	0.997	18.357	-51.921
184	1	184	1.553	2.225	38.43	13098	23.714	0.474	NA	0.048	0.228	78.976	60.619
185	1	185	1.521	2.173	38.64	9333	23.776	0.413	NA	0.062	0.296	-121.896	159.128
186	1	186	1.475	2.07	38.85	4209	23.888	0.3	NA	0.112	0.534	-114.167	7.729
187	1	187	1.445	2.098	39.06	5525	23.929	0.317	NA	0.041	0.194	136.653	-109.18
188	1	188	1.404	2.096	39.27	3940	23.97	0.305	NA	0.041	0.197	-176.573	46.774
189	1	189	1.565	2.026	39.48	5177	24.146	0.313	NA	0.176	0.838	-23.215	153.358
190	1	190	1.493	2.13	39.69	3891	24.272	0.362	NA	0.126	0.6	125.062	148.277
191	1	191	1.461	2.09	39.9	3010	24.323	0.314	NA	0.05	0.24	-129.082	105.856
192	1	192	1.411	2.227	40.11	7818	24.469	0.436	NA	0.146	0.695	110.181	-120.737
193	1	193	1.536	2.368	40.32	15498	24.657	0.601	NA	0.188	0.897	48.49	-61.691
194	1	194	1.59	2.332	40.53	20507	24.722	0.587	NA	0.065	0.31	-33.515	-82.005
195	1	195	1.515	2.356	40.74	18794	24.8	0.584	NA	0.078	0.373	162.555	-163.931
196	1	196	1.501	2.353	40.95	20590	24.815	0.577	NA	0.014	0.068	-167.915	29.53
197	1	197	1.531	2.387	41.16	18306	24.859	0.617	NA	0.045	0.213	49.003	-143.081
198	1	198	1.517	2.475	41.37	24774	24.949	0.699	NA	0.089	0.425	98.977	49.974
199	1	199	1.486	2.412	41.58	16053	25.018	0.631	NA	0.07	0.332	-116.16	144.863
200	1	200	1.534	2.468	41.79	16631	25.092	0.697	NA	0.074	0.351	49.104	165.264
