# Supplementary material for: Random sub-diffusion and capture of genes by the nuclear pore reduces dynamics and coordinates inter-chromosomal movement
Source: eLife. 2021 May 18;10:e66238. doi: 10.7554/eLife.66238 (PMC8195609; doi:10.7554/eLife.66238)
Supplement: Figure 6—source data 1. [file elife-66238-fig6-data1.zip › CLUST_DB/CLUST_HIS4dip_MinusH/200206_QuickCap_H4dip_MinusH_Pri_06.csv]

Nr	TID	PID	x [micron]	y [micron]	t [sec]	I [val]	Len [micron]	D2S [micron]	D2R [micron]	D2P [micron]	v [micron/sec]	α [deg]	Δα [deg]
1	1	1	2.328	1.944	0	25316	0	0	NA	NA	NA	NA	NA
2	1	2	2.246	1.918	0.21	25265	0.086	0.086	NA	0.086	0.408	-162.27	NA
3	1	3	2.293	1.983	0.42	24488	0.166	0.053	NA	0.081	0.383	54.57	-143.16
4	1	4	2.293	1.919	0.63	33983	0.23	0.042	NA	0.064	0.306	-89.23	-143.8
5	1	5	2.385	2.013	0.84	34542	0.361	0.089	NA	0.131	0.622	45.662	134.892
6	1	6	2.452	2.096	1.05	34643	0.468	0.196	NA	0.107	0.508	51.031	5.369
7	1	7	2.448	1.979	1.26	32622	0.585	0.125	NA	0.117	0.555	-92.15	-143.18
8	1	8	2.458	2.075	1.47	33966	0.681	0.185	NA	0.096	0.459	83.804	175.954
9	1	9	2.422	2.071	1.68	32526	0.717	0.159	NA	0.036	0.171	-174.598	101.598
10	1	10	2.364	1.977	1.89	23084	0.828	0.049	NA	0.111	0.53	-121.456	53.142
11	1	11	2.328	2.069	2.1	20283	0.927	0.126	NA	0.099	0.474	111.086	-127.458
12	1	12	2.332	2.016	2.31	22807	0.981	0.072	NA	0.054	0.256	-86.535	162.378
13	1	13	2.438	2.082	2.52	33277	1.107	0.177	NA	0.126	0.598	31.928	118.463
14	1	14	2.382	2.106	2.73	23142	1.168	0.171	NA	0.061	0.292	157.15	125.222
15	1	15	2.419	2.139	2.94	32051	1.218	0.216	NA	0.05	0.239	41.382	-115.768
16	1	16	2.427	2.206	3.15	35129	1.286	0.281	NA	0.068	0.323	83.562	42.18
17	1	17	2.411	2.206	3.36	31968	1.302	0.275	NA	0.016	0.077	-176.849	99.588
18	1	18	2.404	2.235	3.57	33346	1.333	0.301	NA	0.031	0.145	103.255	-79.896
19	1	19	2.404	2.227	3.78	27931	1.341	0.293	NA	0.008	0.039	-91.07	165.676
20	1	20	2.326	2.129	3.99	4746	1.466	0.185	NA	0.125	0.595	-128.412	-37.342
21	1	21	2.396	2.223	4.2	6739	1.582	0.287	NA	0.117	0.555	53.29	-178.298
22	1	22	2.379	2.209	4.41	4415	1.603	0.271	NA	0.021	0.1	-140.828	165.882
23	1	23	2.377	2.178	4.62	6062	1.635	0.239	NA	0.032	0.151	-94.046	46.783
24	1	24	2.358	2.111	4.83	5568	1.704	0.17	NA	0.069	0.331	-105.778	-11.733
25	1	25	2.257	2.094	5.04	3874	1.807	0.166	NA	0.103	0.49	-170.587	-64.808
26	1	26	2.257	2.003	5.25	5055	1.899	0.092	NA	0.091	0.435	-89.66	80.927
27	1	27	2.236	2.01	5.46	7116	1.922	0.113	NA	0.023	0.108	161.395	-108.945
28	1	28	2.255	2.091	5.67	4639	2.005	0.164	NA	0.083	0.397	76.601	-84.794
29	1	29	2.251	2.062	5.88	7882	2.034	0.141	NA	0.029	0.14	-97.99	-174.591
30	1	30	2.33	2.118	6.09	7652	2.132	0.175	NA	0.097	0.463	35.555	133.545
31	1	31	2.275	2.104	6.3	6410	2.189	0.168	NA	0.057	0.272	-165.13	159.315
32	1	32	2.338	2.171	6.51	12191	2.281	0.227	NA	0.092	0.438	46.517	-148.354
33	1	33	2.235	2.172	6.72	15302	2.384	0.246	NA	0.103	0.493	179.44	132.923
34	1	34	2.31	2.234	6.93	27778	2.481	0.29	NA	0.097	0.463	39.642	-139.798
35	1	35	2.371	2.252	7.14	29888	2.546	0.312	NA	0.064	0.305	17.08	-22.561
36	1	36	2.374	2.169	7.35	26376	2.629	0.23	NA	0.083	0.397	-87.583	-104.664
37	1	37	2.412	2.141	7.56	23389	2.676	0.214	NA	0.047	0.225	-37.462	50.121
38	1	38	2.477	2.228	7.77	24125	2.785	0.321	NA	0.109	0.52	53.23	90.691
39	1	39	2.401	2.161	7.98	20955	2.887	0.229	NA	0.102	0.484	-138.857	167.914
40	1	40	2.296	2.125	8.19	18105	2.998	0.184	NA	0.111	0.529	-161.181	-22.324
41	1	41	2.285	2.082	8.4	19854	3.043	0.144	NA	0.045	0.214	-103.817	57.363
42	1	42	2.226	2.128	8.61	8458	3.118	0.21	NA	0.075	0.355	141.558	-114.625
43	1	43	2.212	2.185	8.82	8362	3.177	0.268	NA	0.059	0.282	104.213	-37.345
44	1	44	2.28	2.2	9.03	9019	3.246	0.261	NA	0.069	0.331	12.432	-91.781
45	1	45	2.184	2.187	9.24	7330	3.342	0.282	NA	0.096	0.458	-172.038	175.53
46	1	46	2.21	2.123	9.45	13045	3.412	0.214	NA	0.069	0.329	-68.454	103.584
47	1	47	2.22	2.177	9.66	16324	3.467	0.257	NA	0.055	0.263	78.79	147.244
48	1	48	2.282	2.24	9.87	10700	3.555	0.3	NA	0.089	0.422	45.676	-33.114
49	1	49	2.253	2.15	10.08	12563	3.65	0.22	NA	0.095	0.452	-108.219	-153.895
50	1	50	2.355	2.15	10.29	14261	3.752	0.208	NA	0.102	0.485	-0.088	108.131
51	1	51	2.293	2.211	10.5	10075	3.839	0.269	NA	0.087	0.413	135.573	135.661
52	1	52	2.313	2.246	10.71	12477	3.88	0.303	NA	0.041	0.194	60.006	-75.567
53	1	53	2.367	2.3	10.92	12778	3.956	0.359	NA	0.077	0.365	45.144	-14.862
54	1	54	2.295	2.304	11.13	9653	4.028	0.362	NA	0.072	0.343	177.013	131.869
55	1	55	2.418	2.335	11.34	15212	4.155	0.401	NA	0.127	0.605	13.968	-163.046
56	1	56	2.426	2.219	11.55	19735	4.272	0.292	NA	0.116	0.553	-86.37	-100.337
57	1	57	2.488	2.246	11.76	26165	4.34	0.343	NA	0.068	0.325	23.416	109.786
58	1	58	2.455	2.385	11.97	30577	4.482	0.459	NA	0.143	0.68	103.379	79.963
59	1	59	2.482	2.372	12.18	28243	4.512	0.455	NA	0.029	0.14	-27.062	-130.441
60	1	60	2.477	2.313	12.39	34225	4.571	0.398	NA	0.059	0.28	-94.714	-67.652
61	1	61	2.399	2.367	12.6	31744	4.665	0.429	NA	0.094	0.45	145.51	-119.776
62	1	62	2.454	2.249	12.81	28283	4.795	0.33	NA	0.13	0.618	-65.023	149.467
63	1	63	2.381	2.205	13.02	24023	4.88	0.266	NA	0.085	0.405	-148.465	-83.442
64	1	64	2.437	2.343	13.23	14141	5.029	0.414	NA	0.149	0.711	67.894	-143.641
65	1	65	2.369	2.288	13.44	21973	5.117	0.347	NA	0.088	0.417	-141.139	150.967
66	1	66	2.374	2.248	13.65	21064	5.157	0.308	NA	0.04	0.192	-83.18	57.959
67	1	67	2.332	2.12	13.86	14208	5.291	0.177	NA	0.134	0.64	-108.37	-25.19
68	1	68	2.385	2.181	14.07	13433	5.372	0.244	NA	0.081	0.384	48.974	157.345
69	1	69	2.308	2.242	14.28	15904	5.47	0.299	NA	0.098	0.467	141.458	92.484
70	1	70	2.338	2.122	14.49	24123	5.594	0.178	NA	0.124	0.592	-76.179	142.363
71	1	71	2.379	2.125	14.7	25166	5.636	0.189	NA	0.042	0.2	5.156	81.335
72	1	72	2.436	2.124	14.91	21271	5.693	0.211	NA	0.057	0.271	-1.056	-6.212
73	1	73	2.426	2.186	15.12	21286	5.756	0.262	NA	0.063	0.299	99.024	100.08
74	1	74	2.265	2.137	15.33	14289	5.925	0.203	NA	0.169	0.804	-162.885	98.091
75	1	75	2.289	2.123	15.54	13501	5.952	0.183	NA	0.027	0.129	-30.045	132.84
76	1	76	2.322	2.168	15.75	12330	6.008	0.224	NA	0.056	0.268	53.236	83.281
77	1	77	2.352	2.166	15.96	17623	6.038	0.224	NA	0.03	0.143	-3.735	-56.971
78	1	78	2.351	2.221	16.17	9670	6.093	0.278	NA	0.055	0.262	91.241	94.975
79	1	79	2.404	2.201	16.38	18496	6.149	0.268	NA	0.056	0.267	-20.687	-111.928
80	1	80	2.434	2.125	16.59	21433	6.231	0.21	NA	0.082	0.39	-68.236	-47.549
81	1	81	2.576	2.198	16.8	29668	6.39	0.355	NA	0.159	0.759	27.078	95.314
82	1	82	2.553	2.239	17.01	30491	6.438	0.372	NA	0.048	0.226	118.558	91.481
83	1	83	2.521	2.173	17.22	25546	6.512	0.3	NA	0.074	0.351	-115.845	125.597
84	1	84	2.564	2.236	17.43	32610	6.588	0.376	NA	0.077	0.365	55.62	171.464
85	1	85	2.559	2.318	17.64	28520	6.67	0.44	NA	0.082	0.39	93.689	38.07
86	1	86	2.563	2.362	17.85	31223	6.714	0.479	NA	0.044	0.209	85.009	-8.68
87	1	87	2.556	2.37	18.06	34380	6.725	0.484	NA	0.011	0.051	126.669	41.66
88	1	88	2.505	2.239	18.27	27182	6.866	0.345	NA	0.141	0.67	-111.287	122.043
89	1	89	2.475	2.17	18.48	31366	6.941	0.27	NA	0.075	0.358	-113.832	-2.545
90	1	90	2.45	2.204	18.69	34792	6.983	0.288	NA	0.042	0.2	126.34	-119.828
91	1	91	2.438	2.146	18.9	33917	7.042	0.23	NA	0.06	0.284	-101.47	132.19
92	1	92	2.476	2.179	19.11	29988	7.092	0.278	NA	0.05	0.24	41.445	142.915
93	1	93	2.474	2.177	19.32	34186	7.095	0.275	NA	0.003	0.014	-119.605	-161.05
94	1	94	2.505	2.24	19.53	24759	7.166	0.345	NA	0.07	0.335	63.828	-176.567
95	1	95	2.516	2.146	19.74	26713	7.26	0.276	NA	0.094	0.45	-83.826	-147.654
96	1	96	2.511	2.056	19.95	28507	7.351	0.215	NA	0.09	0.43	-92.823	-8.997
97	1	97	2.479	2.134	20.16	26781	7.435	0.243	NA	0.085	0.403	112.35	-154.826
98	1	98	2.547	2.306	20.37	28919	7.621	0.424	NA	0.186	0.884	68.446	-43.904
99	1	99	2.569	2.209	20.58	30207	7.72	0.359	NA	0.1	0.474	-77.365	-145.81
100	1	100	2.484	2.058	20.79	32373	7.894	0.194	NA	0.173	0.826	-119.254	-41.89
101	1	101	2.477	2.072	21	30361	7.91	0.197	NA	0.016	0.078	116.679	-124.067
102	1	102	2.498	2.105	21.21	27351	7.949	0.234	NA	0.039	0.184	57.315	-59.364
103	1	103	2.499	2.126	21.42	32729	7.97	0.25	NA	0.021	0.101	86.334	29.019
104	1	104	2.56	2.231	21.63	34207	8.091	0.369	NA	0.121	0.576	59.571	-26.763
105	1	105	2.522	2.209	21.84	28584	8.135	0.329	NA	0.044	0.208	-150.205	150.225
106	1	106	2.534	2.275	22.05	22973	8.202	0.39	NA	0.067	0.32	79.701	-130.095
107	1	107	2.561	2.303	22.26	33819	8.24	0.428	NA	0.039	0.184	46.135	-33.566
108	1	108	2.489	2.282	22.47	28804	8.315	0.375	NA	0.075	0.357	-163.904	149.961
109	1	109	2.484	2.225	22.68	24458	8.373	0.322	NA	0.058	0.274	-95.14	68.764
110	1	110	2.522	2.318	22.89	34312	8.473	0.422	NA	0.101	0.479	67.68	162.82
111	1	111	2.564	2.295	23.1	30724	8.521	0.423	NA	0.047	0.225	-28.637	-96.317
112	1	112	2.49	2.289	23.31	34370	8.595	0.381	NA	0.074	0.354	-175.149	-146.513
113	1	113	2.503	2.373	23.52	33305	8.68	0.463	NA	0.085	0.405	81.194	-103.656
114	1	114	2.479	2.336	23.73	29587	8.724	0.42	NA	0.044	0.209	-123.205	155.6
115	1	115	2.565	2.509	23.94	29730	8.917	0.613	NA	0.193	0.919	63.339	-173.456
116	1	116	2.623	2.413	24.15	31095	9.028	0.554	NA	0.112	0.531	-58.908	-122.246
117	1	117	2.635	2.393	24.36	34321	9.052	0.544	NA	0.024	0.114	-58.55	0.358
118	1	118	2.532	2.291	24.57	34359	9.197	0.403	NA	0.145	0.689	-135.535	-76.986
119	1	119	2.51	2.239	24.78	25344	9.253	0.347	NA	0.056	0.269	-112.599	22.936
120	1	120	2.526	2.342	24.99	21482	9.357	0.445	NA	0.104	0.493	81.374	-166.027
121	1	121	2.56	2.249	25.2	21960	9.456	0.383	NA	0.099	0.472	-69.901	-151.275
122	1	122	2.54	2.325	25.41	23263	9.535	0.436	NA	0.079	0.377	104.976	174.876
123	1	123	2.501	2.457	25.62	33371	9.673	0.542	NA	0.138	0.655	106.034	1.058
124	1	124	2.525	2.361	25.83	33062	9.772	0.461	NA	0.099	0.472	-76.251	177.715
125	1	125	2.535	2.525	26.04	33625	9.936	0.617	NA	0.165	0.784	86.489	162.74
126	1	126	2.477	2.387	26.25	27904	10.086	0.468	NA	0.15	0.712	-113.031	160.48
127	1	127	2.464	2.463	26.46	24727	10.163	0.537	NA	0.077	0.364	99.39	-147.579
128	1	128	2.389	2.449	26.67	22276	10.239	0.509	NA	0.076	0.363	-169.603	91.008
129	1	129	2.44	2.415	26.88	28657	10.299	0.485	NA	0.061	0.289	-34.005	135.597
130	1	130	2.451	2.452	27.09	23850	10.338	0.523	NA	0.038	0.182	72.308	106.313
131	1	131	2.403	2.35	27.3	30739	10.45	0.413	NA	0.113	0.537	-115.097	172.595
132	1	132	2.274	2.235	27.51	22641	10.623	0.296	NA	0.173	0.823	-138.282	-23.184
133	1	133	2.24	2.249	27.72	25828	10.66	0.318	NA	0.037	0.177	156.449	-65.27
134	1	134	2.262	2.321	27.93	31072	10.735	0.383	NA	0.075	0.357	73.415	-83.034
135	1	135	2.219	2.29	28.14	29779	10.789	0.363	NA	0.053	0.254	-143.95	142.635
136	1	136	2.217	2.328	28.35	25774	10.827	0.4	NA	0.038	0.181	92.721	-123.329
137	1	137	2.469	2.42	28.56	19123	11.095	0.497	NA	0.268	1.278	20.043	-72.678
138	1	138	2.379	2.372	28.77	17681	11.197	0.431	NA	0.102	0.485	-151.939	-171.982
139	1	139	2.409	2.328	28.98	11283	11.25	0.393	NA	0.053	0.252	-55.864	96.075
140	1	140	2.295	2.375	29.19	21339	11.373	0.432	NA	0.123	0.587	157.588	-146.548
141	1	141	2.213	2.298	29.4	15232	11.485	0.372	NA	0.112	0.535	-136.626	65.786
142	1	142	2.263	2.322	29.61	18378	11.54	0.384	NA	0.055	0.261	26.068	162.694
143	1	143	2.311	2.333	29.82	15886	11.59	0.39	NA	0.05	0.236	13.175	-12.894
144	1	144	2.345	2.264	30.03	18687	11.667	0.321	NA	0.077	0.367	-63.443	-76.617
145	1	145	2.382	2.277	30.24	22190	11.705	0.338	NA	0.039	0.184	19.247	82.69
146	1	146	2.381	2.201	30.45	19357	11.781	0.263	NA	0.076	0.361	-90.952	-110.199
147	1	147	2.381	2.127	30.66	18097	11.855	0.191	NA	0.074	0.352	-89.3	1.652
148	1	148	2.329	2.283	30.87	15065	12.02	0.34	NA	0.165	0.785	108.466	-162.234
149	1	149	2.268	2.313	31.08	21399	12.089	0.374	NA	0.068	0.326	154.049	45.583
150	1	150	2.314	2.228	31.29	16546	12.186	0.284	NA	0.097	0.464	-61.338	144.613
151	1	151	2.385	2.254	31.5	15065	12.261	0.315	NA	0.075	0.358	20.053	81.391
152	1	152	2.344	2.309	31.71	17363	12.329	0.365	NA	0.068	0.325	126.632	106.579
153	1	153	2.425	2.253	31.92	27003	12.427	0.324	NA	0.098	0.465	-34.5	-161.131
154	1	154	2.48	2.338	32.13	23583	12.528	0.423	NA	0.101	0.483	57.073	91.573
155	1	155	2.451	2.272	32.34	28791	12.601	0.351	NA	0.072	0.343	-113.854	-170.927
156	1	156	2.477	2.256	32.55	25320	12.632	0.346	NA	0.031	0.148	-32.08	81.774
157	1	157	2.559	2.258	32.76	19750	12.713	0.39	NA	0.082	0.389	1.519	33.6
158	1	158	2.614	2.321	32.97	13572	12.797	0.474	NA	0.084	0.399	48.743	47.224
159	1	159	2.622	2.401	33.18	16569	12.878	0.544	NA	0.081	0.384	84.005	35.261
160	1	160	2.602	2.476	33.39	13696	12.955	0.599	NA	0.078	0.371	105.199	21.195
161	1	161	2.618	2.59	33.6	15916	13.07	0.708	NA	0.114	0.545	81.857	-23.342
162	1	162	2.63	2.472	33.81	19313	13.189	0.608	NA	0.119	0.565	-84.392	-166.249
163	1	163	2.571	2.379	34.02	20703	13.298	0.499	NA	0.11	0.522	-122.445	-38.053
164	1	164	2.539	2.406	34.23	10440	13.34	0.508	NA	0.042	0.199	139.472	-98.083
165	1	165	2.525	2.391	34.44	11042	13.361	0.489	NA	0.021	0.098	-131.586	88.943
166	1	166	2.551	2.367	34.65	10047	13.396	0.479	NA	0.035	0.166	-42.411	89.175
167	1	167	2.493	2.308	34.86	7018	13.479	0.4	NA	0.083	0.397	-134.585	-92.174
168	1	168	2.527	2.306	35.07	10470	13.514	0.413	NA	0.035	0.166	-3.706	130.879
169	1	169	2.526	2.268	35.28	13220	13.551	0.38	NA	0.037	0.177	-92.867	-89.16
170	1	170	2.311	2.192	35.49	9717	13.779	0.248	NA	0.228	1.087	-160.355	-67.488
171	1	171	2.497	2.206	35.7	20113	13.966	0.312	NA	0.187	0.89	4.304	164.659
172	1	172	2.464	2.205	35.91	13644	13.999	0.295	NA	0.033	0.159	-179.455	176.241
173	1	173	2.432	2.245	36.12	12838	14.05	0.319	NA	0.051	0.243	128.465	-52.08
174	1	174	2.512	2.3	36.33	15411	14.148	0.401	NA	0.097	0.464	34.129	-94.336
175	1	175	2.527	2.405	36.54	9791	14.254	0.503	NA	0.106	0.507	82.131	48.002
176	1	176	2.521	2.446	36.75	12270	14.295	0.538	NA	0.041	0.194	99.146	17.015
177	1	177	2.533	2.452	36.96	21476	14.309	0.548	NA	0.014	0.067	26.161	-72.985
178	1	178	2.408	2.351	37.17	18299	14.47	0.415	NA	0.161	0.767	-141.187	-167.348
179	1	179	2.417	2.303	37.38	16209	14.519	0.37	NA	0.049	0.233	-79.101	62.085
180	1	180	2.379	2.289	37.59	14615	14.559	0.349	NA	0.04	0.19	-160.104	-81.003
181	1	181	2.385	2.273	37.8	15082	14.576	0.335	NA	0.017	0.081	-70.052	90.052
182	1	182	2.441	2.365	38.01	17098	14.683	0.436	NA	0.107	0.511	58.502	128.554
183	1	183	2.517	2.412	38.22	16618	14.773	0.506	NA	0.09	0.427	31.99	-26.512
184	1	184	2.552	2.482	38.43	9467	14.851	0.583	NA	0.078	0.371	63.247	31.257
185	1	185	2.448	2.502	38.64	8535	14.957	0.571	NA	0.106	0.507	169.199	105.951
186	1	186	2.45	2.412	38.85	4085	15.048	0.484	NA	0.09	0.43	-88.682	102.119
187	1	187	2.255	2.458	39.06	8029	15.248	0.52	NA	0.201	0.955	166.49	-104.827
188	1	188	2.298	2.354	39.27	6289	15.362	0.411	NA	0.114	0.541	-67.578	125.932
189	1	189	2.271	2.265	39.48	5414	15.454	0.326	NA	0.092	0.44	-107.018	-39.44
190	1	190	2.375	2.317	39.69	9380	15.571	0.376	NA	0.117	0.555	26.44	133.458
191	1	191	2.39	2.281	39.9	15462	15.609	0.343	NA	0.039	0.184	-68.2	-94.64
192	1	192	2.365	2.174	40.11	7776	15.72	0.233	NA	0.11	0.526	-102.972	-34.773
193	1	193	2.331	2.142	40.32	12556	15.767	0.198	NA	0.047	0.224	-137.241	-34.269
194	1	194	2.314	2.104	40.53	6591	15.807	0.161	NA	0.041	0.194	-113.57	23.671
195	1	195	2.264	2.169	40.74	9105	15.889	0.234	NA	0.082	0.389	128.337	-118.093
196	1	196	2.243	2.084	40.95	6941	15.976	0.163	NA	0.087	0.415	-103.566	128.097
197	1	197	2.335	2.276	41.16	8915	16.19	0.332	NA	0.213	1.015	64.435	168.001
198	1	198	2.409	2.321	41.37	11138	16.276	0.386	NA	0.087	0.413	31.522	-32.912
199	1	199	2.31	2.286	41.58	9395	16.381	0.343	NA	0.105	0.499	-160.379	168.099
200	1	200	2.304	2.38	41.79	21026	16.475	0.437	NA	0.094	0.45	94.063	-105.558
