# Supplementary material for: Random sub-diffusion and capture of genes by the nuclear pore reduces dynamics and coordinates inter-chromosomal movement
Source: eLife. 2021 May 18;10:e66238. doi: 10.7554/eLife.66238 (PMC8195609; doi:10.7554/eLife.66238)
Supplement: Figure 6—source data 1. [file elife-66238-fig6-data1.zip › CLUST_DB/CLUST_HIS4dip_MinusH/200206_QuickCap_H4dip_MinusH_Pri_07.csv]

Nr	TID	PID	x [micron]	y [micron]	t [sec]	I [val]	Len [micron]	D2S [micron]	D2R [micron]	D2P [micron]	v [micron/sec]	α [deg]	Δα [deg]
1	1	1	1.977	1.923	0	11880	0	0	NA	NA	NA	NA	NA
2	1	2	1.956	1.892	0.21	9252	0.037	0.037	NA	0.037	0.177	-125.377	NA
3	1	3	1.912	1.964	0.42	8746	0.121	0.077	NA	0.084	0.4	121.249	-113.374
4	1	4	1.987	1.924	0.63	5171	0.206	0.01	NA	0.085	0.406	-28.21	-149.46
5	1	5	1.991	1.916	0.84	6250	0.215	0.015	NA	0.009	0.042	-64.818	-36.608
6	1	6	1.967	2.042	1.05	5855	0.344	0.12	NA	0.129	0.614	100.74	165.559
7	1	7	1.949	2.035	1.26	6609	0.364	0.116	NA	0.02	0.093	-156.568	102.692
8	1	8	1.865	2.123	1.47	6521	0.485	0.229	NA	0.121	0.578	133.524	-69.908
9	1	9	1.913	2.06	1.68	5599	0.564	0.152	NA	0.079	0.375	-53.062	173.414
10	1	10	1.901	2.064	1.89	5691	0.576	0.16	NA	0.012	0.058	161.058	-145.88
11	1	11	1.919	2.143	2.1	12063	0.657	0.228	NA	0.081	0.386	77.144	-83.914
12	1	12	1.906	2.127	2.31	11876	0.678	0.216	NA	0.021	0.1	-130.449	152.407
13	1	13	1.99	2.126	2.52	10653	0.763	0.203	NA	0.084	0.402	-0.827	129.622
14	1	14	2.026	2.063	2.73	13497	0.835	0.148	NA	0.072	0.344	-60.465	-59.638
15	1	15	2.027	2.043	2.94	13934	0.854	0.131	NA	0.019	0.092	-85.603	-25.138
16	1	16	2.017	2.076	3.15	12352	0.889	0.159	NA	0.035	0.164	106.354	-168.043
17	1	17	1.935	2.009	3.36	12078	0.996	0.097	NA	0.107	0.508	-141.055	112.592
18	1	18	1.882	2.061	3.57	13734	1.07	0.169	NA	0.074	0.354	135.477	-83.468
19	1	19	1.885	2.106	3.78	15886	1.114	0.205	NA	0.044	0.211	85.287	-50.19
20	1	20	1.921	2.095	3.99	13851	1.151	0.181	NA	0.037	0.176	-17.119	-102.406
21	1	21	1.945	2.008	4.2	14376	1.242	0.091	NA	0.091	0.431	-74.216	-57.097
22	1	22	1.989	1.997	4.41	17538	1.287	0.075	NA	0.045	0.216	-13.703	60.513
23	1	23	1.976	1.996	4.62	14118	1.3	0.073	NA	0.013	0.063	-174.74	-161.036
24	1	24	1.951	2.013	4.83	20004	1.331	0.094	NA	0.031	0.146	145.736	-39.524
25	1	25	1.943	2.015	5.04	18547	1.339	0.099	NA	0.008	0.037	162.584	16.848
26	1	26	1.953	2.012	5.25	19453	1.35	0.093	NA	0.011	0.05	-17.678	179.737
27	1	27	1.946	1.999	5.46	22811	1.364	0.083	NA	0.015	0.071	-121.511	-103.833
28	1	28	1.923	2.033	5.67	19274	1.405	0.123	NA	0.04	0.193	123.18	-115.308
29	1	29	1.919	2.048	5.88	17408	1.42	0.138	NA	0.015	0.074	106.768	-16.412
30	1	30	1.911	1.979	6.09	13452	1.49	0.087	NA	0.07	0.333	-96.54	156.692
31	1	31	1.927	1.978	6.3	11716	1.507	0.074	NA	0.017	0.079	-3.118	93.422
32	1	32	1.902	2.004	6.51	13041	1.543	0.111	NA	0.036	0.173	134.548	137.666
33	1	33	1.9	2.022	6.72	16482	1.562	0.126	NA	0.019	0.089	97.79	-36.758
34	1	34	1.891	2.015	6.93	22466	1.573	0.126	NA	0.011	0.053	-138.321	123.889
35	1	35	1.923	2.022	7.14	25585	1.606	0.114	NA	0.033	0.157	13.252	151.573
36	1	36	1.96	1.969	7.35	27360	1.67	0.05	NA	0.064	0.306	-55.44	-68.692
37	1	37	2.002	1.973	7.56	22924	1.713	0.056	NA	0.042	0.202	5.052	60.491
38	1	38	1.946	1.953	7.77	19347	1.772	0.044	NA	0.059	0.282	-160.579	-165.631
39	1	39	2.01	1.928	7.98	14790	1.84	0.033	NA	0.068	0.326	-21.751	138.829
40	1	40	1.902	1.789	8.19	2455	2.016	0.154	NA	0.176	0.838	-127.637	-105.887
41	1	41	1.973	2.024	8.4	11507	2.262	0.102	NA	0.246	1.171	73.316	-159.047
42	1	42	2.003	1.994	8.61	21152	2.305	0.076	NA	0.043	0.203	-44.823	-118.139
43	1	43	1.997	1.969	8.82	28061	2.33	0.051	NA	0.026	0.122	-103.319	-58.496
44	1	44	1.879	1.938	9.03	26943	2.452	0.099	NA	0.122	0.58	-165.143	-61.824
45	1	45	1.859	1.96	9.24	24808	2.482	0.124	NA	0.03	0.142	132.855	-62.002
46	1	46	1.926	1.927	9.45	16409	2.556	0.052	NA	0.074	0.353	-26.242	-159.097
47	1	47	1.94	1.95	9.66	14545	2.582	0.046	NA	0.027	0.126	57.888	84.13
48	1	48	1.944	1.96	9.87	24204	2.593	0.05	NA	0.011	0.052	65.965	8.078
49	1	49	1.963	1.956	10.08	19398	2.613	0.036	NA	0.019	0.092	-9.974	-75.939
50	1	50	1.943	1.993	10.29	20194	2.655	0.078	NA	0.042	0.2	118.441	128.415
51	1	51	1.985	1.993	10.5	15313	2.696	0.071	NA	0.041	0.197	0.162	-118.279
52	1	52	1.929	1.968	10.71	17777	2.757	0.066	NA	0.061	0.291	-155.892	-156.054
53	1	53	1.951	2.003	10.92	23923	2.798	0.084	NA	0.041	0.194	57.497	-146.612
54	1	54	1.987	1.979	11.13	20876	2.841	0.057	NA	0.043	0.205	-33.577	-91.073
55	1	55	1.962	1.999	11.34	26728	2.873	0.078	NA	0.032	0.154	140.895	174.472
56	1	56	1.907	1.977	11.55	16326	2.932	0.089	NA	0.059	0.28	-157.991	61.113
57	1	57	1.916	1.995	11.76	20215	2.952	0.095	NA	0.02	0.095	62.369	-139.639
58	1	58	1.962	2.002	11.97	16740	2.998	0.081	NA	0.046	0.221	8.581	-53.788
59	1	59	1.933	2.063	12.18	13783	3.066	0.148	NA	0.068	0.325	115.362	106.781
60	1	60	1.898	2.044	12.39	21207	3.106	0.145	NA	0.04	0.19	-151.363	93.276
61	1	61	1.869	2.022	12.6	26980	3.143	0.147	NA	0.037	0.174	-143.176	8.186
62	1	62	1.85	2.038	12.81	22854	3.167	0.172	NA	0.024	0.116	141.365	-75.459
63	1	63	1.814	2.02	13.02	27818	3.207	0.19	NA	0.039	0.188	-153.204	65.431
64	1	64	1.811	1.953	13.23	31989	3.274	0.169	NA	0.067	0.32	-93.225	59.979
65	1	65	1.832	2.026	13.44	27946	3.351	0.179	NA	0.077	0.366	74.114	167.339
66	1	66	1.857	2.028	13.65	25838	3.376	0.16	NA	0.026	0.122	2.455	-71.659
67	1	67	1.856	1.998	13.86	24864	3.406	0.143	NA	0.03	0.141	-93.146	-95.601
68	1	68	1.844	1.968	14.07	24590	3.439	0.141	NA	0.033	0.155	-110.619	-17.473
69	1	69	1.86	2.019	14.28	25311	3.492	0.151	NA	0.054	0.255	72.488	-176.893
70	1	70	1.859	2.01	14.49	14752	3.501	0.147	NA	0.009	0.041	-95.015	-167.503
71	1	71	1.919	2.045	14.7	13397	3.569	0.136	NA	0.069	0.327	30.564	125.579
72	1	72	1.942	2.09	14.91	15987	3.62	0.171	NA	0.051	0.242	62.009	31.445
73	1	73	1.927	2.024	15.12	15313	3.688	0.113	NA	0.067	0.321	-103.432	-165.441
74	1	74	1.923	2.028	15.33	14293	3.693	0.119	NA	0.006	0.026	126.767	-129.802
75	1	75	1.964	2.053	15.54	9821	3.741	0.131	NA	0.047	0.226	31.04	-95.727
76	1	76	1.92	2.018	15.75	16925	3.797	0.111	NA	0.056	0.269	-141.111	-172.151
77	1	77	1.862	2.029	15.96	13971	3.856	0.157	NA	0.059	0.282	168.737	-50.152
78	1	78	1.892	2.063	16.17	11266	3.901	0.164	NA	0.045	0.212	48.524	-120.213
79	1	79	1.821	1.994	16.38	13747	3.999	0.172	NA	0.099	0.47	-135.709	175.767
80	1	80	1.904	2.007	16.59	12177	4.083	0.112	NA	0.084	0.4	9.43	145.139
81	1	81	1.978	2.04	16.8	16864	4.165	0.117	NA	0.081	0.388	23.58	14.149
82	1	82	1.915	2.091	17.01	18203	4.246	0.18	NA	0.081	0.387	140.924	117.344
83	1	83	1.867	1.997	17.22	12667	4.352	0.133	NA	0.106	0.503	-116.893	102.183
84	1	84	1.871	2.022	17.43	11366	4.376	0.145	NA	0.025	0.118	80.807	-162.3
85	1	85	1.821	1.98	17.64	9491	4.441	0.166	NA	0.065	0.308	-140.606	138.587
86	1	86	1.747	1.971	17.85	11351	4.516	0.235	NA	0.075	0.358	-172.864	-32.258
87	1	87	1.798	2.005	18.06	14116	4.578	0.197	NA	0.062	0.294	33.442	-153.694
88	1	88	1.705	1.965	18.27	12174	4.679	0.275	NA	0.101	0.482	-156.522	170.036
89	1	89	1.713	1.966	18.48	13083	4.687	0.268	NA	0.007	0.035	6.712	163.234
90	1	90	1.772	1.997	18.69	12962	4.754	0.218	NA	0.067	0.32	28.075	21.363
91	1	91	1.828	2.029	18.9	8861	4.818	0.183	NA	0.064	0.304	29.369	1.294
92	1	92	1.849	2.037	19.11	9205	4.841	0.172	NA	0.023	0.109	21.441	-7.927
93	1	93	1.807	2.011	19.32	16738	4.89	0.192	NA	0.049	0.234	-148.653	-170.095
94	1	94	1.801	1.966	19.53	16413	4.936	0.181	NA	0.046	0.22	-97.095	51.558
95	1	95	1.813	1.988	19.74	12081	4.961	0.177	NA	0.025	0.12	63.618	160.713
96	1	96	1.778	1.954	19.95	18434	5.009	0.201	NA	0.048	0.229	-135.298	161.084
97	1	97	1.822	2.047	20.16	14359	5.112	0.199	NA	0.102	0.487	64.781	-159.922
98	1	98	1.934	2.036	20.37	11468	5.224	0.121	NA	0.113	0.536	-5.623	-70.403
99	1	99	1.853	2.013	20.58	11876	5.309	0.154	NA	0.084	0.402	-164.172	-158.55
100	1	100	1.842	2.028	20.79	16258	5.327	0.172	NA	0.019	0.089	125.984	-69.843
101	1	101	1.799	2.031	21	15101	5.37	0.209	NA	0.043	0.205	175.511	49.526
102	1	102	1.778	2.027	21.21	15660	5.392	0.225	NA	0.021	0.102	-167.932	16.557
103	1	103	1.804	2.024	21.42	16819	5.418	0.201	NA	0.026	0.125	-5.213	162.719
104	1	104	1.746	2.03	21.63	15153	5.476	0.255	NA	0.058	0.276	174.245	179.458
105	1	105	1.756	1.969	21.84	14244	5.538	0.226	NA	0.062	0.295	-81.056	104.699
106	1	106	1.811	1.93	22.05	12546	5.605	0.166	NA	0.068	0.322	-35.27	45.786
107	1	107	1.779	1.903	22.26	14112	5.647	0.199	NA	0.042	0.199	-140.929	-105.659
108	1	108	1.791	1.984	22.47	18434	5.729	0.196	NA	0.082	0.389	81.294	-137.777
109	1	109	1.799	2.015	22.68	13514	5.76	0.201	NA	0.031	0.15	76.151	-5.143
110	1	110	1.766	2.002	22.89	14965	5.796	0.226	NA	0.035	0.168	-158.72	125.129
111	1	111	1.816	2.04	23.1	11711	5.859	0.199	NA	0.064	0.303	37.208	-164.071
112	1	112	1.868	2.036	23.31	13352	5.911	0.158	NA	0.051	0.244	-5.285	-42.494
113	1	113	1.925	2.05	23.52	17126	5.97	0.138	NA	0.059	0.281	14.249	19.534
114	1	114	1.909	1.989	23.73	18557	6.033	0.095	NA	0.063	0.301	-104.167	-118.415
115	1	115	1.99	1.998	23.94	16883	6.114	0.076	NA	0.081	0.387	6.174	110.341
116	1	116	1.92	2.01	24.15	19662	6.185	0.105	NA	0.071	0.339	169.62	163.446
117	1	117	1.886	2.041	24.36	12663	6.231	0.15	NA	0.046	0.219	137.572	-32.048
118	1	118	1.88	2.017	24.57	18839	6.257	0.135	NA	0.026	0.122	-103.839	118.589
119	1	119	1.907	2.055	24.78	14048	6.304	0.15	NA	0.047	0.225	54.521	158.36
120	1	120	1.859	2.075	24.99	16597	6.356	0.193	NA	0.052	0.249	157.456	102.935
121	1	121	1.878	2.069	25.2	15872	6.376	0.177	NA	0.02	0.095	-17.424	-174.88
122	1	122	1.887	2.09	25.41	13747	6.398	0.19	NA	0.022	0.106	66.381	83.805
123	1	123	1.956	2.069	25.62	14500	6.47	0.148	NA	0.072	0.341	-16.589	-82.97
124	1	124	1.965	2.085	25.83	15822	6.488	0.163	NA	0.018	0.087	58.704	75.293
125	1	125	1.944	2.055	26.04	11620	6.525	0.137	NA	0.037	0.174	-125.131	176.165
126	1	126	1.988	2.091	26.25	17356	6.582	0.169	NA	0.057	0.271	39.312	164.443
127	1	127	1.981	2.108	26.46	17260	6.6	0.185	NA	0.018	0.087	111.693	72.38
128	1	128	1.985	2.093	26.67	19620	6.615	0.17	NA	0.016	0.074	-77.966	170.342
129	1	129	1.981	2.078	26.88	19103	6.631	0.156	NA	0.015	0.072	-102.423	-24.458
130	1	130	1.929	2.048	27.09	7135	6.691	0.135	NA	0.061	0.289	-150.677	-48.254
131	1	131	2.064	2.088	27.3	7903	6.832	0.187	NA	0.141	0.673	16.232	166.909
132	1	132	2.12	2.09	27.51	19155	6.889	0.22	NA	0.056	0.267	2.407	-13.825
133	1	133	2.053	2.058	27.72	15929	6.963	0.156	NA	0.074	0.352	-154.618	-157.025
134	1	134	2.084	2.114	27.93	15291	7.026	0.219	NA	0.063	0.302	61.612	-143.769
135	1	135	2.063	2.13	28.14	19788	7.052	0.224	NA	0.026	0.124	143.446	81.833
136	1	136	2.075	2.111	28.35	23731	7.074	0.213	NA	0.022	0.106	-55.106	161.448
137	1	137	2.091	2.078	28.56	22419	7.111	0.192	NA	0.037	0.176	-65.717	-10.611
138	1	138	2.098	2.077	28.77	18534	7.119	0.196	NA	0.008	0.037	-8.332	57.385
139	1	139	1.94	2.083	28.98	19018	7.278	0.165	NA	0.159	0.755	177.772	-173.896
140	1	140	1.967	2.097	29.19	21725	7.308	0.175	NA	0.031	0.145	27.134	-150.638
141	1	141	1.923	2.041	29.4	15447	7.379	0.13	NA	0.071	0.339	-128.098	-155.232
142	1	142	1.938	2.081	29.61	16960	7.423	0.163	NA	0.043	0.206	69.265	-162.637
143	1	143	1.908	2.019	29.82	17425	7.492	0.119	NA	0.069	0.329	-116.348	174.387
144	1	144	1.88	2.027	30.03	17687	7.52	0.143	NA	0.029	0.136	163.971	-79.681
145	1	145	1.931	2.019	30.24	12706	7.571	0.108	NA	0.051	0.243	-8.851	-172.822
146	1	146	1.958	2.051	30.45	11914	7.613	0.13	NA	0.042	0.199	48.312	57.163
147	1	147	1.943	2.035	30.66	8740	7.635	0.118	NA	0.022	0.106	-135.691	175.997
148	1	148	1.924	2.003	30.87	3020	7.672	0.097	NA	0.037	0.176	-120.491	15.199
149	1	149	1.853	1.973	31.08	7551	7.75	0.135	NA	0.078	0.369	-156.974	-36.483
150	1	150	1.839	1.987	31.29	7776	7.769	0.152	NA	0.019	0.092	133.089	-69.937
151	1	151	1.903	2.043	31.5	10481	7.854	0.142	NA	0.085	0.404	41.548	-91.541
152	1	152	1.813	2.005	31.71	8198	7.952	0.184	NA	0.098	0.466	-157.103	161.35
153	1	153	1.744	1.901	31.92	7991	8.077	0.234	NA	0.125	0.596	-123.212	33.89
154	1	154	1.837	2.008	32.13	8341	8.219	0.164	NA	0.142	0.678	49.185	172.397
155	1	155	1.842	1.981	32.34	8294	8.247	0.148	NA	0.028	0.132	-80.898	-130.083
156	1	156	1.803	1.969	32.55	10429	8.287	0.18	NA	0.04	0.191	-162.719	-81.822
157	1	157	1.938	2.055	32.76	9619	8.447	0.138	NA	0.16	0.763	32.507	-164.773
158	1	158	1.913	2.035	32.97	6790	8.48	0.13	NA	0.032	0.154	-141.979	-174.486
159	1	159	1.951	2.008	33.18	5527	8.526	0.09	NA	0.046	0.221	-35.039	106.94
160	1	160	1.929	2.02	33.39	10967	8.551	0.109	NA	0.024	0.116	151.169	-173.792
161	1	161	1.866	2.016	33.6	14201	8.614	0.145	NA	0.064	0.303	-175.967	32.865
162	1	162	1.886	2.002	33.81	9410	8.639	0.121	NA	0.025	0.117	-35.089	140.878
163	1	163	1.909	2.014	34.02	10914	8.665	0.114	NA	0.026	0.123	28.014	63.103
164	1	164	2.017	2.081	34.23	25565	8.792	0.164	NA	0.127	0.606	32.096	4.082
165	1	165	1.865	2.023	34.44	8846	8.954	0.15	NA	0.162	0.772	-158.803	169.101
166	1	166	1.957	2	34.65	11502	9.048	0.081	NA	0.094	0.448	-13.652	145.151
167	1	167	1.881	1.911	34.86	11541	9.165	0.097	NA	0.117	0.559	-130.091	-116.439
168	1	168	1.934	2.011	35.07	15093	9.278	0.098	NA	0.113	0.537	62.424	-167.485
169	1	169	1.965	2.044	35.28	15052	9.324	0.122	NA	0.045	0.217	46.288	-16.136
170	1	170	1.906	2.033	35.49	9954	9.384	0.132	NA	0.06	0.285	-170.257	143.455
171	1	171	1.918	2.046	35.7	13851	9.401	0.137	NA	0.018	0.084	47.206	-142.536
172	1	172	1.916	2.043	35.91	14060	9.406	0.135	NA	0.004	0.021	-119.573	-166.779
173	1	173	1.877	2.007	36.12	5674	9.458	0.131	NA	0.052	0.25	-137.645	-18.072
174	1	174	1.749	1.911	36.33	16170	9.618	0.229	NA	0.16	0.764	-143.122	-5.477
175	1	175	1.831	1.999	36.54	4403	9.739	0.165	NA	0.12	0.572	46.815	-170.064
176	1	176	1.891	2.02	36.75	10112	9.802	0.13	NA	0.063	0.301	19.694	-27.12
177	1	177	1.911	2.063	36.96	13320	9.849	0.155	NA	0.047	0.225	64.635	44.941
178	1	178	1.816	2.011	37.17	6421	9.956	0.184	NA	0.108	0.512	-151.541	143.824
179	1	179	1.763	1.985	37.38	6993	10.016	0.223	NA	0.06	0.284	-153.657	-2.116
180	1	180	1.779	2.029	37.59	7837	10.063	0.225	NA	0.047	0.223	69.748	-136.595
181	1	181	1.795	1.984	37.8	8753	10.11	0.192	NA	0.047	0.225	-70.198	-139.947
182	1	182	1.805	1.988	38.01	9664	10.121	0.184	NA	0.011	0.053	20.717	90.916
183	1	183	1.753	1.961	38.22	9350	10.181	0.228	NA	0.059	0.282	-152.304	-173.021
184	1	184	1.742	1.972	38.43	10532	10.196	0.24	NA	0.015	0.073	135.146	-72.55
185	1	185	1.727	1.963	38.64	10457	10.213	0.253	NA	0.017	0.081	-150.64	74.214
186	1	186	1.722	2.008	38.85	11872	10.258	0.269	NA	0.045	0.214	96.573	-112.787
187	1	187	1.729	1.987	39.06	10363	10.28	0.257	NA	0.022	0.104	-71.736	-168.309
188	1	188	1.718	2.003	39.27	11453	10.299	0.271	NA	0.019	0.09	124.861	-163.403
189	1	189	1.634	2.029	39.48	10899	10.386	0.359	NA	0.088	0.417	162.735	37.874
190	1	190	1.707	1.972	39.69	11618	10.478	0.275	NA	0.092	0.438	-37.869	159.396
191	1	191	1.868	2.048	39.9	7266	10.656	0.167	NA	0.178	0.846	25.302	63.171
192	1	192	1.863	1.982	40.11	11701	10.722	0.129	NA	0.066	0.315	-94.312	-119.614
193	1	193	1.912	1.98	40.32	3136	10.771	0.087	NA	0.049	0.234	-2.469	91.843
194	1	194	1.98	2.027	40.53	3818	10.854	0.105	NA	0.083	0.394	34.683	37.152
195	1	195	1.945	2.044	40.74	7771	10.892	0.126	NA	0.039	0.183	153.807	119.124
196	1	196	1.877	2.02	40.95	10847	10.964	0.14	NA	0.072	0.342	-160.53	45.663
197	1	197	1.893	2.039	41.16	12354	10.989	0.143	NA	0.024	0.116	49.467	-150.003
198	1	198	1.86	2.024	41.37	9548	11.025	0.155	NA	0.037	0.174	-155.972	154.562
199	1	199	1.856	1.998	41.58	6163	11.051	0.142	NA	0.026	0.125	-97.735	58.237
200	1	200	1.836	1.982	41.79	5892	11.077	0.154	NA	0.026	0.122	-143.128	-45.393
