# Supplementary material for: Random sub-diffusion and capture of genes by the nuclear pore reduces dynamics and coordinates inter-chromosomal movement
Source: eLife. 2021 May 18;10:e66238. doi: 10.7554/eLife.66238 (PMC8195609; doi:10.7554/eLife.66238)
Supplement: Figure 6—source data 1. [file elife-66238-fig6-data1.zip › CLUST_DB/CLUST_HIS4dip_MinusH/200206_QuickCap_H4dip_MinusH_Pri_08.csv]

Nr	TID	PID	x [micron]	y [micron]	t [sec]	I [val]	Len [micron]	D2S [micron]	D2R [micron]	D2P [micron]	v [micron/sec]	α [deg]	Δα [deg]
1	1	1	2.213	2.048	0	31345	0	0	NA	NA	NA	NA	NA
2	1	2	2.184	2.141	0.21	30353	0.097	0.097	NA	0.097	0.464	107.19	NA
3	1	3	2.178	2.112	0.42	26431	0.127	0.073	NA	0.03	0.142	-102.608	150.203
4	1	4	2.17	2.074	0.63	30233	0.166	0.05	NA	0.039	0.185	-100.842	1.766
5	1	5	2.266	2.086	0.84	28571	0.262	0.065	NA	0.096	0.457	7.226	108.068
6	1	6	2.219	2.045	1.05	32622	0.324	0.007	NA	0.062	0.295	-138.91	-146.136
7	1	7	2.176	2.049	1.26	29055	0.367	0.037	NA	0.043	0.206	174.775	-46.314
8	1	8	2.182	2.042	1.47	27104	0.376	0.032	NA	0.009	0.044	-48.436	136.789
9	1	9	2.196	2.08	1.68	28192	0.417	0.036	NA	0.04	0.193	69.775	118.21
10	1	10	2.282	2.063	1.89	28949	0.505	0.071	NA	0.088	0.418	-11.119	-80.894
11	1	11	2.346	2.075	2.1	31099	0.57	0.136	NA	0.065	0.311	10.271	21.39
12	1	12	2.286	2.067	2.31	29269	0.631	0.076	NA	0.061	0.29	-172.719	177.01
13	1	13	2.22	2.047	2.52	30278	0.699	0.008	NA	0.069	0.326	-162.943	9.776
14	1	14	2.228	2.081	2.73	23114	0.734	0.036	NA	0.035	0.166	77.561	-119.496
15	1	15	2.353	2.089	2.94	25781	0.859	0.146	NA	0.125	0.595	3.503	-74.058
16	1	16	2.373	2.071	3.15	23976	0.886	0.162	NA	0.027	0.128	-40.224	-43.727
17	1	17	2.327	2.1	3.36	30293	0.94	0.125	NA	0.054	0.258	148.361	-171.415
18	1	18	2.339	2.093	3.57	32070	0.954	0.134	NA	0.014	0.067	-29.742	-178.103
19	1	19	2.318	2.084	3.78	27581	0.978	0.111	NA	0.024	0.112	-157.478	-127.736
20	1	20	2.364	2.1	3.99	32345	1.027	0.16	NA	0.049	0.233	19.068	176.546
21	1	21	2.368	2.109	4.2	29152	1.037	0.167	NA	0.01	0.047	61.856	42.789
22	1	22	2.361	2.092	4.41	22195	1.055	0.155	NA	0.018	0.087	-112.508	-174.365
23	1	23	2.327	2.072	4.62	16275	1.095	0.117	NA	0.04	0.189	-149.795	-37.286
24	1	24	2.178	2.066	4.83	13757	1.244	0.039	NA	0.149	0.711	-177.612	-27.818
25	1	25	2.211	2.035	5.04	23571	1.289	0.013	NA	0.045	0.214	-42.402	135.211
26	1	26	2.222	2.032	5.25	29017	1.3	0.018	NA	0.011	0.052	-17.13	25.271
27	1	27	2.181	2.044	5.46	30807	1.342	0.032	NA	0.042	0.2	163.548	-179.322
28	1	28	2.143	2.031	5.67	21728	1.382	0.072	NA	0.04	0.192	-160.614	35.838
29	1	29	2.082	2.058	5.88	20793	1.449	0.131	NA	0.067	0.319	155.861	-43.525
30	1	30	2.026	2.048	6.09	25930	1.506	0.187	NA	0.057	0.272	-170.387	33.752
31	1	31	2.005	2.069	6.3	23679	1.536	0.209	NA	0.03	0.143	135.59	-54.023
32	1	32	1.924	2.099	6.51	21847	1.622	0.294	NA	0.086	0.411	159.766	24.176
33	1	33	1.865	2.253	6.72	26156	1.786	0.403	NA	0.164	0.782	110.944	-48.822
34	1	34	1.916	2.226	6.93	27313	1.844	0.347	NA	0.057	0.272	-27.309	-138.253
35	1	35	1.886	2.196	7.14	22589	1.886	0.359	NA	0.042	0.202	-134.631	-107.322
36	1	36	1.876	2.16	7.35	15933	1.923	0.355	NA	0.037	0.176	-105.2	29.43
37	1	37	1.952	2.097	7.56	20497	2.022	0.265	NA	0.099	0.47	-39.603	65.597
38	1	38	2.034	2.09	7.77	19933	2.104	0.184	NA	0.082	0.39	-5.164	34.439
39	1	39	2.078	2.113	7.98	17469	2.154	0.15	NA	0.05	0.238	27.664	32.829
40	1	40	2.011	2.057	8.19	15972	2.241	0.202	NA	0.088	0.419	-140.162	-167.826
41	1	41	2.033	2.069	8.4	19274	2.267	0.181	NA	0.026	0.121	27.157	167.319
42	1	42	1.958	2.092	8.61	16428	2.346	0.259	NA	0.079	0.376	162.826	135.669
43	1	43	2.065	2.07	8.82	18585	2.455	0.149	NA	0.109	0.521	-11.707	-174.533
44	1	44	2.028	2.136	9.03	15432	2.531	0.205	NA	0.076	0.362	119.597	131.304
45	1	45	2.092	2.1	9.24	22301	2.605	0.131	NA	0.074	0.351	-28.631	-148.228
46	1	46	2.117	2.108	9.45	26090	2.631	0.113	NA	0.026	0.122	18.379	47.01
47	1	47	2.104	2.098	9.66	27359	2.647	0.119	NA	0.016	0.076	-140.308	-158.687
48	1	48	2.043	2.086	9.87	24100	2.709	0.174	NA	0.062	0.297	-168.661	-28.353
49	1	49	2.086	2.067	10.08	17655	2.755	0.128	NA	0.046	0.221	-23.539	145.122
50	1	50	2.097	2.083	10.29	22549	2.775	0.121	NA	0.019	0.092	53.33	76.869
51	1	51	2.113	2.133	10.5	32245	2.827	0.131	NA	0.053	0.25	72.63	19.3
52	1	52	2.085	2.135	10.71	28036	2.855	0.154	NA	0.028	0.133	176.35	103.72
53	1	53	2.111	2.14	10.92	26446	2.882	0.137	NA	0.026	0.126	12.094	-164.256
54	1	54	2.116	2.149	11.13	20974	2.891	0.14	NA	0.009	0.045	61.2	49.107
55	1	55	2.098	2.133	11.34	27031	2.914	0.143	NA	0.023	0.11	-138.761	160.039
56	1	56	2.168	2.097	11.55	24479	2.993	0.066	NA	0.079	0.375	-27.395	111.366
57	1	57	2.241	2.096	11.76	25593	3.066	0.056	NA	0.073	0.348	-0.998	26.397
58	1	58	2.203	2.091	11.97	19660	3.105	0.044	NA	0.039	0.184	-172.058	-171.061
59	1	59	2.246	2.088	12.18	25676	3.147	0.051	NA	0.043	0.203	-3.954	168.104
60	1	60	2.262	2.082	12.39	23392	3.164	0.06	NA	0.017	0.08	-18.278	-14.324
61	1	61	2.235	2.101	12.6	22485	3.197	0.058	NA	0.033	0.156	144.581	162.859
62	1	62	2.157	2.113	12.81	20866	3.275	0.085	NA	0.078	0.374	171.72	27.139
63	1	63	2.134	2.121	13.02	27231	3.3	0.108	NA	0.025	0.118	160.2	-11.52
64	1	64	2.156	2.152	13.23	18246	3.338	0.118	NA	0.038	0.18	53.507	-106.693
65	1	65	2.122	2.138	13.44	26976	3.375	0.128	NA	0.037	0.177	-158.611	147.882
66	1	66	2.083	2.135	13.65	22015	3.414	0.156	NA	0.039	0.184	-175.715	-17.104
67	1	67	2.061	2.186	13.86	26976	3.469	0.205	NA	0.056	0.265	113.46	-70.825
68	1	68	2.007	2.222	14.07	26246	3.534	0.269	NA	0.064	0.307	146.259	32.799
69	1	69	2.039	2.198	14.28	29352	3.574	0.229	NA	0.04	0.191	-37.175	176.566
70	1	70	2.029	2.147	14.49	21258	3.626	0.209	NA	0.052	0.247	-101.794	-64.619
71	1	71	2.031	2.16	14.7	22432	3.639	0.214	NA	0.013	0.063	79.64	-178.566
72	1	72	2.029	2.184	14.91	17572	3.663	0.229	NA	0.024	0.116	94.94	15.299
73	1	73	1.994	2.201	15.12	17491	3.702	0.267	NA	0.038	0.183	154.898	59.958
74	1	74	2.062	2.234	15.33	11778	3.777	0.24	NA	0.075	0.359	26.445	-128.453
75	1	75	2.043	2.23	15.54	17964	3.796	0.249	NA	0.019	0.091	-168.044	165.51
76	1	76	2.149	2.219	15.75	22382	3.903	0.182	NA	0.107	0.509	-6.068	161.976
77	1	77	2.098	2.202	15.96	20535	3.958	0.192	NA	0.054	0.258	-162.004	-155.936
78	1	78	2.05	2.188	16.17	21147	4.007	0.215	NA	0.05	0.236	-163.45	-1.446
79	1	79	2.036	2.219	16.38	21666	4.041	0.246	NA	0.034	0.163	114.355	-82.195
80	1	80	2.053	2.21	16.59	26664	4.061	0.228	NA	0.019	0.092	-28.091	-142.446
81	1	81	2.059	2.205	16.8	20797	4.068	0.22	NA	0.007	0.035	-40.785	-12.694
82	1	82	2.062	2.2	17.01	23473	4.075	0.214	NA	0.007	0.031	-59.025	-18.24
83	1	83	2.071	2.219	17.22	15165	4.096	0.222	NA	0.022	0.103	65.142	124.167
84	1	84	2.073	2.23	17.43	10143	4.107	0.229	NA	0.011	0.052	79.448	14.306
85	1	85	2.029	2.187	17.64	15564	4.169	0.23	NA	0.062	0.295	-135.806	144.746
86	1	86	2.066	2.211	17.85	9774	4.214	0.219	NA	0.045	0.215	33.301	169.107
87	1	87	2.098	2.221	18.06	17335	4.247	0.208	NA	0.033	0.157	17.255	-16.046
88	1	88	1.98	2.248	18.27	13612	4.369	0.308	NA	0.122	0.579	167.071	149.816
89	1	89	2.05	2.215	18.48	22978	4.447	0.233	NA	0.079	0.374	-25.512	167.416
90	1	90	2.097	2.196	18.69	17881	4.498	0.188	NA	0.051	0.241	-21.209	4.304
91	1	91	2.138	2.169	18.9	18267	4.547	0.142	NA	0.049	0.233	-34.518	-13.31
92	1	92	2.136	2.16	19.11	16174	4.556	0.136	NA	0.009	0.044	-103.282	-68.763
93	1	93	2.079	2.18	19.32	15146	4.616	0.188	NA	0.06	0.286	160.597	-96.121
94	1	94	2.101	2.146	19.53	9606	4.657	0.148	NA	0.04	0.192	-56.374	143.029
95	1	95	1.994	2.189	19.74	14097	4.772	0.261	NA	0.116	0.551	158.014	-145.612
96	1	96	2.13	2.152	19.95	13045	4.914	0.133	NA	0.141	0.674	-15.174	-173.188
97	1	97	2.193	2.161	20.16	17250	4.977	0.115	NA	0.063	0.298	7.984	23.158
98	1	98	2.244	2.176	20.37	16674	5.03	0.131	NA	0.053	0.255	15.714	7.73
99	1	99	2.244	2.177	20.58	11936	5.031	0.132	NA	0.001	0.007	99.442	83.728
100	1	100	2.12	2.166	20.79	12866	5.155	0.15	NA	0.124	0.59	-174.768	85.79
101	1	101	2.123	2.18	21	10760	5.17	0.159	NA	0.014	0.069	78.587	-106.645
102	1	102	2.06	2.2	21.21	10769	5.237	0.216	NA	0.067	0.318	162.143	83.557
103	1	103	2.089	2.193	21.42	13856	5.267	0.19	NA	0.031	0.146	-14.496	-176.64
104	1	104	2.125	2.188	21.63	17365	5.304	0.165	NA	0.037	0.174	-7.512	6.985
105	1	105	2.212	2.143	21.84	13309	5.401	0.095	NA	0.098	0.465	-27.588	-20.076
106	1	106	2.234	2.157	22.05	14208	5.428	0.111	NA	0.026	0.126	31.711	59.299
107	1	107	2.283	2.16	22.26	14047	5.476	0.132	NA	0.049	0.231	4.448	-27.264
108	1	108	2.289	2.23	22.47	6988	5.546	0.197	NA	0.07	0.332	85.276	80.828
109	1	109	2.278	2.222	22.68	12778	5.559	0.185	NA	0.013	0.064	-142.919	131.805
110	1	110	2.329	2.226	22.89	13527	5.611	0.212	NA	0.051	0.245	4.5	147.419
111	1	111	2.288	2.239	23.1	15953	5.654	0.205	NA	0.043	0.205	162.428	157.927
112	1	112	2.191	2.205	23.31	11172	5.757	0.158	NA	0.103	0.49	-160.8	36.773
113	1	113	2.147	2.195	23.52	9467	5.802	0.161	NA	0.045	0.214	-167.841	-7.041
114	1	114	2.167	2.225	23.73	6901	5.837	0.182	NA	0.036	0.17	55.343	-136.816
115	1	115	2.233	2.227	23.94	3059	5.903	0.18	NA	0.066	0.312	2.117	-53.226
116	1	116	2.301	2.122	24.15	3859	6.029	0.115	NA	0.126	0.598	-57.205	-59.322
117	1	117	2.286	2.111	24.36	2451	6.047	0.097	NA	0.018	0.085	-144.42	-87.215
118	1	118	2.193	2.148	24.57	4908	6.147	0.101	NA	0.1	0.477	158.765	-56.815
119	1	119	2.079	2.178	24.78	6402	6.265	0.187	NA	0.118	0.564	165.158	6.393
120	1	120	2.05	2.202	24.99	6165	6.302	0.224	NA	0.037	0.178	139.627	-25.531
121	1	121	2.058	2.156	25.2	5152	6.349	0.189	NA	0.046	0.221	-80.746	139.628
122	1	122	1.942	2.196	25.41	6227	6.471	0.309	NA	0.122	0.582	161.215	-118.039
123	1	123	2.03	2.177	25.62	5297	6.561	0.224	NA	0.09	0.428	-11.711	-172.926
124	1	124	2.102	2.188	25.83	5612	6.634	0.178	NA	0.073	0.348	8.045	19.757
125	1	125	1.98	2.185	26.04	6931	6.756	0.27	NA	0.122	0.58	-178.833	173.122
126	1	126	1.999	2.168	26.25	8612	6.781	0.245	NA	0.025	0.121	-43.115	135.718
127	1	127	2.052	2.181	26.46	10698	6.836	0.209	NA	0.055	0.261	14.239	57.354
128	1	128	2.098	2.176	26.67	9356	6.883	0.171	NA	0.046	0.221	-7.089	-21.328
129	1	129	2.177	2.183	26.88	8074	6.962	0.139	NA	0.08	0.38	5.089	12.178
130	1	130	2.293	2.183	27.09	9393	7.078	0.157	NA	0.115	0.548	0.281	-4.808
131	1	131	2.26	2.163	27.3	10830	7.116	0.124	NA	0.038	0.183	-147.659	-147.94
132	1	132	2.191	2.176	27.51	10592	7.186	0.13	NA	0.07	0.334	168.966	-43.375
133	1	133	2.175	2.205	27.72	15360	7.22	0.162	NA	0.034	0.16	118.752	-50.214
134	1	134	2.199	2.202	27.93	24823	7.244	0.154	NA	0.024	0.116	-8.713	-127.465
135	1	135	2.206	2.19	28.14	20012	7.258	0.142	NA	0.014	0.067	-59.264	-50.551
136	1	136	2.221	2.225	28.35	19114	7.296	0.177	NA	0.038	0.183	67.375	126.639
137	1	137	2.255	2.254	28.56	24420	7.341	0.211	NA	0.045	0.213	40.986	-26.389
138	1	138	2.206	2.263	28.77	18713	7.391	0.215	NA	0.05	0.238	170.689	129.702
139	1	139	2.251	2.266	28.98	19223	7.437	0.221	NA	0.045	0.215	3.907	-166.781
140	1	140	2.183	2.267	29.19	16285	7.504	0.221	NA	0.067	0.321	178.877	174.969
141	1	141	2.123	2.231	29.4	14711	7.574	0.204	NA	0.07	0.333	-149.103	32.02
142	1	142	2.035	2.271	29.61	15460	7.671	0.285	NA	0.097	0.461	155.52	-55.377
143	1	143	2.12	2.239	29.82	15323	7.761	0.213	NA	0.091	0.432	-20.509	-176.029
144	1	144	2.217	2.206	30.03	16768	7.864	0.158	NA	0.102	0.487	-18.999	1.51
145	1	145	2.209	2.222	30.24	15601	7.882	0.174	NA	0.018	0.087	116.661	135.66
146	1	146	2.192	2.199	30.45	15453	7.911	0.152	NA	0.029	0.138	-125.575	117.764
147	1	147	2.092	2.34	30.66	4081	8.084	0.316	NA	0.173	0.824	125.153	-109.272
148	1	148	2.107	2.276	30.87	6937	8.15	0.251	NA	0.066	0.314	-76.812	158.035
149	1	149	2.034	2.302	31.08	7776	8.227	0.31	NA	0.077	0.367	160.507	-122.681
150	1	150	1.939	2.246	31.29	7620	8.337	0.338	NA	0.11	0.524	-149.599	49.894
151	1	151	1.972	2.197	31.5	7394	8.396	0.284	NA	0.058	0.278	-56.567	93.032
152	1	152	1.998	2.218	31.71	7976	8.429	0.274	NA	0.033	0.159	37.305	93.872
153	1	153	2.012	2.177	31.92	5738	8.472	0.239	NA	0.043	0.204	-71.488	-108.794
154	1	154	1.975	2.207	32.13	7893	8.519	0.286	NA	0.047	0.226	141.136	-147.376
155	1	155	1.969	2.252	32.34	8672	8.565	0.318	NA	0.046	0.219	97.561	-43.574
156	1	156	1.951	2.237	32.55	10860	8.589	0.323	NA	0.023	0.112	-139.939	122.499
157	1	157	1.996	2.243	32.76	10967	8.634	0.291	NA	0.045	0.216	6.944	146.883
158	1	158	2.003	2.233	32.97	13902	8.646	0.28	NA	0.012	0.056	-51.685	-58.628
159	1	159	2.07	2.248	33.18	14858	8.715	0.246	NA	0.069	0.327	12.46	64.145
160	1	160	2.006	2.266	33.39	13979	8.782	0.301	NA	0.067	0.319	164.628	152.168
161	1	161	2.072	2.266	33.6	8861	8.848	0.259	NA	0.066	0.314	-0.072	-164.701
162	1	162	2.02	2.301	33.81	12302	8.91	0.318	NA	0.062	0.297	145.505	145.577
163	1	163	2.046	2.282	34.02	9542	8.943	0.287	NA	0.032	0.155	-36.062	178.433
164	1	164	2.09	2.283	34.23	12281	8.987	0.265	NA	0.044	0.209	0.872	36.934
165	1	165	2.076	2.274	34.44	10329	9.003	0.264	NA	0.017	0.08	-147.064	-147.936
166	1	166	2.058	2.3	34.65	10414	9.036	0.296	NA	0.032	0.155	124.394	-88.543
167	1	167	1.985	2.35	34.86	8281	9.125	0.379	NA	0.089	0.423	145.796	21.403
168	1	168	2.006	2.353	35.07	7084	9.147	0.368	NA	0.022	0.105	7.305	-138.491
169	1	169	1.966	2.365	35.28	9608	9.189	0.402	NA	0.043	0.203	163.588	156.283
170	1	170	1.944	2.369	35.49	5009	9.212	0.419	NA	0.022	0.106	170.313	6.725
171	1	171	1.988	2.329	35.7	8947	9.272	0.36	NA	0.06	0.285	-41.529	148.157
172	1	172	2.027	2.31	35.91	13529	9.314	0.322	NA	0.043	0.203	-25.996	15.533
173	1	173	2.037	2.352	36.12	9009	9.357	0.351	NA	0.042	0.201	76.816	102.812
174	1	174	1.993	2.301	36.33	7605	9.423	0.335	NA	0.067	0.317	-130.945	152.239
175	1	175	1.984	2.281	36.54	13141	9.445	0.326	NA	0.022	0.105	-112.301	18.644
176	1	176	1.975	2.311	36.75	14133	9.477	0.355	NA	0.032	0.152	108.026	-139.674
177	1	177	2.015	2.299	36.96	17691	9.519	0.32	NA	0.042	0.199	-16.013	-124.038
178	1	178	1.984	2.282	37.17	9164	9.555	0.328	NA	0.036	0.17	-150.979	-134.966
179	1	179	1.93	2.322	37.38	8565	9.622	0.394	NA	0.067	0.318	143.029	-65.992
180	1	180	1.947	2.295	37.59	9937	9.654	0.363	NA	0.032	0.153	-58.803	158.168
181	1	181	2.02	2.272	37.8	7112	9.73	0.296	NA	0.077	0.365	-17.169	41.633
182	1	182	1.973	2.288	38.01	7370	9.78	0.339	NA	0.049	0.235	161.077	178.246
183	1	183	2.003	2.269	38.22	8356	9.815	0.305	NA	0.035	0.169	-32.008	166.915
184	1	184	2.009	2.276	38.43	6280	9.824	0.305	NA	0.008	0.04	47.288	79.296
185	1	185	2.049	2.274	38.64	10801	9.863	0.279	NA	0.04	0.189	-2.598	-49.886
186	1	186	2.026	2.295	38.85	15551	9.895	0.31	NA	0.031	0.149	136.973	139.572
187	1	187	2.038	2.252	39.06	13640	9.94	0.268	NA	0.045	0.215	-74.635	148.391
188	1	188	2.098	2.262	39.27	13241	10	0.243	NA	0.061	0.288	10.364	84.999
189	1	189	2.036	2.266	39.48	17868	10.062	0.28	NA	0.062	0.293	176.757	166.393
190	1	190	2.018	2.261	39.69	14246	10.081	0.289	NA	0.019	0.089	-165.991	17.252
191	1	191	2.017	2.232	39.9	16447	10.11	0.269	NA	0.029	0.139	-91.891	74.101
192	1	192	1.973	2.273	40.11	14440	10.17	0.329	NA	0.06	0.285	137.016	-131.094
193	1	193	1.963	2.285	40.32	14717	10.185	0.344	NA	0.016	0.076	132.038	-4.978
194	1	194	2	2.287	40.53	12723	10.223	0.32	NA	0.038	0.179	3.511	-128.527
195	1	195	2.007	2.283	40.74	15543	10.231	0.312	NA	0.008	0.039	-28.63	-32.141
196	1	196	2.013	2.293	40.95	15118	10.243	0.316	NA	0.011	0.054	61.201	89.831
197	1	197	1.957	2.295	41.16	12733	10.298	0.355	NA	0.055	0.264	177.841	116.64
198	1	198	1.966	2.292	41.37	14182	10.307	0.347	NA	0.009	0.044	-19.023	163.137
199	1	199	1.965	2.255	41.58	19106	10.345	0.323	NA	0.037	0.178	-92.198	-73.175
200	1	200	2.013	2.276	41.79	15648	10.397	0.303	NA	0.053	0.251	23.357	115.555
