# Supplementary material for: Random sub-diffusion and capture of genes by the nuclear pore reduces dynamics and coordinates inter-chromosomal movement
Source: eLife. 2021 May 18;10:e66238. doi: 10.7554/eLife.66238 (PMC8195609; doi:10.7554/eLife.66238)
Supplement: Figure 6—source data 1. [file elife-66238-fig6-data1.zip › CLUST_DB/CLUST_HIS4dip_MinusH/200206_QuickCap_H4dip_MinusH_Pri_10.csv]

Nr	TID	PID	x [micron]	y [micron]	t [sec]	I [val]	Len [micron]	D2S [micron]	D2R [micron]	D2P [micron]	v [micron/sec]	α [deg]	Δα [deg]
1	1	1	2.156	2.594	0	24025	0	0	NA	NA	NA	NA	NA
2	1	2	2.164	2.613	0.21	22205	0.021	0.021	NA	0.021	0.101	68.026	NA
3	1	3	2.109	2.585	0.42	27872	0.083	0.048	NA	0.062	0.296	-152.909	139.065
4	1	4	2.15	2.585	0.63	22105	0.124	0.01	NA	0.041	0.195	0.875	153.784
5	1	5	2.127	2.56	0.84	24172	0.158	0.044	NA	0.034	0.161	-131.763	-132.638
6	1	6	2.133	2.649	1.05	29348	0.247	0.06	NA	0.089	0.424	86.15	-142.087
7	1	7	2.098	2.659	1.26	29311	0.284	0.088	NA	0.037	0.176	164.59	78.439
8	1	8	2.148	2.701	1.47	33634	0.35	0.108	NA	0.066	0.315	39.792	-124.798
9	1	9	2.09	2.707	1.68	34259	0.409	0.132	NA	0.059	0.282	174.168	134.376
10	1	10	2.133	2.725	1.89	32964	0.456	0.134	NA	0.047	0.223	22.678	-151.49
11	1	11	2.126	2.725	2.1	33316	0.463	0.135	NA	0.007	0.034	-176.459	160.863
12	1	12	2.155	2.663	2.31	32893	0.532	0.07	NA	0.068	0.326	-64.398	112.061
13	1	13	2.109	2.656	2.52	33830	0.578	0.078	NA	0.047	0.221	-170.986	-106.588
14	1	14	2.135	2.623	2.73	32501	0.62	0.037	NA	0.041	0.198	-52.224	118.762
15	1	15	2.16	2.636	2.94	31814	0.648	0.043	NA	0.028	0.135	27.099	79.324
16	1	16	2.147	2.642	3.15	33132	0.662	0.049	NA	0.014	0.066	155.197	128.098
17	1	17	2.214	2.637	3.36	33762	0.728	0.072	NA	0.066	0.316	-4.042	-159.24
18	1	18	2.18	2.588	3.57	22574	0.787	0.024	NA	0.059	0.281	-124.316	-120.274
19	1	19	2.206	2.588	3.78	25273	0.813	0.05	NA	0.026	0.123	-1.609	122.707
20	1	20	2.157	2.628	3.99	33751	0.876	0.034	NA	0.063	0.301	140.874	142.483
21	1	21	2.173	2.612	4.2	29363	0.899	0.025	NA	0.023	0.108	-44.563	174.562
22	1	22	2.13	2.588	4.41	23044	0.948	0.027	NA	0.049	0.234	-151.072	-106.509
23	1	23	2.14	2.629	4.62	31255	0.991	0.039	NA	0.043	0.204	76.214	-132.713
24	1	24	2.134	2.628	4.83	31688	0.998	0.041	NA	0.007	0.032	-164.996	118.79
25	1	25	2.115	2.649	5.04	33540	1.026	0.069	NA	0.028	0.135	132.339	-62.665
26	1	26	2.111	2.694	5.25	33262	1.071	0.11	NA	0.045	0.216	95.679	-36.66
27	1	27	2.116	2.742	5.46	33823	1.12	0.154	NA	0.049	0.232	83.115	-12.564
28	1	28	2.114	2.738	5.67	33866	1.125	0.151	NA	0.005	0.022	-120.665	156.22
29	1	29	2.147	2.715	5.88	33068	1.165	0.121	NA	0.041	0.193	-35.79	84.875
30	1	30	2.179	2.762	6.09	29809	1.223	0.17	NA	0.057	0.273	56.505	92.295
31	1	31	2.211	2.702	6.3	33691	1.291	0.122	NA	0.069	0.328	-61.454	-117.959
32	1	32	2.226	2.66	6.51	29476	1.336	0.097	NA	0.044	0.21	-70.627	-9.172
33	1	33	2.205	2.727	6.72	33704	1.406	0.142	NA	0.07	0.334	107.343	177.97
34	1	34	2.199	2.655	6.93	29791	1.478	0.075	NA	0.073	0.345	-94.871	157.786
35	1	35	2.146	2.635	7.14	32772	1.535	0.043	NA	0.056	0.269	-159.655	-64.785
36	1	36	2.169	2.679	7.35	21719	1.584	0.086	NA	0.049	0.235	62.189	-138.155
37	1	37	2.145	2.703	7.56	33760	1.618	0.111	NA	0.034	0.164	134.364	72.175
38	1	38	2.128	2.666	7.77	19428	1.659	0.078	NA	0.041	0.196	-114.931	110.705
39	1	39	2.137	2.632	7.98	20384	1.695	0.043	NA	0.035	0.168	-75.409	39.522
40	1	40	2.176	2.709	8.19	34304	1.781	0.117	NA	0.087	0.413	62.969	138.378
41	1	41	2.156	2.74	8.4	27995	1.818	0.146	NA	0.037	0.175	123.65	60.681
42	1	42	2.179	2.712	8.61	31283	1.855	0.12	NA	0.036	0.174	-50.13	-173.78
43	1	43	2.184	2.647	8.82	27605	1.919	0.061	NA	0.065	0.308	-85.475	-35.345
44	1	44	2.183	2.669	9.03	16245	1.941	0.08	NA	0.022	0.106	93.152	178.627
45	1	45	2.186	2.641	9.24	17322	1.97	0.056	NA	0.029	0.138	-84.346	-177.498
46	1	46	2.194	2.662	9.45	23029	1.993	0.078	NA	0.023	0.11	68.184	152.53
47	1	47	2.264	2.694	9.66	22911	2.07	0.147	NA	0.076	0.363	24.743	-43.441
48	1	48	2.213	2.756	9.87	29593	2.15	0.172	NA	0.08	0.38	129.569	104.827
49	1	49	2.252	2.798	10.08	29516	2.207	0.226	NA	0.058	0.275	47.161	-82.408
50	1	50	2.189	2.791	10.29	28857	2.271	0.2	NA	0.063	0.301	-173.512	139.327
51	1	51	2.171	2.82	10.5	30688	2.306	0.227	NA	0.035	0.166	122.363	-64.125
52	1	52	2.189	2.825	10.71	30365	2.325	0.234	NA	0.019	0.09	14.022	-108.341
53	1	53	2.224	2.749	10.92	15547	2.408	0.169	NA	0.084	0.399	-65.563	-79.586
54	1	54	2.185	2.783	11.13	16552	2.461	0.192	NA	0.052	0.249	138.463	-155.974
55	1	55	2.172	2.729	11.34	7010	2.517	0.136	NA	0.056	0.267	-103.428	118.108
56	1	56	2.151	2.738	11.55	8435	2.539	0.145	NA	0.022	0.107	154.952	-101.619
57	1	57	2.187	2.785	11.76	32680	2.598	0.194	NA	0.059	0.28	52.476	-102.477
58	1	58	2.162	2.785	11.97	32695	2.623	0.192	NA	0.025	0.118	179.253	126.778
59	1	59	2.16	2.705	12.18	17779	2.702	0.112	NA	0.08	0.38	-91.819	88.927
60	1	60	2.13	2.74	12.39	32800	2.748	0.149	NA	0.046	0.218	131.187	-136.993
61	1	61	2.188	2.709	12.6	25606	2.814	0.119	NA	0.066	0.313	-28.181	-159.369
62	1	62	2.189	2.744	12.81	22809	2.85	0.155	NA	0.036	0.171	87.075	115.256
63	1	63	2.261	2.815	13.02	29376	2.951	0.245	NA	0.101	0.481	44.626	-42.449
64	1	64	2.276	2.855	13.23	27980	2.993	0.287	NA	0.042	0.201	69.907	25.281
65	1	65	2.207	2.748	13.44	14779	3.12	0.162	NA	0.128	0.607	-122.898	167.194
66	1	66	2.181	2.806	13.65	29728	3.184	0.214	NA	0.064	0.303	113.48	-123.621
67	1	67	2.224	2.828	13.86	31389	3.232	0.244	NA	0.048	0.229	27.106	-86.375
68	1	68	2.18	2.78	14.07	31645	3.297	0.188	NA	0.065	0.31	-132.114	-159.219
69	1	69	2.201	2.77	14.28	26033	3.32	0.182	NA	0.023	0.11	-25.017	107.097
70	1	70	2.228	2.776	14.49	27018	3.348	0.196	NA	0.027	0.129	13.227	38.244
71	1	71	2.192	2.768	14.7	32049	3.384	0.178	NA	0.037	0.174	-166.56	-179.788
72	1	72	2.23	2.726	14.91	27050	3.441	0.151	NA	0.057	0.272	-47.827	118.733
73	1	73	2.267	2.771	15.12	27581	3.499	0.209	NA	0.058	0.277	51.563	99.39
74	1	74	2.283	2.795	15.33	32383	3.528	0.238	NA	0.029	0.136	55.432	3.87
75	1	75	2.294	2.758	15.54	29205	3.566	0.215	NA	0.038	0.183	-72.406	-127.839
76	1	76	2.275	2.767	15.75	34242	3.587	0.21	NA	0.021	0.099	155.858	-131.736
77	1	77	2.286	2.763	15.96	31490	3.598	0.213	NA	0.011	0.052	-17.801	-173.659
78	1	78	2.243	2.714	16.17	27253	3.664	0.148	NA	0.066	0.314	-131.117	-113.316
79	1	79	2.263	2.705	16.38	33998	3.686	0.154	NA	0.022	0.105	-23.671	107.446
80	1	80	2.233	2.694	16.59	29994	3.718	0.126	NA	0.032	0.152	-160.932	-137.262
81	1	81	2.293	2.728	16.8	33683	3.787	0.191	NA	0.069	0.328	29.305	-169.763
82	1	82	2.244	2.652	17.01	27046	3.877	0.105	NA	0.09	0.431	-122.61	-151.915
83	1	83	2.221	2.654	17.22	26039	3.9	0.089	NA	0.023	0.11	173.97	-63.42
84	1	84	2.26	2.689	17.43	33721	3.953	0.141	NA	0.052	0.248	41.274	-132.696
85	1	85	2.203	2.662	17.64	33160	4.015	0.083	NA	0.063	0.298	-154.807	163.919
86	1	86	2.178	2.657	17.85	34094	4.041	0.067	NA	0.026	0.122	-168.233	-13.425
87	1	87	2.129	2.633	18.06	33525	4.095	0.048	NA	0.054	0.259	-154.265	13.967
88	1	88	2.161	2.623	18.27	33267	4.128	0.03	NA	0.033	0.158	-17.154	137.111
89	1	89	2.153	2.619	18.48	30897	4.137	0.025	NA	0.009	0.043	-148.894	-131.739
90	1	90	2.152	2.584	18.69	29367	4.172	0.01	NA	0.035	0.166	-91.094	57.8
91	1	91	2.208	2.653	18.9	27803	4.261	0.079	NA	0.089	0.423	51.453	142.547
92	1	92	2.201	2.65	19.11	32315	4.268	0.072	NA	0.007	0.036	-154.095	154.452
93	1	93	2.176	2.61	19.32	33115	4.315	0.026	NA	0.047	0.224	-122.088	32.007
94	1	94	2.117	2.593	19.53	33887	4.377	0.039	NA	0.061	0.293	-163.509	-41.421
95	1	95	2.144	2.597	19.74	17696	4.405	0.013	NA	0.028	0.131	9.14	172.649
96	1	96	2.215	2.626	19.95	26852	4.481	0.067	NA	0.077	0.365	22.664	13.524
97	1	97	2.171	2.617	20.16	32742	4.526	0.027	NA	0.045	0.216	-167.741	169.594
98	1	98	2.185	2.563	20.37	22284	4.582	0.042	NA	0.056	0.267	-75.007	92.735
99	1	99	2.181	2.598	20.58	28960	4.618	0.025	NA	0.036	0.171	96.247	171.253
100	1	100	2.201	2.581	20.79	34105	4.644	0.046	NA	0.026	0.122	-41.564	-137.811
101	1	101	2.217	2.623	21	33657	4.689	0.068	NA	0.045	0.215	68.118	109.682
102	1	102	2.252	2.59	21.21	26338	4.737	0.096	NA	0.048	0.229	-43.076	-111.194
103	1	103	2.276	2.643	21.42	32343	4.795	0.13	NA	0.058	0.276	65.835	108.91
104	1	104	2.263	2.588	21.63	31743	4.852	0.107	NA	0.057	0.269	-103.521	-169.356
105	1	105	2.204	2.628	21.84	33390	4.923	0.059	NA	0.071	0.34	146.176	-110.303
106	1	106	2.17	2.583	22.05	34107	4.979	0.018	NA	0.056	0.267	-126.436	87.389
107	1	107	2.201	2.581	22.26	33625	5.01	0.046	NA	0.031	0.146	-2.942	123.494
108	1	108	2.202	2.508	22.47	27345	5.083	0.097	NA	0.073	0.348	-88.924	-85.981
109	1	109	2.215	2.509	22.68	33407	5.096	0.103	NA	0.013	0.061	4.743	93.666
110	1	110	2.246	2.565	22.89	33211	5.159	0.094	NA	0.064	0.303	61.061	56.318
111	1	111	2.221	2.561	23.1	33139	5.184	0.073	NA	0.025	0.118	-170.613	128.327
112	1	112	2.239	2.516	23.31	33587	5.232	0.113	NA	0.048	0.228	-68.549	102.064
113	1	113	2.235	2.528	23.52	33205	5.245	0.102	NA	0.013	0.062	107.324	175.873
114	1	114	2.259	2.569	23.73	34111	5.292	0.106	NA	0.047	0.224	58.792	-48.532
115	1	115	2.239	2.539	23.94	33286	5.328	0.099	NA	0.036	0.173	-124.15	177.058
116	1	116	2.219	2.595	24.15	31168	5.388	0.063	NA	0.06	0.286	109.015	-126.835
117	1	117	2.198	2.648	24.36	33638	5.445	0.069	NA	0.057	0.272	112.129	3.114
118	1	118	2.217	2.645	24.57	33501	5.465	0.08	NA	0.019	0.093	-9.344	-121.473
119	1	119	2.206	2.63	24.78	33657	5.483	0.062	NA	0.018	0.087	-125.828	-116.484
120	1	120	2.199	2.649	24.99	34214	5.503	0.07	NA	0.02	0.094	110.637	-123.535
121	1	121	2.266	2.643	25.2	31669	5.57	0.121	NA	0.067	0.319	-4.552	-115.189
122	1	122	2.285	2.615	25.41	33452	5.603	0.13	NA	0.034	0.16	-56.743	-52.191
123	1	123	2.261	2.653	25.62	25105	5.647	0.12	NA	0.044	0.209	122.169	178.913
124	1	124	2.253	2.658	25.83	27901	5.657	0.116	NA	0.01	0.048	146.735	24.566
125	1	125	2.26	2.655	26.04	34419	5.665	0.12	NA	0.008	0.038	-26.25	-172.985
126	1	126	2.282	2.627	26.25	34048	5.7	0.13	NA	0.035	0.165	-51.799	-25.549
127	1	127	2.3	2.605	26.46	31799	5.729	0.144	NA	0.029	0.137	-50.15	1.649
128	1	128	2.288	2.587	26.67	32729	5.751	0.132	NA	0.022	0.104	-121.82	-71.671
129	1	129	2.244	2.536	26.88	33160	5.818	0.104	NA	0.068	0.322	-131.558	-9.738
130	1	130	2.248	2.508	27.09	34805	5.846	0.125	NA	0.028	0.133	-81.829	49.729
131	1	131	2.285	2.552	27.3	33868	5.904	0.136	NA	0.058	0.275	49.106	130.935
132	1	132	2.205	2.549	27.51	33913	5.985	0.066	NA	0.081	0.385	-178.068	132.826
133	1	133	2.289	2.59	27.72	34284	6.078	0.132	NA	0.094	0.446	26.122	-155.81
134	1	134	2.248	2.568	27.93	32499	6.125	0.095	NA	0.047	0.223	-151.018	-177.14
135	1	135	2.318	2.57	28.14	29439	6.195	0.163	NA	0.07	0.333	1.743	152.762
136	1	136	2.307	2.604	28.35	33892	6.231	0.151	NA	0.036	0.17	107.085	105.341
137	1	137	2.252	2.602	28.56	30690	6.286	0.096	NA	0.055	0.261	-178.076	74.839
138	1	138	2.215	2.51	28.77	31633	6.385	0.102	NA	0.1	0.474	-112.286	65.79
139	1	139	2.207	2.518	28.98	34306	6.396	0.091	NA	0.011	0.051	133.375	-114.339
140	1	140	2.203	2.551	29.19	33742	6.429	0.063	NA	0.033	0.159	98.152	-35.223
141	1	141	2.292	2.532	29.4	33331	6.521	0.149	NA	0.091	0.436	-11.644	-109.796
142	1	142	2.254	2.58	29.61	25838	6.582	0.098	NA	0.061	0.292	128.532	140.176
143	1	143	2.222	2.558	29.82	33408	6.621	0.075	NA	0.039	0.185	-144.997	86.471
144	1	144	2.24	2.591	30.03	33292	6.658	0.084	NA	0.038	0.179	61.133	-153.87
145	1	145	2.235	2.608	30.24	32964	6.677	0.08	NA	0.018	0.087	107.997	46.865
146	1	146	2.214	2.58	30.45	30353	6.712	0.06	NA	0.035	0.168	-125.325	126.678
147	1	147	2.298	2.615	30.66	33945	6.802	0.143	NA	0.09	0.431	22.69	148.014
148	1	148	2.256	2.577	30.87	33612	6.859	0.101	NA	0.056	0.268	-137.735	-160.425
149	1	149	2.351	2.603	31.08	26604	6.958	0.195	NA	0.099	0.472	15.686	153.421
150	1	150	2.343	2.631	31.29	28108	6.986	0.19	NA	0.029	0.136	108.019	92.333
151	1	151	2.303	2.587	31.5	31703	7.046	0.146	NA	0.059	0.282	-132.581	119.399
152	1	152	2.289	2.548	31.71	33811	7.087	0.14	NA	0.041	0.195	-109.218	23.364
153	1	153	2.266	2.557	31.92	34361	7.112	0.115	NA	0.025	0.12	159.429	-91.353
154	1	154	2.2	2.58	32.13	33416	7.181	0.046	NA	0.069	0.328	160.929	1.5
155	1	155	2.212	2.593	32.34	32776	7.198	0.056	NA	0.017	0.083	47.94	-112.989
156	1	156	2.258	2.556	32.55	34114	7.257	0.109	NA	0.059	0.281	-38.81	-86.75
157	1	157	2.303	2.562	32.76	33725	7.303	0.15	NA	0.046	0.217	8.62	47.43
158	1	158	2.282	2.525	32.97	33926	7.346	0.143	NA	0.043	0.205	-119.57	-128.191
159	1	159	2.252	2.515	33.18	31389	7.378	0.123	NA	0.032	0.152	-161.596	-42.025
160	1	160	2.245	2.445	33.39	26423	7.448	0.173	NA	0.07	0.333	-95.444	66.151
161	1	161	2.29	2.476	33.6	34005	7.502	0.178	NA	0.054	0.259	33.9	129.344
162	1	162	2.229	2.512	33.81	30912	7.573	0.109	NA	0.072	0.34	149.334	115.434
163	1	163	2.235	2.483	34.02	33715	7.603	0.136	NA	0.03	0.141	-76.799	133.867
164	1	164	2.254	2.519	34.23	34163	7.643	0.123	NA	0.04	0.191	61.533	138.332
165	1	165	2.3	2.514	34.44	33632	7.689	0.164	NA	0.046	0.219	-5.047	-66.58
166	1	166	2.292	2.525	34.65	33973	7.702	0.152	NA	0.013	0.062	130.033	135.08
167	1	167	2.161	2.475	34.86	32610	7.842	0.119	NA	0.14	0.666	-159.286	70.682
168	1	168	2.201	2.512	35.07	32339	7.896	0.093	NA	0.055	0.261	42.75	-157.964
169	1	169	2.224	2.514	35.28	32704	7.919	0.104	NA	0.022	0.107	4.634	-38.116
170	1	170	2.178	2.503	35.49	34461	7.965	0.093	NA	0.047	0.222	-166.87	-171.504
171	1	171	2.158	2.511	35.7	31852	7.987	0.083	NA	0.022	0.103	160.306	-32.825
172	1	172	2.11	2.57	35.91	29642	8.063	0.052	NA	0.076	0.362	129.193	-31.113
173	1	173	2.123	2.544	36.12	33875	8.092	0.06	NA	0.029	0.139	-62.481	168.326
174	1	174	2.13	2.559	36.33	33561	8.108	0.044	NA	0.016	0.077	66.439	128.92
175	1	175	2.158	2.496	36.54	33203	8.177	0.097	NA	0.068	0.325	-66.003	-132.442
176	1	176	2.153	2.49	36.75	29969	8.184	0.103	NA	0.007	0.035	-123.488	-57.486
177	1	177	2.196	2.551	36.96	33088	8.258	0.058	NA	0.074	0.353	55.117	178.605
178	1	178	2.198	2.562	37.17	33902	8.269	0.053	NA	0.011	0.052	77.61	22.493
179	1	179	2.17	2.557	37.38	34589	8.297	0.039	NA	0.028	0.135	-169.954	112.436
180	1	180	2.194	2.609	37.59	27801	8.355	0.041	NA	0.058	0.276	65.738	-124.308
181	1	181	2.175	2.591	37.8	27899	8.382	0.019	NA	0.027	0.128	-135.91	158.352
182	1	182	2.143	2.532	38.01	33011	8.449	0.063	NA	0.067	0.318	-118.056	17.853
183	1	183	2.134	2.586	38.22	23746	8.504	0.024	NA	0.055	0.264	99.892	-142.052
184	1	184	2.133	2.614	38.43	28723	8.532	0.031	NA	0.028	0.131	91.608	-8.284
185	1	185	2.16	2.574	38.64	27334	8.58	0.02	NA	0.048	0.229	-55.605	-147.213
186	1	186	2.192	2.618	38.85	23692	8.634	0.043	NA	0.054	0.258	53.925	109.53
187	1	187	2.207	2.632	39.06	31987	8.655	0.063	NA	0.02	0.096	43.954	-9.971
188	1	188	2.215	2.611	39.27	22907	8.677	0.061	NA	0.023	0.108	-69.133	-113.087
189	1	189	2.189	2.653	39.48	19360	8.726	0.068	NA	0.049	0.234	121.668	-169.199
190	1	190	2.167	2.628	39.69	25399	8.759	0.036	NA	0.033	0.158	-131.544	106.788
191	1	191	2.176	2.605	39.9	20492	8.784	0.023	NA	0.024	0.116	-67.98	63.564
192	1	192	2.194	2.662	40.11	25977	8.843	0.078	NA	0.059	0.28	72.721	140.701
193	1	193	2.153	2.696	40.32	23025	8.896	0.102	NA	0.053	0.253	139.973	67.252
194	1	194	2.174	2.67	40.53	29463	8.929	0.078	NA	0.033	0.158	-51.063	168.964
195	1	195	2.176	2.646	40.74	32703	8.953	0.056	NA	0.024	0.116	-84.274	-33.211
196	1	196	2.166	2.651	40.95	31022	8.965	0.058	NA	0.012	0.055	152.577	-123.148
197	1	197	2.205	2.7	41.16	30572	9.027	0.117	NA	0.062	0.296	51.145	-101.433
198	1	198	2.146	2.666	41.37	33282	9.095	0.073	NA	0.068	0.324	-150.044	158.811
199	1	199	2.161	2.644	41.58	34455	9.121	0.051	NA	0.026	0.124	-55.874	94.17
200	1	200	2.164	2.671	41.79	29265	9.148	0.078	NA	0.027	0.128	82.139	138.013
