# Supplementary material for: Random sub-diffusion and capture of genes by the nuclear pore reduces dynamics and coordinates inter-chromosomal movement
Source: eLife. 2021 May 18;10:e66238. doi: 10.7554/eLife.66238 (PMC8195609; doi:10.7554/eLife.66238)
Supplement: Figure 6—source data 1. [file elife-66238-fig6-data1.zip › CLUST_DB/CLUST_HIS4dip_MinusH/200206_QuickCap_H4dip_MinusH_Pri_11.csv]

Nr	TID	PID	x [micron]	y [micron]	t [sec]	I [val]	Len [micron]	D2S [micron]	D2R [micron]	D2P [micron]	v [micron/sec]	α [deg]	Δα [deg]
1	1	1	1.677	2.723	0	26299	0	0	NA	NA	NA	NA	NA
2	1	2	1.642	2.59	0.21	22493	0.137	0.137	NA	0.137	0.653	-104.713	NA
3	1	3	1.778	2.791	0.42	22803	0.38	0.122	NA	0.242	1.154	55.881	160.593
4	1	4	1.746	2.806	0.63	25969	0.416	0.108	NA	0.036	0.172	154.939	99.059
5	1	5	1.676	2.787	0.84	26941	0.488	0.064	NA	0.072	0.344	-164.67	40.39
6	1	6	1.627	2.683	1.05	23844	0.603	0.064	NA	0.115	0.547	-115.058	49.613
7	1	7	1.638	2.583	1.26	27261	0.704	0.146	NA	0.101	0.48	-84.198	30.86
8	1	8	1.655	2.644	1.47	28650	0.767	0.082	NA	0.064	0.303	74.255	158.453
9	1	9	1.677	2.652	1.68	27741	0.791	0.071	NA	0.024	0.115	20.625	-53.63
10	1	10	1.74	2.758	1.89	23970	0.914	0.072	NA	0.123	0.586	59.506	38.881
11	1	11	1.676	2.653	2.1	20599	1.038	0.07	NA	0.124	0.589	-121.269	179.225
12	1	12	1.68	2.748	2.31	18513	1.134	0.025	NA	0.095	0.454	87.225	-151.506
13	1	13	1.764	2.815	2.52	27904	1.241	0.126	NA	0.107	0.51	38.482	-48.743
14	1	14	1.806	2.866	2.73	19118	1.307	0.193	NA	0.066	0.316	51.244	12.762
15	1	15	1.843	2.853	2.94	21877	1.347	0.211	NA	0.04	0.189	-18.884	-70.128
16	1	16	1.908	2.883	3.15	22572	1.418	0.281	NA	0.071	0.338	24.264	43.148
17	1	17	1.815	2.874	3.36	18914	1.511	0.204	NA	0.093	0.444	-174.593	161.143
18	1	18	1.797	2.898	3.57	25984	1.541	0.212	NA	0.03	0.143	127.375	-58.032
19	1	19	1.78	2.858	3.78	27498	1.584	0.17	NA	0.043	0.204	-112.491	120.134
20	1	20	1.852	2.885	3.99	26137	1.66	0.238	NA	0.076	0.364	20.194	132.685
21	1	21	1.758	2.809	4.2	20383	1.781	0.118	NA	0.121	0.576	-141.226	-161.42
22	1	22	1.805	2.858	4.41	16793	1.849	0.186	NA	0.068	0.322	46.166	-172.607
23	1	23	1.797	2.885	4.62	21303	1.877	0.202	NA	0.028	0.134	105.402	59.235
24	1	24	1.792	2.824	4.83	22323	1.938	0.153	NA	0.061	0.292	-94.808	159.79
25	1	25	1.669	2.762	5.04	26365	2.076	0.04	NA	0.138	0.655	-153.281	-58.472
26	1	26	1.724	2.695	5.25	19865	2.162	0.055	NA	0.087	0.412	-50.58	102.7
27	1	27	1.784	2.812	5.46	29555	2.294	0.14	NA	0.132	0.628	62.856	113.436
28	1	28	1.775	2.837	5.67	27938	2.321	0.15	NA	0.027	0.127	110.807	47.951
29	1	29	1.8	2.836	5.88	24294	2.346	0.167	NA	0.025	0.12	-1.768	-112.576
30	1	30	1.751	2.851	6.09	27991	2.398	0.148	NA	0.052	0.246	163.691	165.459
31	1	31	1.758	2.87	6.3	24672	2.418	0.168	NA	0.02	0.097	67.898	-95.792
32	1	32	1.726	2.842	6.51	22297	2.46	0.129	NA	0.042	0.201	-139.495	152.606
33	1	33	1.663	2.829	6.72	23835	2.525	0.107	NA	0.065	0.307	-167.749	-28.254
34	1	34	1.703	2.847	6.93	21060	2.569	0.127	NA	0.044	0.21	25.089	-167.162
35	1	35	1.629	2.794	7.14	21994	2.66	0.086	NA	0.091	0.434	-144.175	-169.263
36	1	36	1.715	2.801	7.35	25194	2.746	0.087	NA	0.086	0.408	4.739	148.914
37	1	37	1.689	2.81	7.56	25661	2.773	0.088	NA	0.027	0.129	161.231	156.491
38	1	38	1.645	2.752	7.77	23835	2.846	0.043	NA	0.073	0.346	-126.746	72.023
39	1	39	1.719	2.781	7.98	20019	2.925	0.072	NA	0.079	0.378	21.923	148.669
40	1	40	1.626	2.616	8.19	20631	3.114	0.118	NA	0.189	0.901	-119.273	-141.196
41	1	41	1.715	2.617	8.4	15225	3.203	0.112	NA	0.088	0.421	0.709	119.982
42	1	42	1.721	2.66	8.61	10988	3.246	0.077	NA	0.043	0.207	81.322	80.613
43	1	43	1.731	2.684	8.82	10432	3.272	0.066	NA	0.026	0.122	69.229	-12.093
44	1	44	1.738	2.68	9.03	13105	3.28	0.074	NA	0.008	0.038	-27.261	-96.489
45	1	45	1.699	2.65	9.24	8511	3.329	0.076	NA	0.049	0.235	-141.733	-114.473
46	1	46	1.66	2.631	9.45	7272	3.373	0.093	NA	0.043	0.207	-154.494	-12.761
47	1	47	1.648	2.607	9.66	5013	3.399	0.119	NA	0.027	0.127	-115.627	38.867
48	1	48	1.728	2.738	9.87	10798	3.552	0.053	NA	0.153	0.729	58.723	174.35
49	1	49	1.653	2.586	10.08	11754	3.722	0.139	NA	0.17	0.809	-116.202	-174.925
50	1	50	1.63	2.514	10.29	13132	3.797	0.214	NA	0.075	0.356	-107.563	8.639
51	1	51	1.65	2.555	10.5	12328	3.842	0.17	NA	0.045	0.215	63.865	171.427
52	1	52	1.595	2.491	10.71	16245	3.927	0.246	NA	0.084	0.402	-130.773	165.363
53	1	53	1.602	2.475	10.92	16467	3.944	0.259	NA	0.017	0.082	-64.44	66.332
54	1	54	1.586	2.434	11.13	14016	3.989	0.303	NA	0.045	0.213	-111.295	-46.854
55	1	55	1.582	2.496	11.34	23129	4.051	0.246	NA	0.063	0.298	93.235	-155.471
56	1	56	1.573	2.452	11.55	23662	4.096	0.29	NA	0.045	0.214	-101.485	165.28
57	1	57	1.579	2.416	11.76	15381	4.133	0.322	NA	0.037	0.176	-81.582	19.903
58	1	58	1.601	2.463	11.97	14694	4.185	0.271	NA	0.052	0.249	64.975	146.558
59	1	59	1.642	2.573	12.18	21949	4.302	0.154	NA	0.117	0.555	69.635	4.659
60	1	60	1.621	2.559	12.39	20951	4.327	0.173	NA	0.025	0.119	-147.214	143.152
61	1	61	1.637	2.558	12.6	14199	4.343	0.17	NA	0.016	0.077	-3.57	143.644
62	1	62	1.641	2.534	12.81	18950	4.367	0.192	NA	0.024	0.115	-79.677	-76.107
63	1	63	1.658	2.518	13.02	15330	4.391	0.206	NA	0.024	0.113	-44.04	35.637
64	1	64	1.645	2.602	13.23	14980	4.477	0.125	NA	0.085	0.407	99.16	143.2
65	1	65	1.669	2.555	13.44	15840	4.53	0.168	NA	0.053	0.254	-62.642	-161.802
66	1	66	1.663	2.504	13.65	14434	4.581	0.22	NA	0.051	0.244	-97.091	-34.449
67	1	67	1.727	2.48	13.86	12420	4.649	0.248	NA	0.068	0.324	-20.126	76.964
68	1	68	1.678	2.481	14.07	10905	4.698	0.241	NA	0.048	0.23	178.541	-161.332
69	1	69	1.592	2.454	14.28	16558	4.788	0.282	NA	0.091	0.431	-162.15	19.309
70	1	70	1.583	2.445	14.49	23106	4.801	0.294	NA	0.013	0.062	-136.116	26.034
71	1	71	1.556	2.371	14.7	22675	4.879	0.372	NA	0.078	0.371	-109.937	26.178
72	1	72	1.589	2.502	14.91	19746	5.014	0.238	NA	0.135	0.641	75.898	-174.164
73	1	73	1.577	2.493	15.12	24042	5.028	0.251	NA	0.015	0.07	-142.62	141.482
74	1	74	1.559	2.366	15.33	28537	5.156	0.375	NA	0.128	0.609	-98.077	44.543
75	1	75	1.615	2.403	15.54	17527	5.223	0.326	NA	0.066	0.316	32.976	131.053
76	1	76	1.572	2.512	15.75	29226	5.34	0.235	NA	0.118	0.561	111.133	78.157
77	1	77	1.588	2.53	15.96	21589	5.364	0.212	NA	0.024	0.113	48.894	-62.239
78	1	78	1.625	2.502	16.17	19524	5.411	0.227	NA	0.047	0.222	-37.647	-86.541
79	1	79	1.598	2.422	16.38	20913	5.495	0.311	NA	0.084	0.401	-108.681	-71.035
80	1	80	1.561	2.425	16.59	23788	5.532	0.319	NA	0.037	0.175	174.934	-76.384
81	1	81	1.635	2.473	16.8	16595	5.619	0.253	NA	0.087	0.416	33.093	-141.841
82	1	82	1.744	2.548	17.01	11737	5.751	0.187	NA	0.132	0.63	34.366	1.273
83	1	83	1.733	2.512	17.22	11182	5.788	0.218	NA	0.037	0.176	-107.122	-141.488
84	1	84	1.751	2.437	17.43	10201	5.866	0.295	NA	0.078	0.37	-76.44	30.682
85	1	85	1.788	2.498	17.64	8618	5.937	0.25	NA	0.071	0.34	59.295	135.735
86	1	86	1.775	2.609	17.85	13926	6.049	0.15	NA	0.111	0.529	96.562	37.267
87	1	87	1.768	2.652	18.06	16349	6.092	0.115	NA	0.044	0.209	98.923	2.361
88	1	88	1.803	2.707	18.27	12211	6.158	0.127	NA	0.066	0.313	57.62	-41.304
89	1	89	1.725	2.69	18.48	12096	6.239	0.058	NA	0.08	0.383	-167.238	135.142
90	1	90	1.73	2.652	18.69	17152	6.277	0.089	NA	0.038	0.182	-82.188	85.05
91	1	91	1.781	2.764	18.9	16196	6.4	0.112	NA	0.123	0.587	65.611	147.798
92	1	92	1.755	2.682	19.11	21888	6.487	0.088	NA	0.086	0.411	-107.305	-172.916
93	1	93	1.707	2.709	19.32	15377	6.542	0.033	NA	0.055	0.263	150.759	-101.936
94	1	94	1.691	2.66	19.53	18743	6.593	0.064	NA	0.051	0.244	-108.818	100.422
95	1	95	1.697	2.689	19.74	18124	6.623	0.039	NA	0.03	0.143	78.196	-172.985
96	1	96	1.713	2.685	19.95	15660	6.64	0.052	NA	0.017	0.08	-14.163	-92.359
97	1	97	1.638	2.637	20.16	14504	6.729	0.094	NA	0.089	0.423	-147.476	-133.314
98	1	98	1.638	2.67	20.37	15007	6.762	0.066	NA	0.033	0.156	90.865	-121.658
99	1	99	1.679	2.657	20.58	15001	6.805	0.066	NA	0.043	0.206	-17.579	-108.445
100	1	100	1.67	2.636	20.79	16678	6.828	0.087	NA	0.023	0.108	-112.845	-95.265
101	1	101	1.617	2.597	21	15434	6.893	0.139	NA	0.066	0.312	-143.558	-30.714
102	1	102	1.58	2.557	21.21	18009	6.948	0.192	NA	0.055	0.263	-132.758	10.8
103	1	103	1.561	2.623	21.42	27259	7.017	0.153	NA	0.069	0.327	106.078	-121.164
104	1	104	1.619	2.659	21.63	20936	7.086	0.086	NA	0.069	0.329	31.763	-74.315
105	1	105	1.63	2.719	21.84	22167	7.147	0.047	NA	0.061	0.29	80.093	48.33
106	1	106	1.622	2.632	22.05	19886	7.234	0.106	NA	0.087	0.416	-94.896	-174.989
107	1	107	1.542	2.609	22.26	13094	7.319	0.177	NA	0.084	0.401	-163.56	-68.665
108	1	108	1.552	2.598	22.47	14914	7.334	0.177	NA	0.015	0.072	-46.713	116.847
109	1	109	1.559	2.529	22.68	10282	7.403	0.227	NA	0.069	0.328	-84.253	-37.54
110	1	110	1.531	2.53	22.89	11232	7.431	0.242	NA	0.028	0.134	178.127	-97.619
111	1	111	1.517	2.476	23.1	11155	7.487	0.295	NA	0.056	0.268	-104.192	77.68
112	1	112	1.518	2.426	23.31	7869	7.537	0.337	NA	0.05	0.237	-88.795	15.397
113	1	113	1.56	2.517	23.52	6700	7.637	0.237	NA	0.1	0.476	65.417	154.213
114	1	114	1.595	2.56	23.73	11616	7.693	0.182	NA	0.056	0.267	50.474	-14.944
115	1	115	1.573	2.547	23.94	12394	7.719	0.205	NA	0.026	0.125	-149.442	160.084
116	1	116	1.717	2.653	24.15	3509	7.898	0.08	NA	0.179	0.853	36.411	-174.147
117	1	117	1.784	2.701	24.36	2715	7.981	0.109	NA	0.083	0.395	35.406	-1.005
118	1	118	1.704	2.657	24.57	6775	8.073	0.071	NA	0.092	0.436	-151.523	173.072
119	1	119	1.8	2.745	24.78	2788	8.203	0.125	NA	0.13	0.619	42.162	-166.316
120	1	120	1.76	2.717	24.99	2720	8.251	0.083	NA	0.048	0.231	-145.663	172.175
121	1	121	1.585	2.641	25.2	13785	8.443	0.124	NA	0.192	0.913	-156.435	-10.772
122	1	122	1.688	2.673	25.41	5388	8.551	0.05	NA	0.108	0.515	17.612	174.047
123	1	123	1.718	2.729	25.62	4032	8.614	0.041	NA	0.063	0.3	61.477	43.864
124	1	124	1.703	2.715	25.83	4351	8.634	0.027	NA	0.02	0.096	-135.709	162.814
125	1	125	1.638	2.646	26.04	6837	8.729	0.087	NA	0.095	0.452	-133.37	2.34
126	1	126	1.596	2.608	26.25	17452	8.785	0.14	NA	0.056	0.267	-138.275	-4.905
127	1	127	1.586	2.617	26.46	21149	8.799	0.139	NA	0.014	0.066	138.666	-83.059
128	1	128	1.513	2.429	26.67	22741	9.001	0.337	NA	0.202	0.962	-111.016	110.318
129	1	129	1.516	2.499	26.88	14732	9.071	0.276	NA	0.07	0.333	87.68	-161.304
130	1	130	1.58	2.493	27.09	11347	9.135	0.25	NA	0.064	0.306	-5.198	-92.878
131	1	131	1.633	2.617	27.3	6636	9.27	0.114	NA	0.135	0.644	66.975	72.172
132	1	132	1.566	2.55	27.51	16945	9.365	0.205	NA	0.095	0.451	-134.867	158.159
133	1	133	1.597	2.506	27.72	11743	9.418	0.231	NA	0.053	0.254	-55.415	79.452
134	1	134	1.506	2.464	27.93	16529	9.518	0.31	NA	0.1	0.475	-154.889	-99.474
135	1	135	1.523	2.453	28.14	12223	9.538	0.31	NA	0.02	0.096	-32.06	122.828
136	1	136	1.528	2.46	28.35	18805	9.546	0.302	NA	0.008	0.039	53.383	85.443
137	1	137	1.491	2.519	28.56	18026	9.616	0.276	NA	0.07	0.333	122.571	69.188
138	1	138	1.467	2.415	28.77	15069	9.723	0.373	NA	0.106	0.506	-102.926	134.503
139	1	139	1.52	2.501	28.98	22724	9.824	0.272	NA	0.101	0.48	58.109	161.035
140	1	140	1.49	2.549	29.19	18875	9.88	0.256	NA	0.056	0.268	122.002	63.892
141	1	141	1.564	2.523	29.4	19938	9.958	0.23	NA	0.078	0.371	-19.512	-141.514
142	1	142	1.585	2.541	29.61	15219	9.986	0.204	NA	0.028	0.134	41.274	60.786
143	1	143	1.602	2.613	29.82	20313	10.06	0.132	NA	0.074	0.355	76.258	34.984
144	1	144	1.567	2.583	30.03	14939	10.107	0.178	NA	0.047	0.224	-139.703	144.039
145	1	145	1.528	2.57	30.24	22265	10.148	0.214	NA	0.041	0.195	-161.271	-21.568
146	1	146	1.594	2.564	30.45	16149	10.215	0.179	NA	0.067	0.318	-5.299	155.972
147	1	147	1.699	2.567	30.66	16691	10.32	0.158	NA	0.105	0.501	1.58	6.879
148	1	148	1.699	2.513	30.87	12215	10.374	0.211	NA	0.054	0.255	-90.893	-92.473
149	1	149	1.732	2.6	31.08	15773	10.467	0.134	NA	0.093	0.444	69.105	159.998
150	1	150	1.657	2.441	31.29	15679	10.643	0.283	NA	0.176	0.839	-115.182	175.713
151	1	151	1.639	2.525	31.5	9742	10.729	0.202	NA	0.086	0.408	101.739	-143.079
152	1	152	1.7	2.472	31.71	8927	10.809	0.252	NA	0.08	0.382	-41.268	-143.007
153	1	153	1.724	2.519	31.92	6071	10.862	0.209	NA	0.053	0.254	62.636	103.904
154	1	154	1.543	2.433	32.13	9252	11.063	0.319	NA	0.201	0.957	-154.721	142.643
155	1	155	1.651	2.537	32.34	3421	11.213	0.188	NA	0.15	0.714	43.818	-161.461
156	1	156	1.961	2.807	32.55	15050	11.624	0.296	NA	0.411	1.959	40.966	-2.852
157	1	157	1.99	2.796	32.76	13393	11.655	0.321	NA	0.031	0.148	-20.946	-61.912
158	1	158	1.766	2.624	32.97	4817	11.938	0.132	NA	0.283	1.346	-142.687	-121.742
159	1	159	1.739	2.694	33.18	5147	12.013	0.068	NA	0.075	0.357	111.094	-106.218
160	1	160	1.736	2.633	33.39	3520	12.074	0.107	NA	0.061	0.292	-92.66	156.246
161	1	161	1.753	2.669	33.6	3718	12.114	0.093	NA	0.04	0.19	64.246	156.906
162	1	162	1.832	2.834	33.81	19257	12.297	0.191	NA	0.183	0.87	64.332	0.086
163	1	163	1.83	2.795	34.02	13233	12.336	0.169	NA	0.039	0.187	-93.005	-157.337
164	1	164	1.807	2.78	34.23	12550	12.364	0.142	NA	0.028	0.131	-147.146	-54.141
165	1	165	1.842	2.797	34.44	12953	12.403	0.181	NA	0.039	0.187	26.66	173.805
166	1	166	1.954	2.863	34.65	12840	12.532	0.31	NA	0.129	0.615	30.422	3.763
167	1	167	2.002	2.868	34.86	13768	12.581	0.355	NA	0.048	0.23	5.903	-24.519
168	1	168	1.813	2.664	35.07	2988	12.858	0.148	NA	0.278	1.323	-132.779	-138.682
169	1	169	1.757	2.668	35.28	2406	12.914	0.097	NA	0.056	0.266	175.741	-51.48
170	1	170	1.873	2.753	35.49	2082	13.058	0.198	NA	0.143	0.683	36.446	-139.296
171	1	171	1.992	2.866	35.7	11970	13.222	0.346	NA	0.164	0.783	43.267	6.822
172	1	172	1.995	2.863	35.91	15927	13.226	0.347	NA	0.004	0.019	-53.001	-96.268
173	1	173	2.01	2.832	36.12	9657	13.26	0.35	NA	0.034	0.164	-63.788	-10.787
174	1	174	1.997	2.825	36.33	12925	13.275	0.336	NA	0.015	0.07	-152.888	-89.101
175	1	175	1.733	2.568	36.54	1819	13.644	0.164	NA	0.369	1.755	-135.807	17.081
176	1	176	2.02	2.919	36.75	20554	14.097	0.395	NA	0.454	2.161	50.603	-173.59
177	1	177	2.007	2.824	36.96	14493	14.193	0.345	NA	0.096	0.456	-98.32	-148.923
178	1	178	2.008	2.841	37.17	19289	14.211	0.351	NA	0.018	0.084	86.034	-175.646
179	1	179	1.991	2.817	37.38	16842	14.241	0.327	NA	0.03	0.143	-124.241	149.725
180	1	180	1.959	2.833	37.59	9277	14.277	0.303	NA	0.036	0.172	152.301	-83.458
181	1	181	2.004	2.838	37.8	12633	14.323	0.347	NA	0.046	0.217	6.069	-146.233
182	1	182	1.95	2.886	38.01	17224	14.395	0.318	NA	0.072	0.344	138.971	132.903
183	1	183	1.888	2.838	38.22	9877	14.473	0.24	NA	0.078	0.373	-142.434	78.595
184	1	184	1.842	2.863	38.43	9591	14.525	0.216	NA	0.052	0.25	151.089	-66.478
185	1	185	1.929	2.833	38.64	8977	14.618	0.275	NA	0.092	0.44	-18.85	-169.939
186	1	186	1.938	2.824	38.85	11374	14.631	0.28	NA	0.013	0.063	-47.373	-28.522
187	1	187	1.937	2.854	39.06	11743	14.661	0.291	NA	0.03	0.145	92.309	139.682
188	1	188	1.893	2.782	39.27	8913	14.746	0.224	NA	0.085	0.403	-121.308	146.383
189	1	189	1.904	2.856	39.48	9311	14.821	0.263	NA	0.075	0.359	82.045	-156.647
190	1	190	1.877	2.769	39.69	7355	14.913	0.205	NA	0.092	0.436	-106.901	171.054
191	1	191	1.913	2.849	39.9	8524	15.001	0.267	NA	0.088	0.418	66.055	172.956
192	1	192	1.878	2.845	40.11	11562	15.035	0.235	NA	0.035	0.165	-173.86	120.084
193	1	193	1.957	2.904	40.32	13860	15.134	0.333	NA	0.098	0.468	36.535	-149.604
194	1	194	1.988	2.958	40.53	14570	15.196	0.389	NA	0.062	0.297	60.72	24.185
195	1	195	1.92	2.899	40.74	12904	15.286	0.3	NA	0.09	0.427	-138.555	160.725
196	1	196	1.838	2.791	40.95	5073	15.421	0.175	NA	0.135	0.644	-127.292	11.263
197	1	197	1.784	2.737	41.16	4994	15.498	0.107	NA	0.077	0.366	-135.321	-8.029
198	1	198	1.846	2.765	41.37	3167	15.566	0.174	NA	0.068	0.324	24.465	159.786
199	1	199	1.869	2.746	41.58	3654	15.596	0.193	NA	0.031	0.146	-39.555	-64.02
200	1	200	1.789	2.658	41.79	3976	15.715	0.129	NA	0.119	0.567	-132.663	-93.108
