# Supplementary material for: Random sub-diffusion and capture of genes by the nuclear pore reduces dynamics and coordinates inter-chromosomal movement
Source: eLife. 2021 May 18;10:e66238. doi: 10.7554/eLife.66238 (PMC8195609; doi:10.7554/eLife.66238)
Supplement: Figure 6—source data 1. [file elife-66238-fig6-data1.zip › CLUST_DB/CLUST_HIS4dip_MinusH/200206_QuickCap_H4dip_MinusH_Pri_12.csv]

Nr	TID	PID	x [micron]	y [micron]	t [sec]	I [val]	Len [micron]	D2S [micron]	D2R [micron]	D2P [micron]	v [micron/sec]	α [deg]	Δα [deg]
1	1	1	2.912	3.432	0	33934	0	0	NA	NA	NA	NA	NA
2	1	2	2.891	3.379	0.21	32770	0.057	0.057	NA	0.057	0.271	-111.381	NA
3	1	3	2.955	3.289	0.42	34751	0.167	0.149	NA	0.111	0.526	-54.313	57.068
4	1	4	2.961	3.292	0.63	30764	0.173	0.148	NA	0.006	0.028	26.473	80.785
5	1	5	2.895	3.25	0.84	29983	0.251	0.183	NA	0.078	0.37	-147.452	-173.925
6	1	6	2.846	3.372	1.05	33619	0.382	0.089	NA	0.131	0.625	111.932	-100.616
7	1	7	2.835	3.28	1.26	34139	0.475	0.17	NA	0.093	0.441	-96.763	151.305
8	1	8	2.847	3.368	1.47	21254	0.565	0.091	NA	0.09	0.427	82.682	179.445
9	1	9	2.843	3.353	1.68	22455	0.581	0.105	NA	0.016	0.075	-104.674	172.644
10	1	10	2.998	3.303	1.89	26845	0.744	0.155	NA	0.164	0.779	-17.957	86.716
11	1	11	2.873	3.381	2.1	28270	0.892	0.064	NA	0.148	0.706	148.067	166.024
12	1	12	2.878	3.48	2.31	34553	0.991	0.059	NA	0.099	0.47	86.803	-61.264
13	1	13	2.827	3.249	2.52	28838	1.227	0.201	NA	0.236	1.124	-102.533	170.663
14	1	14	2.858	3.331	2.73	21265	1.315	0.114	NA	0.088	0.418	69.082	171.616
15	1	15	2.798	3.32	2.94	28488	1.377	0.16	NA	0.062	0.293	-169.479	121.438
16	1	16	2.842	3.327	3.15	27118	1.422	0.125	NA	0.045	0.216	9.068	178.548
17	1	17	2.868	3.33	3.36	35163	1.447	0.111	NA	0.026	0.122	5.726	-3.342
18	1	18	2.84	3.354	3.57	28358	1.484	0.106	NA	0.037	0.174	138.96	133.235
19	1	19	2.821	3.317	3.78	33757	1.525	0.146	NA	0.041	0.195	-117.441	103.598
20	1	20	2.803	3.268	3.99	32851	1.577	0.196	NA	0.052	0.249	-110.071	7.371
21	1	21	2.803	3.226	4.2	33427	1.62	0.233	NA	0.042	0.201	-90.713	19.358
22	1	22	2.887	3.243	4.41	34653	1.705	0.19	NA	0.086	0.409	11.447	102.16
23	1	23	2.789	3.264	4.62	33356	1.805	0.207	NA	0.1	0.477	167.71	156.263
24	1	24	2.749	3.358	4.83	31878	1.908	0.179	NA	0.102	0.487	113.304	-54.406
25	1	25	2.722	3.308	5.04	25011	1.964	0.226	NA	0.057	0.271	-117.932	128.764
26	1	26	2.751	3.3	5.25	25794	1.994	0.208	NA	0.03	0.142	-15.022	102.909
27	1	27	2.717	3.197	5.46	27577	2.103	0.305	NA	0.109	0.517	-108.21	-93.188
28	1	28	2.693	3.095	5.67	20136	2.208	0.402	NA	0.105	0.501	-103.226	4.984
29	1	29	2.74	3.169	5.88	19202	2.296	0.314	NA	0.088	0.418	57.612	160.838
30	1	30	2.588	3.309	6.09	5617	2.503	0.346	NA	0.207	0.984	137.28	79.668
31	1	31	2.587	3.26	6.3	16044	2.552	0.368	NA	0.049	0.233	-92.014	130.706
32	1	32	2.64	3.337	6.51	28966	2.645	0.288	NA	0.093	0.444	55.32	147.335
33	1	33	2.558	3.266	6.72	29380	2.753	0.391	NA	0.108	0.514	-139.009	165.67
34	1	34	2.64	3.371	6.93	27955	2.886	0.279	NA	0.133	0.635	52.265	-168.725
35	1	35	2.61	3.294	7.14	32974	2.97	0.332	NA	0.083	0.397	-111.04	-163.305
36	1	36	2.704	3.359	7.35	27923	3.084	0.221	NA	0.114	0.543	34.798	145.838
37	1	37	2.818	3.408	7.56	30041	3.209	0.096	NA	0.125	0.596	23.32	-11.478
38	1	38	2.823	3.394	7.77	26888	3.224	0.096	NA	0.015	0.072	-71.461	-94.781
39	1	39	2.845	3.41	7.98	23236	3.251	0.07	NA	0.028	0.131	36.352	107.813
40	1	40	2.898	3.324	8.19	25060	3.352	0.108	NA	0.101	0.48	-58.56	-94.912
41	1	41	2.763	3.192	8.4	22515	3.541	0.282	NA	0.189	0.898	-135.719	-77.159
42	1	42	2.902	3.137	8.61	24285	3.691	0.295	NA	0.15	0.714	-21.539	114.179
43	1	43	2.914	3.123	8.82	24842	3.709	0.308	NA	0.018	0.086	-51.211	-29.672
44	1	44	2.887	3.101	9.03	13382	3.744	0.331	NA	0.035	0.166	-141.013	-89.802
45	1	45	2.894	3.122	9.24	13452	3.765	0.311	NA	0.021	0.102	70.693	-148.293
46	1	46	2.967	3.165	9.45	16904	3.85	0.272	NA	0.085	0.407	30.81	-39.883
47	1	47	2.977	3.112	9.66	6210	3.905	0.327	NA	0.055	0.261	-79.18	-109.99
48	1	48	2.902	3.134	9.87	5290	3.984	0.298	NA	0.079	0.375	163.711	-117.109
49	1	49	2.799	3.172	10.08	8000	4.094	0.284	NA	0.11	0.523	159.753	-3.958
50	1	50	2.831	3.218	10.29	6553	4.15	0.228	NA	0.057	0.269	55.546	-104.207
51	1	51	2.901	3.299	10.5	11059	4.258	0.133	NA	0.108	0.512	49.004	-6.541
52	1	52	2.879	3.114	10.71	18440	4.445	0.32	NA	0.187	0.891	-96.729	-145.733
53	1	53	2.824	3.153	10.92	20390	4.513	0.292	NA	0.068	0.325	144.273	-118.998
54	1	54	2.878	3.129	11.13	25207	4.572	0.305	NA	0.059	0.283	-24.406	-168.679
55	1	55	2.926	3.148	11.34	21311	4.623	0.284	NA	0.051	0.244	22.045	46.45
56	1	56	2.808	3.113	11.55	25649	4.746	0.335	NA	0.123	0.586	-163.627	174.328
57	1	57	2.643	3.065	11.76	18365	4.918	0.455	NA	0.172	0.818	-163.542	0.085
58	1	58	2.881	3.152	11.97	22201	5.172	0.282	NA	0.253	1.206	20.084	-176.373
59	1	59	3.026	3.198	12.18	23980	5.324	0.26	NA	0.153	0.726	17.635	-2.449
60	1	60	2.958	3.179	12.39	22455	5.395	0.257	NA	0.071	0.337	-164.535	177.83
61	1	61	2.815	3.098	12.6	15202	5.559	0.347	NA	0.164	0.78	-150.304	14.231
62	1	62	2.958	3.18	12.81	16375	5.723	0.256	NA	0.165	0.785	30.027	-179.669
63	1	63	2.839	3.195	13.02	9604	5.843	0.248	NA	0.12	0.571	172.995	142.968
64	1	64	2.872	3.157	13.23	13858	5.894	0.278	NA	0.05	0.24	-48.906	138.099
65	1	65	2.82	3.239	13.44	12360	5.991	0.214	NA	0.097	0.463	122.619	171.525
66	1	66	2.741	3.269	13.65	26293	6.075	0.236	NA	0.084	0.4	159.23	36.611
67	1	67	2.742	3.261	13.86	30001	6.082	0.241	NA	0.007	0.035	-85.771	114.999
68	1	68	2.767	3.198	14.07	31865	6.15	0.274	NA	0.068	0.323	-67.963	17.809
69	1	69	2.769	3.154	14.28	27628	6.194	0.312	NA	0.044	0.21	-87.278	-19.315
70	1	70	2.861	3.124	14.49	24334	6.291	0.312	NA	0.097	0.46	-18.189	69.089
71	1	71	2.913	3.15	14.7	17508	6.349	0.281	NA	0.058	0.276	27.03	45.219
72	1	72	3.016	3.052	14.91	15296	6.492	0.394	NA	0.143	0.682	-43.583	-70.613
73	1	73	2.945	3.001	15.12	18214	6.58	0.433	NA	0.088	0.419	-144.416	-100.833
74	1	74	2.941	3.077	15.33	7637	6.657	0.356	NA	0.077	0.367	92.902	-122.681
75	1	75	2.852	2.971	15.54	14860	6.796	0.465	NA	0.139	0.66	-129.792	137.306
76	1	76	2.915	3.053	15.75	19505	6.899	0.378	NA	0.104	0.493	52.703	-177.506
77	1	77	2.845	2.973	15.96	21331	7.006	0.464	NA	0.107	0.508	-131.125	176.172
78	1	78	2.929	2.963	16.17	23571	7.09	0.469	NA	0.085	0.403	-6.787	124.338
79	1	79	3.017	2.934	16.38	19502	7.183	0.509	NA	0.093	0.442	-17.995	-11.208
80	1	80	2.976	3.04	16.59	22581	7.296	0.397	NA	0.113	0.538	111.302	129.297
81	1	81	2.985	2.987	16.8	20874	7.349	0.451	NA	0.053	0.253	-80.511	168.187
82	1	82	2.951	3.022	17.01	12311	7.398	0.412	NA	0.049	0.232	134.384	-145.105
83	1	83	2.868	2.94	17.22	9154	7.514	0.493	NA	0.116	0.552	-135.302	90.314
84	1	84	2.874	2.918	17.43	18988	7.537	0.515	NA	0.023	0.109	-74.848	60.455
85	1	85	2.841	2.923	17.64	11080	7.57	0.513	NA	0.033	0.158	171.142	-114.01
86	1	86	2.945	2.973	17.85	23360	7.685	0.46	NA	0.115	0.546	25.54	-145.603
87	1	87	2.846	2.943	18.06	16859	7.788	0.493	NA	0.103	0.492	-163.419	171.041
88	1	88	2.986	2.97	18.27	21565	7.931	0.467	NA	0.142	0.678	10.861	174.281
89	1	89	2.756	3.065	18.48	4083	8.179	0.399	NA	0.249	1.184	157.727	146.866
90	1	90	2.989	2.908	18.69	15771	8.46	0.53	NA	0.281	1.339	-33.885	168.388
91	1	91	2.884	2.975	18.9	8588	8.585	0.457	NA	0.125	0.593	147.279	-178.836
92	1	92	2.695	3.153	19.11	3733	8.845	0.353	NA	0.26	1.237	136.804	-10.475
93	1	93	2.672	3.228	19.32	3157	8.924	0.314	NA	0.079	0.376	106.881	-29.923
94	1	94	2.737	3.158	19.53	3044	9.02	0.325	NA	0.096	0.458	-47.374	-154.255
95	1	95	2.665	3.23	19.74	4561	9.122	0.319	NA	0.102	0.487	135.328	-177.298
96	1	96	2.74	3.085	19.95	2728	9.285	0.387	NA	0.163	0.775	-62.393	162.279
97	1	97	2.683	3.281	20.16	4631	9.489	0.274	NA	0.204	0.97	106.179	168.572
98	1	98	2.608	3.337	20.37	3193	9.583	0.318	NA	0.094	0.448	143.151	36.972
99	1	99	2.698	3.33	20.58	3880	9.674	0.237	NA	0.091	0.432	-4.903	-148.054
100	1	100	2.702	3.28	20.79	2694	9.724	0.259	NA	0.05	0.238	-86.261	-81.358
101	1	101	2.606	3.407	21	3283	9.883	0.307	NA	0.159	0.757	126.913	-146.826
102	1	102	2.568	3.336	21.21	2879	9.963	0.357	NA	0.081	0.384	-117.956	115.131
103	1	103	2.608	3.307	21.42	3191	10.012	0.328	NA	0.049	0.234	-35.93	82.026
104	1	104	2.629	3.225	21.63	3394	10.097	0.35	NA	0.085	0.404	-75.639	-39.709
105	1	105	2.664	3.182	21.84	3601	10.152	0.352	NA	0.055	0.263	-51.091	24.548
106	1	106	2.717	3.24	22.05	3505	10.231	0.273	NA	0.079	0.376	47.459	98.55
107	1	107	2.703	3.206	22.26	3423	10.268	0.307	NA	0.037	0.174	-112.561	-160.02
108	1	108	2.899	2.819	22.47	21448	10.701	0.613	NA	0.434	2.065	-63.118	49.443
109	1	109	2.675	3.21	22.68	3359	11.152	0.324	NA	0.451	2.147	119.854	-177.028
110	1	110	2.699	3.224	22.89	3278	11.18	0.298	NA	0.027	0.131	29.526	-90.328
111	1	111	2.748	3.147	23.1	4174	11.272	0.328	NA	0.092	0.436	-57.199	-86.726
112	1	112	2.697	3.159	23.31	4795	11.325	0.347	NA	0.053	0.254	166.776	-136.025
113	1	113	2.67	3.114	23.52	5220	11.378	0.4	NA	0.053	0.251	-120.577	72.647
114	1	114	2.735	3.105	23.73	5659	11.443	0.372	NA	0.066	0.313	-7.746	112.831
115	1	115	2.624	3.132	23.94	3859	11.557	0.415	NA	0.113	0.54	166.22	173.966
116	1	116	2.725	3.044	24.15	4226	11.69	0.431	NA	0.133	0.635	-41.266	152.514
117	1	117	2.634	3.242	24.36	2572	11.907	0.336	NA	0.217	1.035	114.599	155.865
118	1	118	2.698	3.139	24.57	4147	12.028	0.362	NA	0.121	0.574	-58.019	-172.618
119	1	119	2.634	3.169	24.78	4915	12.098	0.382	NA	0.07	0.335	155.269	-146.712
120	1	120	2.632	3.245	24.99	4405	12.175	0.336	NA	0.077	0.365	91.374	-63.895
121	1	121	2.692	3.179	25.2	3308	12.264	0.335	NA	0.089	0.423	-48.241	-139.615
122	1	122	2.691	3.25	25.41	2397	12.334	0.287	NA	0.07	0.336	90.719	138.959
123	1	123	2.698	3.298	25.62	3656	12.384	0.252	NA	0.049	0.235	81.568	-9.151
124	1	124	2.76	3.084	25.83	3123	12.607	0.379	NA	0.223	1.061	-73.779	-155.347
125	1	125	2.706	3.155	26.04	2751	12.695	0.345	NA	0.088	0.42	127.438	-158.783
126	1	126	2.729	2.845	26.25	21698	13.005	0.615	NA	0.31	1.478	-85.844	146.718
127	1	127	2.744	2.907	26.46	26335	13.069	0.551	NA	0.064	0.305	76.051	161.895
128	1	128	2.762	2.941	26.67	17870	13.108	0.513	NA	0.038	0.182	63.335	-12.716
129	1	129	2.663	2.927	26.88	18079	13.208	0.563	NA	0.1	0.477	-171.488	125.177
130	1	130	2.51	3.008	27.09	15980	13.381	0.584	NA	0.173	0.825	151.86	-36.652
131	1	131	2.645	2.98	27.3	14124	13.519	0.525	NA	0.138	0.657	-11.83	-163.69
132	1	132	2.524	3.213	27.51	5407	13.781	0.445	NA	0.262	1.248	117.37	129.201
133	1	133	2.574	3.142	27.72	5371	13.868	0.445	NA	0.087	0.413	-54.848	-172.218
134	1	134	2.502	3.24	27.93	3411	13.989	0.453	NA	0.121	0.578	126.482	-178.67
135	1	135	2.582	3.1	28.14	4556	14.15	0.468	NA	0.161	0.766	-60.355	173.163
136	1	136	2.667	3.114	28.35	12992	14.236	0.402	NA	0.086	0.41	9.422	69.778
137	1	137	2.694	2.916	28.56	25749	14.436	0.56	NA	0.2	0.951	-82.062	-91.485
138	1	138	2.728	2.878	28.77	25024	14.487	0.584	NA	0.051	0.242	-48.865	33.198
139	1	139	2.8	2.952	28.98	25696	14.591	0.492	NA	0.104	0.497	45.647	94.511
140	1	140	2.714	3.137	29.19	26263	14.795	0.355	NA	0.204	0.971	115.022	69.375
141	1	141	2.748	3.068	29.4	24827	14.872	0.399	NA	0.077	0.365	-64.169	-179.191
142	1	142	2.8	3.22	29.61	25484	15.032	0.239	NA	0.161	0.766	70.849	135.018
143	1	143	2.716	3.201	29.82	17824	15.118	0.302	NA	0.086	0.41	-167.521	121.629
144	1	144	2.861	3.22	30.03	16755	15.264	0.218	NA	0.146	0.695	7.428	174.949
145	1	145	2.766	3.112	30.24	16684	15.408	0.352	NA	0.144	0.687	-131.376	-138.804
146	1	146	2.558	3.128	30.45	16770	15.617	0.466	NA	0.208	0.992	175.651	-52.974
147	1	147	2.557	3.055	30.66	24953	15.69	0.517	NA	0.073	0.347	-90.718	93.632
148	1	148	2.477	3.002	30.87	28868	15.785	0.611	NA	0.096	0.456	-146.785	-56.067
149	1	149	2.582	3.041	31.08	23300	15.897	0.511	NA	0.112	0.533	19.921	166.706
150	1	150	2.657	3.13	31.29	21390	16.014	0.394	NA	0.117	0.557	50.021	30.101
151	1	151	2.58	3.049	31.5	16716	16.127	0.507	NA	0.113	0.536	-133.618	176.361
152	1	152	2.622	3.119	31.71	15829	16.209	0.426	NA	0.082	0.392	59.168	-167.214
153	1	153	2.579	3.156	31.92	13911	16.265	0.432	NA	0.056	0.268	139.57	80.402
154	1	154	2.602	3.218	32.13	22611	16.332	0.376	NA	0.067	0.317	69.922	-69.648
155	1	155	2.68	3.286	32.34	23146	16.435	0.274	NA	0.103	0.491	40.895	-29.027
156	1	156	2.625	3.266	32.55	16672	16.494	0.331	NA	0.059	0.279	-159.804	159.301
157	1	157	2.637	3.395	32.76	22963	16.624	0.277	NA	0.13	0.62	84.573	-115.622
158	1	158	2.531	3.302	32.97	10355	16.765	0.402	NA	0.141	0.673	-138.591	136.836
159	1	159	2.678	3.229	33.18	17324	16.929	0.31	NA	0.164	0.781	-26.483	112.107
160	1	160	2.732	3.132	33.39	23878	17.041	0.35	NA	0.111	0.529	-60.727	-34.244
161	1	161	2.798	3.103	33.6	9990	17.112	0.348	NA	0.071	0.34	-23.461	37.266
162	1	162	2.726	3.122	33.81	22112	17.186	0.361	NA	0.074	0.353	165.057	-171.482
163	1	163	2.712	3.028	34.02	7842	17.281	0.45	NA	0.095	0.454	-98.504	96.439
164	1	164	2.758	3.09	34.23	7950	17.358	0.375	NA	0.077	0.366	53.643	152.147
165	1	165	2.668	3.211	34.44	5990	17.509	0.329	NA	0.151	0.718	126.523	72.88
166	1	166	2.71	3.455	34.65	14967	17.756	0.203	NA	0.247	1.176	80.15	-46.372
167	1	167	2.673	3.189	34.86	4236	18.024	0.34	NA	0.268	1.275	-97.956	-178.107
168	1	168	2.694	3.143	35.07	5791	18.075	0.361	NA	0.051	0.242	-65.341	32.615
169	1	169	2.71	3.014	35.28	5427	18.205	0.464	NA	0.13	0.62	-83.148	-17.807
170	1	170	2.69	2.943	35.49	17900	18.279	0.537	NA	0.074	0.351	-105.887	-22.739
171	1	171	2.678	2.854	35.7	25536	18.369	0.623	NA	0.09	0.429	-97.473	8.413
172	1	172	2.696	2.975	35.91	5501	18.491	0.505	NA	0.122	0.582	81.376	178.849
173	1	173	2.627	2.992	36.12	6312	18.562	0.524	NA	0.071	0.34	166.344	84.969
174	1	174	2.748	3.155	36.33	3364	18.766	0.322	NA	0.203	0.968	53.393	-112.952
175	1	175	2.695	3.401	36.54	12672	19.017	0.219	NA	0.252	1.198	102.138	48.746
176	1	176	2.786	3.255	36.75	16469	19.189	0.217	NA	0.172	0.817	-58.064	-160.203
177	1	177	2.738	3.393	36.96	23494	19.335	0.178	NA	0.146	0.697	109.288	167.353
178	1	178	2.832	3.457	37.17	21595	19.449	0.083	NA	0.114	0.541	33.939	-75.35
179	1	179	2.814	3.25	37.38	7360	19.656	0.206	NA	0.207	0.988	-94.903	-128.842
180	1	180	2.732	3.305	37.59	18687	19.755	0.22	NA	0.099	0.471	146.294	-118.803
181	1	181	2.7	3.312	37.8	13361	19.788	0.244	NA	0.033	0.158	167.468	21.174
182	1	182	2.897	3.328	38.01	21145	19.986	0.105	NA	0.198	0.942	4.685	-162.783
183	1	183	2.699	3.107	38.22	6050	20.283	0.388	NA	0.297	1.413	-131.74	-136.425
184	1	184	2.832	3.403	38.43	14421	20.608	0.085	NA	0.325	1.548	65.898	-162.362
185	1	185	2.906	3.289	38.64	15893	20.744	0.143	NA	0.136	0.649	-57.182	-123.08
186	1	186	2.813	3.364	38.85	11871	20.864	0.12	NA	0.119	0.568	140.968	-161.85
187	1	187	2.942	3.25	39.06	16776	21.036	0.184	NA	0.172	0.819	-41.484	177.548
188	1	188	2.897	3.144	39.27	7933	21.15	0.288	NA	0.115	0.547	-113.103	-71.618
189	1	189	2.782	3.2	39.48	9124	21.278	0.266	NA	0.128	0.61	154.435	-92.462
190	1	190	2.777	3.146	39.69	6739	21.332	0.316	NA	0.053	0.254	-94.885	110.68
191	1	191	2.756	3.147	39.9	7291	21.353	0.325	NA	0.021	0.1	178.484	-86.632
192	1	192	2.859	3.182	40.11	9439	21.462	0.256	NA	0.109	0.519	18.59	-159.894
193	1	193	2.726	3.106	40.32	5802	21.615	0.375	NA	0.154	0.731	-150.432	-169.022
194	1	194	2.847	3.063	40.53	6464	21.744	0.374	NA	0.129	0.613	-19.342	131.09
195	1	195	2.888	3.137	40.74	4893	21.829	0.295	NA	0.085	0.403	60.979	80.321
196	1	196	2.831	3.162	40.95	5595	21.891	0.282	NA	0.063	0.299	157.253	96.274
197	1	197	3.033	3.185	41.16	6696	22.095	0.275	NA	0.204	0.971	6.71	-150.543
198	1	198	2.948	3.12	41.37	5512	22.203	0.314	NA	0.107	0.511	-142.459	-149.168
199	1	199	2.931	3.109	41.58	7616	22.223	0.324	NA	0.021	0.099	-146.514	-4.055
200	1	200	2.796	3.128	41.79	6581	22.359	0.325	NA	0.136	0.647	171.789	-41.697
