# Supplementary material for: Random sub-diffusion and capture of genes by the nuclear pore reduces dynamics and coordinates inter-chromosomal movement
Source: eLife. 2021 May 18;10:e66238. doi: 10.7554/eLife.66238 (PMC8195609; doi:10.7554/eLife.66238)
Supplement: Figure 6—source data 1. [file elife-66238-fig6-data1.zip › CLUST_DB/CLUST_HIS4dip_MinusH/200206_QuickCap_H4dip_MinusH_Pri_13.csv]

Nr	TID	PID	x [micron]	y [micron]	t [sec]	I [val]	Len [micron]	D2S [micron]	D2R [micron]	D2P [micron]	v [micron/sec]	α [deg]	Δα [deg]
1	1	1	1.285	1.953	0	31434	0	0	NA	NA	NA	NA	NA
2	1	2	1.318	1.943	0.21	33751	0.035	0.035	NA	0.035	0.166	-16.099	NA
3	1	3	1.25	1.993	0.42	33964	0.119	0.053	NA	0.084	0.402	143.788	159.887
4	1	4	1.236	2.075	0.63	34088	0.203	0.132	NA	0.083	0.397	99.715	-44.073
5	1	5	1.268	2.049	0.84	33183	0.244	0.098	NA	0.042	0.198	-39.037	-138.752
6	1	6	1.252	2.079	1.05	33977	0.278	0.13	NA	0.034	0.161	118.979	158.016
7	1	7	1.248	2.089	1.26	33811	0.289	0.141	NA	0.011	0.052	114.401	-4.578
8	1	8	1.266	2.061	1.47	34331	0.322	0.11	NA	0.033	0.159	-55.778	-170.18
9	1	9	1.233	2.068	1.68	34297	0.356	0.126	NA	0.034	0.16	168.26	-135.962
10	1	10	1.264	2.068	1.89	34088	0.386	0.117	NA	0.03	0.145	1.19	-167.07
11	1	11	1.245	2.027	2.1	33358	0.432	0.084	NA	0.045	0.216	-114.642	-115.832
12	1	12	1.311	2.004	2.31	34790	0.502	0.058	NA	0.07	0.333	-18.851	95.792
13	1	13	1.256	2.051	2.52	34069	0.573	0.102	NA	0.072	0.342	140.058	158.909
14	1	14	1.248	2.06	2.73	33943	0.586	0.113	NA	0.012	0.059	130.197	-9.862
15	1	15	1.292	2.017	2.94	34444	0.647	0.065	NA	0.061	0.291	-44.19	-174.387
16	1	16	1.278	2.072	3.15	32081	0.703	0.12	NA	0.056	0.269	104.053	148.243
17	1	17	1.323	1.969	3.36	29282	0.816	0.042	NA	0.112	0.535	-66.516	-170.569
18	1	18	1.226	2.041	3.57	34033	0.936	0.106	NA	0.121	0.574	143.327	-150.157
19	1	19	1.256	2.057	3.78	34067	0.97	0.108	NA	0.034	0.162	28.083	-115.243
20	1	20	1.269	2.064	3.99	33787	0.985	0.113	NA	0.015	0.07	29.958	1.875
21	1	21	1.274	2.024	4.2	33305	1.026	0.072	NA	0.041	0.194	-82.544	-112.502
22	1	22	1.318	1.96	4.41	33589	1.103	0.034	NA	0.078	0.37	-55.593	26.951
23	1	23	1.261	1.973	4.62	33937	1.162	0.031	NA	0.059	0.281	167.338	-137.07
24	1	24	1.317	1.932	4.83	33625	1.232	0.038	NA	0.069	0.33	-35.879	156.784
25	1	25	1.308	1.922	5.04	33962	1.245	0.039	NA	0.014	0.064	-129.963	-94.084
26	1	26	1.308	1.851	5.25	34284	1.316	0.105	NA	0.071	0.339	-90.347	39.616
27	1	27	1.343	1.884	5.46	33621	1.365	0.09	NA	0.048	0.23	43.409	133.756
28	1	28	1.352	1.861	5.67	33454	1.389	0.114	NA	0.025	0.117	-67.539	-110.949
29	1	29	1.359	1.864	5.88	31622	1.397	0.116	NA	0.007	0.035	20.45	87.99
30	1	30	1.313	1.886	6.09	30107	1.448	0.073	NA	0.051	0.242	154.466	134.016
31	1	31	1.341	1.953	6.3	31157	1.52	0.056	NA	0.073	0.346	67.626	-86.84
32	1	32	1.37	1.938	6.51	28125	1.553	0.087	NA	0.033	0.157	-26.157	-93.783
33	1	33	1.382	1.918	6.72	34722	1.576	0.103	NA	0.023	0.111	-60.663	-34.506
34	1	34	1.416	1.903	6.93	28480	1.614	0.14	NA	0.038	0.179	-23.794	36.869
35	1	35	1.397	1.959	7.14	29787	1.673	0.112	NA	0.059	0.283	109.176	132.97
36	1	36	1.383	1.93	7.35	28260	1.705	0.101	NA	0.032	0.153	-115.114	135.71
37	1	37	1.371	1.917	7.56	31833	1.722	0.093	NA	0.017	0.082	-132.833	-17.719
38	1	38	1.393	1.914	7.77	29809	1.744	0.115	NA	0.022	0.105	-7.624	125.209
39	1	39	1.376	1.97	7.98	23622	1.803	0.093	NA	0.059	0.279	107.186	114.811
40	1	40	1.392	2.054	8.19	28934	1.888	0.148	NA	0.085	0.405	78.66	-28.526
41	1	41	1.349	2.069	8.4	28750	1.934	0.132	NA	0.046	0.22	161.234	82.574
42	1	42	1.399	2.076	8.61	30361	1.985	0.169	NA	0.051	0.244	8.9	-152.335
43	1	43	1.344	2.157	8.82	25239	2.083	0.212	NA	0.098	0.466	124.818	115.918
44	1	44	1.343	2.152	9.03	30581	2.088	0.208	NA	0.005	0.023	-97.653	137.53
45	1	45	1.36	2.078	9.24	33154	2.164	0.146	NA	0.076	0.362	-76.7	20.953
46	1	46	1.33	2.086	9.45	28864	2.195	0.141	NA	0.031	0.149	164.597	-118.704
47	1	47	1.361	2.095	9.66	23071	2.227	0.161	NA	0.032	0.151	15.455	-149.141
48	1	48	1.361	2.033	9.87	26540	2.288	0.111	NA	0.061	0.293	-89.588	-105.043
49	1	49	1.401	1.986	10.08	29064	2.351	0.121	NA	0.062	0.297	-49.964	39.624
50	1	50	1.417	2.006	10.29	24311	2.376	0.142	NA	0.025	0.121	52.167	102.131
51	1	51	1.435	1.924	10.5	19840	2.46	0.153	NA	0.084	0.398	-77.252	-129.419
52	1	52	1.416	1.967	10.71	29183	2.507	0.132	NA	0.047	0.222	114.928	-167.82
53	1	53	1.384	1.952	10.92	29124	2.542	0.099	NA	0.035	0.168	-154.821	90.251
54	1	54	1.409	1.916	11.13	23564	2.585	0.129	NA	0.043	0.207	-55.065	99.756
55	1	55	1.403	1.929	11.34	23003	2.599	0.121	NA	0.014	0.066	112.96	168.025
56	1	56	1.357	1.925	11.55	30361	2.646	0.077	NA	0.046	0.221	-174.831	72.209
57	1	57	1.399	1.866	11.76	25559	2.718	0.143	NA	0.072	0.343	-54.639	120.192
58	1	58	1.348	1.859	11.97	31127	2.769	0.113	NA	0.051	0.244	-171.782	-117.143
59	1	59	1.38	1.85	12.18	28821	2.802	0.14	NA	0.033	0.159	-15.965	155.817
60	1	60	1.38	1.899	12.39	26747	2.851	0.109	NA	0.049	0.234	90.627	106.592
61	1	61	1.41	1.882	12.6	31436	2.886	0.144	NA	0.035	0.165	-28.571	-119.198
62	1	62	1.427	1.907	12.81	33836	2.916	0.15	NA	0.03	0.144	54.882	83.453
63	1	63	1.442	1.911	13.02	30519	2.931	0.162	NA	0.015	0.072	17.839	-37.042
64	1	64	1.414	1.919	13.23	29322	2.96	0.133	NA	0.029	0.138	165.085	147.245
65	1	65	1.428	1.935	13.44	32590	2.982	0.145	NA	0.021	0.102	47.469	-117.616
66	1	66	1.425	1.933	13.65	28763	2.986	0.141	NA	0.004	0.019	-157.461	155.07
67	1	67	1.409	1.941	13.86	31744	3.003	0.124	NA	0.018	0.085	152.087	-50.453
68	1	68	1.404	2	14.07	34807	3.062	0.128	NA	0.059	0.279	95.068	-57.019
69	1	69	1.373	1.967	14.28	26762	3.107	0.09	NA	0.045	0.214	-132.333	132.6
70	1	70	1.377	1.973	14.49	25900	3.114	0.094	NA	0.007	0.035	62.376	-165.291
71	1	71	1.388	1.99	14.7	24381	3.135	0.11	NA	0.02	0.097	56.042	-6.335
72	1	72	1.361	2.042	14.91	33856	3.194	0.117	NA	0.059	0.281	117.413	61.372
73	1	73	1.351	2.051	15.12	33651	3.207	0.119	NA	0.013	0.064	138.173	20.76
74	1	74	1.357	2.013	15.33	33239	3.245	0.094	NA	0.038	0.182	-81.536	140.29
75	1	75	1.369	2.006	15.54	33431	3.26	0.1	NA	0.015	0.07	-30.686	50.85
76	1	76	1.387	1.959	15.75	33284	3.31	0.103	NA	0.05	0.239	-68.936	-38.249
77	1	77	1.351	2.011	15.96	33358	3.373	0.089	NA	0.063	0.301	124.441	-166.623
78	1	78	1.4	1.896	16.17	34410	3.498	0.128	NA	0.125	0.594	-67.352	168.207
79	1	79	1.375	1.952	16.38	34244	3.559	0.09	NA	0.061	0.289	113.828	-178.82
80	1	80	1.335	1.93	16.59	33503	3.604	0.055	NA	0.045	0.216	-152.015	94.157
81	1	81	1.33	2.016	16.8	33593	3.69	0.078	NA	0.086	0.408	93.39	-114.595
82	1	82	1.315	2.029	17.01	34152	3.709	0.082	NA	0.019	0.092	138.486	45.096
83	1	83	1.352	1.957	17.22	24644	3.79	0.068	NA	0.081	0.386	-62.834	158.68
84	1	84	1.341	1.863	17.43	27334	3.884	0.106	NA	0.094	0.447	-96.753	-33.919
85	1	85	1.334	1.871	17.64	25499	3.895	0.095	NA	0.011	0.051	132.848	-130.399
86	1	86	1.37	1.829	17.85	21388	3.951	0.151	NA	0.056	0.266	-49.287	177.865
87	1	87	1.431	1.864	18.06	20501	4.021	0.171	NA	0.071	0.336	30.28	79.567
88	1	88	1.379	1.936	18.27	25591	4.11	0.095	NA	0.089	0.424	126.231	95.95
89	1	89	1.403	1.921	18.48	24256	4.139	0.123	NA	0.029	0.138	-31.938	-158.169
90	1	90	1.416	1.917	18.69	27470	4.152	0.136	NA	0.013	0.061	-15.995	15.942
91	1	91	1.409	1.951	18.9	26824	4.187	0.124	NA	0.035	0.165	101.721	117.717
92	1	92	1.402	1.999	19.11	17954	4.235	0.126	NA	0.048	0.227	98.257	-3.465
93	1	93	1.418	1.951	19.32	17849	4.284	0.133	NA	0.05	0.237	-71.143	-169.4
94	1	94	1.432	1.964	19.53	17792	4.303	0.147	NA	0.019	0.09	43.061	114.205
95	1	95	1.456	1.984	19.74	20674	4.334	0.173	NA	0.031	0.146	39.52	-3.542
96	1	96	1.451	1.878	19.95	19703	4.44	0.182	NA	0.106	0.503	-92.258	-131.778
97	1	97	1.416	1.976	20.16	21386	4.544	0.133	NA	0.104	0.495	110.114	-157.628
98	1	98	1.448	2.004	20.37	18651	4.586	0.171	NA	0.043	0.204	41.367	-68.747
99	1	99	1.444	1.993	20.58	15385	4.598	0.164	NA	0.012	0.056	-107.189	-148.556
100	1	100	1.402	2.014	20.79	16360	4.645	0.132	NA	0.047	0.224	153.995	-98.817
101	1	101	1.393	2.092	21	16902	4.724	0.176	NA	0.079	0.378	96.814	-57.181
102	1	102	1.41	2.143	21.21	14033	4.777	0.227	NA	0.053	0.253	71.291	-25.523
103	1	103	1.369	2.101	21.42	19825	4.836	0.17	NA	0.059	0.279	-134.288	154.421
104	1	104	1.386	2.125	21.63	13873	4.866	0.199	NA	0.029	0.14	54.488	-171.224
105	1	105	1.405	2.039	21.84	22425	4.954	0.148	NA	0.088	0.419	-77.375	-131.864
106	1	106	1.397	2.062	22.05	17785	4.979	0.157	NA	0.025	0.119	108.62	-174.004
107	1	107	1.388	2.02	22.26	18830	5.022	0.123	NA	0.043	0.207	-101.983	149.397
108	1	108	1.346	1.996	22.47	24383	5.071	0.075	NA	0.049	0.231	-150.928	-48.945
109	1	109	1.306	2.104	22.68	25591	5.186	0.153	NA	0.115	0.548	109.954	-99.118
110	1	110	1.349	2.019	22.89	21049	5.281	0.092	NA	0.095	0.452	-63.401	-173.355
111	1	111	1.358	1.975	23.1	23515	5.326	0.077	NA	0.046	0.217	-78.104	-14.703
112	1	112	1.308	2.017	23.31	23246	5.391	0.068	NA	0.065	0.311	139.844	-142.052
113	1	113	1.327	2.031	23.52	24511	5.415	0.089	NA	0.023	0.111	38.524	-101.32
114	1	114	1.364	2.018	23.73	21267	5.455	0.103	NA	0.04	0.191	-19.704	-58.228
115	1	115	1.361	2.086	23.94	21926	5.523	0.154	NA	0.069	0.327	92.972	112.675
116	1	116	1.334	2.136	24.15	25881	5.58	0.19	NA	0.057	0.271	118.224	25.253
117	1	117	1.353	2.13	24.36	15827	5.6	0.19	NA	0.02	0.096	-19.326	-137.55
118	1	118	1.324	2.193	24.57	20599	5.67	0.243	NA	0.069	0.331	114.74	134.066
119	1	119	1.31	2.237	24.78	21452	5.716	0.286	NA	0.047	0.222	107.386	-7.354
120	1	120	1.314	2.204	24.99	25051	5.75	0.253	NA	0.034	0.161	-83.043	169.572
121	1	121	1.272	2.267	25.2	24518	5.827	0.315	NA	0.076	0.364	123.518	-153.439
122	1	122	1.292	2.199	25.41	27487	5.897	0.247	NA	0.071	0.337	-73.524	162.958
123	1	123	1.31	2.289	25.62	25983	5.989	0.337	NA	0.091	0.435	78.894	152.418
124	1	124	1.3	2.228	25.83	19103	6.051	0.275	NA	0.062	0.297	-98.623	-177.518
125	1	125	1.296	2.227	26.04	20409	6.055	0.275	NA	0.004	0.019	-173.292	-74.669
126	1	126	1.289	2.288	26.25	19477	6.116	0.335	NA	0.061	0.29	96.396	-90.312
127	1	127	1.263	2.336	26.46	29482	6.171	0.383	NA	0.055	0.261	118.875	22.479
128	1	128	1.26	2.413	26.67	20921	6.249	0.461	NA	0.078	0.371	91.904	-26.971
129	1	129	1.291	2.382	26.88	29764	6.293	0.429	NA	0.044	0.21	-45.858	-137.761
130	1	130	1.279	2.376	27.09	20552	6.306	0.424	NA	0.013	0.063	-156.42	-110.563
131	1	131	1.248	2.289	27.3	25314	6.399	0.338	NA	0.093	0.443	-109.726	46.694
132	1	132	1.269	2.318	27.51	19596	6.435	0.366	NA	0.036	0.173	53.192	162.919
133	1	133	1.242	2.362	27.72	25971	6.487	0.411	NA	0.052	0.246	122.285	69.093
134	1	134	1.257	2.327	27.93	26097	6.524	0.376	NA	0.037	0.178	-66.221	171.494
135	1	135	1.255	2.279	28.14	22786	6.572	0.328	NA	0.048	0.229	-92.24	-26.019
136	1	136	1.25	2.252	28.35	15827	6.6	0.301	NA	0.028	0.133	-100.12	-7.88
137	1	137	1.252	2.323	28.56	23492	6.671	0.372	NA	0.071	0.339	87.999	-171.881
138	1	138	1.279	2.345	28.77	17056	6.706	0.393	NA	0.035	0.166	40.02	-47.979
139	1	139	1.298	2.341	28.98	27865	6.726	0.389	NA	0.02	0.093	-11.78	-51.8
140	1	140	1.273	2.483	29.19	33986	6.87	0.531	NA	0.144	0.685	100.019	111.799
141	1	141	1.271	2.5	29.4	28708	6.887	0.548	NA	0.017	0.083	96.505	-3.514
142	1	142	1.291	2.445	29.61	32868	6.946	0.493	NA	0.059	0.279	-69.849	-166.354
143	1	143	1.33	2.52	29.82	28014	7.03	0.57	NA	0.084	0.402	63.02	132.87
144	1	144	1.349	2.578	30.03	31481	7.091	0.629	NA	0.061	0.29	71.813	8.793
145	1	145	1.322	2.559	30.24	23321	7.123	0.608	NA	0.032	0.154	-144.328	143.859
146	1	146	1.312	2.577	30.45	31803	7.144	0.625	NA	0.02	0.097	121.116	-94.556
147	1	147	1.262	2.566	30.66	32936	7.195	0.614	NA	0.051	0.245	-168.31	70.574
148	1	148	1.292	2.58	30.87	29329	7.228	0.627	NA	0.033	0.159	23.804	-167.885
149	1	149	1.3	2.53	31.08	25664	7.278	0.578	NA	0.05	0.238	-81.118	-104.923
150	1	150	1.345	2.556	31.29	25521	7.33	0.606	NA	0.052	0.247	28.88	109.998
151	1	151	1.351	2.517	31.5	20701	7.369	0.569	NA	0.039	0.183	-81.16	-110.04
152	1	152	1.351	2.551	31.71	16972	7.403	0.602	NA	0.034	0.162	91.129	172.289
153	1	153	1.358	2.506	31.92	10824	7.449	0.558	NA	0.046	0.22	-81.172	-172.301
154	1	154	1.318	2.519	32.13	18028	7.491	0.567	NA	0.042	0.201	161.389	-117.438
155	1	155	1.32	2.575	32.34	15863	7.547	0.623	NA	0.056	0.265	87.673	-73.716
156	1	156	1.311	2.516	32.55	11507	7.607	0.564	NA	0.06	0.284	-98.766	173.56
157	1	157	1.338	2.529	32.76	7025	7.637	0.579	NA	0.03	0.144	25.632	124.398
158	1	158	1.301	2.549	32.97	8957	7.678	0.596	NA	0.041	0.198	151.644	126.012
159	1	159	1.322	2.537	33.18	15901	7.702	0.586	NA	0.023	0.112	-29.002	179.354
160	1	160	1.231	2.574	33.39	18636	7.8	0.624	NA	0.098	0.467	157.79	-173.208
161	1	161	1.276	2.55	33.6	14939	7.851	0.597	NA	0.051	0.243	-28.421	173.789
162	1	162	1.363	2.519	33.81	7639	7.943	0.571	NA	0.092	0.438	-19.815	8.606
163	1	163	1.395	2.513	34.02	4593	7.976	0.571	NA	0.034	0.16	-10.574	9.241
164	1	164	1.42	2.502	34.23	4654	8.004	0.566	NA	0.027	0.13	-23.771	-13.197
165	1	165	1.376	2.485	34.44	3227	8.051	0.541	NA	0.047	0.225	-159.764	-135.993
166	1	166	1.404	2.506	34.65	6082	8.086	0.566	NA	0.035	0.166	35.949	-164.287
167	1	167	1.31	2.532	34.86	7084	8.183	0.58	NA	0.098	0.465	164.404	128.455
168	1	168	1.345	2.528	35.07	6393	8.218	0.578	NA	0.035	0.165	-7.316	-171.72
169	1	169	1.366	2.56	35.28	5866	8.256	0.612	NA	0.038	0.181	56.861	64.177
170	1	170	1.299	2.587	35.49	10075	8.328	0.635	NA	0.072	0.344	157.4	100.539
171	1	171	1.291	2.533	35.7	11219	8.384	0.58	NA	0.055	0.264	-98.726	103.875
172	1	172	1.295	2.596	35.91	7551	8.447	0.643	NA	0.063	0.3	85.554	-175.72
173	1	173	1.369	2.562	36.12	6517	8.528	0.615	NA	0.081	0.387	-24.682	-110.236
174	1	174	1.272	2.563	36.33	10944	8.625	0.611	NA	0.097	0.462	178.962	-156.356
175	1	175	1.293	2.511	36.54	6995	8.681	0.558	NA	0.056	0.268	-68.918	112.12
176	1	176	1.285	2.501	36.75	8748	8.694	0.548	NA	0.012	0.059	-128.276	-59.358
177	1	177	1.346	2.462	36.96	6705	8.766	0.513	NA	0.072	0.344	-32.638	95.638
178	1	178	1.314	2.451	37.17	7477	8.8	0.499	NA	0.034	0.16	-161.156	-128.518
179	1	179	1.32	2.429	37.38	6687	8.822	0.478	NA	0.023	0.108	-72.968	88.188
180	1	180	1.322	2.488	37.59	7776	8.881	0.536	NA	0.058	0.278	88.433	161.401
181	1	181	1.327	2.544	37.8	11918	8.937	0.593	NA	0.057	0.27	85.189	-3.244
182	1	182	1.288	2.54	38.01	11037	8.977	0.587	NA	0.039	0.187	-173.336	101.475
183	1	183	1.283	2.492	38.22	6598	9.025	0.539	NA	0.048	0.228	-95.54	77.797
184	1	184	1.369	2.512	38.43	6353	9.112	0.565	NA	0.088	0.419	13.008	108.548
185	1	185	1.383	2.482	38.64	5216	9.145	0.538	NA	0.033	0.157	-65.177	-78.185
186	1	186	1.314	2.484	38.85	4437	9.214	0.532	NA	0.069	0.327	178.267	-116.556
187	1	187	1.332	2.513	39.06	5087	9.248	0.562	NA	0.034	0.163	57.561	-120.706
188	1	188	1.406	2.437	39.27	5666	9.354	0.499	NA	0.106	0.505	-45.914	-103.475
189	1	189	1.473	2.378	39.48	6982	9.443	0.465	NA	0.089	0.425	-41.604	4.31
190	1	190	1.522	2.366	39.69	8974	9.494	0.477	NA	0.051	0.241	-13.223	28.382
191	1	191	1.338	2.49	39.9	5064	9.716	0.54	NA	0.222	1.056	146.115	159.338
192	1	192	1.461	2.44	40.11	12518	9.849	0.518	NA	0.133	0.633	-22.128	-168.243
193	1	193	1.446	2.446	40.32	4605	9.866	0.518	NA	0.017	0.079	159.353	-178.519
194	1	194	1.445	2.451	40.53	3923	9.871	0.523	NA	0.005	0.026	96.066	-63.287
195	1	195	1.318	2.528	40.74	6269	10.019	0.576	NA	0.148	0.707	148.812	52.746
196	1	196	1.362	2.571	40.95	4550	10.081	0.623	NA	0.061	0.292	44.454	-104.357
197	1	197	1.377	2.535	41.16	5681	10.119	0.589	NA	0.039	0.184	-67.653	-112.107
198	1	198	1.394	2.485	41.37	5213	10.172	0.544	NA	0.052	0.25	-70.614	-2.961
199	1	199	1.411	2.439	41.58	6195	10.221	0.502	NA	0.049	0.235	-69.7	0.913
200	1	200	1.405	2.392	41.79	5836	10.269	0.456	NA	0.047	0.225	-96.985	-27.284
