# Supplementary material for: Random sub-diffusion and capture of genes by the nuclear pore reduces dynamics and coordinates inter-chromosomal movement
Source: eLife. 2021 May 18;10:e66238. doi: 10.7554/eLife.66238 (PMC8195609; doi:10.7554/eLife.66238)
Supplement: Figure 6—source data 1. [file elife-66238-fig6-data1.zip › CLUST_DB/CLUST_HIS4dip_MinusH/200206_QuickCap_H4dip_MinusH_Pri_14.csv]

Nr	TID	PID	x [micron]	y [micron]	t [sec]	I [val]	Len [micron]	D2S [micron]	D2R [micron]	D2P [micron]	v [micron/sec]	α [deg]	Δα [deg]
1	1	1	3.301	3.203	0	6592	0	0	NA	NA	NA	NA	NA
2	1	2	3.286	3.219	0.21	15078	0.021	0.021	NA	0.021	0.101	132.332	NA
3	1	3	3.283	3.118	0.42	12127	0.122	0.087	NA	0.101	0.479	-92.012	135.655
4	1	4	3.316	3.221	0.63	14052	0.23	0.023	NA	0.108	0.513	72.192	164.204
5	1	5	3.337	3.101	0.84	13753	0.351	0.108	NA	0.122	0.58	-80.173	-152.364
6	1	6	3.33	3.123	1.05	12356	0.375	0.085	NA	0.023	0.112	106.452	-173.375
7	1	7	3.286	3.213	1.26	9823	0.475	0.018	NA	0.101	0.479	116.156	9.704
8	1	8	3.26	3.284	1.47	17139	0.55	0.09	NA	0.075	0.355	109.806	-6.351
9	1	9	3.207	3.336	1.68	12386	0.624	0.162	NA	0.074	0.355	135.693	25.887
10	1	10	3.187	3.332	1.89	12646	0.645	0.172	NA	0.021	0.098	-169.708	54.599
11	1	11	3.174	3.329	2.1	10114	0.658	0.178	NA	0.013	0.062	-165.509	4.2
12	1	12	3.281	3.229	2.31	13742	0.804	0.033	NA	0.146	0.695	-43.239	122.27
13	1	13	3.263	3.182	2.52	13984	0.854	0.043	NA	0.05	0.238	-110.443	-67.204
14	1	14	3.263	3.247	2.73	16731	0.92	0.058	NA	0.066	0.313	89.872	-159.685
15	1	15	3.226	3.233	2.94	7229	0.959	0.08	NA	0.04	0.19	-158.483	111.645
16	1	16	3.289	3.275	3.15	14926	1.034	0.073	NA	0.075	0.357	33.835	-167.682
17	1	17	3.265	3.237	3.36	14912	1.078	0.049	NA	0.044	0.209	-121.786	-155.621
18	1	18	3.279	3.217	3.57	14638	1.103	0.026	NA	0.024	0.115	-56.412	65.374
19	1	19	3.256	3.18	3.78	11596	1.146	0.05	NA	0.043	0.207	-121.478	-65.066
20	1	20	3.294	3.132	3.99	14363	1.207	0.072	NA	0.061	0.291	-52.207	69.271
21	1	21	3.256	3.131	4.2	23637	1.245	0.085	NA	0.038	0.181	-178.608	-126.401
22	1	22	3.257	3.106	4.41	19114	1.27	0.106	NA	0.025	0.119	-85.922	92.686
23	1	23	3.218	3.156	4.62	25550	1.334	0.095	NA	0.064	0.304	127.843	-146.235
24	1	24	3.204	3.244	4.83	26771	1.423	0.105	NA	0.089	0.424	99.403	-28.44
25	1	25	3.233	3.205	5.04	9341	1.472	0.068	NA	0.049	0.232	-52.643	-152.047
26	1	26	3.161	3.301	5.25	20537	1.591	0.17	NA	0.119	0.568	127.006	179.649
27	1	27	3.235	3.129	5.46	15709	1.778	0.099	NA	0.187	0.89	-66.956	166.038
28	1	28	3.205	3.159	5.67	15485	1.82	0.105	NA	0.043	0.203	133.857	-159.187
29	1	29	3.307	3.133	5.88	11276	1.926	0.07	NA	0.105	0.501	-14.499	-148.356
30	1	30	3.27	3.188	6.09	7699	1.992	0.034	NA	0.066	0.314	123.894	138.393
31	1	31	3.278	3.213	6.3	12921	2.018	0.024	NA	0.026	0.125	71.715	-52.179
32	1	32	3.195	3.129	6.51	4742	2.136	0.129	NA	0.118	0.562	-134.868	153.417
33	1	33	3.204	3.119	6.72	4855	2.15	0.128	NA	0.014	0.065	-49.503	85.365
34	1	34	3.212	3.172	6.93	5100	2.204	0.094	NA	0.054	0.258	81.274	130.777
35	1	35	3.229	3.18	7.14	5992	2.222	0.075	NA	0.019	0.088	25.965	-55.309
36	1	36	3.204	3.114	7.35	8104	2.294	0.132	NA	0.071	0.34	-110.721	-136.686
37	1	37	3.193	3.048	7.56	5128	2.36	0.189	NA	0.066	0.316	-99.484	11.237
38	1	38	3.157	2.901	7.77	4759	2.512	0.335	NA	0.152	0.723	-103.768	-4.284
39	1	39	3.216	2.976	7.98	6118	2.608	0.242	NA	0.096	0.456	51.619	155.387
40	1	40	3.251	2.902	8.19	12147	2.69	0.305	NA	0.082	0.391	-64.814	-116.433
41	1	41	3.264	3.057	8.4	10611	2.845	0.151	NA	0.156	0.741	85.109	149.923
42	1	42	3.279	3.112	8.61	8932	2.903	0.093	NA	0.057	0.273	74.872	-10.237
43	1	43	3.289	3.214	8.82	13783	3.005	0.016	NA	0.102	0.486	84.745	9.872
44	1	44	3.264	3.307	9.03	13811	3.101	0.11	NA	0.097	0.46	104.681	19.937
45	1	45	3.259	3.201	9.24	3449	3.207	0.042	NA	0.106	0.505	-92.758	162.561
46	1	46	3.297	3.238	9.45	4590	3.26	0.035	NA	0.053	0.252	43.775	136.533
47	1	47	3.196	3.246	9.66	4384	3.362	0.113	NA	0.102	0.484	175.279	131.504
48	1	48	3.2	3.292	9.87	5194	3.408	0.134	NA	0.046	0.217	85.001	-90.278
49	1	49	3.234	3.316	10.08	9000	3.45	0.132	NA	0.042	0.199	35.858	-49.143
50	1	50	3.224	3.323	10.29	8270	3.461	0.142	NA	0.012	0.056	146.632	110.774
51	1	51	3.273	3.219	10.5	5653	3.575	0.032	NA	0.114	0.544	-64.717	148.651
52	1	52	3.271	3.192	10.71	5307	3.603	0.032	NA	0.028	0.132	-93.697	-28.98
53	1	53	3.295	3.159	10.92	3775	3.644	0.044	NA	0.041	0.194	-54.013	39.684
54	1	54	3.307	3.165	11.13	6233	3.657	0.038	NA	0.014	0.065	28.324	82.337
55	1	55	3.232	3.188	11.34	3108	3.736	0.07	NA	0.078	0.372	163.328	135.004
56	1	56	3.271	3.161	11.55	5277	3.783	0.051	NA	0.047	0.225	-34.242	162.43
57	1	57	3.279	3.126	11.76	5324	3.819	0.08	NA	0.036	0.173	-77.88	-43.638
58	1	58	3.29	3.184	11.97	6641	3.879	0.022	NA	0.06	0.284	79.419	157.299
59	1	59	3.276	3.21	12.18	6069	3.907	0.025	NA	0.028	0.136	117.619	38.2
60	1	60	3.257	3.348	12.39	13322	4.046	0.151	NA	0.139	0.664	97.997	-19.622
61	1	61	3.282	3.256	12.6	9576	4.142	0.056	NA	0.095	0.454	-74.443	-172.44
62	1	62	3.183	3.207	12.81	4832	4.252	0.117	NA	0.111	0.526	-153.709	-79.266
63	1	63	3.267	3.315	13.02	14020	4.389	0.117	NA	0.136	0.649	52.37	-153.921
64	1	64	3.239	3.321	13.23	13770	4.417	0.134	NA	0.028	0.135	166.536	114.166
65	1	65	3.226	3.341	13.44	18583	4.441	0.157	NA	0.024	0.113	124.148	-42.388
66	1	66	3.241	3.356	13.65	21041	4.463	0.164	NA	0.022	0.102	43.71	-80.438
67	1	67	3.278	3.235	13.86	18024	4.589	0.039	NA	0.127	0.603	-73.051	-116.761
68	1	68	3.263	3.292	14.07	22886	4.649	0.097	NA	0.059	0.282	104.777	177.828
69	1	69	3.244	3.271	14.28	16046	4.677	0.088	NA	0.028	0.134	-131.449	123.774
70	1	70	3.267	3.188	14.49	20151	4.763	0.037	NA	0.086	0.412	-74.52	56.929
71	1	71	3.304	3.219	14.7	17269	4.811	0.016	NA	0.048	0.23	40.296	114.816
72	1	72	3.264	3.227	14.91	24093	4.853	0.044	NA	0.042	0.198	168.387	128.091
73	1	73	3.301	3.153	15.12	24127	4.936	0.05	NA	0.083	0.397	-63.599	128.014
74	1	74	3.31	3.189	15.33	26018	4.974	0.017	NA	0.037	0.177	76.145	139.744
75	1	75	3.299	3.152	15.54	23889	5.012	0.051	NA	0.038	0.183	-106.393	177.462
76	1	76	3.272	3.127	15.75	16859	5.049	0.081	NA	0.037	0.175	-137.271	-30.878
77	1	77	3.302	3.099	15.96	22015	5.09	0.103	NA	0.041	0.195	-41.968	95.303
78	1	78	3.306	3.073	16.17	22779	5.117	0.13	NA	0.027	0.128	-80.819	-38.851
79	1	79	3.325	3.009	16.38	27362	5.183	0.196	NA	0.067	0.318	-73.911	6.908
80	1	80	3.374	2.961	16.59	20256	5.252	0.253	NA	0.069	0.326	-44.322	29.588
81	1	81	3.328	2.959	16.8	19050	5.298	0.246	NA	0.046	0.221	-177.241	-132.918
82	1	82	3.321	2.899	17.01	25774	5.358	0.304	NA	0.06	0.284	-96.271	80.97
83	1	83	3.305	2.965	17.22	16366	5.426	0.238	NA	0.068	0.324	103.673	-160.056
84	1	84	3.348	2.907	17.43	6382	5.499	0.3	NA	0.073	0.346	-53.583	-157.256
85	1	85	3.234	2.964	17.64	8507	5.626	0.248	NA	0.127	0.605	153.38	-153.037
86	1	86	3.268	2.975	17.85	12256	5.661	0.23	NA	0.035	0.167	18.716	-134.663
87	1	87	3.276	2.931	18.06	7675	5.706	0.273	NA	0.045	0.216	-78.988	-97.704
88	1	88	3.318	2.958	18.27	16017	5.756	0.245	NA	0.05	0.239	33.089	112.077
89	1	89	3.313	2.964	18.48	10048	5.764	0.239	NA	0.008	0.038	133.238	100.148
90	1	90	3.337	3.018	18.69	5832	5.823	0.189	NA	0.059	0.281	65.939	-67.298
91	1	91	3.374	3.005	18.9	9431	5.863	0.211	NA	0.04	0.188	-18.814	-84.754
92	1	92	3.397	2.944	19.11	10233	5.928	0.277	NA	0.065	0.312	-69.59	-50.775
93	1	93	3.355	3.028	19.32	11938	6.022	0.183	NA	0.094	0.448	116.825	-173.586
94	1	94	3.301	3.118	19.53	16488	6.128	0.084	NA	0.105	0.501	120.389	3.565
95	1	95	3.36	3.071	19.74	14018	6.203	0.145	NA	0.076	0.36	-38.966	-159.355
96	1	96	3.337	3.034	19.95	7622	6.247	0.172	NA	0.043	0.207	-122.691	-83.726
97	1	97	3.296	3.045	20.16	8927	6.289	0.158	NA	0.043	0.203	164.837	-72.471
98	1	98	3.25	2.992	20.37	4151	6.359	0.217	NA	0.07	0.332	-130.353	64.81
99	1	99	3.328	3.076	20.58	7731	6.473	0.13	NA	0.114	0.543	46.95	177.303
100	1	100	3.332	3.145	20.79	14965	6.543	0.066	NA	0.07	0.333	86.965	40.016
101	1	101	3.353	3.039	21	7903	6.651	0.172	NA	0.108	0.516	-78.739	-165.704
102	1	102	3.338	3.063	21.21	8249	6.679	0.145	NA	0.028	0.134	122.362	-158.899
103	1	103	3.303	3.113	21.42	16407	6.74	0.09	NA	0.061	0.29	124.802	2.44
104	1	104	3.33	3.231	21.63	12010	6.861	0.04	NA	0.121	0.577	77.345	-47.457
105	1	105	3.383	3.202	21.84	7848	6.922	0.082	NA	0.061	0.289	-28.76	-106.104
106	1	106	3.385	3.266	22.05	5555	6.986	0.105	NA	0.064	0.305	88.184	116.944
107	1	107	3.333	3.342	22.26	6442	7.078	0.142	NA	0.092	0.439	124.424	36.239
108	1	108	3.333	3.278	22.47	5971	7.142	0.082	NA	0.064	0.303	-89.773	145.803
109	1	109	3.329	3.282	22.68	5591	7.147	0.084	NA	0.006	0.027	132.866	-137.361
110	1	110	3.328	3.337	22.89	7112	7.202	0.136	NA	0.054	0.259	91.649	-41.217
111	1	111	3.322	3.304	23.1	5329	7.234	0.104	NA	0.033	0.156	-99.755	168.596
112	1	112	3.33	3.17	23.31	4543	7.369	0.044	NA	0.135	0.643	-86.727	13.028
113	1	113	3.285	3.082	23.52	2082	7.467	0.121	NA	0.098	0.467	-117.293	-30.565
114	1	114	3.352	3.068	23.73	3519	7.536	0.145	NA	0.069	0.326	-12.507	104.786
115	1	115	3.348	3.123	23.94	2820	7.591	0.093	NA	0.055	0.263	94.326	106.832
116	1	116	3.373	3.113	24.15	5804	7.618	0.115	NA	0.027	0.128	-20.098	-114.424
117	1	117	3.332	3.177	24.36	7963	7.694	0.041	NA	0.076	0.361	122.477	142.575
118	1	118	3.345	3.168	24.57	6246	7.71	0.056	NA	0.016	0.076	-35.782	-158.259
119	1	119	3.345	3.065	24.78	7520	7.813	0.145	NA	0.103	0.491	-90.3	-54.518
120	1	120	3.387	3.041	24.99	8283	7.862	0.183	NA	0.049	0.232	-29.38	60.92
121	1	121	3.363	3.098	25.2	14909	7.923	0.122	NA	0.061	0.292	112.713	142.093
122	1	122	3.344	3.091	25.41	11805	7.943	0.12	NA	0.02	0.096	-161.816	85.471
123	1	123	3.32	3.149	25.62	9489	8.005	0.058	NA	0.062	0.295	112.559	-85.625
124	1	124	3.31	3.051	25.83	6137	8.103	0.152	NA	0.098	0.465	-95.889	151.552
125	1	125	3.274	3.193	26.04	9789	8.249	0.028	NA	0.146	0.695	104.384	-159.727
126	1	126	3.266	3.182	26.25	14875	8.262	0.04	NA	0.013	0.062	-127.789	127.828
127	1	127	3.317	3.117	26.46	11485	8.345	0.087	NA	0.083	0.394	-52.435	75.353
128	1	128	3.334	3.191	26.67	11153	8.421	0.036	NA	0.076	0.362	76.674	129.11
129	1	129	3.288	3.144	26.88	13233	8.487	0.061	NA	0.066	0.315	-134.344	148.981
130	1	130	3.295	3.128	27.09	4130	8.504	0.075	NA	0.017	0.082	-64.457	69.887
131	1	131	3.318	3.075	27.3	7778	8.561	0.129	NA	0.057	0.272	-67.134	-2.677
132	1	132	3.328	3.076	27.51	11584	8.572	0.129	NA	0.011	0.051	4.705	71.839
133	1	133	3.328	3.106	27.72	10380	8.601	0.101	NA	0.03	0.141	90.363	85.658
134	1	134	3.318	3.148	27.93	9971	8.644	0.058	NA	0.043	0.205	103.516	13.153
135	1	135	3.291	3.115	28.14	9988	8.687	0.088	NA	0.042	0.2	-129.133	127.351
136	1	136	3.24	3.061	28.35	9482	8.761	0.154	NA	0.074	0.354	-133.717	-4.584
137	1	137	3.246	3.109	28.56	4522	8.809	0.109	NA	0.048	0.227	82.292	-143.991
138	1	138	3.207	3.121	28.77	7761	8.85	0.124	NA	0.041	0.198	162.419	80.127
139	1	139	3.23	3.082	28.98	2557	8.895	0.14	NA	0.045	0.217	-59.315	138.266
140	1	140	3.224	3.079	29.19	2990	8.902	0.146	NA	0.007	0.032	-150.056	-90.74
141	1	141	3.216	3.038	29.4	2705	8.944	0.186	NA	0.042	0.199	-102.11	47.946
142	1	142	3.224	2.957	29.61	2899	9.025	0.258	NA	0.081	0.387	-84.287	17.823
143	1	143	3.292	3.054	29.82	2429	9.143	0.149	NA	0.118	0.563	54.862	139.15
144	1	144	3.352	2.969	30.03	1951	9.247	0.239	NA	0.104	0.494	-54.503	-109.366
145	1	145	3.264	3.072	30.24	5137	9.382	0.136	NA	0.135	0.643	130.667	-174.83
146	1	146	3.16	3.086	30.45	3374	9.487	0.183	NA	0.105	0.499	171.948	41.281
147	1	147	3.12	3.15	30.66	4640	9.562	0.188	NA	0.075	0.357	122.013	-49.934
148	1	148	3.197	3.188	30.87	9990	9.648	0.104	NA	0.086	0.409	26.589	-95.424
149	1	149	3.192	3.138	31.08	10758	9.698	0.126	NA	0.05	0.239	-95.789	-122.379
150	1	150	3.155	3.019	31.29	7485	9.823	0.234	NA	0.125	0.594	-107.527	-11.738
151	1	151	3.21	3.003	31.5	4160	9.881	0.219	NA	0.058	0.276	-16.493	91.034
152	1	152	3.215	2.98	31.71	3153	9.904	0.238	NA	0.023	0.109	-78.167	-61.675
153	1	153	3.239	2.895	31.92	4465	9.993	0.314	NA	0.089	0.424	-74.633	3.535
154	1	154	3.21	2.942	32.13	6997	10.048	0.277	NA	0.055	0.261	121.04	-164.327
155	1	155	3.238	2.887	32.34	7985	10.109	0.322	NA	0.062	0.293	-62.885	176.075
156	1	156	3.223	2.881	32.55	11046	10.126	0.331	NA	0.016	0.078	-161.117	-98.232
157	1	157	3.268	2.868	32.76	16484	10.172	0.337	NA	0.047	0.222	-16.664	144.452
158	1	158	3.263	2.85	32.97	15123	10.191	0.355	NA	0.019	0.091	-104.903	-88.239
159	1	159	3.259	2.776	33.18	21290	10.265	0.429	NA	0.074	0.352	-93.066	11.837
160	1	160	3.255	2.719	33.39	17137	10.322	0.486	NA	0.057	0.271	-94.087	-1.021
161	1	161	3.204	2.824	33.6	24130	10.439	0.392	NA	0.117	0.555	116.018	-149.894
162	1	162	3.167	2.903	33.81	18150	10.526	0.328	NA	0.087	0.417	114.611	-1.408
163	1	163	3.178	2.882	34.02	17994	10.55	0.344	NA	0.024	0.114	-62.218	-176.829
164	1	164	3.187	2.909	34.23	22393	10.579	0.315	NA	0.028	0.135	71.661	133.879
165	1	165	3.193	2.876	34.44	16543	10.612	0.344	NA	0.034	0.16	-80.115	-151.776
166	1	166	3.14	2.861	34.65	9674	10.667	0.377	NA	0.055	0.26	-164.748	-84.633
167	1	167	3.164	2.861	34.86	11377	10.69	0.368	NA	0.023	0.111	-0.243	164.505
168	1	168	3.165	2.951	35.07	19744	10.78	0.286	NA	0.089	0.425	88.987	89.23
169	1	169	3.173	2.82	35.28	18060	10.91	0.403	NA	0.13	0.621	-86.544	-175.531
170	1	170	3.218	2.852	35.49	10888	10.965	0.36	NA	0.055	0.261	35.474	122.018
171	1	171	3.202	2.887	35.7	10690	11.003	0.331	NA	0.038	0.182	114.055	78.581
172	1	172	3.138	2.989	35.91	16900	11.123	0.269	NA	0.12	0.573	122.427	8.372
173	1	173	3.044	2.998	36.12	15844	11.218	0.328	NA	0.095	0.451	174.048	51.621
174	1	174	3.013	3.004	36.33	21783	11.249	0.35	NA	0.031	0.149	169.174	-4.873
175	1	175	3.062	3.078	36.54	17653	11.337	0.27	NA	0.088	0.42	56.397	-112.777
176	1	176	3.097	3.053	36.75	28415	11.38	0.253	NA	0.043	0.205	-35.671	-92.068
177	1	177	3.074	3.116	36.96	24721	11.448	0.243	NA	0.067	0.32	110.175	145.846
178	1	178	3.068	3.176	37.17	24270	11.508	0.235	NA	0.06	0.286	95.783	-14.392
179	1	179	3.103	3.095	37.38	7159	11.596	0.225	NA	0.088	0.419	-65.989	-161.772
180	1	180	3.316	3.035	37.59	3086	11.817	0.169	NA	0.221	1.053	-15.794	50.195
181	1	181	3.343	3.115	37.8	1476	11.901	0.098	NA	0.084	0.401	71.506	87.299
182	1	182	3.42	3.064	38.01	1535	11.993	0.183	NA	0.092	0.44	-33.759	-105.265
183	1	183	3.298	3.079	38.22	2547	12.116	0.124	NA	0.122	0.582	172.716	-153.525
184	1	184	3.095	3.132	38.43	6363	12.326	0.218	NA	0.21	1.001	165.371	-7.345
185	1	185	3.022	3.194	38.64	6862	12.421	0.279	NA	0.096	0.455	139.86	-25.511
186	1	186	3.095	3.119	38.85	3432	12.527	0.222	NA	0.105	0.501	-45.517	174.623
187	1	187	3.288	3.139	39.06	2858	12.72	0.065	NA	0.194	0.922	5.907	51.423
188	1	188	3.129	3.167	39.27	1868	12.882	0.175	NA	0.161	0.769	170.063	164.157
189	1	189	3.028	3.299	39.48	3613	13.049	0.289	NA	0.167	0.795	127.32	-42.744
190	1	190	3.101	3.228	39.69	3680	13.151	0.201	NA	0.102	0.485	-44.288	-171.607
191	1	191	3.144	3.165	39.9	2828	13.227	0.161	NA	0.076	0.362	-55.432	-11.144
192	1	192	3.289	3.176	40.11	1952	13.372	0.029	NA	0.145	0.692	4.306	59.738
193	1	193	3.232	3.085	40.32	2453	13.479	0.136	NA	0.107	0.511	-121.871	-126.177
194	1	194	3.252	3.063	40.53	2235	13.509	0.148	NA	0.03	0.144	-48.139	73.732
195	1	195	3.272	3.138	40.74	1636	13.587	0.071	NA	0.078	0.37	75.603	123.741
196	1	196	3.405	3.121	40.95	2342	13.721	0.132	NA	0.134	0.638	-7.203	-82.805
197	1	197	3.308	3.19	41.16	1177	13.84	0.015	NA	0.119	0.566	144.743	151.946
198	1	198	3.302	3.125	41.37	2367	13.905	0.078	NA	0.065	0.308	-95.299	119.957
199	1	199	3.374	3.158	41.58	1849	13.984	0.086	NA	0.079	0.377	24.371	119.671
200	1	200	3.284	3.164	41.79	3436	14.074	0.042	NA	0.09	0.428	176.18	151.809
