# Supplementary material for: Random sub-diffusion and capture of genes by the nuclear pore reduces dynamics and coordinates inter-chromosomal movement
Source: eLife. 2021 May 18;10:e66238. doi: 10.7554/eLife.66238 (PMC8195609; doi:10.7554/eLife.66238)
Supplement: Figure 6—source data 1. [file elife-66238-fig6-data1.zip › CLUST_DB/CLUST_HIS4dip_MinusH/200206_QuickCap_H4dip_MinusH_Pri_15.csv]

Nr	TID	PID	x [micron]	y [micron]	t [sec]	I [val]	Len [micron]	D2S [micron]	D2R [micron]	D2P [micron]	v [micron/sec]	α [deg]	Δα [deg]
1	1	1	2.163	1.918	0	15701	0	0	NA	NA	NA	NA	NA
2	1	2	2.142	1.964	0.21	18897	0.051	0.051	NA	0.051	0.243	114.866	NA
3	1	3	2.158	1.957	0.42	19118	0.069	0.039	NA	0.018	0.087	-24.597	-139.464
4	1	4	2.133	1.949	0.63	18696	0.096	0.043	NA	0.026	0.125	-163.43	-138.832
5	1	5	2.116	1.936	0.84	16332	0.117	0.05	NA	0.022	0.103	-142.194	21.236
6	1	6	2.073	1.944	1.05	18265	0.161	0.093	NA	0.043	0.206	169.325	-48.482
7	1	7	2.06	1.98	1.26	16317	0.199	0.12	NA	0.038	0.182	110.908	-58.417
8	1	8	2.086	1.943	1.47	17638	0.243	0.082	NA	0.044	0.212	-54.577	-165.485
9	1	9	2.035	1.961	1.68	17474	0.297	0.135	NA	0.054	0.255	160.275	-145.148
10	1	10	2.061	1.953	1.89	13486	0.324	0.108	NA	0.027	0.131	-17.676	-177.951
11	1	11	2.015	1.981	2.1	10762	0.378	0.161	NA	0.054	0.258	148.633	166.309
12	1	12	1.994	1.936	2.31	8516	0.428	0.17	NA	0.05	0.237	-115.24	96.127
13	1	13	2.007	1.892	2.52	6233	0.474	0.158	NA	0.046	0.217	-73.067	42.173
14	1	14	1.992	1.861	2.73	5625	0.509	0.18	NA	0.035	0.165	-115.018	-41.951
15	1	15	1.975	1.899	2.94	6154	0.55	0.189	NA	0.042	0.199	114.672	-130.31
16	1	16	2.009	1.946	3.15	5599	0.609	0.156	NA	0.059	0.279	54.012	-60.66
17	1	17	2.045	1.952	3.36	6632	0.645	0.123	NA	0.036	0.17	9.107	-44.906
18	1	18	2.063	1.954	3.57	6786	0.663	0.106	NA	0.019	0.089	5.543	-3.564
19	1	19	2.109	1.913	3.78	5777	0.724	0.055	NA	0.061	0.29	-41.698	-47.24
20	1	20	2.07	1.91	3.99	6101	0.763	0.094	NA	0.039	0.186	-174.755	-133.057
21	1	21	2.059	1.915	4.2	7667	0.776	0.104	NA	0.012	0.059	154.267	-30.979
22	1	22	2.053	1.918	4.41	6220	0.782	0.11	NA	0.007	0.032	150.367	-3.899
23	1	23	2.08	1.94	4.62	8070	0.817	0.087	NA	0.034	0.164	39.615	-110.752
24	1	24	2.097	1.941	4.83	11176	0.834	0.07	NA	0.017	0.083	3.839	-35.776
25	1	25	2.117	1.966	5.04	13137	0.866	0.066	NA	0.032	0.152	50.141	46.302
26	1	26	2.087	1.99	5.25	10760	0.905	0.105	NA	0.039	0.185	141.591	91.45
27	1	27	2.125	1.97	5.46	29629	0.948	0.065	NA	0.043	0.204	-28.431	-170.022
28	1	28	2.119	2.026	5.67	28889	1.004	0.116	NA	0.056	0.269	95.198	123.629
29	1	29	2.093	1.997	5.88	26824	1.044	0.106	NA	0.039	0.188	-132.713	132.089
30	1	30	2.092	2.014	6.09	34250	1.06	0.119	NA	0.017	0.079	92.02	-135.267
31	1	31	2.082	2.009	6.3	29395	1.071	0.121	NA	0.011	0.052	-153.554	114.426
32	1	32	2.098	2	6.51	33717	1.089	0.105	NA	0.018	0.086	-26.97	126.584
33	1	33	2.132	1.988	6.72	32977	1.125	0.077	NA	0.036	0.171	-20.521	6.45
34	1	34	2.124	2.013	6.93	32742	1.152	0.103	NA	0.027	0.126	108.393	128.914
35	1	35	2.104	2.036	7.14	32827	1.182	0.132	NA	0.03	0.144	131.335	22.942
36	1	36	2.134	2.031	7.35	31788	1.212	0.116	NA	0.031	0.146	-9.234	-140.569
37	1	37	2.136	2.004	7.56	32277	1.239	0.09	NA	0.027	0.127	-85.262	-76.028
38	1	38	2.136	2.021	7.77	32544	1.256	0.106	NA	0.017	0.079	90.862	176.124
39	1	39	2.129	1.999	7.98	33179	1.278	0.088	NA	0.023	0.109	-108.453	160.684
40	1	40	2.174	2.052	8.19	33085	1.348	0.135	NA	0.07	0.333	49.472	157.925
41	1	41	2.188	1.999	8.4	33316	1.403	0.085	NA	0.055	0.261	-75.741	-125.213
42	1	42	2.215	2.043	8.61	31899	1.455	0.136	NA	0.052	0.248	57.88	133.621
43	1	43	2.191	2.025	8.82	32187	1.485	0.11	NA	0.03	0.144	-142.528	159.591
44	1	44	2.183	2.054	9.03	33350	1.516	0.138	NA	0.031	0.146	104.949	-112.523
45	1	45	2.172	2.044	9.24	33235	1.531	0.126	NA	0.015	0.072	-136.115	118.936
46	1	46	2.211	2.035	9.45	33557	1.57	0.127	NA	0.039	0.187	-12.613	123.502
47	1	47	2.228	2.016	9.66	24684	1.596	0.117	NA	0.025	0.121	-48.704	-36.092
48	1	48	2.207	2.005	9.87	16145	1.619	0.098	NA	0.023	0.111	-151.429	-102.725
49	1	49	2.202	1.985	10.08	16864	1.64	0.077	NA	0.021	0.099	-104.799	46.63
50	1	50	2.237	2.018	10.29	19447	1.688	0.124	NA	0.048	0.231	42.927	147.726
51	1	51	2.204	1.959	10.5	17962	1.756	0.058	NA	0.067	0.321	-119.821	-162.748
52	1	52	2.251	1.98	10.71	31377	1.807	0.107	NA	0.051	0.245	23.04	142.861
53	1	53	2.254	1.994	10.92	33572	1.822	0.119	NA	0.015	0.071	78.07	55.03
54	1	54	2.242	1.977	11.13	29521	1.844	0.098	NA	0.021	0.101	-123.792	158.139
55	1	55	2.221	1.935	11.34	33627	1.89	0.06	NA	0.047	0.223	-117.664	6.127
56	1	56	2.226	1.926	11.55	33066	1.901	0.064	NA	0.011	0.05	-56.498	61.167
57	1	57	2.159	1.965	11.76	32610	1.979	0.047	NA	0.078	0.372	150.282	-153.221
58	1	58	2.175	1.977	11.97	33213	1.999	0.06	NA	0.02	0.096	35.595	-114.687
59	1	59	2.191	1.932	12.18	33279	2.047	0.031	NA	0.048	0.229	-70.142	-105.737
60	1	60	2.191	1.946	12.39	33614	2.061	0.039	NA	0.014	0.067	90.769	160.911
61	1	61	2.209	1.958	12.6	32448	2.083	0.061	NA	0.022	0.104	35.108	-55.661
62	1	62	2.227	1.965	12.81	32354	2.103	0.08	NA	0.02	0.095	19.87	-15.238
63	1	63	2.231	1.943	13.02	32031	2.125	0.072	NA	0.022	0.104	-81.429	-101.299
64	1	64	2.245	1.935	13.23	32868	2.141	0.083	NA	0.016	0.077	-29.089	52.34
65	1	65	2.258	1.924	13.44	32889	2.158	0.095	NA	0.018	0.083	-41.276	-12.187
66	1	66	2.248	1.976	13.65	32672	2.212	0.103	NA	0.054	0.255	100.635	141.911
67	1	67	2.256	1.979	13.86	32639	2.22	0.111	NA	0.008	0.039	17.29	-83.345
68	1	68	2.244	1.957	14.07	31801	2.245	0.09	NA	0.025	0.119	-117.818	-135.109
69	1	69	2.255	2	14.28	32435	2.29	0.123	NA	0.045	0.212	75.861	-166.321
70	1	70	2.27	1.963	14.49	32315	2.33	0.115	NA	0.04	0.19	-68.834	-144.695
71	1	71	2.257	1.904	14.7	32448	2.39	0.095	NA	0.06	0.287	-101.808	-32.974
72	1	72	2.25	1.958	14.91	32285	2.445	0.095	NA	0.055	0.262	97.866	-160.327
73	1	73	2.214	1.86	15.12	31707	2.549	0.077	NA	0.105	0.498	-109.871	152.264
74	1	74	2.238	1.848	15.33	32053	2.576	0.103	NA	0.027	0.129	-27.079	82.792
75	1	75	2.246	1.857	15.54	32320	2.588	0.103	NA	0.012	0.058	47.476	74.554
76	1	76	2.248	1.865	15.75	33262	2.597	0.1	NA	0.009	0.042	82.392	34.916
77	1	77	2.246	1.912	15.96	32256	2.644	0.083	NA	0.046	0.22	91.549	9.157
78	1	78	2.243	1.993	16.17	31923	2.725	0.109	NA	0.081	0.387	92.264	0.715
79	1	79	2.253	1.991	16.38	33657	2.735	0.116	NA	0.01	0.047	-9.603	-101.867
80	1	80	2.276	1.983	16.59	33529	2.759	0.13	NA	0.025	0.117	-18.445	-8.842
81	1	81	2.282	1.976	16.8	32640	2.769	0.133	NA	0.01	0.045	-48.543	-30.098
82	1	82	2.277	1.931	17.01	33700	2.814	0.114	NA	0.045	0.215	-97.041	-48.499
83	1	83	2.276	1.968	17.22	33056	2.85	0.123	NA	0.037	0.174	91.545	-171.414
84	1	84	2.287	1.991	17.43	34077	2.876	0.143	NA	0.025	0.121	64.441	-27.104
85	1	85	2.27	1.986	17.64	32992	2.893	0.127	NA	0.017	0.082	-165.434	130.125
86	1	86	2.275	1.96	17.85	33348	2.92	0.12	NA	0.027	0.127	-78.663	86.771
87	1	87	2.267	1.99	18.06	34178	2.951	0.126	NA	0.031	0.148	105.955	-175.382
88	1	88	2.23	2.014	18.27	33504	2.995	0.117	NA	0.044	0.209	147.432	41.477
89	1	89	2.251	1.977	18.48	33915	3.037	0.106	NA	0.043	0.203	-59.818	152.75
90	1	90	2.273	1.983	18.69	33738	3.06	0.127	NA	0.022	0.105	14.743	74.561
91	1	91	2.292	1.948	18.9	33009	3.1	0.132	NA	0.04	0.191	-60.706	-75.449
92	1	92	2.305	1.931	19.11	34020	3.121	0.142	NA	0.021	0.101	-53.32	7.386
93	1	93	2.242	1.91	19.32	30423	3.187	0.08	NA	0.066	0.313	-161.865	-108.545
94	1	94	2.25	1.934	19.53	28631	3.211	0.088	NA	0.025	0.117	72.027	-126.108
95	1	95	2.255	1.925	19.74	28236	3.221	0.092	NA	0.01	0.049	-59.912	-131.939
96	1	96	2.212	1.894	19.95	23771	3.274	0.055	NA	0.052	0.249	-144.927	-85.014
97	1	97	2.18	1.883	20.16	19652	3.308	0.039	NA	0.034	0.163	-160.597	-15.671
98	1	98	2.165	1.875	20.37	13049	3.325	0.043	NA	0.017	0.08	-150.899	9.698
99	1	99	2.135	1.895	20.58	9318	3.361	0.036	NA	0.037	0.174	146.352	-62.749
100	1	100	2.146	1.965	20.79	9134	3.432	0.05	NA	0.071	0.337	81.049	-65.303
101	1	101	2.097	1.95	21	9149	3.484	0.074	NA	0.052	0.246	-163.25	115.701
102	1	102	2.13	1.93	21.21	10052	3.523	0.035	NA	0.039	0.188	-31.19	132.06
103	1	103	2.093	1.916	21.42	7278	3.563	0.07	NA	0.04	0.19	-159.92	-128.73
104	1	104	2.042	1.862	21.63	9160	3.637	0.134	NA	0.074	0.353	-133.349	26.57
105	1	105	2.015	1.855	21.84	7025	3.665	0.161	NA	0.028	0.131	-166.104	-32.755
106	1	106	2.001	1.925	22.05	9175	3.736	0.162	NA	0.071	0.337	101.065	-92.831
107	1	107	1.982	1.958	22.26	32960	3.774	0.185	NA	0.038	0.181	120.775	19.71
108	1	108	1.983	1.916	22.47	31511	3.815	0.18	NA	0.041	0.196	-88.995	150.229
109	1	109	1.975	1.899	22.68	34090	3.834	0.189	NA	0.019	0.092	-112.732	-23.737
110	1	110	1.976	1.869	22.89	33568	3.864	0.193	NA	0.029	0.14	-88.073	24.659
111	1	111	1.974	1.855	23.1	33038	3.878	0.199	NA	0.014	0.067	-100.678	-12.605
112	1	112	1.95	1.906	23.31	32930	3.934	0.213	NA	0.056	0.266	115.028	-144.294
113	1	113	1.91	1.874	23.52	33036	3.985	0.257	NA	0.052	0.247	-141.097	103.875
114	1	114	1.904	1.829	23.73	33738	4.031	0.274	NA	0.045	0.215	-96.973	44.124
115	1	115	1.881	1.885	23.94	31899	4.091	0.284	NA	0.061	0.29	112	-151.027
116	1	116	1.872	1.924	24.15	32407	4.132	0.291	NA	0.04	0.191	103.243	-8.757
117	1	117	1.842	1.939	24.36	32827	4.165	0.322	NA	0.034	0.16	153.813	50.57
118	1	118	1.847	1.91	24.57	32991	4.195	0.316	NA	0.03	0.141	-80.625	125.562
119	1	119	1.819	1.874	24.78	33162	4.24	0.347	NA	0.045	0.216	-128.334	-47.708
120	1	120	1.817	1.831	24.99	33420	4.284	0.357	NA	0.043	0.207	-91.808	36.526
121	1	121	1.842	1.915	25.2	32883	4.371	0.321	NA	0.088	0.418	73.822	165.63
122	1	122	1.829	1.926	25.41	33440	4.388	0.334	NA	0.017	0.079	139.473	65.651
123	1	123	1.813	1.967	25.62	34246	4.432	0.353	NA	0.044	0.211	110.859	-28.614
124	1	124	1.811	1.961	25.83	34071	4.439	0.355	NA	0.007	0.032	-113.221	135.92
125	1	125	1.837	2	26.04	33638	4.486	0.336	NA	0.047	0.222	55.689	168.91
126	1	126	1.815	1.966	26.25	34406	4.526	0.351	NA	0.04	0.19	-122.559	-178.248
127	1	127	1.832	1.975	26.46	34312	4.544	0.336	NA	0.018	0.087	28.526	151.085
128	1	128	1.844	1.991	26.67	33966	4.565	0.327	NA	0.021	0.098	52.127	23.601
129	1	129	1.884	2.047	26.88	33471	4.633	0.307	NA	0.069	0.326	54.303	2.176
130	1	130	1.862	1.985	27.09	33875	4.698	0.308	NA	0.065	0.309	-109.541	-163.844
131	1	131	1.855	1.999	27.3	31014	4.713	0.318	NA	0.015	0.073	117.246	-133.213
132	1	132	1.848	2.065	27.51	34225	4.78	0.348	NA	0.067	0.317	96.169	-21.077
133	1	133	1.812	2.066	27.72	25096	4.816	0.381	NA	0.036	0.171	178.368	82.2
134	1	134	1.801	1.982	27.93	26297	4.901	0.368	NA	0.085	0.403	-97.414	84.218
135	1	135	1.813	1.969	28.14	34331	4.919	0.354	NA	0.018	0.086	-48.706	48.708
136	1	136	1.776	1.946	28.35	31615	4.963	0.389	NA	0.044	0.208	-149.276	-100.57
137	1	137	1.8	1.944	28.56	26408	4.987	0.364	NA	0.024	0.115	-5.782	143.494
138	1	138	1.816	2.032	28.77	34412	5.076	0.366	NA	0.09	0.427	79.555	85.337
139	1	139	1.816	1.914	28.98	28072	5.195	0.347	NA	0.119	0.565	-89.831	-169.386
140	1	140	1.768	1.908	29.19	33838	5.244	0.395	NA	0.049	0.231	-173.625	-83.794
141	1	141	1.8	1.916	29.4	29768	5.277	0.363	NA	0.033	0.159	13.938	-172.437
142	1	142	1.773	1.908	29.61	26589	5.305	0.39	NA	0.028	0.134	-163	-176.938
143	1	143	1.773	1.926	29.82	28390	5.323	0.391	NA	0.018	0.087	92.795	-104.205
144	1	144	1.794	1.908	30.03	24268	5.351	0.37	NA	0.027	0.131	-40.071	-132.866
145	1	145	1.814	1.899	30.24	24313	5.373	0.35	NA	0.023	0.108	-24.147	15.924
146	1	146	1.827	1.918	30.45	34367	5.396	0.336	NA	0.022	0.107	55.895	80.042
147	1	147	1.827	1.931	30.66	34193	5.409	0.337	NA	0.014	0.065	90.728	34.833
148	1	148	1.851	1.948	30.87	33576	5.439	0.313	NA	0.03	0.143	34.018	-56.709
149	1	149	1.842	1.982	31.08	33329	5.474	0.327	NA	0.035	0.166	105.279	71.261
150	1	150	1.823	1.937	31.29	31025	5.523	0.341	NA	0.048	0.231	-113.248	141.472
151	1	151	1.795	1.961	31.5	22030	5.56	0.371	NA	0.038	0.179	139.62	-107.132
152	1	152	1.822	2.005	31.71	30839	5.611	0.352	NA	0.051	0.243	57.83	-81.79
153	1	153	1.832	1.997	31.92	31161	5.624	0.341	NA	0.013	0.061	-38.288	-96.118
154	1	154	1.843	1.995	32.13	32100	5.635	0.33	NA	0.011	0.052	-7.156	31.133
155	1	155	1.826	1.987	32.34	34658	5.654	0.345	NA	0.019	0.091	-152.965	-145.809
156	1	156	1.806	1.961	32.55	27059	5.686	0.359	NA	0.032	0.153	-126.542	26.423
157	1	157	1.828	2.034	32.76	33966	5.762	0.355	NA	0.076	0.363	73.501	-159.957
158	1	158	1.792	2.064	32.97	33602	5.809	0.399	NA	0.047	0.224	140.085	66.583
159	1	159	1.771	2.069	33.18	33375	5.831	0.42	NA	0.021	0.101	166.383	26.298
160	1	160	1.769	2.09	33.39	34216	5.852	0.43	NA	0.022	0.103	95.048	-71.334
161	1	161	1.769	2.074	33.6	27214	5.868	0.424	NA	0.016	0.077	-89.631	175.32
162	1	162	1.738	2.06	33.81	24644	5.903	0.448	NA	0.034	0.164	-154.554	-64.923
163	1	163	1.771	1.994	34.02	17147	5.976	0.399	NA	0.073	0.349	-63.397	91.157
164	1	164	1.793	1.998	34.23	10835	5.998	0.379	NA	0.022	0.104	8.847	72.244
165	1	165	1.794	1.926	34.44	12821	6.069	0.369	NA	0.071	0.339	-88.851	-97.698
166	1	166	1.729	1.954	34.65	16620	6.14	0.436	NA	0.071	0.338	157.06	-114.089
167	1	167	1.741	1.929	34.86	12381	6.167	0.423	NA	0.027	0.13	-64.999	137.941
168	1	168	1.726	1.923	35.07	9474	6.183	0.438	NA	0.016	0.076	-158.617	-93.619
169	1	169	1.737	1.923	35.28	13100	6.195	0.426	NA	0.012	0.056	-0.1	158.517
170	1	170	1.74	1.968	35.49	18109	6.24	0.426	NA	0.045	0.213	86.254	86.355
171	1	171	1.716	1.965	35.7	18557	6.264	0.45	NA	0.024	0.116	-173.314	100.431
172	1	172	1.748	1.924	35.91	25538	6.316	0.415	NA	0.052	0.246	-52.236	121.078
173	1	173	1.735	1.902	36.12	22406	6.342	0.429	NA	0.026	0.123	-120.18	-67.944
174	1	174	1.71	1.971	36.33	33286	6.415	0.456	NA	0.074	0.351	109.267	-130.554
175	1	175	1.712	1.859	36.54	32868	6.528	0.455	NA	0.112	0.535	-88.953	161.78
176	1	176	1.702	1.894	36.75	33337	6.564	0.462	NA	0.037	0.174	106.987	-164.06
177	1	177	1.716	1.953	36.96	33036	6.625	0.449	NA	0.061	0.288	76.675	-30.312
178	1	178	1.658	1.944	37.17	33395	6.683	0.506	NA	0.058	0.278	-170.978	112.348
179	1	179	1.636	1.96	37.38	33619	6.71	0.529	NA	0.027	0.13	145.016	-44.007
180	1	180	1.622	1.905	37.59	32501	6.766	0.541	NA	0.056	0.268	-103.821	111.163
181	1	181	1.613	1.931	37.8	32552	6.794	0.55	NA	0.028	0.132	109.282	-146.897
182	1	182	1.6	1.887	38.01	32584	6.84	0.564	NA	0.046	0.22	-106.388	144.33
183	1	183	1.631	1.771	38.22	33772	6.96	0.552	NA	0.12	0.569	-75.058	31.33
184	1	184	1.652	1.768	38.43	33568	6.981	0.532	NA	0.021	0.102	-7.22	67.837
185	1	185	1.554	1.836	38.64	32955	7.1	0.614	NA	0.119	0.565	145.566	152.786
186	1	186	1.554	1.805	38.85	32938	7.13	0.62	NA	0.03	0.145	-91.274	123.16
187	1	187	1.586	1.795	39.06	33043	7.164	0.59	NA	0.034	0.162	-18.047	73.226
188	1	188	1.659	1.78	39.27	33049	7.239	0.523	NA	0.074	0.354	-11.661	6.387
189	1	189	1.689	1.789	39.48	32964	7.271	0.491	NA	0.032	0.152	17.232	28.893
190	1	190	1.75	1.842	39.69	33845	7.351	0.42	NA	0.08	0.382	41.075	23.843
191	1	191	1.734	1.814	39.9	33855	7.383	0.442	NA	0.032	0.153	-120.461	-161.536
192	1	192	1.787	1.789	40.11	32863	7.442	0.398	NA	0.059	0.279	-25.079	95.382
193	1	193	1.769	1.818	40.32	32593	7.476	0.407	NA	0.034	0.163	121.677	146.757
194	1	194	1.797	1.822	40.53	32787	7.504	0.379	NA	0.028	0.135	7.817	-113.86
195	1	195	1.785	1.847	40.74	32974	7.532	0.385	NA	0.028	0.132	115.624	107.806
196	1	196	1.805	1.813	40.95	33271	7.571	0.373	NA	0.039	0.188	-58.884	-174.508
197	1	197	1.784	1.815	41.16	34069	7.593	0.393	NA	0.021	0.102	174.466	-126.65
198	1	198	1.744	1.816	41.37	32130	7.633	0.432	NA	0.04	0.192	179.549	5.082
199	1	199	1.814	1.829	41.58	34144	7.705	0.36	NA	0.072	0.341	10.764	-168.785
200	1	200	1.82	1.883	41.79	34146	7.759	0.345	NA	0.054	0.256	83.462	72.698
