# Supplementary material for: Random sub-diffusion and capture of genes by the nuclear pore reduces dynamics and coordinates inter-chromosomal movement
Source: eLife. 2021 May 18;10:e66238. doi: 10.7554/eLife.66238 (PMC8195609; doi:10.7554/eLife.66238)
Supplement: Figure 6—source data 1. [file elife-66238-fig6-data1.zip › CLUST_DB/CLUST_HIS4dip_MinusH/200206_QuickCap_H4dip_MinusH_Pri_16.csv]

Nr	TID	PID	x [micron]	y [micron]	t [sec]	I [val]	Len [micron]	D2S [micron]	D2R [micron]	D2P [micron]	v [micron/sec]	α [deg]	Δα [deg]
1	1	1	1.619	2.166	0	32200	0	0	NA	NA	NA	NA	NA
2	1	2	1.62	2.299	0.21	33120	0.133	0.133	NA	0.133	0.632	89.564	NA
3	1	3	1.619	2.286	0.42	32153	0.146	0.12	NA	0.013	0.062	-93.249	177.187
4	1	4	1.623	2.255	0.63	32347	0.177	0.089	NA	0.032	0.151	-82.286	10.963
5	1	5	1.653	2.241	0.84	33951	0.21	0.082	NA	0.033	0.156	-25.077	57.209
6	1	6	1.66	2.285	1.05	33254	0.255	0.126	NA	0.045	0.214	81.741	106.817
7	1	7	1.696	2.209	1.26	32774	0.34	0.088	NA	0.085	0.403	-64.225	-145.965
8	1	8	1.709	2.337	1.47	32603	0.469	0.194	NA	0.129	0.615	84.289	148.513
9	1	9	1.693	2.251	1.68	32514	0.556	0.113	NA	0.087	0.416	-100.588	175.124
10	1	10	1.65	2.287	1.89	33452	0.613	0.125	NA	0.056	0.269	140.507	-118.905
11	1	11	1.651	2.284	2.1	33354	0.616	0.122	NA	0.003	0.017	-73.812	145.681
12	1	12	1.701	2.312	2.31	32324	0.674	0.167	NA	0.058	0.276	28.672	102.484
13	1	13	1.656	2.293	2.52	33568	0.723	0.132	NA	0.049	0.233	-157.86	173.468
14	1	14	1.665	2.2	2.73	33480	0.816	0.057	NA	0.093	0.444	-84.435	73.425
15	1	15	1.619	2.173	2.94	32484	0.87	0.007	NA	0.053	0.255	-149.721	-65.286
16	1	16	1.611	2.215	3.15	32245	0.912	0.049	NA	0.042	0.2	100.993	-109.286
17	1	17	1.616	2.163	3.36	32454	0.964	0.004	NA	0.052	0.247	-83.939	175.068
18	1	18	1.665	2.222	3.57	33100	1.04	0.072	NA	0.077	0.364	50.431	134.37
19	1	19	1.657	2.253	3.78	33826	1.072	0.095	NA	0.032	0.154	104.951	54.52
20	1	20	1.653	2.299	3.99	33770	1.118	0.137	NA	0.046	0.218	94.109	-10.842
21	1	21	1.648	2.244	4.2	34240	1.173	0.083	NA	0.055	0.26	-95.995	169.896
22	1	22	1.645	2.267	4.41	33984	1.195	0.104	NA	0.022	0.107	96.759	-167.245
23	1	23	1.653	2.264	4.62	33994	1.203	0.104	NA	0.008	0.038	-16.998	-113.757
24	1	24	1.666	2.25	4.83	33843	1.222	0.096	NA	0.019	0.09	-47.595	-30.598
25	1	25	1.648	2.267	5.04	33433	1.246	0.105	NA	0.024	0.113	136.155	-176.249
26	1	26	1.622	2.334	5.25	32364	1.318	0.168	NA	0.072	0.344	111.052	-25.103
27	1	27	1.651	2.339	5.46	33873	1.347	0.176	NA	0.029	0.138	8.626	-102.426
28	1	28	1.659	2.35	5.67	33964	1.361	0.188	NA	0.013	0.064	55.912	47.286
29	1	29	1.644	2.275	5.88	34579	1.437	0.112	NA	0.076	0.362	-100.784	-156.696
30	1	30	1.666	2.301	6.09	33851	1.47	0.143	NA	0.034	0.161	50.11	150.894
31	1	31	1.676	2.291	6.3	33932	1.484	0.137	NA	0.014	0.065	-45.165	-95.275
32	1	32	1.689	2.319	6.51	34103	1.515	0.168	NA	0.03	0.145	64.938	110.103
33	1	33	1.7	2.391	6.72	33248	1.588	0.239	NA	0.073	0.348	80.981	16.043
34	1	34	1.679	2.361	6.93	34022	1.624	0.204	NA	0.037	0.175	-125.44	153.579
35	1	35	1.685	2.38	7.14	33629	1.644	0.223	NA	0.02	0.094	72.404	-162.155
36	1	36	1.67	2.353	7.35	34417	1.675	0.194	NA	0.031	0.146	-118.577	169.019
37	1	37	1.676	2.371	7.56	33659	1.694	0.213	NA	0.019	0.09	72.358	-169.065
38	1	38	1.647	2.285	7.77	34389	1.785	0.122	NA	0.091	0.433	-108.256	179.387
39	1	39	1.651	2.259	7.98	34242	1.811	0.098	NA	0.026	0.124	-81.483	26.772
40	1	40	1.631	2.279	8.19	34536	1.839	0.114	NA	0.029	0.137	134.469	-144.048
41	1	41	1.619	2.35	8.4	33117	1.911	0.183	NA	0.071	0.339	99.471	-34.998
42	1	42	1.65	2.271	8.61	34011	1.996	0.109	NA	0.085	0.404	-68.524	-167.995
43	1	43	1.636	2.242	8.82	34726	2.027	0.078	NA	0.032	0.151	-116.342	-47.818
44	1	44	1.622	2.314	9.03	32255	2.1	0.148	NA	0.073	0.348	100.884	-142.774
45	1	45	1.607	2.385	9.24	32309	2.173	0.219	NA	0.072	0.345	102.592	1.708
46	1	46	1.627	2.306	9.45	32746	2.254	0.14	NA	0.081	0.386	-75.439	-178.032
47	1	47	1.705	2.302	9.66	31859	2.331	0.16	NA	0.078	0.37	-3.386	72.053
48	1	48	1.69	2.419	9.87	34269	2.45	0.263	NA	0.118	0.564	96.862	100.249
49	1	49	1.68	2.386	10.08	34244	2.484	0.229	NA	0.034	0.164	-106.967	156.17
50	1	50	1.696	2.326	10.29	33122	2.547	0.177	NA	0.062	0.297	-75.61	31.357
51	1	51	1.679	2.29	10.5	33753	2.587	0.137	NA	0.04	0.191	-115.53	-39.92
52	1	52	1.713	2.346	10.71	23353	2.653	0.203	NA	0.066	0.315	58.407	173.936
53	1	53	1.697	2.279	10.92	33638	2.721	0.138	NA	0.068	0.326	-103.343	-161.75
54	1	54	1.658	2.16	11.13	34227	2.847	0.04	NA	0.126	0.6	-108.018	-4.675
55	1	55	1.647	2.174	11.34	34438	2.866	0.03	NA	0.019	0.089	126.822	-125.16
56	1	56	1.646	2.108	11.55	34116	2.932	0.064	NA	0.066	0.316	-90.73	142.448
57	1	57	1.649	2.136	11.76	33992	2.96	0.043	NA	0.028	0.131	84.344	175.074
58	1	58	1.621	2.094	11.97	32633	3.01	0.072	NA	0.05	0.239	-124.127	151.529
59	1	59	1.609	2.097	12.18	33154	3.022	0.07	NA	0.012	0.058	168.082	-67.79
60	1	60	1.639	2.126	12.39	34734	3.064	0.045	NA	0.042	0.201	44.439	-123.643
61	1	61	1.653	2.144	12.6	34636	3.087	0.041	NA	0.022	0.106	51.835	7.396
62	1	62	1.658	2.142	12.81	33137	3.092	0.046	NA	0.005	0.024	-20.939	-72.774
63	1	63	1.629	2.13	13.02	32992	3.123	0.037	NA	0.031	0.147	-157.758	-136.819
64	1	64	1.623	2.109	13.23	32864	3.144	0.057	NA	0.022	0.103	-106.582	51.176
65	1	65	1.671	2.032	13.44	33563	3.235	0.144	NA	0.091	0.434	-58.339	48.243
66	1	66	1.654	2.019	13.65	33727	3.256	0.151	NA	0.021	0.098	-143.107	-84.768
67	1	67	1.641	2.111	13.86	33798	3.348	0.059	NA	0.093	0.441	98.013	-118.88
68	1	68	1.669	2.102	14.07	33992	3.378	0.081	NA	0.029	0.14	-17.652	-115.665
69	1	69	1.671	1.996	14.28	33666	3.484	0.177	NA	0.106	0.504	-89.245	-71.594
70	1	70	1.653	2.127	14.49	33768	3.615	0.052	NA	0.132	0.628	97.536	-173.219
71	1	71	1.677	2.149	14.7	33570	3.648	0.061	NA	0.032	0.154	42.288	-55.247
72	1	72	1.668	2.049	14.91	33484	3.748	0.127	NA	0.101	0.48	-95.473	-137.761
73	1	73	1.677	2.08	15.12	33002	3.781	0.104	NA	0.033	0.157	73.698	169.171
74	1	74	1.654	2.055	15.33	33887	3.815	0.116	NA	0.034	0.163	-133.01	153.291
75	1	75	1.658	2.073	15.54	33695	3.834	0.101	NA	0.018	0.088	76.363	-150.627
76	1	76	1.658	2.071	15.75	33986	3.836	0.103	NA	0.002	0.01	-87.247	-163.61
77	1	77	1.657	2.058	15.96	33762	3.85	0.115	NA	0.014	0.065	-96.068	-8.821
78	1	78	1.683	1.969	16.17	33380	3.942	0.208	NA	0.093	0.442	-73.569	22.499
79	1	79	1.669	2.055	16.38	33179	4.03	0.122	NA	0.087	0.415	99.004	172.573
80	1	80	1.667	2.053	16.59	33919	4.032	0.123	NA	0.002	0.011	-141.677	119.319
81	1	81	1.664	2.153	16.8	34101	4.132	0.047	NA	0.1	0.477	92.052	-126.27
82	1	82	1.677	2.031	17.01	32885	4.256	0.147	NA	0.123	0.587	-84.099	-176.152
83	1	83	1.673	2.088	17.22	33651	4.313	0.095	NA	0.057	0.274	93.743	177.842
84	1	84	1.64	2.176	17.43	34641	4.407	0.023	NA	0.094	0.447	110.357	16.614
85	1	85	1.633	2.151	17.64	34956	4.432	0.02	NA	0.026	0.122	-106.072	143.571
86	1	86	1.647	2.202	17.85	34687	4.485	0.046	NA	0.053	0.251	75.159	-178.769
87	1	87	1.647	2.172	18.06	34272	4.515	0.028	NA	0.03	0.144	-89.897	-165.056
88	1	88	1.665	2.158	18.27	34222	4.539	0.047	NA	0.023	0.112	-36.542	53.355
89	1	89	1.664	2.291	18.48	34175	4.671	0.133	NA	0.133	0.632	90.425	126.967
90	1	90	1.669	2.279	18.69	34495	4.685	0.123	NA	0.013	0.063	-67.938	-158.363
91	1	91	1.676	2.2	18.9	33760	4.763	0.067	NA	0.079	0.375	-85.119	-17.181
92	1	92	1.65	2.217	19.11	34547	4.794	0.059	NA	0.031	0.146	148.064	-126.817
93	1	93	1.663	2.108	19.32	34530	4.903	0.072	NA	0.109	0.519	-83.234	128.702
94	1	94	1.662	2.123	19.53	34417	4.917	0.061	NA	0.014	0.067	93.694	176.928
95	1	95	1.676	2.189	19.74	33740	4.985	0.061	NA	0.068	0.325	78.331	-15.363
96	1	96	1.67	2.224	19.95	34082	5.021	0.077	NA	0.035	0.169	99.918	21.587
97	1	97	1.7	2.31	20.16	34126	5.112	0.165	NA	0.091	0.435	70.573	-29.345
98	1	98	1.712	2.31	20.37	33504	5.124	0.171	NA	0.012	0.059	-2.212	-72.785
99	1	99	1.691	2.251	20.58	34664	5.186	0.112	NA	0.062	0.296	-110.065	-107.853
100	1	100	1.688	2.125	20.79	34154	5.313	0.08	NA	0.127	0.604	-91.467	18.598
101	1	101	1.669	2.178	21	34444	5.37	0.051	NA	0.057	0.271	109.354	-159.179
102	1	102	1.689	2.181	21.21	34508	5.391	0.072	NA	0.021	0.098	6.613	-102.741
103	1	103	1.678	2.196	21.42	34788	5.41	0.066	NA	0.019	0.09	128.152	121.539
104	1	104	1.658	2.211	21.63	34359	5.435	0.059	NA	0.025	0.119	142.123	13.971
105	1	105	1.633	2.152	21.84	34478	5.499	0.02	NA	0.064	0.306	-112.829	105.048
106	1	106	1.642	2.113	22.05	35076	5.539	0.058	NA	0.04	0.191	-76.566	36.263
107	1	107	1.651	2.152	22.26	34591	5.579	0.035	NA	0.04	0.193	77.446	154.012
108	1	108	1.654	2.147	22.47	34690	5.586	0.04	NA	0.006	0.03	-59.954	-137.4
109	1	109	1.66	2.15	22.68	32189	5.592	0.045	NA	0.007	0.032	23.991	83.946
110	1	110	1.665	2.205	22.89	34041	5.648	0.06	NA	0.056	0.265	85.167	61.176
111	1	111	1.681	2.109	23.1	32155	5.745	0.085	NA	0.097	0.464	-80.357	-165.524
112	1	112	1.68	2.123	23.31	34470	5.76	0.075	NA	0.014	0.068	96.034	176.391
113	1	113	1.674	2.156	23.52	34624	5.793	0.056	NA	0.033	0.159	100.629	4.595
114	1	114	1.714	2.057	23.73	33941	5.9	0.145	NA	0.107	0.509	-67.826	-168.455
115	1	115	1.664	2.055	23.94	34295	5.95	0.12	NA	0.05	0.239	-177.848	-110.023
116	1	116	1.665	2.065	24.15	33943	5.961	0.111	NA	0.011	0.051	83.091	-99.061
117	1	117	1.666	2.093	24.36	34259	5.989	0.087	NA	0.028	0.132	88.302	5.211
118	1	118	1.657	2.123	24.57	34144	6.02	0.057	NA	0.032	0.15	106.452	18.15
119	1	119	1.661	2.114	24.78	34144	6.031	0.067	NA	0.01	0.049	-65.453	-171.905
120	1	120	1.681	2.114	24.99	33883	6.05	0.081	NA	0.019	0.093	-1.103	64.35
121	1	121	1.703	2.138	25.2	33760	6.083	0.089	NA	0.033	0.156	46.847	47.95
122	1	122	1.687	2.076	25.41	33634	6.147	0.113	NA	0.064	0.305	-104.828	-151.675
123	1	123	1.663	2.076	25.62	34617	6.17	0.101	NA	0.023	0.112	-179.929	-75.101
124	1	124	1.663	2.11	25.83	34303	6.205	0.071	NA	0.034	0.164	90.22	-89.851
125	1	125	1.661	2.111	26.04	34080	6.207	0.069	NA	0.003	0.012	158.888	68.668
126	1	126	1.664	2.09	26.25	34272	6.229	0.089	NA	0.022	0.104	-80.587	120.525
127	1	127	1.666	2.098	26.46	33625	6.237	0.083	NA	0.009	0.041	79.226	159.813
128	1	128	1.672	2.104	26.67	33738	6.246	0.082	NA	0.008	0.039	45.234	-33.992
129	1	129	1.673	2.133	26.88	33638	6.275	0.063	NA	0.029	0.139	88.732	43.498
130	1	130	1.687	2.107	27.09	33386	6.305	0.09	NA	0.03	0.141	-60.803	-149.535
131	1	131	1.68	2.115	27.3	33958	6.315	0.08	NA	0.011	0.05	129.264	-169.933
132	1	132	1.697	2.15	27.51	33962	6.354	0.08	NA	0.039	0.183	63.659	-65.606
133	1	133	1.675	2.14	27.72	34500	6.378	0.061	NA	0.025	0.118	-157.582	138.759
134	1	134	1.678	2.115	27.93	34355	6.404	0.078	NA	0.025	0.12	-82.318	75.264
135	1	135	1.693	2.141	28.14	30124	6.433	0.078	NA	0.029	0.139	59.23	141.548
136	1	136	1.684	2.097	28.35	28428	6.477	0.095	NA	0.044	0.212	-100.936	-160.166
137	1	137	1.694	2.114	28.56	34291	6.497	0.092	NA	0.02	0.095	60.114	161.05
138	1	138	1.701	2.112	28.77	34152	6.504	0.098	NA	0.007	0.033	-20.667	-80.781
139	1	139	1.665	2.111	28.98	34794	6.54	0.072	NA	0.036	0.171	-178.639	-157.972
140	1	140	1.669	2.125	29.19	34280	6.554	0.064	NA	0.014	0.068	76.075	-105.286
141	1	141	1.694	2.135	29.4	27003	6.582	0.081	NA	0.027	0.13	22.39	-53.686
142	1	142	1.685	2.155	29.61	28620	6.603	0.067	NA	0.022	0.103	114.016	91.626
143	1	143	1.678	2.162	29.82	34229	6.613	0.059	NA	0.01	0.048	135.571	21.555
144	1	144	1.669	2.207	30.03	34890	6.659	0.064	NA	0.045	0.217	101.528	-34.043
145	1	145	1.664	2.215	30.24	34455	6.668	0.067	NA	0.009	0.045	118.537	17.009
146	1	146	1.658	2.283	30.45	34432	6.736	0.123	NA	0.068	0.325	95.1	-23.437
147	1	147	1.65	2.231	30.66	34203	6.789	0.072	NA	0.053	0.251	-98.506	166.394
148	1	148	1.635	2.226	30.87	34905	6.805	0.063	NA	0.016	0.074	-164.333	-65.827
149	1	149	1.656	2.33	31.08	34120	6.91	0.168	NA	0.105	0.501	78.912	-116.755
150	1	150	1.667	2.262	31.29	34368	6.978	0.107	NA	0.068	0.326	-80.749	-159.661
151	1	151	1.669	2.105	31.5	33608	7.135	0.079	NA	0.157	0.748	-88.995	-8.246
152	1	152	1.651	2.14	31.71	34227	7.175	0.041	NA	0.039	0.187	118.475	-152.531
153	1	153	1.644	2.131	31.92	34649	7.186	0.043	NA	0.012	0.055	-128.237	113.288
154	1	154	1.649	2.08	32.13	34555	7.237	0.091	NA	0.051	0.242	-83.313	44.925
155	1	155	1.645	2.213	32.34	34658	7.37	0.054	NA	0.133	0.635	91.801	175.114
156	1	156	1.632	2.279	32.55	34547	7.437	0.113	NA	0.067	0.318	101.406	9.605
157	1	157	1.649	2.092	32.76	34882	7.625	0.08	NA	0.188	0.895	-84.943	173.651
158	1	158	1.643	2.152	32.97	34656	7.685	0.028	NA	0.06	0.288	95.782	-179.276
159	1	159	1.653	2.199	33.18	34312	7.734	0.047	NA	0.048	0.23	77.733	-18.049
160	1	160	1.656	2.089	33.39	34148	7.843	0.085	NA	0.11	0.522	-88.541	-166.273
161	1	161	1.669	2.069	33.6	32763	7.868	0.109	NA	0.024	0.116	-57.219	31.321
162	1	162	1.676	2.047	33.81	33634	7.891	0.132	NA	0.023	0.111	-71.813	-14.594
163	1	163	1.65	2.077	34.02	34749	7.931	0.094	NA	0.04	0.191	130.991	-157.196
164	1	164	1.671	2.117	34.23	33958	7.976	0.071	NA	0.045	0.214	62.462	-68.529
165	1	165	1.652	2.283	34.44	34976	8.143	0.121	NA	0.167	0.796	96.269	33.808
166	1	166	1.651	2.295	34.65	34619	8.155	0.133	NA	0.013	0.06	95.389	-0.88
167	1	167	1.67	2.287	34.86	34161	8.176	0.132	NA	0.021	0.099	-22.828	-118.217
168	1	168	1.668	2.313	35.07	33975	8.202	0.155	NA	0.026	0.122	95.643	118.471
169	1	169	1.663	2.424	35.28	34267	8.313	0.261	NA	0.111	0.528	92.633	-3.01
170	1	170	1.631	2.42	35.49	35074	8.344	0.254	NA	0.032	0.151	-173.484	93.883
171	1	171	1.657	2.446	35.7	34476	8.381	0.282	NA	0.036	0.174	44.824	-141.692
172	1	172	1.618	2.446	35.91	32985	8.42	0.28	NA	0.039	0.184	-179.941	135.235
173	1	173	1.64	2.463	36.12	34700	8.447	0.298	NA	0.028	0.132	39.511	-140.548
174	1	174	1.636	2.475	36.33	34623	8.46	0.309	NA	0.012	0.059	108.783	69.272
175	1	175	1.606	2.506	36.54	33495	8.503	0.341	NA	0.043	0.207	133.803	25.019
176	1	176	1.624	2.502	36.75	33444	8.522	0.336	NA	0.019	0.088	-14.809	-148.611
177	1	177	1.679	2.426	36.96	33128	8.616	0.266	NA	0.094	0.449	-53.815	-39.006
178	1	178	1.659	2.406	37.17	34540	8.644	0.243	NA	0.029	0.136	-135.627	-81.812
179	1	179	1.718	2.521	37.38	33143	8.774	0.369	NA	0.13	0.619	62.983	-161.39
180	1	180	1.658	2.464	37.59	34263	8.857	0.3	NA	0.083	0.395	-135.946	161.071
181	1	181	1.589	2.451	37.8	33183	8.928	0.287	NA	0.071	0.336	-169.857	-33.911
182	1	182	1.586	2.459	38.01	33704	8.936	0.295	NA	0.008	0.039	107.57	-82.573
183	1	183	1.584	2.445	38.22	33728	8.95	0.281	NA	0.014	0.066	-98.986	153.444
184	1	184	1.585	2.454	38.43	33924	8.959	0.29	NA	0.009	0.043	81.531	-179.484
185	1	185	1.585	2.47	38.64	33845	8.975	0.306	NA	0.016	0.075	92.222	10.691
186	1	186	1.599	2.461	38.85	33887	8.992	0.296	NA	0.017	0.081	-30.386	-122.608
187	1	187	1.595	2.454	39.06	33384	9.001	0.289	NA	0.009	0.042	-118.905	-88.519
188	1	188	1.613	2.508	39.27	33538	9.058	0.342	NA	0.057	0.273	71.535	-169.561
189	1	189	1.598	2.511	39.48	33606	9.074	0.346	NA	0.016	0.076	167.89	96.355
190	1	190	1.584	2.515	39.69	33951	9.088	0.35	NA	0.014	0.065	166.628	-1.261
191	1	191	1.561	2.448	39.9	34466	9.158	0.288	NA	0.07	0.335	-109.607	83.764
192	1	192	1.585	2.5	40.11	34220	9.215	0.336	NA	0.057	0.272	65.003	174.61
193	1	193	1.587	2.509	40.32	34060	9.224	0.344	NA	0.009	0.042	79.487	14.484
194	1	194	1.609	2.557	40.53	33247	9.277	0.391	NA	0.053	0.253	64.619	-14.868
195	1	195	1.615	2.547	40.74	33186	9.289	0.381	NA	0.012	0.057	-60.144	-124.762
196	1	196	1.601	2.523	40.95	33873	9.316	0.358	NA	0.027	0.13	-121.682	-61.538
197	1	197	1.596	2.525	41.16	33887	9.322	0.359	NA	0.005	0.026	166.076	-72.242
198	1	198	1.565	2.488	41.37	34559	9.37	0.326	NA	0.048	0.229	-130.167	63.757
199	1	199	1.603	2.545	41.58	33845	9.439	0.379	NA	0.069	0.327	56.086	-173.746
200	1	200	1.571	2.538	41.79	34184	9.472	0.375	NA	0.033	0.157	-168.527	135.386
