# Supplementary material for: Random sub-diffusion and capture of genes by the nuclear pore reduces dynamics and coordinates inter-chromosomal movement
Source: eLife. 2021 May 18;10:e66238. doi: 10.7554/eLife.66238 (PMC8195609; doi:10.7554/eLife.66238)
Supplement: Figure 6—source data 1. [file elife-66238-fig6-data1.zip › CLUST_DB/CLUST_HIS4dip_MinusH/200206_QuickCap_H4dip_MinusH_Pri_17.csv]

Nr	TID	PID	x [micron]	y [micron]	t [sec]	I [val]	Len [micron]	D2S [micron]	D2R [micron]	D2P [micron]	v [micron/sec]	α [deg]	Δα [deg]
1	1	1	2.758	1.954	0	9966	0	0	NA	NA	NA	NA	NA
2	1	2	2.931	1.954	0.21	11711	0.174	0.174	NA	0.174	0.827	-0.079	NA
3	1	3	3	1.95	0.42	8772	0.243	0.243	NA	0.069	0.328	-2.821	-2.742
4	1	4	3.073	2.003	0.63	11103	0.332	0.319	NA	0.09	0.427	36.101	38.922
5	1	5	3.055	1.949	0.84	7099	0.389	0.298	NA	0.057	0.271	-107.875	-143.976
6	1	6	3.05	2.018	1.05	11564	0.458	0.299	NA	0.069	0.33	94.452	-157.673
7	1	7	2.999	2.093	1.26	11494	0.549	0.278	NA	0.091	0.432	124.266	29.814
8	1	8	2.969	2.201	1.47	6894	0.661	0.325	NA	0.112	0.534	105.367	-18.898
9	1	9	2.99	2.357	1.68	9802	0.819	0.465	NA	0.157	0.749	82.403	-22.964
10	1	10	3.02	2.239	1.89	9143	0.941	0.387	NA	0.122	0.582	-75.719	-158.122
11	1	11	2.994	2.296	2.1	6967	1.004	0.417	NA	0.063	0.301	113.872	-170.409
12	1	12	2.979	2.119	2.31	3374	1.183	0.276	NA	0.178	0.85	-94.982	151.145
13	1	13	3.026	1.976	2.52	3688	1.333	0.269	NA	0.15	0.714	-71.661	23.321
14	1	14	3.061	1.887	2.73	3406	1.429	0.311	NA	0.096	0.458	-68.535	3.127
15	1	15	3.021	1.996	2.94	3935	1.544	0.267	NA	0.116	0.551	110.107	178.642
16	1	16	3.037	2.037	3.15	10464	1.588	0.292	NA	0.044	0.21	68.756	-41.351
17	1	17	3.045	2.088	3.36	9215	1.64	0.317	NA	0.052	0.246	81.997	13.241
18	1	18	3.053	2.058	3.57	12951	1.671	0.313	NA	0.031	0.147	-74.486	-156.483
19	1	19	3.062	2.037	3.78	9887	1.694	0.315	NA	0.023	0.11	-66.903	7.583
20	1	20	3.014	1.974	3.99	9937	1.773	0.257	NA	0.079	0.375	-127.274	-60.371
21	1	21	3.007	1.948	4.2	10542	1.8	0.25	NA	0.027	0.127	-105.103	22.171
22	1	22	3.012	1.946	4.41	5546	1.805	0.254	NA	0.005	0.023	-24.891	80.212
23	1	23	2.972	1.981	4.62	7748	1.857	0.216	NA	0.052	0.249	138.84	163.731
24	1	24	2.989	1.94	4.83	5139	1.901	0.232	NA	0.044	0.208	-66.821	154.339
25	1	25	3.059	2.016	5.04	4044	2.003	0.308	NA	0.102	0.488	47.296	114.117
26	1	26	3.14	2.023	5.25	2154	2.084	0.389	NA	0.082	0.388	5.048	-42.248
27	1	27	3.182	2.103	5.46	2342	2.175	0.45	NA	0.09	0.43	62.129	57.081
28	1	28	3.094	2.105	5.67	3494	2.263	0.369	NA	0.088	0.421	178.717	116.588
29	1	29	3.082	2.246	5.88	4571	2.405	0.436	NA	0.142	0.674	94.822	-83.895
30	1	30	3.075	2.099	6.09	3438	2.552	0.349	NA	0.147	0.701	-92.617	172.561
31	1	31	3.054	2.204	6.3	4994	2.66	0.388	NA	0.108	0.513	101.564	-165.819
32	1	32	3.021	2.273	6.51	5073	2.736	0.414	NA	0.076	0.362	115.539	13.976
33	1	33	2.945	2.276	6.72	5113	2.812	0.372	NA	0.076	0.364	177.847	62.307
34	1	34	3.008	2.269	6.93	6504	2.876	0.402	NA	0.063	0.302	-6.062	176.091
35	1	35	2.955	2.308	7.14	3483	2.941	0.406	NA	0.066	0.313	143.505	149.567
36	1	36	2.91	2.344	7.35	7737	2.999	0.419	NA	0.057	0.272	141.022	-2.483
37	1	37	2.98	2.346	7.56	6261	3.069	0.451	NA	0.07	0.333	1.413	-139.61
38	1	38	3.056	2.216	7.77	2009	3.219	0.397	NA	0.15	0.717	-59.818	-61.23
39	1	39	2.962	2.256	7.98	3020	3.321	0.365	NA	0.102	0.486	156.535	-143.647
40	1	40	2.984	2.285	8.19	6208	3.357	0.401	NA	0.036	0.17	52.155	-104.38
41	1	41	2.866	2.302	8.4	6342	3.477	0.365	NA	0.12	0.571	171.638	119.482
42	1	42	3.043	2.187	8.61	2760	3.688	0.368	NA	0.211	1.006	-33.081	155.281
43	1	43	3.027	2.189	8.82	3616	3.704	0.357	NA	0.016	0.075	173.183	-153.736
44	1	44	3.036	2.162	9.03	2976	3.732	0.348	NA	0.028	0.134	-70.545	116.272
45	1	45	2.991	2.103	9.24	3825	3.806	0.277	NA	0.075	0.355	-127.642	-57.097
46	1	46	2.965	2.117	9.45	3537	3.836	0.264	NA	0.029	0.139	151.843	-80.516
47	1	47	3.083	2.031	9.66	1644	3.981	0.334	NA	0.146	0.694	-36.172	171.986
48	1	48	3.099	2.087	9.87	2312	4.04	0.367	NA	0.059	0.281	73.738	109.909
49	1	49	3.053	1.979	10.08	1418	4.159	0.296	NA	0.118	0.563	-113.189	173.073
50	1	50	3.081	2.051	10.29	2545	4.236	0.338	NA	0.077	0.369	68.372	-178.439
51	1	51	3.113	2.018	10.5	1770	4.281	0.361	NA	0.045	0.217	-46.521	-114.893
52	1	52	3.25	2.093	10.71	1512	4.439	0.512	NA	0.157	0.749	28.807	75.328
53	1	53	3.182	1.965	10.92	2033	4.584	0.425	NA	0.145	0.692	-117.917	-146.724
54	1	54	3.252	2.034	11.13	1299	4.682	0.501	NA	0.098	0.468	45.019	162.935
55	1	55	3.251	1.953	11.34	1612	4.764	0.493	NA	0.081	0.387	-90.745	-135.763
56	1	56	3.056	2.066	11.55	2208	4.989	0.318	NA	0.225	1.073	150.037	-119.218
57	1	57	3.026	2.009	11.76	2005	5.053	0.274	NA	0.064	0.304	-117.935	92.028
58	1	58	2.663	1.697	11.97	1994	5.531	0.273	NA	0.478	2.278	-139.32	-21.385
59	1	59	2.582	1.443	12.18	9256	5.798	0.54	NA	0.267	1.27	-107.585	31.735
60	1	60	2.775	1.847	12.39	2047	6.245	0.108	NA	0.447	2.131	64.566	172.151
61	1	61	2.889	2.405	12.6	5766	6.815	0.47	NA	0.57	2.713	78.388	13.821
62	1	62	2.917	2.446	12.81	6911	6.864	0.517	NA	0.049	0.234	55.117	-23.27
63	1	63	2.909	2.317	13.02	6871	6.993	0.394	NA	0.129	0.614	-93.822	-148.939
64	1	64	2.884	2.364	13.23	12384	7.046	0.429	NA	0.053	0.252	117.685	-148.493
65	1	65	2.995	2.37	13.44	12253	7.157	0.479	NA	0.111	0.528	2.887	-114.798
66	1	66	2.918	2.252	13.65	12821	7.298	0.338	NA	0.141	0.671	-123.276	-126.162
67	1	67	2.83	2.375	13.86	13358	7.448	0.427	NA	0.15	0.716	125.365	-111.36
68	1	68	2.851	2.552	14.07	10897	7.627	0.606	NA	0.179	0.851	83.371	-41.994
69	1	69	2.967	2.451	14.28	7242	7.781	0.54	NA	0.154	0.734	-41.001	-124.372
70	1	70	2.938	2.459	14.49	8876	7.811	0.536	NA	0.03	0.143	165.247	-153.752
71	1	71	2.884	2.421	14.7	5111	7.877	0.484	NA	0.066	0.313	-145.138	49.616
72	1	72	2.85	2.109	14.91	1981	8.191	0.18	NA	0.314	1.496	-96.352	48.786
73	1	73	2.871	2.144	15.12	2756	8.232	0.222	NA	0.041	0.196	58.901	155.253
74	1	74	2.85	2.128	15.33	3012	8.259	0.197	NA	0.026	0.126	-141.773	159.326
75	1	75	2.982	2.41	15.54	8313	8.57	0.508	NA	0.311	1.483	64.98	-153.247
76	1	76	3.09	2.515	15.75	14880	8.721	0.653	NA	0.151	0.72	44.296	-20.684
77	1	77	3.067	2.439	15.96	14028	8.801	0.575	NA	0.08	0.381	-107.088	-151.385
78	1	78	3.069	2.436	16.17	16100	8.805	0.574	NA	0.004	0.02	-50.312	56.777
79	1	79	3.052	2.505	16.38	11652	8.876	0.625	NA	0.071	0.337	103.815	154.127
80	1	80	2.998	2.572	16.59	12731	8.962	0.663	NA	0.086	0.411	128.898	25.083
81	1	81	2.952	2.559	16.8	11558	9.01	0.636	NA	0.048	0.227	-164.953	66.149
82	1	82	3.048	2.568	17.01	12241	9.107	0.68	NA	0.097	0.46	5.177	170.131
83	1	83	3.053	2.644	17.22	10675	9.183	0.751	NA	0.076	0.363	86.065	80.888
84	1	84	3.082	2.455	17.43	11264	9.374	0.597	NA	0.191	0.911	-81.497	-167.562
85	1	85	3.122	2.482	17.64	15001	9.423	0.642	NA	0.048	0.23	33.881	115.378
86	1	86	3.017	2.465	17.85	8533	9.529	0.574	NA	0.106	0.507	-171.045	155.074
87	1	87	3.023	2.562	18.06	12008	9.626	0.663	NA	0.097	0.46	86.473	-102.482
88	1	88	3.057	2.597	18.27	12727	9.675	0.709	NA	0.049	0.233	46.028	-40.445
89	1	89	2.983	2.478	18.48	8465	9.815	0.57	NA	0.14	0.668	-121.408	-167.436
90	1	90	2.964	2.437	18.69	11916	9.86	0.525	NA	0.045	0.215	-115.174	6.234
91	1	91	3.036	2.583	18.9	11003	10.024	0.688	NA	0.163	0.778	63.859	179.033
92	1	92	2.93	2.453	19.11	6018	10.192	0.528	NA	0.168	0.8	-129.044	167.097
93	1	93	2.97	2.437	19.32	6815	10.234	0.527	NA	0.043	0.204	-22.255	106.789
94	1	94	2.983	2.415	19.53	5979	10.259	0.513	NA	0.025	0.12	-59.964	-37.71
95	1	95	3.027	2.392	19.74	5431	10.31	0.515	NA	0.05	0.239	-27.094	32.871
96	1	96	3.124	2.485	19.95	9457	10.444	0.645	NA	0.134	0.638	43.83	70.923
97	1	97	2.974	2.263	20.16	3857	10.711	0.377	NA	0.268	1.275	-124.152	-167.981
98	1	98	3.013	2.308	20.37	3857	10.772	0.437	NA	0.06	0.287	48.711	172.862
99	1	99	2.935	2.228	20.58	2060	10.884	0.327	NA	0.112	0.533	-134.133	177.156
100	1	100	2.929	2.182	20.79	1666	10.93	0.285	NA	0.046	0.22	-98.655	35.479
101	1	101	2.941	2.245	21	1706	10.994	0.345	NA	0.064	0.305	78.609	177.263
102	1	102	2.86	2.162	21.21	1640	11.11	0.232	NA	0.117	0.555	-134.138	147.254
103	1	103	2.911	2.232	21.42	2547	11.197	0.317	NA	0.087	0.412	54.27	-171.592
104	1	104	2.898	2.133	21.63	1431	11.296	0.228	NA	0.099	0.474	-97.182	-151.452
105	1	105	2.898	2.278	21.84	2276	11.441	0.353	NA	0.145	0.69	90.19	-172.628
106	1	106	3.012	2.358	22.05	4652	11.581	0.477	NA	0.139	0.664	34.791	-55.399
107	1	107	2.87	2.218	22.26	1582	11.78	0.287	NA	0.199	0.949	-135.6	-170.391
108	1	108	2.927	2.333	22.47	1832	11.908	0.415	NA	0.128	0.61	63.374	-161.026
109	1	109	2.889	2.393	22.68	2666	11.979	0.458	NA	0.071	0.338	122.335	58.961
110	1	110	2.949	2.567	22.89	4812	12.164	0.643	NA	0.184	0.878	71.118	-51.216
111	1	111	2.994	2.551	23.1	6888	12.212	0.642	NA	0.048	0.229	-20.365	-91.484
112	1	112	2.999	2.321	23.31	4398	12.442	0.439	NA	0.23	1.096	-88.644	-68.279
113	1	113	3.05	2.448	23.52	9911	12.579	0.574	NA	0.137	0.651	68.466	157.11
114	1	114	2.952	2.499	23.73	8147	12.689	0.579	NA	0.11	0.524	152.312	83.846
115	1	115	2.992	2.509	23.94	10146	12.73	0.603	NA	0.041	0.197	14.272	-138.04
116	1	116	2.918	2.426	24.15	11775	12.841	0.499	NA	0.111	0.53	-131.978	-146.25
117	1	117	2.852	2.253	24.36	6131	13.027	0.314	NA	0.186	0.884	-110.928	21.05
118	1	118	2.857	2.263	24.57	2880	13.039	0.325	NA	0.012	0.055	64.273	175.2
119	1	119	2.827	2.244	24.78	5143	13.074	0.298	NA	0.036	0.169	-146.702	149.026
120	1	120	2.823	2.146	24.99	2176	13.172	0.203	NA	0.098	0.467	-92.067	54.635
121	1	121	2.938	2.275	25.2	6346	13.345	0.368	NA	0.172	0.821	48.437	140.504
122	1	122	2.879	2.201	25.41	4049	13.438	0.276	NA	0.094	0.447	-128.477	-176.914
123	1	123	2.94	2.176	25.62	8748	13.504	0.287	NA	0.065	0.311	-23.118	105.359
124	1	124	2.974	2.139	25.83	10641	13.554	0.284	NA	0.05	0.24	-47.482	-24.363
125	1	125	2.956	2.09	26.04	10685	13.605	0.241	NA	0.051	0.244	-109.599	-62.117
126	1	126	3.023	2.194	26.25	11707	13.729	0.358	NA	0.123	0.588	57.187	166.786
127	1	127	2.99	2.233	26.46	6408	13.78	0.363	NA	0.051	0.244	130.715	73.529
128	1	128	3.057	2.328	26.67	9887	13.896	0.479	NA	0.116	0.552	54.84	-75.875
129	1	129	3.074	2.378	26.88	13256	13.949	0.529	NA	0.053	0.252	71.313	16.473
130	1	130	2.884	2.131	27.09	2528	14.26	0.218	NA	0.311	1.482	-127.44	161.247
131	1	131	2.878	2.141	27.3	2527	14.272	0.223	NA	0.012	0.057	119.497	-113.063
132	1	132	2.985	2.28	27.51	7462	14.447	0.398	NA	0.175	0.833	52.294	-67.204
133	1	133	2.921	2.264	27.72	2161	14.513	0.351	NA	0.066	0.316	-166.508	141.198
134	1	134	3.039	2.415	27.93	8526	14.705	0.54	NA	0.191	0.912	52.016	-141.476
135	1	135	2.923	2.285	28.14	1791	14.879	0.37	NA	0.174	0.83	-131.858	176.126
136	1	136	2.974	2.412	28.35	6709	15.015	0.506	NA	0.136	0.649	67.99	-160.152
137	1	137	3.047	2.556	28.56	9736	15.177	0.668	NA	0.162	0.772	63.089	-4.901
138	1	138	3.042	2.55	28.77	8876	15.186	0.66	NA	0.008	0.039	-125.927	170.984
139	1	139	3.012	2.63	28.98	8215	15.272	0.723	NA	0.086	0.41	110.795	-123.278
140	1	140	2.922	2.489	29.19	1640	15.439	0.56	NA	0.167	0.796	-122.611	126.594
141	1	141	2.992	2.652	29.4	5288	15.616	0.736	NA	0.177	0.843	66.63	-170.759
142	1	142	2.934	2.595	29.61	3490	15.697	0.666	NA	0.081	0.384	-135.451	157.919
143	1	143	2.953	2.573	29.82	5122	15.726	0.65	NA	0.029	0.138	-49.447	86.004
144	1	144	2.995	2.59	30.03	10233	15.771	0.679	NA	0.045	0.215	21.273	70.72
145	1	145	2.938	2.417	30.24	3351	15.953	0.497	NA	0.182	0.869	-108.469	-129.742
146	1	146	2.891	2.318	30.45	2732	16.062	0.388	NA	0.109	0.518	-115.112	-6.643
147	1	147	2.994	2.45	30.66	6882	16.229	0.55	NA	0.167	0.796	51.994	167.106
148	1	148	3.019	2.418	30.87	6020	16.27	0.533	NA	0.04	0.191	-52.636	-104.63
149	1	149	2.993	2.353	31.08	7741	16.34	0.463	NA	0.07	0.335	-111.506	-58.87
150	1	150	3.043	2.414	31.29	6730	16.419	0.542	NA	0.079	0.378	51.049	162.555
151	1	151	2.989	2.408	31.5	7748	16.474	0.51	NA	0.055	0.26	-173.116	135.835
152	1	152	3.005	2.275	31.71	6368	16.608	0.405	NA	0.134	0.64	-82.878	90.238
153	1	153	2.912	2.401	31.92	8386	16.766	0.473	NA	0.157	0.748	126.576	-150.546
154	1	154	2.857	2.391	32.13	6668	16.821	0.448	NA	0.056	0.266	-169.742	63.682
155	1	155	2.747	2.327	32.34	9312	16.948	0.373	NA	0.127	0.603	-149.634	20.107
156	1	156	2.799	2.448	32.55	10542	17.08	0.496	NA	0.132	0.63	66.804	-143.561
157	1	157	2.816	2.329	32.76	3528	17.201	0.379	NA	0.121	0.575	-82.173	-148.977
158	1	158	2.888	2.387	32.97	6754	17.293	0.452	NA	0.092	0.439	38.919	121.093
159	1	159	2.931	2.354	33.18	6141	17.347	0.436	NA	0.054	0.256	-36.779	-75.698
160	1	160	2.907	2.313	33.39	6169	17.395	0.389	NA	0.048	0.229	-119.781	-83.002
161	1	161	2.81	2.248	33.6	3400	17.512	0.298	NA	0.117	0.556	-146.138	-26.357
162	1	162	2.845	2.287	33.81	4735	17.565	0.345	NA	0.053	0.254	48.22	-165.642
163	1	163	2.926	2.2	34.02	4699	17.684	0.299	NA	0.119	0.567	-47.12	-95.34
164	1	164	2.944	2.22	34.23	7259	17.711	0.325	NA	0.027	0.127	49.017	96.137
165	1	165	2.934	2.083	34.44	4352	17.848	0.219	NA	0.138	0.655	-93.889	-142.906
166	1	166	2.886	2.127	34.65	5408	17.914	0.216	NA	0.066	0.315	137.615	-128.496
167	1	167	2.947	2.099	34.86	4110	17.982	0.238	NA	0.067	0.321	-25.1	-162.716
168	1	168	2.928	2.051	35.07	7867	18.033	0.197	NA	0.051	0.245	-110.555	-85.454
169	1	169	2.956	2.102	35.28	3522	18.091	0.248	NA	0.058	0.276	61.857	172.412
170	1	170	2.946	2.08	35.49	4288	18.116	0.227	NA	0.024	0.116	-113.61	-175.468
171	1	171	2.899	1.938	35.7	7229	18.265	0.142	NA	0.149	0.711	-108.487	5.123
172	1	172	2.946	1.995	35.91	5399	18.339	0.193	NA	0.074	0.353	50.754	159.241
173	1	173	2.88	1.973	36.12	4396	18.408	0.124	NA	0.069	0.328	-161.231	148.015
174	1	174	2.886	1.968	36.33	6553	18.416	0.13	NA	0.008	0.038	-40.606	120.625
175	1	175	2.795	1.806	36.54	6581	18.602	0.152	NA	0.186	0.884	-119.573	-78.967
176	1	176	2.805	1.842	36.75	9632	18.639	0.121	NA	0.037	0.177	74.665	-165.762
177	1	177	2.786	1.886	36.96	6047	18.686	0.074	NA	0.047	0.225	112.924	38.259
178	1	178	2.841	1.82	37.17	4409	18.771	0.157	NA	0.085	0.406	-50.315	-163.239
179	1	179	2.86	1.901	37.38	3869	18.855	0.115	NA	0.083	0.396	76.605	126.92
180	1	180	2.992	1.89	37.59	2199	18.987	0.243	NA	0.133	0.633	-4.839	-81.444
181	1	181	2.698	1.666	37.8	6274	19.357	0.294	NA	0.37	1.762	-142.734	-137.895
182	1	182	2.673	1.594	38.01	7684	19.434	0.37	NA	0.076	0.363	-109.366	33.368
183	1	183	2.705	1.678	38.22	7453	19.524	0.28	NA	0.09	0.43	69.187	178.553
184	1	184	2.622	1.668	38.43	5226	19.608	0.317	NA	0.084	0.398	-172.609	118.204
185	1	185	2.864	1.813	38.64	1213	19.89	0.176	NA	0.283	1.346	31.036	-156.355
186	1	186	3.099	1.907	38.85	2037	20.144	0.345	NA	0.253	1.207	21.706	-9.331
187	1	187	2.933	1.915	39.06	1529	20.31	0.18	NA	0.167	0.793	177.244	155.538
188	1	188	2.719	1.795	39.27	4017	20.556	0.164	NA	0.245	1.169	-150.594	32.162
189	1	189	2.765	1.674	39.48	5186	20.685	0.28	NA	0.129	0.616	-69.205	81.39
190	1	190	2.619	1.565	39.69	8889	20.867	0.413	NA	0.182	0.867	-143.27	-74.065
191	1	191	2.694	1.62	39.9	13499	20.96	0.339	NA	0.093	0.442	36.864	-179.866
192	1	192	2.696	1.619	40.11	9237	20.963	0.341	NA	0.003	0.013	-43.555	-80.419
193	1	193	2.67	1.606	40.32	10361	20.991	0.359	NA	0.028	0.135	-153.024	-109.469
194	1	194	2.662	1.532	40.53	11624	21.065	0.432	NA	0.074	0.351	-96.394	56.63
195	1	195	2.575	1.603	40.74	9894	21.177	0.395	NA	0.112	0.534	140.737	-122.868
196	1	196	2.586	1.636	40.95	8480	21.211	0.361	NA	0.034	0.163	72.431	-68.307
197	1	197	2.581	1.598	41.16	6378	21.249	0.397	NA	0.038	0.182	-97.175	-169.606
198	1	198	2.579	1.556	41.37	8518	21.291	0.436	NA	0.042	0.201	-92.42	4.755
199	1	199	2.718	1.677	41.58	1966	21.476	0.279	NA	0.185	0.88	41.173	133.594
200	1	200	2.583	1.532	41.79	8268	21.675	0.456	NA	0.198	0.944	-132.901	-174.074
