# Supplementary material for: Random sub-diffusion and capture of genes by the nuclear pore reduces dynamics and coordinates inter-chromosomal movement
Source: eLife. 2021 May 18;10:e66238. doi: 10.7554/eLife.66238 (PMC8195609; doi:10.7554/eLife.66238)
Supplement: Figure 6—source data 1. [file elife-66238-fig6-data1.zip › CLUST_DB/CLUST_HIS4dip_MinusH/200206_QuickCap_H4dip_MinusH_Pri_18.csv]

Nr	TID	PID	x [micron]	y [micron]	t [sec]	I [val]	Len [micron]	D2S [micron]	D2R [micron]	D2P [micron]	v [micron/sec]	α [deg]	Δα [deg]
1	1	1	2.33	1.98	0	12136	0	0	NA	NA	NA	NA	NA
2	1	2	2.373	1.947	0.21	21228	0.054	0.054	NA	0.054	0.258	-37.407	NA
3	1	3	2.325	1.871	0.42	20635	0.144	0.109	NA	0.09	0.428	-122.606	-85.199
4	1	4	2.219	1.908	0.63	20716	0.256	0.133	NA	0.112	0.533	160.996	-76.397
5	1	5	2.249	1.893	0.84	18719	0.289	0.118	NA	0.033	0.159	-25.371	173.632
6	1	6	2.213	1.854	1.05	22310	0.343	0.172	NA	0.054	0.255	-133.202	-107.831
7	1	7	2.196	1.982	1.26	18252	0.472	0.135	NA	0.129	0.614	97.539	-129.259
8	1	8	2.329	1.842	1.47	20576	0.665	0.137	NA	0.193	0.921	-46.288	-143.827
9	1	9	2.26	1.879	1.68	21105	0.744	0.123	NA	0.079	0.375	152.422	-161.29
10	1	10	2.286	1.863	1.89	20910	0.775	0.125	NA	0.031	0.146	-30.253	177.325
11	1	11	2.193	1.808	2.1	15694	0.883	0.22	NA	0.108	0.515	-149.288	-119.035
12	1	12	2.346	1.804	2.31	12019	1.035	0.177	NA	0.152	0.726	-1.563	147.725
13	1	13	2.362	1.747	2.52	13595	1.094	0.234	NA	0.059	0.28	-73.858	-72.295
14	1	14	2.322	1.697	2.73	18606	1.158	0.283	NA	0.064	0.307	-128.833	-54.975
15	1	15	2.357	1.719	2.94	20548	1.2	0.262	NA	0.042	0.199	31.576	160.409
16	1	16	2.268	1.695	3.15	15138	1.293	0.292	NA	0.093	0.441	-164.712	163.712
17	1	17	2.256	1.713	3.36	20450	1.315	0.277	NA	0.022	0.106	123.052	-72.236
18	1	18	2.243	1.7	3.57	18888	1.333	0.293	NA	0.018	0.088	-131.997	104.952
19	1	19	2.302	1.7	3.78	23756	1.393	0.281	NA	0.059	0.281	0.663	132.659
20	1	20	2.313	1.647	3.99	19859	1.447	0.333	NA	0.054	0.258	-78.703	-79.365
21	1	21	2.223	1.671	4.2	16723	1.539	0.327	NA	0.093	0.442	165.387	-115.91
22	1	22	2.225	1.751	4.41	22244	1.62	0.252	NA	0.08	0.383	89.032	-76.355
23	1	23	2.214	1.705	4.62	22178	1.667	0.298	NA	0.047	0.224	-103.574	167.394
24	1	24	2.216	1.747	4.83	20283	1.708	0.259	NA	0.042	0.198	86.278	-170.148
25	1	25	2.255	1.748	5.04	15603	1.748	0.243	NA	0.039	0.186	2.347	-83.931
26	1	26	2.273	1.702	5.25	11871	1.798	0.284	NA	0.05	0.238	-69.49	-71.837
27	1	27	2.232	1.698	5.46	14538	1.839	0.298	NA	0.041	0.197	-175.269	-105.779
28	1	28	2.211	1.682	5.67	19146	1.865	0.321	NA	0.027	0.127	-142.798	32.471
29	1	29	2.232	1.746	5.88	15255	1.933	0.253	NA	0.068	0.323	71.869	-145.333
30	1	30	2.241	1.768	6.09	15492	1.957	0.23	NA	0.024	0.112	66.413	-5.456
31	1	31	2.344	1.674	6.3	16435	2.096	0.306	NA	0.139	0.663	-42.376	-108.788
32	1	32	2.332	1.716	6.51	17316	2.139	0.264	NA	0.043	0.205	105.721	148.096
33	1	33	2.258	1.665	6.72	13911	2.229	0.323	NA	0.09	0.428	-145.757	108.523
34	1	34	2.248	1.699	6.93	14240	2.265	0.292	NA	0.036	0.17	106.724	-107.519
35	1	35	2.284	1.62	7.14	11645	2.351	0.362	NA	0.087	0.413	-65.312	-172.036
36	1	36	2.204	1.621	7.35	11236	2.431	0.381	NA	0.08	0.38	179.828	-114.86
37	1	37	2.151	1.614	7.56	9939	2.484	0.407	NA	0.054	0.255	-172.889	7.283
38	1	38	2.181	1.632	7.77	9728	2.519	0.378	NA	0.035	0.167	31.296	-155.815
39	1	39	2.291	1.543	7.98	11345	2.661	0.438	NA	0.142	0.674	-38.978	-70.274
40	1	40	2.225	1.518	8.19	13469	2.732	0.474	NA	0.071	0.337	-158.816	-119.838
41	1	41	2.231	1.558	8.4	8072	2.773	0.433	NA	0.041	0.195	82.168	-119.016
42	1	42	2.194	1.593	8.61	12166	2.823	0.41	NA	0.051	0.241	135.853	53.686
43	1	43	2.166	1.656	8.82	16128	2.892	0.363	NA	0.069	0.327	114.167	-21.687
44	1	44	2.187	1.597	9.03	12415	2.955	0.408	NA	0.062	0.297	-70.219	175.614
45	1	45	2.165	1.613	9.24	11872	2.982	0.403	NA	0.027	0.129	145.428	-144.352
46	1	46	2.122	1.627	9.45	9416	3.027	0.41	NA	0.045	0.214	161.672	16.243
47	1	47	2.188	1.557	9.66	24810	3.123	0.446	NA	0.096	0.458	-46.782	151.546
48	1	48	2.175	1.487	9.87	28108	3.194	0.517	NA	0.071	0.338	-100.205	-53.423
49	1	49	2.265	1.543	10.08	22850	3.299	0.441	NA	0.106	0.503	32.214	132.419
50	1	50	2.256	1.493	10.29	26737	3.35	0.492	NA	0.051	0.242	-100.477	-132.691
51	1	51	2.206	1.533	10.5	22077	3.413	0.464	NA	0.063	0.301	140.94	-118.583
52	1	52	2.099	1.527	10.71	21514	3.521	0.509	NA	0.108	0.513	-176.621	42.439
53	1	53	2.09	1.46	10.92	22289	3.588	0.572	NA	0.067	0.318	-97.816	78.805
54	1	54	2.08	1.442	11.13	14811	3.608	0.593	NA	0.021	0.099	-119.373	-21.557
55	1	55	2.086	1.394	11.34	19498	3.657	0.635	NA	0.049	0.232	-82.59	36.783
56	1	56	2.1	1.372	11.55	19509	3.683	0.65	NA	0.026	0.123	-57.626	24.964
57	1	57	2.134	1.492	11.76	21371	3.808	0.526	NA	0.125	0.593	74.212	131.838
58	1	58	2.198	1.626	11.97	17395	3.956	0.378	NA	0.149	0.708	64.338	-9.875
59	1	59	2.32	1.612	12.18	20548	4.079	0.367	NA	0.122	0.583	-6.385	-70.723
60	1	60	2.303	1.558	12.39	20902	4.136	0.423	NA	0.057	0.273	-107.546	-101.161
61	1	61	2.273	1.634	12.6	14790	4.218	0.351	NA	0.082	0.39	111.486	-140.968
62	1	62	2.104	1.547	12.81	10240	4.407	0.488	NA	0.189	0.902	-152.804	95.71
63	1	63	2.102	1.604	13.02	9109	4.464	0.44	NA	0.057	0.271	92.463	-114.733
64	1	64	2.11	1.64	13.23	10137	4.501	0.405	NA	0.037	0.174	76.65	-15.812
65	1	65	2.16	1.565	13.44	7389	4.591	0.449	NA	0.09	0.428	-56.456	-133.106
66	1	66	2.043	1.54	13.65	4757	4.71	0.525	NA	0.119	0.568	-167.805	-111.35
67	1	67	2.137	1.571	13.86	3575	4.809	0.452	NA	0.099	0.473	18.703	-173.491
68	1	68	2.182	1.631	14.07	9544	4.884	0.379	NA	0.074	0.354	52.797	34.094
69	1	69	2.097	1.615	14.28	8034	4.971	0.433	NA	0.087	0.415	-169.566	137.637
70	1	70	2.106	1.612	14.49	4360	4.98	0.431	NA	0.01	0.046	-18.349	151.217
71	1	71	2.12	1.545	14.7	5137	5.048	0.483	NA	0.068	0.323	-78.235	-59.886
72	1	72	2.23	1.674	14.91	7065	5.217	0.322	NA	0.169	0.804	49.403	127.638
73	1	73	2.263	1.627	15.12	13625	5.275	0.359	NA	0.058	0.276	-54.244	-103.647
74	1	74	2.268	1.572	15.33	19338	5.33	0.413	NA	0.055	0.261	-85.281	-31.036
75	1	75	2.392	1.52	15.54	21166	5.465	0.464	NA	0.135	0.641	-22.787	62.494
76	1	76	2.319	1.471	15.75	16610	5.552	0.509	NA	0.088	0.417	-146.07	-123.283
77	1	77	2.341	1.559	15.96	16812	5.643	0.421	NA	0.091	0.433	75.955	-137.976
78	1	78	2.332	1.523	16.17	17169	5.68	0.456	NA	0.037	0.175	-104.846	179.199
79	1	79	2.357	1.587	16.38	19355	5.748	0.394	NA	0.068	0.322	68.581	173.427
80	1	80	2.375	1.497	16.59	20520	5.839	0.484	NA	0.091	0.434	-78.622	-147.203
81	1	81	2.371	1.495	16.8	17350	5.843	0.486	NA	0.004	0.02	-153.455	-74.833
82	1	82	2.327	1.387	17.01	19507	5.959	0.592	NA	0.116	0.555	-111.976	41.479
83	1	83	2.303	1.406	17.22	11276	5.99	0.574	NA	0.03	0.144	142.007	-106.017
84	1	84	2.202	1.401	17.43	8823	6.091	0.593	NA	0.102	0.484	-177.138	40.855
85	1	85	2.072	1.428	17.64	3466	6.224	0.609	NA	0.132	0.63	168.146	-14.716
86	1	86	2.281	1.489	17.85	5949	6.441	0.494	NA	0.218	1.036	16.134	-152.012
87	1	87	2.331	1.4	18.06	9139	6.543	0.58	NA	0.102	0.486	-60.638	-76.772
88	1	88	2.196	1.373	18.27	5252	6.681	0.622	NA	0.138	0.656	-168.66	-108.023
89	1	89	2.3	1.427	18.48	10745	6.798	0.554	NA	0.117	0.558	27.491	-163.848
90	1	90	2.254	1.495	18.69	12411	6.881	0.49	NA	0.083	0.394	123.948	96.457
91	1	91	2.227	1.535	18.9	14931	6.928	0.456	NA	0.048	0.227	123.737	-0.211
92	1	92	2.421	1.494	19.11	13676	7.126	0.494	NA	0.198	0.943	-11.834	-135.571
93	1	93	2.41	1.547	19.32	16934	7.18	0.44	NA	0.054	0.257	101.781	113.615
94	1	94	2.391	1.521	19.53	18271	7.213	0.463	NA	0.033	0.157	-126.596	131.623
95	1	95	2.4	1.482	19.74	13373	7.253	0.503	NA	0.04	0.191	-75.835	50.761
96	1	96	2.373	1.481	19.95	12211	7.281	0.501	NA	0.027	0.129	-177.529	-101.694
97	1	97	2.38	1.548	20.16	13311	7.348	0.435	NA	0.068	0.322	84.19	-98.281
98	1	98	2.388	1.566	20.37	19784	7.368	0.417	NA	0.02	0.094	67.576	-16.614
99	1	99	2.418	1.483	20.58	14169	7.457	0.505	NA	0.089	0.423	-69.769	-137.345
100	1	100	2.352	1.533	20.79	18429	7.54	0.447	NA	0.083	0.397	143.104	-147.127
101	1	101	2.409	1.488	21	14363	7.613	0.498	NA	0.073	0.348	-38.134	178.762
102	1	102	2.368	1.539	21.21	10427	7.679	0.442	NA	0.066	0.314	128.668	166.802
103	1	103	2.361	1.483	21.42	12083	7.736	0.498	NA	0.057	0.272	-96.632	134.7
104	1	104	2.364	1.65	21.63	20415	7.903	0.332	NA	0.167	0.796	89.067	-174.3
105	1	105	2.392	1.572	21.84	19278	7.986	0.413	NA	0.083	0.394	-70.463	-159.531
106	1	106	2.402	1.656	22.05	13115	8.071	0.332	NA	0.085	0.403	83.168	153.632
107	1	107	2.375	1.693	22.26	19287	8.117	0.29	NA	0.046	0.218	126.078	42.91
108	1	108	2.38	1.747	22.47	21917	8.171	0.238	NA	0.054	0.259	84.928	-41.15
109	1	109	2.339	1.792	22.68	20608	8.231	0.188	NA	0.06	0.287	132.213	47.285
110	1	110	2.378	1.856	22.89	18188	8.307	0.132	NA	0.076	0.36	58.93	-73.283
111	1	111	2.378	1.8	23.1	20117	8.363	0.186	NA	0.056	0.268	-90.354	-149.284
112	1	112	2.371	1.817	23.31	15658	8.382	0.167	NA	0.019	0.089	112.514	-157.131
113	1	113	2.369	1.78	23.52	18523	8.42	0.204	NA	0.038	0.179	-92.74	154.746
114	1	114	2.366	1.77	23.73	22515	8.43	0.213	NA	0.011	0.05	-106.994	-14.254
115	1	115	2.388	1.776	23.94	17646	8.454	0.212	NA	0.023	0.112	16.365	123.358
116	1	116	2.39	1.688	24.15	18329	8.542	0.298	NA	0.089	0.422	-88.722	-105.087
117	1	117	2.375	1.676	24.36	20243	8.562	0.307	NA	0.019	0.092	-141.921	-53.198
118	1	118	2.212	1.569	24.57	16977	8.756	0.427	NA	0.195	0.928	-146.928	-5.007
119	1	119	2.195	1.555	24.78	19413	8.779	0.446	NA	0.022	0.107	-139.078	7.85
120	1	120	2.204	1.553	24.99	18687	8.788	0.445	NA	0.01	0.046	-11.037	128.041
121	1	121	2.221	1.572	25.2	25186	8.814	0.422	NA	0.026	0.124	48.714	59.751
122	1	122	2.164	1.562	25.41	16821	8.873	0.449	NA	0.058	0.277	-169.892	141.395
123	1	123	2.175	1.534	25.62	13800	8.903	0.472	NA	0.03	0.143	-69.565	100.327
124	1	124	2.152	1.533	25.83	15825	8.925	0.481	NA	0.023	0.107	-178.264	-108.699
125	1	125	2.157	1.54	26.04	17958	8.933	0.473	NA	0.008	0.038	53.746	-127.99
126	1	126	2.142	1.711	26.25	15733	9.105	0.328	NA	0.172	0.82	95.069	41.323
127	1	127	2.163	1.522	26.46	18560	9.296	0.487	NA	0.191	0.908	-83.625	-178.693
128	1	128	2.127	1.545	26.67	19195	9.338	0.48	NA	0.042	0.2	147.37	-129.005
129	1	129	2.089	1.682	26.88	16305	9.481	0.383	NA	0.143	0.68	105.664	-41.706
130	1	130	2.084	1.696	27.09	17041	9.495	0.376	NA	0.014	0.069	110.267	4.603
131	1	131	2.047	1.69	27.3	11906	9.533	0.405	NA	0.038	0.179	-171.532	78.2
132	1	132	2.095	1.594	27.51	13988	9.641	0.452	NA	0.108	0.513	-63.384	108.149
133	1	133	2.128	1.582	27.72	13348	9.675	0.446	NA	0.034	0.164	-19.346	44.038
134	1	134	2.089	1.515	27.93	9875	9.752	0.523	NA	0.077	0.367	-119.747	-100.401
135	1	135	1.995	1.593	28.14	5926	9.875	0.512	NA	0.122	0.583	140.442	-99.812
136	1	136	1.991	1.562	28.35	6348	9.906	0.538	NA	0.031	0.148	-96.584	122.975
137	1	137	1.993	1.457	28.56	6052	10.011	0.622	NA	0.105	0.502	-89.349	7.234
138	1	138	2.012	1.412	28.77	7295	10.06	0.65	NA	0.049	0.233	-66.325	23.024
139	1	139	2.13	1.497	28.98	7200	10.205	0.522	NA	0.145	0.691	35.877	102.202
140	1	140	2.083	1.493	29.19	11844	10.252	0.546	NA	0.047	0.223	-175.152	148.971
141	1	141	2.062	1.533	29.4	8089	10.296	0.521	NA	0.044	0.211	118.004	-66.844
142	1	142	2.081	1.57	29.61	8776	10.338	0.48	NA	0.042	0.198	63.302	-54.702
143	1	143	2.061	1.533	29.82	10009	10.38	0.522	NA	0.042	0.2	-118.16	178.538
144	1	144	2.206	1.598	30.03	15110	10.538	0.401	NA	0.159	0.755	24.404	142.564
145	1	145	2.115	1.605	30.24	11556	10.629	0.432	NA	0.09	0.431	175.444	151.04
146	1	146	2.179	1.5	30.45	10999	10.752	0.503	NA	0.123	0.588	-58.977	125.579
147	1	147	1.981	1.524	30.66	5642	10.952	0.575	NA	0.199	0.949	173.123	-127.9
148	1	148	2.091	1.523	30.87	4456	11.062	0.516	NA	0.11	0.524	-0.335	-173.458
149	1	149	2.065	1.585	31.08	9740	11.129	0.476	NA	0.067	0.319	112.946	113.281
150	1	150	2.119	1.586	31.29	8507	11.183	0.447	NA	0.054	0.257	1.216	-111.73
151	1	151	2.206	1.47	31.5	8637	11.327	0.524	NA	0.145	0.689	-52.847	-54.063
152	1	152	2.114	1.508	31.71	6193	11.427	0.519	NA	0.1	0.476	157.686	-149.467
153	1	153	2.041	1.434	31.92	7426	11.532	0.618	NA	0.104	0.497	-134.214	68.101
154	1	154	2.17	1.539	32.13	4774	11.698	0.469	NA	0.167	0.794	39.089	173.303
155	1	155	2.152	1.548	32.34	9239	11.719	0.467	NA	0.02	0.097	151.814	112.724
156	1	156	2.182	1.509	32.55	9230	11.768	0.493	NA	0.049	0.234	-52.425	155.761
157	1	157	2.204	1.522	32.76	10493	11.793	0.475	NA	0.025	0.121	29.798	82.223
158	1	158	2.141	1.509	32.97	14645	11.858	0.507	NA	0.065	0.308	-168.201	162.002
159	1	159	2.191	1.477	33.18	12413	11.917	0.521	NA	0.059	0.283	-31.987	136.214
160	1	160	2.139	1.507	33.39	14001	11.978	0.51	NA	0.061	0.288	150.37	-177.643
161	1	161	2.243	1.401	33.6	14871	12.126	0.585	NA	0.148	0.706	-45.607	164.023
162	1	162	2.232	1.404	33.81	15737	12.137	0.584	NA	0.011	0.051	164.205	-150.189
163	1	163	2.097	1.425	34.02	15980	12.273	0.602	NA	0.136	0.649	171.35	7.146
164	1	164	2.131	1.402	34.23	14016	12.314	0.611	NA	0.041	0.194	-33.948	154.702
165	1	165	2.206	1.484	34.44	9009	12.424	0.511	NA	0.111	0.527	47.494	81.442
166	1	166	2.132	1.488	34.65	12294	12.499	0.531	NA	0.074	0.354	177.094	129.6
167	1	167	2.092	1.553	34.86	12874	12.576	0.489	NA	0.077	0.366	121.302	-55.792
168	1	168	2.131	1.559	35.07	8247	12.615	0.466	NA	0.039	0.187	8.265	-113.037
169	1	169	2.005	1.611	35.28	10890	12.751	0.492	NA	0.136	0.648	157.687	149.422
170	1	170	1.897	1.571	35.49	7816	12.866	0.596	NA	0.115	0.548	-159.845	42.469
171	1	171	1.921	1.507	35.7	8544	12.935	0.625	NA	0.069	0.327	-69.291	90.554
172	1	172	2.011	1.449	35.91	12627	13.041	0.619	NA	0.106	0.506	-32.536	36.754
173	1	173	2.015	1.527	36.12	12166	13.118	0.552	NA	0.077	0.368	86.833	119.369
174	1	174	1.98	1.408	36.33	12953	13.243	0.671	NA	0.124	0.591	-106.495	166.672
175	1	175	1.961	1.443	36.54	12644	13.283	0.652	NA	0.04	0.192	118.858	-134.647
176	1	176	1.994	1.506	36.75	17800	13.354	0.581	NA	0.071	0.338	61.871	-56.987
177	1	177	1.963	1.523	36.96	19840	13.39	0.586	NA	0.036	0.17	150.488	88.617
178	1	178	1.99	1.521	37.17	13866	13.417	0.571	NA	0.027	0.129	-3.591	-154.078
179	1	179	2.052	1.487	37.38	14551	13.487	0.566	NA	0.071	0.336	-29.079	-25.488
180	1	180	2.081	1.405	37.59	16320	13.575	0.626	NA	0.087	0.416	-70.176	-41.097
181	1	181	2.045	1.379	37.8	7490	13.619	0.665	NA	0.044	0.211	-144.845	-74.669
182	1	182	2.024	1.324	38.01	8087	13.678	0.723	NA	0.059	0.28	-110.733	34.112
183	1	183	2.037	1.265	38.22	5580	13.738	0.772	NA	0.06	0.287	-78.124	32.609
184	1	184	2.104	1.283	38.43	7562	13.807	0.733	NA	0.069	0.329	14.678	92.803
185	1	185	2.1	1.334	38.64	7850	13.858	0.686	NA	0.051	0.244	93.9	79.221
186	1	186	2.069	1.327	38.85	5262	13.89	0.703	NA	0.032	0.152	-167.223	98.877
187	1	187	2.133	1.387	39.06	4900	13.979	0.624	NA	0.088	0.42	43.337	-149.44
188	1	188	2.143	1.416	39.27	6346	14.009	0.594	NA	0.03	0.145	71.341	28.004
189	1	189	2.224	1.402	39.48	11302	14.092	0.587	NA	0.083	0.394	-9.903	-81.244
190	1	190	2.141	1.413	39.69	6510	14.176	0.597	NA	0.084	0.4	172.403	-177.694
191	1	191	2.145	1.374	39.9	7662	14.214	0.633	NA	0.039	0.185	-84.634	102.963
192	1	192	2.042	1.35	40.11	12462	14.32	0.693	NA	0.106	0.504	-166.671	-82.037
193	1	193	1.953	1.457	40.32	9747	14.459	0.644	NA	0.139	0.662	129.554	-63.774
194	1	194	1.985	1.357	40.53	6058	14.564	0.712	NA	0.105	0.501	-72.412	158.033
195	1	195	2.063	1.51	40.74	10897	14.737	0.54	NA	0.172	0.821	62.847	135.259
196	1	196	1.958	1.422	40.95	5809	14.874	0.67	NA	0.137	0.654	-140.045	157.108
197	1	197	1.98	1.421	41.16	6071	14.896	0.659	NA	0.022	0.105	-2.626	137.42
198	1	198	2.009	1.446	41.37	5646	14.934	0.623	NA	0.038	0.181	41.157	43.783
199	1	199	2.02	1.549	41.58	6073	15.038	0.531	NA	0.103	0.493	83.63	42.472
200	1	200	2.03	1.532	41.79	6015	15.058	0.539	NA	0.02	0.095	-59.915	-143.545
