# Supplementary material for: Random sub-diffusion and capture of genes by the nuclear pore reduces dynamics and coordinates inter-chromosomal movement
Source: eLife. 2021 May 18;10:e66238. doi: 10.7554/eLife.66238 (PMC8195609; doi:10.7554/eLife.66238)
Supplement: Figure 6—source data 1. [file elife-66238-fig6-data1.zip › CLUST_DB/CLUST_HIS4dip_MinusH/200206_QuickCap_H4dip_MinusH_Pri_19.csv]

Nr	TID	PID	x [micron]	y [micron]	t [sec]	I [val]	Len [micron]	D2S [micron]	D2R [micron]	D2P [micron]	v [micron/sec]	α [deg]	Δα [deg]
1	1	1	3.096	1.532	0	5437	0	0	NA	NA	NA	NA	NA
2	1	2	3.089	1.503	0.21	7449	0.031	0.031	NA	0.031	0.146	-105.034	NA
3	1	3	3.202	1.54	0.42	7219	0.151	0.106	NA	0.12	0.571	18.293	123.327
4	1	4	3.302	1.666	0.63	12942	0.311	0.245	NA	0.16	0.764	51.69	33.397
5	1	5	3.315	1.626	0.84	18805	0.354	0.238	NA	0.043	0.204	-71.45	-123.14
6	1	6	3.268	1.571	1.05	23511	0.426	0.176	NA	0.072	0.344	-131.101	-59.651
7	1	7	3.178	1.537	1.26	27720	0.522	0.081	NA	0.096	0.459	-159.472	-28.371
8	1	8	3.094	1.459	1.47	30344	0.637	0.074	NA	0.115	0.547	-136.744	22.728
9	1	9	3.189	1.526	1.68	22090	0.754	0.093	NA	0.116	0.554	35.092	171.836
10	1	10	2.801	1.712	1.89	1757	1.185	0.346	NA	0.431	2.054	154.331	119.238
11	1	11	3.055	1.498	2.1	15392	1.518	0.054	NA	0.333	1.585	-40.065	165.604
12	1	12	3.08	1.636	2.31	5316	1.657	0.105	NA	0.14	0.665	79.804	119.869
13	1	13	2.91	1.677	2.52	2811	1.833	0.236	NA	0.175	0.835	166.32	86.516
14	1	14	2.949	1.621	2.73	3246	1.901	0.172	NA	0.068	0.326	-55.284	138.395
15	1	15	2.754	1.694	2.94	2062	2.109	0.378	NA	0.207	0.988	159.318	-145.397
16	1	16	2.846	1.561	3.15	3462	2.271	0.252	NA	0.162	0.771	-55.426	145.255
17	1	17	2.768	1.573	3.36	2368	2.35	0.331	NA	0.08	0.379	170.995	-133.579
18	1	18	2.86	1.519	3.57	2707	2.457	0.237	NA	0.107	0.509	-30.601	158.404
19	1	19	2.925	1.385	3.78	4384	2.606	0.227	NA	0.149	0.709	-64.201	-33.6
20	1	20	3.04	1.524	3.99	5823	2.787	0.057	NA	0.181	0.862	50.282	114.484
21	1	21	2.96	1.566	4.2	4420	2.878	0.14	NA	0.09	0.431	152.045	101.762
22	1	22	3.041	1.521	4.41	5073	2.97	0.057	NA	0.092	0.438	-29.283	178.672
23	1	23	3.068	1.476	4.62	3980	3.023	0.063	NA	0.053	0.253	-58.501	-29.218
24	1	24	3.008	1.495	4.83	3359	3.086	0.096	NA	0.063	0.301	162.116	-139.383
25	1	25	3.118	1.437	5.04	2327	3.21	0.098	NA	0.124	0.591	-27.964	169.92
26	1	26	3.055	1.446	5.25	1828	3.274	0.096	NA	0.064	0.303	171.916	-160.12
27	1	27	3.187	1.611	5.46	2376	3.485	0.12	NA	0.211	1.006	51.138	-120.778
28	1	28	3.194	1.514	5.67	3624	3.582	0.099	NA	0.097	0.462	-86.01	-137.149
29	1	29	3.274	1.63	5.88	6677	3.723	0.203	NA	0.141	0.671	55.44	141.451
30	1	30	3.241	1.619	6.09	6871	3.758	0.168	NA	0.035	0.168	-162.492	142.068
31	1	31	3.285	1.706	6.3	15430	3.856	0.256	NA	0.097	0.464	62.661	-134.848
32	1	32	3.356	1.75	6.51	12151	3.939	0.339	NA	0.083	0.397	32.064	-30.597
33	1	33	3.285	1.7	6.72	9128	4.025	0.253	NA	0.086	0.412	-144.85	-176.914
34	1	34	3.25	1.701	6.93	5177	4.061	0.228	NA	0.036	0.169	178.217	-36.933
35	1	35	3.229	1.696	7.14	8861	4.082	0.211	NA	0.021	0.101	-164.465	17.319
36	1	36	3.258	1.696	7.35	11372	4.111	0.23	NA	0.029	0.136	1.132	165.597
37	1	37	3.28	1.693	7.56	8742	4.133	0.244	NA	0.022	0.106	-9.474	-10.606
38	1	38	3.234	1.632	7.77	10713	4.209	0.17	NA	0.076	0.364	-126.747	-117.273
39	1	39	3.092	1.635	7.98	6679	4.351	0.103	NA	0.142	0.677	178.448	-54.806
40	1	40	2.928	1.627	8.19	3313	4.515	0.193	NA	0.164	0.781	-176.978	4.574
41	1	41	2.901	1.594	8.4	4989	4.558	0.205	NA	0.042	0.201	-130.12	46.859
42	1	42	2.826	1.637	8.61	2024	4.644	0.29	NA	0.086	0.412	150.81	-79.07
43	1	43	2.479	1.734	8.82	18869	5.004	0.65	NA	0.36	1.714	164.248	13.438
44	1	44	2.501	1.762	9.03	24708	5.039	0.639	NA	0.035	0.167	52.27	-111.978
45	1	45	3.158	1.623	9.24	4859	5.711	0.11	NA	0.672	3.202	-11.923	-64.193
46	1	46	3.129	1.614	9.45	6331	5.742	0.088	NA	0.031	0.146	-163.058	-151.135
47	1	47	3.14	1.505	9.66	3231	5.852	0.052	NA	0.11	0.525	-84.191	78.867
48	1	48	3.092	1.432	9.87	1973	5.94	0.101	NA	0.087	0.415	-123.56	-39.37
49	1	49	3.104	1.541	10.08	4703	6.049	0.011	NA	0.109	0.521	83.694	-152.745
50	1	50	3.12	1.534	10.29	2519	6.066	0.024	NA	0.018	0.084	-22.921	-106.615
51	1	51	3.129	1.603	10.5	5772	6.136	0.077	NA	0.069	0.33	82.834	105.755
52	1	52	3.042	1.525	10.71	4902	6.252	0.055	NA	0.116	0.553	-138.101	139.065
53	1	53	3.123	1.537	10.92	8573	6.334	0.027	NA	0.082	0.39	8.687	146.788
54	1	54	3.115	1.498	11.13	3675	6.374	0.039	NA	0.04	0.192	-101.598	-110.285
55	1	55	3.143	1.524	11.34	4889	6.413	0.048	NA	0.038	0.183	42.849	144.447
56	1	56	3.167	1.522	11.55	6293	6.436	0.071	NA	0.023	0.11	-3.708	-46.557
57	1	57	3.084	1.485	11.76	4326	6.526	0.049	NA	0.09	0.43	-155.597	-151.889
58	1	58	3.076	1.482	11.97	5467	6.535	0.055	NA	0.009	0.043	-158.799	-3.202
59	1	59	2.987	1.469	12.18	8294	6.625	0.127	NA	0.09	0.428	-171.712	-12.913
60	1	60	2.982	1.386	12.39	2624	6.708	0.186	NA	0.084	0.398	-93.167	78.545
61	1	61	2.987	1.376	12.6	4245	6.719	0.191	NA	0.011	0.05	-64.733	28.434
62	1	62	3.026	1.418	12.81	10815	6.776	0.135	NA	0.057	0.273	46.451	111.184
63	1	63	3.103	1.474	13.02	17439	6.872	0.059	NA	0.095	0.455	36.205	-10.246
64	1	64	3.033	1.447	13.23	25444	6.948	0.107	NA	0.076	0.36	-159.24	164.555
65	1	65	3.035	1.505	13.44	26045	7.006	0.067	NA	0.058	0.276	87.801	-112.959
66	1	66	3.043	1.473	13.65	26466	7.039	0.08	NA	0.033	0.158	-76.462	-164.263
67	1	67	3.117	1.493	13.86	31338	7.115	0.045	NA	0.077	0.365	14.958	91.42
68	1	68	3.038	1.431	14.07	29973	7.215	0.117	NA	0.1	0.476	-141.948	-156.906
69	1	69	3.015	1.447	14.28	29858	7.243	0.118	NA	0.028	0.133	145.437	-72.615
70	1	70	3.081	1.528	14.49	31400	7.347	0.016	NA	0.104	0.498	50.633	-94.804
71	1	71	3.005	1.466	14.7	21275	7.446	0.113	NA	0.098	0.469	-140.896	168.471
72	1	72	2.969	1.495	14.91	31639	7.493	0.133	NA	0.047	0.223	140.875	-78.229
73	1	73	2.869	1.469	15.12	34325	7.596	0.237	NA	0.103	0.492	-165.272	53.853
74	1	74	2.859	1.467	15.33	33154	7.606	0.246	NA	0.009	0.045	-169.165	-3.893
75	1	75	2.885	1.389	15.54	34039	7.688	0.256	NA	0.083	0.393	-71.634	97.532
76	1	76	2.908	1.407	15.75	33646	7.718	0.226	NA	0.029	0.14	37.699	109.333
77	1	77	2.811	1.348	15.96	34487	7.831	0.34	NA	0.114	0.541	-148.914	173.387
78	1	78	2.886	1.358	16.17	34417	7.906	0.274	NA	0.075	0.357	7.722	156.636
79	1	79	2.845	1.342	16.38	33779	7.95	0.316	NA	0.044	0.209	-158.367	-166.089
80	1	80	2.714	1.293	16.59	34538	8.09	0.451	NA	0.14	0.666	-159.66	-1.293
81	1	81	2.741	1.372	16.8	31281	8.173	0.391	NA	0.083	0.394	71.067	-129.273
82	1	82	2.756	1.397	17.01	24889	8.203	0.366	NA	0.03	0.143	59.125	-11.942
83	1	83	2.636	1.364	17.22	27978	8.328	0.49	NA	0.125	0.594	-164.314	136.561
84	1	84	2.714	1.346	17.43	27959	8.408	0.426	NA	0.08	0.381	-12.87	151.444
85	1	85	2.76	1.37	17.64	32206	8.459	0.374	NA	0.051	0.245	27.574	40.444
86	1	86	2.655	1.353	17.85	25962	8.565	0.477	NA	0.106	0.507	-170.774	161.652
87	1	87	2.682	1.391	18.06	21070	8.613	0.437	NA	0.048	0.227	54.447	-134.779
88	1	88	2.651	1.41	18.27	28352	8.65	0.462	NA	0.037	0.175	149.554	95.107
89	1	89	2.754	1.393	18.48	28520	8.755	0.369	NA	0.105	0.501	-9.407	-158.961
90	1	90	2.786	1.367	18.69	14037	8.795	0.352	NA	0.04	0.192	-39.241	-29.834
91	1	91	2.781	1.315	18.9	28159	8.848	0.383	NA	0.052	0.249	-94.581	-55.339
92	1	92	2.68	1.325	19.11	24840	8.95	0.465	NA	0.102	0.485	174.412	-91.007
93	1	93	2.759	1.404	19.32	12057	9.061	0.361	NA	0.112	0.531	44.706	-129.706
94	1	94	2.884	1.424	19.53	14399	9.187	0.239	NA	0.126	0.601	9.025	-35.681
95	1	95	2.878	1.408	19.74	13689	9.204	0.251	NA	0.016	0.078	-111.315	-120.34
96	1	96	2.963	1.458	19.95	14585	9.302	0.153	NA	0.099	0.469	30.408	141.723
97	1	97	2.82	1.414	20.16	29934	9.452	0.301	NA	0.15	0.714	-162.865	166.726
98	1	98	2.798	1.413	20.37	23571	9.474	0.322	NA	0.022	0.104	-176.518	-13.652
99	1	99	2.752	1.411	20.58	10577	9.52	0.365	NA	0.046	0.22	-178.13	-1.612
100	1	100	2.877	1.44	20.79	11360	9.648	0.238	NA	0.128	0.61	12.88	-168.991
101	1	101	2.834	1.401	21	19771	9.706	0.294	NA	0.058	0.276	-137.588	-150.468
102	1	102	2.897	1.413	21.21	20319	9.77	0.233	NA	0.064	0.305	10.773	148.361
103	1	103	2.959	1.458	21.42	18995	9.847	0.156	NA	0.077	0.365	35.961	25.187
104	1	104	2.94	1.454	21.63	20473	9.866	0.175	NA	0.019	0.09	-169.167	154.873
105	1	105	3.024	1.473	21.84	14877	9.952	0.093	NA	0.086	0.409	12.706	-178.128
106	1	106	2.861	1.418	22.05	13493	10.124	0.262	NA	0.173	0.822	-161.393	-174.099
107	1	107	2.792	1.468	22.26	14530	10.21	0.312	NA	0.086	0.408	143.992	-54.616
108	1	108	2.875	1.42	22.47	26472	10.307	0.248	NA	0.097	0.463	-30.177	-174.168
109	1	109	2.889	1.431	22.68	24177	10.325	0.231	NA	0.018	0.085	39.133	69.31
110	1	110	2.816	1.387	22.89	21015	10.41	0.316	NA	0.085	0.406	-149.312	171.555
111	1	111	2.808	1.362	23.1	20473	10.437	0.335	NA	0.026	0.126	-107.953	41.359
112	1	112	2.899	1.344	23.31	20426	10.529	0.273	NA	0.093	0.442	-11.403	96.55
113	1	113	2.802	1.362	23.52	27515	10.628	0.34	NA	0.099	0.469	169.25	-179.347
114	1	114	2.778	1.398	23.73	25866	10.671	0.346	NA	0.043	0.204	124.25	-45
115	1	115	2.713	1.405	23.94	9286	10.736	0.404	NA	0.066	0.313	173.866	49.616
116	1	116	2.979	1.485	24.15	17883	11.014	0.127	NA	0.278	1.324	16.726	-157.141
117	1	117	2.892	1.489	24.36	27871	11.101	0.209	NA	0.087	0.414	176.906	160.181
118	1	118	2.998	1.565	24.57	20187	11.231	0.104	NA	0.13	0.619	35.537	-141.369
119	1	119	2.948	1.53	24.78	15327	11.292	0.148	NA	0.061	0.289	-145.204	179.259
120	1	120	2.774	1.497	24.99	13414	11.469	0.325	NA	0.177	0.845	-169.189	-23.985
121	1	121	2.601	1.479	25.2	10229	11.643	0.498	NA	0.173	0.825	-174.169	-4.98
122	1	122	2.663	1.488	25.41	12296	11.705	0.436	NA	0.062	0.297	8.27	-177.561
123	1	123	2.697	1.492	25.62	13866	11.74	0.401	NA	0.035	0.164	6.125	-2.146
124	1	124	2.715	1.465	25.83	18058	11.772	0.387	NA	0.033	0.155	-56.552	-62.676
125	1	125	2.804	1.458	26.04	12027	11.861	0.302	NA	0.089	0.422	-4.539	52.012
126	1	126	2.681	1.507	26.25	7782	11.993	0.416	NA	0.132	0.63	157.965	162.505
127	1	127	2.604	1.559	26.46	10811	12.085	0.493	NA	0.092	0.44	145.893	-12.073
128	1	128	2.559	1.55	26.67	8827	12.131	0.537	NA	0.046	0.218	-168.752	45.355
129	1	129	2.625	1.54	26.88	4633	12.197	0.472	NA	0.066	0.315	-8.59	160.162
130	1	130	2.674	1.489	27.09	10361	12.269	0.424	NA	0.071	0.34	-46.013	-37.423
131	1	131	2.679	1.462	27.3	14668	12.296	0.423	NA	0.027	0.129	-80.225	-34.212
132	1	132	2.759	1.44	27.51	18826	12.379	0.35	NA	0.083	0.395	-15.36	64.865
133	1	133	2.84	1.435	27.72	11082	12.46	0.274	NA	0.082	0.389	-3.424	11.936
134	1	134	2.81	1.427	27.93	11095	12.492	0.305	NA	0.032	0.151	-164.805	-161.381
135	1	135	2.796	1.384	28.14	12170	12.538	0.335	NA	0.045	0.216	-107.843	56.962
136	1	136	2.872	1.428	28.35	15426	12.626	0.247	NA	0.088	0.421	30.122	137.965
137	1	137	2.855	1.378	28.56	12535	12.68	0.287	NA	0.054	0.255	-108.883	-139.006
138	1	138	2.826	1.369	28.77	13271	12.71	0.316	NA	0.03	0.144	-163.652	-54.768
139	1	139	2.827	1.411	28.98	12868	12.752	0.296	NA	0.042	0.2	89.25	-107.099
140	1	140	2.836	1.434	29.19	17337	12.777	0.278	NA	0.025	0.12	67.221	-22.029
141	1	141	2.91	1.449	29.4	11225	12.852	0.205	NA	0.075	0.357	11.135	-56.086
142	1	142	2.85	1.433	29.61	9181	12.914	0.266	NA	0.062	0.297	-164.982	-176.117
143	1	143	2.88	1.445	29.82	10828	12.947	0.234	NA	0.033	0.155	21.682	-173.336
144	1	144	2.898	1.436	30.03	15882	12.967	0.221	NA	0.02	0.096	-26.835	-48.517
145	1	145	2.835	1.393	30.24	8268	13.043	0.296	NA	0.076	0.361	-145.749	-118.914
146	1	146	2.801	1.371	30.45	16640	13.084	0.337	NA	0.041	0.196	-146.991	-1.242
147	1	147	2.855	1.36	30.66	14199	13.139	0.297	NA	0.055	0.264	-10.825	136.165
148	1	148	2.836	1.393	30.87	13905	13.178	0.296	NA	0.038	0.183	120.418	131.243
149	1	149	2.781	1.404	31.08	16102	13.233	0.341	NA	0.056	0.265	168.871	48.453
150	1	150	2.723	1.319	31.29	25408	13.337	0.43	NA	0.103	0.491	-124.271	66.858
151	1	151	2.787	1.341	31.5	21126	13.405	0.364	NA	0.068	0.324	19.324	143.595
152	1	152	2.803	1.376	31.71	25510	13.442	0.333	NA	0.038	0.179	65.475	46.151
153	1	153	2.852	1.459	31.92	15741	13.539	0.255	NA	0.097	0.461	59.308	-6.167
154	1	154	2.763	1.451	32.13	21162	13.629	0.344	NA	0.09	0.429	-175.034	125.658
155	1	155	2.674	1.451	32.34	20945	13.718	0.431	NA	0.089	0.424	-179.815	-4.781
156	1	156	2.727	1.498	32.55	15722	13.789	0.371	NA	0.071	0.338	41.409	-138.776
157	1	157	2.754	1.509	32.76	9544	13.818	0.343	NA	0.029	0.139	22.099	-19.31
158	1	158	2.701	1.492	32.97	9254	13.874	0.397	NA	0.055	0.263	-162.641	175.26
159	1	159	2.72	1.487	33.18	9695	13.893	0.379	NA	0.019	0.092	-15.095	147.546
160	1	160	2.776	1.499	33.39	6504	13.95	0.323	NA	0.057	0.271	11.907	27.002
161	1	161	2.825	1.527	33.6	9471	14.006	0.271	NA	0.057	0.271	29.078	17.171
162	1	162	2.803	1.45	33.81	14084	14.086	0.305	NA	0.08	0.38	-106.105	-135.183
163	1	163	2.863	1.46	34.02	14116	14.147	0.244	NA	0.061	0.29	9.791	115.896
164	1	164	2.835	1.446	34.23	25028	14.178	0.275	NA	0.031	0.15	-152.981	-162.772
165	1	165	2.806	1.485	34.44	23110	14.227	0.295	NA	0.049	0.233	127.129	-79.89
166	1	166	2.737	1.418	34.65	33599	14.323	0.377	NA	0.096	0.456	-135.562	97.31
167	1	167	2.8	1.425	34.86	34310	14.387	0.315	NA	0.064	0.302	6.704	142.265
168	1	168	2.805	1.428	35.07	31761	14.392	0.31	NA	0.006	0.026	24.33	17.627
169	1	169	2.839	1.438	35.28	24927	14.428	0.274	NA	0.036	0.169	16.623	-7.707
170	1	170	2.841	1.465	35.49	25736	14.455	0.265	NA	0.028	0.131	87.438	70.815
171	1	171	2.758	1.453	35.7	29034	14.538	0.347	NA	0.083	0.396	-171.786	100.776
172	1	172	2.716	1.435	35.91	21762	14.585	0.393	NA	0.046	0.22	-156.397	15.389
173	1	173	2.701	1.431	36.12	16635	14.6	0.408	NA	0.016	0.074	-164.207	-7.811
174	1	174	2.758	1.385	36.33	16409	14.673	0.369	NA	0.073	0.348	-38.693	125.515
175	1	175	2.836	1.377	36.54	32554	14.752	0.303	NA	0.079	0.375	-5.753	32.939
176	1	176	2.874	1.415	36.75	26442	14.806	0.252	NA	0.054	0.255	45.5	51.253
177	1	177	2.758	1.377	36.96	33939	14.927	0.372	NA	0.122	0.579	-161.707	152.793
178	1	178	2.774	1.398	37.17	33796	14.953	0.349	NA	0.026	0.124	52.999	-145.294
179	1	179	2.796	1.453	37.38	33188	15.012	0.311	NA	0.059	0.282	68.444	15.445
180	1	180	2.876	1.465	37.59	31016	15.094	0.23	NA	0.081	0.388	8.424	-60.02
181	1	181	2.833	1.494	37.8	31784	15.146	0.267	NA	0.053	0.25	146.286	137.862
182	1	182	2.66	1.453	38.01	26692	15.324	0.444	NA	0.177	0.845	-166.626	47.088
183	1	183	2.676	1.503	38.22	30380	15.376	0.422	NA	0.052	0.249	72.283	-121.091
184	1	184	2.703	1.5	38.43	20778	15.403	0.395	NA	0.027	0.13	-6.27	-78.553
185	1	185	2.657	1.505	38.64	22933	15.45	0.441	NA	0.047	0.222	173.036	179.306
186	1	186	2.566	1.543	38.85	15398	15.548	0.531	NA	0.098	0.469	157.285	-15.751
187	1	187	2.514	1.552	39.06	23283	15.601	0.583	NA	0.053	0.253	170.334	13.049
188	1	188	2.626	1.51	39.27	31837	15.722	0.471	NA	0.12	0.572	-20.418	169.248
189	1	189	2.644	1.478	39.48	25868	15.758	0.456	NA	0.036	0.173	-61.513	-41.095
190	1	190	2.786	1.487	39.69	26438	15.901	0.313	NA	0.143	0.681	3.316	64.829
191	1	191	2.711	1.501	39.9	23257	15.978	0.387	NA	0.077	0.367	169.422	166.106
192	1	192	2.752	1.511	40.11	20795	16.021	0.345	NA	0.043	0.203	14.261	-155.161
193	1	193	2.715	1.504	40.32	25290	16.059	0.383	NA	0.038	0.181	-169.271	176.468
194	1	194	2.679	1.472	40.53	30323	16.107	0.422	NA	0.048	0.229	-138.256	31.015
195	1	195	2.719	1.511	40.74	32264	16.162	0.378	NA	0.056	0.265	43.417	-178.327
196	1	196	2.761	1.476	40.95	33188	16.217	0.34	NA	0.054	0.259	-38.977	-82.394
197	1	197	2.785	1.42	41.16	34368	16.278	0.332	NA	0.061	0.292	-67.649	-28.672
198	1	198	2.739	1.437	41.37	33636	16.327	0.37	NA	0.049	0.234	159.456	-132.895
199	1	199	2.674	1.419	41.58	33098	16.394	0.437	NA	0.067	0.32	-164.588	35.956
200	1	200	2.748	1.408	41.79	33659	16.469	0.37	NA	0.075	0.358	-8.818	155.77
