# Supplementary material for: Random sub-diffusion and capture of genes by the nuclear pore reduces dynamics and coordinates inter-chromosomal movement
Source: eLife. 2021 May 18;10:e66238. doi: 10.7554/eLife.66238 (PMC8195609; doi:10.7554/eLife.66238)
Supplement: Figure 6—source data 1. [file elife-66238-fig6-data1.zip › CLUST_DB/CLUST_HIS4dip_MinusH/200206_QuickCap_H4dip_MinusH_Pri_20.csv]

Nr	TID	PID	x [micron]	y [micron]	t [sec]	I [val]	Len [micron]	D2S [micron]	D2R [micron]	D2P [micron]	v [micron/sec]	α [deg]	Δα [deg]
1	1	1	2.545	2.383	0	18577	0	0	NA	NA	NA	NA	NA
2	1	2	2.495	2.294	0.21	7342	0.102	0.102	NA	0.102	0.485	-119.458	NA
3	1	3	2.386	2.241	0.42	7667	0.223	0.213	NA	0.121	0.577	-154.204	-34.745
4	1	4	2.55	2.231	0.63	16053	0.388	0.152	NA	0.165	0.784	-3.732	150.472
5	1	5	2.564	2.226	0.84	15306	0.402	0.158	NA	0.015	0.069	-20.819	-17.087
6	1	6	2.529	2.27	1.05	4736	0.459	0.114	NA	0.057	0.27	128.216	149.035
7	1	7	2.132	2.276	1.26	18687	0.855	0.427	NA	0.396	1.888	179.207	50.992
8	1	8	2.166	2.218	1.47	10327	0.922	0.414	NA	0.066	0.316	-59.819	120.974
9	1	9	2.318	2.175	1.68	3970	1.08	0.308	NA	0.158	0.752	-15.855	43.964
10	1	10	2.337	2.201	1.89	5823	1.112	0.277	NA	0.032	0.153	53.483	69.338
11	1	11	2.533	2.092	2.1	4887	1.337	0.291	NA	0.225	1.069	-28.9	-82.383
12	1	12	2.435	2.059	2.31	5235	1.441	0.342	NA	0.104	0.497	-161.278	-132.378
13	1	13	2.575	2.001	2.52	3622	1.593	0.383	NA	0.152	0.722	-22.544	138.733
14	1	14	2.626	2.032	2.73	7720	1.653	0.36	NA	0.06	0.287	31.311	53.855
15	1	15	2.596	2.208	2.94	5544	1.832	0.182	NA	0.179	0.852	99.722	68.412
16	1	16	2.667	2.16	3.15	6935	1.917	0.254	NA	0.086	0.408	-34.483	-134.205
17	1	17	2.488	2.189	3.36	3825	2.098	0.202	NA	0.181	0.861	170.72	-154.797
18	1	18	2.561	2.21	3.57	3782	2.174	0.173	NA	0.076	0.361	16.335	-154.385
19	1	19	2.686	2.221	3.78	3543	2.3	0.214	NA	0.126	0.6	5.03	-11.306
20	1	20	2.591	2.229	3.99	4036	2.396	0.161	NA	0.096	0.455	175.576	170.547
21	1	21	2.687	2.238	4.2	3771	2.492	0.203	NA	0.097	0.46	5.209	-170.367
22	1	22	2.678	2.17	4.41	2340	2.561	0.251	NA	0.068	0.326	-97.369	-102.578
23	1	23	2.727	2.254	4.62	1565	2.658	0.222	NA	0.097	0.464	60.309	157.678
24	1	24	2.707	2.231	4.83	1951	2.689	0.221	NA	0.031	0.147	-130.889	168.802
25	1	25	2.623	2.199	5.04	2105	2.778	0.2	NA	0.089	0.425	-158.629	-27.74
26	1	26	2.557	2.276	5.25	2419	2.88	0.107	NA	0.102	0.486	130.475	-70.897
27	1	27	2.518	2.118	5.46	6871	3.043	0.266	NA	0.163	0.777	-103.942	125.583
28	1	28	2.333	2.164	5.67	4266	3.233	0.305	NA	0.19	0.905	166.061	-89.997
29	1	29	2.424	2.166	5.88	5134	3.324	0.249	NA	0.091	0.432	1.407	-164.655
30	1	30	2.499	2.241	6.09	4066	3.431	0.149	NA	0.107	0.507	45.079	43.672
31	1	31	2.555	2.149	6.3	2715	3.538	0.234	NA	0.108	0.512	-58.662	-103.742
32	1	32	2.584	2.163	6.51	5309	3.571	0.223	NA	0.032	0.153	25.731	84.394
33	1	33	2.551	2.144	6.72	10158	3.609	0.239	NA	0.039	0.184	-150.244	-175.975
34	1	34	2.469	2.181	6.93	4819	3.699	0.216	NA	0.09	0.428	155.714	-54.042
35	1	35	2.311	2.144	7.14	4392	3.861	0.334	NA	0.162	0.771	-166.68	37.606
36	1	36	2.472	2.217	7.35	7394	4.038	0.181	NA	0.177	0.842	24.419	-168.901
37	1	37	2.345	2.178	7.56	5546	4.171	0.287	NA	0.133	0.636	-163.072	172.508
38	1	38	2.576	2.281	7.77	4136	4.424	0.107	NA	0.253	1.203	23.914	-173.014
39	1	39	2.115	2.157	7.98	10124	4.901	0.486	NA	0.477	2.273	-164.987	171.099
40	1	40	2.565	2.272	8.19	3455	5.366	0.112	NA	0.465	2.215	14.389	179.376
41	1	41	2.439	2.301	8.4	4110	5.495	0.134	NA	0.129	0.615	167.27	152.881
42	1	42	2.582	2.342	8.61	4245	5.643	0.055	NA	0.148	0.705	16.017	-151.252
43	1	43	2.7	2.311	8.82	4586	5.766	0.171	NA	0.122	0.583	-14.511	-30.529
44	1	44	2.731	2.279	9.03	13141	5.811	0.213	NA	0.045	0.213	-46.504	-31.992
45	1	45	2.705	2.349	9.24	7029	5.886	0.163	NA	0.075	0.357	109.913	156.416
46	1	46	2.645	2.32	9.45	11496	5.952	0.118	NA	0.066	0.317	-154.074	96.013
47	1	47	2.645	2.329	9.66	11330	5.961	0.114	NA	0.009	0.044	89.738	-116.188
48	1	48	2.689	2.408	9.87	10623	6.051	0.146	NA	0.09	0.428	61.365	-28.373
49	1	49	2.601	2.408	10.08	15882	6.139	0.061	NA	0.088	0.419	-179.871	118.765
50	1	50	2.6	2.341	10.29	11758	6.207	0.069	NA	0.067	0.321	-90.48	89.391
51	1	51	2.598	2.342	10.5	6643	6.209	0.067	NA	0.002	0.011	150.631	-118.889
52	1	52	2.778	2.214	10.71	8576	6.429	0.287	NA	0.22	1.049	-35.319	174.05
53	1	53	2.849	2.273	10.92	10487	6.521	0.323	NA	0.092	0.437	39.327	74.646
54	1	54	2.847	2.264	11.13	10030	6.53	0.324	NA	0.009	0.041	-100.55	-139.877
55	1	55	2.845	2.31	11.34	8401	6.576	0.309	NA	0.047	0.222	92.185	-167.266
56	1	56	2.686	2.338	11.55	7586	6.738	0.147	NA	0.162	0.772	170.055	77.87
57	1	57	2.736	2.249	11.76	6491	6.841	0.234	NA	0.103	0.491	-60.639	129.306
58	1	58	2.801	2.256	11.97	18208	6.906	0.285	NA	0.065	0.31	6.617	67.256
59	1	59	2.786	2.316	12.18	11539	6.968	0.25	NA	0.062	0.294	103.99	97.373
60	1	60	2.906	2.394	12.39	5866	7.112	0.361	NA	0.144	0.684	32.888	-71.102
61	1	61	2.851	2.281	12.6	4727	7.238	0.323	NA	0.126	0.601	-115.996	-148.884
62	1	62	2.811	2.27	12.81	5070	7.279	0.289	NA	0.041	0.197	-165.679	-49.683
63	1	63	2.883	2.403	13.02	6869	7.43	0.339	NA	0.151	0.718	61.412	-132.909
64	1	64	2.927	2.219	13.23	4469	7.618	0.415	NA	0.188	0.897	-76.685	-138.097
65	1	65	2.77	2.38	13.44	4631	7.843	0.225	NA	0.225	1.069	134.314	-149.002
66	1	66	2.823	2.431	13.65	8379	7.916	0.282	NA	0.074	0.35	44.041	-90.273
67	1	67	2.844	2.415	13.86	6720	7.943	0.301	NA	0.026	0.126	-36.347	-80.387
68	1	68	2.762	2.341	14.07	6907	8.054	0.22	NA	0.111	0.53	-137.751	-101.405
69	1	69	2.936	2.264	14.28	7157	8.245	0.409	NA	0.191	0.91	-23.722	114.029
70	1	70	2.705	2.209	14.49	2807	8.483	0.236	NA	0.238	1.131	-166.655	-142.932
71	1	71	2.86	2.218	14.7	3921	8.637	0.355	NA	0.154	0.736	3.361	170.016
72	1	72	2.427	2.2	14.91	1546	9.07	0.218	NA	0.433	2.062	-177.622	179.016
73	1	73	2.62	2.253	15.12	3366	9.271	0.15	NA	0.201	0.956	15.432	-166.945
74	1	74	2.646	2.272	15.33	4036	9.303	0.15	NA	0.031	0.149	36.575	21.143
75	1	75	2.15	2.176	15.54	13745	9.807	0.446	NA	0.505	2.405	-169.071	154.354
76	1	76	2.131	2.07	15.75	16256	9.915	0.519	NA	0.108	0.514	-100.205	68.866
77	1	77	2.155	2.278	15.96	18304	10.125	0.404	NA	0.21	0.999	83.239	-176.556
78	1	78	2.675	2.434	16.17	3232	10.668	0.14	NA	0.543	2.585	16.621	-66.618
79	1	79	2.912	2.387	16.38	9045	10.909	0.367	NA	0.241	1.147	-11.236	-27.857
80	1	80	2.877	2.343	16.59	4959	10.965	0.334	NA	0.056	0.266	-128.427	-117.191
81	1	81	2.846	2.357	16.8	4755	10.999	0.302	NA	0.034	0.162	156.14	-75.433
82	1	82	2.843	2.362	17.01	5083	11.004	0.299	NA	0.006	0.027	117.254	-38.886
83	1	83	2.862	2.407	17.22	4908	11.054	0.318	NA	0.049	0.235	67.452	-49.802
84	1	84	2.7	2.262	17.43	3694	11.272	0.196	NA	0.218	1.039	-138.198	154.349
85	1	85	2.674	2.373	17.64	3906	11.386	0.129	NA	0.114	0.545	103.115	-118.687
86	1	86	2.71	2.333	17.85	3340	11.441	0.172	NA	0.054	0.259	-47.952	-151.067
87	1	87	2.743	2.257	18.06	3168	11.524	0.234	NA	0.083	0.395	-66.853	-18.901
88	1	88	2.702	2.294	18.27	2837	11.579	0.18	NA	0.055	0.263	137.708	-155.439
89	1	89	2.725	2.395	18.48	2630	11.683	0.18	NA	0.104	0.496	77.237	-60.471
90	1	90	2.756	2.399	18.69	3797	11.714	0.211	NA	0.031	0.149	6.717	-70.52
91	1	91	2.713	2.331	18.9	3974	11.795	0.176	NA	0.081	0.384	-122.329	-129.047
92	1	92	2.645	2.419	19.11	5527	11.906	0.106	NA	0.111	0.529	127.643	-110.027
93	1	93	2.78	2.458	19.32	9523	12.047	0.247	NA	0.141	0.67	15.988	-111.655
94	1	94	2.717	2.488	19.53	7490	12.117	0.202	NA	0.071	0.336	154.046	138.058
95	1	95	2.725	2.424	19.74	4821	12.182	0.184	NA	0.065	0.308	-82.868	123.086
96	1	96	2.833	2.474	19.95	6952	12.301	0.302	NA	0.119	0.566	24.545	107.412
97	1	97	2.947	2.524	20.16	8573	12.425	0.425	NA	0.124	0.592	23.956	-0.589
98	1	98	2.926	2.607	20.37	6118	12.511	0.442	NA	0.086	0.409	104.195	80.239
99	1	99	2.906	2.549	20.58	5467	12.573	0.397	NA	0.062	0.294	-108.14	147.665
100	1	100	2.85	2.504	20.79	10867	12.645	0.328	NA	0.072	0.342	-141.615	-33.474
101	1	101	2.913	2.415	21	7430	12.754	0.37	NA	0.109	0.519	-54.394	87.221
102	1	102	2.847	2.415	21.21	5408	12.82	0.304	NA	0.066	0.314	-179.197	-124.804
103	1	103	2.897	2.444	21.42	6267	12.878	0.357	NA	0.058	0.276	30.727	-150.075
104	1	104	2.833	2.272	21.63	6338	13.061	0.308	NA	0.184	0.874	-110.57	-141.297
105	1	105	2.829	2.4	21.84	10214	13.189	0.284	NA	0.128	0.609	91.564	-157.866
106	1	106	3.019	2.371	22.05	14158	13.381	0.474	NA	0.192	0.915	-8.755	-100.319
107	1	107	2.948	2.398	22.26	8659	13.458	0.403	NA	0.076	0.362	159.351	168.106
108	1	108	2.908	2.443	22.47	11264	13.518	0.368	NA	0.06	0.287	131.791	-27.559
109	1	109	2.849	2.393	22.68	7669	13.595	0.304	NA	0.077	0.367	-140.033	88.176
110	1	110	2.85	2.475	22.89	8221	13.676	0.318	NA	0.081	0.387	89.213	-130.754
111	1	111	2.815	2.419	23.1	9676	13.742	0.272	NA	0.066	0.315	-122.304	148.483
112	1	112	2.758	2.377	23.31	5480	13.812	0.213	NA	0.07	0.335	-143.12	-20.817
113	1	113	2.672	2.45	23.52	9028	13.926	0.143	NA	0.114	0.542	139.663	-77.217
114	1	114	2.794	2.429	23.73	7264	14.05	0.253	NA	0.124	0.589	-9.92	-149.583
115	1	115	2.746	2.371	23.94	6323	14.125	0.202	NA	0.075	0.356	-129.038	-119.118
116	1	116	2.656	2.391	24.15	5685	14.218	0.111	NA	0.093	0.443	167.459	-63.503
117	1	117	2.773	2.391	24.36	6370	14.335	0.228	NA	0.118	0.56	0.131	-167.328
118	1	118	2.703	2.435	24.57	8430	14.419	0.166	NA	0.083	0.396	148.389	148.258
119	1	119	2.705	2.441	24.78	5836	14.425	0.17	NA	0.006	0.03	66.041	-82.348
120	1	120	2.809	2.449	24.99	8315	14.529	0.272	NA	0.104	0.495	4.474	-61.567
121	1	121	2.733	2.469	25.2	7411	14.608	0.206	NA	0.079	0.375	165.183	160.71
122	1	122	2.695	2.409	25.41	8172	14.678	0.153	NA	0.07	0.334	-121.895	72.922
123	1	123	2.705	2.361	25.62	8251	14.727	0.161	NA	0.049	0.232	-78.79	43.105
124	1	124	2.659	2.394	25.83	7837	14.783	0.114	NA	0.057	0.27	144.696	-136.514
125	1	125	2.751	2.326	26.04	7588	14.898	0.214	NA	0.115	0.547	-36.285	179.019
126	1	126	2.792	2.307	26.25	9124	14.944	0.258	NA	0.045	0.215	-24.918	11.367
127	1	127	2.738	2.329	26.46	6176	15.001	0.201	NA	0.058	0.276	158.247	-176.835
128	1	128	2.71	2.393	26.67	8383	15.072	0.165	NA	0.07	0.335	113.54	-44.707
129	1	129	2.692	2.396	26.88	7342	15.091	0.147	NA	0.019	0.09	172.797	59.257
130	1	130	2.755	2.393	27.09	7391	15.154	0.21	NA	0.063	0.3	-2.705	-175.502
131	1	131	2.759	2.395	27.3	7385	15.159	0.214	NA	0.005	0.023	25.186	27.89
132	1	132	2.746	2.287	27.51	5333	15.267	0.222	NA	0.108	0.517	-97.041	-122.227
133	1	133	2.727	2.468	27.72	6679	15.449	0.201	NA	0.182	0.869	95.872	-167.087
134	1	134	2.776	2.383	27.93	4953	15.548	0.231	NA	0.098	0.469	-60.222	-156.094
135	1	135	2.673	2.402	28.14	5102	15.652	0.13	NA	0.104	0.497	169.385	-130.393
136	1	136	2.704	2.375	28.35	3537	15.693	0.159	NA	0.041	0.193	-41.163	149.451
137	1	137	2.705	2.43	28.56	4194	15.747	0.166	NA	0.054	0.259	88.829	129.992
138	1	138	2.691	2.485	28.77	9574	15.805	0.178	NA	0.057	0.273	104.302	15.473
139	1	139	2.653	2.511	28.98	6018	15.85	0.167	NA	0.046	0.217	146.513	42.211
140	1	140	2.572	2.503	29.19	6304	15.931	0.123	NA	0.081	0.386	-174.518	38.969
141	1	141	2.659	2.409	29.4	3268	16.059	0.117	NA	0.128	0.609	-47.055	127.463
142	1	142	2.669	2.458	29.61	3217	16.109	0.145	NA	0.05	0.238	78.267	125.322
143	1	143	2.57	2.547	29.82	7249	16.242	0.166	NA	0.133	0.635	137.914	59.647
144	1	144	2.715	2.488	30.03	3931	16.398	0.199	NA	0.156	0.743	-22.418	-160.332
145	1	145	2.741	2.592	30.24	4765	16.505	0.286	NA	0.107	0.509	76.037	98.455
146	1	146	2.7	2.559	30.45	8091	16.557	0.234	NA	0.052	0.248	-140.991	142.972
147	1	147	2.643	2.402	30.66	5203	16.724	0.1	NA	0.167	0.793	-109.905	31.086
148	1	148	2.706	2.543	30.87	8541	16.878	0.227	NA	0.154	0.735	66.101	176.006
149	1	149	2.568	2.501	31.08	5149	17.023	0.121	NA	0.144	0.688	-163.188	130.712
150	1	150	2.665	2.41	31.29	3319	17.156	0.123	NA	0.133	0.634	-43.119	120.069
151	1	151	2.661	2.375	31.5	7438	17.192	0.117	NA	0.036	0.169	-95.379	-52.26
152	1	152	2.686	2.223	31.71	5742	17.346	0.213	NA	0.154	0.734	-80.843	14.536
153	1	153	2.693	2.1	31.92	7914	17.469	0.319	NA	0.123	0.587	-86.981	-6.138
154	1	154	2.746	2.176	32.13	3647	17.562	0.288	NA	0.093	0.444	54.889	141.87
155	1	155	2.687	2.109	32.34	5693	17.652	0.308	NA	0.089	0.426	-131.75	173.361
156	1	156	2.631	2.15	32.55	6694	17.721	0.248	NA	0.069	0.328	143.676	-84.574
157	1	157	2.663	2.197	32.76	5681	17.778	0.22	NA	0.057	0.272	55.379	-88.297
158	1	158	2.627	2.125	32.97	7468	17.858	0.271	NA	0.081	0.384	-116.552	-171.931
159	1	159	2.561	2.052	33.18	5407	17.957	0.331	NA	0.099	0.47	-132.362	-15.81
160	1	160	2.491	2.152	33.39	5386	18.079	0.238	NA	0.122	0.58	125.163	-102.475
161	1	161	2.466	2.175	33.6	2873	18.113	0.222	NA	0.035	0.164	136.925	11.763
162	1	162	2.494	2.096	33.81	5122	18.197	0.291	NA	0.084	0.4	-70.119	152.956
163	1	163	2.509	2.157	34.02	4546	18.261	0.228	NA	0.063	0.301	76.448	146.567
164	1	164	2.385	2.047	34.23	6141	18.426	0.372	NA	0.166	0.79	-138.301	145.251
165	1	165	2.332	2.103	34.44	7278	18.503	0.352	NA	0.077	0.366	133.96	-87.739
166	1	166	2.36	2.033	34.65	5077	18.578	0.396	NA	0.075	0.358	-67.966	158.073
167	1	167	2.476	2.187	34.86	2781	18.772	0.207	NA	0.193	0.919	53.142	121.109
168	1	168	2.569	2.243	35.07	2489	18.88	0.141	NA	0.108	0.516	31.157	-21.985
169	1	169	2.507	2.21	35.28	1681	18.95	0.177	NA	0.07	0.335	-151.336	177.507
170	1	170	2.487	2.135	35.49	2015	19.027	0.254	NA	0.077	0.367	-105.145	46.191
171	1	171	2.464	2.138	35.7	2920	19.05	0.258	NA	0.023	0.11	174.288	-80.567
172	1	172	2.364	2.047	35.91	2449	19.185	0.381	NA	0.135	0.641	-137.757	47.955
173	1	173	2.414	2.012	36.12	3761	19.246	0.394	NA	0.061	0.29	-35.749	102.008
174	1	174	2.408	1.992	36.33	5693	19.266	0.414	NA	0.02	0.097	-106.208	-70.459
175	1	175	2.483	2.11	36.54	2404	19.406	0.28	NA	0.14	0.665	57.715	163.923
176	1	176	2.308	1.935	36.75	4910	19.653	0.506	NA	0.247	1.176	-134.977	167.307
177	1	177	2.274	2.078	36.96	7968	19.799	0.408	NA	0.147	0.698	103.406	-121.617
178	1	178	2.356	2.088	37.17	6828	19.882	0.35	NA	0.083	0.395	7.095	-96.31
179	1	179	2.361	2.045	37.38	9256	19.926	0.385	NA	0.044	0.209	-83.565	-90.66
180	1	180	2.449	2.075	37.59	3336	20.019	0.323	NA	0.093	0.441	19.221	102.785
181	1	181	2.25	2.122	37.8	6958	20.223	0.394	NA	0.205	0.974	166.778	147.558
182	1	182	2.248	2.17	38.01	5760	20.271	0.366	NA	0.048	0.229	91.875	-74.904
183	1	183	2.37	2.215	38.22	4588	20.401	0.243	NA	0.13	0.619	20.238	-71.637
184	1	184	2.351	2.227	38.43	3074	20.424	0.249	NA	0.023	0.108	147.074	126.836
185	1	185	2.557	2.106	38.64	2510	20.663	0.277	NA	0.239	1.14	-30.424	-177.498
186	1	186	2.486	2.109	38.85	1975	20.735	0.28	NA	0.071	0.34	177.46	-152.116
187	1	187	2.484	2.204	39.06	3229	20.829	0.189	NA	0.095	0.45	91.075	-86.385
188	1	188	2.366	2.037	39.27	3850	21.034	0.389	NA	0.204	0.972	-125.343	143.582
189	1	189	2.422	2.123	39.48	4640	21.136	0.287	NA	0.103	0.49	57.08	-177.577
190	1	190	2.531	2.169	39.69	3477	21.255	0.215	NA	0.118	0.562	22.51	-34.57
191	1	191	2.482	2.185	39.9	3837	21.307	0.208	NA	0.052	0.249	161.538	139.028
192	1	192	2.404	2.216	40.11	4364	21.39	0.218	NA	0.083	0.396	158.179	-3.359
193	1	193	2.685	2.247	40.32	1979	21.672	0.195	NA	0.282	1.344	6.379	-151.8
194	1	194	2.521	2.277	40.53	2169	21.839	0.108	NA	0.167	0.795	169.677	163.298
195	1	195	2.31	2.295	40.74	5418	22.051	0.252	NA	0.212	1.009	175.263	5.586
196	1	196	2.417	2.266	40.95	9143	22.163	0.174	NA	0.112	0.531	-15.181	169.556
197	1	197	2.395	2.247	41.16	5412	22.192	0.203	NA	0.029	0.138	-139.675	-124.494
198	1	198	2.603	2.212	41.37	3072	22.403	0.18	NA	0.211	1.004	-9.398	130.277
199	1	199	2.564	2.301	41.58	2882	22.499	0.084	NA	0.097	0.46	113.998	123.396
200	1	200	2.477	2.148	41.79	5504	22.675	0.245	NA	0.176	0.839	-119.688	126.314
