# Supplementary material for: Random sub-diffusion and capture of genes by the nuclear pore reduces dynamics and coordinates inter-chromosomal movement
Source: eLife. 2021 May 18;10:e66238. doi: 10.7554/eLife.66238 (PMC8195609; doi:10.7554/eLife.66238)
Supplement: Figure 6—source data 1. [file elife-66238-fig6-data1.zip › CLUST_DB/CLUST_HIS4dip_MinusH/200206_QuickCap_H4dip_MinusH_Pri_21.csv]

Nr	TID	PID	x [micron]	y [micron]	t [sec]	I [val]	Len [micron]	D2S [micron]	D2R [micron]	D2P [micron]	v [micron/sec]	α [deg]	Δα [deg]
1	1	1	2.289	2.561	0	18353	0	0	NA	NA	NA	NA	NA
2	1	2	2.3	2.644	0.21	16106	0.083	0.083	NA	0.083	0.397	82.441	NA
3	1	3	2.305	2.549	0.42	15144	0.178	0.02	NA	0.095	0.451	-86.969	-169.41
4	1	4	2.249	2.535	0.63	25017	0.235	0.047	NA	0.057	0.272	-165.732	-78.762
5	1	5	2.243	2.571	0.84	12991	0.271	0.046	NA	0.036	0.171	99.469	-94.799
6	1	6	2.278	2.568	1.05	18387	0.305	0.013	NA	0.034	0.164	-4.416	-103.886
7	1	7	2.26	2.581	1.26	11807	0.327	0.035	NA	0.022	0.104	144.563	148.98
8	1	8	2.317	2.569	1.47	9713	0.386	0.03	NA	0.059	0.279	-11.488	-156.051
9	1	9	2.308	2.58	1.68	15046	0.4	0.027	NA	0.014	0.067	132.071	143.559
10	1	10	2.248	2.647	1.89	9139	0.491	0.095	NA	0.091	0.431	131.341	-0.731
11	1	11	2.243	2.622	2.1	8497	0.516	0.076	NA	0.026	0.123	-101.617	127.042
12	1	12	2.234	2.608	2.31	17431	0.533	0.072	NA	0.016	0.078	-121.224	-19.606
13	1	13	2.262	2.493	2.52	14368	0.651	0.073	NA	0.118	0.562	-76.712	44.511
14	1	14	2.256	2.527	2.73	13190	0.684	0.048	NA	0.034	0.161	100.167	176.88
15	1	15	2.199	2.699	2.94	23833	0.866	0.164	NA	0.181	0.863	108.195	8.028
16	1	16	2.189	2.802	3.15	20919	0.97	0.261	NA	0.104	0.496	95.733	-12.463
17	1	17	2.255	2.681	3.36	13412	1.108	0.125	NA	0.138	0.658	-61.176	-156.909
18	1	18	2.246	2.67	3.57	12087	1.122	0.117	NA	0.014	0.068	-129.23	-68.054
19	1	19	2.212	2.69	3.78	7545	1.162	0.15	NA	0.04	0.189	149.603	-81.168
20	1	20	2.264	2.578	3.99	10779	1.285	0.03	NA	0.123	0.588	-65.177	145.22
21	1	21	2.225	2.53	4.2	12987	1.347	0.071	NA	0.062	0.294	-128.945	-63.768
22	1	22	2.241	2.535	4.41	9815	1.363	0.055	NA	0.016	0.078	15.273	144.218
23	1	23	2.276	2.459	4.62	14135	1.447	0.103	NA	0.084	0.4	-64.873	-80.146
24	1	24	2.285	2.424	4.83	9698	1.483	0.138	NA	0.036	0.171	-76.379	-11.506
25	1	25	2.226	2.494	5.04	6760	1.575	0.091	NA	0.092	0.437	129.644	-153.977
26	1	26	2.156	2.612	5.25	8486	1.712	0.141	NA	0.137	0.651	120.77	-8.874
27	1	27	2.146	2.559	5.46	10666	1.766	0.143	NA	0.054	0.257	-101.193	138.037
28	1	28	2.179	2.644	5.67	10052	1.857	0.137	NA	0.091	0.434	68.578	169.771
29	1	29	2.155	2.668	5.88	8983	1.891	0.171	NA	0.034	0.163	134.544	65.966
30	1	30	2.219	2.609	6.09	10303	1.978	0.085	NA	0.087	0.414	-43.206	-177.75
31	1	31	2.218	2.525	6.3	7231	2.062	0.08	NA	0.084	0.4	-90.666	-47.46
32	1	32	2.22	2.594	6.51	8704	2.131	0.076	NA	0.069	0.328	87.791	178.456
33	1	33	2.253	2.575	6.72	12663	2.169	0.038	NA	0.038	0.181	-29.146	-116.937
34	1	34	2.219	2.524	6.93	15889	2.23	0.079	NA	0.062	0.293	-123.563	-94.417
35	1	35	2.234	2.609	7.14	13597	2.317	0.072	NA	0.086	0.412	80.11	-156.327
36	1	36	2.159	2.764	7.35	14466	2.489	0.241	NA	0.172	0.821	115.728	35.618
37	1	37	2.115	2.744	7.56	23765	2.538	0.252	NA	0.049	0.234	-155.384	88.888
38	1	38	2.198	2.549	7.77	33529	2.75	0.092	NA	0.212	1.007	-66.869	88.514
39	1	39	2.21	2.625	7.98	31236	2.827	0.101	NA	0.077	0.368	80.601	147.471
40	1	40	2.198	2.638	8.19	34380	2.845	0.119	NA	0.017	0.083	133.793	53.192
41	1	41	2.218	2.679	8.4	34088	2.89	0.138	NA	0.046	0.218	64.463	-69.33
42	1	42	2.18	2.695	8.61	33444	2.931	0.172	NA	0.041	0.195	157.796	93.333
43	1	43	2.212	2.665	8.82	30201	2.975	0.129	NA	0.043	0.206	-43.394	158.81
44	1	44	2.159	2.747	9.03	25802	3.072	0.226	NA	0.097	0.463	122.828	166.222
45	1	45	2.163	2.681	9.24	21241	3.138	0.173	NA	0.066	0.316	-86.209	150.963
46	1	46	2.14	2.618	9.45	33945	3.205	0.159	NA	0.067	0.319	-110.652	-24.443
47	1	47	2.13	2.561	9.66	33868	3.263	0.159	NA	0.058	0.275	-99.79	10.862
48	1	48	2.113	2.587	9.87	26873	3.294	0.177	NA	0.031	0.147	122.557	-137.654
49	1	49	2.142	2.547	10.08	24379	3.343	0.147	NA	0.05	0.236	-54.555	-177.112
50	1	50	2.147	2.508	10.29	30092	3.382	0.152	NA	0.039	0.186	-82.983	-28.428
51	1	51	2.151	2.485	10.5	33053	3.406	0.157	NA	0.024	0.112	-78.563	4.419
52	1	52	2.124	2.598	10.71	28699	3.523	0.169	NA	0.117	0.555	103.466	-177.971
53	1	53	2.133	2.48	10.92	33855	3.641	0.175	NA	0.119	0.565	-85.568	170.966
54	1	54	2.137	2.465	11.13	16356	3.657	0.179	NA	0.015	0.073	-74.294	11.274
55	1	55	2.188	2.307	11.34	13994	3.822	0.273	NA	0.166	0.789	-72.424	1.871
56	1	56	2.115	2.393	11.55	11938	3.934	0.242	NA	0.112	0.534	130.514	-157.062
57	1	57	2.051	2.292	11.76	15816	4.054	0.36	NA	0.12	0.569	-122.412	107.074
58	1	58	2.052	2.235	11.97	18901	4.111	0.403	NA	0.057	0.27	-88.276	34.135
59	1	59	2.051	2.188	12.18	18525	4.157	0.442	NA	0.047	0.222	-92.15	-3.873
60	1	60	2.073	2.158	12.39	8597	4.195	0.457	NA	0.038	0.181	-53.075	39.075
61	1	61	2.076	2.232	12.6	7997	4.27	0.392	NA	0.074	0.354	88.243	141.317
62	1	62	2.091	2.365	12.81	20793	4.403	0.279	NA	0.133	0.635	83.526	-4.717
63	1	63	2.041	2.42	13.02	20964	4.477	0.285	NA	0.074	0.354	132.411	48.885
64	1	64	2.126	2.5	13.23	26188	4.595	0.174	NA	0.117	0.558	43.26	-89.151
65	1	65	2.074	2.426	13.44	18481	4.685	0.253	NA	0.09	0.43	-124.749	-168.009
66	1	66	2.06	2.376	13.65	24776	4.737	0.294	NA	0.052	0.249	-106.019	18.729
67	1	67	2.105	2.377	13.86	27438	4.782	0.26	NA	0.045	0.216	1.062	107.081
68	1	68	2.06	2.402	14.07	27729	4.834	0.278	NA	0.052	0.246	150.577	149.515
69	1	69	2.12	2.107	14.28	22737	5.135	0.485	NA	0.301	1.433	-78.586	130.837
70	1	70	2.053	1.884	14.49	12992	5.368	0.717	NA	0.233	1.109	-106.704	-28.118
71	1	71	2.041	1.885	14.7	15313	5.379	0.72	NA	0.012	0.055	177.286	-76.01
72	1	72	2.042	1.908	14.91	15477	5.403	0.698	NA	0.024	0.114	87.435	-89.851
73	1	73	2.075	1.97	15.12	15573	5.473	0.629	NA	0.069	0.33	62.022	-25.413
74	1	74	2.048	2.06	15.33	12433	5.567	0.556	NA	0.094	0.448	106.647	44.625
75	1	75	2.042	2.15	15.54	12582	5.657	0.479	NA	0.09	0.431	93.808	-12.839
76	1	76	2.09	2.03	15.75	15801	5.786	0.567	NA	0.129	0.613	-68.324	-162.133
77	1	77	2.127	2.263	15.96	24223	6.021	0.339	NA	0.236	1.122	80.864	149.188
78	1	78	2.112	2.258	16.17	24277	6.037	0.351	NA	0.015	0.073	-161.44	117.696
79	1	79	2.139	2.271	16.38	20529	6.066	0.327	NA	0.029	0.139	25.143	-173.416
80	1	80	2.135	2.3	16.59	23498	6.096	0.303	NA	0.03	0.142	97.764	72.621
81	1	81	2.172	2.283	16.8	24714	6.137	0.301	NA	0.041	0.196	-24.266	-122.03
82	1	82	2.139	2.231	17.01	23566	6.199	0.362	NA	0.062	0.294	-122.395	-98.129
83	1	83	2.176	2.19	17.22	21612	6.253	0.388	NA	0.055	0.261	-48.495	73.9
84	1	84	2.206	2.289	17.43	26233	6.357	0.285	NA	0.104	0.493	73.161	121.656
85	1	85	2.218	2.184	17.64	26468	6.463	0.384	NA	0.106	0.506	-83.402	-156.564
86	1	86	2.215	2.249	17.85	32981	6.528	0.321	NA	0.065	0.31	92.179	175.581
87	1	87	2.286	2.174	18.06	29137	6.631	0.387	NA	0.103	0.49	-46.293	-138.472
88	1	88	2.268	2.15	18.27	25911	6.661	0.411	NA	0.03	0.143	-127.427	-81.134
89	1	89	2.262	2.2	18.48	22905	6.711	0.362	NA	0.05	0.238	97.224	-135.349
90	1	90	2.268	2.217	18.69	27835	6.729	0.345	NA	0.018	0.086	70.761	-26.463
91	1	91	2.251	2.176	18.9	19953	6.774	0.387	NA	0.044	0.211	-112.771	176.467
92	1	92	2.219	2.196	19.11	23596	6.811	0.372	NA	0.037	0.177	147.355	-99.874
93	1	93	2.18	2.278	19.32	17117	6.902	0.303	NA	0.091	0.434	115.404	-31.95
94	1	94	2.165	2.306	19.53	15953	6.934	0.283	NA	0.032	0.151	118.437	3.033
95	1	95	2.143	2.394	19.74	19321	7.024	0.221	NA	0.091	0.432	103.852	-14.585
96	1	96	2.108	2.454	19.95	25683	7.094	0.21	NA	0.07	0.331	120.531	16.679
97	1	97	2.158	2.496	20.16	23780	7.16	0.145	NA	0.066	0.313	40.031	-80.501
98	1	98	2.2	2.401	20.37	21715	7.264	0.184	NA	0.104	0.497	-66.674	-106.704
99	1	99	2.185	2.486	20.58	28196	7.351	0.128	NA	0.087	0.413	99.684	166.357
100	1	100	2.151	2.541	20.79	22327	7.416	0.139	NA	0.065	0.308	121.525	21.841
101	1	101	2.157	2.528	21	19944	7.43	0.136	NA	0.014	0.067	-66.659	171.816
102	1	102	2.089	2.499	21.21	22965	7.504	0.209	NA	0.074	0.353	-156.648	-89.989
103	1	103	2.118	2.484	21.42	22028	7.536	0.187	NA	0.033	0.156	-27.21	129.438
104	1	104	2.041	2.566	21.63	26033	7.649	0.248	NA	0.113	0.537	133.071	160.281
105	1	105	2.002	2.6	21.84	20462	7.701	0.289	NA	0.052	0.246	138.419	5.348
106	1	106	1.975	2.59	22.05	18847	7.73	0.315	NA	0.03	0.141	-159.188	62.393
107	1	107	2	2.438	22.26	11746	7.884	0.314	NA	0.154	0.732	-80.522	78.666
108	1	108	2.016	2.404	22.47	17361	7.922	0.314	NA	0.038	0.182	-64.64	15.881
109	1	109	2.024	2.422	22.68	18670	7.942	0.299	NA	0.02	0.095	66.98	131.62
110	1	110	2.075	2.397	22.89	18916	8	0.269	NA	0.057	0.273	-26.304	-93.284
111	1	111	2.141	2.23	23.1	20104	8.178	0.363	NA	0.179	0.852	-68.643	-42.34
112	1	112	2.111	2.261	23.31	20415	8.221	0.349	NA	0.042	0.202	133.421	-157.936
113	1	113	2.077	2.284	23.52	12401	8.262	0.349	NA	0.041	0.195	146.293	12.872
114	1	114	2.05	2.27	23.73	12992	8.293	0.377	NA	0.031	0.148	-153.069	60.639
115	1	115	2.108	2.349	23.94	13559	8.392	0.278	NA	0.099	0.47	53.439	-153.492
116	1	116	2.123	2.391	24.15	13736	8.436	0.238	NA	0.044	0.21	70.792	17.353
117	1	117	2.12	2.496	24.36	20695	8.541	0.181	NA	0.105	0.501	91.762	20.969
118	1	118	2.1	2.483	24.57	24407	8.564	0.204	NA	0.023	0.111	-146.805	121.433
119	1	119	2.084	2.464	24.78	26645	8.589	0.227	NA	0.025	0.119	-130.99	15.815
120	1	120	2.101	2.493	24.99	15336	8.623	0.199	NA	0.033	0.159	58.487	-170.524
121	1	121	2.087	2.5	25.2	11967	8.639	0.21	NA	0.016	0.075	151.58	93.094
122	1	122	2.13	2.49	25.41	11400	8.683	0.173	NA	0.044	0.21	-13.406	-164.987
123	1	123	2.14	2.47	25.62	19686	8.705	0.174	NA	0.022	0.104	-64.162	-50.755
124	1	124	2.16	2.468	25.83	16823	8.725	0.158	NA	0.02	0.097	-5.99	58.171
125	1	125	2.151	2.47	26.04	14598	8.734	0.165	NA	0.009	0.044	169.681	175.671
126	1	126	2.083	2.513	26.25	12689	8.815	0.211	NA	0.081	0.386	147.716	-21.964
127	1	127	2.155	2.537	26.46	22022	8.891	0.136	NA	0.076	0.36	18.104	-129.613
128	1	128	2.143	2.418	26.67	26894	9.01	0.204	NA	0.119	0.565	-95.42	-113.523
129	1	129	2.126	2.519	26.88	23436	9.112	0.168	NA	0.102	0.488	99.807	-164.773
130	1	130	2.118	2.503	27.09	22175	9.131	0.18	NA	0.019	0.088	-115.869	144.324
131	1	131	2.094	2.435	27.3	23601	9.203	0.232	NA	0.072	0.342	-109.219	6.65
132	1	132	2.102	2.484	27.51	24010	9.253	0.201	NA	0.05	0.24	80.671	-170.11
133	1	133	2.14	2.434	27.72	23438	9.315	0.196	NA	0.062	0.297	-53.262	-133.933
134	1	134	2.062	2.53	27.93	23131	9.438	0.228	NA	0.123	0.584	129.079	-177.659
135	1	135	2.046	2.567	28.14	21023	9.479	0.243	NA	0.041	0.195	114.081	-14.999
136	1	136	2.104	2.609	28.35	24631	9.551	0.191	NA	0.072	0.342	35.673	-78.408
137	1	137	2.122	2.629	28.56	16127	9.577	0.18	NA	0.027	0.127	47.718	12.045
138	1	138	2.112	2.615	28.77	27867	9.594	0.185	NA	0.017	0.08	-125.711	-173.429
139	1	139	2.149	2.542	28.98	20789	9.676	0.141	NA	0.082	0.391	-62.931	62.78
140	1	140	2.156	2.51	29.19	19679	9.709	0.142	NA	0.033	0.157	-77.776	-14.845
141	1	141	2.094	2.71	29.4	20403	9.919	0.245	NA	0.21	0.999	107.219	-175.005
142	1	142	2.013	2.731	29.61	15639	10.003	0.324	NA	0.084	0.401	165.45	58.231
143	1	143	2.01	2.681	29.82	12309	10.054	0.304	NA	0.05	0.24	-93.504	101.046
144	1	144	2.111	2.638	30.03	17845	10.164	0.193	NA	0.11	0.525	-22.973	70.53
145	1	145	2.147	2.725	30.24	25937	10.258	0.217	NA	0.094	0.449	67.815	90.789
146	1	146	2.15	2.59	30.45	21367	10.393	0.142	NA	0.135	0.644	-88.729	-156.544
147	1	147	2.15	2.557	30.66	22178	10.426	0.139	NA	0.033	0.156	-89.661	-0.933
148	1	148	2.108	2.452	30.87	11539	10.54	0.211	NA	0.114	0.541	-111.966	-22.305
149	1	149	2.079	2.522	31.08	9384	10.615	0.213	NA	0.075	0.358	111.966	-136.069
150	1	150	2.089	2.46	31.29	7488	10.677	0.224	NA	0.062	0.296	-81.095	166.939
151	1	151	2.09	2.405	31.5	8029	10.732	0.253	NA	0.055	0.262	-89.217	-8.122
152	1	152	2.108	2.385	31.71	6436	10.759	0.252	NA	0.027	0.128	-48.367	40.85
153	1	153	2.141	2.329	31.92	6062	10.825	0.275	NA	0.066	0.312	-59.137	-10.77
154	1	154	2.094	2.378	32.13	5847	10.893	0.267	NA	0.069	0.327	134.179	-166.684
155	1	155	2.128	2.372	32.34	5120	10.928	0.248	NA	0.035	0.168	-9.397	-143.577
156	1	156	2.112	2.542	32.55	7411	11.098	0.178	NA	0.17	0.81	95.573	104.97
157	1	157	2.127	2.514	32.76	5941	11.13	0.168	NA	0.031	0.149	-60.414	-155.987
158	1	158	2.114	2.646	32.97	4966	11.262	0.194	NA	0.132	0.629	95.664	156.078
159	1	159	2.087	2.591	33.18	5060	11.324	0.204	NA	0.062	0.294	-116.429	147.907
160	1	160	2.076	2.553	33.39	5250	11.363	0.213	NA	0.039	0.188	-106.003	10.426
161	1	161	2.216	2.435	33.6	3613	11.546	0.145	NA	0.183	0.873	-40.04	65.964
162	1	162	2.223	2.622	33.81	3720	11.734	0.089	NA	0.187	0.893	87.785	127.825
163	1	163	2.17	2.425	34.02	2786	11.938	0.18	NA	0.204	0.971	-105.141	167.074
164	1	164	2.277	2.484	34.23	2065	12.059	0.078	NA	0.121	0.578	28.73	133.871
165	1	165	2.226	2.524	34.44	3598	12.124	0.073	NA	0.064	0.307	141.863	113.133
166	1	166	2.191	2.509	34.65	1591	12.161	0.111	NA	0.038	0.179	-156.546	61.591
167	1	167	2.214	2.451	34.86	5312	12.223	0.133	NA	0.061	0.293	-68.326	88.22
168	1	168	2.084	2.358	35.07	7456	12.383	0.288	NA	0.16	0.763	-144.389	-76.063
169	1	169	2.112	2.26	35.28	6498	12.485	0.35	NA	0.102	0.487	-74.235	70.154
170	1	170	2.084	2.268	35.49	4970	12.514	0.358	NA	0.029	0.139	163.812	-121.953
171	1	171	2.099	2.444	35.7	6372	12.692	0.222	NA	0.177	0.843	84.921	-78.891
172	1	172	2.049	2.527	35.91	5789	12.788	0.242	NA	0.097	0.461	121.249	36.328
173	1	173	2.062	2.501	36.12	5911	12.817	0.235	NA	0.029	0.137	-63.695	175.056
174	1	174	2.033	2.46	36.33	5062	12.868	0.275	NA	0.051	0.242	-125.047	-61.352
175	1	175	2.04	2.532	36.54	4669	12.941	0.25	NA	0.073	0.348	83.857	-151.096
176	1	176	1.977	2.638	36.75	14715	13.064	0.321	NA	0.123	0.586	121.269	37.412
177	1	177	1.983	2.709	36.96	14687	13.136	0.339	NA	0.072	0.343	84.75	-36.519
178	1	178	1.989	2.596	37.17	10099	13.25	0.302	NA	0.114	0.543	-87.145	-171.895
179	1	179	2.042	2.58	37.38	16723	13.306	0.247	NA	0.055	0.263	-16.259	70.886
180	1	180	2.079	2.596	37.59	21254	13.346	0.212	NA	0.04	0.192	22.944	39.204
181	1	181	2.038	2.671	37.8	27921	13.432	0.274	NA	0.086	0.409	118.692	95.748
182	1	182	2.065	2.771	38.01	19483	13.535	0.306	NA	0.103	0.492	74.671	-44.021
183	1	183	2.05	2.803	38.22	24915	13.57	0.339	NA	0.035	0.168	114.86	40.189
184	1	184	2.015	2.791	38.43	20567	13.608	0.358	NA	0.038	0.18	-162.025	83.115
185	1	185	1.987	2.94	38.64	16441	13.76	0.484	NA	0.152	0.722	100.471	-97.504
186	1	186	1.976	2.934	38.85	19720	13.772	0.486	NA	0.012	0.059	-148.136	111.393
187	1	187	1.955	3.033	39.06	24492	13.873	0.578	NA	0.101	0.482	102.513	-109.351
188	1	188	1.957	2.984	39.27	27867	13.922	0.538	NA	0.048	0.23	-87.103	170.383
189	1	189	1.971	2.834	39.48	28537	14.073	0.419	NA	0.151	0.719	-84.755	2.348
190	1	190	1.967	2.825	39.69	25535	14.082	0.416	NA	0.01	0.046	-111.123	-26.367
191	1	191	1.959	2.8	39.9	18446	14.109	0.407	NA	0.026	0.126	-108.504	2.619
192	1	192	1.961	2.761	40.11	12689	14.147	0.384	NA	0.039	0.184	-86.676	21.828
193	1	193	1.97	2.606	40.32	15483	14.303	0.321	NA	0.156	0.742	-86.561	0.115
194	1	194	1.963	2.568	40.53	15859	14.342	0.326	NA	0.039	0.185	-101.524	-14.962
195	1	195	1.968	2.502	40.74	16868	14.408	0.326	NA	0.066	0.315	-85.264	16.259
196	1	196	1.965	2.547	40.95	22429	14.453	0.324	NA	0.045	0.215	94.507	179.772
197	1	197	1.973	2.546	41.16	16311	14.462	0.316	NA	0.009	0.042	-8.402	-102.909
198	1	198	1.973	2.449	41.37	6784	14.559	0.335	NA	0.097	0.463	-90.442	-82.04
199	1	199	1.979	2.489	41.58	10732	14.6	0.318	NA	0.041	0.196	81.258	171.701
200	1	200	1.961	2.543	41.79	14321	14.657	0.328	NA	0.057	0.27	107.915	26.656
