# Supplementary material for: Random sub-diffusion and capture of genes by the nuclear pore reduces dynamics and coordinates inter-chromosomal movement
Source: eLife. 2021 May 18;10:e66238. doi: 10.7554/eLife.66238 (PMC8195609; doi:10.7554/eLife.66238)
Supplement: Figure 6—source data 1. [file elife-66238-fig6-data1.zip › CLUST_DB/CLUST_HIS4dip_MinusH/200206_QuickCap_H4dip_MinusH_Pri_09.csv]

Nr	TID	PID	x [micron]	y [micron]	t [sec]	I [val]	Len [micron]	D2S [micron]	D2R [micron]	D2P [micron]	v [micron/sec]	α [deg]	Δα [deg]
1	1	1	2.863	3.469	0	29058	0	0	NA	NA	NA	NA	NA
2	1	2	2.884	3.421	0.21	33824	0.053	0.053	NA	0.053	0.252	-66.143	NA
3	1	3	2.881	3.436	0.42	31788	0.069	0.038	NA	0.016	0.075	101.627	167.77
4	1	4	2.894	3.438	0.63	33747	0.082	0.044	NA	0.013	0.062	6.469	-95.158
5	1	5	2.874	3.469	0.84	31157	0.119	0.011	NA	0.037	0.177	122.343	115.875
6	1	6	2.822	3.545	1.05	32499	0.211	0.086	NA	0.092	0.438	124.168	1.824
7	1	7	2.839	3.531	1.26	33557	0.233	0.066	NA	0.022	0.104	-40.741	-164.908
8	1	8	2.797	3.527	1.47	27296	0.275	0.088	NA	0.042	0.202	-174.228	-133.488
9	1	9	2.791	3.508	1.68	18071	0.294	0.081	NA	0.019	0.091	-105.46	68.768
10	1	10	2.83	3.523	1.89	32117	0.336	0.064	NA	0.041	0.197	21.736	127.196
11	1	11	2.841	3.496	2.1	33420	0.366	0.035	NA	0.03	0.143	-68.443	-90.179
12	1	12	2.829	3.48	2.31	28774	0.385	0.036	NA	0.02	0.093	-127.926	-59.483
13	1	13	2.818	3.462	2.52	30801	0.406	0.045	NA	0.021	0.098	-120.383	7.543
14	1	14	2.828	3.498	2.73	32601	0.443	0.045	NA	0.037	0.176	74.314	-165.303
15	1	15	2.823	3.505	2.94	33346	0.452	0.054	NA	0.009	0.044	127.506	53.192
16	1	16	2.827	3.483	3.15	33574	0.475	0.038	NA	0.023	0.109	-79.135	153.359
17	1	17	2.821	3.473	3.36	33401	0.486	0.042	NA	0.011	0.053	-122.307	-43.172
18	1	18	2.817	3.516	3.57	33418	0.529	0.066	NA	0.043	0.204	95.361	-142.332
19	1	19	2.823	3.535	3.78	34075	0.549	0.077	NA	0.02	0.094	72.858	-22.503
20	1	20	2.785	3.566	3.99	34393	0.598	0.125	NA	0.049	0.235	140.971	68.112
21	1	21	2.794	3.576	4.2	34400	0.612	0.127	NA	0.014	0.064	44.41	-96.56
22	1	22	2.755	3.617	4.41	11172	0.669	0.184	NA	0.058	0.274	133.263	88.853
23	1	23	2.722	3.601	4.62	7355	0.706	0.193	NA	0.036	0.173	-153.51	73.226
24	1	24	2.703	3.493	4.83	4290	0.816	0.162	NA	0.11	0.524	-100.202	53.308
25	1	25	2.695	3.551	5.04	6705	0.875	0.187	NA	0.059	0.282	97.949	-161.849
26	1	26	2.677	3.54	5.25	6816	0.896	0.199	NA	0.021	0.1	-145.67	116.381
27	1	27	2.71	3.547	5.46	6732	0.929	0.172	NA	0.033	0.158	12.535	158.206
28	1	28	2.778	3.585	5.67	9681	1.008	0.144	NA	0.079	0.375	29.32	16.784
29	1	29	2.82	3.535	5.88	10982	1.073	0.079	NA	0.065	0.31	-50.211	-79.53
30	1	30	2.736	3.557	6.09	8418	1.16	0.155	NA	0.087	0.414	165.388	-144.402
31	1	31	2.822	3.593	6.3	11549	1.254	0.13	NA	0.094	0.446	22.406	-142.981
32	1	32	2.837	3.611	6.51	17467	1.277	0.145	NA	0.024	0.113	50.718	28.311
33	1	33	2.818	3.601	6.72	18560	1.299	0.14	NA	0.022	0.104	-152.782	156.5
34	1	34	2.89	3.555	6.93	16648	1.385	0.09	NA	0.086	0.408	-32.808	119.974
35	1	35	2.815	3.599	7.14	13986	1.472	0.139	NA	0.087	0.415	149.672	-177.52
36	1	36	2.85	3.599	7.35	20872	1.507	0.13	NA	0.035	0.166	-0.293	-149.965
37	1	37	2.887	3.616	7.56	22873	1.548	0.149	NA	0.041	0.194	25.579	25.872
38	1	38	2.833	3.582	7.77	14210	1.611	0.117	NA	0.063	0.302	-147.229	-172.808
39	1	39	2.847	3.602	7.98	18295	1.635	0.134	NA	0.024	0.114	55.469	-157.302
40	1	40	2.898	3.604	8.19	21105	1.687	0.139	NA	0.052	0.245	2.091	-53.378
41	1	41	2.908	3.602	8.4	22540	1.696	0.141	NA	0.01	0.046	-6.949	-9.04
42	1	42	2.898	3.611	8.61	21834	1.71	0.147	NA	0.013	0.063	137.167	144.117
43	1	43	2.896	3.654	8.82	25504	1.752	0.188	NA	0.042	0.202	92.383	-44.784
44	1	44	2.862	3.636	9.03	19801	1.791	0.167	NA	0.039	0.186	-152.789	114.828
45	1	45	2.836	3.647	9.24	20949	1.819	0.18	NA	0.028	0.133	157.891	-49.32
46	1	46	2.816	3.626	9.45	28292	1.848	0.164	NA	0.029	0.137	-133.71	68.399
47	1	47	2.794	3.64	9.66	24396	1.874	0.184	NA	0.026	0.122	146.141	-80.149
48	1	48	2.796	3.679	9.87	20273	1.912	0.221	NA	0.039	0.186	88.306	-57.835
49	1	49	2.849	3.594	10.08	24494	2.013	0.126	NA	0.1	0.478	-58.01	-146.316
50	1	50	2.849	3.643	10.29	29508	2.062	0.175	NA	0.049	0.234	90.103	148.113
51	1	51	2.831	3.655	10.5	24686	2.083	0.189	NA	0.021	0.101	146.024	55.92
52	1	52	2.836	3.639	10.71	24951	2.1	0.172	NA	0.017	0.079	-71.934	142.042
53	1	53	2.784	3.678	10.92	20680	2.166	0.224	NA	0.066	0.313	143.357	-144.709
54	1	54	2.8	3.681	11.13	24002	2.183	0.221	NA	0.017	0.082	10.119	-133.238
55	1	55	2.766	3.688	11.34	16390	2.218	0.24	NA	0.035	0.166	168.269	158.15
56	1	56	2.746	3.735	11.55	21433	2.268	0.291	NA	0.051	0.242	113.527	-54.741
57	1	57	2.75	3.76	11.76	20968	2.294	0.312	NA	0.025	0.121	81.422	-32.105
58	1	58	2.728	3.769	11.97	16411	2.317	0.329	NA	0.024	0.112	158.747	77.324
59	1	59	2.743	3.743	12.18	16004	2.347	0.299	NA	0.03	0.142	-59.985	141.269
60	1	60	2.767	3.745	12.39	23797	2.371	0.292	NA	0.024	0.114	5.063	65.048
61	1	61	2.82	3.701	12.6	23722	2.44	0.236	NA	0.069	0.328	-39.963	-45.026
62	1	62	2.812	3.732	12.81	23477	2.473	0.268	NA	0.033	0.155	102.836	142.798
63	1	63	2.789	3.749	13.02	24945	2.501	0.289	NA	0.029	0.136	144.384	41.548
64	1	64	2.787	3.735	13.23	17612	2.515	0.277	NA	0.014	0.065	-100.591	115.025
65	1	65	2.761	3.726	13.44	16224	2.542	0.276	NA	0.028	0.132	-159.01	-58.42
66	1	66	2.739	3.675	13.65	11097	2.598	0.24	NA	0.055	0.264	-112.792	46.219
67	1	67	2.699	3.736	13.86	18248	2.671	0.313	NA	0.073	0.35	123.184	-124.025
68	1	68	2.742	3.769	14.07	21740	2.725	0.324	NA	0.054	0.258	37.669	-85.515
69	1	69	2.797	3.718	14.28	23304	2.8	0.258	NA	0.075	0.355	-43.017	-80.686
70	1	70	2.828	3.706	14.49	22387	2.833	0.24	NA	0.033	0.159	-21.651	21.366
71	1	71	2.822	3.755	14.7	25907	2.883	0.289	NA	0.049	0.235	96.175	117.826
72	1	72	2.78	3.785	14.91	24396	2.934	0.327	NA	0.052	0.247	144.886	48.711
73	1	73	2.794	3.731	15.12	27033	2.99	0.271	NA	0.055	0.264	-75.348	139.766
74	1	74	2.83	3.741	15.33	25568	3.028	0.274	NA	0.038	0.18	15.629	90.977
75	1	75	2.859	3.706	15.54	25322	3.073	0.237	NA	0.046	0.217	-51.05	-66.679
76	1	76	2.831	3.699	15.75	24046	3.102	0.232	NA	0.029	0.138	-166.166	-115.116
77	1	77	2.809	3.761	15.96	24311	3.168	0.297	NA	0.066	0.315	109.723	-84.112
78	1	78	2.778	3.756	16.17	26161	3.199	0.299	NA	0.031	0.147	-170.206	80.072
79	1	79	2.771	3.777	16.38	20337	3.222	0.322	NA	0.022	0.107	107.343	-82.451
80	1	80	2.774	3.756	16.59	22124	3.243	0.301	NA	0.021	0.101	-84.123	168.534
81	1	81	2.758	3.76	16.8	26577	3.259	0.309	NA	0.016	0.078	168.095	-107.783
82	1	82	2.814	3.754	17.01	24531	3.316	0.289	NA	0.056	0.269	-5.684	-173.778
83	1	83	2.812	3.789	17.22	28895	3.351	0.324	NA	0.035	0.168	92.853	98.537
84	1	84	2.791	3.83	17.43	30080	3.396	0.368	NA	0.045	0.216	117.44	24.587
85	1	85	2.768	3.883	17.64	21271	3.455	0.425	NA	0.058	0.278	113.517	-3.923
86	1	86	2.746	3.875	17.85	22118	3.478	0.422	NA	0.023	0.111	-159.072	87.411
87	1	87	2.669	3.925	18.06	19989	3.57	0.496	NA	0.092	0.438	146.736	-54.191
88	1	88	2.634	3.94	18.27	18054	3.608	0.524	NA	0.038	0.183	157.005	10.269
89	1	89	2.633	3.929	18.48	16315	3.619	0.514	NA	0.011	0.052	-93.138	109.857
90	1	90	2.649	3.958	18.69	17192	3.652	0.534	NA	0.033	0.157	61.491	154.629
91	1	91	2.665	3.905	18.9	11244	3.708	0.478	NA	0.056	0.267	-72.911	-134.402
92	1	92	2.682	3.895	19.11	13408	3.728	0.463	NA	0.019	0.092	-30.005	42.906
93	1	93	2.721	3.876	19.32	11658	3.771	0.431	NA	0.044	0.208	-25.888	4.118
94	1	94	2.783	3.947	19.53	14781	3.866	0.485	NA	0.095	0.45	49.001	74.889
95	1	95	2.778	3.966	19.74	17721	3.885	0.504	NA	0.02	0.093	105.632	56.631
96	1	96	2.857	3.968	19.95	20727	3.964	0.499	NA	0.078	0.373	1.223	-104.409
97	1	97	2.884	3.904	20.16	17450	4.033	0.436	NA	0.069	0.33	-66.556	-67.779
98	1	98	2.871	3.97	20.37	18617	4.1	0.501	NA	0.067	0.321	101.544	168.1
99	1	99	2.889	3.888	20.58	18626	4.185	0.42	NA	0.084	0.401	-77.752	-179.296
100	1	100	2.878	3.881	20.79	11048	4.197	0.412	NA	0.013	0.061	-144.779	-67.027
101	1	101	2.879	3.961	21	12644	4.278	0.492	NA	0.08	0.381	89.374	-125.847
102	1	102	2.89	3.992	21.21	19099	4.31	0.523	NA	0.033	0.157	70.159	-19.216
103	1	103	2.89	4.014	21.42	22205	4.333	0.546	NA	0.022	0.107	90.699	20.54
104	1	104	2.849	4.02	21.63	12853	4.374	0.551	NA	0.041	0.197	172.259	81.56
105	1	105	2.81	3.988	21.84	9465	4.424	0.522	NA	0.05	0.238	-141.292	46.45
106	1	106	2.866	4.04	22.05	11865	4.501	0.572	NA	0.077	0.365	42.858	-175.85
107	1	107	2.846	4.057	22.26	11355	4.527	0.588	NA	0.026	0.124	140.435	97.576
108	1	108	2.889	4.122	22.47	19579	4.605	0.653	NA	0.078	0.369	56.271	-84.164
109	1	109	2.92	4.146	22.68	29847	4.644	0.679	NA	0.039	0.187	38.269	-18.002
110	1	110	2.941	4.128	22.89	30099	4.671	0.664	NA	0.027	0.131	-40.046	-78.315
111	1	111	2.925	4.129	23.1	31097	4.688	0.663	NA	0.016	0.078	178.686	-141.268
112	1	112	2.908	4.128	23.31	26551	4.705	0.66	NA	0.017	0.081	-177.151	4.163
113	1	113	2.892	4.148	23.52	26786	4.73	0.679	NA	0.025	0.12	128.302	-54.547
114	1	114	2.943	4.128	23.73	33241	4.785	0.664	NA	0.055	0.262	-21.129	-149.431
115	1	115	2.94	4.158	23.94	32578	4.816	0.694	NA	0.031	0.146	95.434	116.563
116	1	116	2.944	4.106	24.15	30237	4.868	0.642	NA	0.052	0.249	-85.745	178.822
117	1	117	2.947	4.098	24.36	28832	4.877	0.634	NA	0.009	0.042	-73.899	11.845
118	1	118	2.955	4.109	24.57	28159	4.89	0.646	NA	0.014	0.065	55.124	129.023
119	1	119	2.974	4.08	24.78	27487	4.925	0.621	NA	0.035	0.166	-55.667	-110.79
120	1	120	2.997	4.082	24.99	28704	4.948	0.627	NA	0.023	0.109	4.444	60.111
121	1	121	2.977	4.116	25.2	29171	4.988	0.657	NA	0.04	0.188	119.748	115.304
122	1	122	2.982	4.147	25.41	31268	5.019	0.689	NA	0.031	0.15	82.35	-37.398
123	1	123	2.965	4.186	25.62	26995	5.061	0.724	NA	0.042	0.2	112.744	30.394
124	1	124	2.963	4.181	25.83	26547	5.067	0.719	NA	0.006	0.026	-117.501	129.755
125	1	125	3.002	4.144	26.04	27590	5.121	0.689	NA	0.054	0.257	-43.624	73.877
126	1	126	3.041	4.139	26.25	24362	5.16	0.694	NA	0.039	0.186	-6.554	37.07
127	1	127	3.033	4.134	26.46	30434	5.169	0.686	NA	0.009	0.043	-141.903	-135.349
128	1	128	2.994	4.169	26.67	26069	5.221	0.712	NA	0.052	0.25	138.154	-79.943
129	1	129	3.053	4.15	26.88	30589	5.283	0.707	NA	0.062	0.295	-17.848	-156.001
130	1	130	3.046	4.203	27.09	26969	5.336	0.756	NA	0.053	0.253	97.687	115.535
131	1	131	3.045	4.184	27.3	20951	5.354	0.738	NA	0.018	0.087	-93.35	168.963
132	1	132	3.035	4.21	27.51	20012	5.382	0.761	NA	0.028	0.132	111.68	-154.97
133	1	133	3.025	4.214	27.72	19575	5.393	0.763	NA	0.011	0.051	157.873	46.193
134	1	134	3.019	4.232	27.93	20644	5.412	0.779	NA	0.019	0.089	107.267	-50.605
135	1	135	3.011	4.241	28.14	18724	5.424	0.786	NA	0.012	0.058	131.786	24.519
136	1	136	2.995	4.209	28.35	16661	5.46	0.752	NA	0.036	0.169	-116.529	111.684
137	1	137	3.053	4.169	28.56	15857	5.53	0.726	NA	0.07	0.334	-34.865	81.664
138	1	138	3.042	4.175	28.77	22901	5.542	0.729	NA	0.012	0.059	149.695	-175.44
139	1	139	3.03	4.245	28.98	16740	5.613	0.794	NA	0.071	0.336	100.217	-49.478
140	1	140	3.003	4.271	29.19	20320	5.65	0.814	NA	0.037	0.178	136.341	36.123
141	1	141	3.019	4.312	29.4	24433	5.694	0.857	NA	0.044	0.21	68.47	-67.871
142	1	142	3.007	4.36	29.61	19473	5.744	0.903	NA	0.05	0.239	104.338	35.868
143	1	143	3.022	4.324	29.82	22794	5.784	0.87	NA	0.039	0.188	-66.293	-170.631
144	1	144	3.042	4.318	30.03	30965	5.805	0.867	NA	0.021	0.1	-18.727	47.566
145	1	145	3.056	4.371	30.24	23485	5.86	0.923	NA	0.055	0.264	75.928	94.654
146	1	146	3.03	4.403	30.45	29422	5.901	0.949	NA	0.041	0.195	128.712	52.785
147	1	147	3.018	4.38	30.66	25192	5.927	0.924	NA	0.026	0.125	-118.766	112.522
148	1	148	3.016	4.39	30.87	20663	5.937	0.933	NA	0.01	0.045	101.566	-139.668
149	1	149	3.027	4.348	31.08	20123	5.98	0.894	NA	0.043	0.205	-74.461	-176.027
150	1	150	3.013	4.384	31.29	22276	6.018	0.927	NA	0.038	0.183	112.256	-173.283
151	1	151	3.02	4.361	31.5	23185	6.043	0.906	NA	0.024	0.116	-71.273	176.47
152	1	152	3.04	4.363	31.71	21132	6.062	0.912	NA	0.019	0.092	8.496	79.769
153	1	153	3.036	4.339	31.92	34216	6.087	0.887	NA	0.025	0.119	-97.551	-106.047
154	1	154	3.026	4.369	32.13	28863	6.119	0.915	NA	0.032	0.151	108.339	-154.109
155	1	155	3.003	4.424	32.34	27718	6.179	0.965	NA	0.06	0.286	113.25	4.911
156	1	156	2.986	4.488	32.55	32191	6.245	1.026	NA	0.066	0.313	104.407	-8.843
157	1	157	2.988	4.495	32.76	29926	6.253	1.034	NA	0.008	0.038	76.128	-28.28
158	1	158	3.008	4.45	32.97	24714	6.302	0.992	NA	0.049	0.234	-66.115	-142.242
159	1	159	3.009	4.46	33.18	30124	6.311	1.002	NA	0.01	0.046	83.545	149.66
160	1	160	2.997	4.461	33.39	27633	6.324	1.001	NA	0.013	0.06	175.678	92.133
161	1	161	3.019	4.434	33.6	26929	6.359	0.978	NA	0.035	0.168	-49.546	134.776
162	1	162	3.017	4.44	33.81	22378	6.366	0.983	NA	0.006	0.03	110.537	160.083
163	1	163	2.99	4.444	34.02	22254	6.393	0.983	NA	0.028	0.132	171.549	61.013
164	1	164	3.022	4.423	34.23	24953	6.432	0.967	NA	0.039	0.184	-33.342	155.109
165	1	165	2.98	4.432	34.44	27825	6.475	0.97	NA	0.043	0.207	168.087	-158.571
166	1	166	2.973	4.487	34.65	24279	6.531	1.024	NA	0.056	0.264	96.974	-71.113
167	1	167	3.004	4.474	34.86	27492	6.565	1.015	NA	0.034	0.163	-23.062	-120.036
168	1	168	3.019	4.471	35.07	25226	6.579	1.014	NA	0.014	0.069	-11.47	11.592
169	1	169	3.006	4.476	35.28	27451	6.593	1.017	NA	0.014	0.065	156.128	167.598
170	1	170	3.012	4.479	35.49	28814	6.599	1.021	NA	0.006	0.03	27.817	-128.311
171	1	171	3.028	4.502	35.7	27411	6.627	1.046	NA	0.028	0.134	54.882	27.065
172	1	172	2.999	4.481	35.91	32076	6.663	1.021	NA	0.036	0.172	-144.537	160.58
173	1	173	3.025	4.487	36.12	31076	6.691	1.031	NA	0.027	0.13	12.307	156.844
174	1	174	3.022	4.52	36.33	24836	6.724	1.063	NA	0.033	0.157	96.046	83.739
175	1	175	3.002	4.573	36.54	29166	6.781	1.113	NA	0.057	0.272	109.591	13.545
176	1	176	3.003	4.55	36.75	28964	6.804	1.09	NA	0.023	0.11	-89.777	160.632
177	1	177	2.981	4.515	36.96	21143	6.845	1.053	NA	0.041	0.196	-121.381	-31.603
178	1	178	2.974	4.528	37.17	27778	6.86	1.065	NA	0.015	0.071	120.071	-118.549
179	1	179	2.956	4.577	37.38	27562	6.912	1.112	NA	0.052	0.246	109.532	-10.539
180	1	180	3.024	4.537	37.59	32401	6.99	1.081	NA	0.078	0.372	-30.19	-139.722
181	1	181	2.997	4.552	37.8	28424	7.02	1.091	NA	0.031	0.146	151.87	-177.94
182	1	182	2.972	4.576	38.01	27223	7.055	1.112	NA	0.034	0.164	135.754	-16.116
183	1	183	2.96	4.625	38.22	24908	7.105	1.16	NA	0.05	0.239	104.305	-31.449
184	1	184	2.971	4.62	38.43	28317	7.117	1.157	NA	0.012	0.059	-19.642	-123.947
185	1	185	2.933	4.663	38.64	29023	7.175	1.196	NA	0.058	0.274	132.155	151.798
186	1	186	2.968	4.63	38.85	22747	7.223	1.166	NA	0.048	0.229	-42.889	-175.044
187	1	187	2.928	4.673	39.06	26540	7.281	1.206	NA	0.058	0.277	133.088	175.977
188	1	188	2.923	4.641	39.27	20501	7.313	1.174	NA	0.032	0.151	-99.769	127.143
189	1	189	2.923	4.632	39.48	30500	7.323	1.164	NA	0.01	0.046	-90.82	8.949
190	1	190	2.888	4.666	39.69	23532	7.372	1.198	NA	0.05	0.236	135.5	-133.68
191	1	191	2.897	4.705	39.9	20138	7.412	1.236	NA	0.039	0.188	76.234	-59.266
192	1	192	2.884	4.773	40.11	21674	7.481	1.304	NA	0.069	0.33	100.982	24.748
193	1	193	2.852	4.756	40.32	21247	7.517	1.287	NA	0.036	0.17	-152.318	106.701
194	1	194	2.864	4.725	40.53	22073	7.55	1.256	NA	0.034	0.16	-69.426	82.891
195	1	195	2.865	4.747	40.74	22647	7.573	1.278	NA	0.022	0.106	86.387	155.814
196	1	196	2.887	4.745	40.95	26553	7.594	1.276	NA	0.021	0.102	-5.887	-92.274
197	1	197	2.863	4.727	41.16	17493	7.624	1.258	NA	0.03	0.144	-143.256	-137.369
198	1	198	2.857	4.767	41.37	24603	7.665	1.298	NA	0.04	0.193	98.452	-118.292
199	1	199	2.856	4.769	41.58	22058	7.667	1.3	NA	0.002	0.011	99.975	1.523
200	1	200	2.858	4.765	41.79	21742	7.671	1.297	NA	0.004	0.018	-64.978	-164.953
