# Supplementary material for: Random sub-diffusion and capture of genes by the nuclear pore reduces dynamics and coordinates inter-chromosomal movement
Source: eLife. 2021 May 18;10:e66238. doi: 10.7554/eLife.66238 (PMC8195609; doi:10.7554/eLife.66238)
Supplement: Figure 6—source data 1. [file elife-66238-fig6-data1.zip › CLUST_DB/CLUST_HIS4dip_MinusH/200206_QuickCap_H4dip_MinusH_Pri_22.csv]

Nr	TID	PID	x [micron]	y [micron]	t [sec]	I [val]	Len [micron]	D2S [micron]	D2R [micron]	D2P [micron]	v [micron/sec]	α [deg]	Δα [deg]
1	1	1	2.139	1.53	0	32676	0	0	NA	NA	NA	NA	NA
2	1	2	2.142	1.447	0.21	33348	0.083	0.083	NA	0.083	0.393	-87.861	NA
3	1	3	2.163	1.406	0.42	33657	0.129	0.126	NA	0.046	0.221	-62.8	25.061
4	1	4	2.151	1.439	0.63	33220	0.164	0.091	NA	0.035	0.167	109.307	172.108
5	1	5	2.137	1.462	0.84	31603	0.191	0.068	NA	0.027	0.128	123.363	14.055
6	1	6	2.123	1.397	1.05	30233	0.257	0.133	NA	0.066	0.313	-102.155	134.482
7	1	7	2.124	1.412	1.26	33508	0.271	0.119	NA	0.014	0.068	83.065	-174.78
8	1	8	2.127	1.448	1.47	33036	0.308	0.082	NA	0.037	0.175	86.267	3.202
9	1	9	2.116	1.424	1.68	33132	0.334	0.108	NA	0.026	0.125	-114.614	159.119
10	1	10	2.128	1.383	1.89	32686	0.378	0.148	NA	0.043	0.207	-73.89	40.725
11	1	11	2.133	1.42	2.1	32285	0.415	0.11	NA	0.038	0.179	82.335	156.225
12	1	12	2.133	1.323	2.31	33245	0.512	0.207	NA	0.096	0.459	-90.076	-172.411
13	1	13	2.143	1.324	2.52	33322	0.521	0.206	NA	0.01	0.047	1.265	91.341
14	1	14	2.083	1.314	2.73	31453	0.582	0.223	NA	0.061	0.29	-171.13	-172.394
15	1	15	2.037	1.369	2.94	8488	0.654	0.19	NA	0.072	0.341	129.503	-59.368
16	1	16	2.016	1.355	3.15	25687	0.68	0.214	NA	0.026	0.123	-145.718	84.779
17	1	17	2.091	1.389	3.36	30395	0.762	0.148	NA	0.083	0.393	24.669	170.387
18	1	18	2.122	1.352	3.57	30636	0.811	0.178	NA	0.048	0.23	-49.76	-74.429
19	1	19	2.091	1.343	3.78	29815	0.843	0.193	NA	0.032	0.154	-163.418	-113.658
20	1	20	2.073	1.364	3.99	34779	0.87	0.178	NA	0.027	0.131	130.86	-65.722
21	1	21	2.068	1.333	4.2	18481	0.902	0.209	NA	0.031	0.149	-99.25	129.89
22	1	22	2.067	1.441	4.41	19551	1.009	0.115	NA	0.108	0.513	90.731	-170.019
23	1	23	2.105	1.416	4.62	21273	1.055	0.119	NA	0.045	0.216	-33.053	-123.784
24	1	24	2.052	1.398	4.83	14675	1.111	0.158	NA	0.056	0.266	-161.619	-128.566
25	1	25	2.071	1.347	5.04	15686	1.165	0.195	NA	0.055	0.262	-69.745	91.874
26	1	26	2.098	1.329	5.25	14822	1.198	0.204	NA	0.033	0.156	-32.074	37.671
27	1	27	2.007	1.457	5.46	6180	1.356	0.151	NA	0.157	0.749	125.646	157.72
28	1	28	2.04	1.365	5.67	17386	1.454	0.192	NA	0.098	0.469	-69.989	164.365
29	1	29	2.075	1.317	5.88	16614	1.513	0.222	NA	0.059	0.281	-53.992	15.997
30	1	30	2.079	1.335	6.09	14732	1.531	0.204	NA	0.018	0.087	79.351	133.342
31	1	31	2.058	1.414	6.3	15733	1.613	0.141	NA	0.082	0.389	104.734	25.383
32	1	32	2.093	1.387	6.51	14843	1.657	0.151	NA	0.044	0.211	-38.354	-143.088
33	1	33	2.048	1.459	6.72	10468	1.742	0.115	NA	0.085	0.404	121.285	159.639
34	1	34	2.019	1.383	6.93	12878	1.823	0.189	NA	0.081	0.386	-110.981	127.734
35	1	35	1.995	1.292	7.14	8742	1.918	0.278	NA	0.095	0.452	-104.664	6.317
36	1	36	2.033	1.378	7.35	6495	2.012	0.186	NA	0.094	0.446	66.665	171.329
37	1	37	2.049	1.373	7.56	9570	2.028	0.18	NA	0.017	0.079	-14.428	-81.092
38	1	38	2.08	1.416	7.77	13768	2.081	0.129	NA	0.052	0.25	53.452	67.88
39	1	39	2.087	1.39	7.98	12923	2.108	0.15	NA	0.027	0.128	-75.467	-128.919
40	1	40	2.041	1.414	8.19	8206	2.16	0.151	NA	0.052	0.249	151.567	-132.966
41	1	41	1.976	1.377	8.4	6229	2.235	0.224	NA	0.075	0.358	-149.725	58.708
42	1	42	2.015	1.385	8.61	6619	2.276	0.19	NA	0.04	0.193	12.549	162.274
43	1	43	2.059	1.312	8.82	7061	2.36	0.232	NA	0.085	0.405	-59.009	-71.558
44	1	44	2	1.278	9.03	8671	2.429	0.287	NA	0.068	0.325	-149.911	-90.902
45	1	45	2.014	1.314	9.24	14118	2.467	0.249	NA	0.039	0.183	69.389	-140.701
46	1	46	2.005	1.303	9.45	12851	2.482	0.264	NA	0.015	0.07	-127.482	163.129
47	1	47	2.008	1.313	9.66	14009	2.493	0.253	NA	0.011	0.052	70.932	-161.586
48	1	48	2.026	1.36	9.87	11850	2.544	0.204	NA	0.051	0.241	69.123	-1.808
49	1	49	1.973	1.405	10.08	7886	2.613	0.208	NA	0.07	0.332	140.196	71.072
50	1	50	1.995	1.397	10.29	8868	2.637	0.196	NA	0.024	0.113	-20.36	-160.556
51	1	51	1.998	1.499	10.5	9892	2.739	0.144	NA	0.103	0.488	88.305	108.666
52	1	52	2.009	1.484	10.71	11104	2.758	0.137	NA	0.019	0.09	-52.467	-140.772
53	1	53	2.006	1.493	10.92	7539	2.768	0.138	NA	0.01	0.046	111.522	163.989
54	1	54	2.023	1.486	11.13	6553	2.787	0.123	NA	0.019	0.09	-20.737	-132.259
55	1	55	2.06	1.457	11.34	11562	2.834	0.107	NA	0.047	0.224	-38.921	-18.185
56	1	56	2.06	1.446	11.55	11970	2.845	0.115	NA	0.011	0.052	-91.378	-52.457
57	1	57	2.018	1.41	11.76	10547	2.9	0.17	NA	0.055	0.261	-139.35	-47.972
58	1	58	1.996	1.447	11.97	11556	2.942	0.165	NA	0.042	0.202	121.021	-99.629
59	1	59	1.993	1.443	12.18	9580	2.947	0.169	NA	0.004	0.021	-131.469	107.51
60	1	60	2.04	1.56	12.39	12051	3.073	0.104	NA	0.126	0.599	68.438	-160.093
61	1	61	2.029	1.516	12.6	10421	3.118	0.111	NA	0.046	0.218	-103.269	-171.707
62	1	62	2.049	1.533	12.81	12618	3.145	0.09	NA	0.027	0.128	41.412	144.681
63	1	63	1.971	1.57	13.02	11596	3.231	0.172	NA	0.086	0.41	155.163	113.751
64	1	64	2.012	1.577	13.23	10839	3.273	0.135	NA	0.042	0.198	9.877	-145.286
65	1	65	2.008	1.582	13.44	6562	3.279	0.14	NA	0.006	0.03	124.235	114.358
66	1	66	1.971	1.578	13.65	8059	3.317	0.175	NA	0.038	0.181	-174.476	61.289
67	1	67	1.978	1.509	13.86	10016	3.387	0.163	NA	0.069	0.331	-84.271	90.205
68	1	68	2.022	1.553	14.07	8974	3.449	0.119	NA	0.063	0.3	44.451	128.721
69	1	69	2.063	1.645	14.28	9043	3.55	0.138	NA	0.1	0.478	66.419	21.968
70	1	70	2.043	1.636	14.49	11185	3.572	0.143	NA	0.022	0.104	-154.67	138.912
71	1	71	2.067	1.57	14.7	8727	3.642	0.082	NA	0.07	0.333	-69.584	85.086
72	1	72	2.056	1.64	14.91	8904	3.713	0.138	NA	0.071	0.338	98.816	168.4
73	1	73	2.066	1.607	15.12	5407	3.747	0.106	NA	0.034	0.164	-74.204	-173.02
74	1	74	2.023	1.615	15.33	9486	3.791	0.144	NA	0.044	0.208	169.617	-116.179
75	1	75	2.064	1.615	15.54	7603	3.832	0.113	NA	0.041	0.197	-0.11	-169.727
76	1	76	2.099	1.658	15.75	5791	3.887	0.134	NA	0.055	0.263	51.228	51.338
77	1	77	2.144	1.673	15.96	6250	3.936	0.144	NA	0.048	0.23	18.421	-32.806
78	1	78	2.077	1.634	16.17	7818	4.014	0.121	NA	0.078	0.373	-149.61	-168.032
79	1	79	2.112	1.689	16.38	8390	4.079	0.161	NA	0.065	0.311	57.598	-152.792
80	1	80	2.079	1.693	16.59	6606	4.113	0.174	NA	0.034	0.16	173.458	115.86
81	1	81	2.126	1.721	16.8	7940	4.168	0.191	NA	0.055	0.262	30.383	-143.075
82	1	82	2.057	1.709	17.01	10741	4.238	0.197	NA	0.07	0.333	-170.6	159.017
83	1	83	2.115	1.365	17.22	1297	4.586	0.166	NA	0.349	1.66	-80.388	90.212
84	1	84	2.33	1.393	17.43	2926	4.803	0.235	NA	0.217	1.031	7.377	87.765
85	1	85	2.331	1.151	17.64	2109	5.045	0.425	NA	0.242	1.151	-89.635	-97.013
86	1	86	2.302	1.335	17.85	1896	5.231	0.254	NA	0.186	0.885	99.245	-171.12
87	1	87	2.068	1.449	18.06	2272	5.491	0.108	NA	0.26	1.238	154.07	54.825
88	1	88	2.008	1.596	18.27	4742	5.649	0.147	NA	0.159	0.757	112.256	-41.814
89	1	89	1.964	1.676	18.48	10583	5.741	0.228	NA	0.092	0.438	118.417	6.161
90	1	90	1.963	1.662	18.69	11014	5.756	0.22	NA	0.014	0.068	-92.288	149.295
91	1	91	1.955	1.615	18.9	25343	5.804	0.203	NA	0.048	0.229	-100.476	-8.187
92	1	92	1.971	1.67	19.11	17764	5.861	0.219	NA	0.057	0.273	73.547	174.023
93	1	93	1.949	1.689	19.32	24616	5.891	0.248	NA	0.03	0.141	138.727	65.18
94	1	94	1.965	1.672	19.53	23825	5.915	0.224	NA	0.024	0.115	-45.873	175.4
95	1	95	1.953	1.662	19.74	26129	5.931	0.228	NA	0.016	0.075	-141.81	-95.937
96	1	96	1.949	1.619	19.95	21988	5.974	0.21	NA	0.043	0.206	-95.347	46.463
97	1	97	1.912	1.575	20.16	33932	6.032	0.232	NA	0.058	0.275	-130.257	-34.911
98	1	98	1.944	1.592	20.37	27445	6.068	0.204	NA	0.036	0.173	27.069	157.326
99	1	99	1.972	1.623	20.58	30111	6.11	0.191	NA	0.042	0.199	47.545	20.476
100	1	100	1.952	1.615	20.79	33755	6.131	0.205	NA	0.021	0.102	-160.032	152.423
101	1	101	1.973	1.676	21	26327	6.196	0.222	NA	0.064	0.307	71.559	-128.41
102	1	102	1.96	1.65	21.21	25401	6.225	0.216	NA	0.029	0.139	-116.439	172.002
103	1	103	1.973	1.668	21.42	28597	6.247	0.216	NA	0.022	0.104	52.453	168.892
104	1	104	1.976	1.62	21.63	31360	6.295	0.186	NA	0.048	0.229	-85.976	-138.43
105	1	105	1.937	1.611	21.84	34156	6.335	0.218	NA	0.04	0.192	-167.694	-81.718
106	1	106	1.942	1.551	22.05	33838	6.396	0.198	NA	0.061	0.289	-84.971	82.724
107	1	107	1.901	1.589	22.26	21425	6.452	0.245	NA	0.057	0.27	136.634	-138.395
108	1	108	1.869	1.494	22.47	30500	6.553	0.272	NA	0.101	0.48	-108.722	114.644
109	1	109	1.856	1.45	22.68	29715	6.599	0.294	NA	0.046	0.218	-106.825	1.897
110	1	110	1.828	1.481	22.89	22336	6.64	0.315	NA	0.041	0.195	132.372	-120.803
111	1	111	1.819	1.391	23.1	22208	6.73	0.349	NA	0.09	0.428	-95.729	131.899
112	1	112	1.803	1.418	23.31	15793	6.761	0.354	NA	0.031	0.147	120.848	-143.423
113	1	113	1.812	1.321	23.52	22242	6.858	0.388	NA	0.097	0.464	-84.95	154.202
114	1	114	1.813	1.392	23.73	23680	6.929	0.354	NA	0.071	0.34	89.138	174.088
115	1	115	1.841	1.389	23.94	31430	6.958	0.33	NA	0.028	0.134	-6.27	-95.408
116	1	116	1.863	1.292	24.15	24544	7.057	0.364	NA	0.1	0.475	-77.047	-70.777
117	1	117	1.876	1.319	24.36	22967	7.088	0.336	NA	0.031	0.147	64.46	141.507
118	1	118	1.928	1.398	24.57	20556	7.182	0.249	NA	0.094	0.446	56.858	-7.601
119	1	119	1.855	1.357	24.78	18150	7.264	0.332	NA	0.083	0.394	-150.805	152.337
120	1	120	1.861	1.345	24.99	20287	7.278	0.334	NA	0.014	0.064	-66.567	84.238
121	1	121	1.901	1.34	25.2	23848	7.318	0.305	NA	0.04	0.191	-7.447	59.119
122	1	122	1.929	1.356	25.41	20482	7.351	0.272	NA	0.033	0.157	28.684	36.131
123	1	123	1.968	1.362	25.62	18877	7.39	0.239	NA	0.039	0.188	8.617	-20.067
124	1	124	1.89	1.395	25.83	21768	7.476	0.284	NA	0.086	0.407	157.224	148.608
125	1	125	1.859	1.299	26.04	20923	7.576	0.363	NA	0.101	0.479	-107.91	94.866
126	1	126	1.85	1.267	26.25	16091	7.61	0.391	NA	0.033	0.159	-104.805	3.105
127	1	127	1.848	1.325	26.46	24674	7.668	0.356	NA	0.059	0.279	92.343	-162.853
128	1	128	1.847	1.336	26.67	23754	7.68	0.35	NA	0.011	0.055	91.832	-0.511
129	1	129	1.858	1.398	26.88	24872	7.742	0.31	NA	0.063	0.298	80.079	-11.752
130	1	130	1.862	1.323	27.09	27046	7.818	0.345	NA	0.075	0.358	-86.704	-166.783
131	1	131	1.826	1.36	27.3	25004	7.87	0.356	NA	0.052	0.249	134.712	-138.584
132	1	132	1.843	1.363	27.51	33134	7.887	0.34	NA	0.018	0.083	9.817	-124.896
133	1	133	1.844	1.342	27.72	22540	7.909	0.35	NA	0.022	0.104	-87.429	-97.246
134	1	134	1.874	1.356	27.93	22137	7.943	0.316	NA	0.034	0.161	24.72	112.149
135	1	135	1.839	1.417	28.14	27942	8.014	0.321	NA	0.071	0.336	120.319	95.599
136	1	136	1.871	1.418	28.35	24343	8.045	0.291	NA	0.032	0.152	2.404	-117.915
137	1	137	1.872	1.464	28.56	21188	8.092	0.274	NA	0.046	0.221	87.882	85.478
138	1	138	1.85	1.4	28.77	22687	8.159	0.316	NA	0.067	0.321	-108.955	163.163
139	1	139	1.831	1.413	28.98	27867	8.182	0.329	NA	0.023	0.109	146.78	-104.265
140	1	140	1.808	1.366	29.19	27810	8.235	0.37	NA	0.053	0.252	-116.693	96.527
141	1	141	1.876	1.344	29.4	24539	8.307	0.321	NA	0.072	0.342	-17.171	99.522
142	1	142	1.892	1.398	29.61	29930	8.363	0.28	NA	0.056	0.265	73.749	90.92
143	1	143	1.857	1.475	29.82	24194	8.447	0.287	NA	0.085	0.402	114.226	40.477
144	1	144	1.861	1.501	30.03	33066	8.473	0.279	NA	0.026	0.125	81.936	-32.29
145	1	145	1.9	1.486	30.24	31185	8.516	0.243	NA	0.042	0.201	-21.07	-103.006
146	1	146	1.858	1.434	30.45	31421	8.583	0.297	NA	0.067	0.321	-129.111	-108.041
147	1	147	1.836	1.502	30.66	29064	8.655	0.304	NA	0.072	0.341	107.572	-123.318
148	1	148	1.825	1.483	30.87	31831	8.677	0.317	NA	0.022	0.105	-120.251	132.177
149	1	149	1.776	1.489	31.08	23660	8.726	0.365	NA	0.049	0.235	173.174	-66.575
150	1	150	1.716	1.446	31.29	24691	8.8	0.431	NA	0.074	0.352	-144.75	42.076
151	1	151	1.659	1.354	31.5	21021	8.908	0.511	NA	0.108	0.514	-121.728	23.022
152	1	152	1.665	1.335	31.71	23601	8.928	0.512	NA	0.02	0.096	-71.776	49.952
153	1	153	1.694	1.419	31.92	25774	9.017	0.459	NA	0.089	0.424	71.227	143.003
154	1	154	1.762	1.439	32.13	14065	9.088	0.387	NA	0.072	0.341	16.257	-54.969
155	1	155	1.736	1.3	32.34	15496	9.23	0.463	NA	0.142	0.674	-100.64	-116.897
156	1	156	1.687	1.304	32.55	11065	9.279	0.505	NA	0.049	0.235	175.157	-84.203
157	1	157	1.692	1.342	32.76	8377	9.318	0.484	NA	0.038	0.182	82.193	-92.964
158	1	158	1.68	1.352	32.97	8251	9.333	0.492	NA	0.015	0.073	139.859	57.666
159	1	159	1.69	1.386	33.18	9580	9.368	0.472	NA	0.035	0.166	74.703	-65.157
160	1	160	1.695	1.335	33.39	8883	9.419	0.485	NA	0.051	0.243	-84.129	-158.832
161	1	161	1.707	1.342	33.6	5184	9.433	0.471	NA	0.014	0.067	31.204	115.333
162	1	162	1.715	1.278	33.81	6453	9.498	0.492	NA	0.065	0.308	-82.331	-113.535
163	1	163	1.719	1.407	34.02	5678	9.627	0.437	NA	0.129	0.615	88.239	170.57
164	1	164	1.698	1.354	34.23	9506	9.684	0.474	NA	0.058	0.274	-111.668	160.093
165	1	165	1.673	1.355	34.44	5279	9.71	0.498	NA	0.025	0.121	177.166	-71.166
166	1	166	1.695	1.294	34.65	8639	9.775	0.502	NA	0.065	0.31	-70.009	112.826
167	1	167	1.666	1.306	34.86	5691	9.806	0.523	NA	0.031	0.148	158.195	-131.796
168	1	168	1.648	1.274	35.07	10649	9.843	0.553	NA	0.037	0.174	-119.229	82.576
169	1	169	1.679	1.29	35.28	22062	9.878	0.518	NA	0.035	0.168	28.015	147.245
170	1	170	1.717	1.356	35.49	26722	9.954	0.456	NA	0.076	0.361	59.803	31.788
171	1	171	1.602	1.27	35.7	30815	10.097	0.596	NA	0.144	0.685	-143.396	156.8
172	1	172	1.583	1.22	35.91	33023	10.15	0.636	NA	0.053	0.253	-110.963	32.433
173	1	173	1.581	1.16	36.12	33939	10.211	0.669	NA	0.06	0.287	-91.94	19.023
174	1	174	1.542	1.086	36.33	26005	10.294	0.743	NA	0.083	0.396	-117.752	-25.811
175	1	175	1.581	1.084	36.54	34414	10.333	0.714	NA	0.039	0.186	-2.91	114.842
176	1	176	1.565	1.034	36.75	31291	10.386	0.759	NA	0.053	0.252	-108.012	-105.102
177	1	177	1.492	1.027	36.96	25109	10.459	0.819	NA	0.073	0.348	-174.387	-66.375
178	1	178	1.568	1.194	37.17	34333	10.643	0.662	NA	0.184	0.874	65.527	-120.086
179	1	179	1.578	1.247	37.38	33937	10.697	0.627	NA	0.055	0.26	78.882	13.355
180	1	180	1.5	1.154	37.59	34146	10.819	0.741	NA	0.122	0.582	-130.005	151.113
181	1	181	1.458	1.167	37.8	26312	10.863	0.772	NA	0.044	0.21	163.125	-66.87
182	1	182	1.472	1.106	38.01	28994	10.926	0.79	NA	0.062	0.296	-76.354	120.521
183	1	183	1.527	1.07	38.22	26609	10.991	0.765	NA	0.066	0.312	-33.08	43.274
184	1	184	1.526	1.069	38.43	34638	10.994	0.767	NA	0.002	0.012	-130.884	-97.805
185	1	185	1.564	1.017	38.64	34510	11.058	0.77	NA	0.064	0.305	-53.537	77.347
186	1	186	1.476	0.998	38.85	32490	11.148	0.85	NA	0.09	0.429	-168.143	-114.606
187	1	187	1.498	0.993	39.06	34231	11.171	0.836	NA	0.023	0.11	-14.294	153.849
188	1	188	1.476	1.026	39.27	34739	11.211	0.832	NA	0.04	0.19	123.313	137.607
189	1	189	1.502	1.103	39.48	33984	11.292	0.767	NA	0.081	0.386	71.66	-51.653
190	1	190	1.491	1.034	39.69	34340	11.362	0.816	NA	0.07	0.334	-98.561	-170.22
191	1	191	1.45	0.901	39.9	33770	11.501	0.933	NA	0.139	0.662	-107.351	-8.79
192	1	192	1.61	1.192	40.11	2619	11.833	0.627	NA	0.332	1.582	61.114	168.465
193	1	193	1.812	1.237	40.32	1664	12.039	0.439	NA	0.206	0.983	12.542	-48.572
194	1	194	1.697	1.208	40.53	1894	12.158	0.547	NA	0.119	0.565	-165.983	-178.525
195	1	195	1.694	1.189	40.74	2427	12.177	0.56	NA	0.019	0.091	-97.98	68.004
196	1	196	1.633	1.132	40.95	2103	12.261	0.644	NA	0.084	0.4	-136.695	-38.715
197	1	197	1.416	1.039	41.16	4106	12.496	0.873	NA	0.235	1.12	-156.957	-20.262
198	1	198	1.415	0.96	41.37	10468	12.576	0.921	NA	0.079	0.378	-91.288	65.669
199	1	199	1.41	0.984	41.58	9954	12.6	0.911	NA	0.024	0.116	101.847	-166.865
200	1	200	1.651	1.189	41.79	1634	12.917	0.595	NA	0.317	1.509	40.367	-61.481
