# Supplementary material for: Random sub-diffusion and capture of genes by the nuclear pore reduces dynamics and coordinates inter-chromosomal movement
Source: eLife. 2021 May 18;10:e66238. doi: 10.7554/eLife.66238 (PMC8195609; doi:10.7554/eLife.66238)
Supplement: Figure 6—source data 1. [file elife-66238-fig6-data1.zip › CLUST_DB/CLUST_HIS4dip_MinusH/200206_QuickCap_H4dip_MinusH_Pri_23.csv]

Nr	TID	PID	x [micron]	y [micron]	t [sec]	I [val]	Len [micron]	D2S [micron]	D2R [micron]	D2P [micron]	v [micron/sec]	α [deg]	Δα [deg]
1	1	1	2.897	1.753	0	33472	0	0	NA	NA	NA	NA	NA
2	1	2	2.909	1.826	0.21	33147	0.073	0.073	NA	0.073	0.349	80.256	NA
3	1	3	2.842	1.85	0.42	32091	0.145	0.111	NA	0.071	0.34	160.127	79.87
4	1	4	2.857	1.933	0.63	32298	0.229	0.184	NA	0.085	0.404	79.474	-80.652
5	1	5	2.876	1.86	0.84	34139	0.305	0.109	NA	0.075	0.358	-76.036	-155.51
6	1	6	2.872	1.802	1.05	34171	0.363	0.055	NA	0.058	0.276	-93.764	-17.728
7	1	7	2.849	1.776	1.26	32170	0.398	0.053	NA	0.035	0.166	-131.279	-37.516
8	1	8	2.863	1.79	1.47	32443	0.417	0.05	NA	0.02	0.094	44.675	175.954
9	1	9	2.891	1.89	1.68	33521	0.521	0.136	NA	0.103	0.492	74.047	29.372
10	1	10	2.904	1.894	1.89	33333	0.534	0.141	NA	0.013	0.064	19.224	-54.823
11	1	11	2.915	1.792	2.1	33585	0.637	0.043	NA	0.103	0.489	-83.987	-103.211
12	1	12	2.922	1.769	2.31	32706	0.661	0.03	NA	0.024	0.116	-71.196	12.791
13	1	13	2.939	1.777	2.52	32337	0.679	0.048	NA	0.018	0.086	27.331	98.527
14	1	14	2.883	1.76	2.73	33448	0.737	0.015	NA	0.058	0.276	-163.329	169.34
15	1	15	2.962	1.801	2.94	34376	0.826	0.081	NA	0.089	0.423	26.869	-169.802
16	1	16	2.985	1.833	3.15	33518	0.866	0.119	NA	0.04	0.19	54.478	27.609
17	1	17	2.954	1.856	3.36	34112	0.905	0.118	NA	0.039	0.185	143.461	88.983
18	1	18	2.969	1.767	3.57	33915	0.995	0.074	NA	0.09	0.43	-80.544	135.995
19	1	19	2.987	1.842	3.78	33794	1.072	0.126	NA	0.077	0.366	76.689	157.233
20	1	20	2.989	1.862	3.99	33640	1.092	0.143	NA	0.02	0.097	84.597	7.908
21	1	21	2.998	1.868	4.2	34133	1.103	0.153	NA	0.011	0.05	31.461	-53.136
22	1	22	3.024	1.828	4.41	34035	1.151	0.148	NA	0.048	0.23	-56.252	-87.713
23	1	23	3.027	1.821	4.62	28127	1.158	0.147	NA	0.007	0.034	-64.69	-8.438
24	1	24	3.047	1.817	4.83	32558	1.178	0.163	NA	0.02	0.095	-13.122	51.568
25	1	25	3.037	1.836	5.04	28518	1.2	0.163	NA	0.022	0.103	117.351	130.473
26	1	26	3.043	1.885	5.25	20279	1.249	0.197	NA	0.049	0.235	83.391	-33.96
27	1	27	3.064	1.874	5.46	23859	1.273	0.206	NA	0.024	0.112	-27.031	-110.422
28	1	28	3.077	1.845	5.67	20689	1.304	0.202	NA	0.032	0.151	-65.477	-38.445
29	1	29	3.072	1.818	5.88	19867	1.332	0.187	NA	0.028	0.132	-99.875	-34.399
30	1	30	3.055	1.837	6.09	25205	1.358	0.179	NA	0.026	0.123	132.57	-127.555
31	1	31	3.06	1.748	6.3	24479	1.447	0.163	NA	0.089	0.426	-86.795	140.635
32	1	32	3.065	1.728	6.51	23172	1.468	0.17	NA	0.021	0.098	-75.833	10.961
33	1	33	3.066	1.683	6.72	23746	1.513	0.183	NA	0.045	0.214	-88.532	-12.699
34	1	34	3.051	1.666	6.93	20253	1.535	0.177	NA	0.022	0.105	-132.627	-44.096
35	1	35	3.064	1.64	7.14	20319	1.564	0.202	NA	0.029	0.14	-63.781	68.846
36	1	36	3.008	1.622	7.35	15327	1.623	0.172	NA	0.059	0.28	-162.447	-98.666
37	1	37	3.023	1.591	7.56	21299	1.658	0.206	NA	0.035	0.165	-63.874	98.573
38	1	38	3.062	1.599	7.77	19925	1.697	0.226	NA	0.039	0.187	10.565	74.439
39	1	39	3.068	1.568	7.98	20366	1.728	0.252	NA	0.031	0.147	-78.255	-88.82
40	1	40	3.058	1.569	8.19	24042	1.737	0.245	NA	0.01	0.045	175.908	-105.837
41	1	41	3.045	1.579	8.4	25695	1.754	0.229	NA	0.017	0.081	143.296	-32.612
42	1	42	2.968	1.535	8.61	15895	1.843	0.23	NA	0.088	0.421	-149.981	66.723
43	1	43	3.036	1.607	8.82	25329	1.942	0.202	NA	0.099	0.472	46.585	-163.434
44	1	44	3.061	1.601	9.03	23709	1.968	0.224	NA	0.026	0.122	-12.263	-58.848
45	1	45	3.06	1.582	9.24	27029	1.987	0.237	NA	0.02	0.093	-93.535	-81.272
46	1	46	3.071	1.647	9.45	27978	2.053	0.204	NA	0.066	0.316	80.907	174.442
47	1	47	3.091	1.601	9.66	30472	2.104	0.247	NA	0.051	0.241	-65.831	-146.738
48	1	48	3.097	1.613	9.87	24671	2.117	0.245	NA	0.013	0.064	63.912	129.743
49	1	49	3.083	1.601	10.08	33988	2.136	0.241	NA	0.018	0.088	-139.588	156.501
50	1	50	3.108	1.668	10.29	33237	2.207	0.228	NA	0.072	0.341	69.791	-150.621
51	1	51	3.139	1.711	10.5	32802	2.26	0.246	NA	0.052	0.249	53.747	-16.045
52	1	52	3.124	1.734	10.71	33235	2.288	0.228	NA	0.028	0.134	121.867	68.12
53	1	53	3.158	1.769	10.92	34144	2.336	0.262	NA	0.048	0.23	45.614	-76.253
54	1	54	3.168	1.799	11.13	34122	2.368	0.275	NA	0.032	0.152	70.986	25.372
55	1	55	3.18	1.87	11.34	33939	2.44	0.306	NA	0.072	0.341	80.763	9.777
56	1	56	3.206	1.919	11.55	20849	2.495	0.351	NA	0.055	0.264	61.781	-18.982
57	1	57	3.228	1.98	11.76	26079	2.561	0.402	NA	0.066	0.312	69.832	8.051
58	1	58	3.235	1.99	11.97	23221	2.572	0.413	NA	0.012	0.056	56.91	-12.922
59	1	59	3.274	2.026	12.18	25604	2.626	0.466	NA	0.053	0.254	42.697	-14.213
60	1	60	3.298	2.038	12.39	33209	2.653	0.492	NA	0.027	0.13	26.33	-16.367
61	1	61	3.281	1.966	12.6	26564	2.727	0.439	NA	0.074	0.353	-103.768	-130.098
62	1	62	3.281	1.987	12.81	34333	2.748	0.45	NA	0.021	0.099	90.19	-166.041
63	1	63	3.28	1.92	13.02	21674	2.815	0.418	NA	0.067	0.318	-90.251	179.558
64	1	64	3.276	1.882	13.23	28411	2.853	0.4	NA	0.038	0.181	-97.234	-6.983
65	1	65	3.262	2.001	13.44	33853	2.972	0.441	NA	0.119	0.567	96.6	-166.166
66	1	66	3.29	2.037	13.65	28740	3.017	0.485	NA	0.046	0.217	52.142	-44.458
67	1	67	3.241	2.066	13.86	33926	3.074	0.465	NA	0.057	0.271	149.228	97.086
68	1	68	3.236	2.203	14.07	34924	3.211	0.563	NA	0.137	0.654	92.167	-57.061
69	1	69	3.231	2.166	14.28	34549	3.249	0.531	NA	0.038	0.179	-96.859	170.974
70	1	70	3.223	2.155	14.49	34698	3.262	0.518	NA	0.013	0.064	-128.214	-31.356
71	1	71	3.226	2.178	14.7	28194	3.286	0.538	NA	0.023	0.112	83.198	-148.587
72	1	72	3.258	2.168	14.91	31893	3.32	0.55	NA	0.034	0.162	-17.785	-100.983
73	1	73	3.241	2.127	15.12	18282	3.365	0.508	NA	0.045	0.213	-111.812	-94.027
74	1	74	3.308	2.202	15.33	20106	3.465	0.609	NA	0.101	0.479	48.482	160.294
75	1	75	3.352	2.18	15.54	27662	3.514	0.625	NA	0.049	0.235	-25.694	-74.176
76	1	76	3.357	2.268	15.75	33521	3.602	0.69	NA	0.088	0.417	86.984	112.678
77	1	77	3.311	2.228	15.96	23059	3.663	0.63	NA	0.061	0.291	-138.528	134.488
78	1	78	3.326	2.168	16.17	24580	3.724	0.597	NA	0.061	0.292	-75.912	62.616
79	1	79	3.314	2.297	16.38	32375	3.854	0.685	NA	0.129	0.616	95.324	171.236
80	1	80	3.292	2.112	16.59	19601	4.039	0.534	NA	0.186	0.885	-96.75	167.927
81	1	81	3.252	2.161	16.8	17696	4.103	0.541	NA	0.063	0.302	129.707	-133.544
82	1	82	3.298	2.212	17.01	16462	4.172	0.61	NA	0.069	0.33	47.911	-81.796
83	1	83	3.307	2.248	17.22	19904	4.209	0.643	NA	0.037	0.176	76.862	28.951
84	1	84	3.249	2.293	17.43	34491	4.282	0.645	NA	0.073	0.35	142.268	65.407
85	1	85	3.283	2.22	17.64	33883	4.363	0.606	NA	0.081	0.384	-65.034	152.698
86	1	86	3.299	2.239	17.85	33695	4.389	0.631	NA	0.026	0.122	48.76	113.794
87	1	87	3.267	2.227	18.06	33966	4.423	0.601	NA	0.034	0.164	-158.1	153.14
88	1	88	3.297	2.263	18.27	33130	4.47	0.648	NA	0.047	0.223	51.649	-150.251
89	1	89	3.261	2.284	18.48	31485	4.511	0.644	NA	0.041	0.196	149.489	97.84
90	1	90	3.299	2.238	18.69	33734	4.571	0.63	NA	0.06	0.286	-50.839	159.672
91	1	91	3.314	2.309	18.9	34478	4.644	0.695	NA	0.073	0.346	78.284	129.123
92	1	92	3.293	2.332	19.11	32930	4.675	0.701	NA	0.031	0.149	132.698	54.414
93	1	93	3.282	2.356	19.32	32864	4.701	0.715	NA	0.026	0.125	114.349	-18.35
94	1	94	3.241	2.3	19.53	33508	4.77	0.646	NA	0.069	0.328	-126.068	119.583
95	1	95	3.211	2.137	19.74	12044	4.937	0.496	NA	0.166	0.792	-100.544	25.524
96	1	96	3.212	2.206	19.95	32652	5.006	0.551	NA	0.069	0.33	89.29	-170.166
97	1	97	3.249	2.29	20.16	33578	5.098	0.642	NA	0.092	0.44	66.26	-23.03
98	1	98	3.242	2.237	20.37	33947	5.152	0.594	NA	0.054	0.256	-97.018	-163.278
99	1	99	3.237	2.294	20.58	34024	5.21	0.639	NA	0.058	0.274	95.185	-167.796
100	1	100	3.249	2.273	20.79	34005	5.235	0.628	NA	0.025	0.119	-60.78	-155.966
101	1	101	3.256	2.263	21	34111	5.246	0.623	NA	0.012	0.055	-56.229	4.552
102	1	102	3.221	2.258	21.21	34743	5.281	0.6	NA	0.035	0.164	-171.318	-115.089
103	1	103	3.211	2.318	21.42	32977	5.342	0.647	NA	0.061	0.292	99.391	-89.29
104	1	104	3.097	2.38	21.63	33388	5.472	0.658	NA	0.13	0.618	151.621	52.229
105	1	105	3.206	2.322	21.84	33646	5.594	0.647	NA	0.123	0.584	-28.08	-179.701
106	1	106	3.194	2.351	22.05	33329	5.625	0.668	NA	0.031	0.146	111.125	139.206
107	1	107	3.232	2.374	22.26	34367	5.669	0.706	NA	0.044	0.209	32.147	-78.979
108	1	108	3.194	2.366	22.47	33081	5.708	0.681	NA	0.039	0.184	-167.338	160.516
109	1	109	3.192	2.322	22.68	33518	5.752	0.64	NA	0.044	0.21	-93.111	74.227
110	1	110	3.209	2.329	22.89	33248	5.771	0.655	NA	0.019	0.09	22.58	115.691
111	1	111	3.2	2.313	23.1	33096	5.789	0.637	NA	0.018	0.088	-121.187	-143.767
112	1	112	3.2	2.276	23.31	33655	5.826	0.604	NA	0.037	0.177	-89.739	31.448
113	1	113	3.21	2.296	23.52	33094	5.848	0.626	NA	0.022	0.103	62.706	152.446
114	1	114	3.26	2.19	23.73	33759	5.965	0.567	NA	0.117	0.558	-64.786	-127.492
115	1	115	3.187	2.174	23.94	33538	6.039	0.511	NA	0.074	0.352	-167.773	-102.987
116	1	116	3.142	2.222	24.15	34387	6.106	0.529	NA	0.067	0.317	133.36	-58.867
117	1	117	3.181	2.189	24.36	33943	6.157	0.52	NA	0.052	0.245	-40.704	-174.063
118	1	118	3.218	2.202	24.57	34833	6.197	0.552	NA	0.04	0.189	19.492	60.195
119	1	119	3.202	2.178	24.78	32492	6.226	0.523	NA	0.029	0.14	-123.562	-143.053
120	1	120	3.231	2.179	24.99	34485	6.256	0.542	NA	0.029	0.14	3.012	126.574
121	1	121	3.204	2.234	25.2	33252	6.316	0.57	NA	0.061	0.289	116.601	113.589
122	1	122	3.207	2.176	25.41	33553	6.374	0.524	NA	0.058	0.274	-87.72	155.679
123	1	123	3.231	2.249	25.62	34461	6.451	0.598	NA	0.077	0.367	71.583	159.304
124	1	124	3.234	2.24	25.83	34700	6.461	0.592	NA	0.01	0.047	-72.158	-143.742
125	1	125	3.259	2.255	26.04	34156	6.491	0.619	NA	0.03	0.142	31.52	103.678
126	1	126	3.235	2.304	26.25	34124	6.545	0.646	NA	0.055	0.261	116.53	85.01
127	1	127	3.203	2.36	26.46	33243	6.61	0.68	NA	0.064	0.307	119.697	3.167
128	1	128	3.221	2.257	26.67	34286	6.715	0.599	NA	0.105	0.501	-80.115	160.189
129	1	129	3.227	2.201	26.88	34399	6.771	0.556	NA	0.056	0.267	-83.95	-3.835
130	1	130	3.234	2.269	27.09	34301	6.84	0.616	NA	0.069	0.327	84.218	168.167
131	1	131	3.209	2.268	27.3	33181	6.864	0.602	NA	0.024	0.116	-175.85	99.932
132	1	132	3.174	2.176	27.51	33188	6.962	0.506	NA	0.098	0.468	-110.959	64.891
133	1	133	3.177	2.178	27.72	33243	6.965	0.508	NA	0.003	0.014	38.98	149.939
134	1	134	3.149	2.248	27.93	33307	7.04	0.555	NA	0.075	0.358	111.507	72.527
135	1	135	3.193	2.355	28.14	33284	7.157	0.671	NA	0.116	0.553	67.621	-43.886
136	1	136	3.253	2.368	28.35	34259	7.218	0.711	NA	0.062	0.293	12.082	-55.539
137	1	137	3.263	2.396	28.56	34086	7.248	0.739	NA	0.029	0.14	70.245	58.163
138	1	138	3.208	2.326	28.77	32104	7.337	0.651	NA	0.089	0.426	-128.616	161.138
139	1	139	3.188	2.41	28.98	34619	7.424	0.719	NA	0.087	0.414	102.962	-128.421
140	1	140	3.238	2.382	29.19	34478	7.481	0.715	NA	0.058	0.274	-29.683	-132.645
141	1	141	3.242	2.233	29.4	34559	7.63	0.591	NA	0.149	0.709	-88.523	-58.84
142	1	142	3.151	2.212	29.61	32889	7.724	0.524	NA	0.094	0.446	-166.992	-78.469
143	1	143	3.191	2.231	29.82	33922	7.769	0.561	NA	0.045	0.214	25.507	-167.502
144	1	144	3.222	2.289	30.03	34466	7.834	0.626	NA	0.065	0.311	61.759	36.253
145	1	145	3.249	2.301	30.24	34035	7.864	0.651	NA	0.03	0.142	24.601	-37.158
146	1	146	3.205	2.326	30.45	33915	7.915	0.65	NA	0.051	0.241	150.707	126.106
147	1	147	3.192	2.417	30.66	31963	8.007	0.726	NA	0.092	0.438	98.373	-52.334
148	1	148	3.158	2.399	30.87	34638	8.045	0.696	NA	0.038	0.181	-151.284	110.343
149	1	149	3.168	2.414	31.08	28339	8.063	0.714	NA	0.018	0.088	56.198	-152.518
150	1	150	3.158	2.391	31.29	15537	8.088	0.689	NA	0.025	0.121	-113.569	-169.767
151	1	151	3.109	2.403	31.5	16117	8.139	0.684	NA	0.051	0.243	165.474	-80.957
152	1	152	3.119	2.452	31.71	16279	8.189	0.733	NA	0.05	0.236	77.96	-87.515
153	1	153	3.2	2.382	31.92	19825	8.296	0.698	NA	0.107	0.509	-40.702	-118.662
154	1	154	3.152	2.394	32.13	15016	8.345	0.69	NA	0.049	0.235	166.282	-153.016
155	1	155	3.166	2.386	32.34	22720	8.361	0.688	NA	0.016	0.074	-27.923	165.794
156	1	156	3.175	2.371	32.55	34158	8.379	0.677	NA	0.018	0.087	-60.639	-32.715
157	1	157	3.157	2.367	32.76	34397	8.398	0.666	NA	0.019	0.09	-167.985	-107.347
158	1	158	3.148	2.388	32.97	34434	8.421	0.682	NA	0.023	0.108	112.454	-79.561
159	1	159	3.143	2.344	33.18	34858	8.464	0.64	NA	0.044	0.207	-96.126	151.42
160	1	160	3.063	2.302	33.39	34500	8.555	0.573	NA	0.091	0.434	-151.974	-55.848
161	1	161	3.069	2.28	33.6	34489	8.578	0.554	NA	0.023	0.107	-74.215	77.76
162	1	162	3.071	2.308	33.81	34500	8.606	0.581	NA	0.028	0.135	86.886	161.101
163	1	163	3.122	2.34	34.02	34047	8.666	0.628	NA	0.06	0.285	31.785	-55.101
164	1	164	3.156	2.212	34.23	34301	8.798	0.527	NA	0.132	0.631	-74.915	-106.7
165	1	165	3.145	2.237	34.44	33789	8.826	0.543	NA	0.027	0.13	114.262	-170.823
166	1	166	3.078	2.224	34.65	34636	8.893	0.504	NA	0.068	0.323	-168.971	76.767
167	1	167	3.084	2.231	34.86	34165	8.903	0.513	NA	0.009	0.045	49.183	-141.846
168	1	168	3.116	2.222	35.07	33555	8.936	0.517	NA	0.033	0.158	-16.133	-65.316
169	1	169	3.105	2.291	35.28	33783	9.006	0.576	NA	0.07	0.334	99.232	115.364
170	1	170	3.104	2.26	35.49	33576	9.037	0.547	NA	0.031	0.147	-91.898	168.871
171	1	171	3.151	2.187	35.7	34756	9.124	0.502	NA	0.087	0.414	-57.577	34.321
172	1	172	3.19	2.198	35.91	33858	9.165	0.533	NA	0.041	0.196	15.873	73.449
173	1	173	3.164	2.163	36.12	34137	9.209	0.489	NA	0.044	0.208	-127.611	-143.484
174	1	174	3.185	2.221	36.33	33928	9.271	0.55	NA	0.062	0.296	69.701	-162.688
175	1	175	3.208	2.268	36.54	33467	9.323	0.601	NA	0.052	0.247	63.961	-5.739
176	1	176	3.227	2.256	36.75	28000	9.345	0.602	NA	0.023	0.108	-31.959	-95.921
177	1	177	3.216	2.215	36.96	19076	9.388	0.561	NA	0.043	0.202	-105.508	-73.548
178	1	178	3.201	2.232	37.17	28804	9.41	0.567	NA	0.022	0.104	131.535	-122.957
179	1	179	3.215	2.242	37.38	22289	9.427	0.583	NA	0.017	0.081	37.804	-93.731
180	1	180	3.192	2.26	37.59	34178	9.456	0.586	NA	0.029	0.14	141.701	103.897
181	1	181	3.171	2.293	37.8	34144	9.495	0.606	NA	0.039	0.185	121.889	-19.812
182	1	182	3.194	2.199	38.01	33858	9.592	0.536	NA	0.097	0.463	-76.288	161.823
183	1	183	3.18	2.202	38.22	28712	9.607	0.53	NA	0.015	0.071	167.637	-116.075
184	1	184	3.168	2.189	38.43	28179	9.624	0.513	NA	0.017	0.083	-129.683	62.679
185	1	185	3.148	2.212	38.64	29216	9.655	0.524	NA	0.031	0.148	129.903	-100.414
186	1	186	3.09	2.283	38.85	34244	9.747	0.564	NA	0.091	0.435	129.513	-0.39
187	1	187	3.083	2.173	39.06	34188	9.857	0.459	NA	0.11	0.525	-93.843	136.644
188	1	188	3.094	2.195	39.27	33606	9.882	0.484	NA	0.025	0.12	64.006	157.85
189	1	189	3.13	2.39	39.48	28305	10.081	0.678	NA	0.198	0.944	79.608	15.601
190	1	190	3.111	2.304	39.69	33896	10.169	0.591	NA	0.088	0.421	-102.076	178.316
191	1	191	3.098	2.291	39.9	33947	10.187	0.574	NA	0.018	0.088	-136.74	-34.664
192	1	192	3.149	2.251	40.11	33578	10.252	0.558	NA	0.065	0.309	-38.251	98.489
193	1	193	3.113	2.301	40.32	31931	10.314	0.589	NA	0.062	0.294	125.163	163.414
194	1	194	3.137	2.343	40.53	32759	10.362	0.637	NA	0.048	0.229	60.721	-64.442
195	1	195	3.132	2.369	40.74	28121	10.388	0.659	NA	0.026	0.124	99.841	39.12
196	1	196	3.138	2.281	40.95	26559	10.476	0.58	NA	0.088	0.419	-86.368	173.791
197	1	197	3.129	2.258	41.16	28473	10.501	0.556	NA	0.025	0.118	-110.99	-24.622
198	1	198	3.106	2.258	41.37	34152	10.524	0.546	NA	0.023	0.11	-178.404	-67.414
199	1	199	3.095	2.256	41.58	32031	10.535	0.54	NA	0.011	0.051	-169.962	8.442
200	1	200	3.099	2.233	41.79	33623	10.558	0.52	NA	0.023	0.111	-81.481	88.481
