# Supplementary material for: Random sub-diffusion and capture of genes by the nuclear pore reduces dynamics and coordinates inter-chromosomal movement
Source: eLife. 2021 May 18;10:e66238. doi: 10.7554/eLife.66238 (PMC8195609; doi:10.7554/eLife.66238)
Supplement: Figure 6—source data 1. [file elife-66238-fig6-data1.zip › CLUST_DB/CLUST_HIS4dip_MinusH/200206_QuickCap_H4dip_MinusH_Pri_24.csv]

Nr	TID	PID	x [micron]	y [micron]	t [sec]	I [val]	Len [micron]	D2S [micron]	D2R [micron]	D2P [micron]	v [micron/sec]	α [deg]	Δα [deg]
1	1	1	2.189	2.046	0	33945	0	0	NA	NA	NA	NA	NA
2	1	2	2.27	2.012	0.21	33075	0.088	0.088	NA	0.088	0.418	-22.917	NA
3	1	3	2.136	1.864	0.42	31276	0.288	0.19	NA	0.2	0.952	-132.202	-109.286
4	1	4	2.182	2.057	0.63	24196	0.486	0.013	NA	0.199	0.945	76.68	-151.118
5	1	5	2.099	2.022	0.84	32625	0.576	0.094	NA	0.09	0.429	-157.334	125.987
6	1	6	2.033	1.887	1.05	33757	0.726	0.223	NA	0.15	0.714	-115.898	41.436
7	1	7	2.131	1.907	1.26	33358	0.826	0.151	NA	0.1	0.476	11.211	127.108
8	1	8	2.139	2.016	1.47	32951	0.935	0.059	NA	0.109	0.52	86.016	74.806
9	1	9	2.152	1.865	1.68	32962	1.087	0.185	NA	0.152	0.722	-84.887	-170.904
10	1	10	2.168	1.831	1.89	34702	1.125	0.217	NA	0.038	0.179	-64.974	19.913
11	1	11	2.061	1.845	2.1	33158	1.232	0.239	NA	0.108	0.513	172.457	-122.568
12	1	12	2.22	2.017	2.31	33841	1.467	0.042	NA	0.234	1.117	47.343	-125.114
13	1	13	2.141	2.04	2.52	31566	1.549	0.049	NA	0.083	0.394	163.713	116.37
14	1	14	2.165	1.943	2.73	32221	1.649	0.106	NA	0.1	0.476	-75.884	120.403
15	1	15	2.181	1.948	2.94	30397	1.666	0.099	NA	0.016	0.078	16.164	92.048
16	1	16	2.188	1.897	3.15	32078	1.717	0.149	NA	0.051	0.244	-82.769	-98.933
17	1	17	2.158	1.86	3.36	32569	1.765	0.189	NA	0.048	0.228	-128.738	-45.969
18	1	18	2.045	1.894	3.57	33183	1.883	0.21	NA	0.118	0.561	163.045	-68.217
19	1	19	1.993	1.921	3.78	34611	1.942	0.233	NA	0.059	0.281	152.527	-10.518
20	1	20	2.1	1.802	3.99	33710	2.102	0.26	NA	0.16	0.763	-48.16	159.313
21	1	21	2.064	1.932	4.2	32774	2.237	0.17	NA	0.135	0.641	105.392	153.552
22	1	22	2.098	1.936	4.41	33657	2.271	0.143	NA	0.034	0.163	6.777	-98.615
23	1	23	2.085	2.12	4.62	34003	2.455	0.128	NA	0.185	0.879	94.077	87.3
24	1	24	1.966	2.012	4.83	20949	2.616	0.227	NA	0.161	0.766	-137.828	128.096
25	1	25	1.974	1.879	5.04	9870	2.75	0.273	NA	0.134	0.637	-86.462	51.365
26	1	26	2.123	2.003	5.25	24793	2.944	0.079	NA	0.194	0.925	39.748	126.21
27	1	27	2.125	1.969	5.46	10417	2.978	0.1	NA	0.034	0.16	-86.307	-126.055
28	1	28	2.05	1.825	5.67	12891	3.141	0.262	NA	0.163	0.777	-117.499	-31.192
29	1	29	2.05	1.896	5.88	16678	3.212	0.205	NA	0.071	0.339	90.256	-152.245
30	1	30	1.965	1.821	6.09	7101	3.324	0.317	NA	0.112	0.535	-138.599	131.145
31	1	31	1.864	2.071	6.3	1617	3.594	0.326	NA	0.269	1.283	112.043	-109.358
32	1	32	1.9	2.06	6.51	4748	3.631	0.29	NA	0.037	0.177	-17.148	-129.191
33	1	33	2.016	1.923	6.72	18843	3.811	0.213	NA	0.18	0.857	-49.977	-32.829
34	1	34	1.966	1.852	6.93	13661	3.897	0.296	NA	0.086	0.41	-125.161	-75.184
35	1	35	2.045	1.88	7.14	7598	3.98	0.221	NA	0.084	0.398	19.11	144.271
36	1	36	2.087	1.8	7.35	10372	4.07	0.267	NA	0.09	0.427	-62.309	-81.418
37	1	37	2.052	1.943	7.56	13877	4.217	0.172	NA	0.147	0.7	103.795	166.104
38	1	38	2.011	1.859	7.77	9998	4.311	0.259	NA	0.094	0.446	-115.63	140.575
39	1	39	1.983	1.809	7.98	9659	4.368	0.314	NA	0.057	0.27	-120.048	-4.418
40	1	40	2.016	1.827	8.19	9928	4.405	0.28	NA	0.037	0.178	27.778	147.826
41	1	41	2.337	1.713	8.4	30760	4.746	0.364	NA	0.341	1.624	-19.446	-47.223
42	1	42	2.007	1.708	8.61	16025	5.076	0.384	NA	0.33	1.573	-179.151	-159.705
43	1	43	2.138	1.719	8.82	11936	5.208	0.331	NA	0.131	0.625	4.557	-176.293
44	1	44	1.971	1.708	9.03	21779	5.374	0.403	NA	0.167	0.795	-176.231	179.212
45	1	45	2.034	1.711	9.24	14781	5.437	0.369	NA	0.063	0.298	2.873	179.104
46	1	46	2.063	1.723	9.45	24857	5.468	0.347	NA	0.031	0.149	23.162	20.289
47	1	47	2.112	1.818	9.66	34148	5.575	0.241	NA	0.107	0.51	62.317	39.155
48	1	48	2.08	1.835	9.87	34005	5.612	0.238	NA	0.037	0.175	153.077	90.761
49	1	49	2.152	1.942	10.08	32959	5.742	0.11	NA	0.13	0.618	55.971	-97.106
50	1	50	2.014	1.746	10.29	31492	5.982	0.348	NA	0.24	1.144	-125.154	178.875
51	1	51	2.105	1.725	10.5	28618	6.076	0.332	NA	0.094	0.445	-13.088	112.066
52	1	52	2.06	1.775	10.71	32932	6.143	0.301	NA	0.068	0.322	132.23	145.319
53	1	53	2.101	1.828	10.92	34423	6.211	0.235	NA	0.067	0.321	52.158	-80.072
54	1	54	2.124	1.753	11.13	33561	6.289	0.301	NA	0.078	0.373	-73.17	-125.328
55	1	55	2.085	1.857	11.34	32648	6.4	0.216	NA	0.111	0.527	110.38	-176.451
56	1	56	2.03	1.703	11.55	28576	6.563	0.378	NA	0.163	0.777	-109.663	139.957
57	1	57	1.805	1.732	11.76	15839	6.79	0.497	NA	0.227	1.083	172.7	-77.637
58	1	58	1.979	1.896	11.97	17681	7.03	0.258	NA	0.24	1.141	43.268	-129.432
59	1	59	1.992	1.844	12.18	16742	7.084	0.283	NA	0.054	0.258	-76.467	-119.734
60	1	60	1.972	1.794	12.39	11434	7.138	0.333	NA	0.054	0.258	-111.806	-35.339
61	1	61	2.013	1.857	12.6	32095	7.214	0.259	NA	0.076	0.36	56.745	168.551
62	1	62	1.991	1.85	12.81	15270	7.237	0.279	NA	0.023	0.109	-163.369	139.886
63	1	63	2.058	1.822	13.02	16857	7.309	0.26	NA	0.073	0.346	-22.953	140.417
64	1	64	2.019	1.855	13.23	13873	7.361	0.256	NA	0.052	0.246	140.011	162.964
65	1	65	2.04	1.969	13.44	23377	7.477	0.168	NA	0.116	0.554	79.2	-60.811
66	1	66	2.025	1.972	13.65	20605	7.493	0.18	NA	0.015	0.073	171.597	92.397
67	1	67	2.079	1.929	13.86	20091	7.561	0.161	NA	0.068	0.325	-38.31	150.093
68	1	68	2.07	1.893	14.07	28273	7.599	0.195	NA	0.038	0.18	-103.505	-65.195
69	1	69	2.081	1.912	14.28	34638	7.621	0.173	NA	0.022	0.106	60.089	163.594
70	1	70	2.082	1.874	14.49	26732	7.659	0.204	NA	0.038	0.182	-89.186	-149.274
71	1	71	2.067	1.885	14.7	26088	7.678	0.202	NA	0.019	0.088	141.609	-129.205
72	1	72	2.025	1.795	14.91	14643	7.778	0.3	NA	0.1	0.475	-114.801	103.589
73	1	73	2.012	1.735	15.12	26472	7.839	0.358	NA	0.061	0.292	-102.537	12.264
74	1	74	2.096	1.822	15.33	34583	7.96	0.243	NA	0.121	0.576	46.128	148.665
75	1	75	2.064	1.74	15.54	31739	8.048	0.331	NA	0.088	0.42	-111.208	-157.336
76	1	76	1.961	1.626	15.75	16742	8.201	0.478	NA	0.153	0.729	-132.005	-20.797
77	1	77	2.029	1.687	15.96	26323	8.293	0.393	NA	0.091	0.435	42.171	174.176
78	1	78	2.083	1.897	16.17	34353	8.509	0.183	NA	0.217	1.032	75.585	33.414
79	1	79	2.031	1.926	16.38	34026	8.569	0.199	NA	0.06	0.284	150.767	75.182
80	1	80	2.09	1.854	16.59	34752	8.662	0.217	NA	0.093	0.444	-51.176	158.057
81	1	81	2.056	1.947	16.8	33753	8.761	0.166	NA	0.099	0.473	109.669	160.845
82	1	82	2.056	1.893	17.01	33762	8.815	0.203	NA	0.054	0.257	-90.259	160.073
83	1	83	2.054	1.898	17.22	33649	8.82	0.2	NA	0.005	0.023	106.867	-162.875
84	1	84	2.017	1.856	17.43	33887	8.876	0.257	NA	0.056	0.268	-131.426	121.707
85	1	85	1.974	1.866	17.64	33557	8.92	0.281	NA	0.044	0.209	167.237	-61.337
86	1	86	2.023	1.872	17.85	28375	8.969	0.241	NA	0.049	0.232	7.824	-159.413
87	1	87	2.017	1.901	18.06	28302	8.999	0.225	NA	0.03	0.141	100.648	92.824
88	1	88	2.098	1.981	18.27	29344	9.112	0.112	NA	0.114	0.542	44.705	-55.943
89	1	89	2.08	1.836	18.48	25687	9.259	0.237	NA	0.146	0.696	-97.095	-141.801
90	1	90	2.117	1.903	18.69	20550	9.334	0.161	NA	0.076	0.36	61.047	158.142
91	1	91	2.078	1.877	18.9	15530	9.381	0.203	NA	0.047	0.222	-146.75	152.203
92	1	92	2.051	1.944	19.11	32868	9.453	0.172	NA	0.072	0.343	111.857	-101.393
93	1	93	2.143	1.873	19.32	32511	9.569	0.18	NA	0.116	0.551	-37.874	-149.731
94	1	94	2.116	1.924	19.53	34139	9.627	0.143	NA	0.058	0.277	117.673	155.547
95	1	95	2.067	1.998	19.74	33723	9.716	0.131	NA	0.089	0.422	123.142	5.47
96	1	96	2.03	1.813	19.95	21482	9.904	0.282	NA	0.189	0.899	-101.215	135.643
97	1	97	2.07	1.869	20.16	24110	9.973	0.214	NA	0.068	0.325	54.807	156.022
98	1	98	2.145	1.87	20.37	30944	10.048	0.181	NA	0.076	0.36	1.02	-53.787
99	1	99	2.229	1.847	20.58	34103	10.136	0.203	NA	0.087	0.416	-15.722	-16.741
100	1	100	2.162	1.731	20.79	28885	10.27	0.317	NA	0.134	0.639	-120.082	-104.361
101	1	101	2.104	1.754	21	29248	10.332	0.305	NA	0.062	0.297	158.327	-81.591
102	1	102	2.079	1.667	21.21	20878	10.423	0.395	NA	0.091	0.431	-106.308	95.365
103	1	103	2.063	1.659	21.42	21152	10.441	0.408	NA	0.018	0.086	-153.682	-47.374
104	1	104	2.16	1.658	21.63	20224	10.538	0.39	NA	0.098	0.464	-0.747	152.935
105	1	105	2.137	1.792	21.84	22105	10.674	0.26	NA	0.136	0.648	99.814	100.56
106	1	106	2.086	1.919	22.05	26167	10.812	0.164	NA	0.137	0.654	111.829	12.016
107	1	107	2.22	1.73	22.26	31178	11.043	0.317	NA	0.231	1.102	-54.712	-166.541
108	1	108	2.199	1.765	22.47	30892	11.084	0.281	NA	0.041	0.193	120.534	175.246
109	1	109	2.2	1.807	22.68	34112	11.125	0.24	NA	0.042	0.199	88.305	-32.229
110	1	110	2.153	1.696	22.89	26207	11.246	0.352	NA	0.121	0.575	-113.143	158.552
111	1	111	2.159	1.754	23.1	29235	11.305	0.294	NA	0.058	0.279	83.527	-163.33
112	1	112	2.174	1.882	23.31	31701	11.433	0.165	NA	0.129	0.613	83.582	0.054
113	1	113	2.116	1.823	23.52	27037	11.516	0.235	NA	0.083	0.395	-134.48	141.938
114	1	114	2.153	1.792	23.73	26372	11.565	0.257	NA	0.048	0.23	-39.293	95.186
115	1	115	2.154	1.777	23.94	30176	11.58	0.271	NA	0.015	0.072	-87.811	-48.518
116	1	116	2.14	1.855	24.15	33725	11.659	0.197	NA	0.079	0.377	99.827	-172.362
117	1	117	2.137	1.907	24.36	32610	11.71	0.149	NA	0.052	0.246	93.239	-6.588
118	1	118	2.176	1.889	24.57	34184	11.753	0.158	NA	0.043	0.203	-25.149	-118.388
119	1	119	2.225	1.965	24.78	33926	11.844	0.089	NA	0.091	0.434	57.202	82.351
120	1	120	2.242	2.011	24.99	33804	11.892	0.063	NA	0.048	0.23	70.111	12.91
121	1	121	2.18	1.951	25.2	34440	11.978	0.096	NA	0.086	0.408	-136.162	153.727
122	1	122	2.228	1.864	25.41	33416	12.078	0.187	NA	0.1	0.476	-61.15	75.012
123	1	123	2.217	1.857	25.62	34549	12.091	0.191	NA	0.013	0.061	-149.341	-88.192
124	1	124	2.234	1.986	25.83	24121	12.221	0.075	NA	0.13	0.619	82.452	-128.206
125	1	125	2.197	2.026	26.04	27436	12.276	0.021	NA	0.055	0.26	132.569	50.117
126	1	126	2.13	2.122	26.25	34208	12.393	0.096	NA	0.117	0.556	124.786	-7.783
127	1	127	2.066	2.002	26.46	32844	12.529	0.131	NA	0.136	0.649	-118.005	117.209
128	1	128	2.07	1.986	26.67	32358	12.545	0.134	NA	0.016	0.075	-78.149	39.856
129	1	129	2.164	2.053	26.88	34536	12.66	0.026	NA	0.115	0.549	35.197	113.346
130	1	130	2.2	2.048	27.09	34075	12.696	0.011	NA	0.036	0.172	-7.206	-42.403
131	1	131	2.228	2.1	27.3	33356	12.754	0.066	NA	0.058	0.278	61.553	68.759
132	1	132	2.24	2.13	27.51	25337	12.787	0.098	NA	0.033	0.156	67.303	5.749
133	1	133	2.16	2.076	27.72	19364	12.884	0.042	NA	0.097	0.46	-146.081	146.616
134	1	134	2.086	2.049	27.93	29156	12.963	0.104	NA	0.079	0.375	-160.319	-14.237
135	1	135	2.088	2.031	28.14	29088	12.981	0.103	NA	0.019	0.088	-83.568	76.751
136	1	136	2.09	1.902	28.35	28439	13.11	0.175	NA	0.129	0.614	-89.216	-5.648
137	1	137	2.15	2.057	28.56	15406	13.277	0.041	NA	0.167	0.793	68.624	157.84
138	1	138	2.151	1.993	28.77	21119	13.34	0.065	NA	0.064	0.303	-89.527	-158.151
139	1	139	2.189	1.929	28.98	28354	13.415	0.117	NA	0.075	0.356	-58.9	30.628
140	1	140	2.196	1.867	29.19	14613	13.478	0.18	NA	0.063	0.301	-83.583	-24.683
141	1	141	2.196	1.946	29.4	15451	13.558	0.1	NA	0.08	0.38	90.695	174.278
142	1	142	2.212	1.865	29.61	16757	13.641	0.183	NA	0.083	0.397	-78.622	-169.318
143	1	143	2.234	1.83	29.82	25879	13.682	0.221	NA	0.041	0.196	-57.674	20.948
144	1	144	2.185	1.801	30.03	22692	13.739	0.245	NA	0.057	0.271	-149.499	-91.824
145	1	145	2.114	1.833	30.24	31697	13.816	0.226	NA	0.077	0.368	155.84	-54.661
146	1	146	2.201	1.836	30.45	26702	13.903	0.211	NA	0.086	0.411	2.203	-153.637
147	1	147	2.235	1.89	30.66	25529	13.967	0.162	NA	0.064	0.307	57.56	55.357
148	1	148	2.235	1.944	30.87	27797	14.021	0.111	NA	0.054	0.258	90.586	33.026
149	1	149	2.195	1.809	31.08	23234	14.163	0.237	NA	0.141	0.673	-106.436	162.978
150	1	150	2.242	1.853	31.29	11923	14.227	0.2	NA	0.064	0.306	43.255	149.691
151	1	151	2.218	1.817	31.5	23776	14.27	0.231	NA	0.043	0.204	-122.935	-166.19
152	1	152	2.23	1.839	31.71	24223	14.295	0.211	NA	0.025	0.12	62.347	-174.719
153	1	153	2.326	1.804	31.92	30062	14.397	0.278	NA	0.102	0.488	-20.559	-82.906
154	1	154	2.283	1.937	32.13	34463	14.537	0.144	NA	0.14	0.667	108.007	128.566
155	1	155	2.226	1.907	32.34	34158	14.602	0.144	NA	0.064	0.305	-152.081	99.912
156	1	156	2.221	1.859	32.55	27315	14.65	0.19	NA	0.048	0.23	-95.584	56.497
157	1	157	2.215	1.862	32.76	30007	14.657	0.186	NA	0.008	0.036	151.007	-113.409
158	1	158	2.232	1.993	32.97	24853	14.789	0.069	NA	0.132	0.626	82.232	-68.775
159	1	159	2.246	1.99	33.18	25636	14.803	0.08	NA	0.014	0.068	-12.202	-94.434
160	1	160	2.201	2.02	33.39	19003	14.858	0.029	NA	0.054	0.259	146.131	158.333
161	1	161	2.214	1.97	33.6	25612	14.909	0.08	NA	0.052	0.246	-75.602	138.267
162	1	162	2.294	2.001	33.81	20049	14.994	0.114	NA	0.085	0.406	21.162	96.764
163	1	163	2.216	1.962	34.02	30340	15.081	0.088	NA	0.086	0.411	-153.434	-174.596
164	1	164	2.231	1.976	34.23	22080	15.101	0.082	NA	0.02	0.095	43.305	-163.261
165	1	165	2.292	1.985	34.44	24795	15.162	0.119	NA	0.061	0.292	9.004	-34.301
166	1	166	2.279	2.02	34.65	34440	15.199	0.093	NA	0.037	0.176	110.105	101.101
167	1	167	2.252	1.877	34.86	29888	15.344	0.18	NA	0.145	0.692	-100.654	149.242
168	1	168	2.29	1.946	35.07	30289	15.423	0.142	NA	0.079	0.374	60.952	161.605
169	1	169	2.243	1.947	35.28	31908	15.47	0.113	NA	0.047	0.226	179.202	118.25
170	1	170	2.214	1.921	35.49	33806	15.509	0.127	NA	0.038	0.183	-138.998	41.8
171	1	171	2.258	1.914	35.7	34461	15.554	0.149	NA	0.045	0.216	-9.886	129.113
172	1	172	2.243	1.968	35.91	22075	15.61	0.095	NA	0.056	0.269	105.653	115.538
173	1	173	2.194	1.98	36.12	21949	15.661	0.066	NA	0.05	0.24	166.251	60.598
174	1	174	2.232	2.014	36.33	31613	15.711	0.053	NA	0.05	0.24	42.245	-124.006
175	1	175	2.26	2.004	36.54	29856	15.741	0.082	NA	0.03	0.143	-19.635	-61.88
176	1	176	2.197	1.977	36.75	26444	15.81	0.07	NA	0.069	0.327	-156.679	-137.044
177	1	177	2.21	1.932	36.96	26218	15.857	0.116	NA	0.047	0.224	-73.448	83.231
178	1	178	2.294	1.983	37.17	26619	15.956	0.122	NA	0.099	0.471	31.501	104.949
179	1	179	2.26	1.986	37.38	26167	15.99	0.093	NA	0.034	0.163	175.068	143.567
180	1	180	2.338	2.078	37.59	28827	16.11	0.152	NA	0.12	0.573	49.617	-125.452
181	1	181	2.316	1.82	37.8	23628	16.369	0.259	NA	0.259	1.232	-94.86	-144.477
182	1	182	2.323	1.98	38.01	22722	16.529	0.149	NA	0.16	0.761	87.612	-177.528
183	1	183	2.27	1.778	38.22	20778	16.737	0.28	NA	0.208	0.992	-104.843	167.545
184	1	184	2.259	1.902	38.43	25661	16.862	0.16	NA	0.124	0.593	94.886	-160.271
185	1	185	2.25	1.823	38.64	19349	16.941	0.231	NA	0.079	0.378	-96.144	168.97
186	1	186	2.286	1.822	38.85	21917	16.976	0.244	NA	0.036	0.169	-2.809	93.336
187	1	187	2.235	1.756	39.06	16910	17.06	0.294	NA	0.084	0.398	-127.823	-125.014
188	1	188	2.255	1.75	39.27	14171	17.081	0.304	NA	0.021	0.101	-16.603	111.219
189	1	189	2.317	1.824	39.48	12394	17.178	0.256	NA	0.097	0.463	49.943	66.546
190	1	190	2.253	1.823	39.69	11886	17.243	0.232	NA	0.065	0.307	-178.947	131.11
191	1	191	2.25	1.796	39.9	16537	17.27	0.258	NA	0.027	0.13	-96.784	82.163
192	1	192	2.298	1.818	40.11	17595	17.324	0.253	NA	0.054	0.255	24.596	121.379
193	1	193	2.263	1.776	40.32	21834	17.378	0.28	NA	0.055	0.26	-130.182	-154.778
194	1	194	2.31	1.652	40.53	11103	17.511	0.412	NA	0.133	0.632	-69.426	60.756
195	1	195	2.312	1.736	40.74	18216	17.595	0.334	NA	0.084	0.398	88.474	157.9
196	1	196	2.312	1.819	40.95	22310	17.678	0.258	NA	0.084	0.398	90.064	1.589
197	1	197	2.343	1.893	41.16	17934	17.759	0.217	NA	0.08	0.382	66.996	-23.067
198	1	198	2.364	2.152	41.37	21516	18.019	0.204	NA	0.26	1.238	85.532	18.536
199	1	199	2.321	2.01	41.58	24413	18.168	0.137	NA	0.149	0.71	-106.586	167.882
200	1	200	2.335	2.014	41.79	20661	18.182	0.149	NA	0.014	0.067	16.109	122.695
