# Supplementary material for: Random sub-diffusion and capture of genes by the nuclear pore reduces dynamics and coordinates inter-chromosomal movement
Source: eLife. 2021 May 18;10:e66238. doi: 10.7554/eLife.66238 (PMC8195609; doi:10.7554/eLife.66238)
Supplement: Figure 6—source data 1. [file elife-66238-fig6-data1.zip › CLUST_DB/CLUST_HIS4dip_MinusH/200206_QuickCap_H4dip_MinusH_Sec_06.csv]

Nr	TID	PID	x [micron]	y [micron]	t [sec]	I [val]	Len [micron]	D2S [micron]	D2R [micron]	D2P [micron]	v [micron/sec]	α [deg]	Δα [deg]
1	1	1	1.589	1.998	0	6423	0	0	NA	NA	NA	NA	NA
2	1	2	1.713	1.939	0.21	7182	0.137	0.137	NA	0.137	0.652	-25.502	NA
3	1	3	1.662	2.001	0.42	4881	0.217	0.073	NA	0.08	0.38	129.295	154.797
4	1	4	1.617	2.037	0.63	10316	0.275	0.048	NA	0.058	0.276	140.78	11.485
5	1	5	1.392	2.03	0.84	11394	0.5	0.2	NA	0.226	1.074	-178.223	40.997
6	1	6	1.549	1.985	1.05	15242	0.664	0.042	NA	0.164	0.779	-16.169	162.054
7	1	7	1.432	2	1.26	34267	0.781	0.157	NA	0.117	0.559	172.623	-171.209
8	1	8	1.491	1.978	1.47	18581	0.844	0.101	NA	0.062	0.297	-20.722	166.655
9	1	9	1.465	1.994	1.68	8322	0.874	0.124	NA	0.03	0.144	147.637	168.359
10	1	10	1.575	1.989	1.89	9894	0.984	0.017	NA	0.11	0.523	-2.76	-150.398
11	1	11	1.499	2.082	2.1	8469	1.104	0.123	NA	0.12	0.572	129.2	131.96
12	1	12	1.499	2.09	2.31	6500	1.112	0.129	NA	0.008	0.04	90.241	-38.959
13	1	13	1.34	2.084	2.52	14084	1.271	0.263	NA	0.159	0.755	-177.794	91.965
14	1	14	1.235	2.19	2.73	11447	1.42	0.403	NA	0.15	0.713	135.043	-47.162
15	1	15	1.311	2.17	2.94	6184	1.499	0.327	NA	0.079	0.375	-14.478	-149.521
16	1	16	1.395	2.159	3.15	6707	1.584	0.253	NA	0.085	0.403	-7.241	7.236
17	1	17	1.332	2.27	3.36	8160	1.711	0.375	NA	0.127	0.606	119.623	126.864
18	1	18	1.494	2.28	3.57	10402	1.873	0.298	NA	0.162	0.771	3.644	-115.978
19	1	19	1.448	2.285	3.78	7022	1.919	0.32	NA	0.046	0.217	174.065	170.421
20	1	20	1.428	2.258	3.99	4032	1.952	0.307	NA	0.034	0.16	-127.968	57.967
21	1	21	1.351	2.295	4.2	2739	2.037	0.381	NA	0.085	0.405	154.832	-77.2
22	1	22	1.356	2.258	4.41	2912	2.074	0.35	NA	0.037	0.176	-82.049	123.119
23	1	23	1.357	2.289	4.62	3874	2.105	0.372	NA	0.031	0.148	86.742	168.791
24	1	24	1.399	2.336	4.83	2688	2.168	0.388	NA	0.063	0.3	48.199	-38.543
25	1	25	1.444	2.336	5.04	3340	2.213	0.368	NA	0.044	0.211	-0.508	-48.707
26	1	26	1.44	2.28	5.25	3321	2.268	0.319	NA	0.056	0.265	-93.617	-93.109
27	1	27	1.464	2.256	5.46	2402	2.302	0.287	NA	0.034	0.161	-44.932	48.684
28	1	28	1.456	2.261	5.67	3648	2.311	0.295	NA	0.009	0.044	150.301	-164.766
29	1	29	1.492	2.272	5.88	2464	2.349	0.291	NA	0.038	0.181	17.174	-133.127
30	1	30	1.365	2.285	6.09	4821	2.477	0.364	NA	0.128	0.608	174.43	157.256
31	1	31	1.373	2.187	6.3	7423	2.574	0.287	NA	0.098	0.464	-85.182	100.388
32	1	32	1.347	2.275	6.51	5796	2.666	0.368	NA	0.091	0.434	106.781	-168.037
33	1	33	1.338	2.287	6.72	11991	2.681	0.383	NA	0.016	0.074	124.399	17.617
34	1	34	1.254	2.351	6.93	20452	2.787	0.487	NA	0.106	0.503	143.353	18.955
35	1	35	1.279	2.335	7.14	16964	2.817	0.458	NA	0.03	0.144	-31.797	-175.15
36	1	36	1.275	2.335	7.35	18717	2.821	0.46	NA	0.004	0.02	179.674	-148.529
37	1	37	1.369	2.261	7.56	7328	2.941	0.343	NA	0.119	0.568	-38.298	142.028
38	1	38	1.349	2.28	7.77	8998	2.968	0.371	NA	0.028	0.133	135.991	174.29
39	1	39	1.347	2.337	7.98	7780	3.025	0.416	NA	0.057	0.271	91.427	-44.564
40	1	40	1.253	2.466	8.19	12945	3.185	0.576	NA	0.16	0.761	126.179	34.752
41	1	41	1.253	2.472	8.4	16153	3.191	0.581	NA	0.006	0.03	88.098	-38.08
42	1	42	1.316	2.424	8.61	23076	3.27	0.506	NA	0.079	0.376	-37.125	-125.223
43	1	43	1.233	2.409	8.82	23479	3.355	0.544	NA	0.085	0.403	-169.422	-132.298
44	1	44	1.232	2.417	9.03	20181	3.363	0.551	NA	0.008	0.04	96.063	-94.515
45	1	45	1.164	2.432	9.24	22391	3.433	0.607	NA	0.069	0.33	167.784	71.721
46	1	46	1.202	2.465	9.45	17708	3.483	0.607	NA	0.05	0.238	41.166	-126.619
47	1	47	1.135	2.504	9.66	33356	3.561	0.681	NA	0.078	0.372	149.376	108.21
48	1	48	1.189	2.417	9.87	25858	3.664	0.58	NA	0.103	0.491	-58.453	152.17
49	1	49	1.157	2.422	10.08	34796	3.696	0.606	NA	0.032	0.151	169.671	-131.875
50	1	50	1.177	2.468	10.29	33798	3.746	0.625	NA	0.05	0.237	66.877	-102.794
51	1	51	1.165	2.538	10.5	24428	3.817	0.687	NA	0.071	0.339	99.761	32.884
52	1	52	1.293	2.372	10.71	18199	4.027	0.477	NA	0.21	1.001	-52.286	-152.047
53	1	53	1.311	2.268	10.92	11148	4.132	0.388	NA	0.105	0.502	-80.312	-28.025
54	1	54	1.354	2.388	11.13	7692	4.26	0.456	NA	0.128	0.607	70.225	150.537
55	1	55	1.407	2.273	11.34	12985	4.386	0.33	NA	0.127	0.603	-65.348	-135.573
56	1	56	1.344	2.349	11.55	12409	4.485	0.429	NA	0.099	0.471	129.514	-165.138
57	1	57	1.36	2.288	11.76	10329	4.549	0.369	NA	0.064	0.303	-75.205	155.281
58	1	58	1.416	2.358	11.97	14999	4.639	0.4	NA	0.09	0.428	51.734	126.939
59	1	59	1.385	2.351	12.18	28447	4.671	0.409	NA	0.032	0.153	-167.532	140.734
60	1	60	1.339	2.239	12.39	34295	4.792	0.348	NA	0.121	0.579	-112.108	55.425
61	1	61	1.37	2.351	12.6	25350	4.909	0.416	NA	0.116	0.553	74.744	-173.148
62	1	62	1.296	2.38	12.81	33060	4.988	0.482	NA	0.079	0.377	158.407	83.663
63	1	63	1.404	2.333	13.02	26724	5.106	0.382	NA	0.118	0.564	-23.711	177.882
64	1	64	1.269	2.327	13.23	22481	5.242	0.46	NA	0.136	0.647	-177.743	-154.032
65	1	65	1.286	2.299	13.44	16797	5.275	0.428	NA	0.032	0.154	-58.663	119.08
66	1	66	1.27	2.355	13.65	21286	5.332	0.479	NA	0.058	0.276	106.108	164.77
67	1	67	1.224	2.289	13.86	34376	5.413	0.467	NA	0.08	0.381	-124.707	129.185
68	1	68	1.297	2.333	14.07	16177	5.498	0.445	NA	0.085	0.407	30.972	155.679
69	1	69	1.288	2.36	14.28	22047	5.526	0.471	NA	0.028	0.133	108.377	77.406
70	1	70	1.28	2.348	14.49	27701	5.541	0.467	NA	0.015	0.071	-126.38	125.242
71	1	71	1.276	2.456	14.7	30803	5.648	0.555	NA	0.108	0.513	91.972	-141.648
72	1	72	1.32	2.424	14.91	28814	5.703	0.504	NA	0.054	0.258	-36.072	-128.044
73	1	73	1.418	2.392	15.12	34180	5.806	0.429	NA	0.103	0.492	-18.084	17.988
74	1	74	1.398	2.303	15.33	9096	5.897	0.36	NA	0.091	0.432	-102.695	-84.611
75	1	75	1.395	2.309	15.54	12215	5.904	0.367	NA	0.007	0.033	120.05	-137.255
76	1	76	1.37	2.258	15.75	8465	5.96	0.341	NA	0.056	0.268	-116.127	123.823
77	1	77	1.401	2.222	15.96	7244	6.008	0.293	NA	0.048	0.227	-49.726	66.4
78	1	78	1.39	2.293	16.17	15908	6.08	0.356	NA	0.072	0.343	98.531	148.257
79	1	79	1.341	2.318	16.38	13723	6.135	0.405	NA	0.055	0.262	153.504	54.974
80	1	80	1.334	2.269	16.59	13681	6.184	0.373	NA	0.049	0.234	-97.978	108.518
81	1	81	1.314	2.328	16.8	30481	6.246	0.43	NA	0.062	0.297	108.19	-153.832
82	1	82	1.352	2.187	17.01	17691	6.392	0.304	NA	0.146	0.694	-75.178	176.632
83	1	83	1.388	2.181	17.22	11010	6.429	0.272	NA	0.037	0.177	-10.414	64.764
84	1	84	1.394	2.126	17.43	12919	6.484	0.233	NA	0.055	0.263	-84.153	-73.74
85	1	85	1.481	2.047	17.64	16846	6.602	0.119	NA	0.117	0.558	-42.223	41.931
86	1	86	1.434	2.067	17.85	18865	6.653	0.17	NA	0.051	0.244	156.375	-161.402
87	1	87	1.435	2.257	18.06	26289	6.842	0.301	NA	0.189	0.902	89.54	-66.835
88	1	88	1.566	2.312	18.27	19526	6.984	0.315	NA	0.142	0.675	22.832	-66.708
89	1	89	1.417	2.339	18.48	34222	7.136	0.383	NA	0.152	0.722	169.554	146.722
90	1	90	1.407	2.381	18.69	34641	7.178	0.424	NA	0.043	0.204	103.281	-66.273
91	1	91	1.375	2.37	18.9	34758	7.212	0.43	NA	0.034	0.161	-162.042	94.677
92	1	92	1.4	2.368	19.11	15054	7.238	0.416	NA	0.025	0.12	-5.381	156.661
93	1	93	1.479	2.3	19.32	15082	7.342	0.321	NA	0.105	0.498	-40.826	-35.445
94	1	94	1.322	2.258	19.53	8339	7.505	0.373	NA	0.163	0.775	-165.166	-124.341
95	1	95	1.313	2.3	19.74	14176	7.548	0.41	NA	0.043	0.205	102.057	-92.777
96	1	96	1.383	2.237	19.95	17736	7.642	0.316	NA	0.094	0.449	-42.162	-144.219
97	1	97	1.353	2.332	20.16	19170	7.742	0.409	NA	0.1	0.475	107.358	149.52
98	1	98	1.464	2.274	20.37	12157	7.868	0.304	NA	0.126	0.598	-27.301	-134.659
99	1	99	1.412	2.292	20.58	26886	7.923	0.343	NA	0.055	0.262	161.139	-171.56
100	1	100	1.456	2.24	20.79	17809	7.991	0.276	NA	0.068	0.324	-50.186	148.675
101	1	101	1.386	2.361	21	14129	8.13	0.416	NA	0.14	0.665	120.243	170.429
102	1	102	1.43	2.246	21.21	9768	8.253	0.295	NA	0.123	0.585	-68.971	170.786
103	1	103	1.393	2.284	21.42	12972	8.306	0.347	NA	0.053	0.25	133.655	-157.374
104	1	104	1.42	2.234	21.63	10555	8.363	0.29	NA	0.057	0.27	-62.162	164.183
105	1	105	1.445	2.2	21.84	9326	8.405	0.248	NA	0.042	0.2	-52.751	9.411
106	1	106	1.399	2.183	22.05	19978	8.454	0.265	NA	0.05	0.236	-159.626	-106.874
107	1	107	1.427	2.163	22.26	21984	8.488	0.232	NA	0.034	0.161	-35.15	124.476
108	1	108	1.441	2.076	22.47	23345	8.576	0.168	NA	0.088	0.42	-80.729	-45.58
109	1	109	1.36	2.119	22.68	31942	8.667	0.259	NA	0.091	0.434	152.278	-126.993
110	1	110	1.359	2.134	22.89	26926	8.683	0.268	NA	0.016	0.075	93.86	-58.417
111	1	111	1.315	2.162	23.1	12898	8.735	0.319	NA	0.052	0.246	148.216	54.356
112	1	112	1.287	2.241	23.31	16872	8.819	0.388	NA	0.085	0.403	109.391	-38.826
113	1	113	1.305	2.187	23.52	17683	8.876	0.341	NA	0.057	0.272	-71.332	179.278
114	1	114	1.324	2.25	23.73	7061	8.942	0.366	NA	0.065	0.311	73.354	144.685
115	1	115	1.334	2.281	23.94	11161	8.975	0.381	NA	0.033	0.157	71.838	-1.516
116	1	116	1.313	2.391	24.15	13408	9.087	0.481	NA	0.112	0.533	100.862	29.024
117	1	117	1.351	2.233	24.36	10167	9.249	0.335	NA	0.162	0.773	-76.38	-177.243
118	1	118	1.403	2.29	24.57	7249	9.326	0.346	NA	0.077	0.367	47.486	123.867
119	1	119	1.461	2.224	24.78	9708	9.414	0.26	NA	0.088	0.418	-48.906	-96.392
120	1	120	1.45	2.26	24.99	12953	9.451	0.297	NA	0.038	0.18	107.992	156.898
121	1	121	1.41	2.302	25.2	8718	9.509	0.352	NA	0.057	0.272	133.286	25.294
122	1	122	1.447	2.205	25.41	13164	9.611	0.252	NA	0.103	0.49	-69.394	157.32
123	1	123	1.451	2.226	25.62	8142	9.633	0.267	NA	0.022	0.104	77.166	146.56
124	1	124	1.431	2.261	25.83	16258	9.674	0.308	NA	0.041	0.194	120.676	43.509
125	1	125	1.468	2.26	26.04	12125	9.711	0.289	NA	0.037	0.177	-2.973	-123.649
126	1	126	1.465	2.247	26.25	5998	9.724	0.278	NA	0.013	0.062	-100.386	-97.413
127	1	127	1.42	2.317	26.46	10822	9.808	0.362	NA	0.084	0.4	123.132	-136.482
128	1	128	1.398	2.247	26.67	10199	9.882	0.314	NA	0.073	0.35	-106.923	129.945
129	1	129	1.433	2.212	26.88	8915	9.931	0.265	NA	0.049	0.234	-45.103	61.82
130	1	130	1.492	2.202	27.09	5617	9.991	0.226	NA	0.06	0.285	-10.043	35.06
131	1	131	1.535	2.218	27.3	6600	10.037	0.227	NA	0.046	0.22	21.319	31.362
132	1	132	1.468	2.281	27.51	3963	10.129	0.308	NA	0.092	0.437	136.62	115.301
133	1	133	1.522	2.239	27.72	6747	10.198	0.25	NA	0.069	0.329	-38.212	-174.832
134	1	134	1.447	2.32	27.93	11583	10.308	0.352	NA	0.11	0.526	132.89	171.102
135	1	135	1.356	2.361	28.14	13815	10.409	0.432	NA	0.1	0.478	155.771	22.881
136	1	136	1.305	2.4	28.35	12268	10.473	0.493	NA	0.064	0.305	142.242	-13.529
137	1	137	1.481	2.407	28.56	5081	10.649	0.424	NA	0.176	0.84	2.335	-139.907
138	1	138	1.475	2.38	28.77	6500	10.677	0.399	NA	0.028	0.132	-102.653	-104.988
139	1	139	1.5	2.319	28.98	7577	10.743	0.333	NA	0.066	0.316	-68.151	34.503
140	1	140	1.49	2.434	29.19	4831	10.859	0.447	NA	0.115	0.55	94.665	162.815
141	1	141	1.485	2.416	29.4	4106	10.877	0.431	NA	0.019	0.088	-107.072	158.263
142	1	142	1.457	2.395	29.61	3483	10.912	0.418	NA	0.035	0.165	-142.915	-35.843
143	1	143	1.48	2.463	29.82	3406	10.984	0.477	NA	0.071	0.34	71.193	-145.892
144	1	144	1.558	2.423	30.03	3899	11.071	0.426	NA	0.087	0.416	-27.246	-98.44
145	1	145	1.614	2.405	30.24	6171	11.13	0.408	NA	0.059	0.282	-17.152	10.095
146	1	146	1.603	2.365	30.45	6901	11.172	0.367	NA	0.042	0.2	-105.205	-88.053
147	1	147	1.547	2.413	30.66	7541	11.247	0.418	NA	0.075	0.355	139.141	-115.654
148	1	148	1.518	2.276	30.87	10222	11.387	0.287	NA	0.141	0.67	-102	118.859
149	1	149	1.487	2.369	31.08	13252	11.485	0.385	NA	0.098	0.466	108.311	-149.69
150	1	150	1.504	2.462	31.29	15812	11.58	0.472	NA	0.095	0.451	79.56	-28.75
151	1	151	1.59	2.538	31.5	24292	11.695	0.54	NA	0.115	0.546	41.723	-37.837
152	1	152	1.648	2.59	31.71	14600	11.773	0.595	NA	0.078	0.373	41.564	-0.159
153	1	153	1.537	2.517	31.92	16870	11.907	0.521	NA	0.134	0.637	-146.744	171.692
154	1	154	1.5	2.512	32.13	18602	11.944	0.522	NA	0.037	0.177	-173.25	-26.506
155	1	155	1.566	2.43	32.34	17937	12.049	0.433	NA	0.105	0.5	-51.043	122.206
156	1	156	1.556	2.533	32.55	22922	12.151	0.536	NA	0.103	0.489	95.431	146.474
157	1	157	1.568	2.508	32.76	17130	12.179	0.51	NA	0.028	0.132	-63.675	-159.105
158	1	158	1.562	2.522	32.97	19052	12.195	0.525	NA	0.016	0.074	114.055	177.73
159	1	159	1.688	2.463	33.18	30120	12.334	0.475	NA	0.14	0.665	-25.228	-139.283
160	1	160	1.681	2.426	33.39	30303	12.372	0.438	NA	0.037	0.178	-101.398	-76.17
161	1	161	1.613	2.506	33.6	17877	12.476	0.508	NA	0.104	0.497	130.324	-128.278
162	1	162	1.548	2.517	33.81	19605	12.543	0.521	NA	0.067	0.317	169.747	39.423
163	1	163	1.602	2.506	34.02	14696	12.599	0.509	NA	0.056	0.266	-11.431	178.822
164	1	164	1.593	2.528	34.23	18404	12.623	0.531	NA	0.024	0.114	113.28	124.711
165	1	165	1.571	2.569	34.44	24087	12.669	0.572	NA	0.047	0.221	118.138	4.858
166	1	166	1.617	2.514	34.65	19430	12.741	0.517	NA	0.072	0.341	-50.176	-168.315
167	1	167	1.472	2.544	34.86	27903	12.888	0.559	NA	0.148	0.703	168.382	-141.442
168	1	168	1.457	2.53	35.07	22591	12.909	0.548	NA	0.021	0.098	-136.242	55.376
169	1	169	1.429	2.601	35.28	21764	12.986	0.624	NA	0.077	0.366	112.035	-111.724
170	1	170	1.483	2.625	35.49	22604	13.045	0.636	NA	0.06	0.284	23.14	-88.895
171	1	171	1.556	2.585	35.7	22510	13.128	0.588	NA	0.083	0.395	-28.784	-51.924
172	1	172	1.625	2.611	35.91	24787	13.202	0.615	NA	0.073	0.35	21.281	50.065
173	1	173	1.704	2.597	36.12	18508	13.282	0.61	NA	0.08	0.383	-10.013	-31.294
174	1	174	1.696	2.58	36.33	16539	13.301	0.592	NA	0.019	0.091	-113.463	-103.449
175	1	175	1.691	2.632	36.54	18931	13.354	0.643	NA	0.053	0.25	95.488	-151.05
176	1	176	1.675	2.601	36.75	15927	13.389	0.609	NA	0.035	0.167	-116.565	147.948
177	1	177	1.693	2.586	36.96	18702	13.412	0.598	NA	0.023	0.112	-39.246	77.319
178	1	178	1.637	2.499	37.17	15065	13.516	0.504	NA	0.103	0.492	-122.84	-83.594
179	1	179	1.651	2.608	37.38	18218	13.625	0.613	NA	0.109	0.519	82.752	-154.408
180	1	180	1.653	2.701	37.59	20977	13.718	0.706	NA	0.093	0.444	88.586	5.833
181	1	181	1.658	2.584	37.8	17540	13.835	0.59	NA	0.117	0.558	-87.857	-176.442
182	1	182	1.528	2.689	38.01	13493	14.002	0.694	NA	0.167	0.794	140.884	-131.26
183	1	183	1.606	2.676	38.22	15487	14.08	0.678	NA	0.079	0.374	-9.612	-150.496
184	1	184	1.616	2.626	38.43	23829	14.131	0.629	NA	0.051	0.241	-78.888	-69.276
185	1	185	1.673	2.651	38.64	17218	14.194	0.659	NA	0.062	0.298	23.782	102.669
186	1	186	1.664	2.625	38.85	18773	14.221	0.632	NA	0.027	0.129	-108.96	-132.741
187	1	187	1.661	2.603	39.06	20672	14.243	0.61	NA	0.023	0.108	-98.11	10.85
188	1	188	1.597	2.605	39.27	18664	14.307	0.608	NA	0.064	0.304	177.895	-83.995
189	1	189	1.512	2.63	39.48	18156	14.396	0.637	NA	0.089	0.424	163.725	-14.169
190	1	190	1.408	2.659	39.69	22634	14.504	0.685	NA	0.108	0.512	164.85	1.125
191	1	191	1.514	2.605	39.9	14673	14.623	0.612	NA	0.119	0.567	-26.471	168.679
192	1	192	1.497	2.816	40.11	21454	14.835	0.824	NA	0.212	1.008	94.642	121.113
193	1	193	1.413	2.816	40.32	21627	14.919	0.837	NA	0.084	0.402	-179.489	85.869
194	1	194	1.464	2.717	40.53	25015	15.031	0.73	NA	0.111	0.531	-62.487	117.003
195	1	195	1.445	2.643	40.74	30058	15.107	0.661	NA	0.076	0.363	-104.532	-42.045
196	1	196	1.472	2.603	40.95	18884	15.154	0.617	NA	0.047	0.226	-56.274	48.258
197	1	197	1.475	2.683	41.16	21698	15.234	0.695	NA	0.08	0.38	87.388	143.662
198	1	198	1.391	2.658	41.37	23552	15.322	0.69	NA	0.088	0.42	-163.683	108.929
199	1	199	1.357	2.695	41.58	17595	15.372	0.735	NA	0.05	0.238	132.683	-63.634
200	1	200	1.417	2.658	41.79	28398	15.443	0.683	NA	0.07	0.335	-31.427	-164.11
