# Supplementary material for: Random sub-diffusion and capture of genes by the nuclear pore reduces dynamics and coordinates inter-chromosomal movement
Source: eLife. 2021 May 18;10:e66238. doi: 10.7554/eLife.66238 (PMC8195609; doi:10.7554/eLife.66238)
Supplement: Figure 6—source data 1. [file elife-66238-fig6-data1.zip › CLUST_DB/CLUST_HIS4dip_MinusH/200206_QuickCap_H4dip_MinusH_Sec_07.csv]

Nr	TID	PID	x [micron]	y [micron]	t [sec]	I [val]	Len [micron]	D2S [micron]	D2R [micron]	D2P [micron]	v [micron/sec]	α [deg]	Δα [deg]
1	1	1	1.978	2.182	0	5962	0	0	NA	NA	NA	NA	NA
2	1	2	1.97	2.238	0.21	7667	0.056	0.056	NA	0.056	0.266	98.197	NA
3	1	3	1.927	2.222	0.42	7831	0.102	0.065	NA	0.046	0.219	-160.501	101.302
4	1	4	1.998	2.284	0.63	13708	0.196	0.103	NA	0.094	0.449	40.735	-158.764
5	1	5	1.924	2.239	0.84	7999	0.283	0.078	NA	0.087	0.415	-148.727	170.539
6	1	6	1.956	2.213	1.05	12640	0.325	0.038	NA	0.041	0.197	-37.696	111.031
7	1	7	1.913	2.233	1.26	12501	0.372	0.082	NA	0.048	0.226	155.125	-167.179
8	1	8	1.86	2.228	1.47	12345	0.426	0.126	NA	0.054	0.255	-173.826	31.049
9	1	9	1.889	2.17	1.68	11840	0.491	0.09	NA	0.065	0.308	-63.077	110.748
10	1	10	1.882	2.159	1.89	16659	0.504	0.098	NA	0.013	0.062	-121.593	-58.516
11	1	11	1.923	2.169	2.1	16635	0.545	0.057	NA	0.042	0.198	14.358	135.951
12	1	12	1.904	2.203	2.31	12928	0.584	0.076	NA	0.039	0.183	118.46	104.102
13	1	13	1.984	2.187	2.52	14751	0.665	0.008	NA	0.081	0.387	-11.014	-129.474
14	1	14	2.031	2.095	2.73	15594	0.768	0.102	NA	0.103	0.492	-63.193	-52.178
15	1	15	2.021	2.06	2.94	13934	0.805	0.13	NA	0.036	0.173	-105.132	-41.939
16	1	16	2.015	2.09	3.15	12352	0.836	0.099	NA	0.031	0.147	101.297	-153.571
17	1	17	1.931	2.025	3.36	12078	0.942	0.164	NA	0.107	0.508	-142.079	116.624
18	1	18	1.878	2.066	3.57	13734	1.01	0.153	NA	0.067	0.321	142.101	-75.821
19	1	19	1.885	2.106	3.78	15886	1.05	0.12	NA	0.04	0.191	79.576	-62.524
20	1	20	1.92	2.097	3.99	13851	1.086	0.104	NA	0.036	0.17	-14.553	-94.129
21	1	21	1.944	2.012	4.2	14376	1.173	0.173	NA	0.088	0.417	-74.158	-59.606
22	1	22	1.986	2.008	4.41	17538	1.216	0.175	NA	0.043	0.203	-5.969	68.19
23	1	23	1.976	2.004	4.62	14118	1.227	0.179	NA	0.011	0.054	-157.804	-151.835
24	1	24	1.951	2.014	4.83	20004	1.254	0.171	NA	0.027	0.126	157.757	-44.439
25	1	25	1.943	2.02	5.04	18547	1.264	0.166	NA	0.011	0.051	142.895	-14.862
26	1	26	1.949	2.031	5.25	19453	1.277	0.154	NA	0.013	0.06	59.206	-83.689
27	1	27	1.944	2.013	5.46	22811	1.296	0.173	NA	0.019	0.09	-105.229	-164.435
28	1	28	1.925	2.033	5.67	19274	1.323	0.158	NA	0.028	0.131	132.414	-122.357
29	1	29	1.918	2.048	5.88	17408	1.34	0.147	NA	0.017	0.08	114.489	-17.925
30	1	30	1.907	1.998	6.09	15592	1.392	0.197	NA	0.051	0.245	-103.022	142.489
31	1	31	1.912	1.997	6.3	12091	1.397	0.197	NA	0.005	0.025	-17.257	85.765
32	1	32	1.903	2.007	6.51	13041	1.411	0.191	NA	0.014	0.065	131.132	148.389
33	1	33	1.899	2.023	6.72	16482	1.427	0.178	NA	0.016	0.078	105.105	-26.028
34	1	34	1.892	2.024	6.93	22466	1.434	0.18	NA	0.007	0.033	166.094	60.99
35	1	35	1.923	2.022	7.14	25585	1.465	0.169	NA	0.031	0.149	-4.108	-170.203
36	1	36	1.955	1.995	7.35	21755	1.507	0.188	NA	0.042	0.198	-40.064	-35.956
37	1	37	2.003	1.989	7.56	22165	1.555	0.195	NA	0.048	0.229	-7.552	32.513
38	1	38	1.943	1.973	7.77	19347	1.617	0.213	NA	0.062	0.297	-164.697	-157.146
39	1	39	2.014	1.97	7.98	14790	1.688	0.215	NA	0.071	0.338	-2.165	162.532
40	1	40	1.801	2.304	8.19	1881	2.085	0.215	NA	0.396	1.887	122.445	124.61
41	1	41	1.972	2.028	8.4	11507	2.409	0.154	NA	0.325	1.546	-58.245	179.31
42	1	42	2.003	2.005	8.61	21152	2.448	0.179	NA	0.039	0.186	-36.212	22.033
43	1	43	1.992	1.99	8.82	21128	2.468	0.193	NA	0.019	0.093	-127.112	-90.901
44	1	44	1.88	1.968	9.03	26943	2.582	0.236	NA	0.114	0.544	-168.855	-41.743
45	1	45	1.863	1.991	9.24	20049	2.611	0.224	NA	0.029	0.137	126.648	-64.497
46	1	46	1.924	2.027	9.45	15946	2.681	0.165	NA	0.071	0.337	30.358	-96.289
47	1	47	1.916	2.047	9.66	10361	2.703	0.149	NA	0.021	0.102	110.944	80.585
48	1	48	1.938	2.007	9.87	21994	2.748	0.18	NA	0.045	0.217	-61.601	-172.544
49	1	49	1.952	1.999	10.08	15434	2.765	0.186	NA	0.016	0.077	-29.174	32.426
50	1	50	1.94	2.02	10.29	20194	2.789	0.167	NA	0.025	0.117	119.324	148.498
51	1	51	1.981	2.016	10.5	15556	2.831	0.166	NA	0.042	0.199	-5.367	-124.692
52	1	52	1.929	1.997	10.71	14954	2.887	0.192	NA	0.056	0.265	-159.847	-154.479
53	1	53	1.951	2.009	10.92	23923	2.912	0.176	NA	0.025	0.12	27.643	-172.51
54	1	54	1.978	2.002	11.13	20563	2.939	0.18	NA	0.027	0.129	-13.777	-41.421
55	1	55	1.963	2.015	11.34	26728	2.958	0.168	NA	0.019	0.091	139.156	152.933
56	1	56	1.907	1.998	11.55	18675	3.017	0.198	NA	0.059	0.279	-162.864	57.98
57	1	57	1.914	2.004	11.76	20215	3.026	0.189	NA	0.01	0.046	41.987	-155.149
58	1	58	1.965	2.01	11.97	16740	3.077	0.173	NA	0.051	0.244	7.098	-34.889
59	1	59	1.933	2.063	12.18	13783	3.139	0.127	NA	0.062	0.295	121.249	114.151
60	1	60	1.898	2.044	12.39	21207	3.179	0.16	NA	0.04	0.191	-151.252	87.499
61	1	61	1.87	2.021	12.6	26980	3.215	0.194	NA	0.036	0.171	-140.373	10.879
62	1	62	1.849	2.039	12.81	22854	3.243	0.193	NA	0.028	0.132	139.77	-79.857
63	1	63	1.816	2.023	13.02	27818	3.28	0.227	NA	0.037	0.177	-155.031	65.198
64	1	64	1.813	1.972	13.23	31989	3.331	0.267	NA	0.051	0.244	-93.357	61.674
65	1	65	1.834	2.029	13.44	27946	3.392	0.21	NA	0.061	0.29	69.794	163.151
66	1	66	1.864	2.037	13.65	25838	3.424	0.184	NA	0.032	0.15	14.594	-55.2
67	1	67	1.86	2.012	13.86	24864	3.449	0.207	NA	0.026	0.123	-99.164	-113.758
68	1	68	1.85	1.992	14.07	21986	3.472	0.229	NA	0.022	0.106	-116.957	-17.793
69	1	69	1.863	2.027	14.28	25311	3.509	0.194	NA	0.037	0.176	68.876	-174.167
70	1	70	1.867	2.034	14.49	14752	3.517	0.185	NA	0.008	0.04	60.894	-7.982
71	1	71	1.934	2.058	14.7	13397	3.588	0.132	NA	0.071	0.338	19.556	-41.338
72	1	72	1.956	2.11	14.91	15987	3.645	0.076	NA	0.057	0.27	66.996	47.44
73	1	73	1.956	2.057	15.12	15313	3.698	0.127	NA	0.053	0.251	-90.71	-157.705
74	1	74	1.948	2.058	15.33	14293	3.705	0.128	NA	0.007	0.035	171.546	-97.745
75	1	75	2.008	2.105	15.54	18022	3.781	0.083	NA	0.076	0.362	38.2	-133.345
76	1	76	1.954	2.06	15.75	16925	3.851	0.124	NA	0.07	0.335	-140.455	-178.656
77	1	77	1.886	2.06	15.96	13971	3.92	0.153	NA	0.068	0.325	-179.905	-39.449
78	1	78	1.911	2.088	16.17	16716	3.958	0.115	NA	0.038	0.181	47.331	-132.764
79	1	79	1.842	2.026	16.38	13747	4.05	0.207	NA	0.093	0.442	-137.988	174.681
80	1	80	1.933	2.034	16.59	12177	4.142	0.155	NA	0.091	0.434	4.971	142.959
81	1	81	2.009	2.061	16.8	15511	4.223	0.125	NA	0.081	0.386	19.819	14.848
82	1	82	1.925	2.1	17.01	18203	4.315	0.098	NA	0.093	0.442	155.612	135.793
83	1	83	1.886	2.022	17.22	12667	4.403	0.185	NA	0.087	0.416	-116.657	87.731
84	1	84	1.911	2.056	17.43	12113	4.445	0.144	NA	0.042	0.201	53.889	170.545
85	1	85	1.85	2.017	17.64	13248	4.517	0.209	NA	0.072	0.343	-147.464	158.647
86	1	86	1.767	2.037	17.85	10020	4.602	0.257	NA	0.085	0.406	166.689	-45.846
87	1	87	1.821	2.04	18.06	12125	4.657	0.212	NA	0.055	0.261	3.583	-163.107
88	1	88	1.714	2.005	18.27	10463	4.77	0.318	NA	0.113	0.54	-161.929	-165.512
89	1	89	1.718	2.016	18.48	10041	4.783	0.309	NA	0.012	0.059	70.217	-127.853
90	1	90	1.783	2.022	18.69	12962	4.848	0.253	NA	0.065	0.31	4.717	-65.501
91	1	91	1.88	2.12	18.9	12712	4.987	0.116	NA	0.139	0.66	45.38	40.664
92	1	92	1.876	2.065	19.11	9205	5.042	0.155	NA	0.056	0.265	-93.967	-139.348
93	1	93	1.816	2.029	19.32	16738	5.113	0.224	NA	0.071	0.336	-149.27	-55.302
94	1	94	1.807	2	19.53	15839	5.143	0.25	NA	0.03	0.143	-106.496	42.773
95	1	95	1.82	2.017	19.74	12081	5.164	0.229	NA	0.021	0.101	53.197	159.693
96	1	96	1.79	1.994	19.95	14015	5.201	0.266	NA	0.037	0.177	-142.439	164.365
97	1	97	1.823	2.05	20.16	14359	5.266	0.204	NA	0.065	0.31	59.786	-157.775
98	1	98	1.947	2.049	20.37	11468	5.391	0.137	NA	0.125	0.593	-0.508	-60.294
99	1	99	1.865	2.036	20.58	11876	5.474	0.185	NA	0.083	0.396	-170.485	-169.978
100	1	100	1.845	2.043	20.79	16258	5.495	0.193	NA	0.021	0.102	159.929	-29.586
101	1	101	1.806	2.051	21	15101	5.536	0.217	NA	0.04	0.192	168.301	8.372
102	1	102	1.785	2.042	21.21	15660	5.558	0.239	NA	0.023	0.108	-155.87	35.829
103	1	103	1.806	2.041	21.42	16819	5.579	0.223	NA	0.02	0.097	-2.332	153.538
104	1	104	1.747	2.046	21.63	15153	5.638	0.269	NA	0.059	0.282	175.29	177.622
105	1	105	1.752	2.004	21.84	11605	5.681	0.288	NA	0.042	0.201	-82.744	101.966
106	1	106	1.845	2.022	22.05	10880	5.775	0.208	NA	0.095	0.45	11.264	94.008
107	1	107	1.785	1.973	22.26	14112	5.853	0.285	NA	0.078	0.369	-140.219	-151.483
108	1	108	1.794	1.998	22.47	18434	5.879	0.261	NA	0.026	0.126	69.143	-150.637
109	1	109	1.8	2.049	22.68	13514	5.931	0.222	NA	0.052	0.248	83.465	14.322
110	1	110	1.777	2.042	22.89	14965	5.955	0.245	NA	0.024	0.116	-163.554	112.981
111	1	111	1.828	2.066	23.1	11711	6.012	0.19	NA	0.056	0.268	25.255	-171.191
112	1	112	1.886	2.065	23.31	13352	6.07	0.149	NA	0.058	0.278	-1.244	-26.499
113	1	113	1.934	2.058	23.52	17126	6.118	0.132	NA	0.048	0.23	-8.081	-6.837
114	1	114	1.936	2.013	23.73	18557	6.164	0.175	NA	0.045	0.216	-87.241	-79.16
115	1	115	2.016	2.019	23.94	16883	6.244	0.168	NA	0.08	0.383	4.401	91.642
116	1	116	1.936	2.022	24.15	19662	6.324	0.166	NA	0.08	0.382	177.723	173.322
117	1	117	1.892	2.052	24.36	12663	6.377	0.156	NA	0.053	0.253	145.493	-32.23
118	1	118	1.886	2.029	24.57	18839	6.401	0.178	NA	0.024	0.113	-104.827	109.68
119	1	119	1.914	2.07	24.78	14048	6.45	0.129	NA	0.049	0.234	55.812	160.639
120	1	120	1.862	2.101	24.99	16597	6.511	0.142	NA	0.06	0.287	149.335	93.523
121	1	121	1.89	2.097	25.2	15027	6.538	0.123	NA	0.028	0.132	-7.317	-156.653
122	1	122	1.906	2.171	25.41	22999	6.614	0.073	NA	0.075	0.359	77.52	84.837
123	1	123	1.967	2.091	25.62	20672	6.714	0.092	NA	0.1	0.478	-52.528	-130.048
124	1	124	1.975	2.124	25.83	15822	6.748	0.058	NA	0.034	0.162	76.55	129.078
125	1	125	1.967	2.088	26.04	14391	6.785	0.095	NA	0.037	0.175	-102.27	-178.82
126	1	126	2.02	2.161	26.25	21832	6.875	0.047	NA	0.09	0.43	53.774	156.044
127	1	127	1.999	2.143	26.46	18114	6.904	0.045	NA	0.029	0.136	-139.496	166.73
128	1	128	2.008	2.146	26.67	19620	6.914	0.047	NA	0.01	0.049	20.735	160.231
129	1	129	1.992	2.091	26.88	21996	6.972	0.092	NA	0.057	0.274	-106.741	-127.476
130	1	130	1.984	2.243	27.09	13510	7.123	0.061	NA	0.152	0.723	93.111	-160.148
131	1	131	2.124	2.179	27.3	19121	7.278	0.146	NA	0.154	0.735	-24.381	-117.492
132	1	132	2.142	2.12	27.51	19155	7.34	0.176	NA	0.062	0.295	-73.115	-48.734
133	1	133	2.066	2.07	27.72	15929	7.431	0.142	NA	0.091	0.433	-146.982	-73.867
134	1	134	2.129	2.182	27.93	20842	7.559	0.151	NA	0.129	0.612	60.451	-152.566
135	1	135	2.075	2.168	28.14	25060	7.615	0.098	NA	0.056	0.267	-165.787	133.761
136	1	136	2.094	2.147	28.35	23731	7.644	0.121	NA	0.028	0.136	-47.585	118.203
137	1	137	2.097	2.08	28.56	22419	7.711	0.157	NA	0.068	0.322	-87.715	-40.131
138	1	138	2.105	2.081	28.77	18534	7.719	0.162	NA	0.008	0.039	8.697	96.413
139	1	139	1.942	2.086	28.98	19018	7.882	0.103	NA	0.163	0.775	178.269	169.571
140	1	140	1.961	2.092	29.19	21725	7.903	0.092	NA	0.02	0.097	18.215	-160.054
141	1	141	1.931	2.052	29.4	15447	7.953	0.139	NA	0.051	0.241	-126.481	-144.697
142	1	142	1.943	2.092	29.61	16960	7.995	0.097	NA	0.042	0.201	73.952	-159.566
143	1	143	1.913	2.029	29.82	17425	8.065	0.167	NA	0.07	0.334	-115.578	170.469
144	1	144	1.891	2.05	30.03	17687	8.096	0.158	NA	0.031	0.148	135.724	-108.697
145	1	145	1.945	2.036	30.24	12706	8.152	0.15	NA	0.056	0.266	-14.571	-150.295
146	1	146	1.979	2.115	30.45	15251	8.238	0.067	NA	0.086	0.409	66.115	80.685
147	1	147	1.996	2.144	30.66	17796	8.271	0.042	NA	0.033	0.157	60.684	-5.43
148	1	148	2.104	2.215	30.87	22286	8.401	0.13	NA	0.13	0.617	33.247	-27.437
149	1	149	2.048	2.22	31.08	17806	8.458	0.079	NA	0.057	0.27	174.29	141.043
150	1	150	1.952	2.194	31.29	20200	8.557	0.029	NA	0.099	0.474	-164.403	21.307
151	1	151	1.949	2.166	31.5	22493	8.585	0.034	NA	0.028	0.133	-96.557	67.846
152	1	152	1.878	2.193	31.71	19409	8.66	0.1	NA	0.075	0.359	159.216	-104.227
153	1	153	1.867	2.287	31.92	27347	8.755	0.153	NA	0.095	0.452	96.803	-62.413
154	1	154	1.882	2.158	32.13	14670	8.885	0.099	NA	0.13	0.618	-83.257	179.94
155	1	155	1.884	2.216	32.34	19276	8.943	0.1	NA	0.058	0.278	88.075	171.332
156	1	156	1.863	2.187	32.55	19624	8.98	0.115	NA	0.036	0.172	-125.522	146.403
157	1	157	1.976	2.157	32.76	24851	9.096	0.026	NA	0.117	0.556	-15.03	110.492
158	1	158	1.989	2.177	32.97	18924	9.12	0.013	NA	0.024	0.115	56.264	71.294
159	1	159	2.049	2.195	33.18	23447	9.183	0.072	NA	0.062	0.297	16.844	-39.421
160	1	160	1.997	2.124	33.39	17514	9.271	0.062	NA	0.088	0.419	-126.143	-142.987
161	1	161	1.888	2.068	33.6	14201	9.393	0.146	NA	0.122	0.583	-152.998	-26.855
162	1	162	1.993	2.154	33.81	18941	9.529	0.032	NA	0.136	0.647	39.436	-167.566
163	1	163	1.975	2.133	34.02	16369	9.557	0.05	NA	0.028	0.134	-129.155	-168.591
164	1	164	2.052	2.154	34.23	25565	9.636	0.079	NA	0.079	0.377	15.41	144.565
165	1	165	1.938	2.165	34.44	20358	9.751	0.044	NA	0.114	0.545	174.429	159.019
166	1	166	2.006	2.048	34.65	18395	9.887	0.138	NA	0.136	0.647	-59.619	125.952
167	1	167	1.902	1.969	34.86	11104	10.017	0.227	NA	0.131	0.623	-143.016	-83.397
168	1	168	1.964	2.038	35.07	15093	10.111	0.145	NA	0.093	0.444	48.189	-168.795
169	1	169	2.003	2.098	35.28	24219	10.182	0.088	NA	0.071	0.339	56.873	8.684
170	1	170	1.965	2.096	35.49	16526	10.219	0.088	NA	0.038	0.18	-176.887	126.24
171	1	171	1.943	2.097	35.7	18210	10.242	0.093	NA	0.022	0.107	177.487	-5.626
172	1	172	1.953	2.102	35.91	20017	10.253	0.085	NA	0.011	0.055	24.831	-152.656
173	1	173	2	2.157	36.12	19174	10.326	0.034	NA	0.073	0.347	49.576	24.745
174	1	174	1.958	2.263	36.33	18574	10.441	0.083	NA	0.114	0.545	111.888	62.312
175	1	175	1.93	2.19	36.54	24776	10.52	0.049	NA	0.079	0.375	-110.644	137.468
176	1	176	1.96	2.159	36.75	23827	10.563	0.03	NA	0.043	0.204	-46.274	64.369
177	1	177	1.947	2.127	36.96	21013	10.597	0.064	NA	0.034	0.163	-111.475	-65.201
178	1	178	1.921	2.236	37.17	18318	10.71	0.079	NA	0.113	0.537	103.618	-144.907
179	1	179	1.95	2.21	37.38	14952	10.749	0.04	NA	0.039	0.187	-41.509	-145.127
180	1	180	1.98	2.244	37.59	12727	10.793	0.061	NA	0.045	0.212	48.286	89.795
181	1	181	2.07	2.221	37.8	10327	10.886	0.1	NA	0.093	0.442	-13.858	-62.143
182	1	182	2.067	2.258	38.01	16802	10.922	0.116	NA	0.036	0.173	94.433	108.291
183	1	183	2.023	2.239	38.22	12785	10.97	0.073	NA	0.047	0.224	-157.284	108.283
184	1	184	2.026	2.313	38.43	19833	11.043	0.139	NA	0.073	0.35	88.14	-114.576
185	1	185	1.902	2.289	38.64	12661	11.169	0.131	NA	0.126	0.601	-169.083	102.777
186	1	186	1.949	2.238	38.85	8844	11.239	0.062	NA	0.07	0.333	-47.287	121.796
187	1	187	1.937	2.23	39.06	6705	11.253	0.062	NA	0.014	0.068	-146.826	-99.539
188	1	188	1.974	2.256	39.27	12490	11.298	0.074	NA	0.045	0.214	36.453	-176.721
189	1	189	1.931	2.275	39.48	7532	11.345	0.104	NA	0.046	0.22	155.821	119.369
190	1	190	2.002	2.253	39.69	14638	11.419	0.075	NA	0.074	0.354	-17.18	-173.001
191	1	191	2.065	2.168	39.9	6175	11.525	0.088	NA	0.106	0.504	-53.816	-36.636
192	1	192	2.035	2.188	40.11	18338	11.561	0.057	NA	0.036	0.172	146.576	-159.609
193	1	193	2.101	2.178	40.32	18094	11.628	0.123	NA	0.067	0.317	-8.526	-155.102
194	1	194	2.085	2.174	40.53	22577	11.644	0.107	NA	0.016	0.078	-166.225	-157.699
195	1	195	2.04	2.175	40.74	21124	11.689	0.062	NA	0.045	0.215	179.12	-14.655
196	1	196	1.973	2.184	40.95	15852	11.757	0.006	NA	0.068	0.322	171.76	-7.36
197	1	197	1.952	2.149	41.16	15641	11.798	0.043	NA	0.041	0.197	-119.76	68.48
198	1	198	1.929	2.166	41.37	22385	11.826	0.051	NA	0.028	0.136	142.953	-97.287
199	1	199	1.958	2.184	41.58	20812	11.86	0.021	NA	0.033	0.159	32.613	-110.34
200	1	200	1.953	2.179	41.79	18417	11.866	0.025	NA	0.006	0.03	-135.078	-167.692
