# Supplementary material for: Random sub-diffusion and capture of genes by the nuclear pore reduces dynamics and coordinates inter-chromosomal movement
Source: eLife. 2021 May 18;10:e66238. doi: 10.7554/eLife.66238 (PMC8195609; doi:10.7554/eLife.66238)
Supplement: Figure 6—source data 1. [file elife-66238-fig6-data1.zip › CLUST_DB/CLUST_HIS4dip_MinusH/200206_QuickCap_H4dip_MinusH_Sec_08.csv]

Nr	TID	PID	x [micron]	y [micron]	t [sec]	I [val]	Len [micron]	D2S [micron]	D2R [micron]	D2P [micron]	v [micron/sec]	α [deg]	Δα [deg]
1	1	1	1.737	2.69	0	22380	0	0	NA	NA	NA	NA	NA
2	1	2	1.707	2.768	0.21	18271	0.083	0.083	NA	0.083	0.395	110.75	NA
3	1	3	1.762	2.733	0.42	15110	0.148	0.05	NA	0.065	0.309	-32.563	-143.313
4	1	4	1.737	2.711	0.63	17256	0.182	0.02	NA	0.034	0.161	-138.547	-105.984
5	1	5	1.845	2.583	0.84	17644	0.349	0.153	NA	0.168	0.798	-49.515	89.032
6	1	6	1.814	2.606	1.05	16339	0.388	0.114	NA	0.039	0.186	143.893	-166.592
7	1	7	1.816	2.606	1.26	15257	0.391	0.116	NA	0.003	0.012	-1.194	-145.087
8	1	8	1.772	2.654	1.47	15340	0.456	0.051	NA	0.065	0.311	133.22	134.414
9	1	9	1.808	2.658	1.68	9783	0.493	0.078	NA	0.036	0.173	6.023	-127.197
10	1	10	1.787	2.644	1.89	15428	0.518	0.069	NA	0.025	0.12	-146.322	-152.345
11	1	11	1.834	2.63	2.1	15720	0.567	0.114	NA	0.049	0.232	-16.379	129.943
12	1	12	1.818	2.618	2.31	13495	0.587	0.108	NA	0.02	0.094	-144.131	-127.752
13	1	13	1.963	2.761	2.52	11767	0.79	0.237	NA	0.204	0.97	44.41	-171.459
14	1	14	1.833	2.716	2.73	11498	0.928	0.1	NA	0.138	0.655	-161.138	154.451
15	1	15	1.837	2.709	2.94	14148	0.937	0.102	NA	0.009	0.042	-60.625	100.513
16	1	16	1.9	2.777	3.15	21450	1.03	0.185	NA	0.093	0.442	47.675	108.3
17	1	17	1.967	2.804	3.36	20492	1.102	0.257	NA	0.072	0.343	21.382	-26.293
18	1	18	1.952	2.726	3.57	14276	1.18	0.219	NA	0.079	0.374	-100.694	-122.076
19	1	19	1.915	2.751	3.78	17252	1.225	0.189	NA	0.045	0.212	146.069	-113.237
20	1	20	1.909	2.757	3.99	14560	1.233	0.185	NA	0.008	0.04	139.48	-6.589
21	1	21	1.912	2.739	4.2	20640	1.251	0.182	NA	0.018	0.084	-79.171	141.349
22	1	22	1.921	2.735	4.41	19464	1.261	0.189	NA	0.01	0.046	-28.039	51.132
23	1	23	2.045	2.811	4.62	23423	1.407	0.331	NA	0.146	0.696	31.488	59.527
24	1	24	2.014	2.805	4.83	21614	1.438	0.3	NA	0.032	0.151	-168.55	159.962
25	1	25	1.938	2.754	5.04	23805	1.53	0.211	NA	0.092	0.436	-146.23	22.321
26	1	26	1.957	2.73	5.25	21339	1.561	0.224	NA	0.031	0.147	-50.994	95.236
27	1	27	1.887	2.797	5.46	22033	1.658	0.184	NA	0.097	0.462	136.541	-172.465
28	1	28	1.947	2.812	5.67	19394	1.72	0.243	NA	0.062	0.297	14.485	-122.056
29	1	29	1.95	2.797	5.88	19628	1.736	0.239	NA	0.015	0.073	-80.468	-94.953
30	1	30	1.843	2.818	6.09	17900	1.845	0.166	NA	0.109	0.519	168.753	-110.779
31	1	31	1.736	2.831	6.3	25056	1.952	0.14	NA	0.107	0.511	173.396	4.643
32	1	32	1.696	2.807	6.51	21527	1.999	0.123	NA	0.047	0.222	-149.479	37.125
33	1	33	1.776	2.547	6.72	2766	2.27	0.149	NA	0.272	1.294	-72.953	76.526
34	1	34	1.806	2.597	6.93	2018	2.329	0.116	NA	0.058	0.278	58.7	131.653
35	1	35	1.799	2.706	7.14	10830	2.438	0.064	NA	0.11	0.522	93.814	35.114
36	1	36	1.874	2.726	7.35	19775	2.516	0.142	NA	0.078	0.371	14.742	-79.071
37	1	37	1.769	2.817	7.56	21339	2.655	0.13	NA	0.138	0.659	139.258	124.516
38	1	38	1.776	2.698	7.77	16153	2.774	0.04	NA	0.119	0.567	-86.873	133.869
39	1	39	1.755	2.627	7.98	13085	2.848	0.066	NA	0.074	0.352	-106.417	-19.544
40	1	40	1.73	2.642	8.19	19955	2.877	0.049	NA	0.029	0.137	148.519	-105.064
41	1	41	1.763	2.593	8.4	15784	2.936	0.101	NA	0.059	0.28	-56.753	154.729
42	1	42	1.742	2.638	8.61	14687	2.985	0.053	NA	0.05	0.237	113.857	170.61
43	1	43	1.687	2.788	8.82	20716	3.145	0.11	NA	0.16	0.762	110.314	-3.544
44	1	44	1.732	2.761	9.03	16187	3.198	0.071	NA	0.053	0.251	-31.154	-141.467
45	1	45	1.704	2.779	9.24	21312	3.232	0.095	NA	0.034	0.161	146.851	178.004
46	1	46	1.708	2.753	9.45	15754	3.259	0.069	NA	0.027	0.127	-80.334	132.816
47	1	47	1.765	2.657	9.66	7863	3.37	0.044	NA	0.112	0.532	-59.41	20.924
48	1	48	1.742	2.765	9.87	17393	3.481	0.075	NA	0.11	0.525	102.1	161.509
49	1	49	1.846	2.711	10.08	21164	3.598	0.112	NA	0.117	0.559	-27.129	-129.229
50	1	50	1.902	2.777	10.29	13593	3.684	0.186	NA	0.086	0.409	50.062	77.191
51	1	51	1.841	2.73	10.5	26427	3.761	0.111	NA	0.077	0.367	-142.182	167.755
52	1	52	1.71	2.812	10.71	21920	3.916	0.125	NA	0.155	0.737	147.762	-70.056
53	1	53	1.646	2.929	10.92	18035	4.048	0.255	NA	0.133	0.633	118.722	-29.04
54	1	54	1.703	2.915	11.13	21868	4.107	0.227	NA	0.059	0.279	-13.278	-132
55	1	55	1.702	2.898	11.34	21728	4.125	0.21	NA	0.017	0.083	-92.316	-79.038
56	1	56	1.682	2.926	11.55	18982	4.159	0.241	NA	0.035	0.165	126.871	-140.813
57	1	57	1.657	2.917	11.76	22220	4.185	0.24	NA	0.026	0.124	-160.889	72.24
58	1	58	1.676	2.889	11.97	20501	4.22	0.207	NA	0.034	0.163	-55.87	105.02
59	1	59	1.661	2.883	12.18	21521	4.235	0.207	NA	0.016	0.075	-160.562	-104.692
60	1	60	1.709	2.968	12.39	16599	4.332	0.279	NA	0.097	0.46	60.617	-138.821
61	1	61	1.718	2.936	12.6	15840	4.365	0.247	NA	0.033	0.155	-73.834	-134.451
62	1	62	1.683	2.824	12.81	24373	4.482	0.144	NA	0.117	0.558	-107.03	-33.196
63	1	63	1.721	2.875	13.02	15227	4.544	0.185	NA	0.062	0.298	53.357	160.387
64	1	64	1.724	2.89	13.23	24002	4.56	0.2	NA	0.016	0.074	77.983	24.626
65	1	65	1.745	2.813	13.44	17932	4.64	0.123	NA	0.08	0.38	-75.007	-152.99
66	1	66	1.675	2.892	13.65	18877	4.746	0.211	NA	0.106	0.505	131.315	-153.678
67	1	67	1.756	2.749	13.86	4785	4.91	0.062	NA	0.165	0.784	-60.378	168.307
68	1	68	1.759	2.693	14.07	6685	4.966	0.022	NA	0.056	0.266	-87.323	-26.944
69	1	69	1.751	2.783	14.28	7662	5.056	0.094	NA	0.09	0.429	94.662	-178.016
70	1	70	1.69	2.799	14.49	21299	5.12	0.119	NA	0.063	0.302	165.284	70.622
71	1	71	1.655	2.817	14.7	17858	5.158	0.15	NA	0.039	0.185	153.7	-11.583
72	1	72	1.733	2.725	14.91	7372	5.279	0.035	NA	0.12	0.572	-49.417	156.883
73	1	73	1.697	2.778	15.12	12452	5.343	0.096	NA	0.064	0.305	124.459	173.875
74	1	74	1.72	2.794	15.33	15488	5.371	0.105	NA	0.028	0.133	35.47	-88.989
75	1	75	1.777	2.708	15.54	12381	5.475	0.044	NA	0.104	0.496	-56.42	-91.89
76	1	76	1.797	2.708	15.75	16898	5.495	0.063	NA	0.02	0.095	1.714	58.133
77	1	77	1.806	2.75	15.96	6758	5.537	0.091	NA	0.042	0.202	78.354	76.641
78	1	78	1.745	2.843	16.17	9732	5.648	0.152	NA	0.111	0.528	123.035	44.681
79	1	79	1.813	2.75	16.38	1856	5.762	0.097	NA	0.114	0.544	-54.014	-177.049
80	1	80	1.816	2.747	16.59	1896	5.767	0.098	NA	0.005	0.022	-42.386	11.628
81	1	81	1.845	2.791	16.8	3761	5.819	0.148	NA	0.052	0.25	56.468	98.854
82	1	82	1.733	2.827	17.01	3786	5.937	0.137	NA	0.118	0.562	161.921	105.453
83	1	83	1.807	2.787	17.22	1587	6.021	0.12	NA	0.084	0.4	-28.384	169.695
84	1	84	1.763	2.934	17.43	4812	6.174	0.245	NA	0.153	0.729	106.456	134.84
85	1	85	1.729	2.814	17.64	9768	6.299	0.124	NA	0.125	0.593	-105.833	147.711
86	1	86	1.692	2.944	17.85	11895	6.433	0.257	NA	0.134	0.64	106.064	-148.103
87	1	87	1.743	2.934	18.06	12296	6.485	0.244	NA	0.052	0.247	-10.599	-116.663
88	1	88	1.772	2.832	18.27	4475	6.591	0.146	NA	0.106	0.503	-73.933	-63.334
89	1	89	1.843	2.812	18.48	3579	6.664	0.161	NA	0.073	0.35	-16.524	57.409
90	1	90	1.808	2.821	18.69	3571	6.7	0.149	NA	0.036	0.172	164.113	-179.363
91	1	91	1.704	2.925	18.9	15882	6.847	0.237	NA	0.147	0.699	135.175	-28.938
92	1	92	1.687	2.927	19.11	21126	6.864	0.242	NA	0.017	0.081	171.347	36.172
93	1	93	1.713	2.876	19.32	21060	6.922	0.187	NA	0.058	0.275	-63.808	124.845
94	1	94	1.671	2.928	19.53	21060	6.989	0.246	NA	0.067	0.318	128.458	-167.734
95	1	95	1.726	2.813	19.74	18500	7.116	0.123	NA	0.127	0.606	-64.221	167.321
96	1	96	1.901	2.86	19.95	19364	7.296	0.236	NA	0.18	0.858	14.855	79.076
97	1	97	1.92	2.826	20.16	19953	7.335	0.228	NA	0.039	0.185	-59.278	-74.133
98	1	98	1.781	2.88	20.37	21226	7.484	0.194	NA	0.149	0.711	158.983	-141.739
99	1	99	1.676	2.966	20.58	16388	7.62	0.282	NA	0.136	0.648	140.645	-18.338
100	1	100	1.647	2.972	20.79	20388	7.649	0.295	NA	0.029	0.138	168.464	27.819
101	1	101	1.714	2.95	21	13203	7.72	0.26	NA	0.071	0.336	-18.24	173.296
102	1	102	1.779	2.748	21.21	10318	7.932	0.071	NA	0.212	1.008	-72.255	-54.015
103	1	103	1.725	2.898	21.42	12241	8.091	0.208	NA	0.16	0.76	109.632	-178.113
104	1	104	1.753	2.874	21.63	17832	8.128	0.185	NA	0.036	0.174	-40.675	-150.307
105	1	105	1.728	2.816	21.84	17631	8.191	0.126	NA	0.063	0.302	-113.329	-72.654
106	1	106	1.74	2.987	22.05	17367	8.362	0.296	NA	0.171	0.814	85.994	-160.677
107	1	107	1.667	2.982	22.26	19460	8.436	0.3	NA	0.073	0.349	-176.524	97.482
108	1	108	1.693	2.923	22.47	17828	8.5	0.237	NA	0.065	0.309	-65.971	110.553
109	1	109	1.8	2.846	22.68	17653	8.632	0.168	NA	0.132	0.628	-35.604	30.368
110	1	110	1.664	2.896	22.89	16200	8.777	0.218	NA	0.145	0.688	160.002	-164.395
111	1	111	1.715	2.813	23.1	17580	8.874	0.125	NA	0.097	0.462	-58.375	141.623
112	1	112	1.711	2.869	23.31	18208	8.93	0.18	NA	0.056	0.266	94.794	153.169
113	1	113	1.693	2.86	23.52	18222	8.95	0.175	NA	0.02	0.095	-153.807	111.399
114	1	114	1.73	2.86	23.73	14476	8.987	0.17	NA	0.037	0.178	0.697	154.505
115	1	115	1.741	2.848	23.94	14587	9.003	0.158	NA	0.016	0.076	-48.834	-49.532
116	1	116	1.7	2.842	24.15	19244	9.044	0.156	NA	0.042	0.198	-170.418	-121.584
117	1	117	1.815	2.797	24.36	20119	9.168	0.132	NA	0.123	0.587	-21.285	149.133
118	1	118	1.767	2.812	24.57	21570	9.217	0.125	NA	0.05	0.237	162.163	-176.552
119	1	119	1.882	2.879	24.78	20561	9.351	0.239	NA	0.133	0.635	30.418	-131.744
120	1	120	1.799	2.899	24.99	18788	9.437	0.217	NA	0.086	0.409	167.066	136.648
121	1	121	1.817	2.846	25.2	16925	9.492	0.175	NA	0.055	0.263	-71.137	121.796
122	1	122	1.68	2.784	25.41	18233	9.642	0.109	NA	0.15	0.716	-155.448	-84.311
123	1	123	1.699	2.76	25.62	17194	9.673	0.079	NA	0.031	0.147	-51.621	103.827
124	1	124	1.676	2.762	25.83	13879	9.696	0.094	NA	0.023	0.11	174.106	-134.273
125	1	125	1.709	2.801	26.04	14568	9.748	0.114	NA	0.052	0.246	49.359	-124.747
126	1	126	1.617	2.908	26.25	11187	9.89	0.249	NA	0.142	0.675	130.947	81.588
127	1	127	1.667	2.793	26.46	17275	10.015	0.124	NA	0.126	0.598	-66.31	162.743
128	1	128	1.718	2.8	26.67	20096	10.067	0.111	NA	0.052	0.246	7.316	73.626
129	1	129	1.723	2.787	26.88	18835	10.08	0.098	NA	0.013	0.064	-68.991	-76.308
130	1	130	1.783	2.903	27.09	22289	10.211	0.217	NA	0.13	0.62	62.529	131.52
131	1	131	1.715	2.768	27.3	16383	10.362	0.08	NA	0.151	0.721	-116.869	-179.399
132	1	132	1.752	2.795	27.51	17271	10.408	0.106	NA	0.046	0.219	36.435	153.304
133	1	133	1.807	2.813	27.72	16328	10.465	0.141	NA	0.057	0.273	17.754	-18.68
134	1	134	1.786	2.752	27.93	22946	10.53	0.079	NA	0.065	0.308	-108.729	-126.484
135	1	135	1.754	2.752	28.14	14734	10.562	0.064	NA	0.032	0.151	178.628	-72.643
136	1	136	1.714	2.813	28.35	16629	10.635	0.125	NA	0.073	0.347	123.662	-54.966
137	1	137	1.759	2.802	28.56	20840	10.681	0.114	NA	0.047	0.222	-13.311	-136.973
138	1	138	1.76	2.805	28.77	15562	10.684	0.117	NA	0.003	0.013	76.683	89.993
139	1	139	1.721	2.856	28.98	14993	10.748	0.166	NA	0.064	0.306	127.15	50.468
140	1	140	1.766	2.745	29.19	8234	10.868	0.062	NA	0.12	0.572	-68.088	164.762
141	1	141	1.662	2.837	29.4	16093	11.007	0.165	NA	0.139	0.662	138.283	-153.63
142	1	142	1.775	2.614	29.61	15327	11.258	0.086	NA	0.251	1.194	-63.085	158.632
143	1	143	1.755	2.649	29.82	11991	11.299	0.045	NA	0.041	0.194	119.451	-177.464
144	1	144	1.719	2.699	30.03	14739	11.36	0.02	NA	0.062	0.295	126.098	6.647
145	1	145	1.687	2.677	30.24	17066	11.4	0.052	NA	0.039	0.186	-144.894	89.009
146	1	146	1.684	2.718	30.45	18146	11.441	0.06	NA	0.041	0.197	94.455	-120.652
147	1	147	1.784	2.622	30.66	22700	11.579	0.083	NA	0.138	0.659	-43.777	-138.231
148	1	148	1.711	2.703	30.87	17376	11.688	0.028	NA	0.109	0.518	131.645	175.422
149	1	149	1.732	2.65	31.08	18722	11.745	0.041	NA	0.057	0.272	-68.73	159.624
150	1	150	1.688	2.66	31.29	15925	11.791	0.057	NA	0.045	0.216	167.141	-124.129
151	1	151	1.646	2.78	31.5	19404	11.918	0.127	NA	0.127	0.606	109.095	-58.046
152	1	152	1.681	2.732	31.71	19155	11.977	0.07	NA	0.059	0.282	-54.512	-163.606
153	1	153	1.668	2.907	31.92	15590	12.153	0.227	NA	0.176	0.837	93.96	148.472
154	1	154	1.615	2.997	32.13	21216	12.257	0.33	NA	0.104	0.496	120.876	26.917
155	1	155	1.584	3.004	32.34	21568	12.289	0.349	NA	0.032	0.153	166.487	45.61
156	1	156	1.598	2.965	32.55	18762	12.331	0.307	NA	0.042	0.2	-69.425	124.088
157	1	157	1.633	2.955	32.76	15379	12.367	0.284	NA	0.036	0.17	-16.18	53.245
158	1	158	1.716	2.685	32.97	1864	12.65	0.022	NA	0.283	1.346	-72.925	-56.745
159	1	159	1.725	2.82	33.18	2500	12.785	0.13	NA	0.135	0.643	86.103	159.028
160	1	160	1.719	2.808	33.39	2071	12.797	0.119	NA	0.012	0.059	-116.547	157.35
161	1	161	1.704	2.929	33.6	13149	12.918	0.241	NA	0.121	0.578	97.248	-146.205
162	1	162	1.708	2.826	33.81	4927	13.022	0.138	NA	0.103	0.491	-87.856	174.896
163	1	163	1.678	2.882	34.02	9623	13.085	0.2	NA	0.063	0.302	118.259	-153.885
164	1	164	1.673	2.84	34.23	4194	13.127	0.163	NA	0.042	0.199	-96.995	144.746
165	1	165	1.704	2.85	34.44	2156	13.16	0.163	NA	0.033	0.157	17.466	114.461
166	1	166	1.712	2.736	34.65	5175	13.274	0.052	NA	0.114	0.542	-86.252	-103.718
167	1	167	1.653	2.81	34.86	4544	13.368	0.146	NA	0.094	0.448	128.719	-145.029
168	1	168	1.659	2.842	35.07	8573	13.401	0.17	NA	0.033	0.156	78.338	-50.381
169	1	169	1.671	2.88	35.28	8401	13.44	0.2	NA	0.039	0.187	73.093	-5.245
170	1	170	1.589	3.016	35.49	12290	13.599	0.357	NA	0.159	0.757	120.934	47.841
171	1	171	1.687	2.843	35.7	8893	13.797	0.161	NA	0.198	0.945	-60.406	178.66
172	1	172	1.801	2.747	35.91	1198	13.946	0.085	NA	0.149	0.71	-40.417	19.989
173	1	173	1.745	2.939	36.12	5538	14.146	0.248	NA	0.2	0.951	106.147	146.564
174	1	174	1.746	2.868	36.33	4697	14.216	0.178	NA	0.07	0.333	-88.969	164.884
175	1	175	1.8	2.708	36.54	2387	14.386	0.065	NA	0.169	0.807	-71.68	17.289
176	1	176	1.777	2.706	36.75	1813	14.408	0.043	NA	0.022	0.107	-175.881	-104.201
177	1	177	1.836	2.701	36.96	1427	14.467	0.1	NA	0.059	0.281	-5.105	170.776
178	1	178	1.668	2.859	37.17	1819	14.698	0.182	NA	0.231	1.1	136.608	141.713
179	1	179	1.654	2.841	37.38	1316	14.721	0.172	NA	0.023	0.11	-127.727	95.665
180	1	180	1.657	2.824	37.59	2850	14.739	0.155	NA	0.018	0.084	-78.896	48.832
181	1	181	1.712	2.806	37.8	3131	14.796	0.118	NA	0.058	0.274	-17.911	60.985
182	1	182	1.761	2.654	38.01	1380	14.956	0.044	NA	0.16	0.761	-72.136	-54.225
183	1	183	1.831	2.583	38.22	2086	15.056	0.143	NA	0.1	0.476	-45.494	26.642
184	1	184	1.821	2.63	38.43	1527	15.104	0.104	NA	0.048	0.229	102.825	148.319
185	1	185	1.964	2.399	38.64	7025	15.376	0.37	NA	0.272	1.293	-58.2	-161.025
186	1	186	2.01	2.321	38.85	15551	15.467	0.46	NA	0.091	0.433	-59.113	-0.913
187	1	187	2.036	2.303	39.06	13640	15.498	0.49	NA	0.031	0.149	-34.58	24.534
188	1	188	2.068	2.322	39.27	10839	15.535	0.496	NA	0.037	0.178	30.158	64.738
189	1	189	2.034	2.304	39.48	17868	15.574	0.487	NA	0.039	0.185	-153.702	176.14
190	1	190	2.016	2.312	39.69	14246	15.594	0.47	NA	0.019	0.093	156.479	-49.819
191	1	191	1.998	2.299	39.9	12375	15.616	0.471	NA	0.022	0.105	-143.419	60.102
192	1	192	1.967	2.309	40.11	14440	15.649	0.445	NA	0.033	0.157	161.991	-54.59
193	1	193	1.966	2.318	40.32	14717	15.657	0.438	NA	0.009	0.041	91.832	-70.159
194	1	194	1.922	2.413	40.53	8038	15.762	0.334	NA	0.105	0.5	115.107	23.274
195	1	195	2.009	2.325	40.74	15543	15.886	0.455	NA	0.123	0.588	-45.17	-160.276
196	1	196	2.005	2.33	40.95	15118	15.892	0.45	NA	0.006	0.028	134.137	179.307
197	1	197	1.957	2.334	41.16	12733	15.939	0.42	NA	0.048	0.227	175.074	40.937
198	1	198	1.97	2.327	41.37	14182	15.953	0.432	NA	0.014	0.067	-28.596	156.33
199	1	199	1.962	2.301	41.58	19106	15.98	0.45	NA	0.027	0.129	-107.031	-78.434
200	1	200	2.011	2.315	41.79	15648	16.032	0.465	NA	0.051	0.244	15.906	122.937
