# Supplementary material for: Random sub-diffusion and capture of genes by the nuclear pore reduces dynamics and coordinates inter-chromosomal movement
Source: eLife. 2021 May 18;10:e66238. doi: 10.7554/eLife.66238 (PMC8195609; doi:10.7554/eLife.66238)
Supplement: Figure 6—source data 1. [file elife-66238-fig6-data1.zip › CLUST_DB/CLUST_HIS4dip_MinusH/200206_QuickCap_H4dip_MinusH_Sec_09.csv]

Nr	TID	PID	x [micron]	y [micron]	t [sec]	I [val]	Len [micron]	D2S [micron]	D2R [micron]	D2P [micron]	v [micron/sec]	α [deg]	Δα [deg]
1	1	1	1.987	3.034	0	7496	0	0	NA	NA	NA	NA	NA
2	1	2	2.021	3.025	0.21	10449	0.035	0.035	NA	0.035	0.167	-15.894	NA
3	1	3	2.034	3.057	0.42	11234	0.07	0.052	NA	0.035	0.166	68.57	84.464
4	1	4	1.982	3.038	0.63	9585	0.125	0.007	NA	0.055	0.263	-159.898	131.533
5	1	5	1.977	2.971	0.84	11153	0.192	0.064	NA	0.067	0.319	-94.48	65.418
6	1	6	1.91	3.082	1.05	8232	0.321	0.091	NA	0.129	0.613	121.147	-144.373
7	1	7	2.006	3.012	1.26	11426	0.44	0.029	NA	0.119	0.565	-35.739	-156.886
8	1	8	1.961	3.022	1.47	10216	0.486	0.029	NA	0.046	0.22	167.862	-156.399
9	1	9	1.993	3.037	1.68	10976	0.521	0.006	NA	0.035	0.167	25.076	-142.786
10	1	10	1.971	3.001	1.89	10941	0.563	0.037	NA	0.042	0.2	-120.498	-145.574
11	1	11	2.006	3.003	2.1	9642	0.597	0.037	NA	0.034	0.163	3.126	123.624
12	1	12	2.054	2.995	2.31	10589	0.646	0.078	NA	0.049	0.236	-8.922	-12.048
13	1	13	1.986	3.05	2.52	6660	0.734	0.016	NA	0.088	0.418	140.789	149.711
14	1	14	2.047	3.011	2.73	17346	0.807	0.064	NA	0.072	0.345	-33.17	-173.959
15	1	15	1.998	3.041	2.94	7874	0.864	0.013	NA	0.058	0.275	148.658	-178.173
16	1	16	1.885	3.101	3.15	6474	0.992	0.122	NA	0.128	0.608	151.811	3.153
17	1	17	1.985	3.176	3.36	4403	1.116	0.142	NA	0.124	0.593	36.926	-114.884
18	1	18	1.917	3.219	3.57	2833	1.196	0.197	NA	0.08	0.381	147.456	110.53
19	1	19	1.915	3.167	3.78	6830	1.248	0.151	NA	0.052	0.248	-93.019	119.525
20	1	20	1.981	3.219	3.99	4040	1.333	0.185	NA	0.085	0.404	38.193	131.212
21	1	21	2.019	3.119	4.2	10794	1.44	0.091	NA	0.107	0.509	-69.371	-107.564
22	1	22	2.039	3.103	4.41	17960	1.466	0.086	NA	0.026	0.122	-38.925	30.446
23	1	23	2.074	3.13	4.62	34585	1.51	0.129	NA	0.044	0.211	37.415	76.34
24	1	24	2.095	3.109	4.83	33666	1.54	0.131	NA	0.03	0.141	-45.742	-83.157
25	1	25	2.094	3.108	5.04	33393	1.541	0.13	NA	0.001	0.007	-104.39	-58.648
26	1	26	2.061	3.117	5.25	33184	1.576	0.111	NA	0.035	0.166	163.659	-91.951
27	1	27	2.097	3.12	5.46	33540	1.612	0.139	NA	0.036	0.171	4.575	-159.083
28	1	28	2.081	3.084	5.67	33632	1.651	0.106	NA	0.039	0.188	-113.428	-118.004
29	1	29	2.096	3.089	5.88	33877	1.667	0.122	NA	0.016	0.075	17.269	130.698
30	1	30	2.112	3.102	6.09	33218	1.688	0.143	NA	0.021	0.101	39.328	22.059
31	1	31	2.095	3.105	6.3	33892	1.706	0.129	NA	0.018	0.086	170.182	130.854
32	1	32	2.095	3.103	6.51	33753	1.708	0.128	NA	0.002	0.009	-90.436	99.381
33	1	33	2.118	3.139	6.72	29331	1.751	0.168	NA	0.043	0.203	56.514	146.95
34	1	34	2.141	3.124	6.93	33440	1.778	0.178	NA	0.027	0.128	-33.211	-89.725
35	1	35	2.129	3.109	7.14	33260	1.796	0.161	NA	0.019	0.09	-126.975	-93.764
36	1	36	2.142	3.108	7.35	32300	1.81	0.172	NA	0.013	0.062	-6.097	120.878
37	1	37	2.1	3.131	7.56	31874	1.858	0.149	NA	0.048	0.231	151.288	157.385
38	1	38	2.123	3.113	7.77	30922	1.887	0.158	NA	0.03	0.14	-37.156	171.556
39	1	39	2.139	3.105	7.98	31837	1.905	0.167	NA	0.018	0.085	-28.724	8.432
40	1	40	2.168	3.094	8.19	33038	1.936	0.191	NA	0.031	0.148	-20.003	8.721
41	1	41	2.158	3.11	8.4	33092	1.956	0.187	NA	0.019	0.092	123.643	143.646
42	1	42	2.132	3.121	8.61	29405	1.983	0.169	NA	0.027	0.13	157.08	33.436
43	1	43	2.132	3.111	8.82	27680	1.993	0.164	NA	0.01	0.047	-92.574	110.346
44	1	44	2.096	3.118	9.03	26779	2.03	0.137	NA	0.037	0.176	168.282	-99.144
45	1	45	2.132	3.127	9.24	24537	2.068	0.172	NA	0.038	0.179	12.958	-155.324
46	1	46	2.099	3.155	9.45	32846	2.111	0.165	NA	0.044	0.209	139.288	126.33
47	1	47	2.084	3.126	9.66	26719	2.145	0.133	NA	0.033	0.159	-117.054	103.658
48	1	48	2.092	3.097	9.87	30233	2.175	0.122	NA	0.03	0.143	-74.288	42.766
49	1	49	2.036	3.127	10.08	34048	2.238	0.104	NA	0.064	0.303	152.075	-133.637
50	1	50	2.075	3.136	10.29	31025	2.279	0.135	NA	0.041	0.193	13.151	-138.924
51	1	51	2.088	3.139	10.5	28202	2.292	0.146	NA	0.013	0.062	16.229	3.078
52	1	52	2.095	3.091	10.71	32622	2.341	0.122	NA	0.05	0.236	-81.456	-97.686
53	1	53	2.095	3.141	10.92	34035	2.392	0.152	NA	0.051	0.241	90.583	172.039
54	1	54	2.095	3.21	11.13	33860	2.461	0.206	NA	0.069	0.328	89.955	-0.628
55	1	55	2.046	3.227	11.34	32326	2.512	0.201	NA	0.051	0.244	161.043	71.088
56	1	56	2.093	3.206	11.55	33920	2.564	0.202	NA	0.052	0.246	-24.165	174.792
57	1	57	2.064	3.2	11.76	33184	2.594	0.183	NA	0.03	0.143	-170.008	-145.843
58	1	58	2.073	3.212	11.97	34393	2.609	0.198	NA	0.015	0.072	51.661	-138.332
59	1	59	2.033	3.183	12.18	33011	2.659	0.155	NA	0.05	0.238	-143.577	164.763
60	1	60	2.026	3.178	12.39	33339	2.667	0.149	NA	0.008	0.039	-145.242	-1.666
61	1	61	2.051	3.142	12.6	33346	2.711	0.125	NA	0.044	0.208	-56.222	89.021
62	1	62	2.033	3.108	12.81	26284	2.75	0.086	NA	0.039	0.184	-117.656	-61.434
63	1	63	2.04	3.134	13.02	32565	2.777	0.113	NA	0.027	0.129	74.647	-167.697
64	1	64	2.036	3.177	13.23	33194	2.82	0.151	NA	0.043	0.205	94.934	20.287
65	1	65	2.019	3.12	13.44	32874	2.879	0.091	NA	0.059	0.282	-106.799	158.268
66	1	66	1.998	3.1	13.65	33888	2.908	0.066	NA	0.029	0.14	-136.383	-29.585
67	1	67	2.019	3.18	13.86	33501	2.992	0.149	NA	0.083	0.397	75.405	-148.212
68	1	68	2.056	3.217	14.07	32870	3.044	0.195	NA	0.052	0.248	44.122	-31.282
69	1	69	2.049	3.179	14.28	33550	3.082	0.157	NA	0.038	0.182	-99.912	-144.035
70	1	70	2.099	3.174	14.49	32492	3.132	0.179	NA	0.05	0.236	-5.724	94.188
71	1	71	2.07	3.148	14.7	33625	3.17	0.141	NA	0.038	0.183	-138.039	-132.315
72	1	72	2.095	3.171	14.91	34423	3.203	0.174	NA	0.033	0.159	42.675	-179.286
73	1	73	2.025	3.145	15.12	34250	3.277	0.117	NA	0.074	0.353	-159.847	157.479
74	1	74	2.002	3.182	15.33	34116	3.321	0.148	NA	0.044	0.208	122.912	-77.241
75	1	75	2.042	3.167	15.54	33369	3.364	0.143	NA	0.043	0.206	-20.465	-143.377
76	1	76	2.069	3.145	15.75	30455	3.399	0.138	NA	0.035	0.166	-39.1	-18.635
77	1	77	2.009	3.157	15.96	30781	3.461	0.125	NA	0.061	0.293	168.364	-152.536
78	1	78	2.067	3.166	16.17	33009	3.519	0.154	NA	0.059	0.279	9.005	-159.359
79	1	79	2.058	3.17	16.38	33203	3.528	0.153	NA	0.009	0.042	157.856	148.851
80	1	80	2.004	3.141	16.59	34560	3.589	0.108	NA	0.061	0.293	-151.585	50.558
81	1	81	2.001	3.15	16.8	34382	3.599	0.116	NA	0.01	0.046	110.045	-98.369
82	1	82	1.978	3.166	17.01	32211	3.627	0.132	NA	0.028	0.133	144.501	34.455
83	1	83	1.933	3.232	17.22	30862	3.707	0.205	NA	0.08	0.383	124.475	-20.025
84	1	84	1.979	3.253	17.43	27389	3.758	0.218	NA	0.05	0.239	24.137	-100.339
85	1	85	2.027	3.231	17.64	28063	3.81	0.201	NA	0.053	0.252	-23.679	-47.816
86	1	86	2.066	3.266	17.85	18715	3.863	0.245	NA	0.052	0.249	41.261	64.94
87	1	87	2.054	3.283	18.06	28817	3.884	0.257	NA	0.021	0.101	127.095	85.834
88	1	88	2.04	3.332	18.27	17156	3.935	0.302	NA	0.051	0.242	105.479	-21.616
89	1	89	2.024	3.302	18.48	33582	3.968	0.27	NA	0.033	0.159	-117.949	136.572
90	1	90	1.945	3.356	18.69	28691	4.064	0.324	NA	0.096	0.456	145.892	-96.16
91	1	91	1.975	3.278	18.9	31438	4.147	0.244	NA	0.083	0.398	-69.083	145.025
92	1	92	2.031	3.319	19.11	28044	4.217	0.288	NA	0.069	0.33	36.205	105.288
93	1	93	1.995	3.327	19.32	28674	4.253	0.292	NA	0.037	0.174	167.401	131.196
94	1	94	2.025	3.357	19.53	30158	4.296	0.325	NA	0.043	0.203	45.685	-121.716
95	1	95	2.011	3.338	19.74	31170	4.32	0.304	NA	0.024	0.114	-125.662	-171.346
96	1	96	1.99	3.402	19.95	26769	4.388	0.368	NA	0.068	0.322	108.056	-126.282
97	1	97	1.919	3.356	20.16	16738	4.472	0.329	NA	0.085	0.404	-147.258	104.685
98	1	98	2.016	3.387	20.37	30244	4.575	0.354	NA	0.102	0.487	17.708	164.967
99	1	99	1.992	3.297	20.58	20582	4.668	0.263	NA	0.093	0.443	-105.328	-123.036
100	1	100	2.037	3.346	20.79	31168	4.734	0.316	NA	0.067	0.317	46.952	152.28
101	1	101	1.998	3.36	21	26171	4.776	0.326	NA	0.042	0.199	159.914	112.962
102	1	102	2.003	3.399	21.21	34030	4.815	0.365	NA	0.038	0.183	81.756	-78.159
103	1	103	2.019	3.44	21.42	31820	4.859	0.407	NA	0.044	0.211	69.215	-12.541
104	1	104	2.07	3.432	21.63	29915	4.91	0.407	NA	0.051	0.244	-8.284	-77.5
105	1	105	2.08	3.445	21.84	23790	4.927	0.422	NA	0.016	0.078	52.348	60.633
106	1	106	2.066	3.489	22.05	33169	4.972	0.462	NA	0.046	0.217	107.455	55.107
107	1	107	2.07	3.464	22.26	31731	4.997	0.438	NA	0.025	0.119	-79.805	172.739
108	1	108	2.082	3.511	22.47	34389	5.045	0.486	NA	0.048	0.228	75.891	155.697
109	1	109	2.08	3.547	22.68	34338	5.082	0.521	NA	0.036	0.173	92.786	16.895
110	1	110	2.042	3.552	22.89	33467	5.12	0.52	NA	0.038	0.182	173.043	80.257
111	1	111	2.074	3.515	23.1	34278	5.168	0.489	NA	0.048	0.23	-49.347	137.609
112	1	112	2.09	3.579	23.31	33979	5.234	0.554	NA	0.066	0.313	75.764	125.111
113	1	113	2.112	3.608	23.52	33452	5.271	0.587	NA	0.037	0.175	52.931	-22.832
114	1	114	2.077	3.619	23.73	34244	5.308	0.591	NA	0.037	0.176	163.003	110.072
115	1	115	2.126	3.637	23.94	34050	5.36	0.618	NA	0.052	0.248	19.849	-143.154
116	1	116	2.12	3.615	24.15	33815	5.382	0.596	NA	0.022	0.106	-105.469	-125.318
117	1	117	2.084	3.648	24.36	34560	5.431	0.621	NA	0.049	0.232	138.081	-116.45
118	1	118	2.164	3.633	24.57	34133	5.512	0.624	NA	0.081	0.387	-10.401	-148.482
119	1	119	2.163	3.683	24.78	34327	5.561	0.672	NA	0.05	0.236	91.234	101.636
120	1	120	2.133	3.689	24.99	33533	5.592	0.671	NA	0.031	0.148	167.343	76.108
121	1	121	2.152	3.681	25.2	30331	5.613	0.667	NA	0.021	0.099	-23.93	168.727
122	1	122	2.136	3.694	25.41	26515	5.633	0.676	NA	0.02	0.096	140.002	163.932
123	1	123	2.119	3.73	25.62	33559	5.673	0.708	NA	0.04	0.19	114.849	-25.153
124	1	124	2.126	3.698	25.83	33407	5.706	0.678	NA	0.033	0.157	-78.941	166.21
125	1	125	2.179	3.736	26.04	34178	5.772	0.728	NA	0.065	0.312	35.717	114.658
126	1	126	2.084	3.676	26.25	34065	5.884	0.649	NA	0.112	0.534	-147.732	176.55
127	1	127	2.113	3.732	26.46	34058	5.947	0.709	NA	0.063	0.302	62.375	-149.893
128	1	128	2.142	3.714	26.67	33431	5.981	0.697	NA	0.034	0.161	-32.929	-95.304
129	1	129	2.199	3.788	26.88	33544	6.075	0.783	NA	0.094	0.446	52.293	85.222
130	1	130	2.139	3.806	27.09	33015	6.137	0.787	NA	0.063	0.3	163.29	110.997
131	1	131	2.165	3.815	27.3	32610	6.165	0.801	NA	0.028	0.132	18.694	-144.596
132	1	132	2.166	3.832	27.51	33341	6.182	0.817	NA	0.017	0.08	87.638	68.944
133	1	133	2.14	3.89	27.72	33030	6.246	0.87	NA	0.064	0.305	113.849	26.211
134	1	134	2.193	3.884	27.93	33966	6.299	0.874	NA	0.053	0.254	-6.894	-120.743
135	1	135	2.18	3.856	28.14	34303	6.33	0.844	NA	0.031	0.147	-113.925	-107.031
136	1	136	2.217	3.903	28.35	33504	6.39	0.898	NA	0.059	0.283	52.097	166.021
137	1	137	2.194	3.886	28.56	33887	6.418	0.876	NA	0.028	0.134	-143.622	164.282
138	1	138	2.176	3.964	28.77	33589	6.498	0.949	NA	0.08	0.383	102.975	-113.403
139	1	139	2.171	3.984	28.98	34286	6.519	0.967	NA	0.02	0.097	103.798	0.823
140	1	140	2.196	3.97	29.19	33866	6.547	0.959	NA	0.029	0.136	-29.567	-133.365
141	1	141	2.179	3.991	29.4	33706	6.574	0.976	NA	0.027	0.129	127.831	157.398
142	1	142	2.136	3.945	29.61	33260	6.637	0.923	NA	0.063	0.3	-133.054	99.115
143	1	143	2.174	3.958	29.82	30474	6.677	0.942	NA	0.039	0.187	18.164	151.218
144	1	144	2.226	3.988	30.03	33145	6.737	0.983	NA	0.06	0.288	29.85	11.685
145	1	145	2.161	3.949	30.24	31334	6.813	0.931	NA	0.076	0.36	-148.992	-178.842
146	1	146	2.103	3.967	30.45	27197	6.874	0.94	NA	0.062	0.294	162.382	-48.625
147	1	147	2.102	3.961	30.66	34425	6.881	0.934	NA	0.006	0.03	-90.147	107.471
148	1	148	2.161	3.958	30.87	29495	6.94	0.94	NA	0.059	0.28	-3.246	86.901
149	1	149	2.138	3.99	31.08	28616	6.98	0.968	NA	0.04	0.191	125.759	129.005
150	1	150	2.112	4.001	31.29	33866	7.007	0.975	NA	0.027	0.131	157.335	31.576
151	1	151	2.118	3.986	31.5	33542	7.023	0.96	NA	0.016	0.077	-70.911	131.755
152	1	152	2.061	3.97	31.71	32977	7.083	0.938	NA	0.059	0.282	-164.441	-93.53
153	1	153	2.084	4.019	31.92	34468	7.136	0.989	NA	0.054	0.257	64.899	-130.66
154	1	154	2.102	4.027	32.13	33670	7.156	0.999	NA	0.02	0.095	25.348	-39.55
155	1	155	2.13	3.987	32.34	33678	7.205	0.964	NA	0.049	0.232	-54.972	-80.321
156	1	156	2.153	4.049	32.55	33431	7.271	1.028	NA	0.066	0.313	69.17	124.142
157	1	157	2.14	4.081	32.76	27874	7.306	1.058	NA	0.035	0.167	111.975	42.806
158	1	158	2.109	4.099	32.97	34092	7.341	1.071	NA	0.035	0.168	149.948	37.973
159	1	159	2.063	4.081	33.18	32038	7.39	1.049	NA	0.049	0.234	-158.812	51.24
160	1	160	2.043	4.122	33.39	26894	7.436	1.089	NA	0.046	0.217	117.006	-84.182
161	1	161	2.055	4.119	33.6	33755	7.449	1.087	NA	0.013	0.061	-12.162	-129.168
162	1	162	2.085	4.124	33.81	34199	7.479	1.094	NA	0.03	0.144	9.875	22.037
163	1	163	2.095	4.146	34.02	34651	7.503	1.117	NA	0.025	0.117	65.07	55.195
164	1	164	2.071	4.166	34.23	33399	7.535	1.135	NA	0.031	0.149	141.38	76.31
165	1	165	2.036	4.155	34.44	33981	7.572	1.122	NA	0.037	0.176	-163.461	55.159
166	1	166	2.05	4.179	34.65	33736	7.599	1.147	NA	0.028	0.133	59.854	-136.684
167	1	167	2.03	4.14	34.86	33484	7.643	1.107	NA	0.044	0.209	-116.299	-176.153
168	1	168	2.073	4.143	35.07	34231	7.686	1.112	NA	0.043	0.203	3.179	119.478
169	1	169	2.099	4.14	35.28	29273	7.712	1.112	NA	0.026	0.125	-4.445	-7.624
170	1	170	2.103	4.182	35.49	29254	7.753	1.153	NA	0.041	0.197	84.148	88.594
171	1	171	2.062	4.202	35.7	29760	7.799	1.17	NA	0.046	0.217	153.411	69.263
172	1	172	2.075	4.139	35.91	25990	7.863	1.108	NA	0.064	0.307	-78.984	127.605
173	1	173	2.141	4.156	36.12	20398	7.933	1.132	NA	0.069	0.329	14.155	93.139
174	1	174	2.154	4.187	36.33	32354	7.967	1.165	NA	0.034	0.162	67.89	53.735
175	1	175	2.166	4.192	36.54	34624	7.98	1.172	NA	0.013	0.062	21.929	-45.961
176	1	176	2.135	4.195	36.75	30690	8.011	1.17	NA	0.032	0.15	174.697	152.768
177	1	177	2.127	4.209	36.96	29988	8.027	1.183	NA	0.016	0.076	118.557	-56.14
178	1	178	2.192	4.228	37.17	34103	8.095	1.212	NA	0.068	0.322	16.665	-101.892
179	1	179	2.176	4.251	37.38	34500	8.123	1.231	NA	0.028	0.133	126.262	109.597
180	1	180	2.121	4.268	37.59	33849	8.18	1.241	NA	0.057	0.274	162.693	36.431
181	1	181	2.156	4.223	37.8	33570	8.238	1.201	NA	0.058	0.274	-51.723	145.583
182	1	182	2.162	4.248	38.01	29171	8.264	1.227	NA	0.026	0.125	78.29	130.014
183	1	183	2.142	4.259	38.22	26784	8.286	1.235	NA	0.022	0.107	150.994	72.704
184	1	184	2.149	4.246	38.43	27526	8.302	1.222	NA	0.015	0.074	-62.483	146.523
185	1	185	2.11	4.3	38.64	30911	8.369	1.272	NA	0.067	0.32	125.965	-171.552
186	1	186	2.147	4.283	38.85	32861	8.41	1.259	NA	0.041	0.195	-24.734	-150.699
187	1	187	2.162	4.274	39.06	29137	8.428	1.252	NA	0.018	0.084	-30.084	-5.349
188	1	188	2.091	4.268	39.27	25681	8.5	1.238	NA	0.072	0.343	-175.47	-145.386
189	1	189	2.075	4.285	39.48	28087	8.523	1.254	NA	0.023	0.109	131.565	-52.965
190	1	190	2.069	4.29	39.69	27645	8.531	1.258	NA	0.008	0.038	147.786	16.221
191	1	191	2.094	4.3	39.9	28360	8.558	1.271	NA	0.028	0.132	22.519	-125.268
192	1	192	2.04	4.29	40.11	25576	8.614	1.257	NA	0.056	0.264	-169.317	168.164
193	1	193	1.991	4.324	40.32	30022	8.673	1.29	NA	0.059	0.281	144.895	-45.787
194	1	194	2.019	4.318	40.53	30922	8.702	1.284	NA	0.029	0.137	-13.051	-157.947
195	1	195	1.987	4.359	40.74	25173	8.755	1.325	NA	0.053	0.252	127.683	140.734
196	1	196	1.95	4.353	40.95	28401	8.793	1.32	NA	0.038	0.181	-170.981	61.337
197	1	197	1.984	4.367	41.16	29538	8.83	1.333	NA	0.037	0.178	22.142	-166.877
198	1	198	2.022	4.359	41.37	22310	8.869	1.326	NA	0.039	0.186	-11.907	-34.049
199	1	199	2.02	4.416	41.58	28782	8.925	1.382	NA	0.056	0.268	92.414	104.321
200	1	200	1.985	4.409	41.79	35293	8.961	1.375	NA	0.036	0.171	-169.66	97.926
