# Supplementary material for: Random sub-diffusion and capture of genes by the nuclear pore reduces dynamics and coordinates inter-chromosomal movement
Source: eLife. 2021 May 18;10:e66238. doi: 10.7554/eLife.66238 (PMC8195609; doi:10.7554/eLife.66238)
Supplement: Figure 6—source data 1. [file elife-66238-fig6-data1.zip › CLUST_DB/CLUST_HIS4dip_MinusH/200206_QuickCap_H4dip_MinusH_Sec_10.csv]

Nr	TID	PID	x [micron]	y [micron]	t [sec]	I [val]	Len [micron]	D2S [micron]	D2R [micron]	D2P [micron]	v [micron/sec]	α [deg]	Δα [deg]
1	1	1	2.125	1.961	0	33292	0	0	NA	NA	NA	NA	NA
2	1	2	2.072	2.006	0.21	30152	0.07	0.07	NA	0.07	0.332	139.658	NA
3	1	3	2.068	1.976	0.42	33405	0.1	0.059	NA	0.03	0.145	-97.39	122.952
4	1	4	2.098	2.023	0.63	33354	0.156	0.067	NA	0.056	0.267	56.949	154.339
5	1	5	2.09	2.018	0.84	27620	0.166	0.067	NA	0.009	0.044	-149.055	153.996
6	1	6	2.135	2.046	1.05	32351	0.218	0.085	NA	0.052	0.249	31.455	-179.49
7	1	7	2.116	2.064	1.26	33922	0.245	0.103	NA	0.027	0.127	136.073	104.619
8	1	8	2.06	2.045	1.47	32870	0.304	0.106	NA	0.059	0.282	-160.687	63.24
9	1	9	2.07	2.056	1.68	33179	0.32	0.11	NA	0.016	0.075	48.201	-151.112
10	1	10	2.067	2.055	1.89	32672	0.323	0.11	NA	0.003	0.016	-161.856	149.943
11	1	11	2.075	2.027	2.1	34741	0.352	0.082	NA	0.03	0.141	-74.459	87.397
12	1	12	2.1	2.06	2.31	33883	0.394	0.102	NA	0.042	0.198	52.531	126.99
13	1	13	2.108	2.084	2.52	31327	0.419	0.124	NA	0.025	0.12	73.194	20.663
14	1	14	2.108	2.107	2.73	30777	0.442	0.147	NA	0.023	0.108	88.207	15.013
15	1	15	2.127	2.097	2.94	33555	0.463	0.136	NA	0.021	0.098	-26.535	-114.742
16	1	16	2.086	2.078	3.15	32155	0.508	0.123	NA	0.045	0.215	-154.795	-128.26
17	1	17	2.105	2.051	3.36	34099	0.541	0.092	NA	0.033	0.157	-54.772	100.023
18	1	18	2.091	2.086	3.57	34481	0.578	0.129	NA	0.037	0.176	111.612	166.384
19	1	19	2.08	2.083	3.78	31707	0.589	0.129	NA	0.011	0.054	-164.473	83.914
20	1	20	2.088	2.03	3.99	34308	0.642	0.078	NA	0.053	0.254	-81.501	82.972
21	1	21	2.103	2.073	4.2	32260	0.688	0.114	NA	0.045	0.217	70.337	151.838
22	1	22	2.121	2.06	4.41	33924	0.709	0.099	NA	0.021	0.102	-34.505	-104.842
23	1	23	2.136	2.054	4.62	33504	0.725	0.094	NA	0.016	0.076	-23.211	11.295
24	1	24	2.105	2.032	4.83	32125	0.764	0.073	NA	0.039	0.183	-144.255	-121.044
25	1	25	2.087	2.015	5.04	33356	0.788	0.066	NA	0.024	0.115	-137.682	6.573
26	1	26	2.13	2.025	5.25	33804	0.833	0.064	NA	0.045	0.213	12.09	149.772
27	1	27	2.076	2.046	5.46	34587	0.891	0.098	NA	0.059	0.279	158.449	146.359
28	1	28	2.134	2.038	5.67	33480	0.95	0.078	NA	0.059	0.279	-8.017	-166.466
29	1	29	2.125	2.072	5.88	33838	0.985	0.111	NA	0.035	0.168	104.797	112.814
30	1	30	2.12	2.048	6.09	31650	1.01	0.087	NA	0.024	0.116	-101.247	153.956
31	1	31	2.153	2.062	6.3	33685	1.045	0.104	NA	0.035	0.169	22.452	123.7
32	1	32	2.15	2.032	6.51	31720	1.075	0.075	NA	0.03	0.144	-96.281	-118.733
33	1	33	2.154	2.073	6.72	24507	1.116	0.115	NA	0.041	0.196	83.527	179.808
34	1	34	2.115	2.07	6.93	34340	1.156	0.11	NA	0.04	0.188	-176.902	99.571
35	1	35	2.112	2.084	7.14	34163	1.17	0.123	NA	0.014	0.066	103.223	-79.875
36	1	36	2.174	2.105	7.35	31675	1.235	0.152	NA	0.066	0.313	18.321	-84.902
37	1	37	2.181	2.078	7.56	28264	1.263	0.13	NA	0.028	0.132	-74.939	-93.26
38	1	38	2.118	2.126	7.77	27163	1.343	0.165	NA	0.08	0.379	143.027	-142.034
39	1	39	2.136	2.129	7.98	28731	1.362	0.169	NA	0.019	0.09	11.103	-131.925
40	1	40	2.191	2.087	8.19	33194	1.431	0.143	NA	0.069	0.328	-37.401	-48.504
41	1	41	2.192	2.093	8.4	29875	1.436	0.148	NA	0.005	0.026	80.88	118.281
42	1	42	2.177	2.082	8.61	27123	1.455	0.131	NA	0.019	0.09	-144.723	134.397
43	1	43	2.145	2.094	8.82	32552	1.489	0.134	NA	0.034	0.16	159.211	-56.066
44	1	44	2.133	2.114	9.03	33791	1.512	0.153	NA	0.023	0.112	121.137	-38.074
45	1	45	2.12	2.123	9.24	31825	1.527	0.161	NA	0.015	0.073	145.553	24.415
46	1	46	2.111	2.11	9.45	30421	1.543	0.149	NA	0.016	0.076	-126.761	87.687
47	1	47	2.13	2.115	9.66	27451	1.563	0.154	NA	0.02	0.096	15.835	142.595
48	1	48	2.161	2.092	9.87	19460	1.602	0.135	NA	0.038	0.183	-38.003	-53.838
49	1	49	2.146	2.104	10.08	24904	1.621	0.145	NA	0.019	0.092	139.237	177.241
50	1	50	2.203	2.106	10.29	26591	1.678	0.165	NA	0.057	0.272	1.844	-137.394
51	1	51	2.207	2.09	10.5	24680	1.695	0.153	NA	0.017	0.081	-77.092	-78.936
52	1	52	2.229	2.113	10.71	21070	1.727	0.184	NA	0.032	0.152	47.136	124.229
53	1	53	2.24	2.137	10.92	26899	1.754	0.21	NA	0.026	0.126	63.361	16.225
54	1	54	2.176	2.129	11.13	26969	1.819	0.176	NA	0.065	0.31	-173.641	122.998
55	1	55	2.132	2.172	11.34	30794	1.879	0.211	NA	0.061	0.289	135.451	-50.908
56	1	56	2.11	2.157	11.55	34210	1.906	0.197	NA	0.026	0.125	-146.513	78.036
57	1	57	2.137	2.104	11.76	32183	1.966	0.143	NA	0.06	0.285	-63.755	82.758
58	1	58	2.181	2.116	11.97	28893	2.011	0.165	NA	0.046	0.218	15.267	79.021
59	1	59	2.158	2.151	12.18	25416	2.053	0.192	NA	0.042	0.199	123.251	107.984
60	1	60	2.156	2.097	12.39	27946	2.107	0.139	NA	0.054	0.257	-92.521	144.228
61	1	61	2.179	2.137	12.6	23191	2.153	0.184	NA	0.046	0.22	60.183	152.704
62	1	62	2.16	2.09	12.81	23404	2.204	0.133	NA	0.051	0.241	-112.177	-172.36
63	1	63	2.204	2.108	13.02	23345	2.252	0.167	NA	0.048	0.229	22.15	134.327
64	1	64	2.221	2.069	13.23	16898	2.294	0.145	NA	0.042	0.202	-66.568	-88.718
65	1	65	2.172	2.145	13.44	24753	2.385	0.19	NA	0.091	0.433	123.071	-170.361
66	1	66	2.134	2.106	13.65	20509	2.44	0.145	NA	0.054	0.259	-133.684	103.245
67	1	67	2.132	2.151	13.86	18664	2.485	0.19	NA	0.045	0.216	92.385	-133.931
68	1	68	2.134	2.114	14.07	29597	2.522	0.153	NA	0.037	0.177	-86.518	-178.903
69	1	69	2.144	2.148	14.28	22965	2.558	0.188	NA	0.035	0.169	73.978	160.496
70	1	70	2.161	2.141	14.49	24689	2.576	0.184	NA	0.018	0.088	-22.383	-96.361
71	1	71	2.178	2.107	14.7	26508	2.614	0.155	NA	0.038	0.182	-64.024	-41.641
72	1	72	2.138	2.036	14.91	30463	2.696	0.076	NA	0.081	0.387	-119.575	-55.551
73	1	73	2.144	2.011	15.12	24970	2.721	0.053	NA	0.026	0.123	-76.698	42.878
74	1	74	2.209	2.016	15.33	26585	2.787	0.1	NA	0.065	0.31	4.043	80.741
75	1	75	2.175	2.04	15.54	26566	2.828	0.093	NA	0.042	0.198	144.378	140.335
76	1	76	2.172	2.078	15.75	29710	2.867	0.127	NA	0.039	0.184	93.962	-50.416
77	1	77	2.173	2.072	15.96	25307	2.873	0.121	NA	0.007	0.032	-82.653	-176.615
78	1	78	2.15	2.054	16.17	31199	2.903	0.096	NA	0.029	0.139	-143.396	-60.743
79	1	79	2.146	2.049	16.38	30871	2.909	0.09	NA	0.007	0.032	-128.487	14.909
80	1	80	2.169	2.021	16.59	31852	2.946	0.074	NA	0.036	0.172	-50.501	77.987
81	1	81	2.155	2.06	16.8	33294	2.987	0.103	NA	0.041	0.197	109.444	159.944
82	1	82	2.147	2.075	17.01	32782	3.004	0.116	NA	0.017	0.081	118.906	9.462
83	1	83	2.131	2.097	17.22	34009	3.031	0.136	NA	0.027	0.13	124.895	5.989
84	1	84	2.134	2.062	17.43	33855	3.067	0.101	NA	0.036	0.171	-85.367	149.738
85	1	85	2.113	1.999	17.64	32840	3.133	0.04	NA	0.066	0.312	-108.093	-22.726
86	1	86	2.096	2.021	17.85	34425	3.161	0.067	NA	0.029	0.136	128.875	-123.032
87	1	87	2.108	2.031	18.06	34039	3.177	0.072	NA	0.015	0.072	36.667	-92.208
88	1	88	2.102	1.976	18.27	33979	3.232	0.027	NA	0.055	0.263	-96.016	-132.684
89	1	89	2.072	1.986	18.48	26892	3.263	0.058	NA	0.031	0.148	161.202	-102.782
90	1	90	2.052	2.064	18.69	33068	3.345	0.127	NA	0.082	0.388	104.783	-56.419
91	1	91	2.031	2.036	18.9	33563	3.379	0.12	NA	0.035	0.166	-126.718	128.499
92	1	92	2.098	2.004	19.11	33390	3.454	0.051	NA	0.075	0.355	-25.911	100.807
93	1	93	2.079	2.012	19.32	27554	3.474	0.068	NA	0.02	0.096	157.218	-176.871
94	1	94	2.098	1.982	19.53	33920	3.51	0.034	NA	0.035	0.168	-58.702	144.08
95	1	95	2.129	1.966	19.74	32778	3.544	0.006	NA	0.035	0.166	-26.496	32.206
96	1	96	2.151	1.923	19.95	28746	3.593	0.047	NA	0.049	0.233	-62.704	-36.208
97	1	97	2.169	1.929	20.16	26666	3.612	0.054	NA	0.019	0.09	21.022	83.726
98	1	98	2.131	1.923	20.37	24497	3.651	0.038	NA	0.039	0.185	-171.266	167.711
99	1	99	2.168	1.94	20.58	26050	3.692	0.048	NA	0.041	0.194	23.818	-164.916
100	1	100	2.137	2	20.79	16605	3.759	0.041	NA	0.067	0.32	116.76	92.942
101	1	101	2.171	2.039	21	20731	3.811	0.091	NA	0.052	0.247	49.608	-67.152
102	1	102	2.154	2	21.21	21760	3.853	0.049	NA	0.043	0.204	-113.11	-162.718
103	1	103	2.173	1.954	21.42	34013	3.903	0.049	NA	0.05	0.236	-67.191	45.918
104	1	104	2.145	2.009	21.63	24319	3.965	0.052	NA	0.062	0.293	117.822	-174.986
105	1	105	2.179	1.992	21.84	22278	4.002	0.062	NA	0.038	0.18	-26.273	-144.095
106	1	106	2.164	2.036	22.05	16460	4.049	0.085	NA	0.047	0.223	108.402	134.675
107	1	107	2.151	2.019	22.26	15502	4.071	0.063	NA	0.022	0.104	-126.842	124.756
108	1	108	2.185	2.088	22.47	6598	4.149	0.141	NA	0.078	0.37	63.651	-169.508
109	1	109	2.215	2.124	22.68	6237	4.195	0.186	NA	0.046	0.219	50.171	-13.48
110	1	110	2.234	1.998	22.89	15044	4.322	0.115	NA	0.127	0.607	-81.246	-131.417
111	1	111	2.19	1.973	23.1	20113	4.372	0.067	NA	0.05	0.238	-150.785	-69.539
112	1	112	2.235	2.073	23.31	2466	4.482	0.157	NA	0.109	0.52	66.045	-143.171
113	1	113	2.207	2.064	23.52	5399	4.511	0.132	NA	0.029	0.138	-161.791	132.164
114	1	114	2.224	1.996	23.73	17915	4.58	0.106	NA	0.07	0.332	-75.746	86.045
115	1	115	2.202	2.018	23.94	8352	4.611	0.096	NA	0.031	0.147	135.182	-149.072
116	1	116	2.258	1.95	24.15	32083	4.699	0.134	NA	0.088	0.419	-50.536	174.282
117	1	117	2.221	1.917	24.36	28351	4.749	0.106	NA	0.05	0.238	-137.655	-87.118
118	1	118	2.248	1.91	24.57	33305	4.777	0.133	NA	0.028	0.132	-12.725	124.93
119	1	119	2.253	1.956	24.78	31131	4.823	0.128	NA	0.046	0.22	83.972	96.697
120	1	120	2.305	1.932	24.99	33657	4.88	0.182	NA	0.057	0.272	-25.138	-109.11
121	1	121	2.27	1.942	25.2	34214	4.916	0.146	NA	0.036	0.173	163.686	-171.176
122	1	122	2.299	1.958	25.41	33521	4.949	0.174	NA	0.033	0.155	28.158	-135.528
123	1	123	2.221	1.937	25.62	33853	5.029	0.099	NA	0.08	0.382	-165.48	166.362
124	1	124	2.275	1.959	25.83	27684	5.088	0.15	NA	0.058	0.278	21.296	-173.225
125	1	125	2.253	1.984	26.04	27025	5.121	0.131	NA	0.034	0.16	130.846	109.55
126	1	126	2.27	1.967	26.25	34399	5.145	0.145	NA	0.024	0.114	-45.749	-176.595
127	1	127	2.26	1.946	26.46	28586	5.168	0.136	NA	0.023	0.11	-114.797	-69.048
128	1	128	2.27	1.975	26.67	30830	5.199	0.146	NA	0.03	0.145	72.277	-172.926
129	1	129	2.252	2.054	26.88	16736	5.279	0.158	NA	0.081	0.385	102.331	30.054
130	1	130	2.27	2.055	27.09	12031	5.297	0.172	NA	0.017	0.083	2.118	-100.214
131	1	131	2.255	2.028	27.3	22717	5.327	0.146	NA	0.03	0.145	-119.963	-122.081
132	1	132	2.229	2.04	27.51	15178	5.355	0.131	NA	0.028	0.132	155.557	-84.48
133	1	133	2.252	2.025	27.72	21546	5.382	0.143	NA	0.027	0.128	-31.694	172.749
134	1	134	2.237	2.096	27.93	12910	5.454	0.176	NA	0.072	0.344	101.992	133.686
135	1	135	2.231	2.029	28.14	29977	5.521	0.126	NA	0.067	0.321	-95.151	162.857
136	1	136	2.194	1.941	28.35	34530	5.617	0.072	NA	0.096	0.457	-113.043	-17.893
137	1	137	2.233	1.998	28.56	27494	5.687	0.114	NA	0.07	0.332	55.765	168.808
138	1	138	2.202	2.105	28.77	9934	5.799	0.164	NA	0.111	0.531	106.054	50.29
139	1	139	2.222	2.114	28.98	11707	5.82	0.181	NA	0.022	0.103	24.315	-81.74
140	1	140	2.179	2.07	29.19	26828	5.882	0.122	NA	0.061	0.293	-133.929	-158.244
141	1	141	2.214	2.141	29.4	7394	5.96	0.201	NA	0.079	0.374	63.609	-162.462
142	1	142	2.19	2.035	29.61	19839	6.069	0.098	NA	0.109	0.517	-103.043	-166.652
143	1	143	2.179	1.978	29.82	27123	6.126	0.057	NA	0.057	0.273	-100.816	2.227
144	1	144	2.146	1.971	30.03	33757	6.16	0.023	NA	0.034	0.161	-167.049	-66.233
145	1	145	2.149	1.981	30.24	33597	6.17	0.031	NA	0.01	0.048	73.032	-119.919
146	1	146	2.127	1.985	30.45	27223	6.192	0.024	NA	0.022	0.105	167.288	94.256
147	1	147	2.127	1.996	30.66	33958	6.203	0.035	NA	0.011	0.052	89.609	-77.679
148	1	148	2.145	2.012	30.87	27223	6.227	0.055	NA	0.024	0.113	41.801	-47.808
149	1	149	2.143	1.99	31.08	32838	6.249	0.035	NA	0.022	0.104	-94.369	-136.17
150	1	150	2.142	1.965	31.29	33702	6.274	0.017	NA	0.025	0.121	-93.864	0.505
151	1	151	2.176	2.035	31.5	27153	6.352	0.09	NA	0.078	0.373	63.75	157.614
152	1	152	2.161	2.105	31.71	12644	6.424	0.149	NA	0.072	0.341	102.352	38.602
153	1	153	2.184	2.088	31.92	15458	6.453	0.14	NA	0.029	0.138	-36.741	-139.093
154	1	154	2.178	2.047	32.13	22244	6.495	0.101	NA	0.042	0.199	-98.022	-61.281
155	1	155	2.176	2.021	32.34	27108	6.52	0.079	NA	0.026	0.122	-95.453	2.569
156	1	156	2.205	2.095	32.55	11765	6.599	0.156	NA	0.079	0.376	68.512	163.965
157	1	157	2.218	2.016	32.76	17638	6.678	0.108	NA	0.079	0.378	-80.521	-149.033
158	1	158	2.209	2.074	32.97	2677	6.737	0.141	NA	0.059	0.279	98.418	178.939
159	1	159	2.193	2.096	33.18	8415	6.764	0.151	NA	0.027	0.128	126.602	28.184
160	1	160	2.214	2.107	33.39	4595	6.788	0.171	NA	0.024	0.112	26.937	-99.665
161	1	161	2.23	2.119	33.6	4029	6.807	0.189	NA	0.02	0.094	38.206	11.269
162	1	162	2.219	2.083	33.81	4863	6.844	0.155	NA	0.037	0.175	-106.193	-144.399
163	1	163	2.207	2.126	34.02	6141	6.888	0.184	NA	0.044	0.209	106.696	-147.111
164	1	164	2.212	2.117	34.23	8177	6.898	0.178	NA	0.01	0.049	-61.518	-168.214
165	1	165	2.263	2.092	34.44	5151	6.955	0.19	NA	0.057	0.272	-25.625	35.893
166	1	166	2.224	2.131	34.65	14564	7.01	0.197	NA	0.055	0.262	134.914	160.539
167	1	167	2.187	2.14	34.86	9508	7.049	0.189	NA	0.039	0.185	166.288	31.373
168	1	168	2.203	2.084	35.07	8550	7.108	0.145	NA	0.059	0.28	-73.608	120.104
169	1	169	2.208	2.09	35.28	5779	7.116	0.153	NA	0.008	0.037	53.653	127.262
170	1	170	2.198	2.108	35.49	5137	7.137	0.164	NA	0.021	0.1	118.577	64.924
171	1	171	2.192	2.114	35.7	5461	7.144	0.167	NA	0.008	0.036	135.349	16.771
172	1	172	2.211	2.036	35.91	30630	7.225	0.114	NA	0.08	0.383	-76.516	148.135
173	1	173	2.178	2.073	36.12	7682	7.275	0.124	NA	0.05	0.24	131.642	-151.842
174	1	174	2.181	2.058	36.33	32631	7.291	0.112	NA	0.016	0.075	-78.323	150.035
175	1	175	2.197	2.133	36.54	6073	7.368	0.187	NA	0.077	0.367	77.583	155.906
176	1	176	2.17	2.144	36.75	6112	7.397	0.189	NA	0.029	0.14	157.717	80.134
177	1	177	2.171	2.007	36.96	17553	7.535	0.065	NA	0.138	0.656	-89.511	112.772
178	1	178	2.185	1.984	37.17	11607	7.561	0.065	NA	0.026	0.126	-58.079	31.432
179	1	179	2.17	1.994	37.38	10737	7.58	0.056	NA	0.018	0.087	146.702	-155.218
180	1	180	2.167	1.844	37.59	33077	7.73	0.124	NA	0.15	0.715	-91.229	122.068
181	1	181	2.141	1.933	37.8	33602	7.822	0.032	NA	0.093	0.441	106.253	-162.517
182	1	182	2.127	2.064	38.01	22184	7.954	0.103	NA	0.131	0.626	95.974	-10.28
183	1	183	2.147	1.98	38.22	29324	8.04	0.03	NA	0.086	0.41	-76.473	-172.447
184	1	184	2.157	1.955	38.43	33213	8.067	0.033	NA	0.027	0.13	-69.824	6.649
185	1	185	2.165	2.016	38.64	32217	8.13	0.068	NA	0.062	0.297	82.724	152.548
186	1	186	2.164	1.978	38.85	34816	8.168	0.043	NA	0.038	0.183	-91.015	-173.739
187	1	187	2.142	1.98	39.06	30062	8.19	0.026	NA	0.022	0.103	174.8	-94.185
188	1	188	2.122	1.981	39.27	34139	8.21	0.02	NA	0.021	0.098	177.535	2.735
189	1	189	2.107	1.987	39.48	33838	8.226	0.031	NA	0.016	0.074	157.319	-20.216
190	1	190	2.084	1.984	39.69	27650	8.249	0.047	NA	0.024	0.113	-172.309	30.372
191	1	191	2.117	2.075	39.9	30508	8.346	0.114	NA	0.097	0.462	69.831	-117.86
192	1	192	2.117	2.041	40.11	33800	8.38	0.08	NA	0.034	0.161	-90.98	-160.811
193	1	193	2.087	1.984	40.32	32712	8.444	0.044	NA	0.064	0.306	-117.638	-26.658
194	1	194	2.104	1.987	40.53	31861	8.461	0.033	NA	0.017	0.081	9.399	127.037
195	1	195	2.11	1.952	40.74	34178	8.496	0.017	NA	0.035	0.167	-79.77	-89.169
196	1	196	2.117	1.915	40.95	34171	8.534	0.046	NA	0.038	0.18	-79.203	0.567
197	1	197	2.127	1.945	41.16	30097	8.566	0.016	NA	0.031	0.15	70.76	149.963
198	1	198	2.096	1.923	41.37	32296	8.604	0.048	NA	0.038	0.183	-145.774	143.466
199	1	199	2.099	1.946	41.58	29070	8.627	0.029	NA	0.023	0.111	80.555	-133.671
200	1	200	2.159	1.999	41.79	30899	8.707	0.051	NA	0.079	0.377	41.314	-39.241
