# Supplementary material for: Random sub-diffusion and capture of genes by the nuclear pore reduces dynamics and coordinates inter-chromosomal movement
Source: eLife. 2021 May 18;10:e66238. doi: 10.7554/eLife.66238 (PMC8195609; doi:10.7554/eLife.66238)
Supplement: Figure 6—source data 1. [file elife-66238-fig6-data1.zip › CLUST_DB/CLUST_HIS4dip_MinusH/200206_QuickCap_H4dip_MinusH_Sec_11.csv]

Nr	TID	PID	x [micron]	y [micron]	t [sec]	I [val]	Len [micron]	D2S [micron]	D2R [micron]	D2P [micron]	v [micron/sec]	α [deg]	Δα [deg]
1	1	1	2.214	2.971	0	8906	0	0	NA	NA	NA	NA	NA
2	1	2	2.204	2.94	0.21	7601	0.032	0.032	NA	0.032	0.155	-108.065	NA
3	1	3	1.942	2.811	0.42	11150	0.325	0.316	NA	0.292	1.392	-153.727	-45.662
4	1	4	2.075	2.852	0.63	3447	0.464	0.183	NA	0.139	0.661	17.174	170.901
5	1	5	2.183	2.938	0.84	9422	0.602	0.045	NA	0.139	0.66	38.464	21.29
6	1	6	2.313	2.927	1.05	7097	0.732	0.108	NA	0.13	0.62	-4.927	-43.391
7	1	7	2.366	2.891	1.26	12298	0.797	0.172	NA	0.064	0.307	-34.273	-29.346
8	1	8	2.386	2.901	1.47	9047	0.82	0.186	NA	0.023	0.108	28.1	62.373
9	1	9	2.559	2.763	1.68	11150	1.041	0.403	NA	0.221	1.052	-38.614	-66.714
10	1	10	2.312	2.764	1.89	2015	1.287	0.229	NA	0.247	1.174	179.795	-141.591
11	1	11	2.464	2.762	2.1	4503	1.439	0.326	NA	0.152	0.723	-0.685	179.519
12	1	12	2.394	2.699	2.31	2549	1.533	0.326	NA	0.094	0.449	-138.142	-137.457
13	1	13	2.147	2.782	2.52	2743	1.793	0.2	NA	0.26	1.239	161.489	-60.369
14	1	14	2.124	2.793	2.73	3142	1.819	0.2	NA	0.026	0.122	155.416	-6.073
15	1	15	2.012	2.819	2.94	5166	1.934	0.253	NA	0.115	0.547	166.957	11.541
16	1	16	1.915	2.885	3.15	22572	2.052	0.311	NA	0.118	0.561	145.539	-21.418
17	1	17	2.161	2.775	3.36	1548	2.321	0.203	NA	0.27	1.285	-24.167	-169.706
18	1	18	2.117	2.842	3.57	3212	2.402	0.161	NA	0.081	0.384	123.032	147.199
19	1	19	2.191	2.806	3.78	1913	2.484	0.167	NA	0.082	0.391	-26.338	-149.37
20	1	20	2.075	2.851	3.99	4420	2.609	0.184	NA	0.125	0.594	158.674	-174.988
21	1	21	2.18	2.786	4.2	1192	2.733	0.188	NA	0.124	0.588	-31.778	169.548
22	1	22	2.225	2.834	4.41	2692	2.799	0.137	NA	0.066	0.314	46.341	78.118
23	1	23	2.203	2.862	4.62	1397	2.834	0.11	NA	0.036	0.169	129.039	82.699
24	1	24	2.262	2.813	4.83	2545	2.911	0.165	NA	0.077	0.364	-38.902	-167.942
25	1	25	2.664	2.78	5.04	11519	3.314	0.489	NA	0.403	1.92	-4.765	34.138
26	1	26	2.577	2.74	5.25	3249	3.41	0.43	NA	0.096	0.458	-155.209	-150.445
27	1	27	2.251	2.796	5.46	1162	3.74	0.179	NA	0.33	1.573	170.247	-34.544
28	1	28	2.083	2.813	5.67	2875	3.91	0.206	NA	0.169	0.805	174.231	3.984
29	1	29	2.234	2.795	5.88	1591	4.062	0.177	NA	0.153	0.726	-6.653	179.116
30	1	30	2.613	2.74	6.09	6506	4.445	0.461	NA	0.383	1.823	-8.21	-1.557
31	1	31	2.552	2.804	6.3	3308	4.534	0.376	NA	0.089	0.424	133.907	142.118
32	1	32	2.621	2.742	6.51	14510	4.627	0.467	NA	0.093	0.444	-41.878	-175.785
33	1	33	2.758	2.734	6.72	23040	4.765	0.594	NA	0.138	0.655	-3.313	38.565
34	1	34	2.757	2.718	6.93	20021	4.781	0.598	NA	0.016	0.076	-96.483	-93.171
35	1	35	2.871	2.666	7.14	19402	4.906	0.724	NA	0.125	0.597	-24.557	71.927
36	1	36	2.596	2.673	7.35	2466	5.18	0.485	NA	0.274	1.307	178.684	-156.76
37	1	37	2.622	2.646	7.56	3942	5.217	0.521	NA	0.036	0.173	-45.701	135.615
38	1	38	2.786	2.586	7.77	12300	5.392	0.689	NA	0.175	0.832	-20.146	25.555
39	1	39	2.273	2.728	7.98	1834	5.924	0.25	NA	0.532	2.533	164.55	-175.303
40	1	40	2.321	2.728	8.19	4377	5.972	0.266	NA	0.048	0.23	0.207	-164.343
41	1	41	2.187	2.668	8.4	2237	6.119	0.304	NA	0.147	0.702	-155.844	-156.051
42	1	42	2.407	2.652	8.61	1604	6.339	0.373	NA	0.22	1.048	-4.241	151.602
43	1	43	2.56	2.59	8.82	6506	6.505	0.515	NA	0.165	0.787	-21.877	-17.636
44	1	44	2.425	2.615	9.03	3347	6.642	0.414	NA	0.137	0.654	169.533	-168.59
45	1	45	2.725	2.635	9.24	16012	6.943	0.612	NA	0.301	1.433	3.733	-165.8
46	1	46	2.76	2.711	9.45	19059	7.027	0.605	NA	0.084	0.399	65.509	61.776
47	1	47	2.631	2.712	9.66	12514	7.155	0.491	NA	0.128	0.612	179.326	113.817
48	1	48	2.686	2.732	9.87	15084	7.213	0.529	NA	0.058	0.275	19.446	-159.88
49	1	49	2.76	2.717	10.08	21262	7.289	0.602	NA	0.076	0.361	-10.794	-30.24
50	1	50	2.721	2.732	10.29	24898	7.331	0.56	NA	0.042	0.2	158.908	169.702
51	1	51	2.774	2.717	10.5	29405	7.386	0.615	NA	0.056	0.265	-16.437	-175.345
52	1	52	2.795	2.696	10.71	21373	7.415	0.643	NA	0.029	0.138	-45.675	-29.238
53	1	53	2.776	2.676	10.92	22664	7.443	0.634	NA	0.027	0.13	-134.265	-88.59
54	1	54	2.826	2.642	11.13	20631	7.503	0.695	NA	0.061	0.289	-34.526	99.74
55	1	55	2.763	2.685	11.34	17203	7.58	0.619	NA	0.076	0.364	145.279	179.805
56	1	56	2.677	2.736	11.55	11831	7.68	0.519	NA	0.1	0.475	149.297	4.018
57	1	57	2.569	2.801	11.76	9282	7.806	0.393	NA	0.126	0.601	149.179	-0.118
58	1	58	2.557	2.752	11.97	9945	7.856	0.407	NA	0.051	0.241	-103.183	107.638
59	1	59	2.555	2.749	12.18	8927	7.86	0.407	NA	0.003	0.017	-125.466	-22.282
60	1	60	2.641	2.759	12.39	19178	7.946	0.477	NA	0.087	0.412	6.868	132.334
61	1	61	2.63	2.783	12.6	21533	7.973	0.456	NA	0.026	0.126	115.302	108.434
62	1	62	2.552	2.858	12.81	17986	8.081	0.356	NA	0.108	0.515	136.149	20.847
63	1	63	2.373	2.737	13.02	5576	8.297	0.283	NA	0.216	1.03	-145.815	78.036
64	1	64	2.39	2.805	13.23	4543	8.368	0.241	NA	0.071	0.337	76.394	-137.791
65	1	65	2.401	2.775	13.44	8522	8.401	0.271	NA	0.033	0.155	-70.252	-146.646
66	1	66	2.416	2.791	13.65	10525	8.423	0.271	NA	0.022	0.106	45.059	115.311
67	1	67	2.227	2.702	13.86	4095	8.632	0.269	NA	0.209	0.993	-154.915	160.027
68	1	68	2.297	2.832	14.07	8155	8.779	0.162	NA	0.147	0.702	61.924	-143.161
69	1	69	2.375	2.894	14.28	10843	8.878	0.178	NA	0.099	0.473	38.409	-23.515
70	1	70	2.387	2.825	14.49	6508	8.948	0.227	NA	0.07	0.335	-79.595	-118.004
71	1	71	2.355	2.848	14.7	6455	8.988	0.187	NA	0.039	0.188	144.213	-136.192
72	1	72	2.239	2.771	14.91	4328	9.128	0.202	NA	0.14	0.665	-146.503	69.284
73	1	73	2.332	2.732	15.12	2335	9.228	0.266	NA	0.1	0.479	-22.392	124.111
74	1	74	2.355	2.821	15.33	5215	9.32	0.206	NA	0.092	0.438	75.255	97.647
75	1	75	2.353	2.801	15.54	3652	9.341	0.22	NA	0.021	0.1	-96.527	-171.782
76	1	76	2.325	2.782	15.75	3692	9.374	0.219	NA	0.033	0.159	-147.107	-50.581
77	1	77	2.32	2.83	15.96	6508	9.422	0.177	NA	0.048	0.228	95.129	-117.763
78	1	78	2.361	2.822	16.17	9964	9.464	0.209	NA	0.042	0.198	-11.143	-106.273
79	1	79	2.32	2.867	16.38	9992	9.524	0.149	NA	0.061	0.289	132.297	143.44
80	1	80	2.361	2.899	16.59	7588	9.576	0.164	NA	0.051	0.245	38.215	-94.082
81	1	81	2.291	2.853	16.8	6634	9.66	0.141	NA	0.084	0.399	-146.693	175.092
82	1	82	2.154	2.769	17.01	1877	9.82	0.211	NA	0.16	0.764	-148.4	-1.706
83	1	83	2.174	2.75	17.22	3057	9.847	0.225	NA	0.027	0.128	-43.608	104.791
84	1	84	2.201	2.812	17.43	4008	9.914	0.159	NA	0.068	0.322	66.29	109.898
85	1	85	2.061	2.694	17.64	2816	10.098	0.317	NA	0.183	0.872	-139.739	153.971
86	1	86	1.974	2.674	17.85	7313	10.187	0.382	NA	0.089	0.425	-167.311	-27.572
87	1	87	1.962	2.691	18.06	5216	10.207	0.377	NA	0.021	0.099	126.941	-65.748
88	1	88	1.877	2.724	18.27	13410	10.298	0.418	NA	0.091	0.432	158.461	31.521
89	1	89	2.054	2.734	18.48	2760	10.475	0.286	NA	0.177	0.842	3.113	-155.349
90	1	90	1.873	2.627	18.69	9113	10.685	0.484	NA	0.21	1	-149.583	-152.696
91	1	91	1.87	2.762	18.9	12930	10.82	0.402	NA	0.135	0.643	91.169	-119.248
92	1	92	1.862	2.703	19.11	14022	10.879	0.442	NA	0.059	0.283	-98.023	170.808
93	1	93	2.134	2.779	19.32	1815	11.162	0.208	NA	0.282	1.345	15.452	113.475
94	1	94	2.171	2.827	19.53	4322	11.223	0.15	NA	0.061	0.29	52.909	37.458
95	1	95	2.05	2.745	19.74	3812	11.368	0.279	NA	0.146	0.693	-145.853	161.238
96	1	96	2.094	2.811	19.95	2982	11.447	0.2	NA	0.079	0.376	55.916	-158.231
97	1	97	2.259	2.828	20.16	5879	11.613	0.15	NA	0.166	0.79	5.914	-50.002
98	1	98	2.19	2.802	20.37	3938	11.687	0.171	NA	0.074	0.352	-159.586	-165.5
99	1	99	2.188	2.849	20.58	6715	11.734	0.125	NA	0.047	0.222	93.177	-107.237
100	1	100	2.13	2.803	20.79	6609	11.807	0.187	NA	0.073	0.348	-141.79	125.032
101	1	101	2.144	2.785	21	5578	11.83	0.199	NA	0.023	0.11	-53.384	88.406
102	1	102	2.205	2.803	21.21	6067	11.893	0.168	NA	0.064	0.303	16.748	70.132
103	1	103	2.32	2.84	21.42	10214	12.015	0.169	NA	0.121	0.577	17.548	0.8
104	1	104	2.273	2.804	21.63	5137	12.074	0.177	NA	0.06	0.284	-143.253	-160.801
105	1	105	2.265	2.87	21.84	12590	12.14	0.113	NA	0.066	0.315	96.661	-120.086
106	1	106	2.256	2.873	22.05	17646	12.15	0.106	NA	0.01	0.047	159.645	62.984
107	1	107	2.32	2.916	22.26	16772	12.228	0.119	NA	0.077	0.368	33.764	-125.881
108	1	108	2.297	2.789	22.47	9604	12.357	0.2	NA	0.129	0.615	-100.32	-134.084
109	1	109	2.33	2.815	22.68	9973	12.399	0.194	NA	0.042	0.201	38.253	138.573
110	1	110	2.274	2.848	22.89	11656	12.463	0.137	NA	0.064	0.307	149.857	111.604
111	1	111	2.289	2.879	23.1	9591	12.498	0.118	NA	0.035	0.165	65.251	-84.606
112	1	112	2.246	2.914	23.31	14470	12.553	0.065	NA	0.055	0.263	141.082	75.831
113	1	113	2.195	2.917	23.52	15502	12.604	0.057	NA	0.051	0.243	176.519	35.437
114	1	114	2.184	2.945	23.73	21585	12.634	0.04	NA	0.03	0.143	111.348	-65.17
115	1	115	2.218	2.978	23.94	14406	12.682	0.008	NA	0.048	0.228	44.012	-67.336
116	1	116	2.093	2.98	24.15	18431	12.807	0.121	NA	0.125	0.595	179.28	135.268
117	1	117	1.997	2.983	24.36	12386	12.903	0.217	NA	0.096	0.458	178.076	-1.204
118	1	118	2.064	2.946	24.57	8738	12.979	0.152	NA	0.076	0.362	-29.319	152.605
119	1	119	2.036	2.965	24.78	16375	13.013	0.178	NA	0.034	0.161	145.419	174.738
120	1	120	2.113	2.923	24.99	17152	13.1	0.112	NA	0.087	0.416	-28.486	-173.905
121	1	121	2.168	2.916	25.2	13120	13.157	0.071	NA	0.056	0.268	-7.163	21.322
122	1	122	2.105	2.919	25.41	14216	13.22	0.121	NA	0.064	0.304	177.612	-175.225
123	1	123	2.111	2.945	25.62	22892	13.248	0.106	NA	0.027	0.131	76.618	-100.994
124	1	124	2.131	2.957	25.83	24994	13.271	0.084	NA	0.023	0.11	29.561	-47.057
125	1	125	2.154	2.953	26.04	17988	13.294	0.063	NA	0.023	0.111	-10.838	-40.398
126	1	126	2.169	2.947	26.25	12580	13.31	0.051	NA	0.016	0.077	-19.448	-8.61
127	1	127	2.184	2.937	26.46	10875	13.329	0.045	NA	0.018	0.086	-33.17	-13.723
128	1	128	2.219	2.913	26.67	11790	13.371	0.058	NA	0.042	0.2	-35.525	-2.355
129	1	129	2.063	2.878	26.88	4740	13.53	0.177	NA	0.16	0.76	-167.462	-131.937
130	1	130	2.068	2.919	27.09	7048	13.571	0.155	NA	0.041	0.196	83.059	-109.479
131	1	131	2.061	2.91	27.3	5311	13.583	0.165	NA	0.011	0.053	-129.331	147.611
132	1	132	2.156	2.85	27.51	3428	13.695	0.134	NA	0.112	0.535	-32.313	97.018
133	1	133	2.159	2.812	27.72	2286	13.733	0.168	NA	0.038	0.181	-84.954	-52.641
134	1	134	2.132	2.865	27.93	2713	13.792	0.134	NA	0.059	0.283	117.364	-157.682
135	1	135	2.161	2.772	28.14	1715	13.89	0.206	NA	0.098	0.465	-72.489	170.147
136	1	136	2.215	2.857	28.35	2382	13.99	0.114	NA	0.1	0.478	57.571	130.06
137	1	137	2.118	2.853	28.56	4885	14.087	0.151	NA	0.096	0.459	-178.009	124.42
138	1	138	2.142	2.832	28.77	3754	14.119	0.157	NA	0.032	0.154	-42.179	135.83
139	1	139	2.104	2.878	28.98	1408	14.179	0.144	NA	0.059	0.283	129.675	171.854
140	1	140	2.185	2.896	29.19	1472	14.261	0.08	NA	0.083	0.394	12.829	-116.847
141	1	141	2.234	2.838	29.4	2101	14.337	0.134	NA	0.076	0.36	-50.098	-62.927
142	1	142	2.379	2.852	29.61	2161	14.483	0.203	NA	0.147	0.698	5.64	55.738
143	1	143	2.22	2.74	29.82	2028	14.678	0.231	NA	0.195	0.929	-144.955	-150.594
144	1	144	1.87	2.835	30.03	5909	15.04	0.369	NA	0.362	1.724	164.768	-50.278
145	1	145	2.31	2.923	30.24	1736	15.488	0.107	NA	0.448	2.132	11.279	-153.488
146	1	146	1.959	2.862	30.45	4718	15.844	0.277	NA	0.356	1.694	-170.038	178.682
147	1	147	1.901	2.77	30.66	4085	15.952	0.372	NA	0.108	0.515	-122.369	47.669
148	1	148	1.936	2.76	30.87	4000	15.988	0.349	NA	0.036	0.171	-16.996	105.374
149	1	149	1.905	2.704	31.08	6792	16.051	0.408	NA	0.063	0.302	-118.82	-101.824
150	1	150	2.132	2.745	31.29	3613	16.282	0.24	NA	0.231	1.099	10.241	129.061
151	1	151	1.986	2.787	31.5	3560	16.435	0.293	NA	0.152	0.726	164.028	153.786
152	1	152	2.084	2.685	31.71	2779	16.576	0.314	NA	0.142	0.676	-46.065	149.908
153	1	153	1.954	2.678	31.92	2638	16.707	0.392	NA	0.131	0.622	-177.094	-131.029
154	1	154	2.304	2.817	32.13	1324	17.083	0.178	NA	0.376	1.792	21.658	-161.249
155	1	155	1.999	2.796	32.34	4895	17.389	0.277	NA	0.305	1.453	-175.944	162.398
156	1	156	1.97	2.796	32.55	15050	17.418	0.301	NA	0.029	0.14	179.834	-4.222
157	1	157	2.039	2.795	32.76	13393	17.488	0.248	NA	0.07	0.331	-0.746	179.42
158	1	158	2.02	2.786	32.97	9047	17.509	0.268	NA	0.021	0.1	-155.075	-154.329
159	1	159	1.924	2.792	33.18	7694	17.605	0.341	NA	0.096	0.459	176.666	-28.259
160	1	160	1.939	2.773	33.39	6414	17.629	0.338	NA	0.024	0.115	-50.065	133.269
161	1	161	1.925	2.823	33.6	8797	17.681	0.325	NA	0.052	0.248	106.119	156.185
162	1	162	1.875	2.833	33.81	19257	17.732	0.367	NA	0.051	0.244	169.421	63.302
163	1	163	1.897	2.832	34.02	10242	17.755	0.346	NA	0.023	0.109	-1.436	-170.857
164	1	164	1.882	2.813	34.23	12550	17.78	0.368	NA	0.025	0.117	-130.149	-128.713
165	1	165	1.912	2.875	34.44	10788	17.848	0.317	NA	0.068	0.326	63.999	-165.853
166	1	166	1.982	2.881	34.65	12031	17.919	0.249	NA	0.071	0.337	5.255	-58.743
167	1	167	2.069	2.86	34.86	13706	18.009	0.182	NA	0.09	0.427	-13.465	-18.721
168	1	168	2.029	2.836	35.07	11526	18.056	0.229	NA	0.047	0.224	-148.824	-135.358
169	1	169	2.131	2.829	35.28	10583	18.158	0.165	NA	0.102	0.485	-4.073	144.751
170	1	170	2.112	2.883	35.49	18193	18.215	0.135	NA	0.058	0.275	109.169	113.242
171	1	171	2.06	2.868	35.7	11970	18.269	0.186	NA	0.054	0.257	-163.074	87.757
172	1	172	2.038	2.862	35.91	15927	18.292	0.207	NA	0.023	0.108	-166.441	-3.367
173	1	173	2.173	2.882	36.12	25115	18.429	0.098	NA	0.137	0.65	8.455	174.897
174	1	174	2.133	2.841	36.33	16962	18.486	0.153	NA	0.057	0.273	-133.857	-142.313
175	1	175	2.224	2.865	36.54	17420	18.579	0.106	NA	0.094	0.446	14.9	148.757
176	1	176	2.091	2.924	36.75	22886	18.725	0.132	NA	0.146	0.694	156.115	141.216
177	1	177	2.068	2.838	36.96	14493	18.814	0.198	NA	0.089	0.425	-104.69	99.195
178	1	178	2.072	2.842	37.17	17640	18.82	0.192	NA	0.006	0.028	48.066	152.756
179	1	179	2.012	2.806	37.38	16842	18.89	0.261	NA	0.07	0.333	-148.871	163.063
180	1	180	2.041	2.848	37.59	11662	18.941	0.212	NA	0.051	0.243	55.349	-155.781
181	1	181	2.067	2.842	37.8	12633	18.968	0.195	NA	0.027	0.129	-11.801	-67.15
182	1	182	1.968	2.878	38.01	17224	19.073	0.263	NA	0.105	0.5	160.325	172.125
183	1	183	1.909	2.841	38.22	11251	19.143	0.331	NA	0.07	0.332	-147.878	51.797
184	1	184	1.914	2.854	38.43	9013	19.157	0.322	NA	0.014	0.066	69.338	-142.784
185	1	185	1.95	2.843	38.64	8977	19.193	0.294	NA	0.037	0.176	-16.267	-85.605
186	1	186	1.965	2.82	38.85	11374	19.221	0.291	NA	0.028	0.131	-56.778	-40.51
187	1	187	1.953	2.853	39.06	11743	19.256	0.287	NA	0.035	0.165	110.076	166.854
188	1	188	1.921	2.802	39.27	7161	19.315	0.338	NA	0.06	0.285	-121.976	127.949
189	1	189	1.923	2.867	39.48	10489	19.38	0.309	NA	0.065	0.308	88.38	-149.644
190	1	190	1.918	2.79	39.69	7560	19.457	0.347	NA	0.076	0.364	-93.92	177.7
191	1	191	1.924	2.853	39.9	8524	19.519	0.313	NA	0.063	0.299	84.04	177.961
192	1	192	1.906	2.848	40.11	10655	19.538	0.331	NA	0.019	0.089	-163.96	111.999
193	1	193	1.969	2.903	40.32	13860	19.621	0.254	NA	0.083	0.397	41.199	-154.84
194	1	194	2.016	2.953	40.53	14570	19.691	0.199	NA	0.069	0.33	47.136	5.937
195	1	195	1.921	2.899	40.74	12904	19.801	0.302	NA	0.11	0.524	-150.35	162.514
196	1	196	1.945	2.888	40.95	5875	19.827	0.282	NA	0.026	0.126	-24.738	125.612
197	1	197	1.944	2.84	41.16	6715	19.875	0.3	NA	0.048	0.227	-91.244	-66.506
198	1	198	1.97	2.888	41.37	7136	19.93	0.257	NA	0.055	0.261	60.761	152.005
199	1	199	2.01	2.861	41.58	4433	19.978	0.232	NA	0.048	0.23	-34.764	-95.525
200	1	200	2.076	2.773	41.79	3492	20.088	0.241	NA	0.11	0.523	-52.876	-18.111
