# Supplementary material for: Random sub-diffusion and capture of genes by the nuclear pore reduces dynamics and coordinates inter-chromosomal movement
Source: eLife. 2021 May 18;10:e66238. doi: 10.7554/eLife.66238 (PMC8195609; doi:10.7554/eLife.66238)
Supplement: Figure 6—source data 1. [file elife-66238-fig6-data1.zip › CLUST_DB/CLUST_HIS4dip_MinusH/200206_QuickCap_H4dip_MinusH_Sec_12.csv]

Nr	TID	PID	x [micron]	y [micron]	t [sec]	I [val]	Len [micron]	D2S [micron]	D2R [micron]	D2P [micron]	v [micron/sec]	α [deg]	Δα [deg]
1	1	1	2.74	2.289	0	14562	0	0	NA	NA	NA	NA	NA
2	1	2	2.724	2.29	0.21	16149	0.016	0.016	NA	0.016	0.074	176.5	NA
3	1	3	2.77	2.231	0.42	29032	0.09	0.065	NA	0.075	0.355	-52.538	130.962
4	1	4	2.818	2.231	0.63	25973	0.139	0.098	NA	0.048	0.23	-0.526	52.011
5	1	5	2.82	2.253	0.84	21471	0.161	0.088	NA	0.022	0.105	85.973	86.5
6	1	6	2.736	2.202	1.05	18342	0.258	0.087	NA	0.097	0.464	-148.695	125.332
7	1	7	2.792	2.258	1.26	14502	0.337	0.061	NA	0.079	0.375	45.154	-166.151
8	1	8	2.804	2.242	1.47	20255	0.357	0.08	NA	0.02	0.095	-52.597	-97.751
9	1	9	2.892	2.262	1.68	20945	0.447	0.154	NA	0.09	0.427	12.946	65.544
10	1	10	2.911	2.302	1.89	19372	0.491	0.172	NA	0.044	0.211	63.433	50.487
11	1	11	2.784	2.269	2.1	14591	0.622	0.049	NA	0.131	0.626	-165.544	131.023
12	1	12	2.857	2.258	2.31	16981	0.696	0.122	NA	0.074	0.353	-8.505	157.038
13	1	13	2.754	2.25	2.52	15121	0.8	0.041	NA	0.104	0.495	-175.738	-167.232
14	1	14	2.706	2.235	2.73	12168	0.85	0.064	NA	0.05	0.239	-161.796	13.941
15	1	15	2.664	2.266	2.94	14905	0.903	0.079	NA	0.052	0.249	142.56	-55.644
16	1	16	2.682	2.228	3.15	20571	0.945	0.085	NA	0.042	0.202	-66.286	151.153
17	1	17	2.668	2.249	3.36	13117	0.971	0.083	NA	0.025	0.12	122.798	-170.916
18	1	18	2.661	2.231	3.57	13004	0.989	0.098	NA	0.019	0.09	-112.627	124.576
19	1	19	2.672	2.287	3.78	9823	1.047	0.068	NA	0.057	0.272	79.026	-168.348
20	1	20	2.619	2.28	3.99	11682	1.099	0.121	NA	0.053	0.252	-172.324	108.651
21	1	21	2.608	2.353	4.2	8151	1.173	0.146	NA	0.074	0.351	98.3	-89.376
22	1	22	2.618	2.347	4.41	7908	1.185	0.135	NA	0.012	0.056	-35.239	-133.539
23	1	23	2.665	2.328	4.62	7982	1.235	0.084	NA	0.05	0.24	-21.222	14.016
24	1	24	2.615	2.391	4.83	5045	1.315	0.161	NA	0.08	0.382	128.781	150.003
25	1	25	2.61	2.412	5.04	5890	1.337	0.179	NA	0.022	0.103	104.083	-24.698
26	1	26	2.628	2.423	5.25	6564	1.359	0.174	NA	0.022	0.103	29.676	-74.407
27	1	27	2.576	2.35	5.46	5120	1.448	0.175	NA	0.089	0.423	-125.837	-155.512
28	1	28	2.61	2.401	5.67	6304	1.509	0.172	NA	0.061	0.29	57.041	-177.122
29	1	29	2.51	2.401	5.88	5412	1.608	0.256	NA	0.099	0.474	-179.927	123.032
30	1	30	2.575	2.378	6.09	5233	1.677	0.187	NA	0.069	0.33	-19.298	160.629
31	1	31	2.583	2.355	6.3	5514	1.702	0.17	NA	0.025	0.118	-70.804	-51.506
32	1	32	2.529	2.426	6.51	5015	1.792	0.252	NA	0.09	0.427	127.646	-161.55
33	1	33	2.511	2.442	6.72	5015	1.815	0.275	NA	0.023	0.111	138.401	10.754
34	1	34	2.578	2.416	6.93	5149	1.886	0.205	NA	0.072	0.341	-21.409	-159.81
35	1	35	2.567	2.379	7.14	6623	1.925	0.195	NA	0.038	0.182	-106.639	-85.23
36	1	36	2.59	2.403	7.35	6357	1.958	0.188	NA	0.034	0.16	45.961	152.6
37	1	37	2.626	2.397	7.56	5702	1.994	0.157	NA	0.036	0.17	-9.184	-55.145
38	1	38	2.558	2.424	7.77	6668	2.067	0.226	NA	0.073	0.346	158.321	167.504
39	1	39	2.62	2.426	7.98	6459	2.129	0.181	NA	0.063	0.298	1.711	-156.61
40	1	40	2.603	2.404	8.19	7871	2.158	0.178	NA	0.028	0.135	-127.77	-129.481
41	1	41	2.593	2.417	8.4	9297	2.174	0.194	NA	0.016	0.077	126.728	-105.502
42	1	42	2.583	2.476	8.61	9655	2.234	0.244	NA	0.06	0.287	99.539	-27.19
43	1	43	2.612	2.464	8.82	11214	2.266	0.216	NA	0.032	0.15	-22.989	-122.528
44	1	44	2.595	2.446	9.03	18060	2.291	0.214	NA	0.025	0.12	-135.11	-112.121
45	1	45	2.598	2.487	9.24	13343	2.332	0.243	NA	0.041	0.197	85.003	-139.886
46	1	46	2.681	2.5	9.45	18634	2.416	0.219	NA	0.084	0.4	9.224	-75.779
47	1	47	2.707	2.502	9.66	23157	2.442	0.215	NA	0.026	0.123	2.85	-6.374
48	1	48	2.709	2.471	9.87	31227	2.473	0.185	NA	0.031	0.146	-86.556	-89.406
49	1	49	2.713	2.469	10.08	23293	2.478	0.181	NA	0.005	0.023	-32.926	53.63
50	1	50	2.7	2.409	10.29	25853	2.539	0.126	NA	0.061	0.292	-102.321	-69.395
51	1	51	2.699	2.4	10.5	15360	2.548	0.118	NA	0.009	0.041	-92.348	9.973
52	1	52	2.736	2.37	10.71	22062	2.595	0.081	NA	0.048	0.226	-39.35	52.999
53	1	53	2.697	2.454	10.92	13794	2.688	0.17	NA	0.093	0.442	115.249	154.599
54	1	54	2.708	2.376	11.13	16187	2.767	0.092	NA	0.079	0.376	-81.549	163.202
55	1	55	2.692	2.348	11.34	18259	2.799	0.076	NA	0.032	0.152	-119.462	-37.914
56	1	56	2.664	2.366	11.55	19031	2.832	0.108	NA	0.034	0.16	148.296	-92.241
57	1	57	2.658	2.36	11.76	26080	2.841	0.109	NA	0.008	0.04	-139.577	72.126
58	1	58	2.641	2.342	11.97	19613	2.865	0.112	NA	0.025	0.117	-131.16	8.417
59	1	59	2.803	2.323	12.18	22284	3.028	0.071	NA	0.163	0.774	-6.682	124.479
60	1	60	2.76	2.502	12.39	13145	3.212	0.214	NA	0.184	0.877	103.467	110.148
61	1	61	2.74	2.422	12.6	18404	3.294	0.133	NA	0.082	0.391	-104.035	152.499
62	1	62	2.793	2.39	12.81	18786	3.356	0.114	NA	0.062	0.297	-31.657	72.377
63	1	63	2.872	2.387	13.02	19125	3.435	0.164	NA	0.079	0.375	-2.253	29.405
64	1	64	2.8	2.436	13.23	18077	3.522	0.158	NA	0.087	0.414	145.446	147.699
65	1	65	2.786	2.493	13.44	16320	3.58	0.209	NA	0.059	0.28	103.525	-41.921
66	1	66	2.8	2.497	13.65	13011	3.594	0.216	NA	0.014	0.065	15.2	-88.325
67	1	67	2.857	2.403	13.86	22466	3.704	0.163	NA	0.11	0.522	-58.401	-73.601
68	1	68	2.844	2.474	14.07	22935	3.775	0.212	NA	0.072	0.341	100.458	158.859
69	1	69	2.841	2.525	14.28	21531	3.826	0.256	NA	0.051	0.243	93.639	-6.819
70	1	70	2.886	2.544	14.49	13092	3.876	0.294	NA	0.05	0.237	22.906	-70.733
71	1	71	2.948	2.564	14.7	17585	3.941	0.345	NA	0.065	0.31	18.08	-4.826
72	1	72	2.881	2.542	14.91	20317	4.012	0.289	NA	0.071	0.337	-161.365	-179.445
73	1	73	2.883	2.578	15.12	14408	4.049	0.323	NA	0.037	0.175	87.092	-111.543
74	1	74	2.938	2.592	15.33	15569	4.105	0.362	NA	0.057	0.269	14.297	-72.795
75	1	75	2.888	2.513	15.54	13830	4.199	0.269	NA	0.093	0.445	-122.134	-136.431
76	1	76	2.835	2.482	15.75	15707	4.26	0.215	NA	0.061	0.292	-149.386	-27.252
77	1	77	2.933	2.459	15.96	23607	4.36	0.257	NA	0.1	0.476	-13.239	136.147
78	1	78	2.936	2.391	16.17	26653	4.428	0.221	NA	0.068	0.325	-86.836	-73.597
79	1	79	2.777	2.412	16.38	17920	4.589	0.128	NA	0.161	0.767	172.686	-100.478
80	1	80	2.733	2.414	16.59	13151	4.634	0.125	NA	0.044	0.21	177.12	4.434
81	1	81	2.704	2.557	16.8	11921	4.78	0.27	NA	0.146	0.696	101.06	-76.061
82	1	82	2.71	2.516	17.01	10692	4.822	0.228	NA	0.042	0.201	-82.192	176.748
83	1	83	2.817	2.571	17.22	11127	4.942	0.292	NA	0.12	0.571	27.353	109.545
84	1	84	2.752	2.603	17.43	9920	5.014	0.314	NA	0.072	0.345	153.371	126.019
85	1	85	2.716	2.564	17.64	9367	5.067	0.276	NA	0.053	0.252	-132.351	74.277
86	1	86	2.659	2.571	17.85	10540	5.125	0.293	NA	0.058	0.274	173.17	-54.478
87	1	87	2.72	2.549	18.06	9768	5.189	0.26	NA	0.064	0.307	-20.198	166.631
88	1	88	2.655	2.571	18.27	8635	5.257	0.294	NA	0.068	0.326	160.989	-178.813
89	1	89	2.753	2.578	18.48	10555	5.356	0.289	NA	0.099	0.47	4.109	-156.88
90	1	90	2.7	2.518	18.69	6737	5.437	0.232	NA	0.081	0.384	-131.56	-135.669
91	1	91	2.754	2.539	18.9	7729	5.496	0.25	NA	0.059	0.28	21.716	153.276
92	1	92	2.701	2.534	19.11	7496	5.549	0.248	NA	0.053	0.254	-174.251	164.033
93	1	93	2.673	2.476	19.32	8546	5.614	0.198	NA	0.065	0.308	-115.66	58.591
94	1	94	2.787	2.55	19.53	10173	5.749	0.265	NA	0.136	0.647	32.959	148.619
95	1	95	2.743	2.519	19.74	10493	5.803	0.23	NA	0.054	0.256	-145.704	-178.663
96	1	96	2.795	2.506	19.95	10922	5.857	0.224	NA	0.054	0.257	-13.974	131.73
97	1	97	2.684	2.44	20.16	15880	5.987	0.161	NA	0.13	0.617	-149.317	-135.342
98	1	98	2.643	2.457	20.37	17083	6.031	0.194	NA	0.044	0.212	158.239	-52.445
99	1	99	2.535	2.333	20.58	34673	6.196	0.21	NA	0.164	0.782	-130.978	70.783
100	1	100	2.483	2.405	20.79	29738	6.285	0.282	NA	0.089	0.424	125.761	-103.261
101	1	101	2.535	2.36	21	34500	6.353	0.217	NA	0.069	0.328	-40.563	-166.325
102	1	102	2.825	2.485	21.21	6888	6.669	0.213	NA	0.316	1.503	23.263	63.827
103	1	103	3.1	2.548	21.42	20742	6.951	0.443	NA	0.282	1.343	13.055	-10.209
104	1	104	3.097	2.515	21.63	16324	6.985	0.422	NA	0.034	0.16	-95.5	-108.554
105	1	105	2.853	2.593	21.84	5203	7.241	0.324	NA	0.256	1.22	162.162	-102.338
106	1	106	2.864	2.613	22.05	9900	7.264	0.347	NA	0.023	0.108	60.747	-101.415
107	1	107	2.771	2.514	22.26	5655	7.4	0.226	NA	0.136	0.647	-132.915	166.338
108	1	108	2.895	2.702	22.47	26011	7.625	0.441	NA	0.226	1.075	56.708	-170.376
109	1	109	2.741	2.516	22.68	7007	7.867	0.227	NA	0.242	1.15	-129.522	173.77
110	1	110	2.654	2.501	22.89	7432	7.955	0.229	NA	0.089	0.422	-170.411	-40.889
111	1	111	2.709	2.601	23.1	8735	8.069	0.313	NA	0.114	0.541	61.242	-128.347
112	1	112	2.667	2.555	23.31	9188	8.131	0.276	NA	0.062	0.295	-132.485	166.273
113	1	113	2.742	2.612	23.52	12059	8.225	0.322	NA	0.094	0.447	37.12	169.605
114	1	114	2.688	2.564	23.73	9169	8.297	0.28	NA	0.072	0.344	-138.539	-175.659
115	1	115	2.725	2.567	23.94	6920	8.335	0.279	NA	0.038	0.181	5.369	143.908
116	1	116	2.78	2.611	24.15	14530	8.405	0.324	NA	0.07	0.332	38.599	33.231
117	1	117	2.753	2.554	24.36	13599	8.468	0.265	NA	0.063	0.3	-115.702	-154.301
118	1	118	2.71	2.573	24.57	10250	8.514	0.285	NA	0.046	0.22	156.704	-87.594
119	1	119	2.663	2.548	24.78	12418	8.567	0.27	NA	0.053	0.251	-152.756	50.54
120	1	120	2.665	2.528	24.99	13019	8.587	0.25	NA	0.021	0.098	-86.36	66.396
121	1	121	2.664	2.511	25.2	10683	8.604	0.234	NA	0.017	0.08	-92.542	-6.182
122	1	122	2.792	2.498	25.41	16287	8.733	0.215	NA	0.129	0.612	-5.952	86.589
123	1	123	2.701	2.511	25.62	14453	8.824	0.225	NA	0.091	0.435	171.511	177.464
124	1	124	2.761	2.596	25.83	11569	8.927	0.307	NA	0.103	0.491	55.074	-116.437
125	1	125	2.703	2.558	26.04	17190	8.996	0.271	NA	0.069	0.329	-146.839	158.087
126	1	126	2.723	2.694	26.25	24117	9.134	0.405	NA	0.138	0.656	81.314	-131.847
127	1	127	2.638	2.62	26.46	7840	9.247	0.346	NA	0.113	0.539	-139.233	139.453
128	1	128	2.645	2.586	26.67	6118	9.282	0.311	NA	0.035	0.168	-79.001	60.232
129	1	129	2.639	2.544	26.88	4127	9.325	0.274	NA	0.042	0.202	-97.027	-18.026
130	1	130	2.532	2.529	27.09	4232	9.433	0.317	NA	0.108	0.516	-172.252	-75.225
131	1	131	2.56	2.487	27.3	3782	9.483	0.268	NA	0.05	0.238	-56.626	115.627
132	1	132	2.532	2.561	27.51	2673	9.562	0.342	NA	0.079	0.374	110.455	167.08
133	1	133	2.571	2.52	27.72	3063	9.618	0.286	NA	0.057	0.271	-46.464	-156.919
134	1	134	2.467	2.461	27.93	3161	9.738	0.322	NA	0.119	0.569	-150.527	-104.064
135	1	135	2.582	2.523	28.14	3961	9.869	0.282	NA	0.131	0.623	28.209	178.736
136	1	136	2.625	2.512	28.35	6367	9.912	0.251	NA	0.044	0.208	-14.296	-42.504
137	1	137	2.689	2.65	28.56	6786	10.065	0.365	NA	0.152	0.726	65.177	79.472
138	1	138	2.722	2.728	28.77	12085	10.149	0.439	NA	0.084	0.402	66.487	1.31
139	1	139	2.6	2.602	28.98	5727	10.325	0.342	NA	0.175	0.835	-134.211	159.303
140	1	140	2.609	2.567	29.19	5250	10.361	0.307	NA	0.036	0.172	-75.101	59.109
141	1	141	2.536	2.568	29.4	10432	10.434	0.345	NA	0.074	0.351	179.414	-105.485
142	1	142	2.664	2.535	29.61	9602	10.567	0.257	NA	0.133	0.631	-14.147	166.439
143	1	143	2.742	2.52	29.82	13894	10.646	0.23	NA	0.079	0.375	-11.347	2.8
144	1	144	2.654	2.523	30.03	15417	10.733	0.249	NA	0.087	0.415	177.633	-171.019
145	1	145	2.711	2.567	30.24	20010	10.804	0.279	NA	0.071	0.339	37.35	-140.283
146	1	146	2.758	2.496	30.45	32635	10.889	0.207	NA	0.085	0.404	-56.793	-94.143
147	1	147	2.68	2.515	30.66	34154	10.969	0.233	NA	0.08	0.38	166.061	-137.146
148	1	148	2.672	2.577	30.87	33495	11.032	0.296	NA	0.063	0.299	97.095	-68.966
149	1	149	2.625	2.425	31.08	35018	11.191	0.178	NA	0.159	0.758	-107.386	155.52
150	1	150	2.584	2.41	31.29	34207	11.235	0.197	NA	0.044	0.21	-159.185	-51.799
151	1	151	2.595	2.377	31.5	33768	11.27	0.169	NA	0.035	0.165	-70.102	89.083
152	1	152	2.685	2.479	31.71	34193	11.406	0.198	NA	0.136	0.648	48.834	118.935
153	1	153	2.768	2.551	31.92	32558	11.515	0.263	NA	0.11	0.522	40.831	-8.002
154	1	154	2.69	2.539	32.13	29378	11.594	0.254	NA	0.079	0.376	-170.757	148.412
155	1	155	2.521	2.575	32.34	35052	11.768	0.36	NA	0.173	0.825	167.823	-21.42
156	1	156	2.478	2.574	32.55	34030	11.81	0.387	NA	0.042	0.201	-178.512	13.666
157	1	157	2.603	2.582	32.76	34976	11.934	0.324	NA	0.124	0.592	3.834	-177.654
158	1	158	2.561	2.66	32.97	34016	12.022	0.411	NA	0.088	0.419	117.895	114.061
159	1	159	2.507	2.641	33.18	32456	12.08	0.421	NA	0.057	0.273	-160.177	81.928
160	1	160	2.61	2.629	33.39	34306	12.183	0.363	NA	0.103	0.49	-6.677	153.5
161	1	161	2.632	2.611	33.6	32128	12.211	0.339	NA	0.029	0.136	-38.895	-32.218
162	1	162	2.59	2.615	33.81	27411	12.253	0.358	NA	0.042	0.199	174.637	-146.468
163	1	163	2.612	2.65	34.02	22114	12.295	0.383	NA	0.042	0.199	58.032	-116.605
164	1	164	2.62	2.633	34.23	33448	12.314	0.364	NA	0.019	0.089	-67.291	-125.323
165	1	165	2.697	2.633	34.44	26193	12.391	0.346	NA	0.078	0.37	-0.189	67.102
166	1	166	2.705	2.594	34.65	30393	12.431	0.307	NA	0.039	0.187	-79.304	-79.114
167	1	167	2.733	2.663	34.86	25800	12.505	0.374	NA	0.075	0.355	67.867	147.171
168	1	168	2.689	2.677	35.07	25252	12.551	0.391	NA	0.046	0.22	161.825	93.957
169	1	169	2.673	2.702	35.28	27123	12.581	0.418	NA	0.029	0.14	122.743	-39.081
170	1	170	2.658	2.71	35.49	16245	12.598	0.429	NA	0.017	0.081	151.824	29.081
171	1	171	2.665	2.713	35.7	21523	12.606	0.43	NA	0.008	0.038	19.255	-132.57
172	1	172	2.64	2.724	35.91	29305	12.633	0.446	NA	0.028	0.132	155.494	136.239
173	1	173	2.62	2.705	36.12	21056	12.661	0.432	NA	0.028	0.132	-135.745	68.761
174	1	174	2.636	2.655	36.33	28064	12.713	0.38	NA	0.052	0.248	-72.651	63.094
175	1	175	2.594	2.643	36.54	26107	12.757	0.382	NA	0.043	0.206	-163.09	-90.439
176	1	176	2.602	2.65	36.75	28782	12.767	0.386	NA	0.011	0.052	42.436	-154.474
177	1	177	2.546	2.6	36.96	29504	12.843	0.366	NA	0.076	0.36	-138.537	179.027
178	1	178	2.601	2.568	37.17	29905	12.907	0.311	NA	0.064	0.305	-30.32	108.217
179	1	179	2.561	2.637	37.38	29235	12.987	0.391	NA	0.08	0.382	120.048	150.368
180	1	180	2.541	2.602	37.59	30847	13.027	0.371	NA	0.04	0.189	-119.184	120.768
181	1	181	2.56	2.584	37.8	27308	13.053	0.345	NA	0.026	0.124	-44.494	74.69
182	1	182	2.69	2.557	38.01	25608	13.186	0.272	NA	0.133	0.633	-11.665	32.829
183	1	183	2.579	2.602	38.22	28375	13.306	0.351	NA	0.12	0.57	158.277	169.943
184	1	184	2.585	2.557	38.43	28889	13.351	0.309	NA	0.045	0.216	-82.198	119.525
185	1	185	2.523	2.524	38.64	32859	13.421	0.32	NA	0.071	0.336	-152.244	-70.046
186	1	186	2.525	2.52	38.85	28420	13.426	0.315	NA	0.005	0.023	-61.259	90.985
187	1	187	2.504	2.599	39.06	29416	13.508	0.389	NA	0.082	0.392	104.493	165.753
188	1	188	2.602	2.617	39.27	25501	13.608	0.356	NA	0.1	0.474	10.321	-94.172
189	1	189	2.519	2.524	39.48	33732	13.733	0.322	NA	0.125	0.596	-131.775	-142.097
190	1	190	2.538	2.454	39.69	30892	13.806	0.26	NA	0.073	0.347	-74.919	56.857
191	1	191	2.519	2.411	39.9	35406	13.852	0.252	NA	0.047	0.222	-113.326	-38.407
192	1	192	2.466	2.425	40.11	34523	13.907	0.305	NA	0.055	0.261	165.508	-81.165
193	1	193	2.544	2.414	40.32	34702	13.986	0.232	NA	0.079	0.374	-7.429	-172.937
194	1	194	2.506	2.442	40.53	29324	14.033	0.279	NA	0.047	0.223	143.989	151.418
195	1	195	2.467	2.449	40.74	34240	14.073	0.317	NA	0.04	0.192	169.276	25.287
196	1	196	2.513	2.411	40.95	34935	14.133	0.257	NA	0.06	0.287	-40.097	150.626
197	1	197	2.543	2.369	41.16	34990	14.184	0.213	NA	0.051	0.242	-54.095	-13.997
198	1	198	2.513	2.412	41.37	29269	14.236	0.258	NA	0.052	0.249	125.088	179.183
199	1	199	2.479	2.397	41.58	34269	14.274	0.282	NA	0.037	0.176	-155.165	79.746
200	1	200	2.523	2.412	41.79	34737	14.32	0.249	NA	0.047	0.223	18.811	173.976
