# Supplementary material for: Random sub-diffusion and capture of genes by the nuclear pore reduces dynamics and coordinates inter-chromosomal movement
Source: eLife. 2021 May 18;10:e66238. doi: 10.7554/eLife.66238 (PMC8195609; doi:10.7554/eLife.66238)
Supplement: Figure 6—source data 1. [file elife-66238-fig6-data1.zip › CLUST_DB/CLUST_HIS4dip_MinusH/200206_QuickCap_H4dip_MinusH_Sec_13.csv]

Nr	TID	PID	x [micron]	y [micron]	t [sec]	I [val]	Len [micron]	D2S [micron]	D2R [micron]	D2P [micron]	v [micron/sec]	α [deg]	Δα [deg]
1	1	1	1.684	2.22	0	13252	0	0	NA	NA	NA	NA	NA
2	1	2	1.644	2.144	0.21	11566	0.086	0.086	NA	0.086	0.41	-118.054	NA
3	1	3	1.646	2.137	0.42	8153	0.094	0.091	NA	0.008	0.036	-70.325	47.73
4	1	4	1.657	2.18	0.63	15697	0.138	0.048	NA	0.044	0.211	76.045	146.37
5	1	5	1.637	2.159	0.84	11829	0.167	0.077	NA	0.029	0.136	-132.731	151.223
6	1	6	1.659	2.152	1.05	14519	0.189	0.072	NA	0.023	0.107	-17.528	115.204
7	1	7	1.642	2.171	1.26	15144	0.214	0.065	NA	0.025	0.118	132.28	149.808
8	1	8	1.596	2.127	1.47	14594	0.278	0.128	NA	0.064	0.303	-136.462	91.258
9	1	9	1.56	2.157	1.68	13006	0.324	0.139	NA	0.047	0.223	139.988	-83.55
10	1	10	1.609	2.129	1.89	14867	0.38	0.118	NA	0.056	0.266	-30.061	-170.049
11	1	11	1.645	2.099	2.1	15078	0.428	0.127	NA	0.047	0.225	-39.481	-9.42
12	1	12	1.613	2.145	2.31	12320	0.484	0.103	NA	0.056	0.267	124.562	164.043
13	1	13	1.637	2.18	2.52	14478	0.526	0.061	NA	0.042	0.202	55.592	-68.97
14	1	14	1.68	2.198	2.73	11968	0.572	0.023	NA	0.046	0.22	21.966	-33.626
15	1	15	1.633	2.143	2.94	12149	0.644	0.092	NA	0.072	0.342	-130.922	-152.888
16	1	16	1.672	2.134	3.15	16104	0.684	0.087	NA	0.04	0.191	-13.587	117.336
17	1	17	1.617	2.085	3.36	11488	0.758	0.151	NA	0.073	0.35	-138.06	-124.474
18	1	18	1.656	2.149	3.57	13828	0.832	0.077	NA	0.075	0.356	59.317	-162.622
19	1	19	1.648	2.162	3.78	9664	0.848	0.069	NA	0.015	0.073	121.731	62.414
20	1	20	1.669	2.222	3.99	9926	0.911	0.015	NA	0.063	0.302	69.796	-51.935
21	1	21	1.669	2.181	4.2	10828	0.952	0.042	NA	0.041	0.193	-90.374	-160.17
22	1	22	1.609	2.114	4.41	9713	1.042	0.13	NA	0.09	0.43	-132.155	-41.782
23	1	23	1.664	2.152	4.62	8520	1.109	0.071	NA	0.067	0.32	33.957	166.113
24	1	24	1.625	2.117	4.83	9853	1.162	0.119	NA	0.052	0.25	-139.107	-173.064
25	1	25	1.659	2.12	5.04	9000	1.196	0.104	NA	0.034	0.163	3.803	142.91
26	1	26	1.637	2.049	5.25	14054	1.27	0.178	NA	0.074	0.352	-107.609	-111.412
27	1	27	1.623	2.012	5.46	7455	1.309	0.217	NA	0.039	0.188	-109.657	-2.048
28	1	28	1.656	2.058	5.67	8955	1.366	0.165	NA	0.056	0.267	54.7	164.357
29	1	29	1.615	2.065	5.88	6261	1.407	0.17	NA	0.041	0.198	170.316	115.616
30	1	30	1.665	2.113	6.09	17860	1.476	0.109	NA	0.069	0.329	43.878	-126.438
31	1	31	1.662	2.148	6.3	12215	1.511	0.076	NA	0.035	0.167	94.325	50.447
32	1	32	1.607	2.1	6.51	12315	1.584	0.143	NA	0.073	0.345	-138.92	126.755
33	1	33	1.587	2.073	6.72	9461	1.617	0.176	NA	0.034	0.161	-126.546	12.374
34	1	34	1.593	2.028	6.93	7505	1.663	0.213	NA	0.046	0.217	-82.379	44.167
35	1	35	1.633	2.084	7.14	17467	1.731	0.146	NA	0.068	0.326	54.879	137.258
36	1	36	1.643	2.061	7.35	12823	1.756	0.165	NA	0.025	0.119	-65.612	-120.491
37	1	37	1.677	2.071	7.56	15080	1.792	0.149	NA	0.035	0.168	16.894	82.506
38	1	38	1.645	2.048	7.77	15067	1.83	0.176	NA	0.039	0.184	-143.82	-160.714
39	1	39	1.673	2.092	7.98	19801	1.883	0.128	NA	0.052	0.249	57.613	-158.567
40	1	40	1.668	2.137	8.19	16064	1.927	0.085	NA	0.045	0.213	97.58	39.967
41	1	41	1.709	2.183	8.4	14894	1.99	0.044	NA	0.062	0.297	48.696	-48.884
42	1	42	1.703	2.166	8.61	15515	2.008	0.058	NA	0.018	0.088	-106.597	-155.293
43	1	43	1.778	2.27	8.82	25486	2.136	0.107	NA	0.129	0.612	54.373	160.97
44	1	44	1.717	2.245	9.03	15897	2.203	0.041	NA	0.066	0.315	-157.085	148.542
45	1	45	1.706	2.212	9.24	17260	2.237	0.024	NA	0.034	0.163	-108.7	48.384
46	1	46	1.729	2.248	9.45	20644	2.279	0.053	NA	0.042	0.202	57.05	165.75
47	1	47	1.804	2.216	9.66	20113	2.361	0.12	NA	0.081	0.387	-23.08	-80.13
48	1	48	1.732	2.188	9.87	20962	2.438	0.057	NA	0.077	0.369	-159.331	-136.25
49	1	49	1.689	2.148	10.08	11970	2.496	0.073	NA	0.058	0.278	-136.11	23.22
50	1	50	1.684	2.15	10.29	11776	2.502	0.07	NA	0.006	0.027	156.04	-67.85
51	1	51	1.677	2.096	10.5	16608	2.557	0.124	NA	0.055	0.26	-97.859	106.101
52	1	52	1.703	2.148	10.71	13843	2.615	0.075	NA	0.058	0.276	63.575	161.433
53	1	53	1.688	2.128	10.92	11754	2.64	0.092	NA	0.025	0.119	-126.128	170.297
54	1	54	1.657	2.046	11.13	7842	2.727	0.176	NA	0.087	0.415	-110.474	15.654
55	1	55	1.734	2.111	11.34	13166	2.827	0.12	NA	0.1	0.479	40.022	150.496
56	1	56	1.687	2.123	11.55	9209	2.876	0.098	NA	0.049	0.231	166.198	126.176
57	1	57	1.663	2.074	11.76	7110	2.93	0.147	NA	0.054	0.256	-116.516	77.286
58	1	58	1.699	2.107	11.97	8386	2.978	0.115	NA	0.048	0.228	42.34	158.856
59	1	59	1.682	2.09	12.18	9311	3.001	0.13	NA	0.024	0.113	-135.682	-178.022
60	1	60	1.729	2.142	12.39	14899	3.072	0.091	NA	0.07	0.334	47.283	-177.036
61	1	61	1.71	2.04	12.6	6971	3.175	0.182	NA	0.104	0.494	-100.738	-148.021
62	1	62	1.711	2.051	12.81	5085	3.187	0.171	NA	0.011	0.055	84.54	-174.722
63	1	63	1.674	2.044	13.02	5361	3.224	0.177	NA	0.037	0.178	-168.164	107.296
64	1	64	1.745	2.117	13.23	15842	3.325	0.12	NA	0.101	0.483	46.162	-145.675
65	1	65	1.68	2.062	13.44	7022	3.41	0.158	NA	0.084	0.402	-140.041	173.798
66	1	66	1.685	2.086	13.65	8861	3.434	0.134	NA	0.024	0.115	77.344	-142.615
67	1	67	1.704	2.069	13.86	6472	3.459	0.153	NA	0.025	0.119	-43.28	-120.624
68	1	68	1.719	2.111	14.07	9591	3.504	0.115	NA	0.045	0.213	69.12	112.4
69	1	69	1.79	2.155	14.28	11957	3.588	0.125	NA	0.084	0.399	32.028	-37.092
70	1	70	1.77	2.16	14.49	14331	3.609	0.105	NA	0.021	0.102	165.619	133.591
71	1	71	1.775	2.159	14.7	15596	3.614	0.109	NA	0.005	0.024	-14.667	179.714
72	1	72	1.761	2.198	14.91	17664	3.655	0.081	NA	0.041	0.195	108.771	123.438
73	1	73	1.812	2.255	15.12	23722	3.732	0.133	NA	0.076	0.364	48.627	-60.144
74	1	74	1.832	2.274	15.33	19172	3.759	0.158	NA	0.028	0.132	42.499	-6.128
75	1	75	1.807	2.239	15.54	14995	3.803	0.124	NA	0.044	0.208	-125.855	-168.354
76	1	76	1.772	2.188	15.75	4665	3.865	0.093	NA	0.062	0.294	-124.881	0.974
77	1	77	1.833	2.269	15.96	14075	3.966	0.157	NA	0.102	0.485	52.989	177.87
78	1	78	1.735	2.114	16.17	2402	4.15	0.118	NA	0.184	0.876	-122.27	-175.259
79	1	79	1.794	2.22	16.38	6350	4.272	0.11	NA	0.122	0.58	60.638	-177.093
80	1	80	1.817	2.298	16.59	13570	4.353	0.154	NA	0.081	0.386	74.056	13.418
81	1	81	1.83	2.28	16.8	14762	4.376	0.158	NA	0.023	0.11	-52.981	-127.037
82	1	82	1.886	2.29	17.01	15321	4.433	0.214	NA	0.056	0.268	10.634	63.615
83	1	83	1.761	2.212	17.22	10591	4.58	0.078	NA	0.147	0.7	-148.096	-158.73
84	1	84	1.826	2.257	17.43	20554	4.659	0.147	NA	0.079	0.376	34.485	-177.419
85	1	85	1.837	2.282	17.64	21292	4.686	0.165	NA	0.027	0.13	66.156	31.671
86	1	86	1.823	2.209	17.85	19110	4.76	0.139	NA	0.074	0.354	-101.429	-167.585
87	1	87	1.777	2.176	18.06	9734	4.817	0.103	NA	0.057	0.271	-143.923	-42.494
88	1	88	1.822	2.229	18.27	10692	4.887	0.138	NA	0.07	0.332	49.369	-166.708
89	1	89	1.847	2.229	18.48	11889	4.912	0.164	NA	0.025	0.12	1.307	-48.062
90	1	90	1.797	2.196	18.69	3374	4.973	0.116	NA	0.06	0.287	-145.973	-147.28
91	1	91	1.81	2.227	18.9	9128	5.006	0.126	NA	0.034	0.161	67.763	-146.264
92	1	92	1.818	2.314	19.11	16266	5.094	0.164	NA	0.087	0.416	84.732	16.97
93	1	93	1.845	2.309	19.32	18975	5.121	0.184	NA	0.028	0.132	-9.181	-93.913
94	1	94	1.835	2.328	19.53	17789	5.143	0.186	NA	0.021	0.102	118.34	127.521
95	1	95	1.837	2.304	19.74	17209	5.167	0.175	NA	0.024	0.116	-84.848	156.811
96	1	96	1.801	2.229	19.95	3741	5.251	0.117	NA	0.084	0.398	-116.219	-31.371
97	1	97	1.843	2.337	20.16	27370	5.367	0.197	NA	0.116	0.554	68.744	-175.037
98	1	98	1.816	2.359	20.37	17804	5.402	0.192	NA	0.035	0.165	140.693	71.948
99	1	99	1.847	2.355	20.58	18871	5.433	0.212	NA	0.031	0.149	-7.635	-148.327
100	1	100	1.873	2.374	20.79	15573	5.466	0.244	NA	0.033	0.156	36.023	43.658
101	1	101	1.868	2.426	21	17909	5.517	0.276	NA	0.052	0.246	96.117	60.094
102	1	102	1.913	2.492	21.21	23534	5.597	0.355	NA	0.08	0.379	55.695	-40.422
103	1	103	1.879	2.408	21.42	17715	5.687	0.271	NA	0.09	0.428	-112.091	-167.786
104	1	104	1.899	2.442	21.63	19995	5.726	0.309	NA	0.039	0.188	60	172.092
105	1	105	1.899	2.374	21.84	23270	5.795	0.265	NA	0.068	0.325	-89.559	-149.559
106	1	106	1.855	2.395	22.05	19082	5.843	0.244	NA	0.048	0.23	155.129	-115.312
107	1	107	1.844	2.301	22.26	14769	5.938	0.179	NA	0.095	0.45	-96.954	107.917
108	1	108	1.926	2.314	22.47	22176	6.02	0.259	NA	0.083	0.394	9.1	106.054
109	1	109	1.943	2.385	22.68	22133	6.094	0.307	NA	0.073	0.349	76.584	67.484
110	1	110	1.839	2.33	22.89	20087	6.211	0.19	NA	0.117	0.559	-151.766	131.65
111	1	111	1.83	2.301	23.1	17996	6.241	0.167	NA	0.03	0.142	-107.731	44.035
112	1	112	1.888	2.316	23.31	12196	6.301	0.226	NA	0.06	0.286	14.283	122.014
113	1	113	1.852	2.271	23.52	17747	6.358	0.176	NA	0.058	0.275	-128.984	-143.268
114	1	114	1.837	2.34	23.73	20744	6.428	0.194	NA	0.07	0.334	102.156	-128.86
115	1	115	1.832	2.342	23.94	14150	6.434	0.192	NA	0.005	0.025	156.946	54.79
116	1	116	1.874	2.386	24.15	13945	6.494	0.252	NA	0.06	0.288	46.496	-110.449
117	1	117	1.885	2.338	24.36	11039	6.543	0.233	NA	0.048	0.231	-76.878	-123.375
118	1	118	1.884	2.383	24.57	15891	6.587	0.258	NA	0.045	0.212	91.613	168.491
119	1	119	1.904	2.372	24.78	15364	6.61	0.268	NA	0.023	0.111	-27.887	-119.499
120	1	120	1.905	2.397	24.99	19153	6.635	0.283	NA	0.025	0.118	87.436	115.323
121	1	121	1.927	2.377	25.2	15214	6.665	0.289	NA	0.03	0.142	-42.216	-129.652
122	1	122	1.926	2.389	25.41	17742	6.677	0.295	NA	0.012	0.058	95.587	137.802
123	1	123	1.881	2.412	25.62	16424	6.728	0.275	NA	0.051	0.242	153.402	57.816
124	1	124	1.848	2.388	25.83	18376	6.769	0.234	NA	0.041	0.195	-144.257	62.341
125	1	125	1.903	2.391	26.04	17472	6.824	0.278	NA	0.056	0.266	3.702	147.959
126	1	126	1.859	2.415	26.25	21386	6.875	0.262	NA	0.051	0.242	151.905	148.202
127	1	127	1.907	2.387	26.46	25873	6.931	0.278	NA	0.056	0.265	-30.496	177.599
128	1	128	1.918	2.381	26.67	21734	6.944	0.284	NA	0.013	0.062	-26.852	3.643
129	1	129	1.906	2.368	26.88	20819	6.961	0.267	NA	0.017	0.083	-132.562	-105.71
130	1	130	1.92	2.354	27.09	18591	6.981	0.271	NA	0.02	0.093	-47.5	85.063
131	1	131	1.841	2.309	27.3	17207	7.072	0.18	NA	0.091	0.433	-150.029	-102.529
132	1	132	1.86	2.313	27.51	25740	7.092	0.199	NA	0.02	0.095	12.651	162.679
133	1	133	1.831	2.33	27.72	18372	7.126	0.184	NA	0.034	0.163	149.591	136.94
134	1	134	1.881	2.282	27.93	14476	7.196	0.206	NA	0.07	0.333	-44.141	166.268
135	1	135	1.901	2.284	28.14	21220	7.216	0.226	NA	0.02	0.094	6.928	51.069
136	1	136	1.906	2.258	28.35	19808	7.242	0.225	NA	0.027	0.128	-78.435	-85.363
137	1	137	1.886	2.271	28.56	17956	7.266	0.208	NA	0.024	0.114	146.665	-134.9
138	1	138	1.873	2.297	28.77	25467	7.296	0.204	NA	0.03	0.142	116.527	-30.138
139	1	139	1.877	2.335	28.98	22048	7.334	0.225	NA	0.038	0.182	83.655	-32.872
140	1	140	1.9	2.354	29.19	18013	7.364	0.254	NA	0.029	0.139	39.254	-44.401
141	1	141	1.905	2.279	29.4	20601	7.439	0.229	NA	0.075	0.358	-85.874	-125.128
142	1	142	1.901	2.321	29.61	14278	7.481	0.239	NA	0.042	0.201	95.246	-178.88
143	1	143	1.86	2.354	29.82	17531	7.534	0.221	NA	0.053	0.251	141.646	46.4
144	1	144	1.849	2.431	30.03	14146	7.612	0.268	NA	0.078	0.372	97.62	-44.025
145	1	145	1.855	2.391	30.24	16162	7.652	0.242	NA	0.041	0.193	-81.702	-179.322
146	1	146	1.868	2.391	30.45	18649	7.665	0.251	NA	0.013	0.06	0.084	81.786
147	1	147	1.924	2.328	30.66	23424	7.749	0.263	NA	0.084	0.4	-47.955	-48.039
148	1	148	1.888	2.433	30.87	18530	7.86	0.295	NA	0.111	0.528	109.003	156.958
149	1	149	1.89	2.45	31.08	20957	7.877	0.309	NA	0.017	0.082	82.597	-26.406
150	1	150	1.889	2.42	31.29	17497	7.907	0.286	NA	0.03	0.144	-92.403	-175
151	1	151	1.873	2.395	31.5	14890	7.937	0.258	NA	0.03	0.141	-122.334	-29.931
152	1	152	1.885	2.367	31.71	15219	7.967	0.25	NA	0.03	0.144	-65.997	56.337
153	1	153	1.838	2.35	31.92	14880	8.018	0.201	NA	0.051	0.244	-159.611	-93.613
154	1	154	1.795	2.321	32.13	16253	8.07	0.15	NA	0.051	0.244	-145.78	13.831
155	1	155	1.855	2.376	32.34	21111	8.151	0.231	NA	0.081	0.388	42.635	-171.586
156	1	156	1.829	2.361	32.55	24962	8.181	0.202	NA	0.03	0.143	-151.361	166.004
157	1	157	1.82	2.35	32.76	21768	8.195	0.188	NA	0.014	0.066	-125.825	25.537
158	1	158	1.795	2.373	32.97	25480	8.229	0.189	NA	0.034	0.161	138.254	-95.922
159	1	159	1.755	2.408	33.18	20731	8.283	0.201	NA	0.054	0.257	138.731	0.478
160	1	160	1.771	2.355	33.39	27206	8.339	0.16	NA	0.056	0.267	-73.405	147.864
161	1	161	1.722	2.358	33.6	19072	8.388	0.143	NA	0.049	0.233	175.351	-111.244
162	1	162	1.715	2.394	33.81	23142	8.424	0.177	NA	0.037	0.174	101.136	-74.215
163	1	163	1.7	2.373	34.02	21425	8.45	0.154	NA	0.026	0.124	-125.711	133.152
164	1	164	1.663	2.41	34.23	24445	8.503	0.191	NA	0.052	0.249	135.026	-99.263
165	1	165	1.639	2.362	34.44	23967	8.556	0.148	NA	0.054	0.256	-115.631	109.343
166	1	166	1.621	2.429	34.65	17013	8.626	0.218	NA	0.069	0.33	105.222	-139.147
167	1	167	1.638	2.368	34.86	17312	8.689	0.154	NA	0.063	0.301	-74.537	-179.76
168	1	168	1.633	2.389	35.07	17623	8.711	0.176	NA	0.022	0.103	102.828	177.366
169	1	169	1.648	2.436	35.28	19302	8.759	0.218	NA	0.049	0.232	72.712	-30.116
170	1	170	1.706	2.404	35.49	17322	8.825	0.185	NA	0.066	0.314	-28.376	-101.088
171	1	171	1.696	2.383	35.7	21757	8.848	0.164	NA	0.023	0.109	-115.114	-86.738
172	1	172	1.709	2.392	35.91	18301	8.863	0.174	NA	0.015	0.073	35.358	150.473
173	1	173	1.72	2.437	36.12	22016	8.91	0.22	NA	0.047	0.222	75.346	39.988
174	1	174	1.74	2.353	36.33	21580	8.997	0.145	NA	0.087	0.412	-76.542	-151.888
175	1	175	1.722	2.374	36.54	20970	9.025	0.158	NA	0.028	0.133	132.845	-150.614
176	1	176	1.756	2.385	36.75	23176	9.061	0.18	NA	0.037	0.174	18.239	-114.605
177	1	177	1.712	2.331	36.96	22875	9.131	0.115	NA	0.07	0.332	-129.676	-147.915
178	1	178	1.701	2.38	37.17	19522	9.181	0.161	NA	0.05	0.238	102.28	-128.045
179	1	179	1.717	2.361	37.38	20245	9.206	0.144	NA	0.025	0.12	-51.565	-153.845
180	1	180	1.723	2.398	37.59	26545	9.244	0.182	NA	0.038	0.181	80.97	132.536
181	1	181	1.731	2.373	37.8	28960	9.271	0.16	NA	0.027	0.126	-71.698	-152.669
182	1	182	1.708	2.378	38.01	26683	9.294	0.16	NA	0.023	0.111	167.679	-120.623
183	1	183	1.72	2.382	38.22	26880	9.306	0.166	NA	0.012	0.058	21.387	-146.292
184	1	184	1.719	2.385	38.43	26082	9.309	0.168	NA	0.003	0.013	110.717	89.33
185	1	185	1.688	2.343	38.64	23274	9.361	0.123	NA	0.052	0.247	-125.789	123.494
186	1	186	1.738	2.315	38.85	24746	9.417	0.109	NA	0.056	0.268	-29.216	96.572
187	1	187	1.739	2.336	39.06	22069	9.438	0.128	NA	0.02	0.097	84.508	113.724
188	1	188	1.714	2.303	39.27	26312	9.479	0.088	NA	0.041	0.197	-128.05	147.442
189	1	189	1.691	2.324	39.48	27321	9.51	0.104	NA	0.031	0.147	136.839	-95.111
190	1	190	1.682	2.335	39.69	24667	9.524	0.114	NA	0.014	0.067	132.221	-4.618
191	1	191	1.739	2.361	39.9	25644	9.587	0.151	NA	0.063	0.3	24.802	-107.419
192	1	192	1.655	2.385	40.11	28153	9.674	0.168	NA	0.088	0.417	163.866	139.065
193	1	193	1.718	2.365	40.32	25969	9.74	0.148	NA	0.066	0.313	-18.234	177.899
194	1	194	1.71	2.349	40.53	21676	9.757	0.132	NA	0.017	0.082	-116.058	-97.823
195	1	195	1.794	2.36	40.74	25954	9.842	0.178	NA	0.085	0.404	7.315	123.372
196	1	196	1.795	2.351	40.95	22399	9.852	0.171	NA	0.009	0.045	-84.632	-91.947
197	1	197	1.758	2.313	41.16	27095	9.904	0.119	NA	0.052	0.25	-134.518	-49.886
198	1	198	1.752	2.373	41.37	21621	9.964	0.167	NA	0.06	0.287	96.344	-129.138
199	1	199	1.734	2.36	41.58	23423	9.987	0.148	NA	0.022	0.107	-143.125	120.531
200	1	200	1.759	2.302	41.79	23008	10.05	0.111	NA	0.064	0.303	-66.108	77.017
