# Supplementary material for: Random sub-diffusion and capture of genes by the nuclear pore reduces dynamics and coordinates inter-chromosomal movement
Source: eLife. 2021 May 18;10:e66238. doi: 10.7554/eLife.66238 (PMC8195609; doi:10.7554/eLife.66238)
Supplement: Figure 6—source data 1. [file elife-66238-fig6-data1.zip › CLUST_DB/CLUST_HIS4dip_MinusH/200206_QuickCap_H4dip_MinusH_Sec_14.csv]

Nr	TID	PID	x [micron]	y [micron]	t [sec]	I [val]	Len [micron]	D2S [micron]	D2R [micron]	D2P [micron]	v [micron/sec]	α [deg]	Δα [deg]
1	1	1	2.416	3.224	0	5521	0	0	NA	NA	NA	NA	NA
2	1	2	2.339	3.191	0.21	9002	0.084	0.084	NA	0.084	0.398	-157.084	NA
3	1	3	2.291	3.089	0.42	4420	0.197	0.184	NA	0.113	0.539	-115.159	41.925
4	1	4	2.432	3.014	0.63	5834	0.356	0.21	NA	0.159	0.759	-27.838	87.32
5	1	5	2.459	3.021	0.84	5109	0.384	0.207	NA	0.028	0.132	14.21	42.048
6	1	6	2.423	3.032	1.05	7037	0.421	0.192	NA	0.038	0.179	163.72	149.51
7	1	7	2.334	3.033	1.26	4951	0.51	0.208	NA	0.088	0.421	179.207	15.487
8	1	8	2.36	2.959	1.47	8221	0.588	0.271	NA	0.078	0.373	-70.542	110.251
9	1	9	2.316	2.908	1.68	5023	0.655	0.331	NA	0.067	0.319	-131.086	-60.544
10	1	10	2.422	3.169	1.89	1640	0.937	0.055	NA	0.282	1.341	67.819	-161.096
11	1	11	2.309	3.091	2.1	3801	1.075	0.17	NA	0.138	0.657	-145.626	146.556
12	1	12	2.363	3.101	2.31	3351	1.13	0.133	NA	0.055	0.264	10.124	155.75
13	1	13	2.365	3.093	2.52	4142	1.138	0.14	NA	0.008	0.037	-80.452	-90.576
14	1	14	2.461	3.067	2.73	6030	1.238	0.163	NA	0.1	0.476	-15.402	65.05
15	1	15	2.388	3.095	2.94	9454	1.316	0.132	NA	0.078	0.371	158.883	174.285
16	1	16	2.348	3.089	3.15	5655	1.356	0.151	NA	0.041	0.195	-171.672	29.445
17	1	17	2.285	3.177	3.36	9337	1.464	0.139	NA	0.108	0.514	125.603	-62.725
18	1	18	2.29	3.189	3.57	9892	1.478	0.13	NA	0.013	0.064	68.566	-57.037
19	1	19	2.346	3.254	3.78	9292	1.563	0.076	NA	0.086	0.408	49.035	-19.531
20	1	20	2.443	3.263	3.99	8285	1.661	0.048	NA	0.097	0.463	5.253	-43.782
21	1	21	2.432	3.269	4.2	6581	1.673	0.048	NA	0.012	0.059	150.213	144.96
22	1	22	2.374	3.258	4.41	9194	1.732	0.054	NA	0.059	0.281	-169.23	40.557
23	1	23	2.399	3.287	4.62	6865	1.771	0.066	NA	0.039	0.184	49.506	-141.264
24	1	24	2.414	3.132	4.83	5469	1.927	0.091	NA	0.156	0.742	-84.511	-134.016
25	1	25	2.51	3.196	5.04	6752	2.041	0.098	NA	0.115	0.546	33.736	118.247
26	1	26	2.494	3.183	5.25	7833	2.061	0.089	NA	0.02	0.096	-138.476	-172.212
27	1	27	2.555	3.146	5.46	7445	2.132	0.16	NA	0.071	0.338	-30.801	107.674
28	1	28	2.424	3.17	5.67	6092	2.265	0.054	NA	0.133	0.633	169.603	-159.596
29	1	29	2.446	3.285	5.88	5631	2.382	0.069	NA	0.117	0.557	79.42	-90.183
30	1	30	2.431	3.339	6.09	6912	2.438	0.116	NA	0.055	0.264	105.161	25.741
31	1	31	2.438	3.317	6.3	6611	2.461	0.095	NA	0.023	0.11	-74.501	-179.662
32	1	32	2.449	3.223	6.51	5209	2.555	0.033	NA	0.094	0.449	-83.183	-8.682
33	1	33	2.474	3.252	6.72	6152	2.594	0.065	NA	0.039	0.184	48.484	131.666
34	1	34	2.453	3.35	6.93	7520	2.694	0.132	NA	0.101	0.479	102.261	53.777
35	1	35	2.473	3.419	7.14	9258	2.766	0.204	NA	0.072	0.342	73.501	-28.759
36	1	36	2.545	3.444	7.35	9870	2.842	0.255	NA	0.075	0.359	19.474	-54.028
37	1	37	2.373	3.345	7.56	6941	3.04	0.129	NA	0.198	0.943	-149.969	-169.443
38	1	38	2.363	3.284	7.77	9335	3.102	0.08	NA	0.062	0.296	-99.806	50.164
39	1	39	2.31	3.256	7.98	8868	3.162	0.11	NA	0.06	0.283	-151.859	-52.053
40	1	40	2.248	3.118	8.19	8819	3.313	0.198	NA	0.151	0.721	-114.094	37.764
41	1	41	2.364	3.294	8.4	10566	3.524	0.087	NA	0.211	1.004	56.652	170.747
42	1	42	2.433	3.407	8.61	17064	3.656	0.184	NA	0.132	0.631	58.862	2.21
43	1	43	2.38	3.39	8.82	12601	3.712	0.171	NA	0.055	0.264	-162.427	138.711
44	1	44	2.408	3.368	9.03	16366	3.747	0.145	NA	0.035	0.169	-38.609	123.818
45	1	45	2.425	3.27	9.24	8409	3.847	0.047	NA	0.1	0.476	-80.011	-41.401
46	1	46	2.462	3.257	9.45	10513	3.886	0.057	NA	0.039	0.185	-19.151	60.86
47	1	47	2.467	3.319	9.66	5294	3.948	0.108	NA	0.063	0.298	85.276	104.427
48	1	48	2.468	3.208	9.87	7419	4.06	0.054	NA	0.111	0.53	-89.508	-174.784
49	1	49	2.555	3.206	10.08	6026	4.147	0.14	NA	0.087	0.414	-1.064	88.444
50	1	50	2.59	3.178	10.29	10826	4.192	0.18	NA	0.045	0.216	-39.087	-38.022
51	1	51	2.439	3.12	10.5	3430	4.354	0.107	NA	0.162	0.77	-158.913	-119.826
52	1	52	2.433	3.161	10.71	3808	4.395	0.065	NA	0.041	0.197	97.829	-103.258
53	1	53	2.387	3.25	10.92	5736	4.495	0.039	NA	0.1	0.477	117.702	19.873
54	1	54	2.374	3.28	11.13	9324	4.528	0.07	NA	0.033	0.156	112.567	-5.135
55	1	55	2.332	3.39	11.34	9047	4.646	0.186	NA	0.118	0.56	111.118	-1.448
56	1	56	2.391	3.321	11.55	6393	4.737	0.1	NA	0.091	0.433	-49.166	-160.285
57	1	57	2.413	3.273	11.76	5730	4.789	0.049	NA	0.053	0.251	-65.41	-16.244
58	1	58	2.389	3.245	11.97	4893	4.826	0.035	NA	0.037	0.175	-132.189	-66.779
59	1	59	2.329	3.196	12.18	5710	4.903	0.091	NA	0.077	0.366	-140.17	-7.981
60	1	60	2.349	3.196	12.39	3289	4.923	0.072	NA	0.02	0.094	-0.008	140.162
61	1	61	2.351	3.184	12.6	4750	4.935	0.076	NA	0.012	0.057	-82.682	-82.674
62	1	62	2.371	3.202	12.81	4552	4.962	0.049	NA	0.027	0.131	40.79	123.472
63	1	63	2.294	3.13	13.02	3592	5.068	0.154	NA	0.106	0.506	-137.135	-177.925
64	1	64	2.334	3.243	13.23	2830	5.188	0.084	NA	0.12	0.571	70.131	-152.734
65	1	65	2.373	3.191	13.44	3756	5.253	0.053	NA	0.064	0.307	-52.797	-122.929
66	1	66	2.345	3.3	13.65	2980	5.365	0.105	NA	0.113	0.537	104.733	157.53
67	1	67	2.335	3.215	13.86	4179	5.451	0.081	NA	0.085	0.407	-96.596	158.671
68	1	68	2.245	3.157	14.07	3210	5.558	0.183	NA	0.107	0.51	-146.644	-50.048
69	1	69	2.274	3.236	14.28	2485	5.643	0.142	NA	0.085	0.404	70.083	-143.273
70	1	70	2.317	3.092	14.49	4256	5.793	0.164	NA	0.15	0.716	-73.287	-143.37
71	1	71	2.353	3.234	14.7	2760	5.939	0.064	NA	0.146	0.696	76.102	149.389
72	1	72	2.223	3.324	14.91	3332	6.096	0.217	NA	0.157	0.748	145.254	69.152
73	1	73	2.239	3.188	15.12	1841	6.233	0.18	NA	0.137	0.652	-83.459	131.287
74	1	74	2.207	3.265	15.33	3490	6.316	0.213	NA	0.083	0.396	112.555	-163.987
75	1	75	2.233	3.225	15.54	1777	6.363	0.183	NA	0.047	0.225	-56.729	-169.283
76	1	76	2.252	3.193	15.75	3360	6.401	0.166	NA	0.037	0.178	-58.891	-2.162
77	1	77	2.269	3.19	15.96	3790	6.418	0.15	NA	0.017	0.082	-9.656	49.234
78	1	78	2.343	3.3	16.17	4179	6.55	0.105	NA	0.132	0.628	56.236	65.892
79	1	79	2.309	3.253	16.38	4435	6.608	0.11	NA	0.058	0.275	-125.448	178.315
80	1	80	2.274	3.195	16.59	5757	6.675	0.145	NA	0.067	0.321	-121.777	3.671
81	1	81	2.232	3.183	16.8	3869	6.719	0.188	NA	0.044	0.208	-163.983	-42.205
82	1	82	2.42	3.277	17.01	7537	6.929	0.054	NA	0.21	1.002	26.468	-169.55
83	1	83	2.331	3.286	17.22	7963	7.019	0.105	NA	0.089	0.425	174.306	147.838
84	1	84	2.414	3.281	17.43	6711	7.101	0.058	NA	0.083	0.394	-3.128	-177.434
85	1	85	2.402	3.204	17.64	6143	7.18	0.024	NA	0.079	0.374	-98.904	-95.776
86	1	86	2.309	3.261	17.85	5463	7.289	0.113	NA	0.109	0.52	148.298	-112.799
87	1	87	2.308	3.135	18.06	6412	7.415	0.14	NA	0.126	0.601	-90.533	121.169
88	1	88	2.389	3.198	18.27	4360	7.518	0.037	NA	0.103	0.488	37.613	128.146
89	1	89	2.389	3.326	18.48	8913	7.647	0.106	NA	0.129	0.614	89.952	52.339
90	1	90	2.391	3.273	18.69	6980	7.7	0.055	NA	0.054	0.255	-88.34	-178.292
91	1	91	2.395	3.226	18.9	7481	7.747	0.021	NA	0.047	0.223	-85.055	3.284
92	1	92	2.343	3.223	19.11	8972	7.799	0.073	NA	0.052	0.247	-176.822	-91.766
93	1	93	2.274	3.393	19.32	9380	7.983	0.221	NA	0.183	0.873	112.09	-71.088
94	1	94	2.246	3.329	19.53	9670	8.052	0.2	NA	0.07	0.332	-113.763	134.147
95	1	95	2.235	3.201	19.74	10779	8.181	0.182	NA	0.129	0.614	-94.813	18.95
96	1	96	2.266	3.213	19.95	7613	8.214	0.151	NA	0.033	0.156	20.656	115.469
97	1	97	2.255	3.284	20.16	8661	8.286	0.172	NA	0.073	0.346	98.622	77.966
98	1	98	2.359	3.276	20.37	7383	8.391	0.078	NA	0.104	0.496	-4.512	-103.134
99	1	99	2.359	3.341	20.58	8428	8.456	0.131	NA	0.065	0.31	89.446	93.958
100	1	100	2.313	3.313	20.79	6775	8.51	0.136	NA	0.054	0.259	-148.363	122.191
101	1	101	2.296	3.355	21	10367	8.556	0.177	NA	0.045	0.215	111.446	-100.191
102	1	102	2.269	3.322	21.21	10839	8.599	0.177	NA	0.043	0.206	-129.951	118.603
103	1	103	2.274	3.279	21.42	9971	8.641	0.152	NA	0.043	0.203	-82.805	47.145
104	1	104	2.347	3.277	21.63	9604	8.714	0.087	NA	0.073	0.347	-1.986	80.819
105	1	105	2.318	3.241	21.84	11044	8.76	0.099	NA	0.046	0.219	-128.348	-126.362
106	1	106	2.364	3.232	22.05	6636	8.807	0.053	NA	0.046	0.221	-11.108	117.24
107	1	107	2.327	3.213	22.26	7912	8.848	0.089	NA	0.042	0.198	-152.041	-140.932
108	1	108	2.301	3.257	22.47	9589	8.9	0.119	NA	0.052	0.246	120.231	-87.728
109	1	109	2.292	3.248	22.68	12253	8.913	0.126	NA	0.013	0.063	-135.263	104.505
110	1	110	2.313	3.298	22.89	9060	8.968	0.127	NA	0.055	0.261	67.053	-157.684
111	1	111	2.312	3.403	23.1	10363	9.073	0.207	NA	0.105	0.5	90.577	23.524
112	1	112	2.307	3.277	23.31	9457	9.198	0.121	NA	0.126	0.599	-92.242	177.181
113	1	113	2.337	3.254	23.52	8904	9.237	0.084	NA	0.038	0.181	-38.594	53.648
114	1	114	2.402	3.218	23.73	6598	9.311	0.015	NA	0.074	0.354	-28.653	9.942
115	1	115	2.25	3.194	23.94	7761	9.464	0.168	NA	0.154	0.731	-171.139	-142.487
116	1	116	2.265	3.189	24.15	3775	9.48	0.155	NA	0.015	0.072	-20.722	150.417
117	1	117	2.248	3.269	24.36	10619	9.562	0.174	NA	0.082	0.392	101.719	122.441
118	1	118	2.284	3.368	24.57	8228	9.667	0.196	NA	0.105	0.5	70.067	-31.652
119	1	119	2.322	3.236	24.78	7950	9.805	0.095	NA	0.138	0.657	-73.944	-144.011
120	1	120	2.236	3.22	24.99	7502	9.892	0.179	NA	0.087	0.413	-169.769	-95.825
121	1	121	2.293	3.219	25.2	5211	9.948	0.123	NA	0.056	0.268	-1.665	168.104
122	1	122	2.208	3.178	25.41	4454	10.042	0.213	NA	0.094	0.446	-154.17	-152.505
123	1	123	2.355	3.221	25.62	4202	10.194	0.061	NA	0.153	0.727	16.61	170.78
124	1	124	2.224	3.197	25.83	6918	10.327	0.194	NA	0.133	0.632	-169.325	174.065
125	1	125	2.208	3.143	26.04	4627	10.383	0.223	NA	0.056	0.265	-106.505	62.82
126	1	126	2.265	3.119	26.25	3925	10.444	0.184	NA	0.062	0.294	-23.191	83.314
127	1	127	2.186	3.092	26.46	4226	10.528	0.265	NA	0.084	0.398	-160.959	-137.768
128	1	128	2.283	3.033	26.67	4236	10.641	0.233	NA	0.113	0.54	-31.354	129.605
129	1	129	2.235	3.147	26.88	4157	10.765	0.196	NA	0.124	0.59	112.722	144.076
130	1	130	2.317	3.099	27.09	5265	10.86	0.159	NA	0.095	0.451	-30.384	-143.105
131	1	131	2.293	3.024	27.3	5279	10.938	0.234	NA	0.078	0.373	-107.859	-77.475
132	1	132	2.217	2.997	27.51	5998	11.019	0.301	NA	0.081	0.383	-160.289	-52.43
133	1	133	2.348	3.1	27.72	3170	11.186	0.141	NA	0.167	0.794	38.153	-161.558
134	1	134	2.242	3.169	27.93	4279	11.312	0.182	NA	0.126	0.602	147.039	108.886
135	1	135	2.237	3.075	28.14	3507	11.406	0.233	NA	0.094	0.449	-93.068	119.892
136	1	136	2.361	3.112	28.35	1998	11.535	0.125	NA	0.129	0.615	16.54	109.608
137	1	137	2.309	3.061	28.56	2092	11.608	0.195	NA	0.073	0.345	-135.472	-152.012
138	1	138	2.28	3.015	28.77	2762	11.663	0.249	NA	0.055	0.26	-122.495	12.978
139	1	139	2.37	2.962	28.98	7323	11.767	0.265	NA	0.105	0.498	-30.145	92.349
140	1	140	2.449	2.977	29.19	3662	11.848	0.249	NA	0.081	0.384	10.286	40.431
141	1	141	2.419	3.057	29.4	3466	11.933	0.167	NA	0.086	0.407	110.993	100.708
142	1	142	2.337	3.036	29.61	3189	12.018	0.204	NA	0.085	0.403	-165.981	83.025
143	1	143	2.314	3.032	29.82	4544	12.041	0.217	NA	0.023	0.109	-171.159	-5.178
144	1	144	2.286	2.979	30.03	4861	12.101	0.277	NA	0.06	0.287	-117.814	53.346
145	1	145	2.31	3.175	30.24	3737	12.299	0.116	NA	0.198	0.942	83.004	-159.182
146	1	146	2.386	3.21	30.45	2001	12.382	0.033	NA	0.083	0.396	24.455	-58.549
147	1	147	2.423	3.235	30.66	2487	12.427	0.013	NA	0.045	0.215	33.267	8.812
148	1	148	2.339	3.234	30.87	1926	12.511	0.078	NA	0.085	0.403	-179.283	147.45
149	1	149	2.343	3.226	31.08	2353	12.52	0.073	NA	0.008	0.038	-61.615	117.668
150	1	150	2.328	3.221	31.29	1273	12.535	0.088	NA	0.016	0.075	-159.388	-97.773
151	1	151	2.347	3.103	31.5	1853	12.654	0.139	NA	0.119	0.567	-80.684	78.704
152	1	152	2.405	3.214	31.71	1446	12.779	0.015	NA	0.124	0.593	62.376	143.061
153	1	153	2.288	3.12	31.92	1971	12.928	0.164	NA	0.149	0.71	-141.28	156.344
154	1	154	2.281	3.145	32.13	1529	12.954	0.156	NA	0.026	0.123	105.893	-112.827
155	1	155	2.254	3.14	32.34	1996	12.982	0.182	NA	0.028	0.134	-168.229	85.878
156	1	156	2.191	3.104	32.55	5766	13.054	0.255	NA	0.072	0.345	-150.652	17.577
157	1	157	2.229	3.137	32.76	4345	13.105	0.206	NA	0.05	0.239	40.639	-168.709
158	1	158	2.259	3.12	32.97	3684	13.139	0.188	NA	0.034	0.163	-29.641	-70.28
159	1	159	2.286	3.129	33.18	4153	13.168	0.161	NA	0.029	0.138	17.391	47.031
160	1	160	2.216	3.175	33.39	4238	13.252	0.206	NA	0.084	0.402	146.77	129.38
161	1	161	2.27	3.234	33.6	2097	13.333	0.146	NA	0.081	0.384	47.27	-99.5
162	1	162	2.37	3.052	33.81	4603	13.54	0.178	NA	0.208	0.989	-61.431	-108.701
163	1	163	2.433	3.134	34.02	3776	13.645	0.091	NA	0.104	0.495	52.398	113.829
164	1	164	2.328	3.191	34.23	3027	13.764	0.094	NA	0.12	0.571	151.374	98.976
165	1	165	2.274	3.222	34.44	3556	13.827	0.142	NA	0.063	0.298	150.353	-1.021
166	1	166	2.376	3.207	34.65	3296	13.93	0.043	NA	0.103	0.492	-8.441	-158.795
167	1	167	2.357	3.112	34.86	3494	14.028	0.126	NA	0.097	0.463	-101.133	-92.691
168	1	168	2.445	2.969	35.07	4601	14.196	0.257	NA	0.168	0.8	-58.326	42.807
169	1	169	2.3	3.072	35.28	3675	14.373	0.191	NA	0.178	0.845	144.679	-156.995
170	1	170	2.258	3.16	35.49	1751	14.471	0.17	NA	0.098	0.466	115.621	-29.059
171	1	171	2.34	3.088	35.7	2564	14.58	0.155	NA	0.109	0.519	-41.037	-156.658
172	1	172	2.374	3.153	35.91	1983	14.653	0.082	NA	0.073	0.346	62.293	103.33
173	1	173	2.868	2.993	36.12	10201	15.172	0.508	NA	0.519	2.473	-17.87	-80.163
174	1	174	2.904	3.015	36.33	13971	15.213	0.531	NA	0.041	0.196	31.526	49.396
175	1	175	2.907	3.094	36.54	7176	15.293	0.508	NA	0.08	0.379	87.165	55.64
176	1	176	2.595	3.058	36.75	1006	15.607	0.244	NA	0.315	1.498	-173.328	99.506
177	1	177	2.907	3.129	36.96	9405	15.928	0.501	NA	0.321	1.526	12.808	-173.863
178	1	178	2.907	3.188	37.17	9100	15.988	0.493	NA	0.06	0.284	90	77.192
179	1	179	2.474	3.076	37.38	2651	16.436	0.159	NA	0.448	2.134	-165.495	104.505
180	1	180	2.464	2.931	37.59	9228	16.581	0.297	NA	0.146	0.694	-93.819	71.676
181	1	181	2.303	2.814	37.8	10001	16.78	0.425	NA	0.199	0.948	-144.169	-50.35
182	1	182	2.359	2.811	38.01	11261	16.837	0.417	NA	0.057	0.271	-3.38	140.789
183	1	183	2.285	2.783	38.22	12780	16.917	0.46	NA	0.08	0.38	-159.662	-156.282
184	1	184	2.392	2.875	38.43	3086	17.058	0.35	NA	0.141	0.672	40.49	-159.848
185	1	185	2.562	3.008	38.64	1971	17.274	0.261	NA	0.216	1.028	38.078	-2.412
186	1	186	2.353	3.163	38.85	1092	17.535	0.087	NA	0.26	1.24	143.462	105.383
187	1	187	2.444	3.182	39.06	1971	17.628	0.051	NA	0.094	0.445	11.532	-131.93
188	1	188	2.578	3.108	39.27	1841	17.781	0.199	NA	0.153	0.727	-29.055	-40.587
189	1	189	2.592	3.148	39.48	2060	17.824	0.192	NA	0.043	0.204	70.959	100.014
190	1	190	2.533	3.143	39.69	2028	17.883	0.142	NA	0.059	0.282	-174.784	114.257
191	1	191	2.557	2.997	39.9	2690	18.031	0.267	NA	0.148	0.705	-80.639	94.145
192	1	192	2.456	3.002	40.11	1627	18.132	0.225	NA	0.101	0.482	177.056	-102.305
193	1	193	2.465	3.053	40.32	2190	18.184	0.178	NA	0.052	0.246	79.203	-97.853
194	1	194	2.416	2.984	40.53	1830	18.268	0.24	NA	0.084	0.402	-125.766	155.031
195	1	195	2.396	3.034	40.74	1484	18.322	0.191	NA	0.054	0.256	111.581	-122.653
196	1	196	2.332	3.099	40.95	1809	18.414	0.15	NA	0.092	0.437	134.739	23.158
197	1	197	2.497	3.158	41.16	2156	18.589	0.105	NA	0.175	0.835	19.453	-115.286
198	1	198	2.493	3.164	41.37	2011	18.597	0.097	NA	0.008	0.036	127.519	108.066
199	1	199	2.465	3.09	41.58	1290	18.675	0.143	NA	0.079	0.374	-110.176	122.305
200	1	200	2.51	3.129	41.79	1905	18.734	0.133	NA	0.059	0.281	41.461	151.637
