# Supplementary material for: Random sub-diffusion and capture of genes by the nuclear pore reduces dynamics and coordinates inter-chromosomal movement
Source: eLife. 2021 May 18;10:e66238. doi: 10.7554/eLife.66238 (PMC8195609; doi:10.7554/eLife.66238)
Supplement: Figure 6—source data 1. [file elife-66238-fig6-data1.zip › CLUST_DB/CLUST_HIS4dip_MinusH/200206_QuickCap_H4dip_MinusH_Sec_15.csv]

Nr	TID	PID	x [micron]	y [micron]	t [sec]	I [val]	Len [micron]	D2S [micron]	D2R [micron]	D2P [micron]	v [micron/sec]	α [deg]	Δα [deg]
1	1	1	2.725	1.811	0	5518	0	0	NA	NA	NA	NA	NA
2	1	2	2.745	1.824	0.21	4264	0.024	0.024	NA	0.024	0.116	32.834	NA
3	1	3	2.754	1.817	0.42	6289	0.036	0.03	NA	0.011	0.054	-40.473	-73.307
4	1	4	2.801	1.822	0.63	11799	0.084	0.078	NA	0.048	0.228	6.71	47.183
5	1	5	2.803	1.789	0.84	7328	0.117	0.081	NA	0.034	0.16	-88.113	-94.823
6	1	6	2.697	1.765	1.05	6865	0.225	0.054	NA	0.108	0.514	-167.143	-79.03
7	1	7	2.741	1.778	1.26	5964	0.271	0.036	NA	0.046	0.218	17.418	-175.439
8	1	8	2.698	1.877	1.47	6451	0.379	0.072	NA	0.108	0.514	113.556	96.138
9	1	9	2.764	1.798	1.68	6005	0.482	0.041	NA	0.103	0.491	-50.299	-163.855
10	1	10	2.716	1.891	1.89	5284	0.587	0.081	NA	0.105	0.5	117.24	167.538
11	1	11	2.727	1.895	2.1	9401	0.599	0.085	NA	0.012	0.059	19.091	-98.149
12	1	12	2.667	1.807	2.31	6839	0.706	0.057	NA	0.107	0.507	-124.21	-143.3
13	1	13	2.615	1.795	2.52	6069	0.76	0.111	NA	0.054	0.257	-166.23	-42.021
14	1	14	2.628	1.867	2.73	7234	0.834	0.112	NA	0.074	0.351	79.812	-113.958
15	1	15	2.777	1.835	2.94	7255	0.986	0.058	NA	0.153	0.727	-12.352	-92.163
16	1	16	2.748	1.729	3.15	7061	1.096	0.085	NA	0.109	0.52	-105.234	-92.883
17	1	17	2.775	1.858	3.36	8174	1.227	0.069	NA	0.131	0.624	78.139	-176.626
18	1	18	2.758	1.758	3.57	4770	1.327	0.062	NA	0.101	0.479	-99.756	-177.895
19	1	19	2.725	1.817	3.78	6050	1.395	0.006	NA	0.067	0.321	120.114	-140.131
20	1	20	2.761	1.769	3.99	3097	1.455	0.055	NA	0.06	0.286	-52.954	-173.068
21	1	21	2.78	1.768	4.2	5301	1.474	0.07	NA	0.019	0.091	-3.393	49.562
22	1	22	2.741	1.787	4.41	3680	1.517	0.029	NA	0.043	0.205	153.807	157.2
23	1	23	2.722	1.784	4.62	3722	1.536	0.027	NA	0.019	0.092	-172.864	33.329
24	1	24	2.746	1.844	4.83	4283	1.601	0.04	NA	0.065	0.309	68.092	-119.044
25	1	25	2.71	1.833	5.04	4704	1.64	0.026	NA	0.038	0.183	-161.987	129.921
26	1	26	2.76	1.843	5.25	3359	1.691	0.048	NA	0.051	0.244	11.851	173.837
27	1	27	2.791	1.85	5.46	4964	1.722	0.077	NA	0.032	0.151	12.82	0.969
28	1	28	2.773	1.868	5.67	6143	1.747	0.075	NA	0.025	0.118	134.461	121.642
29	1	29	2.748	1.845	5.88	8776	1.781	0.041	NA	0.034	0.162	-138.547	86.991
30	1	30	2.874	1.925	6.09	11244	1.931	0.188	NA	0.149	0.711	32.239	170.786
31	1	31	2.846	1.814	6.3	8729	2.045	0.122	NA	0.114	0.545	-104.032	-136.271
32	1	32	2.791	1.871	6.51	13736	2.125	0.089	NA	0.08	0.38	134.318	-121.65
33	1	33	2.819	1.903	6.72	11814	2.167	0.132	NA	0.043	0.203	47.827	-86.491
34	1	34	2.82	2.031	6.93	9887	2.296	0.24	NA	0.128	0.612	89.736	41.909
35	1	35	2.912	1.922	7.14	19906	2.439	0.217	NA	0.143	0.68	-50.066	-139.803
36	1	36	2.894	2.094	7.35	18530	2.612	0.33	NA	0.173	0.825	95.71	145.777
37	1	37	2.869	1.999	7.56	21495	2.711	0.237	NA	0.099	0.47	-105.115	159.175
38	1	38	3.002	1.964	7.77	18600	2.849	0.317	NA	0.138	0.657	-14.76	90.356
39	1	39	2.962	2.045	7.98	23321	2.94	0.333	NA	0.091	0.432	116.467	131.227
40	1	40	3.007	1.952	8.19	21216	3.043	0.315	NA	0.103	0.491	-64.257	179.276
41	1	41	2.914	1.948	8.4	20793	3.135	0.234	NA	0.093	0.441	-177.757	-113.5
42	1	42	2.807	1.871	8.61	17239	3.267	0.102	NA	0.132	0.628	-144.288	33.469
43	1	43	2.807	1.891	8.82	21546	3.287	0.115	NA	0.02	0.094	90.099	-125.613
44	1	44	2.864	1.911	9.03	17471	3.348	0.171	NA	0.061	0.289	19.357	-70.742
45	1	45	2.977	1.894	9.24	17559	3.462	0.266	NA	0.115	0.546	-8.419	-27.775
46	1	46	2.755	1.939	9.45	21469	3.689	0.132	NA	0.226	1.078	168.505	176.924
47	1	47	2.658	1.943	9.66	11718	3.786	0.148	NA	0.097	0.462	177.904	9.399
48	1	48	2.801	1.925	9.87	15206	3.929	0.138	NA	0.144	0.684	-7.014	175.082
49	1	49	2.765	1.937	10.08	4710	3.968	0.133	NA	0.038	0.183	161.614	168.628
50	1	50	2.897	1.872	10.29	5164	4.116	0.183	NA	0.148	0.703	-26.19	172.196
51	1	51	3.004	1.908	10.5	8093	4.229	0.296	NA	0.113	0.539	18.464	44.653
52	1	52	2.647	1.926	10.71	7564	4.586	0.139	NA	0.357	1.702	177.155	158.691
53	1	53	2.67	2.021	10.92	4755	4.684	0.218	NA	0.098	0.466	76.997	-100.158
54	1	54	2.739	2.019	11.13	4821	4.754	0.209	NA	0.07	0.332	-1.569	-78.565
55	1	55	3.007	2.045	11.34	7182	5.022	0.366	NA	0.269	1.28	5.422	6.99
56	1	56	3.035	2.104	11.55	11752	5.088	0.427	NA	0.065	0.312	64.58	59.158
57	1	57	3.06	2.073	11.76	25702	5.128	0.426	NA	0.04	0.19	-50.016	-114.596
58	1	58	2.993	2.117	11.97	20398	5.208	0.407	NA	0.08	0.382	147.044	-162.94
59	1	59	2.962	2.102	12.18	20006	5.243	0.376	NA	0.035	0.164	-154.485	58.471
60	1	60	2.796	2.133	12.39	13284	5.412	0.33	NA	0.169	0.807	169.342	-36.174
61	1	61	2.958	2.065	12.6	12729	5.588	0.345	NA	0.176	0.84	-22.73	167.928
62	1	62	2.86	1.993	12.81	13004	5.71	0.227	NA	0.122	0.581	-143.816	-121.086
63	1	63	2.786	2.025	13.02	9107	5.791	0.223	NA	0.08	0.382	156.531	-59.653
64	1	64	2.74	1.952	13.23	6965	5.877	0.142	NA	0.087	0.413	-121.992	81.477
65	1	65	2.687	1.982	13.44	6688	5.939	0.175	NA	0.061	0.291	150.433	-87.575
66	1	66	2.678	2.043	13.65	5258	6	0.237	NA	0.062	0.295	97.961	-52.472
67	1	67	2.606	2	13.86	9041	6.085	0.223	NA	0.084	0.402	-148.893	113.147
68	1	68	2.601	1.962	14.07	5727	6.123	0.196	NA	0.038	0.18	-98.446	50.446
69	1	69	2.616	2.012	14.28	6530	6.175	0.229	NA	0.052	0.248	73.223	171.67
70	1	70	2.552	1.934	14.49	19298	6.276	0.212	NA	0.101	0.48	-129.133	157.644
71	1	71	2.512	1.877	14.7	18436	6.345	0.223	NA	0.07	0.331	-125.244	3.888
72	1	72	2.628	2.026	14.91	6534	6.534	0.236	NA	0.189	0.898	52.152	177.396
73	1	73	2.74	2.118	15.12	6592	6.679	0.308	NA	0.145	0.692	39.565	-12.587
74	1	74	2.717	2.055	15.33	4793	6.746	0.244	NA	0.067	0.32	-109.426	-148.992
75	1	75	2.525	1.852	15.54	8294	7.026	0.204	NA	0.28	1.331	-133.355	-23.929
76	1	76	2.646	1.969	15.75	3754	7.194	0.177	NA	0.168	0.8	44.278	177.633
77	1	77	2.697	2.058	15.96	3880	7.297	0.249	NA	0.103	0.491	59.851	15.572
78	1	78	2.621	2.012	16.17	5190	7.387	0.226	NA	0.09	0.428	-148.675	151.475
79	1	79	2.784	2.015	16.38	4842	7.55	0.212	NA	0.163	0.778	1.034	149.708
80	1	80	2.639	2.127	16.59	5002	7.733	0.327	NA	0.183	0.873	142.312	141.279
81	1	81	2.543	2.021	16.8	9627	7.876	0.278	NA	0.143	0.68	-132.425	85.262
82	1	82	2.63	2.048	17.01	4501	7.968	0.255	NA	0.092	0.436	16.97	149.396
83	1	83	2.651	2.088	17.22	4646	8.013	0.287	NA	0.045	0.214	62.535	45.565
84	1	84	2.665	2.102	17.43	4145	8.032	0.297	NA	0.019	0.092	44.594	-17.941
85	1	85	2.667	2.078	17.64	4356	8.056	0.273	NA	0.024	0.112	-84.948	-129.543
86	1	86	2.699	2.023	17.85	3259	8.12	0.214	NA	0.064	0.305	-59.427	25.521
87	1	87	2.677	2.01	18.06	5363	8.146	0.205	NA	0.026	0.124	-150.939	-91.512
88	1	88	2.782	2.055	18.27	3812	8.26	0.251	NA	0.115	0.546	23.156	174.095
89	1	89	2.706	1.998	18.48	5269	8.356	0.188	NA	0.096	0.456	-143.001	-166.157
90	1	90	2.762	2.092	18.69	3596	8.465	0.283	NA	0.109	0.52	59.199	-157.8
91	1	91	2.61	1.982	18.9	4625	8.653	0.206	NA	0.187	0.892	-144.101	156.7
92	1	92	2.604	1.953	19.11	5405	8.682	0.187	NA	0.03	0.142	-102.303	41.797
93	1	93	2.783	2.059	19.32	3328	8.891	0.255	NA	0.209	0.994	30.522	132.826
94	1	94	2.74	2.034	19.53	3438	8.941	0.224	NA	0.05	0.239	-150.771	178.706
95	1	95	2.813	1.946	19.74	3729	9.056	0.161	NA	0.115	0.547	-50.379	100.392
96	1	96	2.871	1.981	19.95	4855	9.124	0.224	NA	0.068	0.322	31.062	81.441
97	1	97	2.82	1.845	20.16	4844	9.269	0.101	NA	0.145	0.691	-110.658	-141.72
98	1	98	2.86	1.885	20.37	5572	9.327	0.155	NA	0.057	0.273	44.748	155.406
99	1	99	2.929	1.889	20.58	5038	9.396	0.219	NA	0.069	0.33	3.613	-41.135
100	1	100	2.788	1.919	20.79	5474	9.54	0.125	NA	0.144	0.686	168.195	164.582
101	1	101	2.811	1.894	21	5117	9.573	0.119	NA	0.034	0.16	-48.498	143.307
102	1	102	2.773	1.868	21.21	4998	9.619	0.075	NA	0.045	0.215	-145.525	-97.027
103	1	103	2.791	1.894	21.42	5964	9.65	0.106	NA	0.031	0.147	55.268	-159.207
104	1	104	2.918	1.866	21.63	3475	9.779	0.201	NA	0.13	0.618	-12.045	-67.313
105	1	105	2.891	2.001	21.84	5717	9.916	0.252	NA	0.137	0.652	101.544	113.589
106	1	106	2.9	1.895	22.05	3347	10.023	0.194	NA	0.106	0.506	-85.036	173.419
107	1	107	2.867	2.194	22.26	17437	10.323	0.409	NA	0.301	1.432	96.174	-178.79
108	1	108	2.934	2.186	22.47	22685	10.39	0.429	NA	0.067	0.317	-6.723	-102.897
109	1	109	2.832	2.077	22.68	14999	10.538	0.287	NA	0.148	0.707	-132.929	-126.206
110	1	110	2.76	2.086	22.89	16558	10.611	0.278	NA	0.073	0.346	172.82	-54.251
111	1	111	2.682	1.95	23.1	10158	10.768	0.146	NA	0.157	0.747	-119.847	67.333
112	1	112	2.888	1.994	23.31	10207	10.978	0.246	NA	0.211	1.003	12.076	131.923
113	1	113	2.816	2.085	23.52	16985	11.094	0.289	NA	0.116	0.55	128.6	116.524
114	1	114	2.821	2.107	23.73	18229	11.117	0.312	NA	0.023	0.109	77.419	-51.181
115	1	115	2.687	2.097	23.94	13668	11.251	0.289	NA	0.135	0.641	-175.815	106.766
116	1	116	2.562	2.124	24.15	15509	11.379	0.353	NA	0.128	0.609	167.857	-16.328
117	1	117	2.592	2.124	24.36	14677	11.41	0.34	NA	0.03	0.143	-0.68	-168.537
118	1	118	2.625	2.101	24.57	13604	11.45	0.307	NA	0.04	0.191	-35.281	-34.601
119	1	119	2.7	2.098	24.78	16672	11.525	0.289	NA	0.075	0.358	-1.618	33.663
120	1	120	2.568	2.22	24.99	15586	11.704	0.438	NA	0.179	0.851	137.374	138.992
121	1	121	2.699	2.152	25.2	13254	11.851	0.342	NA	0.147	0.701	-27.174	-164.548
122	1	122	2.809	1.901	25.41	11095	12.125	0.123	NA	0.274	1.304	-66.409	-39.235
123	1	123	2.784	1.912	25.62	8661	12.152	0.117	NA	0.027	0.128	157.547	-136.044
124	1	124	2.749	1.95	25.83	8531	12.204	0.141	NA	0.052	0.248	132.275	-25.272
125	1	125	2.671	1.923	26.04	7899	12.286	0.124	NA	0.083	0.395	-160.536	67.189
126	1	126	2.76	1.841	26.25	7682	12.407	0.047	NA	0.121	0.575	-42.199	118.337
127	1	127	2.813	1.929	26.46	8326	12.509	0.147	NA	0.102	0.486	58.468	100.667
128	1	128	2.857	1.834	26.67	5365	12.613	0.135	NA	0.104	0.495	-64.952	-123.42
129	1	129	2.734	1.837	26.88	5610	12.737	0.028	NA	0.124	0.588	178.894	-116.154
130	1	130	2.773	1.844	27.09	5587	12.777	0.059	NA	0.04	0.192	10.893	-168.001
131	1	131	2.764	2.024	27.3	10109	12.956	0.217	NA	0.18	0.856	92.947	82.054
132	1	132	2.795	2.043	27.51	18389	12.993	0.243	NA	0.037	0.174	32.176	-60.771
133	1	133	2.748	2.074	27.72	16981	13.049	0.264	NA	0.056	0.266	147.213	115.038
134	1	134	2.667	2.095	27.93	20187	13.133	0.29	NA	0.084	0.4	165.313	18.1
135	1	135	2.703	2.101	28.14	20838	13.17	0.291	NA	0.037	0.177	9.993	-155.319
136	1	136	2.639	2.136	28.35	16710	13.244	0.336	NA	0.073	0.349	151.759	141.766
137	1	137	2.638	2.131	28.56	18248	13.249	0.332	NA	0.005	0.024	-102.186	106.055
138	1	138	2.597	2.033	28.77	19180	13.355	0.256	NA	0.107	0.508	-112.672	-10.486
139	1	139	2.609	1.932	28.98	18214	13.457	0.167	NA	0.102	0.485	-83.214	29.458
140	1	140	2.567	2.053	29.19	18365	13.585	0.288	NA	0.128	0.609	108.931	-167.855
141	1	141	2.628	2.113	29.4	22879	13.671	0.318	NA	0.086	0.411	44.883	-64.048
142	1	142	2.666	2.211	29.61	19189	13.776	0.405	NA	0.105	0.5	68.797	23.915
143	1	143	2.513	2.092	29.82	11392	13.971	0.352	NA	0.195	0.927	-142.096	149.107
144	1	144	2.57	2.026	30.03	10402	14.058	0.265	NA	0.087	0.415	-48.952	93.143
145	1	145	2.61	1.921	30.24	3466	14.171	0.159	NA	0.112	0.536	-69.466	-20.514
146	1	146	2.478	2.032	30.45	15349	14.343	0.331	NA	0.172	0.821	139.867	-150.667
147	1	147	2.541	2.113	30.66	19488	14.446	0.353	NA	0.103	0.489	51.966	-87.901
148	1	148	2.594	1.947	30.87	15430	14.62	0.189	NA	0.174	0.828	-72.092	-124.058
149	1	149	2.582	2.117	31.08	17977	14.79	0.338	NA	0.171	0.813	94.25	166.342
150	1	150	2.546	2.142	31.29	19519	14.834	0.376	NA	0.043	0.206	145.638	51.388
151	1	151	2.521	2.15	31.5	19353	14.86	0.396	NA	0.027	0.127	162.108	16.47
152	1	152	2.537	2.134	31.71	15140	14.883	0.374	NA	0.023	0.109	-43.466	154.426
153	1	153	2.597	2.135	31.92	10592	14.943	0.348	NA	0.06	0.287	0.393	43.86
154	1	154	2.538	2.086	32.13	11360	15.02	0.333	NA	0.077	0.367	-140.969	-141.362
155	1	155	2.704	1.883	32.34	2886	15.283	0.075	NA	0.263	1.253	-50.729	90.24
156	1	156	2.658	1.956	32.55	7748	15.37	0.16	NA	0.086	0.412	122.179	172.908
157	1	157	2.7	1.841	32.76	4430	15.492	0.039	NA	0.123	0.584	-69.908	167.912
158	1	158	2.622	1.865	32.97	9657	15.575	0.117	NA	0.082	0.392	162.752	-127.34
159	1	159	2.688	1.829	33.18	5512	15.65	0.041	NA	0.075	0.359	-28.887	168.361
160	1	160	2.632	1.907	33.39	4957	15.746	0.134	NA	0.096	0.457	125.487	154.374
161	1	161	2.699	1.918	33.6	3155	15.814	0.11	NA	0.068	0.325	9.507	-115.979
162	1	162	2.657	2.033	33.81	8492	15.936	0.232	NA	0.122	0.581	110.303	100.795
163	1	163	2.702	1.882	34.02	5591	16.094	0.074	NA	0.157	0.75	-73.426	176.271
164	1	164	2.635	1.935	34.23	5934	16.179	0.153	NA	0.086	0.407	141.222	-145.352
165	1	165	2.733	1.867	34.44	3893	16.299	0.056	NA	0.119	0.569	-35.075	-176.298
166	1	166	2.806	1.886	34.65	3110	16.375	0.111	NA	0.076	0.362	14.66	49.735
167	1	167	2.775	1.878	34.86	3677	16.407	0.084	NA	0.032	0.153	-166.642	178.698
168	1	168	2.695	1.811	35.07	4763	16.511	0.03	NA	0.105	0.498	-139.97	26.672
169	1	169	2.732	1.822	35.28	2756	16.55	0.013	NA	0.039	0.184	16.791	156.761
170	1	170	2.663	1.782	35.49	3287	16.63	0.068	NA	0.079	0.378	-149.393	-166.184
171	1	171	2.669	1.822	35.7	4765	16.67	0.057	NA	0.04	0.193	81.919	-128.687
172	1	172	2.594	1.866	35.91	4351	16.757	0.142	NA	0.087	0.416	149.595	67.676
173	1	173	2.583	1.85	36.12	4006	16.777	0.147	NA	0.02	0.093	-125.395	85.01
174	1	174	2.632	1.847	36.33	4979	16.827	0.099	NA	0.05	0.237	-3.491	121.904
175	1	175	2.598	1.794	36.54	3453	16.89	0.128	NA	0.063	0.302	-123.054	-119.563
176	1	176	2.483	1.959	36.75	12721	17.091	0.284	NA	0.201	0.957	124.733	-112.213
177	1	177	2.473	2.005	36.96	12462	17.139	0.318	NA	0.047	0.226	102.261	-22.472
178	1	178	2.443	2.01	37.17	18184	17.169	0.345	NA	0.03	0.143	171.513	69.253
179	1	179	2.422	1.962	37.38	18419	17.221	0.338	NA	0.053	0.252	-113.831	74.655
180	1	180	2.431	2.065	37.59	19104	17.325	0.388	NA	0.104	0.493	84.92	-161.248
181	1	181	2.439	1.894	37.8	16548	17.496	0.298	NA	0.171	0.814	-87.489	-172.409
182	1	182	2.379	1.907	38.01	15769	17.557	0.359	NA	0.061	0.291	167.401	-105.11
183	1	183	2.399	1.914	38.22	12595	17.578	0.341	NA	0.021	0.102	17.351	-150.05
184	1	184	2.397	1.989	38.43	16145	17.654	0.373	NA	0.075	0.357	92.069	74.718
185	1	185	2.414	1.992	38.64	20326	17.671	0.36	NA	0.018	0.085	11.623	-80.446
186	1	186	2.417	2.046	38.85	23825	17.725	0.387	NA	0.054	0.258	86.64	75.017
187	1	187	2.397	2.022	39.06	16697	17.757	0.389	NA	0.032	0.152	-128.737	144.623
188	1	188	2.402	2.004	39.27	15227	17.775	0.377	NA	0.018	0.084	-75.177	53.56
189	1	189	2.429	1.959	39.48	19997	17.828	0.33	NA	0.053	0.254	-59.097	16.08
190	1	190	2.386	2.008	39.69	12778	17.894	0.392	NA	0.066	0.313	131.499	-169.404
191	1	191	2.394	1.943	39.9	18694	17.959	0.356	NA	0.065	0.31	-82.086	146.416
192	1	192	2.402	1.978	40.11	12989	17.995	0.363	NA	0.036	0.171	77.48	159.566
193	1	193	2.447	2.01	40.32	11562	18.05	0.342	NA	0.055	0.261	35.375	-42.105
194	1	194	2.548	2.022	40.53	6449	18.151	0.275	NA	0.101	0.483	6.647	-28.727
195	1	195	2.469	1.977	40.74	8857	18.242	0.305	NA	0.091	0.431	-150.48	-157.127
196	1	196	2.423	2.062	40.95	9928	18.338	0.393	NA	0.097	0.46	118.485	-91.035
197	1	197	2.527	2.035	41.16	16889	18.446	0.299	NA	0.108	0.513	-14.411	-132.896
198	1	198	2.436	2.073	41.37	16226	18.545	0.39	NA	0.099	0.47	157.39	171.8
199	1	199	2.348	2.044	41.58	14591	18.638	0.443	NA	0.093	0.444	-161.417	41.193
200	1	200	2.384	2.082	41.79	18756	18.691	0.435	NA	0.053	0.252	46.211	-152.372
