# Supplementary material for: Random sub-diffusion and capture of genes by the nuclear pore reduces dynamics and coordinates inter-chromosomal movement
Source: eLife. 2021 May 18;10:e66238. doi: 10.7554/eLife.66238 (PMC8195609; doi:10.7554/eLife.66238)
Supplement: Figure 6—source data 1. [file elife-66238-fig6-data1.zip › CLUST_DB/CLUST_HIS4dip_MinusH/200206_QuickCap_H4dip_MinusH_Sec_16.csv]

Nr	TID	PID	x [micron]	y [micron]	t [sec]	I [val]	Len [micron]	D2S [micron]	D2R [micron]	D2P [micron]	v [micron/sec]	α [deg]	Δα [deg]
1	1	1	2.298	1.939	0	34103	0	0	NA	NA	NA	NA	NA
2	1	2	2.291	1.904	0.21	33992	0.035	0.035	NA	0.035	0.169	-100.455	NA
3	1	3	2.34	1.897	0.42	32482	0.085	0.06	NA	0.049	0.236	-8.114	92.341
4	1	4	2.35	1.952	0.63	34572	0.141	0.054	NA	0.056	0.268	80.249	88.362
5	1	5	2.349	2.082	0.84	34523	0.271	0.152	NA	0.13	0.617	90.56	10.312
6	1	6	2.362	2.027	1.05	29367	0.327	0.109	NA	0.056	0.268	-76.141	-166.701
7	1	7	2.441	2.043	1.26	30263	0.407	0.177	NA	0.08	0.382	11.315	87.456
8	1	8	2.512	1.956	1.47	26013	0.52	0.215	NA	0.112	0.536	-50.534	-61.849
9	1	9	2.46	2.038	1.68	33045	0.617	0.19	NA	0.098	0.465	122.347	172.881
10	1	10	2.507	2.011	1.89	32319	0.672	0.222	NA	0.054	0.259	-29.952	-152.299
11	1	11	2.497	1.98	2.1	31993	0.705	0.203	NA	0.033	0.159	-108.471	-78.519
12	1	12	2.447	2.03	2.31	33373	0.776	0.175	NA	0.071	0.338	134.634	-116.896
13	1	13	2.394	2.104	2.52	33437	0.867	0.191	NA	0.091	0.433	125.715	-8.919
14	1	14	2.394	2.056	2.73	33770	0.915	0.152	NA	0.048	0.229	-89.099	145.186
15	1	15	2.381	2.145	2.94	34239	1.006	0.223	NA	0.09	0.43	98.477	-172.423
16	1	16	2.4	2.094	3.15	33732	1.06	0.186	NA	0.055	0.261	-69.988	-168.465
17	1	17	2.434	2.066	3.36	34397	1.104	0.186	NA	0.044	0.21	-39.847	30.14
18	1	18	2.419	2.027	3.57	30335	1.145	0.15	NA	0.041	0.194	-110.639	-70.792
19	1	19	2.364	1.939	3.78	29122	1.25	0.066	NA	0.104	0.497	-122.012	-11.373
20	1	20	2.393	2.056	3.99	30009	1.37	0.151	NA	0.121	0.575	76.122	-161.866
21	1	21	2.382	2.038	4.2	33661	1.392	0.13	NA	0.022	0.103	-121.211	162.667
22	1	22	2.362	2.102	4.41	34348	1.46	0.176	NA	0.068	0.322	106.706	-132.084
23	1	23	2.355	2.051	4.62	34803	1.511	0.126	NA	0.052	0.247	-97.975	155.319
24	1	24	2.455	2.126	4.83	34822	1.637	0.245	NA	0.125	0.597	36.897	134.873
25	1	25	2.455	2.117	5.04	25047	1.646	0.238	NA	0.009	0.044	-91.301	-128.199
26	1	26	2.425	2.16	5.25	23370	1.699	0.255	NA	0.053	0.253	125.124	-143.575
27	1	27	2.411	2.203	5.46	31212	1.744	0.288	NA	0.045	0.215	107.181	-17.943
28	1	28	2.377	2.224	5.67	33905	1.784	0.296	NA	0.04	0.19	149.521	42.341
29	1	29	2.381	2.236	5.88	33819	1.797	0.309	NA	0.013	0.064	72.7	-76.821
30	1	30	2.396	2.281	6.09	33109	1.845	0.356	NA	0.047	0.225	71.744	-0.956
31	1	31	2.384	2.285	6.3	33169	1.857	0.357	NA	0.012	0.059	162.655	90.911
32	1	32	2.407	2.292	6.51	33548	1.881	0.37	NA	0.024	0.116	16.527	-146.129
33	1	33	2.25	2.263	6.72	28102	2.041	0.328	NA	0.16	0.761	-169.572	173.901
34	1	34	2.241	2.236	6.93	31569	2.069	0.303	NA	0.028	0.134	-107.47	62.103
35	1	35	2.287	2.262	7.14	34355	2.122	0.323	NA	0.052	0.249	29.109	136.579
36	1	36	2.321	2.321	7.35	34035	2.19	0.383	NA	0.068	0.324	60.531	31.422
37	1	37	2.453	2.139	7.56	34506	2.414	0.253	NA	0.224	1.069	-53.956	-114.487
38	1	38	2.378	2.199	7.77	33685	2.509	0.272	NA	0.095	0.453	141.286	-164.758
39	1	39	2.328	2.171	7.98	33693	2.567	0.235	NA	0.057	0.273	-151.364	67.35
40	1	40	2.387	2.167	8.19	33301	2.625	0.245	NA	0.059	0.28	-4.593	146.771
41	1	41	2.479	2.087	8.4	32723	2.747	0.235	NA	0.122	0.581	-40.536	-35.943
42	1	42	2.407	2.166	8.61	33632	2.854	0.252	NA	0.107	0.508	132.778	173.313
43	1	43	2.428	2.138	8.82	32678	2.889	0.238	NA	0.035	0.167	-52.947	174.276
44	1	44	2.329	2.051	9.03	31057	3.02	0.117	NA	0.131	0.625	-138.983	-86.036
45	1	45	2.418	2.112	9.24	33373	3.128	0.211	NA	0.107	0.511	34.502	173.485
46	1	46	2.363	2.204	9.45	29646	3.235	0.273	NA	0.107	0.509	120.756	86.254
47	1	47	2.398	2.257	9.66	29173	3.298	0.333	NA	0.063	0.301	55.986	-64.77
48	1	48	2.446	2.33	9.87	29228	3.385	0.418	NA	0.087	0.416	57.117	1.131
49	1	49	2.424	2.332	10.08	27475	3.407	0.413	NA	0.022	0.104	175.461	118.343
50	1	50	2.428	2.334	10.29	24405	3.412	0.417	NA	0.005	0.024	31.914	-143.547
51	1	51	2.389	2.291	10.5	20701	3.47	0.364	NA	0.058	0.278	-132.92	-164.834
52	1	52	2.276	2.282	10.71	14690	3.583	0.344	NA	0.113	0.536	-175.012	-42.092
53	1	53	2.453	2.317	10.92	15202	3.763	0.409	NA	0.18	0.858	11.414	-173.574
54	1	54	2.437	2.326	11.13	24258	3.781	0.411	NA	0.018	0.087	152.774	141.36
55	1	55	2.523	2.403	11.34	26024	3.897	0.516	NA	0.116	0.551	42.041	-110.733
56	1	56	2.507	2.387	11.55	25160	3.92	0.495	NA	0.022	0.107	-135.496	-177.536
57	1	57	2.518	2.298	11.76	35057	4.009	0.422	NA	0.09	0.427	-82.992	52.504
58	1	58	2.517	2.313	11.97	30272	4.024	0.434	NA	0.015	0.072	93.372	176.364
59	1	59	2.439	2.281	12.18	26030	4.109	0.37	NA	0.085	0.403	-157.569	109.059
60	1	60	2.41	2.237	12.39	28441	4.162	0.319	NA	0.053	0.251	-122.762	34.807
61	1	61	2.377	2.222	12.6	34158	4.198	0.294	NA	0.037	0.175	-156.085	-33.322
62	1	62	2.771	2.219	12.81	26717	4.593	0.55	NA	0.395	1.879	-0.448	155.637
63	1	63	2.72	2.291	13.02	34393	4.681	0.549	NA	0.088	0.421	125.698	126.146
64	1	64	2.749	2.244	13.23	29536	4.736	0.545	NA	0.055	0.262	-57.473	176.829
65	1	65	2.784	2.223	13.44	34751	4.777	0.563	NA	0.041	0.194	-31.223	26.25
66	1	66	2.866	2.2	13.65	24251	4.863	0.626	NA	0.085	0.407	-15.402	15.82
67	1	67	2.723	2.273	13.86	33292	5.023	0.541	NA	0.161	0.764	153.273	168.675
68	1	68	2.695	2.254	14.07	31246	5.056	0.508	NA	0.033	0.158	-145.775	60.953
69	1	69	2.635	2.296	14.28	33478	5.13	0.491	NA	0.073	0.349	145.136	-69.089
70	1	70	2.609	2.314	14.49	29602	5.162	0.488	NA	0.032	0.154	145.535	0.399
71	1	71	2.647	2.242	14.7	28797	5.244	0.462	NA	0.082	0.389	-62.161	152.304
72	1	72	2.724	2.373	14.91	27869	5.396	0.609	NA	0.152	0.726	59.663	121.824
73	1	73	2.757	2.325	15.12	31795	5.455	0.6	NA	0.059	0.281	-55.721	-115.384
74	1	74	2.505	2.261	15.33	29527	5.715	0.384	NA	0.26	1.238	-165.857	-110.135
75	1	75	2.479	2.373	15.54	33211	5.829	0.47	NA	0.114	0.545	103.391	-90.753
76	1	76	2.535	2.325	15.75	32160	5.903	0.454	NA	0.074	0.352	-39.828	-143.219
77	1	77	2.5	2.366	15.96	34024	5.958	0.473	NA	0.054	0.259	131.024	170.853
78	1	78	2.57	2.244	16.17	28691	6.099	0.409	NA	0.141	0.673	-60.045	168.93
79	1	79	2.594	2.241	16.38	29258	6.123	0.423	NA	0.024	0.114	-7.006	53.039
80	1	80	2.623	2.178	16.59	31993	6.192	0.404	NA	0.069	0.33	-65.267	-58.26
81	1	81	2.699	2.208	16.8	34828	6.274	0.483	NA	0.082	0.391	21.211	86.477
82	1	82	2.707	2.21	17.01	34720	6.282	0.491	NA	0.008	0.039	16.232	-4.979
83	1	83	2.626	2.23	17.22	29568	6.366	0.439	NA	0.084	0.4	166.206	149.975
84	1	84	2.567	2.23	17.43	29132	6.424	0.397	NA	0.058	0.277	-179.787	14.006
85	1	85	2.679	2.233	17.64	22417	6.536	0.482	NA	0.112	0.533	1.533	-178.68
86	1	86	2.685	2.187	17.85	23854	6.583	0.46	NA	0.047	0.222	-83.088	-84.62
87	1	87	2.695	2.324	18.06	29156	6.721	0.554	NA	0.138	0.656	85.708	168.795
88	1	88	2.572	2.234	18.27	28819	6.874	0.403	NA	0.153	0.729	-143.825	130.467
89	1	89	2.719	2.328	18.48	31771	7.049	0.574	NA	0.175	0.834	32.667	176.492
90	1	90	2.723	2.256	18.69	32492	7.121	0.531	NA	0.072	0.344	-86.557	-119.224
91	1	91	2.754	2.153	18.9	28878	7.229	0.504	NA	0.108	0.513	-73.47	13.087
92	1	92	2.803	2.121	19.11	32757	7.287	0.537	NA	0.058	0.277	-32.788	40.681
93	1	93	2.775	2.147	19.32	28661	7.325	0.521	NA	0.038	0.182	137.112	169.9
94	1	94	2.784	2.115	19.53	34877	7.359	0.518	NA	0.034	0.162	-73.836	149.052
95	1	95	2.736	2.248	19.74	34003	7.501	0.536	NA	0.142	0.676	110.057	-176.108
96	1	96	2.757	2.311	19.95	33683	7.567	0.591	NA	0.067	0.317	71.608	-38.448
97	1	97	2.728	2.284	20.16	34067	7.607	0.552	NA	0.04	0.188	-136.364	152.028
98	1	98	2.799	2.23	20.37	29179	7.696	0.58	NA	0.089	0.426	-37.115	99.249
99	1	99	2.774	2.271	20.58	31317	7.745	0.581	NA	0.048	0.229	121.537	158.652
100	1	100	2.74	2.314	20.79	34263	7.8	0.58	NA	0.055	0.263	128.746	7.208
101	1	101	2.726	2.261	21	34436	7.855	0.535	NA	0.055	0.264	-104.715	126.539
102	1	102	2.72	2.207	21.21	34487	7.909	0.5	NA	0.054	0.257	-95.584	9.131
103	1	103	2.729	2.189	21.42	33312	7.929	0.499	NA	0.02	0.093	-63.708	31.875
104	1	104	2.674	2.257	21.63	30293	8.016	0.493	NA	0.087	0.414	129.098	-167.193
105	1	105	2.682	2.284	21.84	31319	8.044	0.517	NA	0.029	0.136	74.013	-55.085
106	1	106	2.715	2.194	22.05	33527	8.14	0.489	NA	0.095	0.454	-70.138	-144.151
107	1	107	2.679	2.299	22.26	23641	8.25	0.524	NA	0.11	0.526	108.876	179.014
108	1	108	2.717	2.182	22.47	25533	8.373	0.485	NA	0.123	0.587	-71.823	179.301
109	1	109	2.702	2.118	22.68	23935	8.438	0.443	NA	0.065	0.311	-103.206	-31.383
110	1	110	2.685	2.121	22.89	26720	8.456	0.428	NA	0.018	0.084	170.307	-86.487
111	1	111	2.737	2.08	23.1	29992	8.522	0.461	NA	0.066	0.316	-38.611	151.082
112	1	112	2.723	2.158	23.31	24915	8.602	0.478	NA	0.079	0.378	100.218	138.829
113	1	113	2.71	2.269	23.52	30180	8.714	0.528	NA	0.112	0.535	96.783	-3.435
114	1	114	2.726	2.161	23.73	27948	8.824	0.482	NA	0.11	0.523	-81.354	-178.137
115	1	115	2.702	2.13	23.94	25700	8.863	0.448	NA	0.039	0.184	-127.723	-46.369
116	1	116	2.671	2.25	24.15	25115	8.986	0.486	NA	0.124	0.588	104.575	-127.703
117	1	117	2.7	2.224	24.36	27517	9.025	0.493	NA	0.038	0.183	-41.579	-146.154
118	1	118	2.693	2.193	24.57	17994	9.056	0.47	NA	0.032	0.151	-102.252	-60.673
119	1	119	2.699	2.191	24.78	21877	9.062	0.474	NA	0.006	0.027	-22.312	79.94
120	1	120	2.716	2.191	24.99	29565	9.079	0.489	NA	0.017	0.083	-0.521	21.791
121	1	121	2.685	2.23	25.2	21919	9.129	0.484	NA	0.049	0.236	128.987	129.508
122	1	122	2.693	2.208	25.41	26001	9.152	0.478	NA	0.023	0.109	-70.072	160.941
123	1	123	2.695	2.168	25.62	17853	9.191	0.459	NA	0.04	0.189	-86.983	-16.911
124	1	124	2.687	2.192	25.83	19615	9.216	0.464	NA	0.024	0.116	108.607	-164.41
125	1	125	2.704	2.295	26.04	32657	9.321	0.54	NA	0.105	0.5	80.803	-27.804
126	1	126	2.699	2.293	26.25	34713	9.326	0.535	NA	0.005	0.025	-154.33	124.867
127	1	127	2.71	2.322	26.46	29056	9.358	0.563	NA	0.031	0.15	70.238	-135.432
128	1	128	2.65	2.325	26.67	30491	9.417	0.523	NA	0.06	0.284	177.561	107.323
129	1	129	2.636	2.283	26.88	27773	9.462	0.483	NA	0.044	0.21	-108.299	74.14
130	1	130	2.612	2.309	27.09	25774	9.497	0.486	NA	0.035	0.168	132.731	-118.97
131	1	131	2.671	2.284	27.3	29211	9.561	0.509	NA	0.064	0.304	-22.901	-155.632
132	1	132	2.577	2.285	27.51	25632	9.655	0.445	NA	0.095	0.45	179.269	-157.83
133	1	133	2.667	2.196	27.72	30862	9.782	0.449	NA	0.127	0.605	-44.923	135.808
134	1	134	2.651	2.131	27.93	25514	9.849	0.402	NA	0.067	0.318	-103.72	-58.797
135	1	135	2.449	2.144	28.14	21597	10.051	0.255	NA	0.202	0.963	176.177	-80.103
136	1	136	2.456	2.036	28.35	23635	10.16	0.185	NA	0.108	0.517	-86.387	97.436
137	1	137	2.497	2.035	28.56	29685	10.202	0.222	NA	0.042	0.199	-0.739	85.649
138	1	138	2.464	2.095	28.77	34240	10.27	0.228	NA	0.068	0.325	119.833	120.572
139	1	139	2.534	2.174	28.98	29792	10.377	0.334	NA	0.107	0.508	48.328	-71.505
140	1	140	2.472	2.045	29.19	31370	10.52	0.204	NA	0.144	0.685	-115.902	-164.23
141	1	141	2.453	2.019	29.4	32125	10.552	0.175	NA	0.032	0.151	-125.481	-9.579
142	1	142	2.434	2.037	29.61	23199	10.579	0.168	NA	0.027	0.128	136.649	-97.87
143	1	143	2.334	2.033	29.82	27379	10.679	0.101	NA	0.099	0.473	-177.626	45.725
144	1	144	2.344	2.09	30.03	29875	10.736	0.158	NA	0.057	0.273	79.847	-102.527
145	1	145	2.401	2.181	30.24	25058	10.844	0.264	NA	0.108	0.513	58.055	-21.792
146	1	146	2.4	2.124	30.45	30926	10.901	0.212	NA	0.057	0.272	-91.371	-149.426
147	1	147	2.41	2.072	30.66	31366	10.954	0.174	NA	0.053	0.253	-78.821	12.55
148	1	148	2.498	1.923	30.87	32588	11.127	0.2	NA	0.173	0.823	-59.674	19.147
149	1	149	2.582	1.934	31.08	29574	11.212	0.284	NA	0.085	0.405	7.828	67.502
150	1	150	2.577	2.062	31.29	30397	11.339	0.306	NA	0.128	0.607	91.997	84.169
151	1	151	2.692	2.016	31.5	23283	11.462	0.401	NA	0.123	0.587	-22.028	-114.025
152	1	152	2.552	1.986	31.71	31524	11.605	0.259	NA	0.142	0.678	-167.852	-145.824
153	1	153	2.489	1.946	31.92	22623	11.679	0.191	NA	0.075	0.355	-148.072	19.78
154	1	154	2.539	2.017	32.13	29427	11.766	0.254	NA	0.087	0.414	54.662	-157.266
155	1	155	2.594	2.094	32.34	22340	11.861	0.335	NA	0.095	0.451	54.39	-0.273
156	1	156	2.492	2.063	32.55	23014	11.968	0.23	NA	0.107	0.512	-162.938	142.673
157	1	157	2.539	2.066	32.76	25717	12.015	0.272	NA	0.047	0.224	3.759	166.697
158	1	158	2.639	2.024	32.97	22408	12.125	0.352	NA	0.109	0.52	-22.47	-26.229
159	1	159	2.569	1.998	33.18	12031	12.199	0.278	NA	0.075	0.356	-159.746	-137.275
160	1	160	2.64	2.142	33.39	20164	12.359	0.398	NA	0.16	0.763	63.998	-136.256
161	1	161	2.63	2.223	33.6	32394	12.441	0.437	NA	0.081	0.388	96.903	32.905
162	1	162	2.703	2.224	33.81	27814	12.514	0.496	NA	0.073	0.349	0.799	-96.104
163	1	163	2.679	2.224	34.02	23099	12.538	0.476	NA	0.024	0.116	178.966	178.167
164	1	164	2.704	2.23	34.23	30060	12.564	0.5	NA	0.026	0.124	12.523	-166.443
165	1	165	2.615	2.26	34.44	27010	12.658	0.452	NA	0.094	0.447	161.29	148.767
166	1	166	2.656	2.284	34.65	25521	12.706	0.498	NA	0.048	0.227	29.919	-131.372
167	1	167	2.599	2.199	34.86	27078	12.808	0.398	NA	0.102	0.487	-124.321	-154.239
168	1	168	2.595	2.146	35.07	22090	12.862	0.363	NA	0.053	0.253	-93.689	30.632
169	1	169	2.463	2.064	35.28	16164	13.018	0.207	NA	0.156	0.743	-148.116	-54.428
170	1	170	2.565	2.022	35.49	23080	13.128	0.28	NA	0.11	0.526	-22.019	126.097
171	1	171	2.629	2.011	35.7	19985	13.193	0.339	NA	0.065	0.309	-10.274	11.745
172	1	172	2.698	2.176	35.91	23891	13.372	0.465	NA	0.179	0.854	67.497	77.771
173	1	173	2.713	2.202	36.12	27784	13.403	0.492	NA	0.03	0.145	58.824	-8.672
174	1	174	2.702	2.206	36.33	23852	13.415	0.484	NA	0.012	0.057	164.954	106.129
175	1	175	2.681	2.169	36.54	18423	13.457	0.447	NA	0.042	0.2	-119.268	75.778
176	1	176	2.638	2.101	36.75	24733	13.537	0.377	NA	0.08	0.383	-122.771	-3.502
177	1	177	2.573	2.173	36.96	21169	13.634	0.361	NA	0.097	0.461	132.21	-105.02
178	1	178	2.546	2.168	37.17	20341	13.661	0.338	NA	0.027	0.128	-169.406	58.384
179	1	179	2.506	2.195	37.38	23468	13.709	0.331	NA	0.048	0.231	145.922	-44.672
180	1	180	2.498	2.163	37.59	23325	13.742	0.301	NA	0.033	0.156	-104.273	109.805
181	1	181	2.555	2.109	37.8	26847	13.82	0.308	NA	0.079	0.374	-44.159	60.114
182	1	182	2.541	2.129	38.01	22250	13.845	0.309	NA	0.024	0.115	123.566	167.725
183	1	183	2.458	2.167	38.22	15635	13.937	0.279	NA	0.092	0.438	155.135	31.569
184	1	184	2.404	2.138	38.43	22760	13.998	0.226	NA	0.061	0.291	-150.834	54.03
185	1	185	2.459	2.068	38.64	22875	14.086	0.206	NA	0.088	0.42	-52.194	98.641
186	1	186	2.391	2.025	38.85	24315	14.166	0.127	NA	0.08	0.381	-147.722	-95.528
187	1	187	2.385	2.111	39.06	16876	14.252	0.194	NA	0.087	0.412	94.03	-118.248
188	1	188	2.47	2.115	39.27	27206	14.337	0.247	NA	0.085	0.405	2.76	-91.27
189	1	189	2.475	2.127	39.48	25239	14.35	0.259	NA	0.013	0.062	66.968	64.208
190	1	190	2.514	2.055	39.69	22756	14.433	0.246	NA	0.082	0.392	-61.391	-128.358
191	1	191	2.501	2.095	39.9	19692	14.475	0.256	NA	0.042	0.199	108.737	170.128
192	1	192	2.533	2.055	40.11	28531	14.526	0.263	NA	0.052	0.246	-51.268	-160.005
193	1	193	2.558	2.151	40.32	25638	14.626	0.336	NA	0.099	0.474	75.394	126.662
194	1	194	2.462	2.126	40.53	28398	14.725	0.249	NA	0.1	0.475	-165.271	119.335
195	1	195	2.469	2.294	40.74	26248	14.894	0.394	NA	0.168	0.802	87.57	-107.158
196	1	196	2.434	2.306	40.95	22824	14.931	0.392	NA	0.037	0.175	161.546	73.975
197	1	197	2.49	2.26	41.16	23637	15.002	0.375	NA	0.072	0.341	-39.24	159.214
198	1	198	2.439	2.271	41.37	23714	15.054	0.361	NA	0.052	0.246	167.877	-152.883
199	1	199	2.369	2.341	41.58	29472	15.152	0.409	NA	0.099	0.469	134.99	-32.887
200	1	200	2.414	2.285	41.79	25766	15.224	0.365	NA	0.072	0.343	-51.291	173.719
