# Supplementary material for: Random sub-diffusion and capture of genes by the nuclear pore reduces dynamics and coordinates inter-chromosomal movement
Source: eLife. 2021 May 18;10:e66238. doi: 10.7554/eLife.66238 (PMC8195609; doi:10.7554/eLife.66238)
Supplement: Figure 6—source data 1. [file elife-66238-fig6-data1.zip › CLUST_DB/CLUST_HIS4dip_MinusH/200206_QuickCap_H4dip_MinusH_Sec_17.csv]

Nr	TID	PID	x [micron]	y [micron]	t [sec]	I [val]	Len [micron]	D2S [micron]	D2R [micron]	D2P [micron]	v [micron/sec]	α [deg]	Δα [deg]
1	1	1	2.557	1.908	0	6555	0	0	NA	NA	NA	NA	NA
2	1	2	2.362	1.648	0.21	9578	0.325	0.325	NA	0.325	1.546	-126.868	NA
3	1	3	2.358	1.775	0.42	8586	0.452	0.239	NA	0.127	0.605	91.988	-141.143
4	1	4	2.249	1.63	0.63	9717	0.633	0.414	NA	0.181	0.861	-126.716	141.296
5	1	5	2.107	1.716	0.84	8119	0.799	0.488	NA	0.166	0.791	148.741	-84.542
6	1	6	2.091	1.702	1.05	8183	0.82	0.509	NA	0.022	0.103	-138.731	72.527
7	1	7	2.238	1.767	1.26	7874	0.981	0.348	NA	0.161	0.765	23.943	162.675
8	1	8	2.273	1.819	1.47	8219	1.044	0.297	NA	0.063	0.299	56.256	32.312
9	1	9	2.258	1.704	1.68	11212	1.16	0.361	NA	0.116	0.554	-97.077	-153.332
10	1	10	2.28	1.655	1.89	11645	1.214	0.374	NA	0.053	0.254	-65.754	31.323
11	1	11	2.251	1.57	2.1	8996	1.304	0.456	NA	0.09	0.431	-108.996	-43.242
12	1	12	2.249	1.649	2.31	11101	1.383	0.402	NA	0.079	0.376	91.488	-159.515
13	1	13	2.282	1.745	2.52	6263	1.485	0.319	NA	0.102	0.484	71.047	-20.441
14	1	14	2.175	1.678	2.73	7822	1.61	0.445	NA	0.126	0.598	-147.945	141.008
15	1	15	2.247	1.767	2.94	9717	1.725	0.34	NA	0.114	0.543	51.331	-160.724
16	1	16	2.193	1.666	3.15	6579	1.839	0.437	NA	0.115	0.546	-118.146	-169.478
17	1	17	2.166	1.683	3.36	8061	1.871	0.451	NA	0.032	0.153	147.215	-94.639
18	1	18	2.083	1.745	3.57	8266	1.974	0.501	NA	0.103	0.491	143.53	-3.685
19	1	19	2.061	1.669	3.78	6660	2.053	0.55	NA	0.078	0.374	-105.726	110.744
20	1	20	2.038	1.813	3.99	3906	2.199	0.527	NA	0.146	0.696	99.112	-155.162
21	1	21	2.008	1.588	4.2	5215	2.426	0.635	NA	0.227	1.082	-97.789	163.099
22	1	22	2.033	1.589	4.41	8068	2.452	0.613	NA	0.026	0.123	0.802	98.59
23	1	23	2.007	1.814	4.62	2404	2.679	0.558	NA	0.227	1.082	96.751	95.949
24	1	24	1.967	1.865	4.83	1945	2.744	0.591	NA	0.065	0.307	128.038	31.287
25	1	25	1.999	1.784	5.04	3319	2.831	0.571	NA	0.088	0.417	-68.422	163.541
26	1	26	1.904	1.676	5.25	6216	2.975	0.693	NA	0.144	0.684	-131.449	-63.027
27	1	27	2.069	1.728	5.46	9706	3.148	0.519	NA	0.173	0.826	17.55	148.999
28	1	28	2.04	1.721	5.67	7400	3.178	0.549	NA	0.03	0.143	-165.687	176.764
29	1	29	2.124	1.782	5.88	7347	3.282	0.451	NA	0.104	0.495	36.159	-158.155
30	1	30	2.032	1.704	6.09	6884	3.403	0.563	NA	0.121	0.576	-139.85	-176.009
31	1	31	2.014	1.752	6.3	7554	3.454	0.565	NA	0.051	0.242	110.347	-109.803
32	1	32	1.932	1.772	6.51	5928	3.539	0.64	NA	0.085	0.404	166.367	56.02
33	1	33	2.066	1.866	6.72	4601	3.703	0.493	NA	0.164	0.781	35.134	-131.233
34	1	34	2.019	1.841	6.93	3246	3.755	0.541	NA	0.052	0.25	-151.714	173.152
35	1	35	2.01	1.904	7.14	1201	3.819	0.547	NA	0.064	0.303	98.705	-109.581
36	1	36	2.293	1.794	7.35	2894	4.123	0.287	NA	0.304	1.449	-21.268	-119.973
37	1	37	2.281	1.741	7.56	6905	4.178	0.322	NA	0.055	0.26	-103.023	-81.755
38	1	38	2.222	1.719	7.77	6542	4.241	0.385	NA	0.063	0.301	-159.9	-56.877
39	1	39	2.128	1.856	7.98	6363	4.407	0.432	NA	0.166	0.791	124.395	-75.704
40	1	40	2.172	1.883	8.19	8405	4.459	0.385	NA	0.052	0.246	30.981	-93.415
41	1	41	2.244	1.872	8.4	8351	4.532	0.315	NA	0.073	0.346	-8.461	-39.442
42	1	42	2.261	1.798	8.61	8640	4.607	0.315	NA	0.076	0.361	-76.997	-68.536
43	1	43	2.192	1.814	8.82	9928	4.679	0.377	NA	0.071	0.339	167.001	-116.001
44	1	44	2.221	1.727	9.03	9862	4.77	0.381	NA	0.092	0.438	-71.313	121.685
45	1	45	2.293	1.77	9.24	12689	4.854	0.298	NA	0.084	0.398	30.769	102.082
46	1	46	2.33	1.723	9.45	11583	4.913	0.292	NA	0.059	0.281	-51.57	-82.339
47	1	47	2.31	1.641	9.66	9075	4.997	0.363	NA	0.084	0.402	-103.795	-52.225
48	1	48	2.115	1.624	9.87	9536	5.193	0.525	NA	0.195	0.929	-174.778	-70.983
49	1	49	2.093	1.629	10.08	9638	5.215	0.541	NA	0.023	0.108	166.607	-18.616
50	1	50	2.342	1.656	10.29	5915	5.466	0.331	NA	0.251	1.194	6.091	-160.516
51	1	51	2.228	1.551	10.5	5356	5.621	0.485	NA	0.155	0.737	-137.709	-143.8
52	1	52	2.06	1.779	10.71	2120	5.904	0.513	NA	0.283	1.347	126.481	-95.81
53	1	53	2.071	1.855	10.92	1817	5.981	0.489	NA	0.077	0.366	81.486	-44.995
54	1	54	2.031	1.775	11.13	1600	6.07	0.542	NA	0.089	0.424	-116.901	161.613
55	1	55	1.954	1.851	11.34	1367	6.178	0.605	NA	0.108	0.513	135.112	-107.987
56	1	56	2.371	1.505	11.55	7360	6.72	0.444	NA	0.542	2.582	-39.75	-174.862
57	1	57	2.401	1.614	11.76	7167	6.833	0.333	NA	0.113	0.538	74.707	114.457
58	1	58	2.451	1.489	11.97	10527	6.967	0.432	NA	0.134	0.64	-68.167	-142.874
59	1	59	2.549	1.448	12.18	9256	7.073	0.46	NA	0.106	0.505	-22.795	45.372
60	1	60	2.5	1.467	12.39	9437	7.125	0.444	NA	0.052	0.248	158.442	-178.762
61	1	61	2.358	1.543	12.6	9824	7.286	0.415	NA	0.161	0.767	151.883	-6.559
62	1	62	2.327	1.615	12.81	10617	7.365	0.372	NA	0.078	0.373	113.4	-38.483
63	1	63	2.259	1.65	13.02	7114	7.441	0.394	NA	0.076	0.364	152.734	39.334
64	1	64	2.428	1.653	13.23	2717	7.61	0.285	NA	0.169	0.806	1.008	-151.726
65	1	65	2.374	1.541	13.44	6399	7.735	0.41	NA	0.124	0.592	-115.952	-116.961
66	1	66	2.478	1.629	13.65	8844	7.871	0.29	NA	0.136	0.648	40.097	156.049
67	1	67	2.441	1.798	13.86	3726	8.044	0.16	NA	0.173	0.822	102.511	62.414
68	1	68	2.36	1.923	14.07	3095	8.193	0.197	NA	0.149	0.709	122.728	20.218
69	1	69	2.276	1.732	14.28	10105	8.401	0.331	NA	0.209	0.995	-113.697	123.574
70	1	70	2.328	1.789	14.49	9343	8.479	0.258	NA	0.077	0.368	48.313	162.01
71	1	71	2.433	1.737	14.7	5493	8.596	0.211	NA	0.117	0.558	-26.496	-74.809
72	1	72	2.578	1.876	14.91	6259	8.797	0.039	NA	0.201	0.957	43.558	70.054
73	1	73	2.608	1.877	15.12	9073	8.827	0.06	NA	0.03	0.143	1.706	-41.852
74	1	74	2.624	1.843	15.33	7411	8.864	0.093	NA	0.037	0.175	-64.987	-66.693
75	1	75	2.569	1.872	15.54	6943	8.926	0.037	NA	0.062	0.296	152.227	-142.786
76	1	76	2.375	1.965	15.75	6583	9.14	0.19	NA	0.215	1.023	154.33	2.103
77	1	77	2.407	1.963	15.96	3417	9.173	0.159	NA	0.032	0.154	-3.81	-158.139
78	1	78	2.426	1.937	16.17	4629	9.205	0.134	NA	0.032	0.152	-53.819	-50.009
79	1	79	2.422	1.877	16.38	5139	9.265	0.138	NA	0.06	0.288	-93.638	-39.819
80	1	80	2.399	1.908	16.59	7803	9.304	0.158	NA	0.039	0.185	127.716	-138.647
81	1	81	2.356	1.981	16.8	3515	9.389	0.214	NA	0.085	0.406	120.074	-7.642
82	1	82	2.291	1.926	17.01	8853	9.474	0.266	NA	0.085	0.406	-139.566	100.36
83	1	83	2.39	1.912	17.22	9137	9.574	0.167	NA	0.099	0.473	-8.047	131.519
84	1	84	2.337	1.942	17.43	7878	9.634	0.222	NA	0.06	0.287	150.395	158.442
85	1	85	2.362	1.921	17.64	6321	9.667	0.195	NA	0.033	0.156	-40.712	168.893
86	1	86	2.475	1.888	17.85	6429	9.785	0.084	NA	0.118	0.561	-16.13	24.581
87	1	87	2.48	1.896	18.06	5371	9.794	0.077	NA	0.01	0.047	56.397	72.527
88	1	88	2.457	1.946	18.27	7018	9.849	0.107	NA	0.055	0.26	115.702	59.305
89	1	89	2.522	2.01	18.48	7788	9.941	0.108	NA	0.092	0.437	44.493	-71.209
90	1	90	2.493	2	18.69	6137	9.972	0.113	NA	0.031	0.148	-162.174	153.334
91	1	91	2.408	1.955	18.9	5990	10.068	0.156	NA	0.096	0.456	-151.5	10.674
92	1	92	2.526	1.916	19.11	7481	10.191	0.032	NA	0.123	0.587	-18.06	133.44
93	1	93	2.501	1.891	19.32	4889	10.227	0.058	NA	0.036	0.17	-134.058	-115.997
94	1	94	2.486	1.93	19.53	7899	10.269	0.074	NA	0.042	0.201	109.967	-115.976
95	1	95	2.507	1.718	19.74	5060	10.482	0.196	NA	0.213	1.016	-84.351	165.682
96	1	96	2.414	1.782	19.95	3903	10.595	0.19	NA	0.113	0.538	145.361	-130.287
97	1	97	2.49	1.771	20.16	10500	10.672	0.152	NA	0.077	0.364	-8.663	-154.024
98	1	98	2.457	1.696	20.37	10246	10.753	0.234	NA	0.081	0.388	-113.911	-105.249
99	1	99	2.509	1.737	20.58	6269	10.819	0.177	NA	0.066	0.314	37.77	151.681
100	1	100	2.574	1.744	20.79	11029	10.885	0.165	NA	0.066	0.312	6.077	-31.693
101	1	101	2.492	1.741	21	7942	10.967	0.179	NA	0.082	0.391	-177.953	175.97
102	1	102	2.505	1.73	21.21	7187	10.984	0.185	NA	0.017	0.081	-40.466	137.487
103	1	103	2.543	1.855	21.42	7752	11.115	0.055	NA	0.131	0.623	73.134	113.6
104	1	104	2.522	1.668	21.63	8038	11.303	0.242	NA	0.188	0.895	-96.542	-169.677
105	1	105	2.465	1.707	21.84	9563	11.371	0.221	NA	0.069	0.328	145.759	-117.699
106	1	106	2.436	1.667	22.05	8068	11.42	0.269	NA	0.049	0.233	-126.415	87.826
107	1	107	2.433	1.631	22.26	7317	11.457	0.303	NA	0.037	0.174	-94.267	32.148
108	1	108	2.438	1.766	22.47	8505	11.592	0.185	NA	0.135	0.642	88.039	-177.694
109	1	109	2.456	1.932	22.68	5956	11.759	0.104	NA	0.168	0.798	83.772	-4.267
110	1	110	2.448	1.855	22.89	9156	11.837	0.121	NA	0.078	0.371	-96.051	-179.823
111	1	111	2.364	1.734	23.1	6662	11.984	0.259	NA	0.147	0.7	-124.566	-28.515
112	1	112	2.445	1.777	23.31	5489	12.076	0.172	NA	0.092	0.436	28.625	153.191
113	1	113	2.432	1.765	23.52	8279	12.093	0.189	NA	0.018	0.084	-135.659	-164.284
114	1	114	2.407	1.807	23.73	2967	12.142	0.181	NA	0.048	0.231	121.073	-103.268
115	1	115	2.372	1.646	23.94	5717	12.306	0.32	NA	0.164	0.782	-102.3	136.628
116	1	116	2.427	1.776	24.15	4128	12.447	0.185	NA	0.141	0.673	67.095	169.395
117	1	117	2.511	1.787	24.36	6976	12.532	0.129	NA	0.084	0.401	7.588	-59.507
118	1	118	2.488	1.683	24.57	6984	12.639	0.235	NA	0.107	0.511	-102.174	-109.763
119	1	119	2.398	1.816	24.78	7270	12.8	0.183	NA	0.161	0.768	123.901	-133.924
120	1	120	2.498	1.79	24.99	6662	12.904	0.131	NA	0.103	0.492	-14.6	-138.501
121	1	121	2.475	1.742	25.2	6459	12.957	0.185	NA	0.053	0.254	-115.063	-100.463
122	1	122	2.44	1.797	25.41	7135	13.022	0.161	NA	0.065	0.31	122.9	-122.038
123	1	123	2.298	1.831	25.62	5463	13.168	0.27	NA	0.146	0.697	166.376	43.476
124	1	124	2.447	1.819	25.83	8093	13.318	0.141	NA	0.15	0.712	-4.526	-170.902
125	1	125	2.417	1.824	26.04	6568	13.348	0.162	NA	0.03	0.141	171.035	175.561
126	1	126	2.307	1.785	26.25	8475	13.465	0.278	NA	0.117	0.558	-160.384	28.581
127	1	127	2.474	1.78	26.46	6751	13.632	0.152	NA	0.167	0.795	-1.653	158.732
128	1	128	2.407	1.745	26.67	3808	13.707	0.221	NA	0.075	0.357	-152.634	-150.982
129	1	129	2.482	1.515	26.88	7144	13.949	0.4	NA	0.242	1.153	-72.009	80.625
130	1	130	2.563	1.603	27.09	7654	14.069	0.305	NA	0.12	0.57	47.474	119.483
131	1	131	2.545	1.557	27.3	6252	14.118	0.351	NA	0.05	0.236	-111.117	-158.591
132	1	132	2.57	1.602	27.51	6391	14.17	0.306	NA	0.052	0.246	60.69	171.807
133	1	133	2.563	1.713	27.72	8578	14.281	0.195	NA	0.111	0.529	93.615	32.925
134	1	134	2.541	1.781	27.93	4851	14.353	0.127	NA	0.072	0.342	108.048	14.433
135	1	135	2.563	1.766	28.14	6293	14.38	0.142	NA	0.027	0.129	-35.411	-143.458
136	1	136	2.303	1.897	28.35	1380	14.672	0.254	NA	0.292	1.39	153.278	-171.312
137	1	137	2.478	1.876	28.56	6592	14.849	0.084	NA	0.177	0.842	-6.649	-159.927
138	1	138	2.5	1.983	28.77	6651	14.957	0.094	NA	0.109	0.518	78.501	85.15
139	1	139	2.451	1.941	28.98	4642	15.022	0.111	NA	0.064	0.305	-139.684	141.815
140	1	140	2.556	1.775	29.19	5503	15.219	0.133	NA	0.197	0.938	-57.758	81.926
141	1	141	2.404	1.753	29.4	7807	15.372	0.217	NA	0.153	0.731	-171.681	-113.923
142	1	142	2.396	1.696	29.61	7558	15.429	0.266	NA	0.057	0.271	-98.938	72.743
143	1	143	2.407	1.762	29.82	9213	15.495	0.209	NA	0.066	0.315	80.018	178.956
144	1	144	2.415	1.646	30.03	6574	15.611	0.298	NA	0.116	0.551	-86.229	-166.247
145	1	145	2.448	1.833	30.24	7244	15.801	0.131	NA	0.19	0.905	79.814	166.044
146	1	146	2.484	1.869	30.45	9691	15.852	0.082	NA	0.051	0.241	44.85	-34.964
147	1	147	2.496	1.795	30.66	7997	15.927	0.128	NA	0.075	0.357	-81.097	-125.947
148	1	148	2.424	1.819	30.87	6310	16.002	0.16	NA	0.076	0.361	161.61	-117.293
149	1	149	2.382	1.692	31.08	10675	16.136	0.277	NA	0.133	0.635	-108.338	90.052
150	1	150	2.282	1.722	31.29	9508	16.24	0.331	NA	0.104	0.496	163.132	-88.53
151	1	151	2.291	1.736	31.5	7342	16.256	0.316	NA	0.017	0.079	56.573	-106.559
152	1	152	2.244	1.575	31.71	8942	16.424	0.456	NA	0.168	0.798	-106.423	-162.996
153	1	153	2.284	1.694	31.92	7274	16.549	0.346	NA	0.125	0.597	71.202	177.625
154	1	154	2.384	1.815	32.13	5075	16.706	0.196	NA	0.157	0.746	50.711	-20.491
155	1	155	2.575	2.024	32.34	1154	16.989	0.117	NA	0.283	1.348	47.398	-3.313
156	1	156	2.413	1.844	32.55	1015	17.231	0.157	NA	0.242	1.152	-131.982	-179.38
157	1	157	2.469	1.886	32.76	4160	17.301	0.091	NA	0.069	0.33	37.127	169.109
158	1	158	2.24	1.733	32.97	8514	17.575	0.362	NA	0.275	1.309	-146.241	176.633
159	1	159	2.253	1.689	33.18	7520	17.621	0.375	NA	0.046	0.219	-74.089	72.151
160	1	160	2.285	1.654	33.39	7820	17.668	0.372	NA	0.047	0.224	-47.029	27.061
161	1	161	2.246	1.782	33.6	8093	17.802	0.335	NA	0.133	0.635	106.716	153.745
162	1	162	2.195	1.758	33.81	7884	17.858	0.391	NA	0.056	0.268	-154.937	98.347
163	1	163	2.226	1.754	34.02	9026	17.889	0.365	NA	0.031	0.146	-8.427	146.51
164	1	164	2.179	1.743	34.23	8298	17.937	0.412	NA	0.048	0.23	-167.472	-159.044
165	1	165	2.151	1.922	34.44	9619	18.118	0.406	NA	0.181	0.86	98.683	-93.845
166	1	166	2.13	1.859	34.65	8095	18.185	0.43	NA	0.067	0.318	-108.808	152.509
167	1	167	2.272	1.804	34.86	8174	18.337	0.303	NA	0.153	0.727	-21.084	87.725
168	1	168	2.228	1.946	35.07	8819	18.486	0.33	NA	0.148	0.707	107.135	128.219
169	1	169	2.165	2.041	35.28	7125	18.6	0.414	NA	0.115	0.547	123.7	16.564
170	1	170	2.11	1.924	35.49	9755	18.73	0.447	NA	0.129	0.614	-115.121	121.179
171	1	171	2.211	1.901	35.7	8202	18.833	0.346	NA	0.104	0.495	-13.146	101.975
172	1	172	2.167	1.881	35.91	7522	18.882	0.391	NA	0.048	0.231	-155.944	-142.798
173	1	173	2.182	1.919	36.12	8742	18.923	0.375	NA	0.041	0.196	68.973	-135.083
174	1	174	2.165	1.816	36.33	8682	19.028	0.402	NA	0.105	0.498	-99.064	-168.037
175	1	175	2.354	1.809	36.54	3899	19.217	0.225	NA	0.189	0.902	-2.178	96.886
176	1	176	2.323	1.779	36.75	5239	19.26	0.266	NA	0.043	0.205	-135.925	-133.748
177	1	177	2.336	1.799	36.96	3458	19.284	0.246	NA	0.024	0.114	58.227	-165.848
178	1	178	2.271	1.84	37.17	4059	19.361	0.294	NA	0.077	0.365	147.922	89.695
179	1	179	2.23	1.751	37.38	7445	19.458	0.362	NA	0.098	0.465	-114.963	97.115
180	1	180	2.232	1.809	37.59	7980	19.516	0.339	NA	0.058	0.274	87.62	-157.417
181	1	181	2.398	1.792	37.8	4194	19.682	0.197	NA	0.167	0.793	-5.922	-93.542
182	1	182	2.373	1.694	38.01	3078	19.783	0.282	NA	0.101	0.48	-104.399	-98.477
183	1	183	2.385	1.729	38.22	4379	19.821	0.248	NA	0.037	0.178	71.16	175.559
184	1	184	2.34	1.75	38.43	6350	19.87	0.268	NA	0.05	0.238	155.154	83.994
185	1	185	2.269	1.642	38.64	6233	20	0.392	NA	0.129	0.616	-123.202	81.644
186	1	186	2.195	1.692	38.85	8925	20.089	0.421	NA	0.089	0.423	145.758	-91.04
187	1	187	2.092	1.63	39.06	10666	20.209	0.541	NA	0.121	0.574	-148.944	65.298
188	1	188	2.378	1.686	39.27	5322	20.501	0.285	NA	0.291	1.387	11.185	160.13
189	1	189	2.367	1.657	39.48	4217	20.532	0.315	NA	0.032	0.15	-109.703	-120.888
190	1	190	2.416	1.64	39.69	4258	20.584	0.302	NA	0.052	0.246	-18.589	91.114
191	1	191	2.569	1.635	39.9	6694	20.737	0.273	NA	0.153	0.728	-1.958	16.631
192	1	192	2.376	1.685	40.11	1745	20.936	0.286	NA	0.199	0.948	165.283	167.241
193	1	193	2.497	1.609	40.32	3577	21.079	0.304	NA	0.143	0.68	-32.162	162.554
194	1	194	2.436	1.548	40.53	4452	21.166	0.379	NA	0.087	0.414	-135.285	-103.122
195	1	195	2.334	1.649	40.74	2291	21.309	0.342	NA	0.143	0.681	135.371	-89.345
196	1	196	2.339	1.631	40.95	5062	21.327	0.352	NA	0.019	0.09	-73.551	151.079
197	1	197	2.216	1.635	41.16	3136	21.451	0.437	NA	0.123	0.588	177.966	-108.483
198	1	198	2.361	1.55	41.37	3609	21.619	0.407	NA	0.168	0.802	-30.172	151.862
199	1	199	2.205	1.548	41.58	1591	21.775	0.503	NA	0.156	0.744	-179.026	-148.854
200	1	200	2.314	1.523	41.79	2254	21.887	0.455	NA	0.112	0.533	-12.847	166.179
