# Supplementary material for: Random sub-diffusion and capture of genes by the nuclear pore reduces dynamics and coordinates inter-chromosomal movement
Source: eLife. 2021 May 18;10:e66238. doi: 10.7554/eLife.66238 (PMC8195609; doi:10.7554/eLife.66238)
Supplement: Figure 6—source data 1. [file elife-66238-fig6-data1.zip › CLUST_DB/CLUST_HIS4dip_MinusH/200206_QuickCap_H4dip_MinusH_Sec_18.csv]

Nr	TID	PID	x [micron]	y [micron]	t [sec]	I [val]	Len [micron]	D2S [micron]	D2R [micron]	D2P [micron]	v [micron/sec]	α [deg]	Δα [deg]
1	1	1	1.537	1.716	0	9442	0	0	NA	NA	NA	NA	NA
2	1	2	1.474	1.727	0.21	13162	0.064	0.064	NA	0.064	0.304	170.106	NA
3	1	3	1.496	1.674	0.42	9742	0.122	0.059	NA	0.058	0.277	-67.013	122.881
4	1	4	1.523	1.589	0.63	7741	0.211	0.128	NA	0.089	0.423	-72.393	-5.38
5	1	5	1.394	1.406	0.84	13480	0.435	0.341	NA	0.224	1.067	-125.244	-52.851
6	1	6	1.576	1.472	1.05	6276	0.628	0.247	NA	0.194	0.923	19.888	145.132
7	1	7	1.618	1.498	1.26	6542	0.677	0.233	NA	0.049	0.233	32.119	12.231
8	1	8	1.541	1.467	1.47	5576	0.76	0.249	NA	0.083	0.395	-157.899	169.982
9	1	9	1.428	1.485	1.68	10235	0.875	0.256	NA	0.115	0.545	170.944	-31.157
10	1	10	1.446	1.472	1.89	9335	0.897	0.26	NA	0.022	0.105	-35.468	153.588
11	1	11	1.44	1.411	2.1	11624	0.959	0.321	NA	0.062	0.294	-95.493	-60.025
12	1	12	1.412	1.428	2.31	11526	0.992	0.314	NA	0.033	0.156	147.23	-117.277
13	1	13	1.405	1.433	2.52	11270	1	0.313	NA	0.009	0.041	150.669	3.439
14	1	14	1.52	1.444	2.73	9201	1.116	0.273	NA	0.116	0.553	5.444	-145.225
15	1	15	1.481	1.572	2.94	10570	1.251	0.154	NA	0.134	0.639	106.827	101.382
16	1	16	1.656	1.661	3.15	7703	1.447	0.132	NA	0.196	0.935	26.995	-79.831
17	1	17	1.415	1.665	3.36	10026	1.688	0.132	NA	0.241	1.149	179.038	152.043
18	1	18	1.396	1.706	3.57	19959	1.733	0.141	NA	0.045	0.213	114.645	-64.393
19	1	19	1.346	1.671	3.78	20661	1.794	0.196	NA	0.061	0.29	-145.207	100.147
20	1	20	1.302	1.635	3.99	14250	1.851	0.248	NA	0.057	0.271	-140.662	4.546
21	1	21	1.391	1.619	4.2	17090	1.94	0.175	NA	0.09	0.427	-10.138	130.523
22	1	22	1.456	1.594	4.41	15221	2.011	0.146	NA	0.07	0.335	-21.045	-10.907
23	1	23	1.577	1.571	4.62	10054	2.134	0.151	NA	0.123	0.587	-10.775	10.27
24	1	24	1.555	1.569	4.83	12885	2.156	0.148	NA	0.022	0.105	-174.45	-163.675
25	1	25	1.582	1.479	5.04	8516	2.25	0.242	NA	0.094	0.448	-73.474	100.976
26	1	26	1.535	1.468	5.25	8556	2.298	0.249	NA	0.048	0.23	-166.752	-93.278
27	1	27	1.45	1.482	5.46	13920	2.384	0.25	NA	0.086	0.409	170.463	-22.785
28	1	28	1.438	1.543	5.67	15784	2.447	0.199	NA	0.063	0.299	101.74	-68.723
29	1	29	1.515	1.51	5.88	11178	2.531	0.208	NA	0.084	0.401	-23.563	-125.304
30	1	30	1.572	1.524	6.09	14519	2.59	0.195	NA	0.059	0.28	14.124	37.687
31	1	31	1.482	1.466	6.3	14489	2.696	0.256	NA	0.107	0.507	-146.991	-161.115
32	1	32	1.488	1.454	6.51	11737	2.71	0.266	NA	0.013	0.063	-64.755	82.236
33	1	33	1.488	1.506	6.72	16200	2.761	0.216	NA	0.051	0.245	89.947	154.702
34	1	34	1.504	1.499	6.93	14574	2.779	0.22	NA	0.018	0.085	-22.635	-112.582
35	1	35	1.493	1.548	7.14	17188	2.83	0.173	NA	0.051	0.241	102.726	125.361
36	1	36	1.623	1.449	7.35	9836	2.992	0.28	NA	0.163	0.776	-37.348	-140.075
37	1	37	1.424	1.398	7.56	16778	3.197	0.338	NA	0.205	0.976	-165.382	-128.034
38	1	38	1.55	1.486	7.77	10041	3.351	0.231	NA	0.154	0.731	35.067	-159.551
39	1	39	1.613	1.572	7.98	10647	3.458	0.163	NA	0.107	0.508	53.924	18.857
40	1	40	1.511	1.669	8.19	7820	3.598	0.053	NA	0.141	0.671	136.365	82.442
41	1	41	1.481	1.669	8.4	13928	3.628	0.073	NA	0.03	0.142	-179.254	44.38
42	1	42	1.599	1.621	8.61	13096	3.756	0.114	NA	0.128	0.607	-22.209	157.045
43	1	43	1.56	1.696	8.82	11972	3.84	0.031	NA	0.085	0.403	117.37	139.579
44	1	44	1.459	1.542	9.03	14210	4.025	0.191	NA	0.185	0.879	-123.418	119.212
45	1	45	1.494	1.611	9.24	12704	4.103	0.113	NA	0.078	0.371	63.062	-173.519
46	1	46	1.61	1.769	9.45	13787	4.298	0.09	NA	0.195	0.93	53.652	-9.41
47	1	47	1.547	1.809	9.66	17079	4.373	0.093	NA	0.074	0.355	147.052	93.4
48	1	48	1.455	1.727	9.87	12910	4.496	0.082	NA	0.123	0.588	-138.346	74.602
49	1	49	1.515	1.807	10.08	17563	4.596	0.093	NA	0.1	0.477	53.025	-168.629
50	1	50	1.535	1.546	10.29	16228	4.858	0.17	NA	0.262	1.246	-85.628	-138.653
51	1	51	1.498	1.525	10.5	14408	4.901	0.195	NA	0.043	0.205	-151.033	-65.405
52	1	52	1.649	1.554	10.71	10472	5.055	0.197	NA	0.154	0.733	10.844	161.877
53	1	53	1.569	1.499	10.92	8992	5.151	0.219	NA	0.097	0.46	-145.209	-156.053
54	1	54	1.416	1.654	11.13	16601	5.369	0.135	NA	0.217	1.035	134.713	-80.078
55	1	55	1.519	1.725	11.34	19035	5.493	0.019	NA	0.125	0.593	34.612	-100.101
56	1	56	1.462	1.735	11.55	17286	5.552	0.077	NA	0.058	0.277	169.524	134.912
57	1	57	1.554	1.647	11.76	15622	5.679	0.071	NA	0.127	0.607	-43.698	146.778
58	1	58	1.491	1.79	11.97	14911	5.836	0.087	NA	0.157	0.745	113.863	157.562
59	1	59	1.579	1.71	12.18	16484	5.955	0.043	NA	0.12	0.569	-42.088	-155.951
60	1	60	1.531	1.707	12.39	14869	6.003	0.011	NA	0.048	0.229	-176.231	-134.143
61	1	61	1.492	1.723	12.6	11519	6.046	0.046	NA	0.043	0.205	157.542	-26.227
62	1	62	1.56	1.612	12.81	11327	6.177	0.107	NA	0.131	0.624	-58.586	143.872
63	1	63	1.374	1.527	13.02	13926	6.381	0.249	NA	0.204	0.971	-155.564	-96.978
64	1	64	1.407	1.511	13.23	20275	6.418	0.243	NA	0.037	0.174	-27.196	128.368
65	1	65	1.432	1.651	13.44	12627	6.561	0.123	NA	0.143	0.68	79.785	106.981
66	1	66	1.454	1.742	13.65	12347	6.654	0.087	NA	0.094	0.447	76.584	-3.201
67	1	67	1.501	1.839	13.86	14056	6.762	0.128	NA	0.107	0.511	63.935	-12.649
68	1	68	1.408	1.603	14.07	19003	7.015	0.171	NA	0.253	1.206	-111.484	-175.419
69	1	69	1.46	1.554	14.28	14252	7.086	0.18	NA	0.071	0.339	-43.719	67.764
70	1	70	1.584	1.589	14.49	17734	7.215	0.136	NA	0.129	0.615	15.686	59.406
71	1	71	1.644	1.489	14.7	11133	7.332	0.251	NA	0.116	0.554	-59.069	-74.756
72	1	72	1.576	1.656	14.91	13578	7.512	0.072	NA	0.18	0.858	111.957	171.027
73	1	73	1.554	1.457	15.12	10167	7.712	0.26	NA	0.2	0.954	-96.555	151.487
74	1	74	1.704	1.45	15.33	10318	7.863	0.315	NA	0.151	0.719	-2.815	93.74
75	1	75	1.612	1.387	15.54	9954	7.975	0.338	NA	0.112	0.533	-145.861	-143.046
76	1	76	1.667	1.415	15.75	5472	8.037	0.328	NA	0.062	0.295	27.326	173.186
77	1	77	1.659	1.4	15.96	7925	8.054	0.339	NA	0.017	0.08	-118.643	-145.968
78	1	78	1.667	1.481	16.17	8977	8.135	0.269	NA	0.081	0.386	84.077	-157.28
79	1	79	1.715	1.502	16.38	5678	8.187	0.279	NA	0.052	0.249	23.538	-60.54
80	1	80	1.663	1.5	16.59	8279	8.239	0.251	NA	0.052	0.246	-177.563	158.899
81	1	81	1.706	1.417	16.8	10335	8.331	0.343	NA	0.093	0.441	-62.945	114.619
82	1	82	1.686	1.419	17.01	9495	8.351	0.333	NA	0.019	0.092	175.521	-121.534
83	1	83	1.694	1.358	17.22	9480	8.412	0.391	NA	0.061	0.29	-82.672	101.807
84	1	84	1.739	1.374	17.43	11172	8.459	0.398	NA	0.048	0.228	19.17	101.842
85	1	85	1.774	1.351	17.64	13928	8.501	0.435	NA	0.041	0.197	-33.264	-52.434
86	1	86	1.786	1.437	17.85	5294	8.587	0.374	NA	0.087	0.412	82.058	115.323
87	1	87	1.765	1.358	18.06	7552	8.67	0.425	NA	0.082	0.392	-104.669	173.273
88	1	88	1.765	1.348	18.27	9489	8.679	0.434	NA	0.01	0.046	-89.908	14.76
89	1	89	1.645	1.403	18.48	10845	8.811	0.331	NA	0.132	0.629	155.308	-114.783
90	1	90	1.708	1.37	18.69	9425	8.883	0.387	NA	0.072	0.341	-27.776	176.915
91	1	91	1.741	1.488	18.9	7317	9.006	0.307	NA	0.123	0.585	74.43	102.206
92	1	92	1.613	1.397	19.11	11315	9.163	0.328	NA	0.157	0.749	-144.608	140.962
93	1	93	1.567	1.477	19.32	11776	9.255	0.242	NA	0.092	0.439	120.229	-95.163
94	1	94	1.53	1.459	19.53	14892	9.296	0.258	NA	0.041	0.194	-153.919	85.851
95	1	95	1.647	1.5	19.74	11558	9.42	0.243	NA	0.124	0.591	19.309	173.228
96	1	96	1.675	1.418	19.95	11767	9.506	0.329	NA	0.086	0.41	-71.553	-90.862
97	1	97	1.722	1.405	20.16	8582	9.556	0.362	NA	0.049	0.235	-14.833	56.72
98	1	98	1.698	1.429	20.37	7180	9.59	0.329	NA	0.034	0.162	135.426	150.259
99	1	99	1.676	1.493	20.58	7812	9.656	0.264	NA	0.067	0.318	108.884	-26.543
100	1	100	1.741	1.334	20.79	9634	9.828	0.433	NA	0.171	0.815	-67.79	-176.674
101	1	101	1.606	1.347	21	8093	9.963	0.375	NA	0.136	0.646	174.392	-117.818
102	1	102	1.51	1.415	21.21	11886	10.081	0.302	NA	0.118	0.56	144.886	-29.506
103	1	103	1.521	1.427	21.42	10572	10.097	0.29	NA	0.016	0.078	46.184	-98.702
104	1	104	1.545	1.477	21.63	14090	10.153	0.239	NA	0.056	0.265	64.205	18.021
105	1	105	1.557	1.604	21.84	14647	10.281	0.114	NA	0.128	0.608	84.629	20.423
106	1	106	1.587	1.44	22.05	9420	10.448	0.281	NA	0.167	0.794	-79.653	-164.282
107	1	107	1.606	1.417	22.26	10126	10.477	0.307	NA	0.03	0.142	-51.471	28.182
108	1	108	1.609	1.403	22.47	8448	10.492	0.322	NA	0.014	0.069	-77.327	-25.856
109	1	109	1.632	1.382	22.68	10739	10.523	0.347	NA	0.031	0.146	-41.786	35.541
110	1	110	1.712	1.369	22.89	12484	10.604	0.389	NA	0.081	0.386	-9.467	32.319
111	1	111	1.667	1.346	23.1	9856	10.654	0.392	NA	0.05	0.24	-152.987	-143.52
112	1	112	1.668	1.404	23.31	9885	10.712	0.338	NA	0.058	0.277	89.342	-117.671
113	1	113	1.62	1.4	23.52	16300	10.761	0.327	NA	0.048	0.23	-174.986	95.672
114	1	114	1.61	1.503	23.73	9320	10.864	0.226	NA	0.103	0.491	95.487	-89.527
115	1	115	1.498	1.498	23.94	12213	10.975	0.222	NA	0.112	0.532	-177.61	86.903
116	1	116	1.464	1.529	24.15	14542	11.021	0.201	NA	0.046	0.218	138.14	-44.25
117	1	117	1.517	1.494	24.36	16164	11.084	0.223	NA	0.063	0.301	-33.157	-171.297
118	1	118	1.498	1.424	24.57	14489	11.156	0.295	NA	0.072	0.344	-104.863	-71.706
119	1	119	1.511	1.504	24.78	9499	11.237	0.214	NA	0.08	0.383	80.879	-174.258
120	1	120	1.496	1.459	24.99	10837	11.284	0.26	NA	0.047	0.224	-108.662	170.459
121	1	121	1.463	1.403	25.2	16136	11.349	0.322	NA	0.065	0.312	-120.492	-11.829
122	1	122	1.419	1.488	25.41	18312	11.445	0.257	NA	0.096	0.455	117.269	-122.24
123	1	123	1.433	1.597	25.62	14619	11.555	0.158	NA	0.11	0.524	82.842	-34.426
124	1	124	1.573	1.55	25.83	12110	11.703	0.171	NA	0.148	0.705	-18.627	-101.469
125	1	125	1.579	1.437	26.04	6941	11.815	0.282	NA	0.112	0.535	-86.655	-68.028
126	1	126	1.469	1.45	26.25	14361	11.927	0.274	NA	0.112	0.532	173.39	-99.955
127	1	127	1.51	1.466	26.46	13444	11.971	0.252	NA	0.044	0.209	21.012	-152.378
128	1	128	1.445	1.588	26.67	10299	12.109	0.158	NA	0.138	0.656	117.992	96.981
129	1	129	1.46	1.431	26.88	10203	12.266	0.295	NA	0.157	0.748	-84.647	157.361
130	1	130	1.499	1.515	27.09	12565	12.358	0.205	NA	0.092	0.438	64.868	149.515
131	1	131	1.489	1.462	27.3	7709	12.411	0.259	NA	0.054	0.255	-100.271	-165.138
132	1	132	1.424	1.424	27.51	12236	12.487	0.313	NA	0.075	0.358	-149.682	-49.412
133	1	133	1.384	1.307	27.72	9762	12.61	0.437	NA	0.123	0.588	-109.032	40.65
134	1	134	1.407	1.282	27.93	11746	12.644	0.453	NA	0.034	0.163	-47.817	61.215
135	1	135	1.371	1.333	28.14	14999	12.707	0.418	NA	0.062	0.296	125.079	172.896
136	1	136	1.37	1.323	28.35	16433	12.716	0.427	NA	0.009	0.045	-96.302	138.619
137	1	137	1.456	1.233	28.56	17454	12.841	0.49	NA	0.124	0.592	-46.574	49.728
138	1	138	1.496	1.26	28.77	13023	12.889	0.458	NA	0.049	0.232	33.569	80.143
139	1	139	1.425	1.32	28.98	14483	12.983	0.412	NA	0.094	0.447	139.937	106.369
140	1	140	1.485	1.392	29.19	15744	13.077	0.328	NA	0.094	0.449	49.996	-89.942
141	1	141	1.526	1.473	29.4	12447	13.168	0.243	NA	0.09	0.43	63.073	13.077
142	1	142	1.387	1.573	29.61	11507	13.339	0.207	NA	0.171	0.816	144.284	81.211
143	1	143	1.309	1.543	29.82	13058	13.423	0.286	NA	0.083	0.397	-158.589	57.128
144	1	144	1.317	1.581	30.03	14798	13.461	0.258	NA	0.039	0.184	78.998	-122.413
145	1	145	1.308	1.624	30.24	14472	13.506	0.246	NA	0.045	0.213	100.806	21.808
146	1	146	1.327	1.52	30.45	16215	13.612	0.287	NA	0.106	0.507	-79.709	179.485
147	1	147	1.459	1.447	30.66	11880	13.763	0.28	NA	0.151	0.718	-28.909	50.8
148	1	148	1.337	1.506	30.87	14929	13.899	0.29	NA	0.136	0.647	154.313	-176.778
149	1	149	1.513	1.355	31.08	9838	14.131	0.362	NA	0.232	1.104	-40.615	165.072
150	1	150	1.508	1.41	31.29	11238	14.186	0.308	NA	0.055	0.263	94.673	135.287
151	1	151	1.418	1.353	31.5	13316	14.293	0.382	NA	0.107	0.509	-148.137	117.19
152	1	152	1.521	1.329	31.71	11997	14.399	0.388	NA	0.106	0.505	-13.477	134.661
153	1	153	1.518	1.294	31.92	9681	14.435	0.423	NA	0.035	0.168	-95.223	-81.747
154	1	154	1.411	1.359	32.13	11733	14.559	0.379	NA	0.125	0.594	148.315	-116.462
155	1	155	1.42	1.353	32.34	13996	14.569	0.381	NA	0.01	0.047	-33.961	177.724
156	1	156	1.554	1.195	32.55	12667	14.777	0.522	NA	0.208	0.99	-49.87	-15.909
157	1	157	1.577	1.213	32.76	12992	14.807	0.505	NA	0.03	0.141	37.773	87.644
158	1	158	1.552	1.196	32.97	10299	14.837	0.521	NA	0.03	0.143	-145.534	176.693
159	1	159	1.478	1.217	33.18	13757	14.913	0.502	NA	0.077	0.366	163.842	-50.625
160	1	160	1.525	1.27	33.39	12326	14.984	0.446	NA	0.071	0.337	48.751	-115.09
161	1	161	1.415	1.257	33.6	15460	15.095	0.475	NA	0.111	0.527	-172.953	138.296
162	1	162	1.455	1.276	33.81	13785	15.139	0.447	NA	0.044	0.209	26.459	-160.588
163	1	163	1.444	1.255	34.02	13834	15.162	0.47	NA	0.024	0.113	-117.558	-144.017
164	1	164	1.359	1.262	34.23	16258	15.248	0.488	NA	0.085	0.406	175.719	-66.723
165	1	165	1.387	1.288	34.44	13375	15.286	0.453	NA	0.039	0.184	43.175	-132.544
166	1	166	1.39	1.297	34.65	15961	15.295	0.445	NA	0.009	0.041	71.487	28.312
167	1	167	1.429	1.308	34.86	14195	15.336	0.422	NA	0.041	0.197	16.217	-55.27
168	1	168	1.363	1.262	35.07	12746	15.417	0.486	NA	0.081	0.384	-144.823	-161.04
169	1	169	1.518	1.295	35.28	7652	15.576	0.422	NA	0.159	0.755	12.138	156.961
170	1	170	1.621	1.389	35.49	5484	15.714	0.338	NA	0.139	0.66	42.567	30.429
171	1	171	1.558	1.37	35.7	6272	15.78	0.347	NA	0.066	0.312	-163.305	154.128
172	1	172	1.601	1.373	35.91	5691	15.823	0.349	NA	0.043	0.206	4.146	167.451
173	1	173	1.574	1.344	36.12	4671	15.863	0.374	NA	0.04	0.19	-132.825	-136.971
174	1	174	1.547	1.307	36.33	1738	15.909	0.41	NA	0.046	0.218	-126.084	6.741
175	1	175	1.495	1.364	36.54	2476	15.986	0.355	NA	0.077	0.366	132.559	-101.357
176	1	176	1.596	1.399	36.75	2048	16.092	0.323	NA	0.107	0.509	19.344	-113.216
177	1	177	1.662	1.418	36.96	1621	16.161	0.323	NA	0.069	0.327	16.26	-3.084
178	1	178	1.53	1.403	37.17	1457	16.293	0.314	NA	0.132	0.629	-173.201	170.539
179	1	179	1.333	1.403	37.38	7647	16.491	0.374	NA	0.197	0.939	179.983	-6.816
180	1	180	1.304	1.412	37.59	10950	16.521	0.383	NA	0.031	0.146	162.633	-17.35
181	1	181	1.315	1.315	37.8	14489	16.618	0.458	NA	0.097	0.463	-83.527	113.841
182	1	182	1.346	1.413	38.01	10316	16.721	0.358	NA	0.103	0.49	72.321	155.848
183	1	183	1.2	1.395	38.22	12253	16.868	0.465	NA	0.147	0.7	-172.888	114.791
184	1	184	1.254	1.356	38.43	12691	16.935	0.458	NA	0.067	0.317	-35.965	136.923
185	1	185	1.144	1.333	38.64	15413	17.048	0.548	NA	0.113	0.536	-168.573	-132.609
186	1	186	1.196	1.477	38.85	16753	17.2	0.416	NA	0.153	0.728	69.978	-121.448
187	1	187	1.238	1.433	39.06	14598	17.261	0.411	NA	0.061	0.289	-46.326	-116.305
188	1	188	1.127	1.343	39.27	11342	17.405	0.555	NA	0.144	0.684	-140.928	-94.601
189	1	189	1.178	1.444	39.48	9811	17.519	0.45	NA	0.114	0.544	62.968	-156.104
190	1	190	1.195	1.409	39.69	13393	17.558	0.459	NA	0.039	0.187	-64.308	-127.276
191	1	191	1.133	1.417	39.9	9365	17.622	0.503	NA	0.063	0.302	172.96	-122.733
192	1	192	1.347	1.46	40.11	9260	17.84	0.319	NA	0.218	1.04	11.453	-161.507
193	1	193	1.426	1.32	40.32	8895	18.002	0.412	NA	0.162	0.769	-60.4	-71.853
194	1	194	1.32	1.294	40.53	10956	18.111	0.474	NA	0.11	0.521	-166.59	-106.19
195	1	195	1.315	1.322	40.74	12868	18.14	0.452	NA	0.029	0.136	98.95	-94.46
196	1	196	1.436	1.363	40.95	12896	18.267	0.367	NA	0.128	0.607	18.416	-80.534
197	1	197	1.434	1.462	41.16	12761	18.367	0.274	NA	0.1	0.474	91.194	72.778
198	1	198	1.469	1.403	41.37	10180	18.435	0.32	NA	0.068	0.326	-59.734	-150.928
199	1	199	1.412	1.434	41.58	11067	18.5	0.309	NA	0.065	0.309	151.951	-148.315
200	1	200	1.319	1.403	41.79	15635	18.597	0.381	NA	0.097	0.464	-161.684	46.365
