# Supplementary material for: Random sub-diffusion and capture of genes by the nuclear pore reduces dynamics and coordinates inter-chromosomal movement
Source: eLife. 2021 May 18;10:e66238. doi: 10.7554/eLife.66238 (PMC8195609; doi:10.7554/eLife.66238)
Supplement: Figure 6—source data 1. [file elife-66238-fig6-data1.zip › CLUST_DB/CLUST_HIS4dip_MinusH/200206_QuickCap_H4dip_MinusH_Sec_19.csv]

Nr	TID	PID	x [micron]	y [micron]	t [sec]	I [val]	Len [micron]	D2S [micron]	D2R [micron]	D2P [micron]	v [micron/sec]	α [deg]	Δα [deg]
1	1	1	2.124	1.989	0	33363	0	0	NA	NA	NA	NA	NA
2	1	2	2.158	2.162	0.21	33405	0.176	0.176	NA	0.176	0.839	78.887	NA
3	1	3	2.163	2.123	0.42	32637	0.215	0.139	NA	0.039	0.186	-83.494	-162.381
4	1	4	2.127	1.971	0.63	33489	0.372	0.019	NA	0.157	0.746	-103.11	-19.616
5	1	5	2.199	1.971	0.84	33945	0.444	0.077	NA	0.072	0.341	0.498	103.609
6	1	6	2.18	1.894	1.05	33826	0.523	0.111	NA	0.08	0.38	-103.608	-104.107
7	1	7	2.194	1.915	1.26	33561	0.549	0.102	NA	0.025	0.121	56.597	160.205
8	1	8	2.174	1.889	1.47	29975	0.581	0.112	NA	0.032	0.155	-128.233	175.171
9	1	9	2.178	1.997	1.68	33774	0.689	0.055	NA	0.108	0.515	87.537	-144.23
10	1	10	2.381	1.988	1.89	33892	0.893	0.257	NA	0.203	0.967	-2.73	-90.267
11	1	11	2.317	2.028	2.1	33055	0.969	0.197	NA	0.076	0.362	147.86	150.59
12	1	12	2.328	2.041	2.31	27110	0.985	0.21	NA	0.017	0.079	49.241	-98.618
13	1	13	2.367	2.082	2.52	34079	1.042	0.26	NA	0.056	0.269	46.48	-2.762
14	1	14	2.317	2.063	2.73	33218	1.095	0.206	NA	0.054	0.255	-159.202	154.319
15	1	15	2.281	1.987	2.94	34144	1.179	0.157	NA	0.084	0.398	-115.32	43.882
16	1	16	2.258	1.966	3.15	34242	1.21	0.136	NA	0.031	0.147	-137.154	-21.834
17	1	17	2.259	1.94	3.36	34184	1.235	0.143	NA	0.026	0.123	-88.371	48.784
18	1	18	2.214	2.043	3.57	34060	1.347	0.105	NA	0.112	0.532	113.525	-158.104
19	1	19	2.323	2.1	3.78	33363	1.469	0.227	NA	0.122	0.583	27.827	-85.698
20	1	20	2.287	1.972	3.99	33819	1.602	0.164	NA	0.133	0.632	-105.615	-133.443
21	1	21	2.271	1.941	4.2	34003	1.637	0.155	NA	0.035	0.167	-117.113	-11.498
22	1	22	2.229	1.928	4.41	33435	1.681	0.121	NA	0.044	0.21	-163.42	-46.307
23	1	23	2.16	2.024	4.62	34464	1.799	0.05	NA	0.118	0.562	125.739	-70.841
24	1	24	2.222	1.959	4.83	22009	1.889	0.102	NA	0.09	0.426	-46.335	-172.074
25	1	25	2.203	2.044	5.04	12439	1.976	0.096	NA	0.087	0.414	102.172	148.507
26	1	26	2.13	2.027	5.25	14698	2.051	0.038	NA	0.075	0.358	-166.353	91.475
27	1	27	2.115	2.07	5.46	22400	2.097	0.082	NA	0.046	0.22	108.81	-84.837
28	1	28	2.114	1.979	5.67	33885	2.188	0.014	NA	0.091	0.433	-90.668	160.522
29	1	29	2.129	2.138	5.88	33555	2.348	0.149	NA	0.159	0.759	84.637	175.305
30	1	30	2.121	2.1	6.09	33301	2.387	0.11	NA	0.039	0.186	-101.948	173.415
31	1	31	2.201	1.951	6.3	33725	2.556	0.086	NA	0.169	0.807	-61.737	40.21
32	1	32	2.215	1.958	6.51	29299	2.572	0.097	NA	0.016	0.076	26.527	88.264
33	1	33	2.2	1.913	6.72	34152	2.619	0.107	NA	0.047	0.223	-109.653	-136.18
34	1	34	2.299	2.069	6.93	23274	2.804	0.192	NA	0.185	0.88	57.408	167.061
35	1	35	2.385	2.064	7.14	19654	2.89	0.271	NA	0.086	0.409	-3.454	-60.862
36	1	36	2.346	2.125	7.35	14777	2.962	0.26	NA	0.072	0.342	122.318	125.772
37	1	37	2.155	2.17	7.56	12046	3.158	0.183	NA	0.196	0.935	166.655	44.337
38	1	38	2.201	1.985	7.77	6171	3.349	0.077	NA	0.191	0.909	-76.167	117.178
39	1	39	2.337	1.806	7.98	10598	3.573	0.281	NA	0.224	1.066	-52.689	23.479
40	1	40	2.402	1.866	8.19	15552	3.661	0.304	NA	0.088	0.42	42.441	95.13
41	1	41	2.309	1.733	8.4	30769	3.823	0.317	NA	0.162	0.773	-124.742	-167.184
42	1	42	2.324	1.866	8.61	29348	3.957	0.235	NA	0.134	0.638	83.694	-151.563
43	1	43	2.374	1.773	8.82	23387	4.062	0.33	NA	0.105	0.498	-61.833	-145.527
44	1	44	2.49	1.889	9.03	33416	4.226	0.38	NA	0.164	0.78	44.621	106.454
45	1	45	2.46	2.033	9.24	30564	4.374	0.338	NA	0.148	0.703	101.865	57.244
46	1	46	2.438	2.108	9.45	25085	4.452	0.335	NA	0.078	0.372	106.312	4.446
47	1	47	2.398	1.933	9.66	28544	4.631	0.279	NA	0.179	0.854	-102.896	150.792
48	1	48	2.408	2.022	9.87	18141	4.72	0.286	NA	0.089	0.425	83.279	-173.825
49	1	49	2.428	1.979	10.08	19639	4.768	0.304	NA	0.047	0.226	-64.899	-148.179
50	1	50	2.253	2.043	10.29	7334	4.955	0.139	NA	0.187	0.891	159.84	-135.26
51	1	51	2.249	2.074	10.5	4305	4.986	0.151	NA	0.031	0.148	97.024	-62.816
52	1	52	2.337	1.962	10.71	8874	5.128	0.215	NA	0.142	0.677	-51.684	-148.708
53	1	53	2.252	2.207	10.92	2865	5.387	0.252	NA	0.259	1.232	109.189	160.872
54	1	54	2.222	2.097	11.13	3095	5.5	0.146	NA	0.113	0.54	-105.449	145.362
55	1	55	2.181	2.18	11.34	3007	5.592	0.199	NA	0.092	0.437	116.27	-138.281
56	1	56	2.222	2.167	11.55	2355	5.635	0.203	NA	0.043	0.203	-17.226	-133.496
57	1	57	2.233	2.184	11.76	3496	5.655	0.223	NA	0.021	0.098	57.628	74.854
58	1	58	2.18	2.236	11.97	6186	5.73	0.253	NA	0.074	0.355	135.937	78.309
59	1	59	2.321	2.303	12.18	9226	5.886	0.37	NA	0.156	0.744	25.408	-110.529
60	1	60	2.262	2.151	12.39	7387	6.049	0.212	NA	0.163	0.778	-111.113	-136.521
61	1	61	2.26	2.255	12.6	4066	6.153	0.298	NA	0.104	0.496	91.199	-157.688
62	1	62	2.349	2.235	12.81	5568	6.245	0.333	NA	0.092	0.436	-12.39	-103.589
63	1	63	2.219	2.156	13.02	6769	6.397	0.192	NA	0.153	0.726	-148.684	-136.295
64	1	64	2.367	2.094	13.23	12981	6.558	0.265	NA	0.161	0.765	-22.681	126.004
65	1	65	2.379	2.113	13.44	6257	6.58	0.283	NA	0.022	0.105	56.945	79.626
66	1	66	2.376	2.145	13.65	7095	6.612	0.296	NA	0.032	0.153	95.05	38.104
67	1	67	2.398	2.234	13.86	8608	6.704	0.367	NA	0.092	0.439	76.479	-18.571
68	1	68	2.388	2.208	14.07	5811	6.733	0.343	NA	0.028	0.134	-110.922	172.599
69	1	69	2.366	2.167	14.28	4347	6.779	0.3	NA	0.047	0.223	-117.741	-6.818
70	1	70	2.295	2.146	14.49	7694	6.853	0.232	NA	0.074	0.351	-163.605	-45.864
71	1	71	2.314	2.226	14.7	20256	6.936	0.303	NA	0.083	0.393	77.018	-119.378
72	1	72	2.293	2.191	14.91	17352	6.977	0.263	NA	0.041	0.195	-121.001	161.981
73	1	73	2.33	2.166	15.12	17574	7.022	0.271	NA	0.045	0.214	-33.685	87.316
74	1	74	2.41	2.245	15.33	9617	7.134	0.384	NA	0.112	0.536	44.389	78.074
75	1	75	2.368	2.283	15.54	5024	7.191	0.381	NA	0.057	0.272	138.375	93.986
76	1	76	2.405	2.157	15.75	9047	7.323	0.327	NA	0.132	0.627	-73.552	148.073
77	1	77	2.34	2.207	15.96	8443	7.405	0.306	NA	0.082	0.39	142.397	-144.051
78	1	78	2.429	2.055	16.17	10417	7.581	0.312	NA	0.176	0.84	-59.615	157.987
79	1	79	2.397	2.08	16.38	7541	7.623	0.288	NA	0.041	0.196	141.344	-159.04
80	1	80	2.357	2.16	16.59	8198	7.712	0.289	NA	0.089	0.425	116.432	-24.912
81	1	81	2.394	2.212	16.8	12635	7.775	0.349	NA	0.063	0.3	54.534	-61.898
82	1	82	2.374	2.199	17.01	12544	7.798	0.326	NA	0.024	0.113	-147.869	157.597
83	1	83	2.44	2.236	17.22	12746	7.874	0.401	NA	0.076	0.362	28.817	176.686
84	1	84	2.355	2.176	17.43	8377	7.979	0.297	NA	0.104	0.496	-145.438	-174.256
85	1	85	2.528	2.222	17.64	14150	8.158	0.467	NA	0.18	0.856	14.801	160.239
86	1	86	2.283	2.153	17.85	10875	8.414	0.228	NA	0.255	1.215	-164.335	-179.137
87	1	87	2.384	2.168	18.06	11972	8.516	0.316	NA	0.103	0.489	8.316	172.652
88	1	88	2.345	2.363	18.27	17779	8.715	0.434	NA	0.199	0.947	101.338	93.022
89	1	89	2.445	2.467	18.48	18231	8.859	0.576	NA	0.144	0.687	45.989	-55.348
90	1	90	2.368	2.35	18.69	34321	9	0.435	NA	0.141	0.67	-123.643	-169.632
91	1	91	2.307	2.29	18.9	18993	9.086	0.351	NA	0.086	0.408	-135.196	-11.553
92	1	92	2.189	2.104	19.11	11345	9.306	0.132	NA	0.22	1.047	-122.239	12.957
93	1	93	2.3	2.084	19.32	17719	9.418	0.2	NA	0.112	0.534	-9.826	112.413
94	1	94	2.271	2.097	19.53	8349	9.45	0.182	NA	0.032	0.153	156.164	165.991
95	1	95	2.19	2.074	19.74	3810	9.534	0.107	NA	0.084	0.398	-163.722	40.114
96	1	96	2.204	2.164	19.95	3103	9.625	0.192	NA	0.091	0.434	81.671	-114.607
97	1	97	2.175	2.238	20.16	3517	9.704	0.254	NA	0.079	0.376	111.252	29.581
98	1	98	2.309	2.277	20.37	10120	9.843	0.342	NA	0.14	0.666	16.201	-95.051
99	1	99	2.326	2.259	20.58	8923	9.867	0.337	NA	0.024	0.114	-46.889	-63.09
100	1	100	2.219	2.216	20.79	28136	9.983	0.246	NA	0.115	0.549	-158.139	-111.25
101	1	101	2.261	2.188	21	18195	10.033	0.241	NA	0.051	0.241	-34.101	124.038
102	1	102	2.216	2.131	21.21	16962	10.105	0.169	NA	0.072	0.343	-128.345	-94.244
103	1	103	2.214	2.197	21.42	21132	10.171	0.226	NA	0.066	0.314	92.047	-139.608
104	1	104	2.168	2.203	21.63	8934	10.218	0.218	NA	0.046	0.22	173.427	81.381
105	1	105	2.244	2.262	21.84	6156	10.315	0.298	NA	0.097	0.462	37.72	-135.708
106	1	106	2.237	2.166	22.05	6474	10.411	0.209	NA	0.096	0.458	-94.54	-132.26
107	1	107	2.155	2.231	22.26	10824	10.516	0.244	NA	0.105	0.498	141.487	-123.973
108	1	108	2.193	2.164	22.47	6809	10.593	0.187	NA	0.078	0.37	-60.26	158.253
109	1	109	2.172	2.235	22.68	10754	10.668	0.25	NA	0.074	0.354	106.252	166.513
110	1	110	2.245	2.179	22.89	6762	10.759	0.225	NA	0.092	0.437	-37.308	-143.56
111	1	111	2.197	2.375	23.1	8430	10.961	0.393	NA	0.202	0.961	103.871	141.179
112	1	112	2.242	2.382	23.31	7236	11.006	0.41	NA	0.045	0.216	8.183	-95.688
113	1	113	2.248	2.439	23.52	7761	11.064	0.467	NA	0.058	0.276	84.324	76.141
114	1	114	2.192	2.176	23.73	7110	11.333	0.199	NA	0.269	1.281	-101.819	173.857
115	1	115	2.3	2.178	23.94	3929	11.44	0.257	NA	0.107	0.511	0.796	102.615
116	1	116	2.172	2.195	24.15	4987	11.569	0.212	NA	0.129	0.614	172.055	171.259
117	1	117	2.295	2.178	24.36	6852	11.694	0.255	NA	0.124	0.592	-7.843	-179.899
118	1	118	2.281	2.151	24.57	9649	11.725	0.225	NA	0.031	0.147	-118.445	-110.601
119	1	119	2.124	2.177	24.78	3577	11.883	0.188	NA	0.158	0.755	170.71	-70.845
120	1	120	2.204	2.008	24.99	2666	12.07	0.082	NA	0.187	0.891	-64.772	124.518
121	1	121	2.262	1.952	25.2	1604	12.15	0.142	NA	0.08	0.382	-43.829	20.943
122	1	122	2.259	1.921	25.41	3283	12.182	0.151	NA	0.032	0.15	-94.84	-51.011
123	1	123	2.321	1.838	25.62	3319	12.285	0.248	NA	0.103	0.492	-53.288	41.551
124	1	124	2.362	1.882	25.83	2489	12.345	0.261	NA	0.06	0.287	46.932	100.22
125	1	125	2.171	1.986	26.04	2487	12.563	0.047	NA	0.218	1.037	151.501	104.57
126	1	126	2.3	1.971	26.25	1934	12.693	0.177	NA	0.13	0.62	-6.721	-158.222
127	1	127	2.354	1.979	26.46	2815	12.748	0.23	NA	0.054	0.258	9.191	15.912
128	1	128	2.336	2.104	26.67	3886	12.874	0.241	NA	0.126	0.602	98.152	88.96
129	1	129	2.355	2.169	26.88	9207	12.942	0.292	NA	0.068	0.322	73.522	-24.63
130	1	130	2.391	2.065	27.09	3020	13.052	0.277	NA	0.11	0.526	-70.872	-144.394
131	1	131	2.431	1.938	27.3	2954	13.185	0.311	NA	0.133	0.634	-72.439	-1.567
132	1	132	2.338	2.268	27.51	5602	13.528	0.352	NA	0.343	1.633	105.706	178.144
133	1	133	2.285	2.236	27.72	6634	13.591	0.294	NA	0.063	0.298	-148.738	105.556
134	1	134	2.331	2.259	27.93	6995	13.642	0.339	NA	0.051	0.244	26.623	175.361
135	1	135	2.261	2.261	28.14	7155	13.712	0.304	NA	0.07	0.333	177.903	151.28
136	1	136	2.383	2.349	28.35	3594	13.862	0.443	NA	0.15	0.716	35.801	-142.102
137	1	137	2.323	2.308	28.56	3404	13.935	0.376	NA	0.072	0.345	-145.582	178.616
138	1	138	2.335	2.277	28.77	3808	13.968	0.357	NA	0.034	0.16	-68.103	77.48
139	1	139	2.305	2.253	28.98	6318	14.007	0.32	NA	0.039	0.185	-142.093	-73.99
140	1	140	2.321	2.256	29.19	6380	14.023	0.331	NA	0.016	0.076	11.102	153.195
141	1	141	2.247	2.25	29.4	4548	14.097	0.289	NA	0.074	0.351	-175.382	173.515
142	1	142	2.473	2.222	29.61	6419	14.324	0.419	NA	0.227	1.083	-7.246	168.137
143	1	143	2.571	2.224	29.82	5017	14.422	0.505	NA	0.098	0.468	1.353	8.598
144	1	144	2.357	2.379	30.03	4849	14.687	0.454	NA	0.264	1.258	144.116	142.764
145	1	145	2.289	2.288	30.24	3266	14.8	0.341	NA	0.114	0.541	-126.879	89.005
146	1	146	2.339	2.395	30.45	1924	14.918	0.459	NA	0.118	0.561	64.606	-168.515
147	1	147	2.257	2.34	30.66	2099	15.017	0.375	NA	0.099	0.472	-146.503	148.891
148	1	148	2.364	2.247	30.87	1966	15.159	0.352	NA	0.142	0.676	-40.866	105.637
149	1	149	2.499	2.335	31.08	8836	15.32	0.51	NA	0.161	0.766	33.153	74.019
150	1	150	2.43	2.421	31.29	7121	15.43	0.529	NA	0.11	0.523	128.74	95.587
151	1	151	2.397	2.333	31.5	2641	15.523	0.439	NA	0.093	0.443	-110.475	120.786
152	1	152	2.424	2.408	31.71	6065	15.602	0.515	NA	0.079	0.377	70.104	-179.422
153	1	153	2.295	2.411	31.92	2129	15.731	0.455	NA	0.129	0.616	178.396	108.292
154	1	154	2.304	2.328	32.13	2327	15.816	0.383	NA	0.084	0.4	-83.764	97.839
155	1	155	2.518	2.044	32.34	1563	16.171	0.397	NA	0.356	1.693	-53.059	30.706
156	1	156	2.524	2.087	32.55	2647	16.215	0.412	NA	0.044	0.209	81.527	134.586
157	1	157	2.456	2.218	32.76	3082	16.363	0.403	NA	0.148	0.705	117.515	35.988
158	1	158	2.525	2.178	32.97	2628	16.443	0.443	NA	0.08	0.381	-30.083	-147.598
159	1	159	2.45	2.111	33.18	4416	16.544	0.348	NA	0.101	0.48	-138.128	-108.045
160	1	160	2.53	2.327	33.39	2094	16.774	0.528	NA	0.23	1.096	69.679	-152.193
161	1	161	2.38	2.435	33.6	3588	16.959	0.514	NA	0.185	0.879	144.032	74.353
162	1	162	2.33	2.39	33.81	1567	17.026	0.451	NA	0.068	0.322	-138.422	77.547
163	1	163	2.361	2.289	34.02	4588	17.132	0.382	NA	0.106	0.504	-73.086	65.335
164	1	164	2.293	2.318	34.23	2493	17.206	0.37	NA	0.074	0.351	156.6	-130.313
165	1	165	2.357	2.253	34.44	2201	17.297	0.351	NA	0.091	0.434	-45.816	157.584
166	1	166	2.407	2.165	34.65	2214	17.398	0.333	NA	0.101	0.483	-59.934	-14.119
167	1	167	2.295	2.152	34.86	3046	17.512	0.236	NA	0.113	0.539	-173.447	-113.513
168	1	168	2.181	2.245	35.07	2015	17.658	0.262	NA	0.147	0.699	140.819	-45.734
169	1	169	2.344	2.162	35.28	3714	17.841	0.279	NA	0.183	0.871	-27.207	-168.026
170	1	170	2.195	2.268	35.49	1358	18.025	0.288	NA	0.183	0.874	144.424	171.631
171	1	171	2.284	2.148	35.7	2001	18.175	0.226	NA	0.15	0.715	-53.199	162.377
172	1	172	2.364	2.019	35.91	2589	18.326	0.241	NA	0.151	0.719	-58.373	-5.174
173	1	173	2.378	2.062	36.12	2154	18.371	0.264	NA	0.045	0.213	71.714	130.087
174	1	174	2.316	2.299	36.33	5819	18.615	0.364	NA	0.245	1.165	104.604	32.89
175	1	175	2.255	2.39	36.54	4332	18.725	0.422	NA	0.11	0.522	123.508	18.904
176	1	176	2.272	2.311	36.75	3903	18.806	0.354	NA	0.081	0.386	-78.074	158.418
177	1	177	2.269	2.348	36.96	5998	18.844	0.387	NA	0.038	0.179	95.05	173.124
178	1	178	2.222	2.319	37.17	4866	18.899	0.344	NA	0.055	0.261	-148.038	116.911
179	1	179	2.192	2.248	37.38	3368	18.976	0.268	NA	0.077	0.368	-113.234	34.804
180	1	180	2.208	2.376	37.59	3901	19.105	0.396	NA	0.129	0.615	82.772	-163.994
181	1	181	2.198	2.369	37.8	1474	19.117	0.387	NA	0.012	0.057	-144.09	133.138
182	1	182	2.61	1.597	38.01	15835	19.992	0.625	NA	0.875	4.169	-61.938	82.152
183	1	183	2.625	1.597	38.22	24140	20.007	0.637	NA	0.015	0.07	-1.011	60.927
184	1	184	2.624	1.599	38.43	17928	20.01	0.634	NA	0.002	0.012	123.172	124.183
185	1	185	2.602	1.606	38.64	14696	20.032	0.613	NA	0.022	0.107	160.769	37.597
186	1	186	2.552	1.607	38.85	15398	20.083	0.574	NA	0.051	0.242	179.103	18.334
187	1	187	2.506	1.606	39.06	22438	20.128	0.541	NA	0.045	0.215	-178.99	1.907
188	1	188	2.617	1.586	39.27	25550	20.24	0.637	NA	0.112	0.534	-10.336	168.654
189	1	189	2.562	1.698	39.48	7936	20.366	0.525	NA	0.125	0.596	116.063	126.398
190	1	190	2.417	2.12	39.69	3364	20.811	0.32	NA	0.446	2.122	108.985	-7.078
191	1	191	2.467	1.96	39.9	1913	20.979	0.344	NA	0.168	0.798	-72.565	178.45
192	1	192	2.432	1.891	40.11	1821	21.056	0.324	NA	0.077	0.367	-116.591	-44.026
193	1	193	2.633	1.61	40.32	19071	21.4	0.634	NA	0.345	1.641	-54.493	62.098
194	1	194	2.619	1.586	40.53	19628	21.428	0.638	NA	0.028	0.134	-120.063	-65.57
195	1	195	2.626	1.586	40.74	23291	21.436	0.644	NA	0.007	0.035	0	120.063
196	1	196	2.643	1.586	40.95	12761	21.453	0.657	NA	0.017	0.082	0	0
197	1	197	2.316	2.207	41.16	1685	22.155	0.29	NA	0.702	3.344	117.77	117.77
198	1	198	2.418	2.14	41.37	3133	22.277	0.33	NA	0.122	0.581	-33.495	-151.265
199	1	199	2.615	1.586	41.58	12571	22.865	0.635	NA	0.588	2.8	-70.436	-36.94
200	1	200	2.247	2.141	41.79	2446	23.532	0.195	NA	0.666	3.172	123.522	-166.042
