# Supplementary material for: Random sub-diffusion and capture of genes by the nuclear pore reduces dynamics and coordinates inter-chromosomal movement
Source: eLife. 2021 May 18;10:e66238. doi: 10.7554/eLife.66238 (PMC8195609; doi:10.7554/eLife.66238)
Supplement: Figure 6—source data 1. [file elife-66238-fig6-data1.zip › CLUST_DB/CLUST_HIS4dip_MinusH/200206_QuickCap_H4dip_MinusH_Sec_20.csv]

Nr	TID	PID	x [micron]	y [micron]	t [sec]	I [val]	Len [micron]	D2S [micron]	D2R [micron]	D2P [micron]	v [micron/sec]	α [deg]	Δα [deg]
1	1	1	1.841	2.223	0	15133	0	0	NA	NA	NA	NA	NA
2	1	2	1.849	2.212	0.21	21604	0.014	0.014	NA	0.014	0.065	-57.82	NA
3	1	3	1.973	2.298	0.42	26728	0.165	0.151	NA	0.151	0.721	34.603	92.422
4	1	4	1.957	2.295	0.63	24800	0.181	0.136	NA	0.016	0.078	-171.525	153.872
5	1	5	1.954	2.247	0.84	28970	0.23	0.115	NA	0.049	0.231	-93.933	77.592
6	1	6	1.883	2.239	1.05	21898	0.301	0.045	NA	0.071	0.338	-173.736	-79.803
7	1	7	2.037	2.271	1.26	27733	0.458	0.202	NA	0.157	0.749	11.856	-174.408
8	1	8	2.027	2.223	1.47	31001	0.508	0.186	NA	0.049	0.236	-101.791	-113.646
9	1	9	1.969	2.1	1.68	24757	0.644	0.178	NA	0.136	0.649	-115.042	-13.251
10	1	10	1.926	2.205	1.89	19554	0.758	0.087	NA	0.114	0.544	112.234	-132.724
11	1	11	1.919	2.283	2.1	26182	0.836	0.098	NA	0.078	0.372	94.906	-17.328
12	1	12	1.965	2.135	2.31	25053	0.991	0.152	NA	0.155	0.737	-72.946	-167.852
13	1	13	1.922	2.176	2.52	28936	1.05	0.093	NA	0.059	0.281	136.213	-150.841
14	1	14	1.915	2.131	2.73	15389	1.096	0.118	NA	0.046	0.218	-98.857	124.93
15	1	15	1.907	2.157	2.94	19526	1.123	0.094	NA	0.027	0.128	106.779	-154.364
16	1	16	1.906	2.127	3.15	15016	1.153	0.116	NA	0.03	0.143	-92.916	160.305
17	1	17	1.958	2.192	3.36	17480	1.237	0.121	NA	0.084	0.401	51.232	144.148
18	1	18	1.926	2.273	3.57	21695	1.324	0.098	NA	0.087	0.415	111.794	60.561
19	1	19	1.9	2.256	3.78	21343	1.356	0.067	NA	0.031	0.15	-145.893	102.313
20	1	20	1.949	2.276	3.99	20994	1.409	0.12	NA	0.053	0.253	22.872	168.765
21	1	21	1.923	2.269	4.2	12215	1.435	0.094	NA	0.027	0.128	-165.092	172.036
22	1	22	1.812	2.27	4.41	4524	1.546	0.055	NA	0.111	0.528	179.739	-15.169
23	1	23	1.65	2.202	4.62	3997	1.722	0.192	NA	0.175	0.835	-157.292	22.969
24	1	24	1.738	2.245	4.83	4226	1.82	0.105	NA	0.098	0.466	26.002	-176.705
25	1	25	1.843	2.313	5.04	9418	1.945	0.09	NA	0.125	0.596	32.815	6.813
26	1	26	1.885	2.212	5.25	12462	2.054	0.045	NA	0.109	0.521	-67.558	-100.373
27	1	27	1.944	2.183	5.46	13567	2.12	0.11	NA	0.066	0.312	-26.389	41.169
28	1	28	2.029	2.201	5.67	5789	2.207	0.189	NA	0.087	0.416	11.998	38.386
29	1	29	1.971	2.128	5.88	4889	2.301	0.161	NA	0.094	0.446	-128.95	-140.948
30	1	30	1.904	2.202	6.09	5685	2.4	0.066	NA	0.099	0.473	131.839	-99.211
31	1	31	1.957	2.103	6.3	12096	2.513	0.167	NA	0.112	0.535	-61.939	166.223
32	1	32	1.954	2.158	6.51	8403	2.568	0.13	NA	0.055	0.262	93.675	155.614
33	1	33	1.889	2.208	6.72	6536	2.649	0.05	NA	0.082	0.39	142.535	48.859
34	1	34	1.977	2.116	6.93	8787	2.777	0.173	NA	0.128	0.607	-46.036	171.429
35	1	35	2.019	2.068	7.14	9791	2.841	0.236	NA	0.064	0.304	-48.632	-2.595
36	1	36	1.936	2.146	7.35	8168	2.955	0.122	NA	0.114	0.544	136.649	-174.719
37	1	37	1.967	2.133	7.56	13062	2.989	0.155	NA	0.034	0.161	-22.492	-159.141
38	1	38	1.983	2.178	7.77	11236	3.036	0.149	NA	0.047	0.226	70.327	92.818
39	1	39	2.035	2.18	7.98	10496	3.088	0.198	NA	0.051	0.244	2.313	-68.014
40	1	40	1.947	2.173	8.19	14820	3.175	0.117	NA	0.087	0.416	-175.624	-177.936
41	1	41	1.982	2.155	8.4	17546	3.214	0.156	NA	0.039	0.185	-27.569	148.055
42	1	42	1.977	2.382	8.61	4373	3.44	0.208	NA	0.226	1.077	91.253	118.821
43	1	43	1.905	2.327	8.82	3976	3.53	0.121	NA	0.09	0.43	-142.475	126.273
44	1	44	1.759	2.268	9.03	4366	3.687	0.093	NA	0.157	0.748	-158.065	-15.59
45	1	45	1.884	2.284	9.24	4115	3.813	0.074	NA	0.125	0.597	7.337	165.402
46	1	46	1.929	2.289	9.45	6694	3.858	0.109	NA	0.045	0.215	5.955	-1.382
47	1	47	1.926	2.156	9.66	7217	3.99	0.108	NA	0.132	0.63	-91.379	-97.334
48	1	48	1.881	2.119	9.87	11351	4.049	0.112	NA	0.058	0.278	-139.784	-48.405
49	1	49	1.805	2.072	10.08	7818	4.138	0.156	NA	0.089	0.425	-148.311	-8.527
50	1	50	1.885	2.12	10.29	11545	4.231	0.112	NA	0.093	0.442	31.191	179.501
51	1	51	1.858	2.085	10.5	8544	4.275	0.14	NA	0.044	0.208	-126.622	-157.813
52	1	52	1.827	2.099	10.71	10877	4.309	0.125	NA	0.035	0.165	155.484	-77.894
53	1	53	1.798	2.074	10.92	10137	4.347	0.155	NA	0.038	0.182	-139.618	64.898
54	1	54	1.868	2.055	11.13	21636	4.421	0.171	NA	0.074	0.35	-15.631	123.988
55	1	55	1.779	2.104	11.34	12447	4.523	0.134	NA	0.102	0.487	150.933	166.564
56	1	56	1.784	2.081	11.55	10421	4.547	0.153	NA	0.024	0.113	-77.282	131.784
57	1	57	1.752	2.21	11.76	15630	4.68	0.091	NA	0.133	0.632	104.258	-178.459
58	1	58	1.733	2.261	11.97	15029	4.734	0.115	NA	0.054	0.259	110.047	5.788
59	1	59	1.729	2.298	12.18	9685	4.771	0.134	NA	0.037	0.176	95.627	-14.42
60	1	60	1.753	2.224	12.39	9501	4.849	0.089	NA	0.078	0.369	-72.66	-168.287
61	1	61	1.736	2.25	12.6	10150	4.88	0.109	NA	0.031	0.15	121.797	-165.543
62	1	62	1.699	2.376	12.81	15069	5.011	0.208	NA	0.13	0.621	106.257	-15.54
63	1	63	1.81	2.378	13.02	15968	5.121	0.158	NA	0.111	0.527	1.401	-104.855
64	1	64	1.823	2.331	13.23	12831	5.171	0.109	NA	0.049	0.234	-75.4	-76.802
65	1	65	1.731	2.387	13.44	10600	5.278	0.197	NA	0.108	0.512	148.36	-136.239
66	1	66	1.755	2.446	13.65	12938	5.342	0.239	NA	0.064	0.302	68.115	-80.245
67	1	67	1.855	2.343	13.86	14850	5.485	0.12	NA	0.144	0.685	-45.986	-114.101
68	1	68	1.88	2.298	14.07	17638	5.537	0.084	NA	0.051	0.245	-60.406	-14.42
69	1	69	1.845	2.151	14.28	16648	5.688	0.073	NA	0.151	0.721	-103.263	-42.857
70	1	70	1.953	2.133	14.49	14231	5.798	0.144	NA	0.11	0.522	-9.117	94.145
71	1	71	1.883	2.2	14.7	13627	5.894	0.048	NA	0.097	0.46	136.486	145.603
72	1	72	2.007	2.158	14.91	15240	6.025	0.178	NA	0.131	0.622	-18.625	-155.111
73	1	73	1.942	2.146	15.12	18400	6.091	0.127	NA	0.066	0.316	-169.584	-150.958
74	1	74	1.952	2.215	15.33	14948	6.161	0.111	NA	0.07	0.334	82.085	-108.331
75	1	75	2.076	2.183	15.54	13745	6.29	0.238	NA	0.128	0.611	-14.445	-96.53
76	1	76	2.046	2.086	15.75	19264	6.391	0.246	NA	0.102	0.484	-107.208	-92.764
77	1	77	2.067	2.277	15.96	16996	6.583	0.232	NA	0.192	0.912	83.809	-168.982
78	1	78	1.99	2.394	16.17	14118	6.722	0.226	NA	0.14	0.665	123.224	39.415
79	1	79	1.871	2.451	16.38	12031	6.855	0.23	NA	0.133	0.631	154.173	30.949
80	1	80	1.818	2.451	16.59	5516	6.908	0.228	NA	0.053	0.251	-179.149	26.677
81	1	81	1.771	2.546	16.8	8441	7.014	0.33	NA	0.106	0.506	116.105	-64.745
82	1	82	1.738	2.579	17.01	4744	7.061	0.37	NA	0.047	0.222	134.739	18.634
83	1	83	1.68	2.521	17.22	4584	7.143	0.339	NA	0.082	0.391	-135.125	90.136
84	1	84	1.624	2.511	17.43	2963	7.2	0.361	NA	0.057	0.272	-170.11	-34.985
85	1	85	1.668	2.562	17.64	5166	7.267	0.38	NA	0.067	0.318	48.649	-141.242
86	1	86	1.593	2.571	17.85	4849	7.343	0.428	NA	0.076	0.362	172.609	123.96
87	1	87	1.608	2.559	18.06	4379	7.363	0.408	NA	0.02	0.095	-38.712	148.679
88	1	88	1.616	2.582	18.27	7008	7.387	0.423	NA	0.024	0.116	71.452	110.164
89	1	89	1.698	2.632	18.48	8096	7.483	0.433	NA	0.096	0.456	31.391	-40.061
90	1	90	1.673	2.613	18.69	10798	7.514	0.424	NA	0.031	0.148	-142.184	-173.575
91	1	91	1.665	2.598	18.9	8388	7.531	0.414	NA	0.017	0.08	-120.351	21.833
92	1	92	1.607	2.457	19.11	9382	7.683	0.331	NA	0.152	0.723	-112.16	8.191
93	1	93	1.731	2.598	19.32	12384	7.87	0.39	NA	0.187	0.892	48.487	160.647
94	1	94	1.798	2.608	19.53	11633	7.938	0.387	NA	0.068	0.322	8.698	-39.79
95	1	95	1.782	2.463	19.74	22461	8.083	0.247	NA	0.145	0.693	-96.271	-104.968
96	1	96	1.713	2.548	19.95	13307	8.193	0.349	NA	0.109	0.521	129.343	-134.386
97	1	97	1.669	2.621	20.16	16004	8.278	0.434	NA	0.086	0.408	121.322	-8.022
98	1	98	1.697	2.701	20.37	13260	8.363	0.499	NA	0.085	0.405	70.587	-50.734
99	1	99	1.667	2.738	20.58	19812	8.411	0.544	NA	0.048	0.226	128.819	58.231
100	1	100	1.586	2.622	20.79	10404	8.553	0.473	NA	0.142	0.676	-124.659	106.523
101	1	101	1.637	2.693	21	9284	8.64	0.512	NA	0.087	0.417	54.513	179.171
102	1	102	1.709	2.803	21.21	10822	8.771	0.594	NA	0.131	0.624	56.868	2.355
103	1	103	1.75	2.77	21.42	16998	8.824	0.554	NA	0.053	0.252	-38.327	-95.195
104	1	104	1.676	2.727	21.63	17659	8.91	0.53	NA	0.086	0.409	-149.901	-111.574
105	1	105	1.7	2.752	21.84	20531	8.945	0.547	NA	0.035	0.165	47.141	-162.958
106	1	106	1.681	2.759	22.05	13388	8.965	0.559	NA	0.02	0.096	161.734	114.594
107	1	107	1.674	2.684	22.26	17757	9.04	0.49	NA	0.075	0.355	-94.958	103.308
108	1	108	1.577	2.683	22.47	6749	9.137	0.531	NA	0.098	0.465	-179.375	-84.417
109	1	109	1.632	2.677	22.68	8951	9.193	0.499	NA	0.056	0.266	-6.675	172.7
110	1	110	1.534	2.741	22.89	4428	9.311	0.602	NA	0.118	0.56	146.616	153.292
111	1	111	1.644	2.781	23.1	9591	9.428	0.592	NA	0.117	0.558	19.858	-126.758
112	1	112	1.677	2.509	23.31	3999	9.702	0.33	NA	0.274	1.304	-83.115	-102.974
113	1	113	1.609	2.622	23.52	5444	9.833	0.461	NA	0.132	0.626	121.165	-155.72
114	1	114	1.621	2.56	23.73	5258	9.896	0.403	NA	0.063	0.299	-79.178	159.656
115	1	115	1.562	2.585	23.94	7400	9.959	0.457	NA	0.064	0.302	156.95	-123.871
116	1	116	1.613	2.507	24.15	6717	10.053	0.364	NA	0.093	0.444	-57.154	145.896
117	1	117	1.723	2.306	24.36	8810	10.281	0.145	NA	0.229	1.089	-61.285	-4.131
118	1	118	1.708	2.23	24.57	6892	10.359	0.133	NA	0.077	0.369	-100.633	-39.348
119	1	119	1.514	2.268	24.78	3684	10.556	0.33	NA	0.198	0.941	168.945	-90.422
120	1	120	1.649	2.253	24.99	6679	10.692	0.195	NA	0.136	0.646	-6.315	-175.26
121	1	121	1.615	2.299	25.2	2865	10.749	0.239	NA	0.057	0.273	126.798	133.113
122	1	122	1.626	2.344	25.41	3103	10.796	0.247	NA	0.047	0.222	76.528	-50.27
123	1	123	1.537	2.353	25.62	2421	10.885	0.331	NA	0.089	0.424	174.675	98.146
124	1	124	1.545	2.285	25.83	1823	10.953	0.302	NA	0.068	0.323	-82.751	102.574
125	1	125	1.411	2.305	26.04	2660	11.089	0.438	NA	0.136	0.649	171.607	-105.642
126	1	126	1.508	2.273	26.25	2018	11.192	0.337	NA	0.103	0.488	-18.351	170.042
127	1	127	1.61	2.285	26.46	2101	11.294	0.239	NA	0.103	0.489	6.753	25.104
128	1	128	1.599	2.278	26.67	2999	11.307	0.248	NA	0.013	0.062	-145.939	-152.692
129	1	129	1.57	2.258	26.88	2361	11.342	0.274	NA	0.035	0.168	-146.324	-0.385
130	1	130	1.459	2.406	27.09	1732	11.527	0.424	NA	0.185	0.879	127.004	-86.671
131	1	131	1.455	2.377	27.3	1386	11.556	0.416	NA	0.029	0.136	-97.164	135.831
132	1	132	1.552	2.366	27.51	2982	11.653	0.323	NA	0.097	0.464	-6.495	90.669
133	1	133	1.561	2.374	27.72	1826	11.665	0.318	NA	0.012	0.058	41.11	47.605
134	1	134	1.429	2.417	27.93	2976	11.805	0.456	NA	0.139	0.663	162.229	121.12
135	1	135	1.496	2.39	28.14	2120	11.877	0.383	NA	0.073	0.346	-21.672	176.098
136	1	136	1.619	2.444	28.35	2065	12.012	0.313	NA	0.134	0.64	23.512	45.184
137	1	137	1.537	2.404	28.56	3773	12.103	0.354	NA	0.091	0.435	-154.331	-177.843
138	1	138	1.588	2.345	28.77	8469	12.181	0.281	NA	0.078	0.37	-49.287	105.044
139	1	139	1.563	2.298	28.98	7515	12.234	0.288	NA	0.054	0.255	-117.756	-68.469
140	1	140	1.591	2.358	29.19	6389	12.3	0.284	NA	0.066	0.316	64.247	-177.996
141	1	141	1.53	2.397	29.4	5862	12.374	0.356	NA	0.073	0.348	147.462	83.215
142	1	142	1.481	2.382	29.61	3624	12.424	0.393	NA	0.051	0.242	-162.8	49.737
143	1	143	1.502	2.403	29.82	2555	12.453	0.384	NA	0.029	0.139	45.269	-151.93
144	1	144	1.481	2.392	30.03	3008	12.477	0.398	NA	0.023	0.111	-154.362	160.369
145	1	145	1.551	2.381	30.24	2201	12.547	0.331	NA	0.071	0.336	-9.023	145.338
146	1	146	1.484	2.392	30.45	2958	12.615	0.395	NA	0.068	0.323	171.219	-179.757
147	1	147	1.532	2.463	30.66	2286	12.702	0.391	NA	0.086	0.412	55.848	-115.371
148	1	148	1.534	2.411	30.87	1815	12.754	0.36	NA	0.053	0.252	-88.34	-144.188
149	1	149	1.522	2.338	31.08	2259	12.828	0.339	NA	0.073	0.349	-99.112	-10.772
150	1	150	1.584	2.294	31.29	1791	12.904	0.266	NA	0.077	0.365	-35.431	63.682
151	1	151	1.478	2.28	31.5	1960	13.011	0.367	NA	0.107	0.509	-172.857	-137.426
152	1	152	1.519	2.338	31.71	2385	13.082	0.342	NA	0.071	0.337	54.872	-132.271
153	1	153	1.543	2.255	31.92	1926	13.169	0.3	NA	0.087	0.414	-74.378	-129.25
154	1	154	1.55	2.361	32.13	2092	13.276	0.323	NA	0.107	0.51	86.146	160.524
155	1	155	1.531	2.413	32.34	4185	13.331	0.364	NA	0.055	0.261	110.394	24.249
156	1	156	1.527	2.365	32.55	3121	13.379	0.345	NA	0.048	0.228	-94.11	155.496
157	1	157	1.474	2.44	32.76	5497	13.471	0.426	NA	0.092	0.437	125.525	-140.365
158	1	158	1.499	2.265	32.97	8810	13.647	0.344	NA	0.177	0.841	-81.684	152.791
159	1	159	1.511	2.305	33.18	5768	13.689	0.34	NA	0.042	0.198	73.178	154.862
160	1	160	1.542	2.394	33.39	5482	13.783	0.345	NA	0.094	0.448	71.234	-1.944
161	1	161	1.45	2.346	33.6	7816	13.886	0.41	NA	0.103	0.492	-152.508	136.258
162	1	162	1.41	2.417	33.81	6901	13.968	0.473	NA	0.081	0.387	119.698	-87.794
163	1	163	1.498	2.395	34.02	7302	14.058	0.384	NA	0.09	0.431	-13.787	-133.485
164	1	164	1.413	2.372	34.23	5689	14.145	0.453	NA	0.087	0.416	-164.635	-150.848
165	1	165	1.51	2.386	34.44	3775	14.243	0.369	NA	0.098	0.465	8.365	173
166	1	166	1.562	2.473	34.65	3101	14.344	0.374	NA	0.101	0.482	58.72	50.355
167	1	167	1.59	2.368	34.86	1156	14.453	0.29	NA	0.108	0.516	-75.422	-134.141
168	1	168	1.732	2.415	35.07	1762	14.602	0.221	NA	0.15	0.713	18.366	93.787
169	1	169	1.742	2.408	35.28	1226	14.615	0.21	NA	0.012	0.058	-33.284	-51.65
170	1	170	1.908	2.225	35.49	3520	14.862	0.066	NA	0.247	1.176	-47.886	-14.602
171	1	171	1.706	2.291	35.7	2144	15.074	0.152	NA	0.213	1.012	161.971	-150.142
172	1	172	1.678	2.226	35.91	1798	15.145	0.163	NA	0.071	0.337	-112.763	85.266
173	1	173	1.562	2.348	36.12	2436	15.314	0.306	NA	0.169	0.803	133.346	-113.892
174	1	174	1.555	2.268	36.33	1546	15.395	0.29	NA	0.081	0.386	-95.413	131.241
175	1	175	1.779	2.232	36.54	1762	15.622	0.063	NA	0.227	1.082	-8.981	86.432
176	1	176	1.791	2.163	36.75	1764	15.692	0.078	NA	0.07	0.334	-80.086	-71.104
177	1	177	1.789	2.202	36.96	2436	15.731	0.057	NA	0.039	0.185	93.509	173.595
178	1	178	1.668	2.288	37.17	1390	15.88	0.185	NA	0.149	0.708	144.453	50.944
179	1	179	1.687	2.327	37.38	1815	15.923	0.186	NA	0.043	0.206	63.442	-81.011
180	1	180	1.775	2.279	37.59	2875	16.023	0.086	NA	0.1	0.477	-28.786	-92.228
181	1	181	1.878	2.296	37.8	2643	16.127	0.081	NA	0.104	0.495	9.317	38.103
182	1	182	1.778	2.272	38.01	2464	16.229	0.08	NA	0.102	0.488	-166.492	-175.809
183	1	183	1.745	2.238	38.22	2792	16.277	0.097	NA	0.048	0.226	-134.115	32.376
184	1	184	1.775	2.274	38.43	1815	16.324	0.083	NA	0.047	0.224	50.385	-175.5
185	1	185	1.767	2.247	38.64	1642	16.352	0.078	NA	0.028	0.133	-105.707	-156.091
186	1	186	1.735	2.239	38.85	1800	16.385	0.107	NA	0.033	0.158	-165.661	-59.955
187	1	187	1.631	2.229	39.06	2656	16.489	0.21	NA	0.104	0.496	-174.813	-9.151
188	1	188	1.807	2.154	39.27	2146	16.68	0.078	NA	0.191	0.909	-23.266	151.547
189	1	189	1.775	2.234	39.48	1798	16.767	0.067	NA	0.087	0.412	111.749	135.014
190	1	190	1.578	2.189	39.69	1467	16.969	0.266	NA	0.202	0.963	-167.025	81.226
191	1	191	1.469	2.207	39.9	2295	17.079	0.373	NA	0.11	0.525	170.46	-22.515
192	1	192	1.608	2.247	40.11	2047	17.224	0.234	NA	0.145	0.692	16.079	-154.381
193	1	193	1.719	2.285	40.32	1440	17.342	0.136	NA	0.117	0.558	18.636	2.557
194	1	194	1.666	2.361	40.53	1947	17.435	0.223	NA	0.093	0.444	125.084	106.448
195	1	195	1.637	2.339	40.74	1751	17.471	0.235	NA	0.036	0.172	-142.908	92.007
196	1	196	1.474	2.321	40.95	2058	17.635	0.38	NA	0.164	0.781	-173.554	-30.646
197	1	197	1.528	2.179	41.16	1809	17.787	0.316	NA	0.152	0.725	-69.081	104.474
198	1	198	1.582	2.28	41.37	1354	17.902	0.266	NA	0.115	0.546	62.296	131.376
199	1	199	1.583	2.249	41.58	1924	17.933	0.26	NA	0.031	0.148	-88.099	-150.395
200	1	200	1.545	2.322	41.79	1900	18.015	0.312	NA	0.082	0.392	117.047	-154.854
