# Supplementary material for: Random sub-diffusion and capture of genes by the nuclear pore reduces dynamics and coordinates inter-chromosomal movement
Source: eLife. 2021 May 18;10:e66238. doi: 10.7554/eLife.66238 (PMC8195609; doi:10.7554/eLife.66238)
Supplement: Figure 6—source data 1. [file elife-66238-fig6-data1.zip › CLUST_DB/CLUST_HIS4dip_MinusH/200206_QuickCap_H4dip_MinusH_Sec_21.csv]

Nr	TID	PID	x [micron]	y [micron]	t [sec]	I [val]	Len [micron]	D2S [micron]	D2R [micron]	D2P [micron]	v [micron/sec]	α [deg]	Δα [deg]
1	1	1	1.825	2.518	0	18062	0	0	NA	NA	NA	NA	NA
2	1	2	1.762	2.567	0.21	12021	0.08	0.08	NA	0.08	0.381	141.539	NA
3	1	3	1.759	2.581	0.42	22504	0.094	0.092	NA	0.014	0.067	105.964	-35.574
4	1	4	1.84	2.693	0.63	18619	0.232	0.176	NA	0.138	0.659	53.941	-52.023
5	1	5	1.845	2.651	0.84	21503	0.275	0.135	NA	0.042	0.201	-82.743	-136.684
6	1	6	1.709	2.537	1.05	19675	0.452	0.118	NA	0.177	0.844	-140.198	-57.455
7	1	7	1.76	2.584	1.26	25838	0.521	0.092	NA	0.069	0.329	42.042	-177.76
8	1	8	1.747	2.627	1.47	13887	0.566	0.134	NA	0.045	0.215	107.09	65.048
9	1	9	1.656	2.569	1.68	19082	0.674	0.177	NA	0.108	0.515	-147.577	105.333
10	1	10	1.792	2.612	1.89	8356	0.817	0.1	NA	0.142	0.678	17.746	165.323
11	1	11	1.736	2.554	2.1	9316	0.897	0.096	NA	0.08	0.383	-133.655	-151.401
12	1	12	1.723	2.539	2.31	13152	0.917	0.104	NA	0.02	0.093	-130.962	2.693
13	1	13	1.596	2.555	2.52	11871	1.045	0.232	NA	0.128	0.612	173.02	-56.018
14	1	14	1.554	2.601	2.73	13004	1.107	0.283	NA	0.062	0.296	131.757	-41.263
15	1	15	1.733	2.67	2.94	5783	1.299	0.178	NA	0.192	0.913	21.037	-110.72
16	1	16	1.817	2.702	3.15	4486	1.388	0.185	NA	0.089	0.425	21.054	0.018
17	1	17	1.596	2.611	3.36	11039	1.626	0.247	NA	0.238	1.134	-157.652	-178.706
18	1	18	1.672	2.633	3.57	9371	1.705	0.192	NA	0.079	0.374	15.832	173.484
19	1	19	1.715	2.643	3.78	5983	1.749	0.167	NA	0.044	0.211	13.378	-2.454
20	1	20	1.711	2.594	3.99	13154	1.798	0.138	NA	0.049	0.232	-94.73	-108.107
21	1	21	1.835	2.556	4.2	11921	1.927	0.04	NA	0.129	0.616	-17.178	77.551
22	1	22	1.807	2.522	4.41	8230	1.971	0.019	NA	0.044	0.209	-129.547	-112.369
23	1	23	1.723	2.602	4.62	17194	2.087	0.132	NA	0.115	0.549	136.589	-93.864
24	1	24	1.776	2.533	4.83	12872	2.173	0.051	NA	0.087	0.414	-52.057	171.354
25	1	25	1.783	2.549	5.04	11818	2.191	0.052	NA	0.018	0.084	66.894	118.951
26	1	26	1.866	2.615	5.25	19643	2.297	0.106	NA	0.106	0.504	38.383	-28.511
27	1	27	1.846	2.536	5.46	18280	2.379	0.028	NA	0.082	0.389	-104.37	-142.753
28	1	28	1.856	2.563	5.67	11716	2.407	0.055	NA	0.029	0.137	69.842	174.211
29	1	29	1.83	2.655	5.88	5836	2.503	0.137	NA	0.095	0.454	105.639	35.798
30	1	30	1.771	2.598	6.09	6527	2.585	0.097	NA	0.083	0.393	-135.982	118.379
31	1	31	1.718	2.548	6.3	3487	2.658	0.111	NA	0.073	0.345	-136.58	-0.598
32	1	32	1.758	2.558	6.51	4416	2.699	0.078	NA	0.041	0.197	14.87	151.45
33	1	33	1.786	2.524	6.72	4458	2.744	0.04	NA	0.044	0.211	-51.726	-66.596
34	1	34	1.772	2.528	6.93	5841	2.758	0.054	NA	0.014	0.069	160.027	-148.247
35	1	35	1.837	2.546	7.14	4925	2.826	0.031	NA	0.067	0.321	14.873	-145.154
36	1	36	1.931	2.705	7.35	4121	3.01	0.215	NA	0.185	0.88	59.674	44.801
37	1	37	2.081	2.743	7.56	23765	3.166	0.341	NA	0.155	0.739	13.951	-45.723
38	1	38	2.106	2.575	7.77	22833	3.336	0.286	NA	0.17	0.81	-81.74	-95.691
39	1	39	2.115	2.635	7.98	22847	3.397	0.312	NA	0.061	0.292	81.826	163.566
40	1	40	2.115	2.637	8.19	25017	3.399	0.313	NA	0.002	0.009	90	8.174
41	1	41	2.115	2.697	8.4	21004	3.459	0.34	NA	0.06	0.285	90	0
42	1	42	2.1	2.701	8.61	30713	3.474	0.331	NA	0.015	0.071	161.971	71.971
43	1	43	2.106	2.665	8.82	20503	3.511	0.317	NA	0.037	0.177	-81.192	116.836
44	1	44	2.099	2.763	9.03	30527	3.609	0.367	NA	0.098	0.467	94.277	175.47
45	1	45	2.1	2.683	9.24	20337	3.688	0.321	NA	0.079	0.377	-88.899	176.823
46	1	46	2.098	2.618	9.45	33945	3.754	0.291	NA	0.066	0.313	-91.715	-2.815
47	1	47	2.085	2.555	9.66	33868	3.817	0.262	NA	0.064	0.303	-102.214	-10.499
48	1	48	2.085	2.591	9.87	26873	3.853	0.27	NA	0.036	0.17	89.957	-167.829
49	1	49	1.945	2.567	10.08	6839	3.995	0.129	NA	0.142	0.678	-170.138	99.905
50	1	50	2.077	2.514	10.29	27086	4.138	0.251	NA	0.142	0.678	-21.917	148.221
51	1	51	2.095	2.492	10.5	33053	4.166	0.271	NA	0.028	0.136	-50.91	-28.993
52	1	52	2.091	2.597	10.71	28699	4.272	0.278	NA	0.105	0.502	91.874	142.783
53	1	53	2.049	2.504	10.92	19912	4.374	0.224	NA	0.102	0.486	-114.358	153.769
54	1	54	1.707	2.55	11.13	12672	4.718	0.122	NA	0.345	1.641	172.304	-73.338
55	1	55	1.719	2.587	11.34	20787	4.757	0.127	NA	0.039	0.184	72.608	-99.696
56	1	56	1.778	2.556	11.55	24002	4.823	0.061	NA	0.066	0.316	-27.285	-99.893
57	1	57	1.789	2.459	11.76	11908	4.921	0.069	NA	0.098	0.466	-83.667	-56.381
58	1	58	1.83	2.413	11.97	7577	4.983	0.104	NA	0.062	0.294	-48.042	35.624
59	1	59	1.802	2.43	12.18	11174	5.016	0.091	NA	0.033	0.157	150.077	-161.881
60	1	60	1.744	2.489	12.39	9343	5.098	0.086	NA	0.083	0.394	134.214	-15.863
61	1	61	1.764	2.541	12.6	10237	5.154	0.065	NA	0.056	0.266	68.959	-65.255
62	1	62	1.942	2.459	12.81	10184	5.35	0.131	NA	0.196	0.933	-24.874	-93.833
63	1	63	1.898	2.502	13.02	20454	5.412	0.074	NA	0.062	0.293	135.46	160.334
64	1	64	1.849	2.571	13.23	7545	5.497	0.059	NA	0.085	0.406	125.259	-10.202
65	1	65	1.816	2.532	13.44	5702	5.548	0.017	NA	0.051	0.243	-129.141	105.6
66	1	66	1.809	2.522	13.65	4904	5.56	0.016	NA	0.012	0.058	-124.572	4.569
67	1	67	1.884	2.476	13.86	4526	5.648	0.073	NA	0.088	0.419	-31.637	92.935
68	1	68	1.86	2.448	14.07	9352	5.684	0.078	NA	0.036	0.173	-131.296	-99.658
69	1	69	1.813	2.395	14.28	6052	5.756	0.123	NA	0.071	0.339	-131.54	-0.244
70	1	70	1.734	2.374	14.49	10022	5.837	0.169	NA	0.082	0.389	-165.369	-33.829
71	1	71	1.778	2.264	14.7	8258	5.956	0.258	NA	0.118	0.564	-68.543	96.826
72	1	72	1.774	2.254	14.91	5004	5.966	0.268	NA	0.011	0.051	-107.178	-38.635
73	1	73	1.674	2.457	15.12	7684	6.193	0.162	NA	0.227	1.08	116.215	-136.608
74	1	74	1.673	2.402	15.33	8925	6.249	0.191	NA	0.056	0.266	-91.07	152.715
75	1	75	1.745	2.346	15.54	7481	6.34	0.189	NA	0.091	0.433	-37.458	53.612
76	1	76	1.761	2.344	15.75	8979	6.356	0.184	NA	0.016	0.076	-5.974	31.484
77	1	77	1.836	2.333	15.96	5542	6.432	0.185	NA	0.076	0.36	-8.916	-2.942
78	1	78	1.771	2.352	16.17	6301	6.5	0.174	NA	0.068	0.322	163.758	172.673
79	1	79	1.887	2.303	16.38	6336	6.625	0.223	NA	0.125	0.597	-22.629	173.613
80	1	80	1.97	2.311	16.59	8390	6.709	0.252	NA	0.084	0.4	5.413	28.043
81	1	81	1.808	2.273	16.8	3560	6.875	0.245	NA	0.166	0.793	-166.814	-172.228
82	1	82	1.943	2.22	17.01	7771	7.021	0.32	NA	0.145	0.693	-21.515	145.299
83	1	83	1.855	2.205	17.22	5696	7.11	0.314	NA	0.089	0.426	-170.165	-148.65
84	1	84	1.802	2.215	17.43	7808	7.165	0.304	NA	0.055	0.26	169.616	-20.219
85	1	85	1.746	2.234	17.64	7925	7.224	0.294	NA	0.059	0.281	160.407	-9.209
86	1	86	1.823	2.289	17.85	3500	7.318	0.228	NA	0.095	0.451	35.31	-125.097
87	1	87	1.682	2.376	18.06	12320	7.484	0.201	NA	0.166	0.789	148.458	113.148
88	1	88	1.686	2.468	18.27	14402	7.576	0.148	NA	0.092	0.437	87.403	-61.055
89	1	89	1.608	2.492	18.48	13491	7.658	0.219	NA	0.082	0.392	162.397	74.994
90	1	90	1.664	2.435	18.69	13546	7.739	0.181	NA	0.08	0.383	-45.732	151.87
91	1	91	1.682	2.453	18.9	13755	7.764	0.157	NA	0.026	0.122	45.501	91.234
92	1	92	1.701	2.399	19.11	9973	7.822	0.171	NA	0.057	0.273	-70.386	-115.887
93	1	93	1.729	2.365	19.32	5015	7.866	0.181	NA	0.044	0.211	-51.035	19.351
94	1	94	1.694	2.359	19.53	8290	7.901	0.206	NA	0.035	0.168	-170.486	-119.451
95	1	95	1.767	2.427	19.74	8507	8.001	0.108	NA	0.099	0.473	43.059	-146.455
96	1	96	1.828	2.429	19.95	3840	8.062	0.088	NA	0.061	0.29	2.699	-40.36
97	1	97	1.796	2.495	20.16	4332	8.135	0.037	NA	0.073	0.349	115.808	113.109
98	1	98	1.792	2.474	20.37	6299	8.157	0.055	NA	0.022	0.103	-100.099	144.093
99	1	99	1.805	2.454	20.58	7756	8.18	0.066	NA	0.024	0.113	-56.012	44.087
100	1	100	1.818	2.49	20.79	5527	8.218	0.029	NA	0.037	0.178	70.929	126.942
101	1	101	1.764	2.471	21	4531	8.275	0.077	NA	0.057	0.271	-161.069	128.001
102	1	102	1.863	2.428	21.21	5683	8.383	0.097	NA	0.108	0.516	-23.455	137.615
103	1	103	1.841	2.427	21.42	3797	8.405	0.091	NA	0.022	0.105	-178.83	-155.376
104	1	104	1.826	2.476	21.63	7515	8.456	0.042	NA	0.051	0.241	106.969	-74.2
105	1	105	1.846	2.499	21.84	8341	8.486	0.028	NA	0.03	0.144	48.763	-58.207
106	1	106	1.802	2.495	22.05	8345	8.531	0.033	NA	0.045	0.213	-175.151	136.087
107	1	107	1.802	2.407	22.26	9794	8.619	0.113	NA	0.088	0.418	-89.435	85.716
108	1	108	1.842	2.411	22.47	10502	8.659	0.108	NA	0.04	0.19	5.078	94.513
109	1	109	1.813	2.44	22.68	7656	8.7	0.079	NA	0.041	0.197	134.863	129.785
110	1	110	1.823	2.43	22.89	8607	8.714	0.088	NA	0.014	0.067	-47.124	178.013
111	1	111	1.849	2.364	23.1	4093	8.785	0.155	NA	0.071	0.337	-68.061	-20.937
112	1	112	1.785	2.361	23.31	4921	8.849	0.161	NA	0.064	0.307	-177.729	-109.668
113	1	113	1.675	2.384	23.52	14323	8.961	0.201	NA	0.112	0.535	168.235	-14.036
114	1	114	1.717	2.374	23.73	5578	9.005	0.179	NA	0.044	0.209	-13.413	178.352
115	1	115	1.636	2.487	23.94	4650	9.145	0.192	NA	0.139	0.663	125.856	139.27
116	1	116	1.6	2.511	24.15	9463	9.188	0.225	NA	0.043	0.205	145.536	19.68
117	1	117	1.785	2.519	24.36	3167	9.372	0.04	NA	0.185	0.88	2.536	-143
118	1	118	1.739	2.52	24.57	3677	9.418	0.086	NA	0.046	0.218	179.432	176.896
119	1	119	1.806	2.504	24.78	5384	9.487	0.023	NA	0.069	0.328	-13.706	166.862
120	1	120	1.605	2.542	24.99	13676	9.692	0.221	NA	0.204	0.974	169.159	-177.135
121	1	121	1.586	2.647	25.2	13998	9.799	0.272	NA	0.107	0.511	100.559	-68.6
122	1	122	1.547	2.591	25.41	7620	9.867	0.287	NA	0.069	0.326	-124.348	135.093
123	1	123	1.671	2.572	25.62	4484	9.992	0.164	NA	0.125	0.594	-8.729	115.62
124	1	124	1.671	2.626	25.83	11686	10.046	0.188	NA	0.054	0.258	89.294	98.023
125	1	125	1.577	2.647	26.04	12755	10.142	0.279	NA	0.096	0.457	167.594	78.3
126	1	126	1.567	2.54	26.25	12407	10.25	0.259	NA	0.108	0.512	-95.713	96.693
127	1	127	1.711	2.541	26.46	6030	10.394	0.116	NA	0.144	0.688	0.428	96.141
128	1	128	1.815	2.495	26.67	4281	10.508	0.025	NA	0.114	0.541	-23.841	-24.269
129	1	129	1.881	2.525	26.88	3603	10.581	0.057	NA	0.073	0.348	24.592	48.433
130	1	130	1.917	2.519	27.09	8025	10.617	0.092	NA	0.036	0.173	-10.678	-35.27
131	1	131	1.93	2.436	27.3	10182	10.701	0.133	NA	0.083	0.396	-80.809	-70.131
132	1	132	1.762	2.473	27.51	3374	10.873	0.077	NA	0.172	0.821	167.613	-111.578
133	1	133	1.829	2.455	27.72	3040	10.942	0.062	NA	0.069	0.328	-15.313	177.074
134	1	134	1.755	2.48	27.93	2393	11.019	0.08	NA	0.078	0.369	161.633	176.946
135	1	135	1.761	2.541	28.14	4032	11.081	0.068	NA	0.062	0.294	84.122	-77.511
136	1	136	1.751	2.568	28.35	1971	11.11	0.09	NA	0.029	0.138	110.686	26.564
137	1	137	1.706	2.587	28.56	2431	11.159	0.138	NA	0.049	0.233	157.205	46.519
138	1	138	1.762	2.549	28.77	3720	11.227	0.07	NA	0.068	0.325	-34.464	168.331
139	1	139	1.791	2.546	28.98	3584	11.257	0.044	NA	0.029	0.139	-4.788	29.676
140	1	140	1.692	2.552	29.19	5521	11.357	0.138	NA	0.1	0.476	176.59	-178.622
141	1	141	1.818	2.663	29.4	3133	11.525	0.146	NA	0.168	0.801	41.257	-135.334
142	1	142	1.736	2.716	29.61	6158	11.623	0.218	NA	0.098	0.466	146.908	105.652
143	1	143	1.668	2.603	29.82	5969	11.755	0.179	NA	0.133	0.631	-120.895	92.197
144	1	144	1.71	2.626	30.03	6914	11.803	0.158	NA	0.048	0.229	29.353	150.248
145	1	145	1.824	2.654	30.24	3575	11.92	0.136	NA	0.117	0.558	13.699	-15.654
146	1	146	1.747	2.549	30.45	5301	12.05	0.084	NA	0.13	0.619	-125.936	-139.635
147	1	147	1.822	2.538	30.66	5235	12.126	0.021	NA	0.076	0.361	-8.055	117.881
148	1	148	1.559	2.509	30.87	10363	12.391	0.266	NA	0.265	1.262	-173.629	-165.574
149	1	149	1.513	2.508	31.08	19865	12.437	0.312	NA	0.046	0.218	-178.616	-4.987
150	1	150	1.48	2.569	31.29	17851	12.506	0.349	NA	0.07	0.331	118.749	-62.635
151	1	151	1.572	2.544	31.5	17636	12.602	0.254	NA	0.096	0.455	-15.214	-133.963
152	1	152	1.587	2.539	31.71	25640	12.617	0.239	NA	0.015	0.073	-18.905	-3.691
153	1	153	1.534	2.572	31.92	25900	12.68	0.297	NA	0.063	0.299	147.53	166.435
154	1	154	1.517	2.523	32.13	21941	12.732	0.308	NA	0.052	0.246	-108.339	104.131
155	1	155	1.621	2.556	32.34	21465	12.841	0.208	NA	0.109	0.519	17.734	126.073
156	1	156	1.591	2.615	32.55	26263	12.907	0.253	NA	0.066	0.313	116.906	99.172
157	1	157	1.545	2.624	32.76	24501	12.954	0.3	NA	0.047	0.224	168.623	51.718
158	1	158	1.594	2.644	32.97	32386	13.007	0.263	NA	0.053	0.252	21.544	-147.079
159	1	159	1.648	2.624	33.18	34355	13.064	0.207	NA	0.057	0.272	-20.233	-41.777
160	1	160	1.653	2.599	33.39	27711	13.089	0.191	NA	0.025	0.119	-78.743	-58.511
161	1	161	1.635	2.588	33.6	34698	13.11	0.203	NA	0.022	0.103	-147.229	-68.486
162	1	162	1.635	2.653	33.81	34647	13.176	0.234	NA	0.066	0.312	89.978	-122.793
163	1	163	1.556	2.605	34.02	24827	13.269	0.283	NA	0.093	0.441	-148.49	121.533
164	1	164	1.535	2.659	34.23	26018	13.327	0.323	NA	0.058	0.275	111.056	-100.454
165	1	165	1.577	2.644	34.44	33407	13.371	0.278	NA	0.045	0.214	-19.345	-130.4
166	1	166	1.486	2.69	34.65	27229	13.473	0.38	NA	0.102	0.485	153.297	172.642
167	1	167	1.373	2.697	34.86	32407	13.586	0.486	NA	0.113	0.539	176.238	22.941
168	1	168	1.391	2.682	35.07	23170	13.61	0.464	NA	0.024	0.112	-40.894	142.868
169	1	169	1.333	2.715	35.28	20096	13.677	0.53	NA	0.067	0.319	150.61	-168.496
170	1	170	1.335	2.608	35.49	15692	13.784	0.498	NA	0.107	0.51	-88.901	120.489
171	1	171	1.371	2.66	35.7	21508	13.848	0.476	NA	0.064	0.304	55.708	144.609
172	1	172	1.408	2.668	35.91	12836	13.886	0.443	NA	0.038	0.18	11.16	-44.548
173	1	173	1.518	2.604	36.12	7155	14.013	0.318	NA	0.128	0.608	-30.068	-41.228
174	1	174	1.459	2.621	36.33	4469	14.075	0.38	NA	0.062	0.293	163.782	-166.15
175	1	175	1.475	2.643	36.54	13361	14.102	0.372	NA	0.027	0.13	55.408	-108.374
176	1	176	1.593	2.708	36.75	18048	14.237	0.301	NA	0.134	0.64	28.964	-26.444
177	1	177	1.675	2.637	36.96	12068	14.345	0.192	NA	0.109	0.517	-40.948	-69.912
178	1	178	1.622	2.635	37.17	20185	14.397	0.234	NA	0.052	0.248	-178.045	-137.097
179	1	179	1.827	2.616	37.38	7157	14.603	0.099	NA	0.205	0.977	-5.335	172.71
180	1	180	1.951	2.609	37.59	10656	14.727	0.156	NA	0.125	0.594	-3.299	2.036
181	1	181	1.885	2.678	37.8	6376	14.823	0.171	NA	0.095	0.454	133.865	137.164
182	1	182	1.799	2.742	38.01	3396	14.93	0.226	NA	0.108	0.512	143.348	9.483
183	1	183	1.845	2.779	38.22	5437	14.989	0.262	NA	0.059	0.281	38.588	-104.76
184	1	184	1.832	2.79	38.43	10491	15.006	0.273	NA	0.017	0.082	138.687	100.099
185	1	185	1.844	2.878	38.64	10828	15.095	0.361	NA	0.088	0.421	82.32	-56.367
186	1	186	1.867	2.896	38.85	14378	15.124	0.381	NA	0.029	0.14	38.791	-43.528
187	1	187	1.878	3.037	39.06	22879	15.265	0.522	NA	0.141	0.671	85.624	46.833
188	1	188	1.891	2.989	39.27	28392	15.315	0.476	NA	0.05	0.239	-73.887	-159.511
189	1	189	1.935	2.83	39.48	28537	15.48	0.331	NA	0.165	0.784	-74.573	-0.686
190	1	190	1.895	2.821	39.69	25535	15.521	0.311	NA	0.041	0.197	-166.987	-92.414
191	1	191	1.752	2.793	39.9	7359	15.666	0.284	NA	0.145	0.692	-168.846	-1.859
192	1	192	1.695	2.77	40.11	17175	15.728	0.284	NA	0.062	0.296	-158.515	10.331
193	1	193	1.607	2.657	40.32	21868	15.871	0.259	NA	0.143	0.679	-127.944	30.571
194	1	194	1.553	2.643	40.53	14370	15.927	0.3	NA	0.056	0.268	-164.764	-36.82
195	1	195	1.542	2.58	40.74	8162	15.991	0.29	NA	0.064	0.304	-99.814	64.951
196	1	196	1.642	2.581	40.95	6135	16.091	0.194	NA	0.1	0.478	0.87	100.683
197	1	197	1.587	2.567	41.16	4770	16.149	0.243	NA	0.057	0.272	-165.276	-166.146
198	1	198	1.409	2.693	41.37	17853	16.366	0.451	NA	0.218	1.036	144.601	-50.124
199	1	199	1.398	2.709	41.58	10809	16.386	0.468	NA	0.02	0.096	124.923	-19.677
200	1	200	1.438	2.752	41.79	21393	16.445	0.453	NA	0.059	0.279	47.19	-77.733
