# Supplementary material for: Random sub-diffusion and capture of genes by the nuclear pore reduces dynamics and coordinates inter-chromosomal movement
Source: eLife. 2021 May 18;10:e66238. doi: 10.7554/eLife.66238 (PMC8195609; doi:10.7554/eLife.66238)
Supplement: Figure 6—source data 1. [file elife-66238-fig6-data1.zip › CLUST_DB/CLUST_HIS4dip_MinusH/200206_QuickCap_H4dip_MinusH_Sec_22.csv]

Nr	TID	PID	x [micron]	y [micron]	t [sec]	I [val]	Len [micron]	D2S [micron]	D2R [micron]	D2P [micron]	v [micron/sec]	α [deg]	Δα [deg]
1	1	1	1.576	2.048	0	22338	0	0	NA	NA	NA	NA	NA
2	1	2	1.618	1.961	0.21	19652	0.096	0.096	NA	0.096	0.459	-64.385	NA
3	1	3	1.654	1.907	0.42	18660	0.161	0.16	NA	0.064	0.307	-56.337	8.048
4	1	4	1.601	1.933	0.63	27460	0.219	0.118	NA	0.058	0.278	154.04	-149.623
5	1	5	1.589	1.943	0.84	27532	0.235	0.105	NA	0.016	0.077	140.275	-13.765
6	1	6	1.578	1.912	1.05	32290	0.269	0.136	NA	0.033	0.158	-109.051	110.674
7	1	7	1.638	1.968	1.26	26602	0.351	0.1	NA	0.082	0.391	43.505	152.556
8	1	8	1.613	1.972	1.47	22141	0.376	0.084	NA	0.025	0.121	170.672	127.166
9	1	9	1.68	1.993	1.68	22649	0.447	0.117	NA	0.071	0.338	17.241	-153.431
10	1	10	1.642	1.987	1.89	24588	0.486	0.089	NA	0.039	0.185	-170.492	172.267
11	1	11	1.723	1.948	2.1	18035	0.576	0.178	NA	0.09	0.43	-25.56	144.932
12	1	12	1.718	2.024	2.31	22528	0.652	0.144	NA	0.076	0.363	93.953	119.513
13	1	13	1.68	1.985	2.52	22495	0.707	0.121	NA	0.054	0.259	-134.824	131.223
14	1	14	1.66	1.918	2.73	25343	0.777	0.154	NA	0.071	0.337	-106.706	28.117
15	1	15	1.713	1.898	2.94	23221	0.834	0.202	NA	0.056	0.269	-20.07	86.636
16	1	16	1.69	1.875	3.15	17036	0.867	0.207	NA	0.033	0.156	-133.143	-113.072
17	1	17	1.665	1.959	3.36	26811	0.954	0.126	NA	0.088	0.417	106.437	-120.42
18	1	18	1.576	1.991	3.57	19641	1.049	0.057	NA	0.095	0.453	159.955	53.518
19	1	19	1.607	2.012	3.78	24087	1.087	0.047	NA	0.037	0.177	34.597	-125.358
20	1	20	1.587	1.962	3.99	20074	1.14	0.086	NA	0.054	0.256	-111.004	-145.601
21	1	21	1.542	1.93	4.2	23746	1.196	0.123	NA	0.056	0.267	-144.674	-33.67
22	1	22	1.545	1.918	4.41	27455	1.208	0.134	NA	0.012	0.057	-75.68	68.994
23	1	23	1.576	1.975	4.62	31643	1.273	0.073	NA	0.065	0.309	61.291	136.971
24	1	24	1.581	1.979	4.83	23773	1.28	0.069	NA	0.007	0.032	37.033	-24.258
25	1	25	1.592	1.996	5.04	33435	1.3	0.054	NA	0.02	0.094	57.991	20.958
26	1	26	1.552	1.966	5.25	32119	1.35	0.086	NA	0.05	0.238	-142.802	159.207
27	1	27	1.587	1.913	5.46	33448	1.413	0.135	NA	0.064	0.302	-56.214	86.588
28	1	28	1.57	1.908	5.67	30122	1.431	0.14	NA	0.018	0.085	-164.464	-108.251
29	1	29	1.557	1.929	5.88	34299	1.456	0.12	NA	0.025	0.12	121.429	-74.106
30	1	30	1.488	1.97	6.09	33870	1.536	0.118	NA	0.08	0.38	149.757	28.327
31	1	31	1.477	1.986	6.3	34321	1.556	0.117	NA	0.02	0.094	122.66	-27.096
32	1	32	1.482	1.908	6.51	27658	1.634	0.168	NA	0.078	0.371	-86.525	150.814
33	1	33	1.467	1.943	6.72	27362	1.672	0.151	NA	0.038	0.18	112.46	-161.014
34	1	34	1.472	1.984	6.93	27084	1.713	0.122	NA	0.041	0.197	83.251	-29.21
35	1	35	1.481	1.982	7.14	34272	1.722	0.115	NA	0.009	0.044	-12.411	-95.662
36	1	36	1.46	2.037	7.35	34602	1.781	0.117	NA	0.058	0.278	111.529	123.941
37	1	37	1.468	1.95	7.56	24742	1.867	0.146	NA	0.087	0.413	-84.983	163.487
38	1	38	1.398	1.925	7.77	22120	1.942	0.217	NA	0.074	0.354	-159.717	-74.734
39	1	39	1.367	2.02	7.98	19594	2.042	0.211	NA	0.1	0.476	107.77	-92.513
40	1	40	1.399	2.027	8.19	18730	2.074	0.178	NA	0.033	0.156	12.807	-94.963
41	1	41	1.425	2.067	8.4	15833	2.122	0.153	NA	0.048	0.227	57.325	44.518
42	1	42	1.374	2.057	8.61	14956	2.174	0.203	NA	0.052	0.248	-168.321	134.354
43	1	43	1.443	2.06	8.82	24160	2.244	0.134	NA	0.069	0.331	2.49	170.81
44	1	44	1.425	2.06	9.03	31517	2.262	0.152	NA	0.018	0.086	179.83	177.34
45	1	45	1.413	2.043	9.24	25772	2.282	0.163	NA	0.02	0.097	-125.425	54.745
46	1	46	1.406	1.98	9.45	28821	2.346	0.183	NA	0.064	0.303	-96.523	28.902
47	1	47	1.413	1.991	9.66	22020	2.359	0.173	NA	0.013	0.061	57.282	153.805
48	1	48	1.336	1.953	9.87	13512	2.445	0.259	NA	0.086	0.41	-154.064	148.654
49	1	49	1.382	1.949	10.08	13279	2.492	0.218	NA	0.047	0.223	-4.873	149.191
50	1	50	1.341	1.996	10.29	12522	2.554	0.241	NA	0.062	0.297	131.091	135.964
51	1	51	1.309	2.042	10.5	13979	2.611	0.268	NA	0.056	0.268	125.651	-5.44
52	1	52	1.347	2.061	10.71	19360	2.654	0.23	NA	0.043	0.204	26.825	-98.826
53	1	53	1.324	2.067	10.92	13320	2.677	0.254	NA	0.024	0.114	167.627	140.802
54	1	54	1.324	2.13	11.13	25237	2.741	0.265	NA	0.064	0.303	89.148	-78.479
55	1	55	1.293	2.155	11.34	17222	2.782	0.304	NA	0.041	0.193	141.954	52.805
56	1	56	1.341	2.136	11.55	20857	2.834	0.252	NA	0.052	0.248	-22.096	-164.049
57	1	57	1.304	2.172	11.76	19500	2.885	0.3	NA	0.052	0.246	135.854	157.95
58	1	58	1.311	2.181	11.97	27123	2.898	0.297	NA	0.012	0.058	51.901	-83.954
59	1	59	1.296	2.178	12.18	20179	2.913	0.309	NA	0.015	0.072	-168.774	139.325
60	1	60	1.285	2.194	12.39	13962	2.932	0.326	NA	0.019	0.091	126.217	-65.009
61	1	61	1.365	2.16	12.6	20228	3.019	0.239	NA	0.087	0.414	-22.835	-149.052
62	1	62	1.361	2.179	12.81	13678	3.039	0.252	NA	0.02	0.094	102.351	125.186
63	1	63	1.326	2.149	13.02	21480	3.085	0.271	NA	0.047	0.222	-139.573	118.076
64	1	64	1.324	2.126	13.23	22429	3.109	0.264	NA	0.023	0.112	-94.697	44.877
65	1	65	1.266	2.11	13.44	16913	3.169	0.317	NA	0.06	0.285	-164.824	-70.127
66	1	66	1.321	2.129	13.65	16586	3.227	0.267	NA	0.059	0.279	18.745	-176.431
67	1	67	1.311	2.157	13.86	15808	3.258	0.287	NA	0.03	0.145	110.317	91.572
68	1	68	1.307	2.18	14.07	18438	3.281	0.301	NA	0.023	0.111	100.714	-9.603
69	1	69	1.304	2.091	14.28	22175	3.371	0.276	NA	0.09	0.428	-91.704	167.582
70	1	70	1.284	2.14	14.49	18385	3.425	0.307	NA	0.054	0.256	112.248	-156.048
71	1	71	1.365	2.161	14.7	22993	3.509	0.24	NA	0.084	0.402	14.44	-97.808
72	1	72	1.321	2.094	14.91	21632	3.59	0.259	NA	0.081	0.384	-123.212	-137.652
73	1	73	1.326	2.099	15.12	25056	3.597	0.255	NA	0.007	0.036	47.734	170.946
74	1	74	1.317	2.137	15.33	21574	3.636	0.274	NA	0.039	0.183	103.153	55.419
75	1	75	1.286	2.071	15.54	21279	3.709	0.292	NA	0.073	0.35	-115.673	141.175
76	1	76	1.309	2.14	15.75	34359	3.782	0.283	NA	0.073	0.347	71.15	-173.177
77	1	77	1.328	2.145	15.96	30009	3.801	0.267	NA	0.019	0.091	15.369	-55.781
78	1	78	1.354	2.109	16.17	22670	3.846	0.231	NA	0.044	0.212	-53.619	-68.988
79	1	79	1.327	2.138	16.38	34152	3.885	0.265	NA	0.04	0.19	132.777	-173.604
80	1	80	1.327	2.091	16.59	33149	3.932	0.253	NA	0.047	0.223	-89.629	137.594
81	1	81	1.332	2.069	16.8	23933	3.955	0.245	NA	0.022	0.106	-77.289	12.34
82	1	82	1.429	2.122	17.01	30414	4.065	0.165	NA	0.11	0.524	28.554	105.843
83	1	83	1.349	2.092	17.22	4151	4.15	0.232	NA	0.085	0.407	-159.476	171.969
84	1	84	1.33	2.073	17.43	3938	4.177	0.248	NA	0.027	0.128	-135.274	24.202
85	1	85	1.246	2.198	17.64	3413	4.327	0.363	NA	0.15	0.714	123.974	-100.752
86	1	86	1.299	2.041	17.85	3244	4.492	0.277	NA	0.165	0.788	-71.176	164.849
87	1	87	1.273	2.049	18.06	14901	4.52	0.303	NA	0.027	0.131	162.06	-126.764
88	1	88	1.331	2.172	18.27	24695	4.655	0.276	NA	0.136	0.646	64.946	-97.114
89	1	89	1.328	2.156	18.48	33141	4.672	0.27	NA	0.017	0.08	-97.713	-162.658
90	1	90	1.401	2.139	18.69	33354	4.747	0.198	NA	0.075	0.355	-12.746	84.966
91	1	91	1.405	2.093	18.9	32863	4.794	0.177	NA	0.047	0.224	-85.247	-72.501
92	1	92	1.375	2.087	19.11	33992	4.824	0.205	NA	0.031	0.146	-169.592	-84.344
93	1	93	1.401	2.128	19.32	33388	4.873	0.193	NA	0.049	0.233	57.297	-133.111
94	1	94	1.373	2.131	19.53	33378	4.902	0.22	NA	0.029	0.137	174.894	117.597
95	1	95	1.409	2.139	19.74	31904	4.939	0.191	NA	0.037	0.178	12.784	-162.11
96	1	96	1.422	2.075	19.95	31775	5.005	0.157	NA	0.065	0.311	-78.239	-91.023
97	1	97	1.488	1.995	20.16	33585	5.108	0.103	NA	0.103	0.491	-50.665	27.574
98	1	98	1.456	2.033	20.37	33190	5.157	0.122	NA	0.049	0.234	130.726	-178.609
99	1	99	1.438	2.067	20.58	31927	5.195	0.139	NA	0.038	0.182	116.638	-14.088
100	1	100	1.419	2.022	20.79	32302	5.244	0.16	NA	0.049	0.234	-113.432	129.931
101	1	101	1.446	2.044	21	31360	5.279	0.13	NA	0.035	0.167	38.668	152.1
102	1	102	1.392	2.07	21.21	32893	5.34	0.186	NA	0.06	0.287	153.858	115.19
103	1	103	1.389	2.062	21.42	32539	5.348	0.188	NA	0.009	0.041	-112.391	93.751
104	1	104	1.419	2.068	21.63	31671	5.379	0.159	NA	0.031	0.145	11.475	123.866
105	1	105	1.462	2.057	21.84	33828	5.423	0.115	NA	0.045	0.212	-14.94	-26.416
106	1	106	1.463	2.043	22.05	33708	5.438	0.114	NA	0.014	0.068	-84.843	-69.903
107	1	107	1.49	1.992	22.26	33147	5.495	0.103	NA	0.058	0.275	-61.71	23.133
108	1	108	1.403	2.062	22.47	32727	5.607	0.174	NA	0.112	0.532	141.256	-157.034
109	1	109	1.402	2.023	22.68	32718	5.646	0.177	NA	0.039	0.185	-92.544	126.2
110	1	110	1.389	2.033	22.89	33173	5.662	0.188	NA	0.016	0.076	142.576	-124.88
111	1	111	1.382	2.048	23.1	33222	5.679	0.195	NA	0.017	0.081	114.666	-27.91
112	1	112	1.445	2.023	23.31	31590	5.746	0.134	NA	0.068	0.322	-21.5	-136.167
113	1	113	1.382	2.01	23.52	33352	5.811	0.198	NA	0.064	0.306	-167.994	-146.494
114	1	114	1.381	2.004	23.73	33175	5.816	0.2	NA	0.006	0.027	-96.387	71.606
115	1	115	1.391	1.955	23.94	32680	5.866	0.207	NA	0.05	0.238	-78.633	17.755
116	1	116	1.356	2.001	24.15	31788	5.924	0.225	NA	0.057	0.273	127.419	-153.948
117	1	117	1.393	2.007	24.36	32637	5.961	0.187	NA	0.038	0.18	10.19	-117.23
118	1	118	1.451	2.019	24.57	32025	6.02	0.129	NA	0.058	0.278	11.108	0.918
119	1	119	1.446	1.982	24.78	32693	6.056	0.146	NA	0.037	0.175	-97.903	-109.011
120	1	120	1.455	1.992	24.99	33909	6.07	0.133	NA	0.014	0.066	45.56	143.462
121	1	121	1.459	2.017	25.2	33320	6.096	0.121	NA	0.025	0.12	80.609	35.049
122	1	122	1.454	2.025	25.41	31317	6.105	0.125	NA	0.01	0.048	125.617	45.007
123	1	123	1.451	2.055	25.62	31528	6.136	0.126	NA	0.03	0.143	95.558	-30.058
124	1	124	1.447	2.004	25.83	31436	6.187	0.136	NA	0.051	0.243	-93.971	170.471
125	1	125	1.389	1.93	26.04	32985	6.281	0.221	NA	0.095	0.45	-127.675	-33.704
126	1	126	1.404	2.007	26.25	32637	6.36	0.177	NA	0.079	0.377	79.481	-152.844
127	1	127	1.43	2	26.46	32298	6.388	0.154	NA	0.028	0.131	-15.74	-95.221
128	1	128	1.404	2.05	26.67	33120	6.444	0.172	NA	0.057	0.27	117.427	133.167
129	1	129	1.375	1.989	26.88	33371	6.512	0.209	NA	0.068	0.323	-115.221	127.352
130	1	130	1.44	1.924	27.09	32593	6.604	0.185	NA	0.091	0.435	-45.353	69.868
131	1	131	1.455	1.899	27.3	34124	6.633	0.193	NA	0.03	0.141	-58.967	-13.614
132	1	132	1.425	1.852	27.51	32576	6.689	0.248	NA	0.056	0.264	-122.437	-63.469
133	1	133	1.477	1.91	27.72	33414	6.767	0.17	NA	0.078	0.372	48.004	170.441
134	1	134	1.468	1.931	27.93	33273	6.79	0.159	NA	0.023	0.11	112.969	64.964
135	1	135	1.538	1.915	28.14	32381	6.862	0.138	NA	0.072	0.342	-12.936	-125.904
136	1	136	1.479	1.894	28.35	33614	6.925	0.182	NA	0.063	0.3	-160.736	-147.801
137	1	137	1.446	1.896	28.56	33015	6.957	0.199	NA	0.033	0.155	175.966	-23.298
138	1	138	1.455	1.9	28.77	34335	6.967	0.191	NA	0.009	0.045	22.805	-153.16
139	1	139	1.497	1.888	28.98	32672	7.01	0.178	NA	0.043	0.206	-15.768	-38.574
140	1	140	1.401	1.913	29.19	33275	7.108	0.221	NA	0.098	0.468	165.748	-178.483
141	1	141	1.335	1.841	29.4	32821	7.206	0.318	NA	0.097	0.464	-132.938	61.314
142	1	142	1.38	1.807	29.61	33836	7.262	0.311	NA	0.057	0.269	-37.68	95.257
143	1	143	1.425	1.804	29.82	33414	7.308	0.287	NA	0.046	0.217	-3.02	34.66
144	1	144	1.448	1.787	30.03	34148	7.336	0.291	NA	0.028	0.136	-38.166	-35.146
145	1	145	1.392	1.825	30.24	33952	7.404	0.29	NA	0.068	0.323	145.742	-176.092
146	1	146	1.386	1.848	30.45	33557	7.428	0.276	NA	0.024	0.113	104.357	-41.385
147	1	147	1.438	1.849	30.66	33567	7.481	0.242	NA	0.053	0.25	0.937	-103.42
148	1	148	1.413	1.859	30.87	34359	7.508	0.249	NA	0.027	0.129	156.647	155.71
149	1	149	1.377	1.887	31.08	34920	7.554	0.256	NA	0.046	0.22	142.888	-13.76
150	1	150	1.333	1.846	31.29	33634	7.613	0.316	NA	0.06	0.284	-136.417	80.695
151	1	151	1.333	1.897	31.5	32819	7.664	0.286	NA	0.051	0.242	90.532	-133.051
152	1	152	1.335	1.927	31.71	32159	7.694	0.27	NA	0.03	0.141	85.396	-5.136
153	1	153	1.283	1.956	31.92	33275	7.754	0.308	NA	0.06	0.286	150.779	65.383
154	1	154	1.293	1.931	32.13	33685	7.781	0.307	NA	0.027	0.127	-68.92	140.302
155	1	155	1.321	1.941	32.34	33235	7.811	0.276	NA	0.031	0.146	19.57	88.489
156	1	156	1.31	1.879	32.55	32723	7.875	0.315	NA	0.063	0.302	-100.26	-119.83
157	1	157	1.346	1.903	32.76	31859	7.918	0.272	NA	0.043	0.206	33.38	133.64
158	1	158	1.311	1.919	32.97	33092	7.957	0.295	NA	0.039	0.186	154.56	121.18
159	1	159	1.266	1.965	33.18	31782	8.021	0.321	NA	0.064	0.303	134.841	-19.719
160	1	160	1.222	1.957	33.39	32725	8.065	0.366	NA	0.044	0.212	-170.706	54.453
161	1	161	1.223	1.882	33.6	33111	8.141	0.39	NA	0.076	0.36	-89.318	81.388
162	1	162	1.244	1.818	33.81	32590	8.208	0.404	NA	0.067	0.319	-71.612	17.705
163	1	163	1.206	1.805	34.02	34336	8.248	0.442	NA	0.04	0.19	-160.826	-89.213
164	1	164	1.191	1.801	34.23	34540	8.264	0.458	NA	0.017	0.079	-164.246	-3.42
165	1	165	1.198	1.757	34.44	33877	8.309	0.478	NA	0.044	0.211	-80.635	83.611
166	1	166	1.174	1.773	34.65	32561	8.337	0.487	NA	0.029	0.137	146.059	-133.306
167	1	167	1.197	1.764	34.86	33841	8.362	0.474	NA	0.025	0.118	-20.977	-167.036
168	1	168	1.175	1.78	35.07	32938	8.389	0.483	NA	0.027	0.129	144.414	165.391
169	1	169	1.215	1.779	35.28	32578	8.429	0.45	NA	0.04	0.192	-0.671	-145.085
170	1	170	1.171	1.725	35.49	32631	8.5	0.518	NA	0.07	0.334	-129.204	-128.533
171	1	171	1.194	1.686	35.7	33211	8.545	0.527	NA	0.045	0.216	-59.665	69.54
172	1	172	1.246	1.678	35.91	31680	8.598	0.495	NA	0.053	0.252	-7.88	51.784
173	1	173	1.209	1.703	36.12	32778	8.643	0.504	NA	0.045	0.214	146.363	154.243
174	1	174	1.138	1.712	36.33	32782	8.715	0.552	NA	0.072	0.342	172.795	26.432
175	1	175	1.101	1.681	36.54	31786	8.762	0.6	NA	0.048	0.228	-139.366	47.839
176	1	176	1.099	1.661	36.75	32119	8.783	0.615	NA	0.02	0.098	-95.985	43.381
177	1	177	1.108	1.678	36.96	33710	8.802	0.597	NA	0.02	0.093	63.129	159.114
178	1	178	1.159	1.658	37.17	32573	8.857	0.571	NA	0.055	0.261	-21.842	-84.97
179	1	179	1.212	1.618	37.38	33098	8.924	0.564	NA	0.067	0.317	-36.86	-15.018
180	1	180	1.142	1.709	37.59	32793	9.039	0.551	NA	0.115	0.549	127.785	164.645
181	1	181	1.099	1.691	37.8	32360	9.086	0.596	NA	0.046	0.221	-157.649	74.566
182	1	182	1.147	1.592	38.01	32962	9.196	0.626	NA	0.111	0.527	-64.036	93.613
183	1	183	1.19	1.575	38.22	34207	9.242	0.611	NA	0.046	0.219	-21.217	42.819
184	1	184	1.202	1.574	38.43	33730	9.254	0.604	NA	0.012	0.056	-6.467	14.75
185	1	185	1.223	1.557	38.64	33090	9.281	0.605	NA	0.028	0.131	-38.001	-31.534
186	1	186	1.177	1.54	38.85	31895	9.33	0.646	NA	0.049	0.233	-159.583	-121.581
187	1	187	1.101	1.539	39.06	31123	9.407	0.697	NA	0.077	0.367	-179.54	-19.957
188	1	188	1.139	1.54	39.27	32691	9.445	0.67	NA	0.038	0.181	1.444	-179.016
189	1	189	1.076	1.545	39.48	33117	9.508	0.709	NA	0.062	0.297	175.655	174.211
190	1	190	1.049	1.529	39.69	32793	9.54	0.74	NA	0.032	0.153	-149.447	34.899
191	1	191	1.082	1.468	39.9	32471	9.609	0.762	NA	0.069	0.327	-61.39	88.057
192	1	192	0.793	1.505	40.11	32635	9.9	0.953	NA	0.291	1.387	172.737	-125.873
193	1	193	0.71	1.475	40.32	33211	9.988	1.039	NA	0.088	0.419	-160.216	27.047
194	1	194	0.684	1.477	40.53	33262	10.013	1.059	NA	0.025	0.121	176.051	-23.733
195	1	195	0.694	1.45	40.74	33009	10.042	1.066	NA	0.029	0.137	-70.876	113.072
196	1	196	0.703	1.46	40.95	33557	10.056	1.053	NA	0.014	0.066	47.389	118.265
197	1	197	0.693	1.453	41.16	33348	10.068	1.065	NA	0.012	0.059	-142.881	169.731
198	1	198	0.701	1.414	41.37	33550	10.108	1.081	NA	0.039	0.187	-78.413	64.467
199	1	199	0.759	1.421	41.58	34267	10.166	1.03	NA	0.058	0.277	6.672	85.085
200	1	200	0.774	1.387	41.79	33629	10.203	1.04	NA	0.037	0.177	-66.7	-73.372
