# Supplementary material for: Random sub-diffusion and capture of genes by the nuclear pore reduces dynamics and coordinates inter-chromosomal movement
Source: eLife. 2021 May 18;10:e66238. doi: 10.7554/eLife.66238 (PMC8195609; doi:10.7554/eLife.66238)
Supplement: Figure 6—source data 1. [file elife-66238-fig6-data1.zip › CLUST_DB/CLUST_HIS4dip_MinusH/200206_QuickCap_H4dip_MinusH_Sec_23.csv]

Nr	TID	PID	x [micron]	y [micron]	t [sec]	I [val]	Len [micron]	D2S [micron]	D2R [micron]	D2P [micron]	v [micron/sec]	α [deg]	Δα [deg]
1	1	1	2.042	0.984	0	33572	0	0	NA	NA	NA	NA	NA
2	1	2	2.04	0.937	0.21	34005	0.047	0.047	NA	0.047	0.225	-93.259	NA
3	1	3	2.059	0.945	0.42	33565	0.068	0.042	NA	0.021	0.1	24.343	117.602
4	1	4	1.971	1.079	0.63	32936	0.228	0.119	NA	0.16	0.761	123.375	99.032
5	1	5	1.942	1.057	0.84	33819	0.265	0.124	NA	0.037	0.175	-143.082	93.544
6	1	6	1.914	1.045	1.05	34237	0.295	0.143	NA	0.03	0.145	-157.035	-13.954
7	1	7	1.869	1.031	1.26	33491	0.341	0.179	NA	0.046	0.22	-163.186	-6.151
8	1	8	1.836	1.084	1.47	33996	0.404	0.229	NA	0.062	0.297	122.213	-74.601
9	1	9	1.958	1.043	1.68	33407	0.532	0.103	NA	0.129	0.612	-18.539	-140.752
10	1	10	1.846	1.065	1.89	33969	0.647	0.213	NA	0.114	0.544	168.962	-172.499
11	1	11	1.789	1.016	2.1	31223	0.722	0.256	NA	0.075	0.357	-139.328	51.71
12	1	12	1.822	1.111	2.31	34598	0.822	0.254	NA	0.1	0.478	70.605	-150.068
13	1	13	1.888	1.113	2.52	33960	0.887	0.201	NA	0.065	0.311	1.265	-69.34
14	1	14	2.044	1.106	2.73	34047	1.044	0.122	NA	0.156	0.744	-2.392	-3.656
15	1	15	2.01	1.183	2.94	34754	1.128	0.202	NA	0.084	0.4	113.98	116.371
16	1	16	1.952	1.174	3.15	33664	1.186	0.211	NA	0.058	0.277	-171.344	74.676
17	1	17	1.966	1.223	3.36	33431	1.237	0.251	NA	0.051	0.244	74.098	-114.558
18	1	18	1.981	1.223	3.57	32994	1.252	0.247	NA	0.015	0.069	-2.312	-76.41
19	1	19	2.004	1.212	3.78	34210	1.277	0.231	NA	0.026	0.123	-24.697	-22.385
20	1	20	2.038	1.194	3.99	33911	1.316	0.21	NA	0.038	0.183	-27.662	-2.965
21	1	21	1.988	1.214	4.2	34700	1.37	0.237	NA	0.054	0.257	158.077	-174.261
22	1	22	1.985	1.186	4.41	34592	1.398	0.21	NA	0.028	0.135	-95.765	106.158
23	1	23	1.999	1.182	4.62	34368	1.413	0.203	NA	0.014	0.068	-17.539	78.226
24	1	24	2.078	1.266	4.83	34762	1.528	0.284	NA	0.116	0.55	46.724	64.263
25	1	25	2.063	1.163	5.04	33990	1.633	0.18	NA	0.105	0.498	-98.465	-145.189
26	1	26	2.067	1.248	5.25	34084	1.719	0.265	NA	0.086	0.409	87.416	-174.119
27	1	27	2.158	1.225	5.46	26715	1.813	0.267	NA	0.094	0.449	-14.161	-101.578
28	1	28	2.11	1.295	5.67	34284	1.898	0.318	NA	0.085	0.403	124.379	138.54
29	1	29	2.147	1.402	5.88	32746	2.011	0.431	NA	0.113	0.54	71.27	-53.109
30	1	30	2.223	1.424	6.09	33809	2.091	0.476	NA	0.08	0.38	15.772	-55.499
31	1	31	2.207	1.362	6.3	34129	2.154	0.413	NA	0.064	0.304	-104.797	-120.569
32	1	32	2.215	1.346	6.51	33926	2.173	0.401	NA	0.018	0.088	-65.022	39.775
33	1	33	2.221	1.461	6.72	33917	2.288	0.509	NA	0.115	0.549	86.722	151.745
34	1	34	2.221	1.512	6.93	32972	2.34	0.558	NA	0.052	0.246	90.877	4.154
35	1	35	2.211	1.502	7.14	33408	2.354	0.544	NA	0.014	0.069	-132.847	136.277
36	1	36	2.284	1.508	7.35	33877	2.427	0.577	NA	0.073	0.348	4.996	137.842
37	1	37	2.221	1.49	7.56	32817	2.492	0.537	NA	0.065	0.31	-163.802	-168.798
38	1	38	2.174	1.473	7.77	34726	2.542	0.506	NA	0.05	0.238	-159.869	3.933
39	1	39	2.167	1.477	7.98	34801	2.551	0.509	NA	0.009	0.042	147.182	-52.949
40	1	40	2.258	1.444	8.19	32782	2.648	0.508	NA	0.097	0.463	-20.436	-167.617
41	1	41	2.246	1.41	8.4	29672	2.684	0.472	NA	0.035	0.169	-109.734	-89.299
42	1	42	2.307	1.364	8.61	34286	2.761	0.463	NA	0.077	0.366	-36.989	72.745
43	1	43	2.246	1.275	8.82	32091	2.868	0.355	NA	0.108	0.513	-124.319	-87.33
44	1	44	2.31	1.256	9.03	33962	2.934	0.381	NA	0.066	0.314	-16.72	107.599
45	1	45	2.315	1.239	9.24	33440	2.952	0.373	NA	0.018	0.085	-74.007	-57.288
46	1	46	2.353	1.24	9.45	34709	2.99	0.402	NA	0.038	0.182	1.051	75.059
47	1	47	2.333	1.124	9.66	33531	3.107	0.323	NA	0.117	0.556	-99.698	-100.749
48	1	48	2.382	1.134	9.87	34769	3.157	0.371	NA	0.05	0.236	11.305	111.003
49	1	49	2.353	1.124	10.08	34833	3.186	0.341	NA	0.03	0.142	-160.44	-171.745
50	1	50	2.326	1.113	10.29	31477	3.216	0.311	NA	0.03	0.143	-158.072	2.367
51	1	51	2.276	1.147	10.5	25184	3.276	0.285	NA	0.06	0.284	145.662	-56.266
52	1	52	2.194	1.292	10.71	26350	3.443	0.343	NA	0.167	0.795	119.591	-26.071
53	1	53	2.141	1.263	10.92	29448	3.503	0.296	NA	0.06	0.287	-151.002	89.407
54	1	54	2.297	1.375	11.13	24196	3.696	0.467	NA	0.192	0.916	35.769	-173.229
55	1	55	2.292	1.444	11.34	19701	3.765	0.524	NA	0.069	0.329	94.023	58.254
56	1	56	2.212	1.452	11.55	18212	3.846	0.498	NA	0.081	0.387	174.429	80.407
57	1	57	2.362	1.455	11.76	17715	3.996	0.569	NA	0.15	0.715	1.372	-173.057
58	1	58	2.323	1.378	11.97	17809	4.083	0.484	NA	0.086	0.411	-116.675	-118.047
59	1	59	2.325	1.327	12.18	15522	4.134	0.444	NA	0.051	0.243	-88.213	28.462
60	1	60	2.253	1.358	12.39	18773	4.211	0.429	NA	0.078	0.37	156.921	-114.866
61	1	61	2.291	1.434	12.6	22912	4.296	0.514	NA	0.085	0.405	63.777	-93.144
62	1	62	2.287	1.428	12.81	18395	4.303	0.507	NA	0.007	0.032	-121.3	174.924
63	1	63	2.29	1.391	13.02	20580	4.34	0.477	NA	0.037	0.177	-85.258	36.041
64	1	64	2.305	1.365	13.23	19530	4.37	0.463	NA	0.03	0.143	-59.572	25.686
65	1	65	2.357	1.318	13.44	21056	4.44	0.459	NA	0.07	0.333	-42.133	17.44
66	1	66	2.431	1.324	13.65	24422	4.514	0.516	NA	0.074	0.351	4.168	46.3
67	1	67	2.373	1.457	13.86	18397	4.659	0.577	NA	0.145	0.69	113.367	109.199
68	1	68	2.395	1.321	14.07	33631	4.796	0.488	NA	0.137	0.654	-81.102	165.531
69	1	69	2.426	1.359	14.28	23716	4.845	0.536	NA	0.049	0.235	50.918	132.02
70	1	70	2.497	1.394	14.49	25813	4.925	0.613	NA	0.08	0.38	25.843	-25.075
71	1	71	2.523	1.43	14.7	23174	4.969	0.655	NA	0.044	0.209	54.593	28.75
72	1	72	2.459	1.41	14.91	20896	5.036	0.596	NA	0.067	0.319	-162.643	142.763
73	1	73	2.516	1.415	15.12	26762	5.093	0.64	NA	0.057	0.272	5.186	167.83
74	1	74	2.457	1.445	15.33	26978	5.16	0.62	NA	0.067	0.317	152.908	147.722
75	1	75	2.539	1.34	15.54	35005	5.293	0.611	NA	0.134	0.638	-52.075	155.017
76	1	76	2.65	1.297	15.75	31936	5.412	0.683	NA	0.118	0.564	-21.031	31.045
77	1	77	2.616	1.356	15.96	26171	5.48	0.684	NA	0.068	0.322	119.462	140.493
78	1	78	2.594	1.348	16.17	28533	5.503	0.661	NA	0.023	0.111	-159.752	80.786
79	1	79	2.638	1.36	16.38	19325	5.548	0.704	NA	0.045	0.214	15.01	174.762
80	1	80	2.565	1.426	16.59	15157	5.646	0.685	NA	0.098	0.468	137.469	122.458
81	1	81	2.536	1.444	16.8	16637	5.68	0.675	NA	0.034	0.164	148.393	10.925
82	1	82	2.458	1.365	17.01	16364	5.791	0.564	NA	0.111	0.527	-134.646	76.961
83	1	83	2.524	1.379	17.22	11880	5.858	0.622	NA	0.067	0.318	11.427	146.073
84	1	84	2.496	1.368	17.43	13098	5.887	0.595	NA	0.029	0.14	-160.028	-171.455
85	1	85	2.535	1.375	17.64	8078	5.927	0.629	NA	0.04	0.189	9.191	169.219
86	1	86	2.587	1.35	17.85	15411	5.984	0.657	NA	0.058	0.275	-25.268	-34.459
87	1	87	2.475	1.366	18.06	14698	6.098	0.577	NA	0.114	0.542	172.176	-162.556
88	1	88	2.487	1.338	18.27	17480	6.129	0.568	NA	0.031	0.146	-65.861	121.963
89	1	89	2.586	1.302	18.48	19908	6.234	0.63	NA	0.105	0.5	-19.875	45.986
90	1	90	2.569	1.31	18.69	20878	6.253	0.619	NA	0.019	0.09	153.828	173.703
91	1	91	2.589	1.353	18.9	14702	6.3	0.66	NA	0.048	0.227	64.55	-89.278
92	1	92	2.557	1.354	19.11	16375	6.333	0.634	NA	0.033	0.156	178.608	114.058
93	1	93	2.604	1.413	19.32	22809	6.409	0.707	NA	0.076	0.362	51.153	-127.455
94	1	94	2.597	1.455	19.53	29311	6.452	0.728	NA	0.043	0.203	99.627	48.474
95	1	95	2.745	1.518	19.74	22001	6.612	0.883	NA	0.161	0.765	22.893	-76.734
96	1	96	2.68	1.547	19.95	16373	6.684	0.85	NA	0.072	0.342	155.866	132.974
97	1	97	2.514	1.541	20.16	14530	6.85	0.729	NA	0.166	0.79	-177.723	26.411
98	1	98	2.503	1.512	20.37	14594	6.881	0.701	NA	0.031	0.147	-110.052	67.671
99	1	99	2.511	1.483	20.58	11289	6.911	0.684	NA	0.03	0.141	-75.102	34.95
100	1	100	2.568	1.332	20.79	19046	7.072	0.63	NA	0.162	0.77	-69.212	5.889
101	1	101	2.65	1.314	21	23460	7.155	0.691	NA	0.083	0.396	-12.095	57.117
102	1	102	2.623	1.252	21.21	22485	7.224	0.639	NA	0.068	0.324	-113.196	-101.101
103	1	103	2.618	1.305	21.42	25533	7.277	0.659	NA	0.053	0.254	95.279	-151.525
104	1	104	2.667	1.349	21.63	20712	7.343	0.723	NA	0.066	0.315	41.714	-53.565
105	1	105	2.656	1.436	21.84	20614	7.431	0.762	NA	0.088	0.418	97.382	55.667
106	1	106	2.662	1.404	22.05	21241	7.463	0.749	NA	0.032	0.154	-78.855	-176.236
107	1	107	2.646	1.396	22.26	29510	7.481	0.731	NA	0.018	0.087	-151.487	-72.632
108	1	108	2.753	1.47	22.47	24584	7.612	0.861	NA	0.13	0.621	34.904	-173.609
109	1	109	2.762	1.441	22.68	22690	7.642	0.852	NA	0.031	0.146	-73.915	-108.819
110	1	110	2.769	1.451	22.89	20891	7.655	0.864	NA	0.013	0.06	54.267	128.181
111	1	111	2.692	1.452	23.1	20599	7.732	0.801	NA	0.077	0.366	179.161	124.894
112	1	112	2.714	1.506	23.31	16401	7.79	0.851	NA	0.059	0.28	67.585	-111.576
113	1	113	2.67	1.439	23.52	20616	7.871	0.775	NA	0.08	0.383	-123.477	168.938
114	1	114	2.69	1.496	23.73	15067	7.931	0.826	NA	0.06	0.287	70.41	-166.113
115	1	115	2.76	1.493	23.94	15852	8.001	0.88	NA	0.07	0.333	-2.626	-73.036
116	1	116	2.726	1.466	24.15	17388	8.044	0.836	NA	0.043	0.206	-142.665	-140.039
117	1	117	2.75	1.456	24.36	16115	8.071	0.851	NA	0.027	0.128	-23.833	118.832
118	1	118	2.657	1.419	24.57	23611	8.171	0.754	NA	0.1	0.475	-158.711	-134.877
119	1	119	2.625	1.416	24.78	16341	8.204	0.725	NA	0.033	0.158	-173.767	-15.056
120	1	120	2.661	1.414	24.99	18984	8.24	0.754	NA	0.037	0.174	-2.122	171.645
121	1	121	2.636	1.464	25.2	15886	8.296	0.763	NA	0.056	0.264	117.19	119.312
122	1	122	2.681	1.497	25.41	11761	8.352	0.819	NA	0.056	0.269	36.514	-80.676
123	1	123	2.674	1.499	25.62	14549	8.359	0.815	NA	0.007	0.034	167.818	131.304
124	1	124	2.654	1.511	25.83	13614	8.382	0.807	NA	0.023	0.11	149.227	-18.591
125	1	125	2.653	1.523	26.04	11176	8.395	0.814	NA	0.012	0.057	97.068	-52.16
126	1	126	2.607	1.51	26.25	15507	8.442	0.772	NA	0.047	0.225	-164.978	97.954
127	1	127	2.671	1.553	26.46	13706	8.518	0.847	NA	0.076	0.364	33.673	-161.348
128	1	128	2.698	1.516	26.67	14431	8.564	0.844	NA	0.046	0.22	-53.636	-87.31
129	1	129	2.674	1.619	26.88	20113	8.67	0.896	NA	0.106	0.506	103.054	156.69
130	1	130	2.669	1.726	27.09	12351	8.777	0.971	NA	0.107	0.508	92.55	-10.505
131	1	131	2.668	1.816	27.3	20844	8.868	1.041	NA	0.091	0.431	91.064	-1.486
132	1	132	2.714	1.814	27.51	20573	8.914	1.067	NA	0.046	0.22	-2.856	-93.92
133	1	133	2.749	1.819	27.72	19682	8.949	1.094	NA	0.035	0.168	8.311	11.167
134	1	134	2.69	1.761	27.93	20392	9.032	1.011	NA	0.083	0.395	-135.404	-143.715
135	1	135	2.676	1.736	28.14	18798	9.06	0.983	NA	0.028	0.135	-118.775	16.629
136	1	136	2.633	1.758	28.35	15522	9.109	0.974	NA	0.049	0.233	152.465	-88.76
137	1	137	2.557	1.727	28.56	17222	9.191	0.904	NA	0.082	0.391	-157.472	50.062
138	1	138	2.597	1.714	28.77	17380	9.234	0.917	NA	0.042	0.202	-17.429	140.043
139	1	139	2.609	1.808	28.98	12590	9.328	1	NA	0.094	0.449	83.137	100.566
140	1	140	2.624	1.859	29.19	5668	9.381	1.051	NA	0.053	0.253	73.241	-9.896
141	1	141	2.416	1.696	29.4	2696	9.645	0.804	NA	0.264	1.258	-142.055	144.704
142	1	142	2.673	1.904	29.61	8511	9.976	1.116	NA	0.331	1.576	38.891	-179.053
143	1	143	2.69	1.867	29.82	13806	10.017	1.095	NA	0.041	0.195	-65.432	-104.324
144	1	144	2.605	1.907	30.03	10265	10.111	1.081	NA	0.094	0.448	154.925	-139.643
145	1	145	2.572	1.903	30.24	9275	10.145	1.061	NA	0.033	0.158	-173.68	31.395
146	1	146	2.584	1.915	30.45	14781	10.161	1.077	NA	0.016	0.078	45.289	-141.031
147	1	147	2.553	1.853	30.66	12010	10.23	1.008	NA	0.069	0.33	-116.471	-161.76
148	1	148	2.487	1.795	30.87	8586	10.318	0.925	NA	0.088	0.418	-138.647	-22.176
149	1	149	2.541	1.801	31.08	10387	10.373	0.957	NA	0.055	0.26	6.596	145.244
150	1	150	2.406	1.821	31.29	9130	10.509	0.913	NA	0.137	0.65	171.521	164.925
151	1	151	2.393	1.868	31.5	9499	10.557	0.951	NA	0.048	0.23	105.239	-66.282
152	1	152	2.416	1.832	31.71	11161	10.6	0.927	NA	0.042	0.201	-57.009	-162.248
153	1	153	2.405	1.758	31.92	15835	10.675	0.855	NA	0.075	0.359	-98.4	-41.391
154	1	154	2.395	1.761	32.13	15771	10.685	0.853	NA	0.01	0.05	162.661	-98.939
155	1	155	2.472	1.748	32.34	16834	10.763	0.877	NA	0.077	0.367	-9.294	-171.955
156	1	156	2.415	1.736	32.55	21725	10.821	0.839	NA	0.058	0.278	-167.947	-158.654
157	1	157	2.331	1.648	32.76	18286	10.942	0.724	NA	0.122	0.579	-133.545	34.403
158	1	158	2.285	1.797	32.97	13418	11.099	0.849	NA	0.156	0.743	106.943	-119.512
159	1	159	2.293	1.717	33.18	10020	11.18	0.774	NA	0.081	0.387	-84.514	168.543
160	1	160	2.314	1.658	33.39	12755	11.242	0.727	NA	0.062	0.296	-70.237	14.277
161	1	161	2.323	1.662	33.6	14184	11.252	0.734	NA	0.01	0.047	23.63	93.866
162	1	162	2.384	1.588	33.81	15761	11.348	0.694	NA	0.096	0.459	-50.43	-74.059
163	1	163	2.461	1.545	34.02	15423	11.436	0.7	NA	0.088	0.419	-29.219	21.211
164	1	164	2.492	1.527	34.23	17791	11.471	0.705	NA	0.035	0.167	-29.981	-0.762
165	1	165	2.591	1.588	34.44	25937	11.587	0.816	NA	0.116	0.554	31.178	61.159
166	1	166	2.585	1.551	34.65	24959	11.624	0.785	NA	0.037	0.175	-99.012	-130.19
167	1	167	2.54	1.55	34.86	24543	11.669	0.754	NA	0.045	0.214	-177.74	-78.727
168	1	168	2.498	1.628	35.07	17875	11.758	0.788	NA	0.089	0.424	118.805	-63.455
169	1	169	2.424	1.617	35.28	21013	11.833	0.739	NA	0.074	0.354	-171.675	69.52
170	1	170	2.484	1.495	35.49	25956	11.968	0.675	NA	0.136	0.647	-63.787	107.888
171	1	171	2.354	1.547	35.7	21094	12.108	0.644	NA	0.14	0.666	157.992	-138.221
172	1	172	2.359	1.47	35.91	20597	12.185	0.58	NA	0.077	0.366	-86.52	115.488
173	1	173	2.422	1.486	36.12	22528	12.25	0.629	NA	0.064	0.307	13.601	100.121
174	1	174	2.424	1.453	36.33	26039	12.282	0.604	NA	0.033	0.156	-86.515	-100.116
175	1	175	2.537	1.528	36.54	34306	12.419	0.736	NA	0.136	0.648	33.658	120.173
176	1	176	2.554	1.583	36.75	33533	12.476	0.788	NA	0.057	0.273	72.484	38.826
177	1	177	2.37	1.653	36.96	26005	12.673	0.745	NA	0.197	0.938	159.215	86.731
178	1	178	2.428	1.536	37.17	22649	12.803	0.674	NA	0.13	0.619	-63.586	137.199
179	1	179	2.41	1.583	37.38	22173	12.853	0.703	NA	0.05	0.239	110.94	174.526
180	1	180	2.396	1.526	37.59	20917	12.912	0.647	NA	0.059	0.28	-103.409	145.651
181	1	181	2.389	1.502	37.8	24287	12.937	0.623	NA	0.025	0.121	-106.306	-2.897
182	1	182	2.391	1.521	38.01	20138	12.956	0.64	NA	0.019	0.091	85.333	-168.361
183	1	183	2.477	1.551	38.22	21632	13.048	0.714	NA	0.091	0.434	19.083	-66.25
184	1	184	2.445	1.479	38.43	20473	13.126	0.638	NA	0.078	0.372	-114.084	-133.166
185	1	185	2.562	1.592	38.64	24859	13.288	0.8	NA	0.163	0.776	44.026	158.11
186	1	186	2.552	1.553	38.85	26171	13.329	0.764	NA	0.041	0.195	-104.947	-148.973
187	1	187	2.564	1.564	39.06	29077	13.346	0.78	NA	0.017	0.08	43.828	148.776
188	1	188	2.615	1.585	39.27	25713	13.402	0.83	NA	0.055	0.264	21.445	-22.383
189	1	189	2.581	1.611	39.48	26013	13.445	0.826	NA	0.043	0.205	143.162	121.716
190	1	190	2.604	1.635	39.69	19648	13.478	0.86	NA	0.034	0.16	46.889	-96.273
191	1	191	2.529	1.671	39.9	18393	13.561	0.842	NA	0.083	0.394	154.536	107.648
192	1	192	2.588	1.684	40.11	20671	13.622	0.887	NA	0.061	0.289	12.296	-142.241
193	1	193	2.563	1.748	40.32	18425	13.691	0.924	NA	0.069	0.329	111.855	99.56
194	1	194	2.532	1.742	40.53	15308	13.722	0.902	NA	0.031	0.149	-169.314	78.831
195	1	195	2.635	1.77	40.74	18378	13.829	0.985	NA	0.107	0.509	15.417	-175.269
196	1	196	2.51	1.764	40.95	11263	13.954	0.909	NA	0.125	0.595	-176.909	167.674
197	1	197	2.522	1.812	41.16	12343	14.003	0.957	NA	0.05	0.236	76.115	-106.975
198	1	198	2.516	1.755	41.37	15385	14.06	0.905	NA	0.057	0.271	-96.685	-172.8
199	1	199	2.553	1.701	41.58	13218	14.126	0.88	NA	0.066	0.314	-55.335	41.35
200	1	200	2.559	1.688	41.79	15392	14.14	0.873	NA	0.014	0.067	-66.659	-11.323
