# Supplementary material for: Random sub-diffusion and capture of genes by the nuclear pore reduces dynamics and coordinates inter-chromosomal movement
Source: eLife. 2021 May 18;10:e66238. doi: 10.7554/eLife.66238 (PMC8195609; doi:10.7554/eLife.66238)
Supplement: Figure 6—source data 1. [file elife-66238-fig6-data1.zip › CLUST_DB/CLUST_HIS4dip_MinusH/200206_QuickCap_H4dip_MinusH_Sec_24.csv]

Nr	TID	PID	x [micron]	y [micron]	t [sec]	I [val]	Len [micron]	D2S [micron]	D2R [micron]	D2P [micron]	v [micron/sec]	α [deg]	Δα [deg]
1	1	1	2.353	1.714	0	9672	0	0	NA	NA	NA	NA	NA
2	1	2	2.386	1.7	0.21	7665	0.036	0.036	NA	0.036	0.173	-21.585	NA
3	1	3	2.271	1.675	0.42	8512	0.155	0.09	NA	0.118	0.563	-167.756	-146.171
4	1	4	2.372	1.715	0.63	6920	0.263	0.019	NA	0.109	0.518	21.483	-170.761
5	1	5	2.408	1.706	0.84	7464	0.3	0.056	NA	0.037	0.177	-13.639	-35.121
6	1	6	2.39	1.6	1.05	10239	0.408	0.119	NA	0.108	0.513	-99.864	-86.225
7	1	7	2.214	1.83	1.26	35148	0.697	0.181	NA	0.289	1.377	127.443	-132.693
8	1	8	2.511	1.753	1.47	10112	1.004	0.163	NA	0.307	1.462	-14.529	-141.972
9	1	9	2.299	1.733	1.68	17301	1.217	0.056	NA	0.213	1.012	-174.507	-159.978
10	1	10	2.283	1.761	1.89	25653	1.25	0.085	NA	0.033	0.158	120.467	-65.026
11	1	11	2.379	1.585	2.1	9760	1.451	0.131	NA	0.201	0.955	-61.451	178.082
12	1	12	2.403	1.615	2.31	7327	1.49	0.11	NA	0.039	0.185	51.698	113.149
13	1	13	2.359	1.636	2.52	7432	1.537	0.079	NA	0.048	0.227	155.069	103.371
14	1	14	2.249	1.83	2.73	14982	1.761	0.156	NA	0.224	1.065	119.573	-35.496
15	1	15	2.231	1.835	2.94	17395	1.78	0.172	NA	0.019	0.09	166.008	46.436
16	1	16	2.234	1.826	3.15	33275	1.789	0.163	NA	0.009	0.043	-68.01	125.982
17	1	17	2.228	1.804	3.36	32804	1.812	0.154	NA	0.023	0.11	-104.615	-36.605
18	1	18	2.257	1.648	3.57	6538	1.971	0.116	NA	0.159	0.756	-79.502	25.113
19	1	19	2.319	1.651	3.78	9335	2.032	0.071	NA	0.062	0.294	3.199	82.701
20	1	20	2.24	1.695	3.99	24063	2.122	0.114	NA	0.09	0.428	150.597	147.398
21	1	21	2.304	1.714	4.2	13553	2.189	0.048	NA	0.067	0.317	16.369	-134.228
22	1	22	2.278	1.684	4.41	15475	2.229	0.081	NA	0.04	0.192	-131.07	-147.439
23	1	23	2.301	1.536	4.62	19914	2.379	0.186	NA	0.15	0.714	-81.145	49.926
24	1	24	2.341	1.496	4.83	19304	2.436	0.218	NA	0.057	0.27	-44.63	36.514
25	1	25	2.227	1.479	5.04	31238	2.552	0.267	NA	0.116	0.552	-171.51	-126.88
26	1	26	2.275	1.522	5.25	21629	2.617	0.207	NA	0.065	0.31	42.223	-146.266
27	1	27	2.264	1.534	5.46	22233	2.632	0.2	NA	0.015	0.073	131.822	89.599
28	1	28	2.207	1.352	5.67	21597	2.823	0.39	NA	0.191	0.909	-107.621	120.557
29	1	29	2.231	1.414	5.88	29683	2.89	0.323	NA	0.067	0.319	68.489	176.11
30	1	30	2.218	1.418	6.09	16742	2.904	0.325	NA	0.014	0.067	163.84	95.351
31	1	31	2.208	1.386	6.3	14754	2.937	0.358	NA	0.033	0.159	-106.317	89.843
32	1	32	2.252	1.511	6.51	3121	3.07	0.226	NA	0.133	0.631	70.638	176.955
33	1	33	2.233	1.479	6.72	24458	3.108	0.264	NA	0.038	0.179	-121.433	167.929
34	1	34	2.231	1.536	6.93	27752	3.164	0.216	NA	0.057	0.269	91.665	-146.902
35	1	35	2.24	1.572	7.14	26688	3.202	0.181	NA	0.038	0.179	75.668	-15.997
36	1	36	2.258	1.555	7.35	21595	3.227	0.185	NA	0.025	0.119	-43.21	-118.878
37	1	37	2.276	1.421	7.56	27972	3.362	0.303	NA	0.135	0.645	-82.421	-39.211
38	1	38	2.237	1.395	7.77	30890	3.409	0.339	NA	0.047	0.223	-146.124	-63.703
39	1	39	2.235	1.378	7.98	34043	3.426	0.356	NA	0.017	0.08	-99.826	46.298
40	1	40	2.329	1.448	8.19	32023	3.544	0.266	NA	0.118	0.562	36.546	136.373
41	1	41	2.418	1.628	8.4	30378	3.744	0.108	NA	0.2	0.954	63.723	27.176
42	1	42	2.361	1.446	8.61	33759	3.936	0.268	NA	0.191	0.91	-107.503	-171.226
43	1	43	2.39	1.552	8.82	33696	4.045	0.166	NA	0.11	0.523	74.467	-178.03
44	1	44	2.328	1.453	9.03	27982	4.162	0.262	NA	0.117	0.556	-122.156	163.377
45	1	45	2.297	1.345	9.24	34254	4.274	0.373	NA	0.112	0.534	-106.156	16
46	1	46	2.323	1.39	9.45	21326	4.327	0.325	NA	0.053	0.25	59.272	165.428
47	1	47	2.338	1.5	9.66	21000	4.438	0.214	NA	0.111	0.529	82.603	23.332
48	1	48	2.387	1.585	9.87	23993	4.536	0.133	NA	0.098	0.466	60.13	-22.473
49	1	49	2.421	1.604	10.08	20196	4.575	0.129	NA	0.039	0.187	28.881	-31.249
50	1	50	2.327	1.385	10.29	26698	4.814	0.33	NA	0.239	1.136	-113.057	-141.938
51	1	51	2.274	1.571	10.5	14399	5.008	0.163	NA	0.194	0.923	105.957	-140.985
52	1	52	2.238	1.53	10.71	15281	5.062	0.217	NA	0.055	0.261	-131.912	122.13
53	1	53	2.289	1.588	10.92	10560	5.14	0.141	NA	0.078	0.37	48.294	-179.794
54	1	54	2.266	1.612	11.13	16142	5.173	0.133	NA	0.033	0.158	134.032	85.739
55	1	55	2.285	1.527	11.34	20552	5.26	0.199	NA	0.087	0.415	-77.687	148.281
56	1	56	2.255	1.352	11.55	24631	5.438	0.375	NA	0.178	0.847	-99.497	-21.81
57	1	57	2.228	1.255	11.76	22146	5.539	0.476	NA	0.101	0.48	-105.849	-6.352
58	1	58	2.351	1.343	11.97	29632	5.691	0.37	NA	0.151	0.721	35.849	141.697
59	1	59	2.367	1.388	12.18	24612	5.738	0.326	NA	0.048	0.228	69.897	34.048
60	1	60	2.423	1.429	12.39	25913	5.808	0.293	NA	0.07	0.332	36.047	-33.85
61	1	61	2.325	1.402	12.6	15808	5.91	0.313	NA	0.102	0.485	-164.652	159.301
62	1	62	2.376	1.382	12.81	25721	5.965	0.333	NA	0.055	0.262	-21.992	142.661
63	1	63	2.448	1.51	13.02	23266	6.112	0.224	NA	0.147	0.701	60.881	82.872
64	1	64	2.494	1.508	13.23	25288	6.158	0.25	NA	0.046	0.22	-3.51	-64.39
65	1	65	2.498	1.605	13.44	17913	6.256	0.181	NA	0.098	0.466	87.608	91.118
66	1	66	2.569	1.525	13.65	32703	6.363	0.287	NA	0.107	0.511	-48.766	-136.375
67	1	67	2.468	1.521	13.86	20454	6.464	0.225	NA	0.1	0.478	-178.03	-129.263
68	1	68	2.424	1.542	14.07	5981	6.512	0.186	NA	0.049	0.232	154.766	-27.205
69	1	69	2.351	1.602	14.28	6986	6.607	0.112	NA	0.095	0.451	140.613	-14.153
70	1	70	2.395	1.584	14.49	12731	6.654	0.136	NA	0.047	0.223	-21.884	-162.497
71	1	71	2.416	1.572	14.7	10809	6.678	0.155	NA	0.024	0.116	-31.066	-9.181
72	1	72	2.479	1.454	14.91	22534	6.812	0.289	NA	0.134	0.639	-61.569	-30.503
73	1	73	2.437	1.495	15.12	18604	6.871	0.235	NA	0.059	0.279	136.054	-162.378
74	1	74	2.259	1.649	15.33	7084	7.107	0.114	NA	0.236	1.124	139.058	3.004
75	1	75	2.258	1.582	15.54	9064	7.174	0.163	NA	0.067	0.321	-91.175	129.767
76	1	76	2.351	1.458	15.75	7165	7.329	0.255	NA	0.155	0.737	-52.836	38.34
77	1	77	2.362	1.52	15.96	5762	7.391	0.194	NA	0.062	0.296	79.94	132.776
78	1	78	2.425	1.697	16.17	4765	7.58	0.075	NA	0.188	0.896	70.284	-9.655
79	1	79	2.499	1.67	16.38	6943	7.658	0.152	NA	0.078	0.372	-20.352	-90.636
80	1	80	2.365	1.705	16.59	3321	7.795	0.015	NA	0.138	0.656	165.052	-174.597
81	1	81	2.509	1.632	16.8	6816	7.956	0.176	NA	0.161	0.766	-27.206	167.742
82	1	82	2.405	1.688	17.01	4603	8.074	0.059	NA	0.118	0.56	151.526	178.732
83	1	83	2.408	1.689	17.22	4994	8.077	0.06	NA	0.003	0.014	24.811	-126.715
84	1	84	2.353	1.649	17.43	3251	8.145	0.065	NA	0.068	0.324	-144.356	-169.167
85	1	85	2.368	1.595	17.64	7795	8.201	0.119	NA	0.056	0.267	-74.197	70.159
86	1	86	2.413	1.568	17.85	4341	8.253	0.157	NA	0.053	0.25	-30.925	43.272
87	1	87	2.475	1.648	18.06	10143	8.354	0.139	NA	0.101	0.48	51.93	82.855
88	1	88	2.561	1.602	18.27	28823	8.452	0.237	NA	0.098	0.465	-27.861	-79.79
89	1	89	2.372	1.599	18.48	5851	8.641	0.117	NA	0.189	0.901	-178.949	-151.088
90	1	90	2.472	1.543	18.69	8300	8.755	0.208	NA	0.114	0.542	-28.974	149.975
91	1	91	2.472	1.486	18.9	15500	8.812	0.257	NA	0.057	0.273	-89.811	-60.837
92	1	92	2.565	1.68	19.11	15831	9.027	0.215	NA	0.215	1.022	64.446	154.257
93	1	93	2.386	1.735	19.32	5183	9.214	0.039	NA	0.187	0.892	162.808	98.362
94	1	94	2.433	1.717	19.53	11003	9.265	0.08	NA	0.051	0.242	-21.419	175.773
95	1	95	2.534	1.751	19.74	21881	9.371	0.185	NA	0.106	0.507	18.982	40.401
96	1	96	2.474	1.752	19.95	14425	9.431	0.127	NA	0.06	0.285	179.16	160.178
97	1	97	2.473	1.782	20.16	8228	9.461	0.138	NA	0.03	0.141	90.866	-88.294
98	1	98	2.476	1.75	20.37	5292	9.492	0.129	NA	0.032	0.15	-84.357	-175.223
99	1	99	2.432	1.793	20.58	9119	9.554	0.112	NA	0.062	0.296	136.215	-139.428
100	1	100	2.426	1.718	20.79	4157	9.63	0.074	NA	0.076	0.361	-93.894	129.891
101	1	101	2.34	1.699	21	5787	9.718	0.019	NA	0.088	0.42	-167.722	-73.829
102	1	102	2.349	1.577	21.21	4804	9.841	0.137	NA	0.122	0.583	-86.038	81.684
103	1	103	2.501	1.653	21.42	5335	10.011	0.161	NA	0.17	0.811	26.438	112.476
104	1	104	2.501	1.625	21.63	6956	10.039	0.173	NA	0.028	0.133	-90.759	-117.197
105	1	105	2.461	1.707	21.84	3822	10.13	0.109	NA	0.091	0.432	116.003	-153.238
106	1	106	2.611	1.763	22.05	15481	10.29	0.263	NA	0.16	0.762	20.637	-95.366
107	1	107	2.451	1.72	22.26	4829	10.456	0.098	NA	0.166	0.79	-164.954	174.409
108	1	108	2.438	1.72	22.47	4102	10.468	0.086	NA	0.012	0.059	177.713	-17.333
109	1	109	2.408	1.744	22.68	11588	10.507	0.063	NA	0.039	0.184	142.253	-35.46
110	1	110	2.474	1.669	22.89	4083	10.607	0.129	NA	0.1	0.476	-48.77	168.978
111	1	111	2.439	1.683	23.1	6242	10.644	0.092	NA	0.038	0.179	157.242	-153.988
112	1	112	2.548	1.702	23.31	8949	10.755	0.196	NA	0.111	0.527	9.669	-147.573
113	1	113	2.51	1.712	23.52	3925	10.795	0.157	NA	0.04	0.189	164.719	155.05
114	1	114	2.468	1.735	23.73	4017	10.843	0.117	NA	0.048	0.228	151.448	-13.271
115	1	115	2.417	1.737	23.94	5433	10.893	0.068	NA	0.051	0.242	177.976	26.528
116	1	116	2.403	1.771	24.15	4878	10.93	0.077	NA	0.037	0.176	111.681	-66.295
117	1	117	2.502	1.81	24.36	2560	11.036	0.178	NA	0.106	0.504	21.231	-90.45
118	1	118	2.408	1.828	24.57	11199	11.132	0.127	NA	0.096	0.457	169.145	147.914
119	1	119	2.668	1.826	24.78	4723	11.392	0.335	NA	0.26	1.239	-0.351	-169.496
120	1	120	2.653	1.85	24.99	3647	11.42	0.33	NA	0.028	0.134	121.504	121.856
121	1	121	2.56	1.842	25.2	3978	11.514	0.244	NA	0.094	0.446	-175.128	63.368
122	1	122	2.41	1.826	25.41	20710	11.665	0.125	NA	0.151	0.72	-173.68	1.448
123	1	123	2.341	1.819	25.62	16172	11.734	0.106	NA	0.069	0.329	-174.454	-0.773
124	1	124	2.518	1.838	25.83	2931	11.912	0.206	NA	0.178	0.847	6.034	-179.513
125	1	125	2.61	1.847	26.04	3050	12.005	0.29	NA	0.093	0.443	5.643	-0.391
126	1	126	2.666	1.795	26.25	3025	12.081	0.323	NA	0.076	0.361	-43.314	-48.957
127	1	127	2.732	1.836	26.46	7959	12.159	0.398	NA	0.078	0.372	32.063	75.376
128	1	128	2.658	1.86	26.67	6869	12.236	0.339	NA	0.077	0.367	162.034	129.971
129	1	129	2.705	1.855	26.88	18555	12.283	0.38	NA	0.047	0.225	-6.38	-168.413
130	1	130	2.721	1.862	27.09	18662	12.301	0.397	NA	0.018	0.083	23.15	29.53
131	1	131	2.777	1.834	27.3	28868	12.363	0.44	NA	0.062	0.295	-26.981	-50.131
132	1	132	2.836	1.846	27.51	25058	12.423	0.5	NA	0.06	0.287	11.402	38.383
133	1	133	2.689	1.887	27.72	22540	12.574	0.378	NA	0.152	0.722	164.304	152.901
134	1	134	2.743	1.853	27.93	19972	12.638	0.415	NA	0.063	0.301	-31.656	164.041
135	1	135	2.616	1.928	28.14	8625	12.786	0.339	NA	0.148	0.705	149.606	-178.739
136	1	136	2.471	1.824	28.35	2323	12.964	0.162	NA	0.178	0.849	-144.076	66.319
137	1	137	2.766	1.834	28.56	23095	13.259	0.43	NA	0.295	1.404	1.937	146.013
138	1	138	2.619	1.765	28.77	13041	13.421	0.271	NA	0.162	0.774	-155.029	-156.966
139	1	139	2.525	1.802	28.98	4932	13.522	0.194	NA	0.101	0.48	158.459	-46.513
140	1	140	2.659	1.721	29.19	12441	13.679	0.306	NA	0.157	0.747	-31.264	170.277
141	1	141	2.642	1.811	29.4	8096	13.771	0.305	NA	0.092	0.438	100.666	131.93
142	1	142	2.594	1.839	29.61	3360	13.827	0.272	NA	0.056	0.265	149.449	48.782
143	1	143	2.521	1.753	29.82	3842	13.939	0.173	NA	0.113	0.537	-130.106	80.446
144	1	144	2.497	1.721	30.03	5465	13.98	0.144	NA	0.04	0.192	-127.934	2.172
145	1	145	2.471	1.739	30.24	3562	14.011	0.121	NA	0.031	0.149	144.903	-87.163
146	1	146	2.464	1.779	30.45	5625	14.052	0.129	NA	0.041	0.193	99.459	-45.444
147	1	147	2.456	1.81	30.66	5273	14.083	0.141	NA	0.031	0.15	105.081	5.622
148	1	148	2.459	1.801	30.87	4853	14.093	0.137	NA	0.009	0.045	-71.068	-176.149
149	1	149	2.515	1.681	31.08	8479	14.225	0.166	NA	0.133	0.632	-64.958	6.11
150	1	150	2.636	1.69	31.29	16279	14.347	0.285	NA	0.122	0.579	4.581	69.539
151	1	151	2.477	1.689	31.5	4285	14.506	0.127	NA	0.159	0.757	-179.667	175.752
152	1	152	2.454	1.704	31.71	5649	14.533	0.101	NA	0.028	0.132	148.984	-31.348
153	1	153	2.499	1.745	31.92	17026	14.595	0.15	NA	0.062	0.295	42.565	-106.419
154	1	154	2.484	1.86	32.13	9661	14.711	0.197	NA	0.116	0.552	97.335	54.769
155	1	155	2.417	1.868	32.34	14069	14.779	0.167	NA	0.068	0.323	173.574	76.239
156	1	156	2.481	1.763	32.55	5503	14.901	0.137	NA	0.122	0.582	-58.61	127.817
157	1	157	2.51	1.766	32.76	4330	14.93	0.165	NA	0.029	0.138	4.327	62.937
158	1	158	2.49	1.899	32.97	5879	15.065	0.23	NA	0.134	0.64	98.563	94.235
159	1	159	2.493	1.933	33.18	5553	15.099	0.26	NA	0.034	0.163	84.496	-14.067
160	1	160	2.544	1.879	33.39	3965	15.172	0.253	NA	0.074	0.351	-46.334	-130.83
161	1	161	2.572	1.872	33.6	3217	15.202	0.271	NA	0.029	0.14	-14.748	31.586
162	1	162	2.625	1.94	33.81	5348	15.288	0.354	NA	0.086	0.408	52.331	67.079
163	1	163	2.492	1.939	34.02	4731	15.421	0.264	NA	0.133	0.634	-179.59	128.079
164	1	164	2.51	1.924	34.23	7214	15.445	0.262	NA	0.024	0.114	-38.823	140.767
165	1	165	2.559	1.978	34.44	5875	15.518	0.335	NA	0.073	0.348	47.737	86.56
166	1	166	2.481	1.98	34.65	9555	15.597	0.295	NA	0.079	0.376	178.736	130.999
167	1	167	2.403	1.84	34.86	12505	15.756	0.136	NA	0.159	0.759	-119.017	62.247
168	1	168	2.481	1.833	35.07	8810	15.834	0.175	NA	0.078	0.371	-5.19	113.827
169	1	169	2.431	1.845	35.28	5508	15.885	0.153	NA	0.051	0.244	166.804	171.994
170	1	170	2.397	1.849	35.49	11492	15.92	0.142	NA	0.035	0.165	173.726	6.923
171	1	171	2.446	1.824	35.7	9160	15.975	0.144	NA	0.055	0.264	-26.497	159.777
172	1	172	2.57	1.82	35.91	4108	16.1	0.242	NA	0.124	0.592	-1.646	24.851
173	1	173	2.618	1.857	36.12	5019	16.16	0.301	NA	0.06	0.286	37.226	38.871
174	1	174	2.545	1.916	36.33	4093	16.254	0.279	NA	0.095	0.451	141.114	103.888
175	1	175	2.53	1.896	36.54	3878	16.279	0.254	NA	0.025	0.117	-125.992	92.895
176	1	176	2.434	1.829	36.75	4678	16.397	0.141	NA	0.118	0.56	-145.175	-19.183
177	1	177	2.495	1.718	36.96	4637	16.523	0.142	NA	0.127	0.603	-60.905	84.27
178	1	178	2.525	1.851	37.17	4450	16.659	0.22	NA	0.136	0.647	77.434	138.339
179	1	179	2.454	1.871	37.38	6579	16.733	0.186	NA	0.074	0.351	164.509	87.075
180	1	180	2.593	1.955	37.59	5666	16.896	0.341	NA	0.163	0.778	31.178	-133.331
181	1	181	2.534	1.736	37.8	3859	17.123	0.183	NA	0.227	1.081	-105.204	-136.382
182	1	182	2.487	1.905	38.01	17873	17.298	0.233	NA	0.175	0.833	105.493	-149.303
183	1	183	2.544	1.68	38.22	5461	17.53	0.194	NA	0.232	1.104	-75.764	178.742
184	1	184	2.469	1.84	38.43	5365	17.707	0.172	NA	0.177	0.844	115.137	-169.099
185	1	185	2.514	1.722	38.64	4119	17.834	0.162	NA	0.127	0.604	-69.019	175.844
186	1	186	2.505	1.724	38.85	10240	17.844	0.152	NA	0.01	0.047	170.581	-120.4
187	1	187	2.602	1.664	39.06	6890	17.958	0.254	NA	0.114	0.543	-31.646	157.773
188	1	188	2.554	1.673	39.27	4253	18.006	0.206	NA	0.048	0.229	168.439	-159.915
189	1	189	2.766	1.786	39.48	4889	18.246	0.419	NA	0.239	1.14	28.004	-140.435
190	1	190	2.686	1.814	39.69	5446	18.33	0.348	NA	0.085	0.403	160.717	132.713
191	1	191	2.499	1.777	39.9	5832	18.52	0.16	NA	0.19	0.905	-168.975	30.308
192	1	192	2.502	1.79	40.11	8793	18.533	0.168	NA	0.013	0.061	75.68	-115.344
193	1	193	2.462	1.746	40.32	6440	18.593	0.114	NA	0.06	0.284	-133.285	151.035
194	1	194	2.687	1.633	40.53	5412	18.845	0.344	NA	0.252	1.201	-26.776	106.509
195	1	195	2.628	1.674	40.74	2766	18.917	0.278	NA	0.072	0.343	144.933	171.709
196	1	196	2.65	1.778	40.95	3874	19.024	0.304	NA	0.107	0.508	77.848	-67.085
197	1	197	2.7	1.75	41.16	4396	19.081	0.349	NA	0.057	0.274	-29.499	-107.347
198	1	198	2.72	1.982	41.37	7182	19.314	0.455	NA	0.233	1.108	85.042	114.541
199	1	199	2.595	1.848	41.58	4450	19.497	0.277	NA	0.184	0.874	-133.133	141.825
200	1	200	2.655	1.854	41.79	4032	19.557	0.333	NA	0.06	0.286	6.007	139.141
