# Supplementary material for: Random sub-diffusion and capture of genes by the nuclear pore reduces dynamics and coordinates inter-chromosomal movement
Source: eLife. 2021 May 18;10:e66238. doi: 10.7554/eLife.66238 (PMC8195609; doi:10.7554/eLife.66238)
Supplement: Figure 6—source data 1. [file elife-66238-fig6-data1.zip › CLUST_DB/CLUST_HIS4dN2dip_MinusH/200103_QuickCap_HIS4dN2dip_MinusH_Pri_01.csv]

Nr	TID	PID	x [micron]	y [micron]	t [sec]	I [val]	Len [micron]	D2S [micron]	D2R [micron]	D2P [micron]	v [micron/sec]	α [deg]	Δα [deg]
1	1	1	2.459	1.952	0	6688	0	0	NA	NA	NA	NA	NA
2	1	2	2.449	1.952	0.21	4703	0.011	0.011	NA	0.011	0.051	177.168	NA
3	1	3	2.505	1.966	0.42	3140	0.069	0.048	NA	0.058	0.278	13.682	-163.486
4	1	4	2.462	1.984	0.63	3697	0.116	0.032	NA	0.047	0.223	157.941	144.259
5	1	5	2.452	1.93	0.84	2122	0.171	0.023	NA	0.055	0.261	-100.42	101.639
6	1	6	2.46	1.905	1.05	2348	0.197	0.047	NA	0.026	0.123	-72.886	27.534
7	1	7	2.559	1.811	1.26	2431	0.334	0.173	NA	0.137	0.653	-43.477	29.409
8	1	8	2.546	1.854	1.47	1188	0.379	0.131	NA	0.045	0.216	106.429	149.906
9	1	9	2.615	1.868	1.68	1779	0.45	0.177	NA	0.071	0.336	11.73	-94.699
10	1	10	2.505	1.748	1.89	2574	0.613	0.208	NA	0.163	0.776	-132.535	-144.265
11	1	11	2.46	1.811	2.1	1388	0.69	0.141	NA	0.077	0.367	126.229	-101.237
12	1	12	2.561	1.862	2.31	2047	0.803	0.135	NA	0.113	0.539	26.958	-99.271
13	1	13	2.498	1.841	2.52	1719	0.869	0.117	NA	0.066	0.315	-161.85	171.192
14	1	14	2.534	1.839	2.73	1883	0.905	0.135	NA	0.036	0.172	-4.094	157.756
15	1	15	2.49	1.924	2.94	1915	1.001	0.041	NA	0.096	0.457	116.999	121.093
16	1	16	2.508	1.945	3.15	2099	1.029	0.05	NA	0.028	0.131	48.373	-68.626
17	1	17	2.549	1.912	3.36	1491	1.081	0.098	NA	0.052	0.25	-38.494	-86.867
18	1	18	2.471	1.924	3.57	3775	1.161	0.03	NA	0.08	0.38	171.804	-149.701
19	1	19	2.404	1.841	3.78	4189	1.267	0.124	NA	0.106	0.505	-128.564	59.632
20	1	20	2.316	1.852	3.99	2980	1.357	0.175	NA	0.09	0.427	172.52	-58.916
21	1	21	2.427	1.912	4.2	2052	1.483	0.051	NA	0.127	0.603	27.989	-144.531
22	1	22	2.514	1.945	4.41	1115	1.577	0.055	NA	0.093	0.444	21.21	-6.779
23	1	23	2.44	2.016	4.62	2400	1.679	0.067	NA	0.102	0.488	136.66	115.45
24	1	24	2.562	1.941	4.83	1823	1.822	0.103	NA	0.143	0.681	-31.553	-168.213
25	1	25	2.288	1.955	5.04	3475	2.096	0.171	NA	0.274	1.305	177.148	-151.298
26	1	26	2.519	2.025	5.25	1124	2.338	0.095	NA	0.242	1.152	16.898	-160.25
27	1	27	2.464	2.005	5.46	1685	2.397	0.054	NA	0.059	0.279	-160.332	-177.23
28	1	28	2.478	1.911	5.67	2685	2.491	0.044	NA	0.095	0.452	-81.476	78.857
29	1	29	2.546	1.833	5.88	1563	2.595	0.147	NA	0.103	0.492	-49.048	32.428
30	1	30	2.49	1.842	6.09	3176	2.652	0.114	NA	0.057	0.271	171.726	-139.227
31	1	31	2.404	1.908	6.3	3025	2.76	0.071	NA	0.108	0.516	142.199	-29.527
32	1	32	2.468	1.872	6.51	2521	2.833	0.08	NA	0.073	0.35	-29.479	-171.678
33	1	33	2.479	1.906	6.72	2229	2.869	0.05	NA	0.035	0.169	72.206	101.684
34	1	34	2.467	1.941	6.93	2376	2.906	0.013	NA	0.038	0.179	107.186	34.981
35	1	35	2.524	1.969	7.14	2131	2.97	0.067	NA	0.063	0.301	25.521	-81.666
36	1	36	2.347	1.904	7.35	3391	3.158	0.122	NA	0.189	0.899	-160.095	174.385
37	1	37	2.52	1.942	7.56	1666	3.335	0.061	NA	0.177	0.842	12.328	172.422
38	1	38	2.459	1.855	7.77	2664	3.442	0.097	NA	0.106	0.507	-124.666	-136.993
39	1	39	2.492	1.962	7.98	2242	3.554	0.034	NA	0.112	0.534	73.138	-162.197
40	1	40	2.41	1.904	8.19	2739	3.655	0.069	NA	0.101	0.48	-144.536	142.326
41	1	41	2.417	1.782	8.4	4166	3.776	0.175	NA	0.122	0.58	-86.53	58.006
42	1	42	2.414	1.843	8.61	4898	3.838	0.117	NA	0.062	0.293	92.841	179.37
43	1	43	2.519	1.93	8.82	2013	3.975	0.064	NA	0.137	0.651	39.493	-53.348
44	1	44	2.499	1.955	9.03	2760	4.006	0.04	NA	0.032	0.151	129.615	90.122
45	1	45	2.501	1.978	9.24	1836	4.03	0.049	NA	0.023	0.112	85.806	-43.809
46	1	46	2.403	1.924	9.45	4458	4.142	0.062	NA	0.112	0.532	-151.063	123.131
47	1	47	2.4	1.972	9.66	4456	4.189	0.062	NA	0.048	0.228	93.318	-115.619
48	1	48	2.513	1.919	9.87	3656	4.313	0.062	NA	0.124	0.59	-25.146	-118.464
49	1	49	2.548	1.853	10.08	3082	4.388	0.132	NA	0.075	0.357	-61.902	-36.756
50	1	50	2.49	1.859	10.29	4127	4.447	0.098	NA	0.058	0.278	174.394	-123.705
51	1	51	2.437	1.789	10.5	2833	4.535	0.164	NA	0.088	0.419	-127.3	58.306
52	1	52	2.427	1.78	10.71	3116	4.548	0.175	NA	0.013	0.063	-137.126	-9.826
53	1	53	2.461	1.751	10.92	2118	4.592	0.2	NA	0.044	0.21	-40.219	96.907
54	1	54	2.45	1.781	11.13	3991	4.624	0.17	NA	0.032	0.152	108.872	149.092
55	1	55	2.421	1.716	11.34	3182	4.696	0.239	NA	0.072	0.344	-114.362	136.765
56	1	56	2.459	1.767	11.55	2321	4.76	0.185	NA	0.064	0.305	52.957	167.319
57	1	57	2.499	1.742	11.76	4046	4.807	0.213	NA	0.047	0.222	-31.808	-84.766
58	1	58	2.516	1.696	11.97	6899	4.856	0.262	NA	0.049	0.234	-69.268	-37.459
59	1	59	2.468	1.739	12.18	3509	4.92	0.213	NA	0.064	0.307	138.297	-152.435
60	1	60	2.527	1.717	12.39	3633	4.983	0.244	NA	0.063	0.3	-20.522	-158.82
61	1	61	2.422	1.731	12.6	2739	5.089	0.224	NA	0.106	0.503	172.565	-166.912
62	1	62	2.485	1.655	12.81	5689	5.188	0.298	NA	0.099	0.469	-50.157	137.278
63	1	63	2.548	1.619	13.02	7647	5.26	0.345	NA	0.073	0.346	-30.079	20.078
64	1	64	2.505	1.658	13.23	2745	5.319	0.297	NA	0.059	0.28	137.87	167.949
65	1	65	2.501	1.677	13.44	2466	5.338	0.278	NA	0.019	0.09	102.132	-35.739
66	1	66	2.487	1.685	13.65	5636	5.354	0.268	NA	0.016	0.078	148.851	46.719
67	1	67	2.51	1.766	13.86	4927	5.438	0.193	NA	0.084	0.399	74.228	-74.623
68	1	68	2.515	1.649	14.07	5318	5.555	0.308	NA	0.117	0.557	-87.316	-161.544
69	1	69	2.567	1.769	14.28	4377	5.686	0.212	NA	0.13	0.621	66.653	153.969
70	1	70	2.484	1.841	14.49	4759	5.796	0.113	NA	0.111	0.526	138.824	72.171
71	1	71	2.489	1.812	14.7	1766	5.826	0.143	NA	0.03	0.142	-79.133	142.043
72	1	72	2.509	1.8	14.91	2860	5.849	0.159	NA	0.023	0.109	-31.73	47.403
73	1	73	2.437	1.708	15.12	2263	5.965	0.244	NA	0.116	0.553	-128.005	-96.275
74	1	74	2.478	1.793	15.33	2815	6.059	0.159	NA	0.094	0.448	64.515	-167.48
75	1	75	2.476	1.706	15.54	2336	6.146	0.246	NA	0.087	0.416	-90.844	-155.359
76	1	76	2.527	1.704	15.75	2720	6.197	0.257	NA	0.051	0.242	-2.812	88.032
77	1	77	2.463	1.702	15.96	2619	6.261	0.249	NA	0.064	0.307	-178.962	-176.15
78	1	78	2.488	1.657	16.17	3210	6.314	0.296	NA	0.052	0.248	-60.471	118.491
79	1	79	2.477	1.673	16.38	2184	6.333	0.279	NA	0.019	0.092	124.058	-175.471
80	1	80	2.498	1.644	16.59	3411	6.369	0.31	NA	0.036	0.171	-54.618	-178.676
81	1	81	2.571	1.62	16.8	4181	6.445	0.35	NA	0.077	0.365	-18.038	36.58
82	1	82	2.461	1.657	17.01	2257	6.561	0.295	NA	0.116	0.552	161.721	179.759
83	1	83	2.538	1.735	17.22	3242	6.671	0.23	NA	0.11	0.524	45.625	-116.096
84	1	84	2.572	1.605	17.43	3705	6.806	0.364	NA	0.135	0.641	-75.088	-120.713
85	1	85	2.511	1.616	17.64	3025	6.868	0.34	NA	0.062	0.295	170.227	-114.685
86	1	86	2.519	1.669	17.85	2527	6.922	0.289	NA	0.054	0.256	82.126	-88.101
87	1	87	2.511	1.689	18.06	2688	6.943	0.268	NA	0.021	0.101	110.508	28.382
88	1	88	2.542	1.726	18.27	3692	6.991	0.24	NA	0.048	0.228	50.86	-59.647
89	1	89	2.563	1.711	18.48	3357	7.017	0.262	NA	0.026	0.123	-34.364	-85.225
90	1	90	2.451	1.79	18.69	2958	7.154	0.161	NA	0.137	0.654	144.826	179.19
91	1	91	2.47	1.848	18.9	2577	7.215	0.104	NA	0.061	0.289	71.55	-73.275
92	1	92	2.519	1.853	19.11	2263	7.264	0.116	NA	0.05	0.237	5.316	-66.234
93	1	93	2.484	1.713	19.32	2240	7.409	0.24	NA	0.144	0.688	-104.406	-109.722
94	1	94	2.479	1.735	19.53	2289	7.431	0.218	NA	0.022	0.106	101.94	-153.654
95	1	95	2.53	1.808	19.74	1920	7.52	0.16	NA	0.089	0.426	54.942	-46.997
96	1	96	2.536	1.826	19.95	1764	7.539	0.148	NA	0.019	0.09	71.492	16.549
97	1	97	2.578	1.737	20.16	2022	7.637	0.245	NA	0.098	0.467	-64.552	-136.044
98	1	98	2.516	1.848	20.37	1026	7.764	0.118	NA	0.127	0.605	119.401	-176.048
99	1	99	2.545	1.752	20.58	1117	7.865	0.217	NA	0.1	0.477	-73.387	167.212
100	1	100	2.523	1.725	20.79	1917	7.899	0.235	NA	0.034	0.162	-128.715	-55.328
101	1	101	2.558	1.727	21	1284	7.934	0.245	NA	0.035	0.167	3.384	132.099
102	1	102	2.52	1.736	21.21	1107	7.973	0.224	NA	0.039	0.188	167.506	164.122
103	1	103	2.446	1.767	21.42	1452	8.053	0.185	NA	0.08	0.381	157.001	-10.505
104	1	104	2.472	1.699	21.63	1687	8.126	0.252	NA	0.072	0.345	-69.273	133.726
105	1	105	2.469	1.732	21.84	2933	8.158	0.22	NA	0.033	0.157	94.108	163.381
106	1	106	2.5	1.805	22.05	2754	8.238	0.152	NA	0.079	0.378	67.075	-27.033
107	1	107	2.473	1.674	22.26	2033	8.371	0.278	NA	0.134	0.637	-101.562	-168.637
108	1	108	2.478	1.669	22.47	3063	8.378	0.283	NA	0.007	0.033	-45.989	55.573
109	1	109	2.511	1.634	22.68	3775	8.426	0.321	NA	0.048	0.227	-47.219	-1.231
110	1	110	2.456	1.734	22.89	3012	8.54	0.217	NA	0.114	0.541	118.496	165.715
111	1	111	2.482	1.634	23.1	3281	8.643	0.318	NA	0.103	0.493	-75.775	165.729
112	1	112	2.476	1.733	23.31	1870	8.743	0.219	NA	0.099	0.473	93.291	169.066
113	1	113	2.56	1.804	23.52	1828	8.853	0.178	NA	0.11	0.523	40.36	-52.931
114	1	114	2.446	1.728	23.73	2139	8.99	0.224	NA	0.137	0.653	-146.104	173.537
115	1	115	2.545	1.806	23.94	1868	9.115	0.169	NA	0.126	0.599	38.461	-175.436
116	1	116	2.493	1.698	24.15	1973	9.235	0.255	NA	0.119	0.568	-115.595	-154.056
117	1	117	2.47	1.864	24.36	2333	9.402	0.088	NA	0.168	0.798	98.017	-146.387
118	1	118	2.496	1.745	24.57	1727	9.524	0.209	NA	0.122	0.58	-77.656	-175.674
119	1	119	2.534	1.73	24.78	2583	9.565	0.234	NA	0.041	0.196	-22.712	54.944
120	1	120	2.479	1.742	24.99	1764	9.622	0.21	NA	0.056	0.269	166.859	-170.428
121	1	121	2.609	1.788	25.2	1378	9.76	0.221	NA	0.138	0.657	19.499	-147.36
122	1	122	2.496	1.645	25.41	2432	9.942	0.309	NA	0.183	0.871	-128.183	-147.682
123	1	123	2.477	1.697	25.62	2316	9.998	0.255	NA	0.056	0.264	109.748	-122.069
124	1	124	2.489	1.812	25.83	2197	10.114	0.143	NA	0.115	0.55	84.138	-25.61
125	1	125	2.498	1.782	26.04	2193	10.145	0.174	NA	0.031	0.15	-72.171	-156.31
126	1	126	2.521	1.705	26.25	2555	10.225	0.254	NA	0.08	0.379	-73.751	-1.58
127	1	127	2.553	1.736	26.46	2276	10.269	0.235	NA	0.045	0.214	43.248	116.999
128	1	128	2.523	1.772	26.67	2585	10.317	0.19	NA	0.047	0.225	130.282	87.034
129	1	129	2.521	1.786	26.88	1363	10.331	0.177	NA	0.014	0.067	97.885	-32.397
130	1	130	2.511	1.767	27.09	2350	10.352	0.192	NA	0.021	0.102	-117.929	144.185
131	1	131	2.474	1.841	27.3	2602	10.434	0.112	NA	0.082	0.391	116.639	-125.432
132	1	132	2.508	1.737	27.51	3616	10.543	0.22	NA	0.109	0.518	-71.961	171.4
133	1	133	2.501	1.794	27.72	4127	10.6	0.163	NA	0.057	0.273	96.277	168.238
134	1	134	2.494	1.785	27.93	3703	10.612	0.17	NA	0.012	0.055	-127.448	136.275
135	1	135	2.464	1.726	28.14	3645	10.678	0.226	NA	0.066	0.316	-116.864	10.584
136	1	136	2.524	1.748	28.35	1518	10.743	0.214	NA	0.064	0.305	20.197	137.061
137	1	137	2.484	1.827	28.56	1535	10.832	0.127	NA	0.089	0.424	117.21	97.013
138	1	138	2.48	1.783	28.77	3110	10.876	0.169	NA	0.044	0.21	-95.469	147.321
139	1	139	2.512	1.719	28.98	2111	10.948	0.239	NA	0.072	0.344	-63.326	32.143
140	1	140	2.533	1.793	29.19	2303	11.025	0.175	NA	0.077	0.366	73.944	137.27
141	1	141	2.469	1.847	29.4	2837	11.109	0.105	NA	0.084	0.4	140.037	66.093
142	1	142	2.52	1.773	29.61	2594	11.199	0.189	NA	0.09	0.429	-55.122	164.841
143	1	143	2.535	1.785	29.82	4138	11.218	0.183	NA	0.019	0.09	39.004	94.126
144	1	144	2.436	1.833	30.03	2148	11.328	0.121	NA	0.11	0.526	154.159	115.155
145	1	145	2.413	1.795	30.24	3010	11.372	0.164	NA	0.044	0.211	-120.527	85.314
146	1	146	2.453	1.816	30.45	2009	11.417	0.136	NA	0.045	0.215	28.055	148.583
147	1	147	2.471	1.818	30.66	2244	11.435	0.134	NA	0.018	0.085	6.599	-21.456
148	1	148	2.36	1.807	30.87	1591	11.546	0.175	NA	0.111	0.528	-174.63	178.771
149	1	149	2.405	1.842	31.08	2442	11.602	0.122	NA	0.057	0.27	37.101	-148.269
150	1	150	2.472	1.741	31.29	2265	11.723	0.211	NA	0.121	0.576	-56.674	-93.774
151	1	151	2.395	1.782	31.5	1407	11.811	0.182	NA	0.087	0.416	151.903	-151.424
152	1	152	2.385	1.832	31.71	1595	11.862	0.141	NA	0.051	0.243	101.065	-50.837
153	1	153	2.411	1.777	31.92	2163	11.922	0.181	NA	0.06	0.288	-64.122	-165.187
154	1	154	2.266	1.842	32.13	3970	12.082	0.222	NA	0.159	0.759	155.946	-139.932
155	1	155	2.374	1.813	32.34	2444	12.194	0.163	NA	0.112	0.534	-15.174	-171.121
156	1	156	2.444	1.777	32.55	1442	12.273	0.175	NA	0.079	0.376	-27.235	-12.061
157	1	157	2.485	1.783	32.76	1996	12.314	0.171	NA	0.041	0.197	7.844	35.079
158	1	158	2.464	1.802	32.97	1367	12.343	0.15	NA	0.029	0.137	138.539	130.694
159	1	159	2.422	1.79	33.18	2756	12.386	0.166	NA	0.043	0.206	-163.935	57.526
160	1	160	2.575	1.757	33.39	1655	12.542	0.226	NA	0.156	0.744	-11.872	152.063
161	1	161	2.523	1.708	33.6	2069	12.614	0.252	NA	0.072	0.341	-136.164	-124.292
162	1	162	2.394	1.722	33.81	2201	12.744	0.239	NA	0.13	0.617	173.929	-49.906
163	1	163	2.497	1.787	34.02	1538	12.866	0.168	NA	0.122	0.582	32.565	-141.364
164	1	164	2.354	1.706	34.23	3404	13.03	0.267	NA	0.164	0.783	-150.413	177.022
165	1	165	2.41	1.781	34.44	1032	13.124	0.177	NA	0.094	0.445	53.252	-156.335
166	1	166	2.408	1.8	34.65	1945	13.143	0.16	NA	0.019	0.092	97.178	43.926
167	1	167	2.404	1.765	34.86	2314	13.178	0.194	NA	0.035	0.168	-96.793	166.029
168	1	168	2.383	1.748	35.07	1785	13.205	0.217	NA	0.027	0.129	-139.184	-42.391
169	1	169	2.422	1.714	35.28	1237	13.257	0.241	NA	0.051	0.245	-41.359	97.825
170	1	170	2.525	1.809	35.49	1762	13.397	0.157	NA	0.141	0.67	42.757	84.116
171	1	171	2.49	1.755	35.7	2047	13.462	0.199	NA	0.064	0.306	-122.847	-165.604
172	1	172	2.493	1.729	35.91	2124	13.488	0.225	NA	0.026	0.125	-83.716	39.13
173	1	173	2.491	1.812	36.12	2700	13.571	0.143	NA	0.083	0.396	91.577	175.294
174	1	174	2.443	1.782	36.33	1627	13.628	0.171	NA	0.057	0.272	-147.379	121.044
175	1	175	2.447	1.76	36.54	1333	13.65	0.192	NA	0.022	0.105	-78.871	68.508
176	1	176	2.402	1.822	36.75	1480	13.727	0.142	NA	0.076	0.363	125.972	-155.157
177	1	177	2.403	1.683	36.96	1992	13.865	0.275	NA	0.139	0.661	-89.838	144.19
178	1	178	2.455	1.698	37.17	1988	13.919	0.254	NA	0.054	0.257	15.99	105.828
179	1	179	2.305	1.796	37.38	3161	14.098	0.219	NA	0.179	0.853	146.548	130.558
180	1	180	2.359	1.804	37.59	2088	14.153	0.179	NA	0.054	0.257	7.973	-138.575
181	1	181	2.474	1.806	37.8	2146	14.268	0.146	NA	0.115	0.548	1.075	-6.898
182	1	182	2.384	1.831	38.01	3462	14.361	0.142	NA	0.093	0.444	164.429	163.353
183	1	183	2.423	1.792	38.22	3338	14.416	0.163	NA	0.055	0.262	-44.875	150.697
184	1	184	2.418	1.835	38.43	4189	14.459	0.123	NA	0.044	0.208	97.113	141.988
185	1	185	2.33	1.945	38.64	7042	14.6	0.13	NA	0.14	0.668	128.689	31.576
186	1	186	2.409	1.921	38.85	5286	14.682	0.059	NA	0.082	0.392	-17.035	-145.724
187	1	187	2.395	1.931	39.06	5339	14.699	0.067	NA	0.017	0.081	142.609	159.645
188	1	188	2.362	1.976	39.27	6301	14.755	0.101	NA	0.056	0.266	126.505	-16.104
189	1	189	2.355	2.056	39.48	6327	14.835	0.148	NA	0.08	0.383	95.14	-31.365
190	1	190	2.341	2.012	39.69	8268	14.881	0.133	NA	0.046	0.22	-107.755	157.105
191	1	191	2.278	2.064	39.9	4663	14.962	0.213	NA	0.081	0.384	140.445	-111.8
192	1	192	2.294	2.055	40.11	5977	14.98	0.195	NA	0.018	0.084	-28.14	-168.585
193	1	193	2.372	1.972	40.32	8066	15.094	0.09	NA	0.114	0.543	-47.059	-18.919
194	1	194	2.253	1.892	40.53	4573	15.237	0.215	NA	0.143	0.68	-146.014	-98.955
195	1	195	2.178	1.989	40.74	5433	15.359	0.284	NA	0.123	0.584	127.675	-86.311
196	1	196	2.211	1.924	40.95	5420	15.432	0.25	NA	0.073	0.348	-63.122	169.203
197	1	197	2.152	2.004	41.16	6905	15.532	0.311	NA	0.099	0.473	126.313	-170.565
198	1	198	2.148	2.027	41.37	7449	15.556	0.32	NA	0.024	0.113	100.487	-25.827
199	1	199	2.396	1.883	41.58	2848	15.842	0.093	NA	0.286	1.363	-30.186	-130.673
200	1	200	2.306	1.956	41.79	4795	15.957	0.153	NA	0.115	0.547	141.054	171.24
