# Supplementary material for: Random sub-diffusion and capture of genes by the nuclear pore reduces dynamics and coordinates inter-chromosomal movement
Source: eLife. 2021 May 18;10:e66238. doi: 10.7554/eLife.66238 (PMC8195609; doi:10.7554/eLife.66238)
Supplement: Figure 6—source data 1. [file elife-66238-fig6-data1.zip › CLUST_DB/CLUST_HIS4dN2dip_MinusH/200103_QuickCap_HIS4dN2dip_MinusH_Pri_02.csv]

Nr	TID	PID	x [micron]	y [micron]	t [sec]	I [val]	Len [micron]	D2S [micron]	D2R [micron]	D2P [micron]	v [micron/sec]	α [deg]	Δα [deg]
1	1	1	2.048	2.591	0	5149	0	0	NA	NA	NA	NA	NA
2	1	2	2.057	2.487	0.21	6314	0.104	0.104	NA	0.104	0.497	-84.581	NA
3	1	3	2.045	2.534	0.42	4128	0.153	0.057	NA	0.049	0.232	104.287	-171.132
4	1	4	2.025	2.545	0.63	6348	0.176	0.051	NA	0.023	0.11	152.122	47.834
5	1	5	2.073	2.542	0.84	7310	0.224	0.055	NA	0.048	0.229	-3.789	-155.911
6	1	6	2.06	2.592	1.05	4895	0.277	0.012	NA	0.052	0.249	104.991	108.78
7	1	7	2.062	2.605	1.26	5625	0.289	0.02	NA	0.012	0.059	80.288	-24.703
8	1	8	1.993	2.594	1.47	5414	0.358	0.054	NA	0.069	0.329	-171.338	108.373
9	1	9	2.002	2.587	1.68	5000	0.369	0.046	NA	0.011	0.054	-41.243	130.095
10	1	10	2.026	2.611	1.89	2327	0.403	0.03	NA	0.034	0.162	45.419	86.662
11	1	11	2.014	2.614	2.1	5224	0.416	0.041	NA	0.012	0.057	166.706	121.287
12	1	12	2.02	2.603	2.31	4136	0.428	0.03	NA	0.012	0.059	-58.019	135.275
13	1	13	2.071	2.601	2.52	4823	0.478	0.025	NA	0.05	0.239	-2.664	55.355
14	1	14	2.094	2.604	2.73	4725	0.501	0.048	NA	0.023	0.111	7.626	10.29
15	1	15	2.128	2.695	2.94	2890	0.599	0.132	NA	0.097	0.464	69.648	62.022
16	1	16	2.148	2.688	3.15	2617	0.621	0.14	NA	0.022	0.105	-19.065	-88.712
17	1	17	2.185	2.86	3.36	1772	0.796	0.302	NA	0.175	0.835	77.881	96.946
18	1	18	2.121	2.709	3.57	3579	0.96	0.139	NA	0.164	0.78	-113.269	168.85
19	1	19	2.101	2.58	3.78	6050	1.091	0.054	NA	0.131	0.623	-98.66	14.608
20	1	20	2.08	2.607	3.99	5177	1.125	0.036	NA	0.034	0.164	127.768	-133.571
21	1	21	2.049	2.628	4.2	6515	1.162	0.037	NA	0.037	0.178	145.369	17.6
22	1	22	2.075	2.639	4.41	6120	1.19	0.055	NA	0.028	0.134	22.904	-122.465
23	1	23	2.091	2.644	4.62	5883	1.207	0.068	NA	0.017	0.079	16.301	-6.603
24	1	24	2.107	2.573	4.83	4593	1.28	0.062	NA	0.073	0.345	-77.092	-93.393
25	1	25	2.093	2.575	5.04	6301	1.294	0.048	NA	0.015	0.069	174.816	-108.092
26	1	26	2.073	2.552	5.25	6651	1.324	0.046	NA	0.03	0.142	-131.041	54.143
27	1	27	2.069	2.651	5.46	3025	1.422	0.063	NA	0.099	0.47	92.2	-136.76
28	1	28	2.045	2.767	5.67	3417	1.541	0.176	NA	0.119	0.566	101.784	9.584
29	1	29	2.06	2.674	5.88	4904	1.636	0.084	NA	0.094	0.448	-80.503	177.713
30	1	30	2.091	2.698	6.09	4151	1.674	0.115	NA	0.038	0.183	37.882	118.385
31	1	31	2.158	2.727	6.3	4511	1.747	0.175	NA	0.073	0.348	23.253	-14.629
32	1	32	2.109	2.875	6.51	2158	1.904	0.291	NA	0.157	0.746	108.42	85.167
33	1	33	2.127	2.703	6.72	3594	2.077	0.138	NA	0.173	0.824	-83.796	167.783
34	1	34	2.049	2.956	6.93	1243	2.341	0.364	NA	0.264	1.258	107.238	-168.965
35	1	35	2.101	3.069	7.14	1324	2.466	0.481	NA	0.125	0.595	65.425	-41.813
36	1	36	2.154	3.029	7.35	1817	2.533	0.45	NA	0.067	0.317	-37.508	-102.933
37	1	37	1.984	2.9	7.56	2984	2.746	0.315	NA	0.214	1.017	-142.824	-105.315
38	1	38	2.136	2.93	7.77	1499	2.902	0.35	NA	0.155	0.74	11.383	154.206
39	1	39	2.087	2.972	7.98	1307	2.966	0.383	NA	0.064	0.305	139.544	128.161
40	1	40	2.077	2.855	8.19	2688	3.083	0.265	NA	0.117	0.559	-95.057	125.399
41	1	41	2.165	2.987	8.4	1320	3.242	0.413	NA	0.159	0.757	56.313	151.37
42	1	42	2.219	3.008	8.61	1307	3.3	0.451	NA	0.058	0.275	21.279	-35.034
43	1	43	2.189	2.972	8.82	1314	3.347	0.406	NA	0.047	0.224	-130.164	-151.443
44	1	44	2.171	3.023	9.03	1463	3.4	0.449	NA	0.054	0.256	108.994	-120.842
45	1	45	2.273	3.13	9.24	977	3.548	0.584	NA	0.148	0.703	46.267	-62.727
46	1	46	2.181	3.046	9.45	1832	3.672	0.474	NA	0.124	0.591	-137.798	175.935
47	1	47	2.029	2.944	9.66	2005	3.856	0.353	NA	0.184	0.876	-146.112	-8.314
48	1	48	2.202	2.92	9.87	959	4.031	0.364	NA	0.175	0.832	-7.654	138.458
49	1	49	2.187	2.842	10.08	2018	4.11	0.287	NA	0.079	0.378	-101.026	-93.373
50	1	50	2.099	2.811	10.29	2274	4.204	0.225	NA	0.094	0.445	-160.106	-59.079
51	1	51	2.091	2.858	10.5	2075	4.252	0.27	NA	0.048	0.227	99.721	-100.174
52	1	52	2.209	2.947	10.71	1994	4.4	0.391	NA	0.148	0.706	36.95	-62.77
53	1	53	2.16	2.864	10.92	1668	4.496	0.295	NA	0.096	0.458	-120.86	-157.81
54	1	54	2.204	3.018	11.13	1075	4.656	0.455	NA	0.16	0.764	73.959	-165.181
55	1	55	2.214	2.963	11.34	1395	4.713	0.407	NA	0.056	0.269	-80.182	-154.142
56	1	56	2.222	2.98	11.55	2039	4.732	0.426	NA	0.019	0.09	63.194	143.377
57	1	57	2.222	2.803	11.76	1489	4.908	0.275	NA	0.177	0.841	-90.05	-153.244
58	1	58	2.076	2.63	11.97	4678	5.135	0.048	NA	0.226	1.078	-130.339	-40.289
59	1	59	2.156	2.708	12.18	2491	5.246	0.159	NA	0.111	0.531	44.132	174.471
60	1	60	2.127	2.857	12.39	1508	5.398	0.278	NA	0.152	0.724	100.953	56.821
61	1	61	2.154	2.798	12.6	2939	5.464	0.233	NA	0.066	0.312	-65.07	-166.023
62	1	62	2.039	2.587	12.81	3065	5.704	0.009	NA	0.24	1.144	-118.6	-53.531
63	1	63	2.018	2.802	13.02	2291	5.92	0.213	NA	0.216	1.029	95.64	-145.759
64	1	64	2.108	2.866	13.23	1866	6.031	0.282	NA	0.111	0.528	35.444	-60.196
65	1	65	2.079	2.793	13.44	2124	6.11	0.205	NA	0.079	0.375	-111.759	-147.203
66	1	66	2.15	2.931	13.65	1154	6.265	0.355	NA	0.155	0.74	62.931	174.69
67	1	67	2.11	2.883	13.86	1672	6.328	0.298	NA	0.063	0.3	-129.226	167.842
68	1	68	2.094	2.78	14.07	2056	6.433	0.194	NA	0.104	0.497	-98.901	30.326
69	1	69	2.139	2.932	14.28	1472	6.591	0.353	NA	0.159	0.756	73.542	172.443
70	1	70	2.181	3.059	14.49	1442	6.725	0.487	NA	0.134	0.638	71.594	-1.948
71	1	71	2.075	2.85	14.7	2184	6.96	0.26	NA	0.235	1.119	-116.926	171.48
72	1	72	2.088	2.703	14.91	5184	7.107	0.119	NA	0.147	0.701	-84.95	31.976
73	1	73	2.114	2.827	15.12	2579	7.234	0.245	NA	0.127	0.603	78.026	162.977
74	1	74	2.069	2.797	15.33	1751	7.288	0.207	NA	0.054	0.257	-146.526	135.448
75	1	75	2.08	2.806	15.54	1474	7.302	0.217	NA	0.014	0.067	39.396	-174.078
76	1	76	2.15	3.023	15.75	1388	7.53	0.444	NA	0.228	1.088	72.084	32.688
77	1	77	2.068	2.863	15.96	2453	7.711	0.272	NA	0.18	0.859	-116.955	170.961
78	1	78	2.025	2.724	16.17	1969	7.856	0.135	NA	0.145	0.691	-107.342	9.613
79	1	79	2.016	2.907	16.38	1578	8.04	0.318	NA	0.184	0.874	92.987	-159.671
80	1	80	2.072	2.849	16.59	2297	8.121	0.259	NA	0.081	0.386	-46.116	-139.103
81	1	81	2.055	2.847	16.8	1740	8.137	0.256	NA	0.017	0.079	-173.656	-127.54
82	1	82	2.018	2.907	17.01	2137	8.207	0.317	NA	0.07	0.333	122.003	-64.341
83	1	83	2.146	2.981	17.22	2314	8.356	0.403	NA	0.149	0.707	30.182	-91.82
84	1	84	2.145	3.011	17.43	1130	8.385	0.431	NA	0.029	0.14	92.701	62.519
85	1	85	2.014	2.913	17.64	1887	8.549	0.324	NA	0.163	0.778	-143.376	123.922
86	1	86	2.088	3.02	17.85	1463	8.678	0.43	NA	0.13	0.619	55.05	-161.573
87	1	87	2.044	2.746	18.06	3423	8.956	0.155	NA	0.277	1.319	-99.254	-154.304
88	1	88	2.154	3.003	18.27	1331	9.235	0.426	NA	0.28	1.332	66.702	165.956
89	1	89	2.139	2.93	18.48	1393	9.31	0.351	NA	0.075	0.355	-101.83	-168.532
90	1	90	2.104	2.861	18.69	1875	9.387	0.276	NA	0.077	0.369	-117.36	-15.53
91	1	91	1.998	2.786	18.9	2997	9.517	0.201	NA	0.13	0.618	-144.602	-27.242
92	1	92	2.031	2.888	19.11	2178	9.624	0.298	NA	0.107	0.511	72.018	-143.381
93	1	93	2.072	2.944	19.32	2199	9.694	0.354	NA	0.07	0.331	53.47	-18.548
94	1	94	2.134	2.961	19.53	1668	9.757	0.38	NA	0.063	0.302	15.425	-38.045
95	1	95	2.051	2.882	19.74	2272	9.871	0.291	NA	0.114	0.543	-136.262	-151.686
96	1	96	2.019	2.828	19.95	3315	9.935	0.238	NA	0.063	0.302	-120.812	15.45
97	1	97	2.076	2.918	20.16	2186	10.042	0.328	NA	0.107	0.509	57.378	178.19
98	1	98	1.998	2.767	20.37	4138	10.212	0.183	NA	0.17	0.809	-117.348	-174.726
99	1	99	1.979	2.77	20.58	5911	10.231	0.192	NA	0.019	0.092	169.337	-73.315
100	1	100	2.008	2.722	20.79	7671	10.288	0.136	NA	0.057	0.269	-59.65	131.013
101	1	101	2	2.792	21	4812	10.359	0.207	NA	0.071	0.338	96.123	155.774
102	1	102	2.048	2.777	21.21	4142	10.409	0.186	NA	0.05	0.239	-17.55	-113.673
103	1	103	1.958	2.787	21.42	6208	10.5	0.216	NA	0.091	0.434	173.623	-168.828
104	1	104	1.985	2.791	21.63	3302	10.528	0.209	NA	0.028	0.131	6.998	-166.625
105	1	105	2.034	2.943	21.84	3236	10.688	0.352	NA	0.16	0.763	72.09	65.092
106	1	106	2.05	2.835	22.05	2916	10.797	0.244	NA	0.109	0.518	-81.767	-153.857
107	1	107	2.168	2.912	22.26	2109	10.937	0.342	NA	0.14	0.669	32.839	114.606
108	1	108	2.198	3.013	22.47	1418	11.043	0.448	NA	0.106	0.503	73.405	40.567
109	1	109	2.062	2.898	22.68	1998	11.221	0.307	NA	0.178	0.847	-139.645	146.95
110	1	110	2.074	2.789	22.89	3701	11.33	0.199	NA	0.11	0.522	-83.853	55.792
111	1	111	2.099	2.746	23.1	8371	11.379	0.163	NA	0.049	0.233	-59.852	24.001
112	1	112	2.087	2.753	23.31	4992	11.393	0.166	NA	0.014	0.066	151.102	-149.046
113	1	113	2.144	2.916	23.52	2240	11.566	0.339	NA	0.173	0.823	70.525	-80.576
114	1	114	2.212	3.08	23.73	2105	11.744	0.516	NA	0.178	0.847	67.534	-2.991
115	1	115	2.062	2.882	23.94	2276	11.992	0.291	NA	0.249	1.184	-127.057	165.409
116	1	116	2.05	2.78	24.15	5930	12.094	0.189	NA	0.102	0.486	-96.733	30.323
117	1	117	2.056	2.812	24.36	5826	12.126	0.221	NA	0.032	0.152	79.516	176.25
118	1	118	1.998	2.844	24.57	2771	12.193	0.257	NA	0.067	0.317	151.513	71.996
119	1	119	2.003	2.914	24.78	5809	12.264	0.326	NA	0.071	0.336	85.867	-65.645
120	1	120	1.938	2.891	24.99	5053	12.332	0.32	NA	0.068	0.326	-160.712	113.421
121	1	121	1.951	2.904	25.2	7008	12.35	0.328	NA	0.018	0.087	44.591	-154.698
122	1	122	1.915	2.889	25.41	6210	12.389	0.327	NA	0.039	0.187	-157.982	157.427
123	1	123	1.927	2.865	25.62	8032	12.417	0.299	NA	0.027	0.131	-62.961	95.021
124	1	124	1.916	2.898	25.83	6572	12.452	0.334	NA	0.035	0.166	107.935	170.896
125	1	125	1.901	2.92	26.04	8262	12.479	0.36	NA	0.027	0.129	125.922	17.986
126	1	126	1.81	2.934	26.25	6553	12.571	0.417	NA	0.092	0.438	171.096	45.174
127	1	127	1.86	2.904	26.46	6267	12.629	0.365	NA	0.059	0.279	-31.064	157.84
128	1	128	1.849	2.881	26.67	5408	12.655	0.351	NA	0.026	0.122	-115.227	-84.164
129	1	129	1.876	2.899	26.88	6269	12.687	0.353	NA	0.032	0.154	34.802	150.029
130	1	130	1.889	2.917	27.09	4409	12.709	0.362	NA	0.022	0.106	52.427	17.626
131	1	131	1.799	2.888	27.3	5021	12.804	0.387	NA	0.095	0.453	-162.055	145.517
132	1	132	1.755	2.97	27.51	6400	12.898	0.479	NA	0.093	0.445	117.907	-80.038
133	1	133	1.816	2.989	27.72	4125	12.962	0.461	NA	0.064	0.303	17.358	-100.549
134	1	134	1.752	3.009	27.93	4735	13.029	0.512	NA	0.067	0.32	162.582	145.225
135	1	135	1.753	2.954	28.14	5491	13.084	0.468	NA	0.055	0.263	-89.076	108.342
136	1	136	1.807	3.003	28.35	3633	13.157	0.477	NA	0.073	0.348	41.74	130.815
137	1	137	1.782	2.99	28.56	5740	13.185	0.479	NA	0.028	0.133	-152.738	165.522
138	1	138	1.795	2.994	28.77	5937	13.198	0.476	NA	0.013	0.062	19.227	171.966
139	1	139	1.794	3.041	28.98	4422	13.245	0.517	NA	0.047	0.224	90.377	71.15
140	1	140	1.822	3.058	29.19	7908	13.278	0.518	NA	0.033	0.156	30.614	-59.763
141	1	141	1.817	3.12	29.4	6965	13.34	0.577	NA	0.062	0.294	95.276	64.662
142	1	142	1.875	3.104	29.61	6248	13.4	0.541	NA	0.06	0.287	-14.669	-109.945
143	1	143	1.858	3.069	29.82	7624	13.439	0.514	NA	0.039	0.188	-116.051	-101.382
144	1	144	1.85	3.044	30.03	7014	13.465	0.495	NA	0.026	0.122	-107.841	8.21
145	1	145	1.799	3.088	30.24	8061	13.532	0.555	NA	0.067	0.317	139.602	-112.557
146	1	146	1.849	3.088	30.45	7142	13.581	0.535	NA	0.05	0.236	-0.087	-139.689
147	1	147	1.822	3.077	30.66	8465	13.61	0.535	NA	0.029	0.136	-157.781	-157.694
148	1	148	1.833	3.015	30.87	7562	13.673	0.475	NA	0.063	0.3	-80.384	77.397
149	1	149	1.795	3.036	31.08	6594	13.716	0.511	NA	0.043	0.206	150.963	-128.653
150	1	150	1.835	3.026	31.29	6613	13.758	0.484	NA	0.042	0.198	-13.48	-164.442
151	1	151	1.825	3.072	31.5	7411	13.804	0.53	NA	0.047	0.223	102.897	116.377
152	1	152	1.792	3.064	31.71	6254	13.839	0.537	NA	0.034	0.163	-166.411	90.691
153	1	153	1.78	3.043	31.92	8411	13.862	0.525	NA	0.024	0.114	-118.889	47.523
154	1	154	1.791	2.997	32.13	6828	13.91	0.48	NA	0.047	0.226	-76.476	42.412
155	1	155	1.735	3.029	32.34	5804	13.974	0.538	NA	0.064	0.306	150.005	-133.519
156	1	156	1.734	3.033	32.55	7020	13.978	0.542	NA	0.004	0.02	108.39	-41.616
157	1	157	1.761	3.079	32.76	6478	14.032	0.566	NA	0.054	0.256	59.968	-48.421
158	1	158	1.802	3.016	32.97	6237	14.107	0.491	NA	0.075	0.357	-56.937	-116.905
159	1	159	1.787	3.105	33.18	7737	14.197	0.576	NA	0.09	0.429	99.66	156.597
160	1	160	1.748	3.091	33.39	7447	14.239	0.583	NA	0.042	0.199	-159.875	100.465
161	1	161	1.713	3.06	33.6	5747	14.285	0.576	NA	0.046	0.219	-138.818	21.057
162	1	162	1.698	3.077	33.81	7340	14.308	0.599	NA	0.023	0.107	132.618	-88.564
163	1	163	1.708	3.069	34.02	5698	14.32	0.586	NA	0.013	0.062	-41.304	-173.921
164	1	164	1.717	3.041	34.23	4949	14.349	0.559	NA	0.029	0.138	-71.063	-29.76
165	1	165	1.685	3.024	34.44	6694	14.386	0.565	NA	0.037	0.174	-151.927	-80.864
166	1	166	1.723	3.028	34.65	5958	14.424	0.544	NA	0.038	0.183	5.583	157.51
167	1	167	1.747	3.01	34.86	8063	14.454	0.515	NA	0.03	0.143	-36.94	-42.523
168	1	168	1.79	3.001	35.07	6766	14.498	0.484	NA	0.044	0.209	-11.912	25.029
169	1	169	1.815	3.014	35.28	6344	14.527	0.482	NA	0.029	0.137	26.913	38.824
170	1	170	1.756	3.025	35.49	5740	14.588	0.523	NA	0.061	0.289	169.648	142.735
171	1	171	1.771	3.025	35.7	5951	14.603	0.515	NA	0.015	0.073	2.911	-166.737
172	1	172	1.728	3.053	35.91	5544	14.654	0.562	NA	0.052	0.246	147.419	144.508
173	1	173	1.762	3.046	36.12	6651	14.69	0.537	NA	0.035	0.167	-11.522	-158.941
174	1	174	1.762	3.081	36.33	7165	14.725	0.567	NA	0.035	0.167	89.579	101.101
175	1	175	1.741	3.038	36.54	7167	14.773	0.542	NA	0.048	0.228	-116.014	154.407
176	1	176	1.791	3.038	36.75	5887	14.823	0.515	NA	0.05	0.239	-0.339	115.675
177	1	177	1.816	3.013	36.96	4985	14.858	0.482	NA	0.035	0.165	-45.682	-45.343
178	1	178	1.765	3.009	37.17	7878	14.908	0.505	NA	0.051	0.241	-175.813	-130.131
179	1	179	1.734	3.018	37.38	7052	14.941	0.53	NA	0.033	0.155	165.144	-19.043
180	1	180	1.74	3.04	37.59	5410	14.964	0.544	NA	0.023	0.111	73.596	-91.548
181	1	181	1.712	3.059	37.8	10542	14.998	0.576	NA	0.034	0.162	145.907	72.311
182	1	182	1.734	3.03	38.01	7950	15.035	0.54	NA	0.036	0.173	-53.37	160.723
183	1	183	1.752	3.029	38.22	6619	15.053	0.529	NA	0.019	0.089	-1.347	52.022
184	1	184	1.744	3.013	38.43	9898	15.072	0.52	NA	0.019	0.088	-118.275	-116.927
185	1	185	1.715	3.05	38.64	6545	15.119	0.567	NA	0.047	0.223	128.066	-113.659
186	1	186	1.71	3.036	38.85	6647	15.133	0.559	NA	0.015	0.07	-109.9	122.033
187	1	187	1.665	3.073	39.06	6368	15.191	0.615	NA	0.058	0.275	140.956	-109.144
188	1	188	1.734	3.065	39.27	6391	15.26	0.568	NA	0.069	0.331	-6.481	-147.437
189	1	189	1.737	3.04	39.48	7008	15.285	0.546	NA	0.025	0.119	-83.225	-76.744
190	1	190	1.797	3.024	39.69	7074	15.347	0.5	NA	0.062	0.296	-14.818	68.407
191	1	191	1.822	2.953	39.9	5676	15.423	0.426	NA	0.076	0.36	-70.522	-55.705
192	1	192	1.821	2.956	40.11	6649	15.426	0.43	NA	0.004	0.017	115.242	-174.235
193	1	193	1.805	2.981	40.32	9177	15.455	0.459	NA	0.029	0.137	121.738	6.495
194	1	194	1.809	2.934	40.53	6148	15.502	0.418	NA	0.047	0.223	-85.505	152.758
195	1	195	1.791	2.95	40.74	6278	15.526	0.441	NA	0.024	0.114	138.041	-136.454
196	1	196	1.796	2.918	40.95	8785	15.558	0.412	NA	0.032	0.153	-81.673	140.285
197	1	197	1.738	2.932	41.16	7665	15.618	0.461	NA	0.06	0.286	166.498	-111.829
198	1	198	1.81	2.929	41.37	5783	15.69	0.414	NA	0.072	0.343	-2.057	-168.555
199	1	199	1.844	2.943	41.58	7236	15.727	0.407	NA	0.037	0.174	22.465	24.522
200	1	200	1.803	2.94	41.79	6664	15.768	0.427	NA	0.041	0.196	-175.774	161.761
