# Supplementary material for: Random sub-diffusion and capture of genes by the nuclear pore reduces dynamics and coordinates inter-chromosomal movement
Source: eLife. 2021 May 18;10:e66238. doi: 10.7554/eLife.66238 (PMC8195609; doi:10.7554/eLife.66238)
Supplement: Figure 6—source data 1. [file elife-66238-fig6-data1.zip › CLUST_DB/CLUST_HIS4dN2dip_MinusH/200103_QuickCap_HIS4dN2dip_MinusH_Pri_03.csv]

Nr	TID	PID	x [micron]	y [micron]	t [sec]	I [val]	Len [micron]	D2S [micron]	D2R [micron]	D2P [micron]	v [micron/sec]	α [deg]	Δα [deg]
1	1	1	2.12	2.404	0	3991	0	0	NA	NA	NA	NA	NA
2	1	2	2.075	2.463	0.21	4153	0.074	0.074	NA	0.074	0.354	127.938	NA
3	1	3	2.13	2.444	0.42	3176	0.133	0.041	NA	0.059	0.279	-18.676	-146.615
4	1	4	2.207	2.485	0.63	2560	0.22	0.119	NA	0.087	0.416	28.372	47.048
5	1	5	2.292	2.478	0.84	1892	0.306	0.187	NA	0.085	0.406	-4.88	-33.252
6	1	6	2.193	2.47	1.05	2062	0.405	0.098	NA	0.1	0.475	-175.546	-170.666
7	1	7	2.247	2.517	1.26	2013	0.477	0.17	NA	0.072	0.342	40.66	-143.794
8	1	8	2.273	2.533	1.47	2532	0.507	0.2	NA	0.03	0.144	32.493	-8.167
9	1	9	2.367	2.64	1.68	1757	0.65	0.342	NA	0.143	0.681	48.474	15.981
10	1	10	2.235	2.513	1.89	2559	0.834	0.158	NA	0.184	0.876	-135.965	175.56
11	1	11	2.31	2.583	2.1	1813	0.937	0.261	NA	0.103	0.489	43.556	179.521
12	1	12	2.429	2.705	2.31	1102	1.107	0.431	NA	0.17	0.81	45.547	1.991
13	1	13	2.324	2.611	2.52	1802	1.248	0.29	NA	0.14	0.669	-138.34	176.113
14	1	14	2.409	2.565	2.73	1529	1.344	0.331	NA	0.097	0.46	-28.326	110.014
15	1	15	2.337	2.604	2.94	1192	1.426	0.295	NA	0.082	0.391	151.62	179.946
16	1	16	2.408	2.654	3.15	1753	1.514	0.382	NA	0.087	0.416	34.895	-116.725
17	1	17	2.435	2.677	3.36	1260	1.549	0.417	NA	0.035	0.167	41.102	6.207
18	1	18	2.302	2.632	3.57	1915	1.689	0.291	NA	0.14	0.667	-160.859	158.039
19	1	19	2.401	2.54	3.78	1137	1.823	0.312	NA	0.135	0.642	-42.626	118.233
20	1	20	2.33	2.636	3.99	2248	1.943	0.313	NA	0.12	0.569	126.548	169.174
21	1	21	2.35	2.603	4.2	1493	1.981	0.304	NA	0.038	0.183	-59.428	174.024
22	1	22	2.394	2.675	4.41	1503	2.066	0.385	NA	0.084	0.402	58.523	117.951
23	1	23	2.287	2.636	4.62	1604	2.18	0.285	NA	0.114	0.543	-159.855	141.622
24	1	24	2.308	2.592	4.83	1540	2.229	0.265	NA	0.049	0.233	-64.671	95.184
25	1	25	2.393	2.661	5.04	1623	2.339	0.375	NA	0.11	0.525	39.2	103.872
26	1	26	2.285	2.555	5.25	1757	2.491	0.223	NA	0.152	0.723	-135.324	-174.525
27	1	27	2.278	2.523	5.46	1890	2.523	0.198	NA	0.032	0.154	-102.72	32.604
28	1	28	2.278	2.575	5.67	1567	2.575	0.233	NA	0.052	0.247	89.903	-167.377
29	1	29	2.312	2.608	5.88	1273	2.623	0.28	NA	0.048	0.226	45.277	-44.625
30	1	30	2.309	2.581	6.09	1079	2.65	0.258	NA	0.028	0.131	-96.793	-142.07
31	1	31	2.332	2.62	6.3	1422	2.696	0.303	NA	0.046	0.218	59.324	156.116
32	1	32	2.214	2.546	6.51	1143	2.835	0.17	NA	0.139	0.662	-147.763	152.914
33	1	33	2.255	2.622	6.72	2220	2.921	0.256	NA	0.086	0.41	61.937	-150.3
34	1	34	2.3	2.578	6.93	1224	2.984	0.25	NA	0.063	0.302	-44.597	-106.534
35	1	35	2.235	2.526	7.14	1599	3.068	0.167	NA	0.083	0.397	-141.308	-96.711
36	1	36	2.258	2.544	7.35	1463	3.097	0.196	NA	0.029	0.14	39.541	-179.15
37	1	37	2.272	2.599	7.56	838	3.154	0.247	NA	0.057	0.27	75.288	35.747
38	1	38	2.254	2.564	7.77	1785	3.194	0.208	NA	0.04	0.189	-117.353	167.359
39	1	39	2.336	2.604	7.98	1265	3.286	0.295	NA	0.092	0.438	26.035	143.388
40	1	40	2.266	2.631	8.19	1439	3.361	0.269	NA	0.075	0.358	159.642	133.607
41	1	41	2.41	2.649	8.4	1192	3.507	0.38	NA	0.146	0.693	7.446	-152.197
42	1	42	2.278	2.546	8.61	1661	3.674	0.212	NA	0.168	0.798	-141.98	-149.425
43	1	43	2.247	2.63	8.82	1358	3.763	0.259	NA	0.089	0.424	110.391	-107.63
44	1	44	2.229	2.554	9.03	2156	3.841	0.185	NA	0.078	0.37	-103.79	145.82
45	1	45	2.268	2.549	9.24	1414	3.881	0.207	NA	0.04	0.191	-8.074	95.716
46	1	46	2.372	2.595	9.45	1747	3.994	0.316	NA	0.114	0.541	23.92	31.993
47	1	47	2.418	2.697	9.66	1427	4.107	0.418	NA	0.112	0.534	66.061	42.142
48	1	48	2.416	2.679	9.87	1373	4.125	0.404	NA	0.018	0.088	-94.823	-160.884
49	1	49	2.315	2.525	10.08	1250	4.309	0.229	NA	0.184	0.878	-123.159	-28.336
50	1	50	2.298	2.61	10.29	1732	4.397	0.272	NA	0.088	0.417	101.495	-135.346
51	1	51	2.257	2.496	10.5	1215	4.518	0.165	NA	0.121	0.577	-109.984	148.52
52	1	52	2.332	2.596	10.71	1659	4.643	0.286	NA	0.125	0.595	52.935	162.919
53	1	53	2.237	2.576	10.92	1397	4.74	0.208	NA	0.097	0.461	-168.023	139.043
54	1	54	2.343	2.531	11.13	1192	4.855	0.256	NA	0.115	0.548	-23.313	144.71
55	1	55	2.26	2.519	11.34	981	4.938	0.181	NA	0.083	0.397	-171.708	-148.395
56	1	56	2.356	2.529	11.55	1222	5.035	0.267	NA	0.097	0.46	6.296	178.004
57	1	57	2.223	2.534	11.76	1224	5.168	0.166	NA	0.133	0.634	177.786	171.49
58	1	58	2.349	2.534	11.97	1329	5.294	0.263	NA	0.126	0.6	-0.087	-177.873
59	1	59	2.207	2.483	12.18	1531	5.445	0.117	NA	0.151	0.72	-160.37	-160.282
60	1	60	2.181	2.428	12.39	2308	5.507	0.065	NA	0.062	0.293	-115.244	45.125
61	1	61	2.392	2.504	12.6	1659	5.731	0.289	NA	0.225	1.069	19.952	135.197
62	1	62	2.318	2.582	12.81	1734	5.838	0.266	NA	0.107	0.509	133.474	113.522
63	1	63	2.317	2.578	13.02	1243	5.842	0.263	NA	0.004	0.018	-114.335	112.191
64	1	64	2.329	2.574	13.23	1659	5.855	0.269	NA	0.013	0.063	-18.697	95.639
65	1	65	2.233	2.55	13.44	2329	5.955	0.184	NA	0.099	0.473	-165.714	-147.018
66	1	66	2.305	2.599	13.65	1781	6.042	0.269	NA	0.088	0.417	34.287	-159.999
67	1	67	2.319	2.567	13.86	1363	6.077	0.257	NA	0.035	0.165	-67.412	-101.699
68	1	68	2.278	2.522	14.07	1218	6.137	0.197	NA	0.06	0.287	-131.999	-64.587
69	1	69	2.29	2.533	14.28	1582	6.153	0.213	NA	0.015	0.073	43.017	175.017
70	1	70	2.232	2.515	14.49	2152	6.213	0.157	NA	0.061	0.288	-163.312	153.671
71	1	71	2.269	2.482	14.7	1158	6.263	0.168	NA	0.05	0.237	-41.592	121.72
72	1	72	2.219	2.523	14.91	3549	6.326	0.155	NA	0.064	0.303	140.737	-177.671
73	1	73	2.119	2.378	15.12	3398	6.502	0.026	NA	0.176	0.838	-124.636	94.627
74	1	74	2.217	2.46	15.33	1757	6.629	0.111	NA	0.127	0.604	40.102	164.738
75	1	75	2.273	2.568	15.54	1260	6.751	0.224	NA	0.122	0.581	62.559	22.457
76	1	76	2.171	2.401	15.75	1216	6.947	0.051	NA	0.196	0.932	-121.211	176.23
77	1	77	2.149	2.482	15.96	1627	7.031	0.083	NA	0.084	0.401	105.581	-133.208
78	1	78	2.296	2.52	16.17	1683	7.183	0.21	NA	0.152	0.723	14.778	-90.803
79	1	79	2.354	2.503	16.38	1580	7.244	0.254	NA	0.061	0.292	-16.416	-31.194
80	1	80	2.193	2.527	16.59	2690	7.407	0.143	NA	0.163	0.776	171.409	-172.176
81	1	81	2.211	2.427	16.8	1115	7.509	0.094	NA	0.102	0.485	-79.945	108.647
82	1	82	2.182	2.311	17.01	1781	7.629	0.112	NA	0.12	0.569	-103.873	-23.928
83	1	83	2.25	2.457	17.22	2310	7.79	0.14	NA	0.161	0.766	65.011	168.883
84	1	84	2.287	2.465	17.43	1604	7.827	0.178	NA	0.038	0.179	12.89	-52.121
85	1	85	2.229	2.387	17.64	2086	7.925	0.109	NA	0.097	0.463	-126.928	-139.818
86	1	86	2.17	2.408	17.85	2363	7.987	0.05	NA	0.062	0.296	160.56	-72.512
87	1	87	2.312	2.365	18.06	2005	8.135	0.195	NA	0.148	0.705	-16.948	-177.508
88	1	88	2.219	2.555	18.27	1557	8.346	0.18	NA	0.211	1.006	116.029	132.977
89	1	89	2.254	2.496	18.48	1459	8.415	0.162	NA	0.069	0.328	-59.111	-175.14
90	1	90	2.257	2.419	18.69	1339	8.491	0.137	NA	0.076	0.363	-88.188	-29.077
91	1	91	2.171	2.423	18.9	1911	8.577	0.054	NA	0.086	0.407	177.488	-94.324
92	1	92	2.142	2.392	19.11	1378	8.62	0.025	NA	0.043	0.204	-133.498	49.014
93	1	93	2.238	2.39	19.32	2122	8.716	0.118	NA	0.096	0.457	-1.21	132.289
94	1	94	2.312	2.536	19.53	1952	8.879	0.232	NA	0.163	0.778	63.126	64.335
95	1	95	2.125	2.493	19.74	1900	9.07	0.09	NA	0.191	0.91	-167.177	129.697
96	1	96	2.18	2.44	19.95	1661	9.146	0.069	NA	0.076	0.363	-44.667	122.51
97	1	97	2.326	2.453	20.16	1431	9.293	0.211	NA	0.147	0.7	5.194	49.861
98	1	98	2.306	2.501	20.37	1745	9.344	0.209	NA	0.051	0.245	112.784	107.59
99	1	99	2.16	2.426	20.58	1896	9.508	0.045	NA	0.164	0.781	-153	94.216
100	1	100	2.189	2.405	20.79	1988	9.545	0.069	NA	0.036	0.174	-36.226	116.774
101	1	101	2.173	2.521	21	1220	9.663	0.128	NA	0.118	0.561	97.999	134.225
102	1	102	2.115	2.448	21.21	1593	9.756	0.044	NA	0.093	0.444	-128.339	133.662
103	1	103	2.151	2.445	21.42	2075	9.793	0.051	NA	0.036	0.174	-4.723	123.616
104	1	104	2.175	2.389	21.63	2380	9.853	0.057	NA	0.061	0.29	-67.014	-62.291
105	1	105	2.084	2.448	21.84	2355	9.962	0.057	NA	0.108	0.516	147.239	-145.747
106	1	106	2.249	2.571	22.05	1802	10.168	0.21	NA	0.206	0.979	36.758	-110.481
107	1	107	2.198	2.471	22.26	1823	10.279	0.103	NA	0.112	0.533	-116.718	-153.476
108	1	108	2.154	2.38	22.47	2116	10.381	0.041	NA	0.101	0.482	-116.187	0.531
109	1	109	2.214	2.49	22.68	1177	10.506	0.127	NA	0.126	0.598	61.287	177.474
110	1	110	2.155	2.469	22.89	2013	10.569	0.074	NA	0.063	0.3	-160.562	138.15
111	1	111	2.156	2.504	23.1	1939	10.604	0.106	NA	0.035	0.165	87.012	-112.426
112	1	112	2.142	2.505	23.31	2043	10.618	0.103	NA	0.014	0.067	176.41	89.398
113	1	113	2.157	2.485	23.52	2271	10.642	0.089	NA	0.024	0.116	-54.086	129.504
114	1	114	2.095	2.378	23.73	2067	10.766	0.037	NA	0.124	0.591	-120.069	-65.983
115	1	115	2.166	2.478	23.94	2118	10.889	0.087	NA	0.123	0.584	54.51	174.579
116	1	116	2.199	2.477	24.15	1514	10.922	0.107	NA	0.033	0.158	-1.013	-55.524
117	1	117	2.088	2.346	24.36	1627	11.094	0.066	NA	0.172	0.817	-130.297	-129.284
118	1	118	2.085	2.338	24.57	2566	11.103	0.075	NA	0.009	0.043	-108.127	22.17
119	1	119	2.064	2.4	24.78	1354	11.169	0.057	NA	0.066	0.316	108.88	-142.993
120	1	120	2.134	2.423	24.99	1516	11.243	0.023	NA	0.074	0.35	17.919	-90.962
121	1	121	2.18	2.484	25.2	1081	11.32	0.1	NA	0.077	0.366	52.646	34.727
122	1	122	2.244	2.442	25.41	1742	11.396	0.129	NA	0.077	0.365	-33.551	-86.197
123	1	123	2.122	2.44	25.62	1171	11.518	0.036	NA	0.122	0.58	-179.199	-145.648
124	1	124	2.104	2.317	25.83	2481	11.642	0.088	NA	0.124	0.591	-98.523	80.676
125	1	125	2.155	2.444	26.04	1717	11.779	0.053	NA	0.137	0.65	67.919	166.441
126	1	126	2.212	2.482	26.25	1277	11.847	0.12	NA	0.068	0.326	33.798	-34.12
127	1	127	2.237	2.517	26.46	1433	11.89	0.163	NA	0.043	0.206	54.324	20.526
128	1	128	2.153	2.372	26.67	2037	12.058	0.045	NA	0.168	0.798	-120.309	-174.633
129	1	129	2.159	2.464	26.88	2154	12.15	0.071	NA	0.092	0.439	86.376	-153.315
130	1	130	2.085	2.397	27.09	3718	12.249	0.036	NA	0.099	0.473	-137.525	136.099
131	1	131	2.198	2.37	27.3	2007	12.366	0.085	NA	0.116	0.553	-13.751	123.774
132	1	132	2.127	2.423	27.51	1580	12.454	0.021	NA	0.089	0.422	142.778	156.529
133	1	133	2.184	2.44	27.72	1284	12.514	0.074	NA	0.059	0.283	16.908	-125.871
134	1	134	2.148	2.47	27.93	2340	12.561	0.072	NA	0.047	0.225	141.042	124.134
135	1	135	2.134	2.445	28.14	2574	12.59	0.043	NA	0.029	0.138	-118.566	100.392
136	1	136	2.191	2.417	28.35	1952	12.653	0.071	NA	0.063	0.3	-25.672	92.894
137	1	137	2.22	2.546	28.56	1190	12.785	0.174	NA	0.132	0.629	77.157	102.829
138	1	138	2.211	2.513	28.77	1708	12.819	0.142	NA	0.034	0.162	-105.818	177.025
139	1	139	2.131	2.566	28.98	1866	12.914	0.162	NA	0.095	0.454	146.759	-107.423
140	1	140	2.236	2.507	29.19	1631	13.035	0.155	NA	0.12	0.574	-29.261	-176.021
141	1	141	2.22	2.432	29.4	1401	13.111	0.104	NA	0.076	0.362	-101.743	-72.481
142	1	142	2.224	2.448	29.61	1612	13.127	0.112	NA	0.016	0.075	77.975	179.718
143	1	143	2.244	2.476	29.82	1768	13.161	0.143	NA	0.034	0.164	54.414	-23.561
144	1	144	2.204	2.422	30.03	1563	13.228	0.085	NA	0.067	0.32	-126.432	179.155
145	1	145	2.141	2.51	30.24	1478	13.337	0.108	NA	0.109	0.517	125.361	-108.207
146	1	146	2.222	2.512	30.45	1401	13.418	0.149	NA	0.081	0.388	1.54	-123.821
147	1	147	2.201	2.517	30.66	1962	13.44	0.139	NA	0.022	0.104	166.969	165.429
148	1	148	2.113	2.499	30.87	2301	13.53	0.095	NA	0.09	0.429	-168.054	24.977
149	1	149	2.212	2.578	31.08	2696	13.658	0.197	NA	0.127	0.607	38.715	-153.232
150	1	150	2.142	2.489	31.29	3360	13.771	0.088	NA	0.114	0.541	-128.418	-167.132
151	1	151	2.202	2.526	31.5	1632	13.842	0.147	NA	0.071	0.338	31.216	159.634
152	1	152	2.198	2.52	31.71	1119	13.85	0.14	NA	0.007	0.035	-127.335	-158.551
153	1	153	2.107	2.365	31.92	2129	14.029	0.041	NA	0.179	0.855	-120.356	6.979
154	1	154	2.099	2.424	32.13	1888	14.089	0.03	NA	0.06	0.283	97.926	-141.718
155	1	155	2.119	2.523	32.34	1516	14.189	0.119	NA	0.101	0.48	78.675	-19.251
156	1	156	2.211	2.443	32.55	2325	14.311	0.098	NA	0.122	0.579	-41.091	-119.767
157	1	157	2.116	2.531	32.76	2751	14.44	0.127	NA	0.129	0.614	137.19	178.281
158	1	158	2.166	2.495	32.97	1657	14.501	0.102	NA	0.062	0.293	-35.991	-173.182
159	1	159	2.175	2.469	33.18	2220	14.529	0.085	NA	0.027	0.13	-69.363	-33.371
160	1	160	2.194	2.4	33.39	1621	14.6	0.074	NA	0.072	0.342	-74.555	-5.193
161	1	161	2.157	2.484	33.6	1553	14.692	0.088	NA	0.091	0.435	114.127	-171.317
162	1	162	2.118	2.385	33.81	1759	14.798	0.019	NA	0.106	0.505	-111.604	134.268
163	1	163	2.193	2.454	34.02	1674	14.9	0.089	NA	0.102	0.488	42.61	154.215
164	1	164	2.189	2.431	34.23	1659	14.924	0.074	NA	0.023	0.111	-99.716	-142.326
165	1	165	2.194	2.451	34.44	1651	14.944	0.088	NA	0.02	0.096	76.085	175.801
166	1	166	2.102	2.405	34.65	1892	15.046	0.018	NA	0.103	0.489	-153.553	130.362
167	1	167	2.106	2.328	34.86	1898	15.124	0.077	NA	0.078	0.369	-87.089	66.464
168	1	168	2.113	2.528	35.07	1058	15.325	0.125	NA	0.201	0.955	88.164	175.253
169	1	169	2.172	2.41	35.28	2231	15.457	0.052	NA	0.132	0.628	-63.393	-151.558
170	1	170	2.165	2.415	35.49	1913	15.465	0.046	NA	0.008	0.04	149.412	-147.194
171	1	171	2.152	2.444	35.7	3577	15.497	0.051	NA	0.032	0.15	113.419	-35.993
172	1	172	2.126	2.473	35.91	2101	15.536	0.069	NA	0.04	0.189	132.176	18.757
173	1	173	2.262	2.392	36.12	3598	15.695	0.142	NA	0.158	0.755	-30.83	-163.007
174	1	174	2.148	2.473	36.33	1941	15.834	0.074	NA	0.14	0.664	144.558	175.388
175	1	175	2.258	2.445	36.54	2530	15.948	0.144	NA	0.113	0.54	-13.85	-158.408
176	1	176	2.133	2.316	36.75	2446	16.128	0.089	NA	0.18	0.858	-134.018	-120.168
177	1	177	2.175	2.446	36.96	3840	16.264	0.069	NA	0.137	0.651	72.035	-153.947
178	1	178	2.139	2.416	37.17	2788	16.311	0.023	NA	0.046	0.221	-140.305	147.66
179	1	179	2.154	2.414	37.38	2894	16.326	0.035	NA	0.015	0.072	-10.865	129.44
180	1	180	2.108	2.346	37.59	3266	16.408	0.059	NA	0.082	0.389	-123.948	-113.083
181	1	181	2.183	2.395	37.8	3071	16.496	0.063	NA	0.089	0.423	33.431	157.38
182	1	182	2.153	2.391	38.01	4247	16.526	0.035	NA	0.03	0.141	-172.73	153.838
183	1	183	2.153	2.365	38.22	2690	16.552	0.051	NA	0.026	0.125	-91.248	81.482
184	1	184	2.127	2.459	38.43	1631	16.65	0.056	NA	0.098	0.466	104.915	-163.837
185	1	185	2.078	2.329	38.64	2713	16.79	0.086	NA	0.139	0.664	-110.95	144.135
186	1	186	2.164	2.387	38.85	2786	16.894	0.047	NA	0.104	0.496	33.717	144.667
187	1	187	2.123	2.462	39.06	3739	16.979	0.058	NA	0.085	0.406	118.6	84.883
188	1	188	2.143	2.498	39.27	2873	17.02	0.097	NA	0.041	0.196	61.8	-56.799
189	1	189	2.169	2.527	39.48	2114	17.059	0.132	NA	0.039	0.186	48.37	-13.431
190	1	190	2.124	2.414	39.69	2982	17.181	0.01	NA	0.122	0.581	-111.469	-159.839
191	1	191	2.144	2.398	39.9	2470	17.206	0.024	NA	0.025	0.119	-38.673	72.795
192	1	192	2.116	2.427	40.11	3135	17.247	0.023	NA	0.04	0.192	134.154	172.828
193	1	193	2.115	2.474	40.32	2854	17.294	0.07	NA	0.047	0.225	90.76	-43.394
194	1	194	2.159	2.44	40.53	2944	17.349	0.053	NA	0.055	0.264	-37.837	-128.597
195	1	195	2.143	2.465	40.74	2835	17.378	0.065	NA	0.029	0.139	122.67	160.507
196	1	196	2.239	2.383	40.95	4330	17.505	0.12	NA	0.126	0.6	-40.379	-163.049
197	1	197	2.14	2.45	41.16	1732	17.624	0.05	NA	0.12	0.569	145.806	-173.815
198	1	198	2.173	2.47	41.37	2265	17.663	0.085	NA	0.039	0.185	30.754	-115.052
199	1	199	2.133	2.419	41.58	2227	17.728	0.019	NA	0.065	0.312	-128.051	-158.805
200	1	200	2.251	2.452	41.79	2536	17.851	0.14	NA	0.123	0.586	15.811	143.862
