# Supplementary material for: Random sub-diffusion and capture of genes by the nuclear pore reduces dynamics and coordinates inter-chromosomal movement
Source: eLife. 2021 May 18;10:e66238. doi: 10.7554/eLife.66238 (PMC8195609; doi:10.7554/eLife.66238)
Supplement: Figure 6—source data 1. [file elife-66238-fig6-data1.zip › CLUST_DB/CLUST_HIS4dN2dip_MinusH/200103_QuickCap_HIS4dN2dip_MinusH_Pri_05.csv]

Nr	TID	PID	x [micron]	y [micron]	t [sec]	I [val]	Len [micron]	D2S [micron]	D2R [micron]	D2P [micron]	v [micron/sec]	α [deg]	Δα [deg]
1	1	1	1.34	1.952	0	7136	0	0	NA	NA	NA	NA	NA
2	1	2	1.339	1.946	0.21	6361	0.005	0.005	NA	0.005	0.025	-100.385	NA
3	1	3	1.351	1.955	0.42	6022	0.02	0.012	NA	0.015	0.071	37.234	137.618
4	1	4	1.38	2.001	0.63	9241	0.074	0.064	NA	0.054	0.257	57.156	19.922
5	1	5	1.433	2	0.84	7289	0.127	0.104	NA	0.052	0.25	-1.161	-58.317
6	1	6	1.385	2.023	1.05	7456	0.18	0.084	NA	0.053	0.251	154.405	155.566
7	1	7	1.399	2.016	1.26	5186	0.195	0.088	NA	0.015	0.072	-23.824	-178.229
8	1	8	1.403	1.991	1.47	6591	0.221	0.075	NA	0.026	0.124	-80.251	-56.426
9	1	9	1.433	1.996	1.68	5128	0.251	0.103	NA	0.03	0.142	10.128	90.379
10	1	10	1.421	1.991	1.89	3684	0.263	0.091	NA	0.012	0.059	-156.441	-166.569
11	1	11	1.173	1.912	2.1	3005	0.524	0.171	NA	0.261	1.241	-162.399	-5.958
12	1	12	1.202	1.922	2.31	2758	0.555	0.141	NA	0.031	0.147	19.315	-178.286
13	1	13	1.265	1.953	2.52	2762	0.625	0.074	NA	0.07	0.335	25.975	6.66
14	1	14	1.157	1.865	2.73	2457	0.765	0.203	NA	0.14	0.668	-140.773	-166.749
15	1	15	1.177	1.885	2.94	1755	0.794	0.176	NA	0.028	0.135	45.486	-173.741
16	1	16	1.133	1.894	3.15	2914	0.838	0.215	NA	0.045	0.213	167.62	122.135
17	1	17	1.22	1.915	3.36	2918	0.928	0.125	NA	0.09	0.426	13.402	-154.218
18	1	18	1.256	1.962	3.57	4575	0.987	0.084	NA	0.059	0.281	52.186	38.784
19	1	19	1.192	1.891	3.78	2988	1.082	0.16	NA	0.096	0.455	-132.431	175.383
20	1	20	1.319	1.946	3.99	6205	1.221	0.021	NA	0.139	0.662	23.425	155.856
21	1	21	1.257	1.933	4.2	3163	1.285	0.085	NA	0.064	0.305	-167.636	168.939
22	1	22	1.24	1.901	4.41	5924	1.321	0.112	NA	0.036	0.171	-116.932	50.704
23	1	23	1.242	1.88	4.62	2922	1.342	0.121	NA	0.021	0.1	-85.013	31.918
24	1	24	1.208	1.9	4.83	5489	1.382	0.142	NA	0.04	0.189	149.777	-125.21
25	1	25	1.249	1.914	5.04	3878	1.426	0.098	NA	0.044	0.209	19.597	-130.179
26	1	26	1.249	1.916	5.25	4394	1.427	0.098	NA	0.001	0.006	99.793	80.196
27	1	27	1.246	1.937	5.46	4072	1.449	0.095	NA	0.022	0.103	98.082	-1.711
28	1	28	1.251	1.858	5.67	4936	1.528	0.129	NA	0.079	0.378	-86.075	175.843
29	1	29	1.204	1.936	5.88	5732	1.62	0.137	NA	0.091	0.435	121.562	-152.363
30	1	30	1.088	1.845	6.09	3688	1.767	0.273	NA	0.147	0.7	-141.727	96.711
31	1	31	1.218	1.832	6.3	3347	1.897	0.171	NA	0.131	0.623	-5.824	135.904
32	1	32	1.159	1.838	6.51	5132	1.957	0.214	NA	0.06	0.285	173.985	179.808
33	1	33	1.092	1.794	6.72	3694	2.037	0.294	NA	0.08	0.381	-146.595	39.42
34	1	34	1.021	1.807	6.93	4369	2.11	0.35	NA	0.072	0.345	169.127	-44.277
35	1	35	1.099	1.808	7.14	5529	2.189	0.28	NA	0.079	0.375	0.273	-168.854
36	1	36	1.146	1.838	7.35	4578	2.244	0.225	NA	0.056	0.265	33.306	33.033
37	1	37	1.138	1.795	7.56	8119	2.288	0.255	NA	0.044	0.209	-100.139	-133.446
38	1	38	1.092	1.782	7.77	5866	2.336	0.3	NA	0.048	0.23	-164.493	-64.353
39	1	39	1.191	1.848	7.98	6920	2.455	0.182	NA	0.119	0.566	33.318	-162.189
40	1	40	1.128	1.862	8.19	4718	2.52	0.23	NA	0.065	0.31	166.785	133.466
41	1	41	1.193	1.792	8.4	7385	2.616	0.217	NA	0.096	0.459	-47.149	146.067
42	1	42	1.191	1.797	8.61	6310	2.622	0.215	NA	0.005	0.025	109.564	156.713
43	1	43	1.039	1.811	8.82	4543	2.775	0.332	NA	0.153	0.73	174.591	65.027
44	1	44	1.076	1.803	9.03	5376	2.813	0.303	NA	0.038	0.18	-12.144	173.265
45	1	45	1.042	1.873	9.24	5544	2.89	0.308	NA	0.077	0.366	115.709	127.853
46	1	46	0.947	1.812	9.45	4166	3.002	0.417	NA	0.113	0.537	-147.529	96.763
47	1	47	1.074	1.894	9.66	4038	3.153	0.273	NA	0.151	0.717	33.049	-179.422
48	1	48	1.123	1.88	9.87	5877	3.204	0.229	NA	0.051	0.243	-15.538	-48.587
49	1	49	1.123	1.949	10.08	5235	3.273	0.216	NA	0.069	0.328	89.356	104.894
50	1	50	1.154	1.882	10.29	3040	3.347	0.199	NA	0.074	0.353	-65.864	-155.22
51	1	51	1.237	1.955	10.5	7746	3.459	0.103	NA	0.111	0.531	41.402	107.266
52	1	52	1.175	1.896	10.71	4174	3.545	0.174	NA	0.086	0.409	-136.638	-178.04
53	1	53	1.184	1.889	10.92	3302	3.556	0.168	NA	0.011	0.053	-37.573	99.065
54	1	54	1.145	1.902	11.13	4503	3.597	0.201	NA	0.041	0.194	161.653	-160.774
55	1	55	1.087	1.925	11.34	3421	3.659	0.254	NA	0.062	0.296	158.964	-2.689
56	1	56	1.043	1.904	11.55	1668	3.708	0.301	NA	0.049	0.233	-154.933	46.103
57	1	57	1.187	1.965	11.76	3908	3.864	0.154	NA	0.157	0.745	22.903	177.835
58	1	58	1.1	1.974	11.97	2715	3.951	0.24	NA	0.087	0.414	174.172	151.27
59	1	59	1.162	1.874	12.18	3206	4.068	0.194	NA	0.117	0.557	-58.391	127.436
60	1	60	1.173	1.903	12.39	4832	4.099	0.174	NA	0.031	0.148	68.948	127.339
61	1	61	1.128	1.884	12.6	4938	4.148	0.223	NA	0.049	0.234	-156.802	134.25
62	1	62	1.079	1.835	12.81	3483	4.217	0.285	NA	0.069	0.327	-134.871	21.93
63	1	63	1.145	1.884	13.02	2820	4.299	0.207	NA	0.082	0.389	36.754	171.625
64	1	64	1.138	1.857	13.23	3505	4.327	0.223	NA	0.028	0.134	-104.258	-141.012
65	1	65	1.211	1.838	13.44	4021	4.402	0.172	NA	0.076	0.36	-14.412	89.846
66	1	66	1.233	1.876	13.65	5484	4.446	0.131	NA	0.044	0.21	60.39	74.802
67	1	67	1.133	1.911	13.86	4243	4.552	0.211	NA	0.106	0.504	160.489	100.099
68	1	68	1.18	1.836	14.07	4526	4.641	0.197	NA	0.089	0.423	-58.054	141.457
69	1	69	1.128	1.89	14.28	3048	4.716	0.221	NA	0.075	0.357	134.421	-167.524
70	1	70	1.102	1.949	14.49	4151	4.78	0.238	NA	0.064	0.306	113.59	-20.832
71	1	71	1.131	1.911	14.7	2792	4.828	0.213	NA	0.048	0.226	-52.797	-166.387
72	1	72	1.182	1.905	14.91	3626	4.88	0.164	NA	0.052	0.247	-6.108	46.689
73	1	73	1.257	1.95	15.12	3842	4.967	0.083	NA	0.087	0.416	31.05	37.157
74	1	74	1.204	1.86	15.33	3089	5.072	0.164	NA	0.105	0.498	-120.534	-151.584
75	1	75	1.083	1.919	15.54	1994	5.206	0.259	NA	0.135	0.641	154.059	-85.406
76	1	76	1.068	1.923	15.75	1883	5.221	0.273	NA	0.015	0.072	165.996	11.936
77	1	77	1.066	1.953	15.96	2752	5.252	0.274	NA	0.03	0.144	93.464	-72.531
78	1	78	1.016	1.947	16.17	2892	5.302	0.324	NA	0.051	0.242	-173.443	93.093
79	1	79	1.029	1.909	16.38	2297	5.343	0.313	NA	0.04	0.191	-70.488	102.955
80	1	80	1.118	1.928	16.59	2847	5.433	0.224	NA	0.09	0.43	12.07	82.558
81	1	81	1.181	1.913	16.8	3741	5.498	0.163	NA	0.066	0.312	-13.518	-25.588
82	1	82	1.117	1.932	17.01	3675	5.565	0.224	NA	0.067	0.319	162.99	176.508
83	1	83	1.135	1.939	17.22	4917	5.585	0.205	NA	0.019	0.091	21.78	-141.21
84	1	84	1.23	1.922	17.43	5094	5.681	0.114	NA	0.097	0.46	-10.266	-32.046
85	1	85	1.258	1.868	17.64	5160	5.742	0.117	NA	0.061	0.292	-62.604	-52.338
86	1	86	1.121	1.93	17.85	4388	5.893	0.22	NA	0.151	0.717	155.665	-141.731
87	1	87	1.212	1.956	18.06	4819	5.988	0.128	NA	0.095	0.451	16.275	-139.39
88	1	88	1.154	1.877	18.27	3884	6.086	0.2	NA	0.098	0.467	-126.04	-142.315
89	1	89	1.214	1.9	18.48	5105	6.15	0.136	NA	0.065	0.307	21.131	147.17
90	1	90	1.152	1.86	18.69	3923	6.225	0.209	NA	0.074	0.355	-146.863	-167.994
91	1	91	1.255	1.852	18.9	5792	6.328	0.131	NA	0.104	0.493	-4.185	142.678
92	1	92	1.272	1.886	19.11	5535	6.366	0.095	NA	0.038	0.179	64.03	68.215
93	1	93	1.272	1.956	19.32	4757	6.436	0.068	NA	0.07	0.333	89.859	25.829
94	1	94	1.199	2.008	19.53	3667	6.525	0.151	NA	0.089	0.424	144.23	54.37
95	1	95	1.216	1.939	19.74	2504	6.596	0.125	NA	0.071	0.337	-76.564	139.206
96	1	96	1.248	1.877	19.95	2894	6.666	0.118	NA	0.07	0.336	-62.529	14.035
97	1	97	1.112	1.932	20.16	1634	6.813	0.228	NA	0.147	0.701	157.735	-139.736
98	1	98	1.19	1.895	20.37	3603	6.9	0.16	NA	0.086	0.412	-25.855	176.41
99	1	99	1.167	1.917	20.58	3336	6.932	0.177	NA	0.032	0.154	136.564	162.42
100	1	100	1.175	1.967	20.79	1973	6.983	0.166	NA	0.051	0.242	80.898	-55.667
101	1	101	1.08	1.862	21	1512	7.124	0.275	NA	0.141	0.672	-132.116	146.986
102	1	102	1.125	1.979	21.21	2111	7.249	0.216	NA	0.126	0.598	68.805	-159.079
103	1	103	1.193	1.958	21.42	2788	7.321	0.147	NA	0.071	0.34	-17.037	-85.841
104	1	104	1.211	1.956	21.63	3374	7.338	0.129	NA	0.018	0.084	-6.476	10.561
105	1	105	1.17	1.974	21.84	2222	7.384	0.172	NA	0.045	0.215	156.563	163.039
106	1	106	1.13	1.937	22.05	2709	7.438	0.21	NA	0.055	0.26	-136.514	66.922
107	1	107	1.155	1.908	22.26	1695	7.476	0.19	NA	0.038	0.182	-48.518	87.996
108	1	108	1.156	1.945	22.47	1446	7.513	0.184	NA	0.037	0.176	88.59	137.109
109	1	109	1.122	1.946	22.68	1721	7.548	0.218	NA	0.034	0.164	178.709	90.119
110	1	110	1.106	1.942	22.89	2500	7.564	0.234	NA	0.016	0.077	-164.294	16.997
111	1	111	1.082	1.902	23.1	2694	7.611	0.263	NA	0.047	0.221	-121.19	43.104
112	1	112	1.169	1.933	23.31	2107	7.702	0.172	NA	0.092	0.437	19.718	140.908
113	1	113	1.187	1.976	23.52	2798	7.749	0.155	NA	0.047	0.224	67.157	47.439
114	1	114	1.178	1.914	23.73	2304	7.812	0.166	NA	0.063	0.299	-98.113	-165.271
115	1	115	1.172	1.951	23.94	2090	7.849	0.168	NA	0.037	0.178	99.395	-162.492
116	1	116	1.132	1.838	24.15	1454	7.969	0.237	NA	0.119	0.569	-109.683	150.922
117	1	117	1.085	1.824	24.36	2944	8.018	0.285	NA	0.049	0.233	-162.631	-52.948
118	1	118	1.166	1.928	24.57	2018	8.15	0.176	NA	0.132	0.63	52.302	-145.067
119	1	119	1.111	1.982	24.78	2015	8.226	0.231	NA	0.076	0.364	135.961	83.659
120	1	120	1.139	1.987	24.99	2634	8.255	0.204	NA	0.028	0.135	10.789	-125.173
121	1	121	1.133	1.939	25.2	1984	8.303	0.207	NA	0.048	0.228	-96.972	-107.76
122	1	122	1.184	1.989	25.41	3552	8.374	0.161	NA	0.071	0.34	44.445	141.417
123	1	123	1.162	1.907	25.62	2404	8.459	0.183	NA	0.085	0.404	-104.858	-149.303
124	1	124	1.101	1.92	25.83	2498	8.521	0.241	NA	0.062	0.296	167.907	-87.235
125	1	125	1.156	1.934	26.04	1354	8.577	0.185	NA	0.056	0.268	14.033	-153.874
126	1	126	1.124	1.927	26.25	3328	8.61	0.218	NA	0.033	0.157	-167.419	178.548
127	1	127	0.984	1.836	26.46	1111	8.777	0.374	NA	0.166	0.793	-147.079	20.34
128	1	128	1.136	1.951	26.67	2225	8.968	0.203	NA	0.191	0.91	36.983	-175.938
129	1	129	1.045	1.927	26.88	2301	9.062	0.296	NA	0.095	0.451	-165.358	157.659
130	1	130	1.175	1.944	27.09	2472	9.194	0.165	NA	0.131	0.625	7.242	172.6
131	1	131	1.1	1.9	27.3	1681	9.281	0.246	NA	0.087	0.416	-149.65	-156.892
132	1	132	1.024	1.945	27.51	1762	9.369	0.316	NA	0.088	0.42	149.082	-61.268
133	1	133	1.145	1.922	27.72	2239	9.493	0.197	NA	0.123	0.587	-10.62	-159.701
134	1	134	1.052	1.953	27.93	1499	9.591	0.288	NA	0.098	0.467	161.786	172.405
135	1	135	1.002	1.941	28.14	1668	9.642	0.338	NA	0.052	0.246	-167.222	30.993
136	1	136	1.066	1.912	28.35	1617	9.713	0.277	NA	0.071	0.337	-24.893	142.329
137	1	137	1.06	1.824	28.56	2041	9.801	0.308	NA	0.088	0.418	-93.78	-68.888
138	1	138	1.021	1.815	28.77	1864	9.841	0.347	NA	0.04	0.192	-166.961	-73.181
139	1	139	1.039	1.868	28.98	1550	9.898	0.312	NA	0.056	0.269	71.029	-122.01
140	1	140	1.053	1.973	29.19	2459	10.003	0.288	NA	0.106	0.503	82.333	11.305
141	1	141	1.018	1.906	29.4	1909	10.078	0.325	NA	0.075	0.358	-117.46	160.206
142	1	142	1.1	1.831	29.61	1525	10.189	0.269	NA	0.111	0.528	-42.98	74.48
143	1	143	1.114	1.973	29.82	2193	10.332	0.227	NA	0.143	0.68	84.207	127.187
144	1	144	1.023	1.831	30.03	1655	10.501	0.339	NA	0.168	0.802	-122.648	153.145
145	1	145	1.016	1.899	30.24	1902	10.569	0.329	NA	0.068	0.324	96.312	-141.04
146	1	146	1.069	1.865	30.45	1642	10.631	0.285	NA	0.063	0.299	-32.27	-128.582
147	1	147	1.034	1.859	30.66	1384	10.667	0.32	NA	0.036	0.17	-170.3	-138.029
148	1	148	1.077	1.834	30.87	1649	10.718	0.288	NA	0.05	0.24	-30.049	140.251
149	1	149	1.046	1.806	31.08	868	10.759	0.328	NA	0.042	0.199	-137.832	-107.783
150	1	150	1.11	1.961	31.29	1969	10.928	0.23	NA	0.168	0.802	67.664	-154.504
151	1	151	1.027	1.945	31.5	1282	11.012	0.313	NA	0.085	0.403	-169.034	123.302
152	1	152	0.969	1.915	31.71	1642	11.078	0.373	NA	0.066	0.313	-152.475	16.559
153	1	153	1.047	1.862	31.92	1693	11.172	0.306	NA	0.094	0.449	-34.263	118.212
154	1	154	1.014	1.864	32.13	1105	11.206	0.338	NA	0.033	0.158	176.527	-149.21
155	1	155	1.085	1.931	32.34	1561	11.303	0.256	NA	0.098	0.467	43.261	-133.265
156	1	156	1.093	1.954	32.55	1416	11.328	0.247	NA	0.024	0.115	71.211	27.949
157	1	157	1.128	1.968	32.76	1555	11.366	0.213	NA	0.038	0.18	22.446	-48.764
158	1	158	1.12	1.919	32.97	1862	11.415	0.222	NA	0.05	0.237	-98.734	-121.18
159	1	159	1.213	1.973	33.18	2156	11.522	0.129	NA	0.107	0.508	29.916	128.65
160	1	160	1.147	1.985	33.39	1911	11.589	0.196	NA	0.068	0.322	169.022	139.106
161	1	161	1.046	1.914	33.6	1723	11.712	0.296	NA	0.123	0.586	-144.578	46.4
162	1	162	1.117	2.007	33.81	2052	11.829	0.23	NA	0.116	0.554	52.65	-162.772
163	1	163	1.143	1.954	34.02	3359	11.887	0.197	NA	0.058	0.278	-63.608	-116.258
164	1	164	1.072	1.852	34.23	1028	12.012	0.286	NA	0.125	0.593	-124.447	-60.839
165	1	165	1.089	1.928	34.44	1966	12.09	0.252	NA	0.078	0.374	77.65	-157.903
166	1	166	1.067	1.895	34.65	2077	12.131	0.279	NA	0.04	0.191	-123.915	158.435
167	1	167	1.058	1.895	34.86	1576	12.139	0.287	NA	0.009	0.042	178.31	-57.775
168	1	168	1.107	1.978	35.07	2278	12.236	0.234	NA	0.097	0.46	59.283	-119.026
169	1	169	1.104	1.947	35.28	1759	12.267	0.236	NA	0.031	0.148	-96.087	-155.371
170	1	170	0.884	1.983	35.49	2783	12.49	0.457	NA	0.223	1.063	170.767	-93.146
171	1	171	1.091	1.894	35.7	1365	12.715	0.256	NA	0.225	1.072	-23.227	166.006
172	1	172	0.938	1.901	35.91	1875	12.869	0.405	NA	0.153	0.73	177.687	-159.086
173	1	173	1.047	1.868	36.12	1568	12.982	0.305	NA	0.114	0.541	-16.69	165.623
174	1	174	1.032	1.926	36.33	1747	13.042	0.309	NA	0.06	0.286	103.674	120.364
175	1	175	1.14	1.959	36.54	2054	13.155	0.2	NA	0.113	0.538	16.996	-86.678
176	1	176	1.053	1.914	36.75	1764	13.254	0.289	NA	0.098	0.467	-152.633	-169.629
177	1	177	0.997	1.903	36.96	1181	13.311	0.346	NA	0.057	0.273	-168.612	-15.979
178	1	178	0.991	1.883	37.17	1427	13.331	0.355	NA	0.02	0.097	-106.002	62.61
179	1	179	1.027	1.916	37.38	1373	13.38	0.315	NA	0.049	0.231	43.034	149.037
180	1	180	1.062	1.968	37.59	1262	13.443	0.278	NA	0.063	0.3	55.62	12.586
181	1	181	1.046	2.008	37.8	1612	13.486	0.299	NA	0.043	0.206	111.938	56.318
182	1	182	1.19	1.953	38.01	1631	13.64	0.15	NA	0.154	0.734	-21.073	-133.011
183	1	183	1.043	2.008	38.22	1900	13.797	0.302	NA	0.157	0.747	159.558	-179.369
184	1	184	1.115	1.997	38.43	1407	13.87	0.229	NA	0.073	0.348	-8.265	-167.823
185	1	185	1.099	1.928	38.64	1382	13.942	0.242	NA	0.072	0.341	-103.492	-95.227
186	1	186	1.007	1.941	38.85	1205	14.035	0.333	NA	0.093	0.442	171.679	-84.83
187	1	187	1.069	1.888	39.06	1489	14.116	0.278	NA	0.081	0.388	-40.315	148.006
188	1	188	1.068	1.852	39.27	1343	14.152	0.29	NA	0.036	0.172	-91.804	-51.489
189	1	189	1.061	1.872	39.48	964	14.173	0.29	NA	0.021	0.099	108.72	-159.476
190	1	190	1.004	1.865	39.69	1049	14.231	0.347	NA	0.058	0.276	-173.31	77.97
191	1	191	1.161	1.941	39.9	1235	14.406	0.179	NA	0.175	0.832	25.869	-160.821
192	1	192	1.037	1.857	40.11	1286	14.556	0.318	NA	0.15	0.715	-145.814	-171.683
193	1	193	1	1.995	40.32	1649	14.698	0.342	NA	0.142	0.678	104.79	-109.396
194	1	194	1.003	1.845	40.53	1781	14.848	0.353	NA	0.149	0.71	-88.931	166.279
195	1	195	1.067	1.97	40.74	2086	14.988	0.274	NA	0.14	0.667	62.901	151.832
196	1	196	0.981	1.848	40.95	1087	15.137	0.374	NA	0.149	0.712	-125.057	172.043
197	1	197	1.068	1.925	41.16	2709	15.254	0.273	NA	0.117	0.556	41.459	166.515
198	1	198	1.056	1.892	41.37	1162	15.289	0.29	NA	0.035	0.167	-111.478	-152.936
199	1	199	1.179	1.956	41.58	1919	15.428	0.161	NA	0.139	0.663	27.255	138.733
200	1	200	1.034	1.856	41.79	919	15.605	0.321	NA	0.177	0.843	-145.398	-172.653
