# Supplementary material for: Random sub-diffusion and capture of genes by the nuclear pore reduces dynamics and coordinates inter-chromosomal movement
Source: eLife. 2021 May 18;10:e66238. doi: 10.7554/eLife.66238 (PMC8195609; doi:10.7554/eLife.66238)
Supplement: Figure 6—source data 1. [file elife-66238-fig6-data1.zip › CLUST_DB/CLUST_HIS4dN2dip_MinusH/200103_QuickCap_HIS4dN2dip_MinusH_Pri_04.csv]

Nr	TID	PID	x [micron]	y [micron]	t [sec]	I [val]	Len [micron]	D2S [micron]	D2R [micron]	D2P [micron]	v [micron/sec]	α [deg]	Δα [deg]
1	1	1	1.714	2.134	0	4298	0	0	NA	NA	NA	NA	NA
2	1	2	1.805	2.133	0.21	6011	0.091	0.091	NA	0.091	0.435	-0.26	NA
3	1	3	1.727	2.143	0.42	4889	0.17	0.016	NA	0.079	0.375	173.104	173.364
4	1	4	1.852	2.15	0.63	3321	0.295	0.139	NA	0.125	0.597	3.13	-169.974
5	1	5	1.841	2.124	0.84	4115	0.323	0.128	NA	0.028	0.133	-112.277	-115.408
6	1	6	1.809	2.15	1.05	7481	0.365	0.097	NA	0.041	0.197	140.893	-106.829
7	1	7	1.817	2.137	1.26	5094	0.38	0.104	NA	0.016	0.075	-58.531	160.576
8	1	8	1.833	2.113	1.47	6606	0.409	0.122	NA	0.029	0.137	-56.011	2.52
9	1	9	1.845	2.109	1.68	5256	0.421	0.134	NA	0.012	0.058	-16.379	39.632
10	1	10	1.783	2.122	1.89	2739	0.484	0.071	NA	0.063	0.3	168.745	-174.877
11	1	11	1.741	2.109	2.1	5493	0.528	0.037	NA	0.044	0.209	-163.464	27.792
12	1	12	1.736	2.132	2.31	6139	0.552	0.023	NA	0.023	0.112	102.861	-93.675
13	1	13	1.691	2.172	2.52	3872	0.612	0.044	NA	0.06	0.287	138.331	35.469
14	1	14	1.754	2.085	2.73	5548	0.719	0.063	NA	0.107	0.512	-54.026	167.644
15	1	15	1.751	2.19	2.94	3359	0.825	0.068	NA	0.106	0.502	92.054	146.079
16	1	16	1.745	2.133	3.15	6269	0.882	0.032	NA	0.057	0.274	-95.138	172.809
17	1	17	1.754	2.117	3.36	6257	0.9	0.043	NA	0.018	0.086	-62.932	32.206
18	1	18	1.734	2.099	3.57	8021	0.927	0.04	NA	0.027	0.129	-137.811	-74.879
19	1	19	1.762	2.167	3.78	6016	1.001	0.059	NA	0.074	0.35	66.821	-155.368
20	1	20	1.776	2.13	3.99	6016	1.04	0.062	NA	0.039	0.185	-69.948	-136.769
21	1	21	1.735	2.159	4.2	3624	1.09	0.033	NA	0.05	0.239	144.623	-145.429
22	1	22	1.638	2.044	4.41	5975	1.241	0.117	NA	0.151	0.717	-130.103	85.275
23	1	23	1.669	2.053	4.62	5363	1.273	0.092	NA	0.032	0.154	16.084	146.187
24	1	24	1.696	2.085	4.83	6269	1.315	0.052	NA	0.042	0.2	49.092	33.008
25	1	25	1.697	2.107	5.04	4635	1.337	0.032	NA	0.022	0.103	88.71	39.618
26	1	26	1.644	2.076	5.25	5638	1.398	0.091	NA	0.061	0.292	-149.756	121.533
27	1	27	1.644	2.033	5.46	4575	1.44	0.123	NA	0.042	0.202	-90.384	59.372
28	1	28	1.665	2.075	5.67	3069	1.487	0.076	NA	0.047	0.224	62.819	153.204
29	1	29	1.654	2.136	5.88	4072	1.55	0.06	NA	0.063	0.298	100.569	37.75
30	1	30	1.661	2.064	6.09	4019	1.623	0.088	NA	0.073	0.348	-84.323	175.108
31	1	31	1.687	2.042	6.3	6380	1.657	0.095	NA	0.034	0.16	-39.534	44.789
32	1	32	1.637	2.058	6.51	5710	1.708	0.108	NA	0.052	0.247	162.388	-158.078
33	1	33	1.623	2.05	6.72	4486	1.725	0.123	NA	0.017	0.079	-150.941	46.671
34	1	34	1.585	2.02	6.93	7389	1.773	0.171	NA	0.048	0.228	-141.596	9.345
35	1	35	1.58	1.988	7.14	4934	1.806	0.198	NA	0.033	0.158	-99.807	41.789
36	1	36	1.514	2.002	7.35	4036	1.873	0.239	NA	0.067	0.319	167.812	-92.38
37	1	37	1.443	2.011	7.56	4046	1.945	0.297	NA	0.072	0.341	172.918	5.106
38	1	38	1.342	1.98	7.77	4590	2.051	0.402	NA	0.106	0.505	-163.525	23.557
39	1	39	1.312	1.975	7.98	5376	2.08	0.432	NA	0.03	0.142	-168.508	-4.984
40	1	40	1.354	1.98	8.19	6065	2.122	0.391	NA	0.042	0.199	7.441	175.949
41	1	41	1.263	1.95	8.4	7238	2.218	0.487	NA	0.096	0.455	-161.874	-169.315
42	1	42	1.177	1.974	8.61	5919	2.307	0.56	NA	0.089	0.424	164.355	-33.771
43	1	43	1.091	2.003	8.82	5034	2.398	0.636	NA	0.091	0.432	161.449	-2.906
44	1	44	1.059	1.977	9.03	5555	2.439	0.673	NA	0.042	0.198	-141.506	57.045
45	1	45	0.967	1.984	9.24	5331	2.531	0.762	NA	0.092	0.439	175.779	-42.716
46	1	46	1.042	1.993	9.45	3304	2.607	0.687	NA	0.075	0.359	6.662	-169.117
47	1	47	1.067	1.982	9.66	4288	2.634	0.664	NA	0.027	0.129	-23.192	-29.854
48	1	48	1.1	1.968	9.87	6365	2.669	0.636	NA	0.036	0.17	-23.033	0.159
49	1	49	1.203	1.971	10.08	5472	2.773	0.536	NA	0.104	0.493	1.805	24.838
50	1	50	1.264	1.99	10.29	7052	2.837	0.472	NA	0.064	0.304	16.644	14.839
51	1	51	1.265	1.945	10.5	3182	2.882	0.487	NA	0.045	0.213	-89.14	-105.784
52	1	52	1.15	1.889	10.71	2604	3.009	0.614	NA	0.127	0.607	-153.915	-64.775
53	1	53	1.223	1.914	10.92	6423	3.086	0.538	NA	0.077	0.365	19.121	173.036
54	1	54	1.234	1.938	11.13	5828	3.112	0.518	NA	0.026	0.125	65.355	46.233
55	1	55	1.231	1.885	11.34	3534	3.165	0.543	NA	0.053	0.253	-93.057	-158.411
56	1	56	1.259	1.939	11.55	7091	3.226	0.494	NA	0.061	0.292	62.686	155.742
57	1	57	1.194	1.881	11.76	3236	3.314	0.578	NA	0.088	0.417	-137.981	159.333
58	1	58	1.286	1.965	11.97	3822	3.439	0.459	NA	0.125	0.595	42.265	-179.754
59	1	59	1.34	2.025	12.18	6436	3.519	0.39	NA	0.081	0.384	48.809	6.544
60	1	60	1.436	2.045	12.39	5853	3.618	0.291	NA	0.099	0.47	11.608	-37.201
61	1	61	1.181	1.844	12.6	1218	3.943	0.607	NA	0.325	1.548	-141.847	-153.455
62	1	62	1.306	1.904	12.81	3033	4.082	0.468	NA	0.139	0.662	25.239	167.086
63	1	63	1.355	1.974	13.02	4488	4.168	0.393	NA	0.086	0.408	55.457	30.218
64	1	64	1.301	1.937	13.23	3163	4.233	0.457	NA	0.065	0.31	-145.526	159.017
65	1	65	1.308	1.948	13.44	2824	4.245	0.447	NA	0.012	0.058	58.545	-155.929
66	1	66	1.278	1.885	13.65	1367	4.314	0.502	NA	0.069	0.329	-115.68	-174.224
67	1	67	1.278	1.904	13.86	5286	4.333	0.493	NA	0.019	0.09	90.093	-154.227
68	1	68	1.214	1.847	14.07	1568	4.419	0.576	NA	0.086	0.408	-138.266	131.641
69	1	69	1.31	1.909	14.28	3264	4.533	0.462	NA	0.114	0.543	32.65	170.916
70	1	70	1.442	1.937	14.49	2180	4.668	0.336	NA	0.135	0.644	11.892	-20.758
71	1	71	1.402	1.921	14.7	1631	4.711	0.378	NA	0.043	0.206	-158.998	-170.891
72	1	72	1.377	1.898	14.91	2016	4.745	0.411	NA	0.034	0.162	-137.178	21.821
73	1	73	1.436	1.967	15.12	1951	4.836	0.324	NA	0.091	0.433	49.384	-173.439
74	1	74	1.414	1.933	15.33	1945	4.877	0.361	NA	0.041	0.193	-122.466	-171.85
75	1	75	1.278	1.884	15.54	1120	5.021	0.502	NA	0.144	0.688	-160.317	-37.851
76	1	76	1.44	1.956	15.75	1779	5.198	0.326	NA	0.177	0.844	23.843	-175.839
77	1	77	1.311	1.905	15.96	1260	5.337	0.463	NA	0.139	0.661	-158.486	177.671
78	1	78	1.411	2.015	16.17	1418	5.485	0.326	NA	0.148	0.705	47.825	-153.69
79	1	79	1.418	2.005	16.38	1282	5.498	0.323	NA	0.013	0.06	-53.512	-101.336
80	1	80	1.517	2.06	16.59	1561	5.611	0.21	NA	0.114	0.541	29.376	82.888
81	1	81	1.577	2.122	16.8	3300	5.698	0.137	NA	0.086	0.411	45.467	16.091
82	1	82	1.447	2.048	17.01	1181	5.847	0.28	NA	0.149	0.711	-150.495	164.038
83	1	83	1.509	2.024	17.22	1478	5.914	0.232	NA	0.067	0.317	-21.552	128.943
84	1	84	1.486	2.077	17.43	1282	5.972	0.234	NA	0.058	0.277	113.374	134.926
85	1	85	1.505	2.023	17.64	1361	6.029	0.236	NA	0.057	0.272	-71.077	175.549
86	1	86	1.495	2.042	17.85	2099	6.051	0.237	NA	0.022	0.104	117.201	-171.722
87	1	87	1.62	2.045	18.06	1856	6.176	0.129	NA	0.125	0.595	1.302	-115.898
88	1	88	1.598	2.045	18.27	1728	6.198	0.146	NA	0.022	0.104	-179.138	179.559
89	1	89	1.49	1.977	18.48	1273	6.325	0.273	NA	0.127	0.606	-147.776	31.362
90	1	90	1.603	2.081	18.69	3878	6.478	0.122	NA	0.153	0.731	42.534	-169.69
91	1	91	1.616	2.07	18.9	1804	6.495	0.117	NA	0.017	0.079	-40.526	-83.06
92	1	92	1.621	2.057	19.11	1433	6.509	0.12	NA	0.014	0.066	-67.403	-26.877
93	1	93	1.55	1.999	19.32	2376	6.601	0.213	NA	0.092	0.44	-140.822	-73.419
94	1	94	1.479	1.975	19.53	1216	6.675	0.283	NA	0.074	0.352	-161.661	-20.839
95	1	95	1.64	1.988	19.74	3641	6.836	0.164	NA	0.161	0.765	4.346	166.007
96	1	96	1.561	1.966	19.95	3490	6.918	0.227	NA	0.082	0.389	-164.986	-169.332
97	1	97	1.561	1.947	20.16	1742	6.937	0.242	NA	0.02	0.094	-89.811	75.175
98	1	98	1.636	1.969	20.37	4544	7.016	0.182	NA	0.079	0.374	16.159	105.971
99	1	99	1.649	2.005	20.58	2694	7.054	0.144	NA	0.038	0.183	71.279	55.12
100	1	100	1.741	2.008	20.79	4104	7.147	0.128	NA	0.093	0.442	2.21	-69.069
101	1	101	1.628	1.905	21	1171	7.301	0.244	NA	0.154	0.731	-137.527	-139.737
102	1	102	1.624	1.949	21.21	1664	7.345	0.205	NA	0.045	0.212	94.643	-127.83
103	1	103	1.705	1.947	21.42	1585	7.426	0.187	NA	0.081	0.384	-1.675	-96.318
104	1	104	1.739	1.952	21.63	2368	7.461	0.183	NA	0.035	0.165	8.984	10.659
105	1	105	1.533	1.815	21.84	1113	7.709	0.366	NA	0.248	1.18	-146.485	-155.469
106	1	106	1.564	1.882	22.05	2237	7.782	0.293	NA	0.074	0.351	64.841	-148.673
107	1	107	1.575	1.819	22.26	2847	7.847	0.344	NA	0.064	0.307	-80.482	-145.324
108	1	108	1.627	1.923	22.47	2073	7.963	0.228	NA	0.117	0.555	63.208	143.69
109	1	109	1.705	1.872	22.68	3421	8.056	0.261	NA	0.093	0.441	-32.932	-96.14
110	1	110	1.664	2.015	22.89	1649	8.205	0.129	NA	0.149	0.708	106.104	139.036
111	1	111	1.761	1.875	23.1	3556	8.375	0.263	NA	0.17	0.812	-55.312	-161.416
112	1	112	1.555	1.833	23.31	2796	8.585	0.34	NA	0.21	1	-168.382	-113.07
113	1	113	1.611	1.841	23.52	2826	8.642	0.31	NA	0.057	0.271	7.988	176.37
114	1	114	1.735	1.936	23.73	3970	8.798	0.199	NA	0.156	0.744	37.58	29.592
115	1	115	1.812	1.887	23.94	4494	8.89	0.266	NA	0.091	0.435	-32.394	-69.974
116	1	116	1.758	1.949	24.15	4910	8.972	0.19	NA	0.082	0.393	131.304	163.698
117	1	117	1.778	2.004	24.36	2743	9.03	0.145	NA	0.058	0.278	69.509	-61.795
118	1	118	1.687	1.929	24.57	2069	9.148	0.206	NA	0.118	0.56	-140.651	149.84
119	1	119	1.652	1.861	24.78	3242	9.224	0.279	NA	0.076	0.362	-117.37	23.281
120	1	120	1.649	1.872	24.99	3434	9.235	0.269	NA	0.011	0.053	106.175	-136.456
121	1	121	1.656	1.875	25.2	3613	9.242	0.265	NA	0.007	0.033	22.097	-84.077
122	1	122	1.815	2.003	25.41	2760	9.446	0.165	NA	0.204	0.973	38.988	16.89
123	1	123	1.783	1.949	25.62	4089	9.509	0.198	NA	0.063	0.3	-120.139	-159.126
124	1	124	1.741	1.93	25.83	3385	9.556	0.205	NA	0.046	0.22	-156.338	-36.2
125	1	125	1.907	2.02	26.04	5265	9.745	0.224	NA	0.189	0.902	28.443	-175.219
126	1	126	1.785	1.976	26.25	3176	9.875	0.173	NA	0.13	0.62	-159.871	171.687
127	1	127	1.642	1.902	26.46	3458	10.036	0.243	NA	0.161	0.767	-152.818	7.053
128	1	128	1.824	1.965	26.67	5350	10.229	0.202	NA	0.193	0.919	19.005	171.823
129	1	129	1.744	1.942	26.88	5952	10.313	0.194	NA	0.083	0.396	-164.15	176.844
130	1	130	1.776	2.015	27.09	7242	10.392	0.135	NA	0.079	0.377	65.92	-129.929
131	1	131	1.761	1.973	27.3	4411	10.436	0.168	NA	0.044	0.21	-110.172	-176.092
132	1	132	1.782	1.931	27.51	3571	10.483	0.214	NA	0.047	0.223	-63.519	46.653
133	1	133	1.784	1.963	27.72	3010	10.515	0.184	NA	0.032	0.152	86.916	150.435
134	1	134	1.809	1.956	27.93	4620	10.541	0.202	NA	0.026	0.124	-16.017	-102.934
135	1	135	1.769	1.977	28.14	3974	10.586	0.166	NA	0.045	0.216	152.255	168.272
136	1	136	1.776	1.982	28.35	4211	10.595	0.164	NA	0.009	0.044	35.537	-116.718
137	1	137	1.836	2.005	28.56	5597	10.66	0.178	NA	0.064	0.307	20.264	-15.273
138	1	138	1.802	1.971	28.77	3613	10.708	0.185	NA	0.049	0.232	-135.54	-155.804
139	1	139	1.802	2.003	28.98	4426	10.741	0.158	NA	0.032	0.155	89.876	-134.584
140	1	140	1.884	2.061	29.19	3089	10.842	0.185	NA	0.101	0.48	35.072	-54.804
141	1	141	1.838	1.961	29.4	4910	10.951	0.213	NA	0.11	0.522	-114.874	-149.946
142	1	142	1.771	1.984	29.61	5309	11.022	0.16	NA	0.071	0.338	161.107	-84.019
143	1	143	1.792	2.026	29.82	4477	11.069	0.133	NA	0.046	0.221	63.079	-98.028
144	1	144	1.76	2.011	30.03	6374	11.104	0.131	NA	0.036	0.17	-155.051	141.87
145	1	145	1.791	2.067	30.24	6818	11.168	0.102	NA	0.064	0.305	60.797	-144.153
146	1	146	1.711	1.99	30.45	2276	11.279	0.144	NA	0.111	0.527	-136.064	163.14
147	1	147	1.675	1.948	30.66	2393	11.334	0.19	NA	0.055	0.262	-130.906	5.158
148	1	148	1.815	2.044	30.87	6190	11.504	0.136	NA	0.17	0.808	34.218	165.123
149	1	149	1.791	2.024	31.08	8633	11.535	0.134	NA	0.031	0.149	-140.914	-175.132
150	1	150	1.672	2	31.29	4166	11.657	0.141	NA	0.122	0.581	-168.458	-27.544
151	1	151	1.659	1.984	31.5	5395	11.677	0.159	NA	0.02	0.094	-129.814	38.644
152	1	152	1.729	2.037	31.71	5798	11.765	0.098	NA	0.088	0.419	36.982	166.796
153	1	153	1.574	1.972	31.92	1000	11.933	0.213	NA	0.168	0.802	-157.288	165.731
154	1	154	1.727	2.045	32.13	3737	12.102	0.09	NA	0.169	0.806	25.445	-177.267
155	1	155	1.723	2.049	32.34	5196	12.108	0.085	NA	0.006	0.026	129.23	103.786
156	1	156	1.728	2.049	32.55	4610	12.112	0.086	NA	0.004	0.021	-7.889	-137.119
157	1	157	1.731	2.063	32.76	3598	12.127	0.073	NA	0.015	0.07	76.918	84.807
158	1	158	1.782	2.13	32.97	4940	12.211	0.069	NA	0.084	0.4	52.608	-24.31
159	1	159	1.717	2.129	33.18	4906	12.276	0.006	NA	0.065	0.308	-179.633	127.759
160	1	160	1.717	2.044	33.39	4659	12.361	0.09	NA	0.086	0.408	-90.5	89.133
161	1	161	1.727	2.029	33.6	7566	12.38	0.106	NA	0.018	0.087	-53.921	36.579
162	1	162	1.712	2.043	33.81	8130	12.401	0.091	NA	0.021	0.1	138.73	-167.349
163	1	163	1.738	2.091	34.02	7816	12.456	0.049	NA	0.056	0.264	61.268	-77.461
164	1	164	1.698	1.994	34.23	2481	12.562	0.141	NA	0.106	0.503	-112.643	-173.911
165	1	165	1.624	1.989	34.44	4166	12.636	0.17	NA	0.074	0.352	-176.053	-63.41
166	1	166	1.799	2.053	34.65	4439	12.822	0.117	NA	0.186	0.887	20.149	-163.798
167	1	167	1.68	2.033	34.86	4379	12.943	0.106	NA	0.121	0.577	-170.493	169.358
168	1	168	1.772	2.021	35.07	4627	13.036	0.127	NA	0.093	0.444	-7.389	163.104
169	1	169	1.69	1.957	35.28	3554	13.14	0.178	NA	0.104	0.494	-142.183	-134.793
170	1	170	1.737	2.053	35.49	5241	13.247	0.084	NA	0.106	0.507	63.739	-154.078
171	1	171	1.7	2.014	35.7	4352	13.301	0.121	NA	0.054	0.258	-133.555	162.706
172	1	172	1.815	2.061	35.91	3616	13.425	0.125	NA	0.124	0.592	22.21	155.765
173	1	173	1.642	1.949	36.12	3545	13.631	0.198	NA	0.206	0.981	-147.208	-169.418
174	1	174	1.636	1.923	36.33	1661	13.658	0.225	NA	0.027	0.127	-103.85	43.357
175	1	175	1.661	1.917	36.54	3588	13.684	0.223	NA	0.026	0.125	-14.598	89.253
176	1	176	1.697	1.977	36.75	3144	13.754	0.157	NA	0.07	0.336	59.569	74.166
177	1	177	1.612	1.907	36.96	2033	13.864	0.248	NA	0.11	0.523	-140.11	160.322
178	1	178	1.765	2.021	37.17	4832	14.055	0.124	NA	0.191	0.909	36.83	176.939
179	1	179	1.648	1.932	37.38	2685	14.203	0.212	NA	0.147	0.702	-142.513	-179.342
180	1	180	1.734	2.065	37.59	3176	14.361	0.072	NA	0.158	0.754	57.089	-160.399
181	1	181	1.587	1.915	37.8	2318	14.571	0.253	NA	0.21	1.002	-134.552	168.359
182	1	182	1.626	1.955	38.01	2687	14.628	0.199	NA	0.056	0.267	45.629	-179.819
183	1	183	1.646	1.93	38.22	2843	14.659	0.215	NA	0.032	0.152	-51.883	-97.512
184	1	184	1.611	1.97	38.43	1397	14.712	0.193	NA	0.053	0.251	130.515	-177.603
185	1	185	1.657	1.975	38.64	3291	14.758	0.169	NA	0.046	0.22	6.03	-124.485
186	1	186	1.578	1.938	38.85	1757	14.846	0.238	NA	0.088	0.417	-155.03	-161.059
187	1	187	1.539	1.93	39.06	1570	14.885	0.268	NA	0.039	0.186	-168.149	-13.119
188	1	188	1.595	2.013	39.27	3018	14.985	0.169	NA	0.1	0.478	56.289	-135.563
189	1	189	1.616	2.012	39.48	2641	15.006	0.156	NA	0.02	0.097	-2.39	-58.678
190	1	190	1.529	1.931	39.69	1497	15.125	0.275	NA	0.119	0.567	-136.879	-134.489
191	1	191	1.552	1.962	39.9	2013	15.164	0.236	NA	0.039	0.186	53.213	-169.908
192	1	192	1.618	2.029	40.11	3846	15.258	0.141	NA	0.094	0.45	45.428	-7.785
193	1	193	1.57	1.999	40.32	3148	15.316	0.197	NA	0.057	0.272	-147.578	166.994
194	1	194	1.618	1.988	40.53	2077	15.364	0.175	NA	0.049	0.232	-12.974	134.605
195	1	195	1.634	2.037	40.74	3010	15.416	0.125	NA	0.051	0.245	70.988	83.962
196	1	196	1.732	2.093	40.95	3963	15.529	0.044	NA	0.113	0.537	30.373	-40.615
197	1	197	1.644	2.026	41.16	2777	15.639	0.128	NA	0.111	0.527	-142.235	-172.608
198	1	198	1.732	2.091	41.37	3138	15.748	0.047	NA	0.109	0.519	36.624	178.859
199	1	199	1.696	2.137	41.58	4447	15.806	0.018	NA	0.058	0.278	127.827	91.203
200	1	200	1.739	2.207	41.79	4637	15.889	0.078	NA	0.083	0.395	58.202	-69.625
