# Supplementary material for: Random sub-diffusion and capture of genes by the nuclear pore reduces dynamics and coordinates inter-chromosomal movement
Source: eLife. 2021 May 18;10:e66238. doi: 10.7554/eLife.66238 (PMC8195609; doi:10.7554/eLife.66238)
Supplement: Figure 6—source data 1. [file elife-66238-fig6-data1.zip › CLUST_DB/CLUST_HIS4dN2dip_MinusH/200103_QuickCap_HIS4dN2dip_MinusH_Pri_11.csv]

Nr	TID	PID	x [micron]	y [micron]	t [sec]	I [val]	Len [micron]	D2S [micron]	D2R [micron]	D2P [micron]	v [micron/sec]	α [deg]	Δα [deg]
1	1	1	2.806	2.37	0	7876	0	0	NA	NA	NA	NA	NA
2	1	2	2.811	2.502	0.21	10026	0.133	0.133	NA	0.133	0.633	87.792	NA
3	1	3	2.801	2.539	0.42	8915	0.17	0.169	NA	0.038	0.179	104.725	16.933
4	1	4	2.741	2.535	0.63	13060	0.231	0.177	NA	0.06	0.287	-176.451	78.824
5	1	5	2.802	2.502	0.84	8684	0.3	0.132	NA	0.069	0.328	-28.522	147.929
6	1	6	2.82	2.588	1.05	9096	0.387	0.219	NA	0.088	0.418	77.78	106.302
7	1	7	2.786	2.528	1.26	8682	0.457	0.159	NA	0.069	0.33	-119.509	162.711
8	1	8	2.887	2.587	1.47	6886	0.573	0.232	NA	0.117	0.555	30.539	150.048
9	1	9	2.984	2.54	1.68	2758	0.682	0.247	NA	0.108	0.517	-25.81	-56.349
10	1	10	3.008	2.5	1.89	2026	0.728	0.24	NA	0.046	0.218	-59.586	-33.776
11	1	11	3.025	2.511	2.1	2035	0.748	0.261	NA	0.021	0.098	33.045	92.631
12	1	12	3.031	2.456	2.31	1919	0.804	0.241	NA	0.056	0.265	-83.556	-116.601
13	1	13	3.15	2.425	2.52	1390	0.926	0.348	NA	0.123	0.585	-14.764	68.792
14	1	14	2.947	2.432	2.73	3204	1.13	0.154	NA	0.203	0.967	178.043	-167.193
15	1	15	3.025	2.438	2.94	3221	1.208	0.229	NA	0.078	0.373	4.389	-173.654
16	1	16	2.956	2.553	3.15	4430	1.342	0.237	NA	0.134	0.639	120.828	116.44
17	1	17	2.861	2.33	3.36	5764	1.585	0.068	NA	0.243	1.155	-113.183	125.988
18	1	18	2.948	2.264	3.57	4339	1.694	0.177	NA	0.109	0.52	-36.899	76.284
19	1	19	2.984	2.246	3.78	5819	1.734	0.217	NA	0.04	0.192	-27.528	9.371
20	1	20	2.952	2.265	3.99	5120	1.771	0.18	NA	0.037	0.176	148.32	175.848
21	1	21	2.952	2.302	4.2	7682	1.808	0.161	NA	0.037	0.177	90.699	-57.621
22	1	22	2.909	2.248	4.41	5768	1.878	0.159	NA	0.069	0.329	-128.274	141.027
23	1	23	2.967	2.239	4.62	7362	1.936	0.207	NA	0.058	0.278	-8.925	119.349
24	1	24	3.088	2.338	4.83	2013	2.092	0.284	NA	0.156	0.745	39.26	48.185
25	1	25	3.243	2.385	5.04	942	2.255	0.438	NA	0.163	0.775	16.854	-22.406
26	1	26	3.215	2.239	5.25	1674	2.404	0.429	NA	0.149	0.707	-101.043	-117.898
27	1	27	3.222	2.357	5.46	1783	2.522	0.417	NA	0.118	0.563	86.454	-172.503
28	1	28	2.992	2.303	5.67	1201	2.758	0.198	NA	0.237	1.127	-166.705	106.842
29	1	29	2.893	2.236	5.88	4819	2.878	0.16	NA	0.119	0.568	-145.975	20.73
30	1	30	2.881	2.284	6.09	6645	2.928	0.113	NA	0.05	0.238	104.411	-109.615
31	1	31	2.917	2.236	6.3	4799	2.989	0.174	NA	0.061	0.291	-53.263	-157.673
32	1	32	2.913	2.177	6.51	5772	3.047	0.22	NA	0.059	0.279	-94.107	-40.845
33	1	33	2.895	2.215	6.72	9608	3.09	0.178	NA	0.042	0.201	115.885	-150.007
34	1	34	3.016	2.261	6.93	5676	3.22	0.237	NA	0.13	0.62	20.549	-95.337
35	1	35	2.975	2.252	7.14	5932	3.262	0.206	NA	0.042	0.201	-167.871	171.58
36	1	36	2.993	2.285	7.35	8913	3.3	0.205	NA	0.038	0.179	62.284	-129.845
37	1	37	2.971	2.289	7.56	5934	3.322	0.184	NA	0.022	0.105	169.793	107.51
38	1	38	2.993	2.32	7.77	8375	3.36	0.194	NA	0.038	0.181	54.994	-114.799
39	1	39	3.018	2.272	7.98	4537	3.414	0.233	NA	0.054	0.259	-63.07	-118.064
40	1	40	2.998	2.314	8.19	3985	3.461	0.2	NA	0.047	0.224	114.854	177.923
41	1	41	3.037	2.317	8.4	3652	3.501	0.237	NA	0.039	0.187	4.408	-110.446
42	1	42	3.142	2.305	8.61	2924	3.607	0.343	NA	0.106	0.506	-6.508	-10.916
43	1	43	3.015	2.283	8.82	5132	3.736	0.227	NA	0.129	0.614	-170.232	-163.724
44	1	44	3.03	2.281	9.03	8383	3.751	0.241	NA	0.015	0.071	-11.343	158.889
45	1	45	2.984	2.199	9.24	6423	3.845	0.247	NA	0.094	0.449	-119.457	-108.114
46	1	46	2.997	2.158	9.45	8814	3.888	0.285	NA	0.043	0.205	-72.22	47.237
47	1	47	3.007	2.052	9.66	7364	3.994	0.376	NA	0.106	0.503	-84.552	-12.332
48	1	48	2.999	2.099	9.87	10071	4.041	0.333	NA	0.047	0.224	100.149	-175.298
49	1	49	2.894	2.062	10.08	6173	4.151	0.319	NA	0.111	0.528	-161.012	98.839
50	1	50	3.007	2.048	10.29	4221	4.266	0.379	NA	0.114	0.544	-7.256	153.756
51	1	51	3.027	2.109	10.5	5410	4.33	0.341	NA	0.064	0.307	72.097	79.353
52	1	52	3.082	2.331	10.71	5567	4.559	0.279	NA	0.228	1.087	75.906	3.81
53	1	53	3.018	2.331	10.92	6937	4.623	0.215	NA	0.065	0.309	179.72	103.814
54	1	54	3.019	2.311	11.13	5258	4.644	0.221	NA	0.02	0.096	-85.932	94.348
55	1	55	3.081	2.364	11.34	3684	4.725	0.275	NA	0.081	0.386	40.442	126.373
56	1	56	3.004	2.321	11.55	5489	4.813	0.204	NA	0.088	0.42	-151.214	168.344
57	1	57	3.015	2.37	11.76	7059	4.863	0.209	NA	0.051	0.241	76.684	-132.101
58	1	58	3.084	2.443	11.97	3118	4.964	0.288	NA	0.1	0.478	46.514	-30.171
59	1	59	2.983	2.292	12.18	4140	5.146	0.194	NA	0.182	0.866	-123.74	-170.254
60	1	60	2.946	2.21	12.39	4829	5.235	0.212	NA	0.09	0.427	-114.764	8.977
61	1	61	2.95	2.253	12.6	7650	5.278	0.185	NA	0.043	0.204	84.557	-160.68
62	1	62	2.994	2.234	12.81	6751	5.327	0.232	NA	0.049	0.231	-23.152	-107.709
63	1	63	2.958	2.14	13.02	8339	5.428	0.276	NA	0.101	0.481	-111.051	-87.898
64	1	64	2.941	2.149	13.23	10568	5.447	0.258	NA	0.019	0.093	149.759	-99.19
65	1	65	2.965	2.197	13.44	11590	5.5	0.235	NA	0.053	0.253	62.859	-86.9
66	1	66	2.932	2.272	13.65	6359	5.583	0.16	NA	0.082	0.391	114.088	51.229
67	1	67	2.932	2.169	13.86	8678	5.685	0.237	NA	0.103	0.488	-90.145	155.767
68	1	68	3.007	2.091	14.07	8972	5.794	0.344	NA	0.109	0.517	-45.857	44.288
69	1	69	3.059	2.193	14.28	7483	5.908	0.308	NA	0.115	0.546	63.349	109.206
70	1	70	3.025	2.162	14.49	9523	5.955	0.301	NA	0.046	0.22	-137.657	158.994
71	1	71	2.988	2.14	14.7	7455	5.997	0.293	NA	0.042	0.202	-148.944	-11.287
72	1	72	2.981	2.16	14.91	6643	6.018	0.273	NA	0.021	0.101	110.274	-100.783
73	1	73	2.928	2.192	15.12	7923	6.08	0.216	NA	0.061	0.292	149.378	39.104
74	1	74	2.946	2.08	15.33	9149	6.193	0.322	NA	0.113	0.54	-80.86	129.763
75	1	75	2.996	2.119	15.54	7667	6.257	0.315	NA	0.064	0.303	38.309	119.168
76	1	76	2.957	2.186	15.75	7078	6.334	0.238	NA	0.077	0.368	120.524	82.215
77	1	77	2.899	2.224	15.96	7918	6.403	0.173	NA	0.069	0.328	146.55	26.026
78	1	78	2.921	2.226	16.17	4731	6.425	0.184	NA	0.022	0.103	6.475	-140.075
79	1	79	2.933	2.27	16.38	7754	6.47	0.162	NA	0.045	0.215	73.85	67.375
80	1	80	2.843	2.229	16.59	6039	6.569	0.145	NA	0.099	0.473	-155.785	130.365
81	1	81	2.913	2.347	16.8	8780	6.707	0.11	NA	0.138	0.656	59.26	-144.956
82	1	82	2.972	2.327	17.01	9004	6.77	0.172	NA	0.063	0.298	-18.542	-77.802
83	1	83	2.88	2.337	17.22	10144	6.862	0.081	NA	0.093	0.442	173.848	-167.61
84	1	84	2.885	2.402	17.43	7328	6.927	0.085	NA	0.064	0.307	86.107	-87.74
85	1	85	2.9	2.428	17.64	8023	6.957	0.111	NA	0.03	0.145	58.527	-27.581
86	1	86	2.853	2.382	17.85	10975	7.023	0.049	NA	0.066	0.313	-136.507	164.966
87	1	87	2.872	2.222	18.06	6779	7.185	0.162	NA	0.161	0.769	-83.034	53.473
88	1	88	2.905	2.207	18.27	5604	7.221	0.191	NA	0.036	0.174	-25.036	57.997
89	1	89	2.775	2.232	18.48	10939	7.353	0.141	NA	0.132	0.631	168.95	-166.014
90	1	90	2.834	2.227	18.69	6602	7.412	0.145	NA	0.059	0.279	-4.592	-173.542
91	1	91	2.885	2.296	18.9	4151	7.498	0.108	NA	0.086	0.408	53.476	58.069
92	1	92	2.924	2.364	19.11	4447	7.576	0.119	NA	0.078	0.373	59.52	6.044
93	1	93	2.823	2.368	19.32	4147	7.677	0.017	NA	0.101	0.483	177.354	117.834
94	1	94	3.095	2.365	19.53	2161	7.949	0.289	NA	0.272	1.296	-0.733	-178.087
95	1	95	3.139	2.362	19.74	1922	7.993	0.333	NA	0.044	0.208	-3.365	-2.633
96	1	96	3.023	2.4	19.95	1422	8.115	0.219	NA	0.122	0.58	162.081	165.446
97	1	97	2.925	2.334	20.16	2916	8.233	0.124	NA	0.118	0.561	-146.317	51.602
98	1	98	3.114	2.375	20.37	2310	8.426	0.308	NA	0.193	0.92	12.251	158.568
99	1	99	3.097	2.356	20.58	2169	8.451	0.292	NA	0.025	0.12	-130.041	-142.292
100	1	100	3.11	2.403	20.79	2018	8.5	0.306	NA	0.049	0.231	75.381	-154.578
101	1	101	3.16	2.432	21	1164	8.558	0.359	NA	0.058	0.276	30.408	-44.972
102	1	102	3.166	2.401	21.21	1685	8.589	0.362	NA	0.032	0.151	-77.786	-108.195
103	1	103	3.009	2.397	21.42	1271	8.746	0.205	NA	0.157	0.748	-178.302	-100.515
104	1	104	2.943	2.337	21.63	3455	8.835	0.141	NA	0.089	0.424	-138.141	40.161
105	1	105	2.902	2.315	21.84	1568	8.882	0.11	NA	0.047	0.222	-151.817	-13.676
106	1	106	2.942	2.318	22.05	2045	8.923	0.146	NA	0.041	0.194	4.234	156.052
107	1	107	3.099	2.449	22.26	1499	9.127	0.304	NA	0.204	0.973	39.894	35.66
108	1	108	3.042	2.38	22.47	1100	9.217	0.237	NA	0.09	0.428	-129.468	-169.362
109	1	109	3.193	2.404	22.68	1740	9.37	0.389	NA	0.153	0.729	8.94	138.409
110	1	110	3.118	2.362	22.89	2903	9.456	0.312	NA	0.086	0.41	-151.348	-160.288
111	1	111	3.167	2.318	23.1	1220	9.522	0.365	NA	0.066	0.316	-42.325	109.023
112	1	112	3.121	2.344	23.31	1279	9.575	0.316	NA	0.053	0.252	149.987	-167.689
113	1	113	3.171	2.337	23.52	1877	9.626	0.367	NA	0.051	0.241	-7.793	-157.779
114	1	114	3.166	2.331	23.73	1070	9.633	0.363	NA	0.008	0.036	-129.538	-121.746
115	1	115	3.024	2.215	23.94	1561	9.818	0.267	NA	0.184	0.878	-140.753	-11.214
116	1	116	3.037	2.311	24.15	2645	9.915	0.239	NA	0.097	0.461	81.847	-137.4
117	1	117	3.144	2.312	24.36	1996	10.021	0.343	NA	0.106	0.507	0.512	-81.335
118	1	118	3.158	2.41	24.57	1205	10.121	0.355	NA	0.1	0.476	81.565	81.053
119	1	119	3.218	2.322	24.78	1341	10.228	0.415	NA	0.107	0.508	-55.765	-137.331
120	1	120	3.094	2.281	24.99	1279	10.359	0.301	NA	0.131	0.625	-161.733	-105.968
121	1	121	3.144	2.291	25.2	1651	10.41	0.347	NA	0.051	0.244	11.539	173.273
122	1	122	3.066	2.293	25.41	1461	10.488	0.271	NA	0.078	0.373	178.434	166.895
123	1	123	3.256	2.463	25.62	2152	10.744	0.46	NA	0.255	1.215	41.66	-136.774
124	1	124	3.251	2.369	25.83	1034	10.837	0.445	NA	0.094	0.447	-93.527	-135.187
125	1	125	3.252	2.292	26.04	966	10.915	0.453	NA	0.078	0.371	-88.754	4.773
126	1	126	3.191	2.398	26.25	913	11.038	0.386	NA	0.123	0.586	119.961	-151.285
127	1	127	3.158	2.466	26.46	1567	11.113	0.365	NA	0.075	0.357	116.061	-3.901
128	1	128	3.284	2.386	26.67	1687	11.263	0.479	NA	0.15	0.712	-32.186	-148.246
129	1	129	3.099	2.41	26.88	955	11.45	0.296	NA	0.187	0.891	172.533	-155.282
130	1	130	3.121	2.404	27.09	1124	11.472	0.317	NA	0.023	0.108	-16.864	170.603
131	1	131	3.18	2.358	27.3	989	11.547	0.375	NA	0.075	0.356	-37.286	-20.422
132	1	132	3.075	2.278	27.51	1154	11.68	0.284	NA	0.132	0.63	-142.705	-105.419
133	1	133	3.29	2.331	27.72	1117	11.901	0.486	NA	0.222	1.055	13.686	156.391
134	1	134	3.237	2.402	27.93	1683	11.99	0.432	NA	0.089	0.423	126.822	113.136
135	1	135	3.255	2.421	28.14	1149	12.016	0.452	NA	0.026	0.124	46.664	-80.158
136	1	136	3.119	2.428	28.35	2261	12.152	0.319	NA	0.136	0.648	176.968	130.303
137	1	137	3.254	2.46	28.56	1465	12.291	0.458	NA	0.139	0.662	13.244	-163.723
138	1	138	3.232	2.28	28.77	1151	12.472	0.436	NA	0.181	0.863	-97.048	-110.292
139	1	139	3.248	2.336	28.98	1288	12.531	0.443	NA	0.058	0.278	74.442	171.49
140	1	140	3.204	2.373	29.19	1192	12.588	0.398	NA	0.057	0.273	140.066	65.623
141	1	141	3.187	2.366	29.4	1678	12.606	0.382	NA	0.018	0.085	-156.781	63.153
142	1	142	3.193	2.459	29.61	1087	12.699	0.397	NA	0.094	0.446	86.691	-116.527
143	1	143	3.153	2.36	29.82	1587	12.806	0.348	NA	0.106	0.506	-111.847	161.461
144	1	144	3.228	2.406	30.03	1685	12.894	0.424	NA	0.088	0.418	31.518	143.365
145	1	145	3.186	2.372	30.24	1792	12.948	0.38	NA	0.055	0.26	-140.272	-171.79
146	1	146	3.176	2.396	30.45	1582	12.975	0.371	NA	0.027	0.128	113.134	-106.594
147	1	147	3.26	2.458	30.66	2297	13.08	0.463	NA	0.105	0.499	36.016	-77.118
148	1	148	3.188	2.487	30.87	1055	13.157	0.4	NA	0.078	0.37	157.897	121.881
149	1	149	3.155	2.421	31.08	1356	13.231	0.353	NA	0.074	0.353	-116.434	85.669
150	1	150	3.203	2.402	31.29	1646	13.282	0.398	NA	0.051	0.242	-20.842	95.592
151	1	151	3.23	2.393	31.5	1887	13.311	0.425	NA	0.028	0.136	-19.12	1.722
152	1	152	3.142	2.423	31.71	1838	13.403	0.341	NA	0.093	0.441	161.29	-179.59
153	1	153	3.265	2.376	31.92	2024	13.535	0.46	NA	0.132	0.627	-20.619	178.091
154	1	154	3.22	2.375	32.13	2414	13.58	0.414	NA	0.045	0.215	-178.686	-158.067
155	1	155	3.23	2.396	32.34	1194	13.603	0.425	NA	0.023	0.109	63.761	-117.554
156	1	156	3.213	2.336	32.55	1504	13.665	0.409	NA	0.062	0.295	-105.881	-169.641
157	1	157	3.248	2.38	32.76	953	13.72	0.442	NA	0.056	0.265	51.443	157.324
158	1	158	3.211	2.346	32.97	1388	13.771	0.405	NA	0.051	0.242	-137.591	170.966
159	1	159	3.177	2.358	33.18	846	13.807	0.372	NA	0.035	0.169	160.381	-62.028
160	1	160	3.15	2.471	33.39	1412	13.924	0.359	NA	0.117	0.556	103.184	-57.197
161	1	161	3.127	2.37	33.6	2129	14.027	0.321	NA	0.104	0.495	-103.266	153.55
162	1	162	3.262	2.406	33.81	1717	14.167	0.458	NA	0.14	0.667	14.656	117.922
163	1	163	3.075	2.371	34.02	1352	14.358	0.269	NA	0.191	0.909	-169.423	175.922
164	1	164	3.076	2.392	34.23	1433	14.379	0.271	NA	0.021	0.101	86.879	-103.699
165	1	165	3.18	2.386	34.44	1425	14.484	0.375	NA	0.105	0.498	-3.398	-90.276
166	1	166	3.115	2.381	34.65	1542	14.549	0.309	NA	0.065	0.31	-175.895	-172.497
167	1	167	3.082	2.348	34.86	1267	14.596	0.277	NA	0.047	0.222	-134.693	41.202
168	1	168	3.186	2.398	35.07	1521	14.711	0.381	NA	0.115	0.549	25.698	160.391
169	1	169	3.287	2.403	35.28	1836	14.812	0.482	NA	0.101	0.479	3.217	-22.48
170	1	170	3.094	2.404	35.49	2139	15.004	0.29	NA	0.193	0.917	179.758	176.541
171	1	171	3.158	2.417	35.7	1572	15.069	0.355	NA	0.065	0.308	11.255	-168.503
172	1	172	3.135	2.374	35.91	1728	15.117	0.329	NA	0.049	0.231	-117.355	-128.611
173	1	173	3.263	2.378	36.12	1384	15.245	0.457	NA	0.128	0.608	2.05	119.405
174	1	174	3.145	2.374	36.33	1376	15.363	0.339	NA	0.118	0.561	-178.043	179.907
175	1	175	3.178	2.401	36.54	844	15.405	0.373	NA	0.042	0.202	39.223	-142.734
176	1	176	3.24	2.328	36.75	1303	15.501	0.436	NA	0.096	0.458	-49.783	-89.006
177	1	177	3.16	2.4	36.96	1226	15.61	0.356	NA	0.108	0.515	137.621	-172.596
178	1	178	3.161	2.359	37.17	1847	15.651	0.355	NA	0.041	0.197	-89.304	133.076
179	1	179	3.224	2.362	37.38	1384	15.714	0.418	NA	0.064	0.303	2.25	91.554
180	1	180	3.071	2.426	37.59	1597	15.88	0.271	NA	0.166	0.791	157.317	155.067
181	1	181	3.076	2.421	37.8	1286	15.887	0.275	NA	0.007	0.032	-46.421	156.262
182	1	182	3.173	2.422	38.01	1504	15.985	0.371	NA	0.098	0.464	0.977	47.398
183	1	183	3.254	2.299	38.22	1350	16.132	0.453	NA	0.147	0.7	-56.808	-57.785
184	1	184	3.277	2.418	38.43	2114	16.253	0.474	NA	0.121	0.577	78.918	135.725
185	1	185	3.127	2.448	38.64	1348	16.406	0.331	NA	0.153	0.727	168.942	90.024
186	1	186	3.174	2.356	38.85	1405	16.509	0.369	NA	0.103	0.491	-62.794	128.264
187	1	187	3.213	2.366	39.06	2084	16.549	0.407	NA	0.04	0.192	14.819	77.613
188	1	188	3.137	2.457	39.27	1102	16.667	0.343	NA	0.118	0.562	129.954	115.135
189	1	189	3.093	2.422	39.48	2353	16.723	0.292	NA	0.056	0.268	-141.704	88.343
190	1	190	3.175	2.387	39.69	1467	16.812	0.37	NA	0.089	0.424	-23.079	118.625
191	1	191	3.182	2.483	39.9	1077	16.908	0.393	NA	0.096	0.456	85.789	108.867
192	1	192	3.151	2.321	40.11	1932	17.073	0.348	NA	0.164	0.783	-100.969	173.243
193	1	193	3.134	2.407	40.32	2009	17.16	0.331	NA	0.088	0.418	100.958	-158.074
194	1	194	3.266	2.42	40.53	1508	17.293	0.463	NA	0.132	0.63	5.37	-95.587
195	1	195	3.073	2.681	40.74	3332	17.618	0.411	NA	0.325	1.547	126.339	120.969
196	1	196	3.077	2.511	40.95	11191	17.788	0.306	NA	0.171	0.813	-88.736	144.925
197	1	197	3.053	2.587	41.16	9041	17.868	0.329	NA	0.08	0.381	107.596	-163.668
198	1	198	3.061	2.557	41.37	9439	17.9	0.317	NA	0.031	0.15	-74.625	177.779
199	1	199	3.063	2.541	41.58	3701	17.916	0.309	NA	0.016	0.075	-85.015	-10.39
200	1	200	3.148	2.496	41.79	3839	18.012	0.365	NA	0.097	0.461	-27.857	57.158
