# Supplementary material for: Random sub-diffusion and capture of genes by the nuclear pore reduces dynamics and coordinates inter-chromosomal movement
Source: eLife. 2021 May 18;10:e66238. doi: 10.7554/eLife.66238 (PMC8195609; doi:10.7554/eLife.66238)
Supplement: Figure 6—source data 1. [file elife-66238-fig6-data1.zip › CLUST_DB/CLUST_HIS4dN2dip_MinusH/200103_QuickCap_HIS4dN2dip_MinusH_Pri_10.csv]

Nr	TID	PID	x [micron]	y [micron]	t [sec]	I [val]	Len [micron]	D2S [micron]	D2R [micron]	D2P [micron]	v [micron/sec]	α [deg]	Δα [deg]
1	1	1	2.412	2.336	0	16262	0	0	NA	NA	NA	NA	NA
2	1	2	2.443	2.303	0.21	16366	0.045	0.045	NA	0.045	0.215	-46.606	NA
3	1	3	2.45	2.177	0.42	20132	0.171	0.163	NA	0.126	0.601	-86.984	-40.379
4	1	4	2.416	2.292	0.63	15581	0.291	0.044	NA	0.12	0.572	106.342	-166.674
5	1	5	2.443	2.312	0.84	14246	0.325	0.039	NA	0.034	0.16	36.493	-69.848
6	1	6	2.319	2.315	1.05	5435	0.448	0.095	NA	0.123	0.588	178.545	142.052
7	1	7	2.385	2.257	1.26	4245	0.536	0.083	NA	0.088	0.417	-41.435	140.02
8	1	8	2.382	2.27	1.47	4524	0.55	0.072	NA	0.014	0.064	102.456	143.891
9	1	9	2.426	2.309	1.68	3057	0.608	0.03	NA	0.058	0.277	41.298	-61.158
10	1	10	2.368	2.287	1.89	2771	0.669	0.065	NA	0.061	0.293	-159.624	159.078
11	1	11	2.417	2.233	2.1	2342	0.742	0.103	NA	0.073	0.348	-48.322	111.302
12	1	12	2.44	2.248	2.31	4889	0.771	0.092	NA	0.028	0.135	33.294	81.616
13	1	13	2.468	2.316	2.52	5218	0.844	0.059	NA	0.073	0.349	68.167	34.873
14	1	14	2.45	2.333	2.73	3968	0.868	0.038	NA	0.025	0.118	136.736	68.569
15	1	15	2.627	2.364	2.94	13518	1.049	0.217	NA	0.18	0.859	9.84	-126.896
16	1	16	2.576	2.361	3.15	12716	1.1	0.167	NA	0.051	0.243	-177.06	173.1
17	1	17	2.517	2.351	3.36	11712	1.16	0.106	NA	0.061	0.289	-169.6	7.46
18	1	18	2.621	2.325	3.57	13241	1.268	0.21	NA	0.108	0.513	-13.852	155.748
19	1	19	2.668	2.346	3.78	10346	1.32	0.257	NA	0.052	0.246	24.437	38.289
20	1	20	2.606	2.416	3.99	8614	1.413	0.21	NA	0.094	0.447	131.828	107.391
21	1	21	2.643	2.371	4.2	12932	1.472	0.234	NA	0.059	0.279	-50.895	177.277
22	1	22	2.665	2.359	4.41	14600	1.497	0.254	NA	0.025	0.118	-27.583	23.312
23	1	23	2.627	2.415	4.62	11833	1.565	0.229	NA	0.068	0.323	123.802	151.385
24	1	24	2.654	2.4	4.83	16422	1.596	0.251	NA	0.031	0.148	-28.937	-152.739
25	1	25	2.627	2.399	5.04	19857	1.623	0.224	NA	0.028	0.131	-177.209	-148.272
26	1	26	2.574	2.409	5.25	16991	1.677	0.178	NA	0.053	0.254	169.581	-13.21
27	1	27	2.592	2.441	5.46	8998	1.714	0.209	NA	0.037	0.176	60.728	-108.853
28	1	28	2.5	2.455	5.67	10265	1.807	0.149	NA	0.093	0.443	171.105	110.377
29	1	29	2.467	2.439	5.88	15432	1.843	0.117	NA	0.037	0.175	-153.725	35.17
30	1	30	2.479	2.451	6.09	8942	1.86	0.133	NA	0.016	0.078	47.45	-158.825
31	1	31	2.514	2.438	6.3	13655	1.898	0.145	NA	0.038	0.179	-20.222	-67.672
32	1	32	2.576	2.418	6.51	16861	1.963	0.184	NA	0.065	0.312	-17.701	2.521
33	1	33	2.576	2.431	6.72	9593	1.976	0.19	NA	0.013	0.06	89.538	107.239
34	1	34	2.62	2.409	6.93	14020	2.025	0.221	NA	0.049	0.233	-26.858	-116.396
35	1	35	2.599	2.412	7.14	14929	2.046	0.202	NA	0.021	0.102	170.991	-162.151
36	1	36	2.595	2.386	7.35	18879	2.073	0.189	NA	0.027	0.128	-99.156	89.853
37	1	37	2.496	2.387	7.56	23238	2.172	0.098	NA	0.099	0.471	179.2	-81.644
38	1	38	2.59	2.378	7.77	15643	2.266	0.183	NA	0.094	0.45	-5.327	175.473
39	1	39	2.626	2.428	7.98	18549	2.328	0.233	NA	0.062	0.294	54.094	59.421
40	1	40	2.581	2.452	8.19	13002	2.379	0.206	NA	0.051	0.241	151.654	97.56
41	1	41	2.633	2.412	8.4	12460	2.444	0.234	NA	0.066	0.312	-38.264	170.082
42	1	42	2.663	2.42	8.61	12196	2.475	0.265	NA	0.031	0.148	15.492	53.755
43	1	43	2.67	2.407	8.82	13448	2.49	0.268	NA	0.014	0.069	-60.694	-76.186
44	1	44	2.685	2.399	9.03	7737	2.507	0.28	NA	0.017	0.082	-30.266	30.428
45	1	45	2.699	2.428	9.24	9482	2.54	0.302	NA	0.033	0.156	63.938	94.204
46	1	46	2.704	2.406	9.45	9979	2.562	0.3	NA	0.022	0.105	-78.693	-142.631
47	1	47	2.796	2.334	9.66	14504	2.679	0.384	NA	0.117	0.557	-38.139	40.555
48	1	48	2.754	2.328	9.87	17333	2.721	0.342	NA	0.043	0.202	-171.165	-133.027
49	1	49	2.699	2.345	10.08	15705	2.778	0.287	NA	0.057	0.272	162.588	-26.247
50	1	50	2.607	2.363	10.29	16861	2.872	0.197	NA	0.094	0.446	168.671	6.083
51	1	51	2.575	2.35	10.5	21177	2.906	0.164	NA	0.034	0.164	-157.793	33.536
52	1	52	2.501	2.338	10.71	22154	2.982	0.089	NA	0.075	0.358	-170.665	-12.872
53	1	53	2.524	2.303	10.92	21535	3.023	0.116	NA	0.041	0.198	-56.949	113.716
54	1	54	2.553	2.299	11.13	22026	3.053	0.146	NA	0.03	0.14	-7.774	49.175
55	1	55	2.666	2.255	11.34	24767	3.175	0.267	NA	0.122	0.581	-21.482	-13.708
56	1	56	2.654	2.258	11.55	24819	3.187	0.255	NA	0.012	0.059	164.898	-173.621
57	1	57	2.57	2.279	11.76	29760	3.274	0.168	NA	0.087	0.412	166.121	1.223
58	1	58	2.696	2.253	11.97	25079	3.402	0.296	NA	0.128	0.61	-11.316	-177.436
59	1	59	2.629	2.326	12.18	14316	3.5	0.217	NA	0.099	0.471	132.769	144.085
60	1	60	2.638	2.344	12.39	13267	3.52	0.226	NA	0.02	0.095	62.258	-70.511
61	1	61	2.736	2.285	12.6	9664	3.635	0.328	NA	0.114	0.545	-30.798	-93.056
62	1	62	2.737	2.294	12.81	16851	3.643	0.327	NA	0.009	0.041	88.651	119.448
63	1	63	2.676	2.296	13.02	23468	3.704	0.267	NA	0.06	0.287	178.312	89.662
64	1	64	2.633	2.251	13.23	27067	3.766	0.236	NA	0.062	0.296	-134.567	47.121
65	1	65	2.688	2.269	13.44	23618	3.824	0.284	NA	0.058	0.277	18.236	152.803
66	1	66	2.695	2.275	13.65	24484	3.833	0.29	NA	0.009	0.042	35.284	17.049
67	1	67	2.686	2.3	13.86	21751	3.86	0.276	NA	0.027	0.129	110.435	75.15
68	1	68	2.628	2.343	14.07	26459	3.932	0.217	NA	0.071	0.34	143.31	32.876
69	1	69	2.665	2.287	14.28	22280	3.998	0.258	NA	0.067	0.318	-56.29	160.399
70	1	70	2.664	2.34	14.49	19289	4.051	0.252	NA	0.052	0.25	91.524	147.814
71	1	71	2.646	2.374	14.7	14080	4.09	0.237	NA	0.039	0.185	117.978	26.454
72	1	72	2.629	2.325	14.91	20283	4.141	0.217	NA	0.052	0.247	-108.901	133.121
73	1	73	2.63	2.344	15.12	14009	4.16	0.218	NA	0.019	0.091	88.485	-162.614
74	1	74	2.623	2.321	15.33	24800	4.184	0.212	NA	0.024	0.112	-105.783	165.733
75	1	75	2.637	2.306	15.54	21173	4.205	0.227	NA	0.021	0.099	-48.482	57.301
76	1	76	2.75	2.299	15.75	21853	4.318	0.34	NA	0.113	0.539	-3.155	45.327
77	1	77	2.762	2.317	15.96	18073	4.34	0.351	NA	0.022	0.103	55.081	58.236
78	1	78	2.753	2.305	16.17	18114	4.355	0.343	NA	0.015	0.071	-127.193	177.726
79	1	79	2.714	2.288	16.38	20255	4.397	0.306	NA	0.043	0.204	-155.539	-28.346
80	1	80	2.771	2.26	16.59	16797	4.46	0.366	NA	0.062	0.298	-25.69	129.849
81	1	81	2.656	2.252	16.8	19071	4.574	0.258	NA	0.114	0.545	-175.962	-150.272
82	1	82	2.638	2.191	17.01	22632	4.639	0.268	NA	0.065	0.308	-106.961	69.002
83	1	83	2.712	2.239	17.22	12170	4.728	0.315	NA	0.089	0.423	33.261	140.222
84	1	84	2.746	2.3	17.43	16046	4.797	0.336	NA	0.069	0.33	60.306	27.045
85	1	85	2.756	2.22	17.64	13591	4.877	0.363	NA	0.08	0.381	-83.272	-143.578
86	1	86	2.797	2.249	17.85	19944	4.927	0.395	NA	0.05	0.238	34.424	117.696
87	1	87	2.849	2.202	18.06	19528	4.997	0.457	NA	0.07	0.333	-41.478	-75.902
88	1	88	2.896	2.249	18.27	21841	5.063	0.491	NA	0.066	0.313	45.435	86.913
89	1	89	2.831	2.319	18.48	19494	5.158	0.419	NA	0.095	0.453	132.901	87.466
90	1	90	2.814	2.29	18.69	19135	5.191	0.405	NA	0.033	0.156	-120.288	106.812
91	1	91	2.837	2.323	18.9	10094	5.23	0.425	NA	0.04	0.188	54.861	175.149
92	1	92	2.768	2.288	19.11	16998	5.308	0.359	NA	0.077	0.367	-153.409	151.729
93	1	93	2.742	2.313	19.32	21294	5.343	0.331	NA	0.036	0.171	136.116	-70.475
94	1	94	2.699	2.309	19.53	13254	5.387	0.289	NA	0.043	0.205	-174.189	49.695
95	1	95	2.627	2.265	19.74	21503	5.471	0.227	NA	0.085	0.404	-148.482	25.706
96	1	96	2.674	2.291	19.95	17209	5.525	0.266	NA	0.054	0.256	29.614	178.097
97	1	97	2.717	2.153	20.16	21851	5.67	0.356	NA	0.145	0.69	-72.469	-102.084
98	1	98	2.703	2.239	20.37	23291	5.757	0.307	NA	0.087	0.414	99.617	172.086
99	1	99	2.82	2.223	20.58	23150	5.876	0.424	NA	0.118	0.564	-7.606	-107.223
100	1	100	2.92	2.234	20.79	22272	5.976	0.518	NA	0.1	0.477	6.435	14.041
101	1	101	2.92	2.217	21	22457	5.993	0.522	NA	0.017	0.082	-89.586	-96.021
102	1	102	2.963	2.304	21.21	18924	6.09	0.552	NA	0.097	0.462	63.572	153.158
103	1	103	2.958	2.285	21.42	17474	6.109	0.549	NA	0.019	0.093	-104.774	-168.345
104	1	104	2.961	2.267	21.63	16791	6.128	0.553	NA	0.018	0.087	-81.116	23.658
105	1	105	2.976	2.276	21.84	17220	6.145	0.567	NA	0.017	0.083	30.008	111.124
106	1	106	2.998	2.214	22.05	22254	6.211	0.598	NA	0.066	0.312	-70.695	-100.703
107	1	107	3.032	2.227	22.26	17917	6.247	0.629	NA	0.037	0.174	21.286	91.981
108	1	108	2.961	2.264	22.47	17783	6.327	0.553	NA	0.08	0.381	152.994	131.708
109	1	109	3.068	2.287	22.68	20292	6.437	0.658	NA	0.11	0.524	12.367	-140.626
110	1	110	3.053	2.23	22.89	22316	6.496	0.649	NA	0.059	0.281	-104.936	-117.304
111	1	111	2.981	2.285	23.1	16326	6.586	0.572	NA	0.09	0.429	142.612	-112.451
112	1	112	2.9	2.296	23.31	16518	6.669	0.489	NA	0.082	0.392	172.269	29.656
113	1	113	2.89	2.294	23.52	16934	6.678	0.48	NA	0.009	0.045	-165.392	22.339
114	1	114	2.814	2.37	23.73	7835	6.787	0.403	NA	0.108	0.516	135.003	-59.605
115	1	115	2.857	2.358	23.94	12857	6.832	0.446	NA	0.045	0.214	-15.623	-150.626
116	1	116	3.009	2.313	24.15	7726	6.99	0.598	NA	0.158	0.754	-16.367	-0.744
117	1	117	3.025	2.324	24.36	8458	7.009	0.613	NA	0.019	0.09	34.672	51.039
118	1	118	3.036	2.298	24.57	6528	7.037	0.626	NA	0.029	0.136	-65.717	-100.389
119	1	119	3.088	2.278	24.78	12878	7.093	0.678	NA	0.055	0.264	-21.194	44.523
120	1	120	3.033	2.22	24.99	7588	7.173	0.631	NA	0.08	0.381	-133.584	-112.391
121	1	121	3.04	2.272	25.2	8635	7.225	0.632	NA	0.052	0.249	81.781	-144.635
122	1	122	3.084	2.318	25.41	9791	7.289	0.673	NA	0.064	0.305	46.397	-35.383
123	1	123	2.985	2.37	25.62	12326	7.401	0.574	NA	0.112	0.531	152.64	106.243
124	1	124	2.818	2.326	25.83	4834	7.574	0.406	NA	0.173	0.824	-165.51	41.85
125	1	125	2.884	2.288	26.04	13083	7.651	0.475	NA	0.077	0.365	-29.754	135.756
126	1	126	2.852	2.281	26.25	11381	7.684	0.443	NA	0.034	0.16	-166.682	-136.928
127	1	127	2.804	2.308	26.46	13410	7.739	0.393	NA	0.055	0.262	150.067	-43.25
128	1	128	2.699	2.189	26.67	4330	7.898	0.322	NA	0.159	0.755	-131.505	78.427
129	1	129	2.973	2.273	26.88	20108	8.184	0.564	NA	0.286	1.364	17.075	148.58
130	1	130	3.027	2.25	27.09	11417	8.243	0.621	NA	0.059	0.281	-22.9	-39.975
131	1	131	3.138	2.208	27.3	10077	8.362	0.737	NA	0.119	0.564	-21.103	1.797
132	1	132	3.078	2.182	27.51	13192	8.427	0.683	NA	0.065	0.312	-156.596	-135.492
133	1	133	3.139	2.157	27.72	11820	8.494	0.749	NA	0.067	0.317	-21.899	134.697
134	1	134	3.039	2.157	27.93	19933	8.595	0.652	NA	0.101	0.481	179.857	-158.244
135	1	135	3.056	2.18	28.14	20441	8.623	0.663	NA	0.029	0.137	51.597	-128.26
136	1	136	3.003	2.206	28.35	17469	8.683	0.606	NA	0.059	0.281	153.8	102.203
137	1	137	3.062	2.189	28.56	18655	8.743	0.666	NA	0.06	0.288	-16.134	-169.934
138	1	138	3.121	2.229	28.77	11059	8.815	0.717	NA	0.072	0.342	34.139	50.273
139	1	139	3.186	2.104	28.98	13143	8.956	0.808	NA	0.141	0.672	-62.777	-96.916
140	1	140	3.13	2.202	29.19	11547	9.069	0.731	NA	0.113	0.536	119.357	-177.866
141	1	141	3.17	2.179	29.4	9798	9.114	0.774	NA	0.046	0.219	-30.282	-149.639
142	1	142	3.253	2.183	29.61	9192	9.198	0.855	NA	0.084	0.398	2.766	33.047
143	1	143	3.195	2.157	29.82	15167	9.262	0.803	NA	0.064	0.303	-156.392	-159.158
144	1	144	3.097	2.125	30.03	22434	9.365	0.717	NA	0.103	0.492	-161.59	-5.198
145	1	145	3.08	2.063	30.24	24401	9.429	0.721	NA	0.064	0.306	-105.837	55.753
146	1	146	3.055	2.06	30.45	25728	9.454	0.699	NA	0.025	0.119	-174.087	-68.25
147	1	147	3.03	2.097	30.66	16145	9.498	0.662	NA	0.044	0.211	124.571	-61.342
148	1	148	3.086	2.115	30.87	24364	9.558	0.71	NA	0.059	0.283	17.697	-106.873
149	1	149	3.085	2.105	31.08	21894	9.568	0.712	NA	0.01	0.048	-95.179	-112.876
150	1	150	3.092	2.062	31.29	20625	9.612	0.733	NA	0.044	0.208	-81.615	13.564
151	1	151	3.017	2.098	31.5	19153	9.694	0.65	NA	0.083	0.395	154.006	-124.379
152	1	152	3.098	2.097	31.71	17301	9.775	0.726	NA	0.081	0.384	-0.865	-154.871
153	1	153	2.864	2.05	31.92	3274	10.014	0.535	NA	0.239	1.136	-168.699	-167.834
154	1	154	3.01	2.089	32.13	22054	10.165	0.647	NA	0.152	0.722	14.89	-176.411
155	1	155	3.126	2.069	32.34	20341	10.283	0.763	NA	0.118	0.561	-9.831	-24.721
156	1	156	3.036	2.107	32.55	26551	10.381	0.665	NA	0.098	0.466	157.14	166.971
157	1	157	3.066	2.051	32.76	25128	10.445	0.713	NA	0.064	0.303	-62.176	140.684
158	1	158	2.927	2.124	32.97	17184	10.601	0.557	NA	0.157	0.746	152.087	-145.737
159	1	159	2.964	2.128	33.18	21610	10.638	0.59	NA	0.037	0.174	5.342	-146.745
160	1	160	2.968	2.156	33.39	17905	10.666	0.584	NA	0.029	0.136	82.614	77.272
161	1	161	2.984	2.203	33.6	28307	10.717	0.587	NA	0.05	0.239	70.686	-11.928
162	1	162	2.959	2.193	33.81	21932	10.744	0.566	NA	0.027	0.129	-156.806	132.508
163	1	163	2.944	2.107	34.02	11498	10.831	0.579	NA	0.087	0.416	-100.044	56.762
164	1	164	3.019	2.109	34.23	20614	10.906	0.648	NA	0.074	0.355	1.659	101.702
165	1	165	3.018	2.148	34.44	17777	10.945	0.635	NA	0.039	0.188	90.525	88.866
166	1	166	2.998	2.185	34.65	26016	10.987	0.605	NA	0.042	0.199	119.075	28.551
167	1	167	3.027	2.153	34.86	19223	11.029	0.641	NA	0.043	0.202	-47.495	-166.57
168	1	168	3.006	2.17	35.07	22570	11.056	0.616	NA	0.027	0.127	141.167	-171.339
169	1	169	2.979	2.189	35.28	22466	11.089	0.586	NA	0.032	0.155	145.388	4.222
170	1	170	2.881	2.126	35.49	22161	11.205	0.514	NA	0.116	0.553	-147.386	67.226
171	1	171	2.843	2.17	35.7	23867	11.263	0.462	NA	0.058	0.277	131.273	-81.341
172	1	172	2.798	2.135	35.91	24957	11.32	0.435	NA	0.057	0.271	-142.2	86.527
173	1	173	2.813	2.14	36.12	25998	11.336	0.446	NA	0.016	0.077	19.078	161.278
174	1	174	2.851	2.199	36.33	24706	11.406	0.459	NA	0.07	0.333	57.683	38.605
175	1	175	2.819	2.236	36.54	19803	11.454	0.419	NA	0.048	0.23	130.587	72.904
176	1	176	2.722	2.181	36.75	20851	11.566	0.346	NA	0.112	0.532	-150.799	78.614
177	1	177	2.742	2.196	36.96	19692	11.591	0.358	NA	0.026	0.122	36.225	-172.976
178	1	178	2.686	2.086	37.17	14199	11.715	0.371	NA	0.124	0.59	-117.051	-153.276
179	1	179	2.798	2.062	37.38	19225	11.83	0.473	NA	0.114	0.544	-12.279	104.773
180	1	180	2.734	2.107	37.59	28550	11.908	0.395	NA	0.078	0.373	144.592	156.871
181	1	181	2.763	2.091	37.8	17105	11.941	0.428	NA	0.033	0.158	-28.371	-172.963
182	1	182	2.748	2.043	38.01	15703	11.992	0.445	NA	0.051	0.242	-107.505	-79.134
183	1	183	2.738	2.07	38.22	21657	12.02	0.421	NA	0.029	0.136	110.083	-142.412
184	1	184	2.816	2.159	38.43	18903	12.139	0.441	NA	0.119	0.567	48.992	-61.092
185	1	185	2.86	2.173	38.64	23808	12.186	0.477	NA	0.046	0.22	16.432	-32.559
186	1	186	2.763	2.088	38.85	14079	12.314	0.43	NA	0.128	0.612	-139.084	-155.516
187	1	187	2.711	2.071	39.06	14641	12.369	0.4	NA	0.055	0.261	-160.984	-21.9
188	1	188	2.8	2.066	39.27	21649	12.458	0.473	NA	0.089	0.423	-2.882	158.102
189	1	189	2.526	2.053	39.48	4868	12.732	0.305	NA	0.275	1.308	-177.183	-174.301
190	1	190	2.644	2.07	39.69	11871	12.852	0.353	NA	0.12	0.571	8.459	-174.358
191	1	191	2.671	2.053	39.9	8290	12.884	0.384	NA	0.032	0.152	-33.233	-41.692
192	1	192	2.76	2.071	40.11	14195	12.975	0.437	NA	0.091	0.432	11.796	45.03
193	1	193	2.711	2.047	40.32	9371	13.03	0.416	NA	0.055	0.261	-153.433	-165.23
194	1	194	2.603	2.081	40.53	6071	13.143	0.318	NA	0.113	0.539	162.492	-44.075
195	1	195	2.67	2.082	40.74	6912	13.21	0.362	NA	0.068	0.322	1.36	-161.132
196	1	196	2.689	2.107	40.95	10481	13.241	0.359	NA	0.031	0.146	53.336	51.976
197	1	197	2.644	2.103	41.16	3016	13.286	0.329	NA	0.044	0.212	-174.698	131.966
198	1	198	2.773	2.086	41.37	12501	13.415	0.439	NA	0.129	0.616	-7.699	166.999
199	1	199	2.824	2.112	41.58	12697	13.473	0.468	NA	0.058	0.275	27.693	35.392
200	1	200	2.806	2.119	41.79	23767	13.492	0.45	NA	0.019	0.091	160.077	132.384
