# Supplementary material for: Random sub-diffusion and capture of genes by the nuclear pore reduces dynamics and coordinates inter-chromosomal movement
Source: eLife. 2021 May 18;10:e66238. doi: 10.7554/eLife.66238 (PMC8195609; doi:10.7554/eLife.66238)
Supplement: Figure 6—source data 1. [file elife-66238-fig6-data1.zip › CLUST_DB/CLUST_HIS4dN2dip_MinusH/200103_QuickCap_HIS4dN2dip_MinusH_Pri_12.csv]

Nr	TID	PID	x [micron]	y [micron]	t [sec]	I [val]	Len [micron]	D2S [micron]	D2R [micron]	D2P [micron]	v [micron/sec]	α [deg]	Δα [deg]
1	1	1	1.644	2.106	0	6606	0	0	NA	NA	NA	NA	NA
2	1	2	1.612	2.111	0.21	5977	0.033	0.033	NA	0.033	0.156	170.999	NA
3	1	3	1.637	2.186	0.42	6534	0.112	0.081	NA	0.079	0.378	71.639	-99.36
4	1	4	1.698	2.179	0.63	8168	0.173	0.09	NA	0.061	0.292	-7.213	-78.852
5	1	5	1.66	2.178	0.84	9612	0.212	0.074	NA	0.038	0.183	-178.976	-171.763
6	1	6	1.737	2.092	1.05	7645	0.327	0.093	NA	0.115	0.549	-48.097	130.88
7	1	7	1.727	2.13	1.26	10389	0.366	0.086	NA	0.039	0.186	103.777	151.874
8	1	8	1.679	2.056	1.47	9307	0.454	0.061	NA	0.088	0.419	-122.866	133.356
9	1	9	1.687	2.152	1.68	9292	0.55	0.063	NA	0.096	0.456	85.466	-151.667
10	1	10	1.726	2.196	1.89	9158	0.609	0.122	NA	0.059	0.281	48.449	-37.017
11	1	11	1.685	2.3	2.1	7112	0.721	0.198	NA	0.112	0.534	111.672	63.222
12	1	12	1.677	2.292	2.31	7803	0.733	0.189	NA	0.012	0.055	-135.516	112.812
13	1	13	1.697	2.29	2.52	8514	0.753	0.191	NA	0.02	0.097	-5.93	129.586
14	1	14	1.674	2.356	2.73	8140	0.823	0.252	NA	0.07	0.334	108.61	114.54
15	1	15	1.686	2.299	2.94	8174	0.882	0.198	NA	0.058	0.278	-78.289	173.101
16	1	16	1.72	2.355	3.15	9753	0.947	0.26	NA	0.065	0.312	58.769	137.058
17	1	17	1.719	2.31	3.36	8633	0.992	0.218	NA	0.045	0.213	-91.378	-150.147
18	1	18	1.67	2.383	3.57	10080	1.08	0.278	NA	0.088	0.418	124.342	-144.28
19	1	19	1.702	2.299	3.78	9363	1.17	0.201	NA	0.09	0.43	-68.789	166.869
20	1	20	1.658	2.369	3.99	10372	1.253	0.263	NA	0.083	0.395	122.139	-169.072
21	1	21	1.727	2.363	4.2	6532	1.322	0.27	NA	0.069	0.329	-4.882	-127.021
22	1	22	1.738	2.321	4.41	11146	1.366	0.234	NA	0.044	0.208	-75.327	-70.446
23	1	23	1.723	2.325	4.62	6841	1.381	0.233	NA	0.015	0.072	164.866	-119.807
24	1	24	1.669	2.46	4.83	7893	1.527	0.355	NA	0.146	0.695	111.713	-53.153
25	1	25	1.765	2.42	5.04	5092	1.63	0.337	NA	0.103	0.492	-22.836	-134.549
26	1	26	1.858	2.337	5.25	7353	1.756	0.314	NA	0.125	0.597	-41.858	-19.022
27	1	27	1.772	2.371	5.46	7541	1.848	0.294	NA	0.093	0.441	158.3	-159.842
28	1	28	1.694	2.345	5.67	6990	1.93	0.244	NA	0.082	0.391	-161.338	40.362
29	1	29	1.771	2.325	5.88	8004	2.009	0.253	NA	0.079	0.376	-14.544	146.794
30	1	30	1.717	2.305	6.09	5687	2.066	0.212	NA	0.057	0.271	-159.216	-144.672
31	1	31	1.751	2.297	6.3	9567	2.1	0.218	NA	0.034	0.164	-13.804	145.411
32	1	32	1.756	2.166	6.51	7165	2.231	0.127	NA	0.131	0.622	-87.625	-73.821
33	1	33	1.822	2.185	6.72	5719	2.299	0.195	NA	0.069	0.326	16.237	103.862
34	1	34	1.868	2.27	6.93	5215	2.396	0.277	NA	0.096	0.459	61.782	45.545
35	1	35	1.785	2.199	7.14	7569	2.505	0.169	NA	0.109	0.518	-139.262	158.956
36	1	36	1.822	2.246	7.35	4059	2.564	0.226	NA	0.059	0.283	52.344	-168.394
37	1	37	1.581	2.142	7.56	4836	2.826	0.073	NA	0.262	1.249	-156.549	151.107
38	1	38	1.666	2.115	7.77	7803	2.915	0.023	NA	0.089	0.424	-17.493	139.056
39	1	39	1.691	2.163	7.98	5777	2.969	0.073	NA	0.054	0.256	62.128	79.621
40	1	40	1.751	2.254	8.19	3786	3.078	0.182	NA	0.109	0.52	56.774	-5.354
41	1	41	1.779	2.263	8.4	7534	3.108	0.207	NA	0.03	0.141	17.297	-39.477
42	1	42	1.758	2.395	8.61	7878	3.242	0.311	NA	0.134	0.64	99.065	81.768
43	1	43	1.771	2.283	8.82	6489	3.356	0.217	NA	0.114	0.541	-83.447	177.489
44	1	44	1.762	2.319	9.03	8819	3.393	0.243	NA	0.037	0.178	103.404	-173.15
45	1	45	1.781	2.311	9.24	7603	3.413	0.247	NA	0.02	0.096	-21.712	-125.116
46	1	46	1.669	2.35	9.45	8797	3.532	0.246	NA	0.119	0.565	160.917	-177.371
47	1	47	1.748	2.29	9.66	7995	3.631	0.211	NA	0.099	0.472	-37.419	161.664
48	1	48	1.64	2.303	9.87	10463	3.74	0.197	NA	0.109	0.518	172.985	-149.596
49	1	49	1.645	2.307	10.08	8729	3.747	0.201	NA	0.007	0.032	33.674	-139.311
50	1	50	1.741	2.321	10.29	5783	3.843	0.236	NA	0.096	0.459	8.283	-25.391
51	1	51	1.685	2.257	10.5	8213	3.928	0.157	NA	0.085	0.404	-131.323	-139.606
52	1	52	1.642	2.184	10.71	6254	4.013	0.078	NA	0.085	0.404	-120.198	11.125
53	1	53	1.73	2.195	10.92	7607	4.101	0.123	NA	0.088	0.42	7.099	127.297
54	1	54	1.726	2.303	11.13	6623	4.209	0.213	NA	0.108	0.515	91.758	84.659
55	1	55	1.638	2.052	11.34	4358	4.475	0.055	NA	0.266	1.268	-109.323	158.919
56	1	56	1.744	2.291	11.55	7592	4.737	0.21	NA	0.262	1.247	66.133	175.456
57	1	57	1.76	2.312	11.76	5698	4.763	0.236	NA	0.026	0.125	52.472	-13.661
58	1	58	1.688	2.217	11.97	8044	4.883	0.119	NA	0.12	0.569	-127.099	-179.57
59	1	59	1.752	2.278	12.18	8735	4.972	0.203	NA	0.089	0.423	43.83	170.928
60	1	60	1.701	2.219	12.39	9518	5.05	0.127	NA	0.078	0.371	-130.752	-174.582
61	1	61	1.68	2.331	12.6	8571	5.164	0.228	NA	0.114	0.542	100.845	-128.403
62	1	62	1.659	2.29	12.81	7831	5.21	0.185	NA	0.046	0.219	-117.704	141.452
63	1	63	1.68	2.126	13.02	6630	5.376	0.04	NA	0.166	0.791	-82.659	35.044
64	1	64	1.719	2.253	13.23	6353	5.509	0.164	NA	0.133	0.633	72.828	155.487
65	1	65	1.709	2.209	13.44	6329	5.553	0.121	NA	0.045	0.214	-103.488	-176.316
66	1	66	1.774	2.226	13.65	6289	5.621	0.177	NA	0.068	0.324	14.359	117.846
67	1	67	1.808	2.23	13.86	6754	5.655	0.205	NA	0.034	0.16	7.552	-6.807
68	1	68	1.789	2.155	14.07	5764	5.732	0.153	NA	0.077	0.368	-103.754	-111.306
69	1	69	1.773	2.145	14.28	7453	5.752	0.134	NA	0.02	0.093	-147.176	-43.422
70	1	70	1.701	2.041	14.49	8095	5.878	0.086	NA	0.126	0.601	-124.669	22.507
71	1	71	1.664	2.03	14.7	8697	5.917	0.078	NA	0.039	0.186	-163.83	-39.16
72	1	72	1.571	2.167	14.91	5828	6.083	0.096	NA	0.166	0.79	124.11	-72.061
73	1	73	1.62	2.216	15.12	7515	6.152	0.112	NA	0.069	0.328	44.483	-79.627
74	1	74	1.626	2.078	15.33	7726	6.29	0.034	NA	0.138	0.658	-87.228	-131.71
75	1	75	1.809	2.083	15.54	9414	6.472	0.166	NA	0.182	0.869	1.64	88.868
76	1	76	1.716	2.16	15.75	7893	6.593	0.089	NA	0.121	0.575	140.448	138.807
77	1	77	1.631	2.358	15.96	8268	6.809	0.252	NA	0.216	1.027	113.003	-27.445
78	1	78	1.604	2.44	16.17	6342	6.895	0.336	NA	0.086	0.411	108.597	-4.406
79	1	79	1.598	2.416	16.38	8364	6.919	0.314	NA	0.024	0.116	-102.919	148.484
80	1	80	1.605	2.349	16.59	7703	6.987	0.246	NA	0.068	0.322	-84.168	18.751
81	1	81	1.645	2.341	16.8	6581	7.027	0.235	NA	0.04	0.192	-11.904	72.264
82	1	82	1.647	2.413	17.01	5749	7.099	0.307	NA	0.072	0.343	88.493	100.397
83	1	83	1.66	2.441	17.22	6118	7.13	0.335	NA	0.031	0.148	64.826	-23.667
84	1	84	1.598	2.329	17.43	2645	7.258	0.228	NA	0.128	0.609	-119.179	175.995
85	1	85	1.65	2.417	17.64	7310	7.361	0.311	NA	0.103	0.491	59.116	178.295
86	1	86	1.583	2.172	17.85	1937	7.616	0.09	NA	0.255	1.214	-105.366	-164.482
87	1	87	1.632	2.317	18.06	2852	7.77	0.211	NA	0.153	0.73	71.46	176.826
88	1	88	1.594	2.13	18.27	1843	7.96	0.056	NA	0.191	0.908	-101.408	-172.868
89	1	89	1.537	1.981	18.48	2133	8.12	0.165	NA	0.16	0.761	-110.791	-9.384
90	1	90	1.608	2.242	18.69	1079	8.391	0.141	NA	0.271	1.288	74.823	-174.385
91	1	91	1.633	2.351	18.9	2847	8.503	0.245	NA	0.112	0.535	77.1	2.277
92	1	92	1.635	2.364	19.11	2764	8.516	0.259	NA	0.013	0.064	82.941	5.841
93	1	93	1.631	2.378	19.32	4204	8.53	0.272	NA	0.014	0.066	107.088	24.147
94	1	94	1.671	2.39	19.53	2088	8.573	0.286	NA	0.042	0.201	17.259	-89.829
95	1	95	1.672	2.425	19.74	5538	8.607	0.32	NA	0.035	0.166	88.879	71.62
96	1	96	1.72	2.451	19.95	4064	8.662	0.353	NA	0.054	0.259	28.289	-60.59
97	1	97	1.72	2.378	20.16	7906	8.735	0.282	NA	0.073	0.349	-89.873	-118.163
98	1	98	1.716	2.312	20.37	2813	8.801	0.218	NA	0.066	0.314	-93.076	-3.203
99	1	99	1.772	2.321	20.58	5459	8.857	0.25	NA	0.056	0.268	9.209	102.286
100	1	100	1.765	2.238	20.79	4224	8.941	0.178	NA	0.084	0.398	-94.902	-104.112
101	1	101	1.613	2.19	21	3012	9.099	0.09	NA	0.158	0.755	-162.699	-67.796
102	1	102	1.625	2.383	21.21	4998	9.292	0.278	NA	0.193	0.919	86.426	-110.876
103	1	103	1.59	2.257	21.42	5124	9.423	0.16	NA	0.131	0.625	-105.7	167.874
104	1	104	1.526	2.246	21.63	1243	9.488	0.183	NA	0.064	0.307	-170.707	-65.007
105	1	105	1.537	2.14	21.84	1898	9.595	0.113	NA	0.107	0.508	-84.161	86.546
106	1	106	1.484	1.995	22.05	2901	9.749	0.195	NA	0.154	0.733	-109.987	-25.826
107	1	107	1.5	1.946	22.26	3616	9.801	0.216	NA	0.052	0.249	-72.161	37.826
108	1	108	1.53	2.039	22.47	2645	9.899	0.133	NA	0.098	0.467	72.681	144.842
109	1	109	1.523	2.109	22.68	1062	9.969	0.122	NA	0.07	0.335	95.52	22.839
110	1	110	1.519	1.987	22.89	2272	10.091	0.173	NA	0.122	0.582	-91.861	172.618
111	1	111	1.504	2.084	23.1	1787	10.189	0.142	NA	0.098	0.466	98.617	-169.522
112	1	112	1.593	2.267	23.31	906	10.393	0.169	NA	0.204	0.97	64.032	-34.585
113	1	113	1.654	2.446	23.52	2865	10.582	0.34	NA	0.189	0.899	71.26	7.228
114	1	114	1.487	2.029	23.73	1570	11.031	0.175	NA	0.449	2.137	-111.872	176.868
115	1	115	1.578	2.347	23.94	1147	11.361	0.25	NA	0.331	1.575	73.918	-174.21
116	1	116	1.652	2.349	24.15	2176	11.435	0.243	NA	0.074	0.352	1.551	-72.367
117	1	117	1.474	1.999	24.36	2835	11.829	0.202	NA	0.393	1.873	-117.004	-118.555
118	1	118	1.468	1.939	24.57	6577	11.888	0.243	NA	0.06	0.285	-95.918	21.086
119	1	119	1.554	2.242	24.78	1757	12.203	0.163	NA	0.315	1.498	73.954	169.873
120	1	120	1.624	2.443	24.99	6173	12.416	0.337	NA	0.213	1.014	70.968	-2.986
121	1	121	1.465	2.121	25.2	2916	12.775	0.18	NA	0.359	1.711	-116.241	172.791
122	1	122	1.638	2.467	25.41	5678	13.163	0.361	NA	0.387	1.845	63.444	179.684
123	1	123	1.673	2.518	25.62	3993	13.224	0.413	NA	0.062	0.294	55.527	-7.916
124	1	124	1.606	2.566	25.83	3562	13.307	0.461	NA	0.083	0.394	144.895	89.368
125	1	125	1.611	2.526	26.04	4834	13.346	0.422	NA	0.039	0.188	-82.757	132.348
126	1	126	1.584	2.414	26.25	2613	13.462	0.314	NA	0.115	0.549	-103.138	-20.381
127	1	127	1.685	2.535	26.46	7008	13.619	0.431	NA	0.157	0.747	50.321	153.459
128	1	128	1.688	2.44	26.67	6615	13.714	0.336	NA	0.095	0.454	-87.826	-138.147
129	1	129	1.696	2.367	26.88	8215	13.787	0.266	NA	0.073	0.346	-83.478	4.348
130	1	130	1.799	2.382	27.09	6201	13.89	0.316	NA	0.103	0.491	8	91.478
131	1	131	1.766	2.445	27.3	7810	13.96	0.36	NA	0.071	0.336	117.062	109.062
132	1	132	1.76	2.399	27.51	7458	14.007	0.315	NA	0.047	0.222	-97.821	145.117
133	1	133	1.703	2.405	27.72	6423	14.064	0.305	NA	0.057	0.274	173.209	-88.971
134	1	134	1.667	2.447	27.93	7206	14.119	0.342	NA	0.055	0.262	130.53	-42.678
135	1	135	1.684	2.393	28.14	8509	14.176	0.29	NA	0.057	0.269	-72.587	156.883
136	1	136	1.657	2.386	28.35	5898	14.204	0.28	NA	0.028	0.133	-165.188	-92.601
137	1	137	1.688	2.425	28.56	4861	14.254	0.322	NA	0.05	0.237	51.886	-142.926
138	1	138	1.718	2.396	28.77	6677	14.296	0.299	NA	0.042	0.2	-44.809	-96.695
139	1	139	1.677	2.455	28.98	5275	14.368	0.351	NA	0.072	0.343	124.059	168.868
140	1	140	1.687	2.37	29.19	7901	14.453	0.267	NA	0.086	0.408	-83.678	152.263
141	1	141	1.755	2.375	29.4	5207	14.522	0.291	NA	0.068	0.326	4.526	88.204
142	1	142	1.741	2.367	29.61	10073	14.539	0.278	NA	0.017	0.08	-148.763	-153.29
143	1	143	1.697	2.389	29.82	5898	14.587	0.287	NA	0.048	0.231	153.193	-58.044
144	1	144	1.69	2.422	30.03	5727	14.621	0.319	NA	0.034	0.164	101.815	-51.378
145	1	145	1.72	2.41	30.24	5809	14.653	0.313	NA	0.032	0.15	-22.204	-124.019
146	1	146	1.721	2.393	30.45	5209	14.671	0.297	NA	0.017	0.083	-86.292	-64.089
147	1	147	1.647	2.302	30.66	3532	14.788	0.196	NA	0.117	0.559	-129.233	-42.941
148	1	148	1.641	2.414	30.87	4426	14.901	0.308	NA	0.113	0.536	92.815	-137.952
149	1	149	1.579	2.405	31.08	5706	14.963	0.306	NA	0.063	0.298	-171.307	95.878
150	1	150	1.539	2.168	31.29	1260	15.204	0.123	NA	0.241	1.145	-99.714	71.593
151	1	151	1.562	2.321	31.5	1762	15.358	0.23	NA	0.155	0.736	81.149	-179.136
152	1	152	1.508	2.088	31.71	1294	15.597	0.137	NA	0.239	1.137	-103.029	175.822
153	1	153	1.64	2.254	31.92	2781	15.809	0.148	NA	0.212	1.008	51.563	154.591
154	1	154	1.567	2.065	32.13	2114	16.011	0.087	NA	0.202	0.962	-111.161	-162.724
155	1	155	1.652	2.278	32.34	3690	16.24	0.172	NA	0.229	1.091	68.276	179.437
156	1	156	1.699	2.344	32.55	4196	16.321	0.244	NA	0.081	0.387	54.55	-13.726
157	1	157	1.661	2.363	32.76	8004	16.364	0.257	NA	0.043	0.204	154.042	99.491
158	1	158	1.728	2.393	32.97	7428	16.438	0.299	NA	0.074	0.351	23.942	-130.099
159	1	159	1.79	2.307	33.18	6749	16.543	0.248	NA	0.106	0.504	-54.343	-78.286
160	1	160	1.82	2.311	33.39	5440	16.574	0.27	NA	0.031	0.146	6.954	61.297
161	1	161	1.807	2.223	33.6	6713	16.663	0.2	NA	0.088	0.421	-98.451	-105.405
162	1	162	1.733	2.211	33.81	7989	16.738	0.137	NA	0.075	0.358	-170.953	-72.502
163	1	163	1.799	2.184	34.02	8484	16.81	0.174	NA	0.072	0.342	-22.139	148.814
164	1	164	1.821	2.208	34.23	5614	16.842	0.204	NA	0.032	0.153	48.335	70.474
165	1	165	1.818	2.234	34.44	6922	16.868	0.216	NA	0.026	0.125	95.181	46.846
166	1	166	1.858	2.184	34.65	5800	16.932	0.227	NA	0.064	0.303	-51.714	-146.895
167	1	167	1.948	2.23	34.86	3839	17.033	0.328	NA	0.101	0.482	27.122	78.836
168	1	168	1.959	2.273	35.07	1849	17.077	0.356	NA	0.044	0.211	75.866	48.744
169	1	169	1.935	2.182	35.28	2442	17.172	0.3	NA	0.094	0.45	-104.842	179.292
170	1	170	1.976	2.171	35.49	2210	17.214	0.338	NA	0.042	0.202	-15.04	89.803
171	1	171	2.022	2.186	35.7	2137	17.263	0.387	NA	0.049	0.235	18.244	33.284
172	1	172	1.914	2.132	35.91	3251	17.385	0.27	NA	0.122	0.58	-153.355	-171.599
173	1	173	1.991	2.06	36.12	6461	17.49	0.349	NA	0.105	0.501	-42.887	110.469
174	1	174	2.049	2.021	36.33	4539	17.56	0.413	NA	0.07	0.333	-33.767	9.12
175	1	175	2.027	2.163	36.54	1597	17.704	0.386	NA	0.143	0.682	98.899	132.666
176	1	176	2.089	2.39	36.75	1047	17.939	0.527	NA	0.235	1.121	74.653	-24.246
177	1	177	2.051	2.304	36.96	1501	18.033	0.452	NA	0.094	0.449	-113.898	171.449
178	1	178	2.048	2.149	37.17	2771	18.188	0.406	NA	0.155	0.736	-91.003	22.895
179	1	179	2.069	2.211	37.38	1644	18.253	0.437	NA	0.065	0.311	71.671	162.674
180	1	180	2.059	2.3	37.59	1286	18.343	0.458	NA	0.09	0.428	96.094	24.424
181	1	181	1.995	2.28	37.8	1471	18.41	0.391	NA	0.067	0.32	-162.589	101.317
182	1	182	2.104	2.19	38.01	1098	18.551	0.467	NA	0.141	0.674	-39.531	123.059
183	1	183	2.048	2.104	38.22	1819	18.654	0.404	NA	0.103	0.49	-122.836	-83.305
184	1	184	2.017	2.029	38.43	4379	18.735	0.38	NA	0.081	0.384	-112.866	9.97
185	1	185	1.98	2.204	38.64	1926	18.914	0.349	NA	0.179	0.851	102.044	-145.091
186	1	186	2.068	2.279	38.85	1824	19.03	0.458	NA	0.116	0.552	40.225	-61.819
187	1	187	2.036	2.234	39.06	2410	19.085	0.412	NA	0.055	0.262	-125.39	-165.615
188	1	188	2.048	2.22	39.27	2400	19.103	0.42	NA	0.018	0.087	-48.306	77.085
189	1	189	2.041	2.157	39.48	2574	19.167	0.4	NA	0.064	0.303	-96.657	-48.351
190	1	190	2.076	2.022	39.69	3852	19.306	0.44	NA	0.139	0.664	-75.236	21.421
191	1	191	2.072	1.984	39.9	4162	19.345	0.445	NA	0.039	0.185	-96.569	-21.333
192	1	192	2.053	2.012	40.11	5687	19.379	0.42	NA	0.034	0.162	123.151	-140.28
193	1	193	2.072	2.018	40.32	5056	19.399	0.437	NA	0.02	0.094	16.078	-107.073
194	1	194	2.012	2.088	40.53	4947	19.491	0.368	NA	0.093	0.441	130.491	114.413
195	1	195	2.058	2.059	40.74	4450	19.546	0.417	NA	0.055	0.26	-32.217	-162.709
196	1	196	2.056	2.044	40.95	5503	19.561	0.417	NA	0.015	0.071	-98.382	-66.165
197	1	197	2.069	2.175	41.16	4964	19.692	0.43	NA	0.132	0.626	84.572	-177.046
198	1	198	2.133	2.188	41.37	2775	19.758	0.495	NA	0.065	0.311	10.872	-73.7
199	1	199	2.052	2.1	41.58	8087	19.877	0.407	NA	0.119	0.568	-132.856	-143.729
200	1	200	2.097	2.021	41.79	4467	19.968	0.461	NA	0.091	0.434	-60.041	72.816
