# Supplementary material for: Random sub-diffusion and capture of genes by the nuclear pore reduces dynamics and coordinates inter-chromosomal movement
Source: eLife. 2021 May 18;10:e66238. doi: 10.7554/eLife.66238 (PMC8195609; doi:10.7554/eLife.66238)
Supplement: Figure 6—source data 1. [file elife-66238-fig6-data1.zip › CLUST_DB/CLUST_HIS4dN2dip_MinusH/200103_QuickCap_HIS4dN2dip_MinusH_Pri_14.csv]

Nr	TID	PID	x [micron]	y [micron]	t [sec]	I [val]	Len [micron]	D2S [micron]	D2R [micron]	D2P [micron]	v [micron/sec]	α [deg]	Δα [deg]
1	1	1	2.441	2.598	0	8874	0	0	NA	NA	NA	NA	NA
2	1	2	2.546	2.634	0.21	9531	0.111	0.111	NA	0.111	0.53	18.77	NA
3	1	3	2.493	2.615	0.42	5934	0.168	0.055	NA	0.057	0.271	-160.368	-179.138
4	1	4	2.519	2.791	0.63	7543	0.347	0.209	NA	0.179	0.851	81.485	-118.148
5	1	5	2.366	2.848	0.84	9343	0.51	0.261	NA	0.163	0.778	159.704	78.219
6	1	6	2.55	2.681	1.05	7598	0.759	0.137	NA	0.248	1.183	-42.254	158.042
7	1	7	2.647	2.621	1.26	8578	0.873	0.207	NA	0.114	0.542	-31.958	10.296
8	1	8	2.61	2.58	1.47	6924	0.927	0.17	NA	0.055	0.261	-131.905	-99.947
9	1	9	2.529	2.533	1.68	6562	1.021	0.109	NA	0.094	0.446	-149.84	-17.935
10	1	10	2.445	2.59	1.89	6688	1.123	0.008	NA	0.102	0.485	145.635	-64.525
11	1	11	2.402	2.642	2.1	7396	1.19	0.059	NA	0.067	0.321	129.739	-15.896
12	1	12	2.486	2.736	2.31	8172	1.316	0.145	NA	0.126	0.599	48.21	-81.529
13	1	13	2.517	2.688	2.52	7882	1.373	0.118	NA	0.057	0.273	-57.215	-105.425
14	1	14	2.51	2.853	2.73	8089	1.539	0.264	NA	0.165	0.787	92.332	149.547
15	1	15	2.552	2.819	2.94	10107	1.593	0.247	NA	0.054	0.257	-39.425	-131.757
16	1	16	2.556	2.651	3.15	11078	1.76	0.127	NA	0.168	0.798	-88.439	-49.014
17	1	17	2.455	2.657	3.36	9941	1.862	0.061	NA	0.102	0.484	176.559	-95.002
18	1	18	2.518	2.671	3.57	10033	1.927	0.106	NA	0.065	0.308	12.394	-164.165
19	1	19	2.599	2.721	3.78	10073	2.022	0.2	NA	0.095	0.453	31.773	19.379
20	1	20	2.5	2.71	3.99	11918	2.121	0.127	NA	0.099	0.473	-173.502	154.725
21	1	21	2.692	2.826	4.2	12514	2.345	0.339	NA	0.224	1.068	31.279	-155.219
22	1	22	2.688	2.859	4.41	9958	2.379	0.36	NA	0.033	0.158	95.987	64.708
23	1	23	2.577	2.828	4.62	8966	2.494	0.267	NA	0.116	0.551	-164.25	99.763
24	1	24	2.609	2.786	4.83	9934	2.547	0.253	NA	0.052	0.25	-52.316	111.935
25	1	25	2.614	2.803	5.04	10958	2.565	0.269	NA	0.018	0.084	74.011	126.327
26	1	26	2.632	2.855	5.25	8582	2.619	0.321	NA	0.055	0.261	70.203	-3.809
27	1	27	2.585	2.761	5.46	9949	2.724	0.218	NA	0.105	0.5	-116.576	173.221
28	1	28	2.411	2.724	5.67	8780	2.903	0.13	NA	0.178	0.849	-168.154	-51.578
29	1	29	2.367	2.729	5.88	9958	2.947	0.15	NA	0.044	0.209	174.345	-17.501
30	1	30	2.383	2.821	6.09	9474	3.04	0.231	NA	0.093	0.445	80.443	-93.902
31	1	31	2.351	2.792	6.3	10033	3.083	0.214	NA	0.043	0.204	-138.096	141.461
32	1	32	2.331	2.668	6.51	6664	3.209	0.131	NA	0.126	0.601	-99.222	38.874
33	1	33	2.342	2.678	6.72	7515	3.225	0.127	NA	0.015	0.073	41.581	140.803
34	1	34	2.461	2.693	6.93	10201	3.344	0.098	NA	0.12	0.569	7.396	-34.184
35	1	35	2.458	2.845	7.14	12123	3.496	0.248	NA	0.152	0.722	91.144	83.748
36	1	36	2.361	2.82	7.35	11278	3.595	0.236	NA	0.099	0.474	-165.583	103.273
37	1	37	2.411	2.887	7.56	9352	3.678	0.291	NA	0.083	0.395	53.469	-140.948
38	1	38	2.568	2.845	7.77	8789	3.841	0.278	NA	0.163	0.777	-14.958	-68.427
39	1	39	2.57	2.841	7.98	10897	3.845	0.275	NA	0.004	0.019	-66.576	-51.617
40	1	40	2.466	2.885	8.19	10111	3.959	0.288	NA	0.113	0.54	157.101	-136.323
41	1	41	2.245	2.895	8.4	10734	4.179	0.356	NA	0.221	1.05	177.571	20.47
42	1	42	2.147	2.912	8.61	9205	4.279	0.43	NA	0.1	0.476	169.891	-7.68
43	1	43	2.062	2.866	8.82	10235	4.375	0.464	NA	0.096	0.457	-151.446	38.663
44	1	44	2.119	2.856	9.03	8437	4.433	0.413	NA	0.057	0.273	-10.662	140.784
45	1	45	2.133	2.858	9.24	10013	4.447	0.403	NA	0.014	0.068	9.014	19.676
46	1	46	2.136	2.844	9.45	10045	4.461	0.393	NA	0.014	0.065	-79.1	-88.115
47	1	47	2.075	2.817	9.66	11020	4.527	0.426	NA	0.067	0.317	-155.366	-76.265
48	1	48	2.055	2.836	9.87	11406	4.555	0.454	NA	0.028	0.133	135.475	-69.159
49	1	49	2.19	2.828	10.08	10265	4.69	0.341	NA	0.135	0.643	-3.511	-138.987
50	1	50	2.324	2.84	10.29	8234	4.824	0.269	NA	0.134	0.639	5.044	8.556
51	1	51	2.304	2.852	10.5	11323	4.847	0.289	NA	0.023	0.11	148.42	143.376
52	1	52	2.322	2.793	10.71	8753	4.909	0.228	NA	0.062	0.295	-73.165	138.415
53	1	53	2.437	2.842	10.92	8913	5.035	0.245	NA	0.125	0.597	23.435	96.6
54	1	54	2.285	2.894	11.13	12782	5.195	0.335	NA	0.161	0.766	161.411	137.976
55	1	55	2.419	2.826	11.34	8665	5.346	0.229	NA	0.15	0.715	-26.876	171.713
56	1	56	2.286	2.872	11.55	10926	5.486	0.314	NA	0.14	0.666	160.922	-172.202
57	1	57	2.35	2.83	11.76	7605	5.562	0.249	NA	0.076	0.363	-33.181	165.897
58	1	58	2.481	2.861	11.97	10498	5.696	0.267	NA	0.134	0.639	13.664	46.845
59	1	59	2.482	2.849	12.18	8486	5.709	0.254	NA	0.013	0.062	-83.078	-96.742
60	1	60	2.452	2.893	12.39	9969	5.763	0.295	NA	0.054	0.256	124.131	-152.791
61	1	61	2.396	2.848	12.6	9700	5.835	0.254	NA	0.072	0.342	-140.923	94.946
62	1	62	2.434	2.854	12.81	9418	5.873	0.256	NA	0.038	0.181	9.417	150.34
63	1	63	2.545	2.879	13.02	10474	5.987	0.3	NA	0.114	0.544	12.505	3.088
64	1	64	2.408	2.851	13.23	9949	6.126	0.255	NA	0.14	0.666	-168.413	179.082
65	1	65	2.427	2.859	13.44	9320	6.147	0.261	NA	0.02	0.095	23.06	-168.527
66	1	66	2.366	2.897	13.65	10280	6.218	0.308	NA	0.072	0.342	147.649	124.588
67	1	67	2.302	2.88	13.86	9279	6.285	0.314	NA	0.066	0.316	-164.907	47.445
68	1	68	2.284	2.908	14.07	12179	6.318	0.348	NA	0.033	0.159	121.707	-73.386
69	1	69	2.396	2.873	14.28	8036	6.435	0.278	NA	0.117	0.557	-17.689	-139.396
70	1	70	2.268	2.852	14.49	7724	6.565	0.308	NA	0.13	0.618	-170.939	-153.25
71	1	71	2.253	2.793	14.7	11069	6.626	0.271	NA	0.061	0.291	-103.875	67.063
72	1	72	2.348	2.786	14.91	9292	6.721	0.21	NA	0.095	0.453	-4.184	99.692
73	1	73	2.346	2.703	15.12	9371	6.804	0.141	NA	0.083	0.397	-91.132	-86.949
74	1	74	2.365	2.721	15.33	11709	6.831	0.145	NA	0.026	0.125	45.82	136.952
75	1	75	2.4	2.664	15.54	8482	6.899	0.078	NA	0.068	0.323	-58.404	-104.224
76	1	76	2.41	2.751	15.75	7872	6.986	0.156	NA	0.088	0.419	83.639	142.043
77	1	77	2.476	2.725	15.96	8861	7.057	0.132	NA	0.071	0.337	-21.252	-104.891
78	1	78	2.4	2.616	16.17	8861	7.191	0.045	NA	0.134	0.636	-124.828	-103.576
79	1	79	2.436	2.551	16.38	6871	7.265	0.047	NA	0.074	0.352	-60.937	63.891
80	1	80	2.403	2.665	16.59	8375	7.383	0.077	NA	0.118	0.564	105.928	166.865
81	1	81	2.322	2.617	16.8	2284	7.477	0.121	NA	0.094	0.45	-149.459	104.613
82	1	82	2.456	2.694	17.01	7500	7.633	0.097	NA	0.155	0.738	29.763	179.222
83	1	83	2.455	2.594	17.22	5896	7.733	0.014	NA	0.1	0.477	-91.017	-120.78
84	1	84	2.45	2.621	17.43	8563	7.761	0.025	NA	0.028	0.133	99.654	-169.329
85	1	85	2.303	2.652	17.64	2984	7.911	0.148	NA	0.15	0.716	168.405	68.75
86	1	86	2.449	2.621	17.85	10890	8.06	0.025	NA	0.149	0.711	-11.703	179.892
87	1	87	2.425	2.692	18.06	8701	8.135	0.096	NA	0.075	0.357	108.615	120.319
88	1	88	2.362	2.662	18.27	6835	8.205	0.102	NA	0.07	0.333	-153.986	97.398
89	1	89	2.372	2.563	18.48	8360	8.304	0.077	NA	0.099	0.472	-84.229	69.757
90	1	90	2.351	2.631	18.69	9122	8.375	0.095	NA	0.071	0.337	106.971	-168.8
91	1	91	2.367	2.639	18.9	9580	8.393	0.085	NA	0.017	0.083	27.689	-79.282
92	1	92	2.422	2.658	19.11	8825	8.451	0.063	NA	0.058	0.276	19.045	-8.644
93	1	93	2.451	2.695	19.32	8599	8.498	0.098	NA	0.047	0.225	51.717	32.672
94	1	94	2.41	2.772	19.53	9343	8.585	0.177	NA	0.087	0.413	118.113	66.396
95	1	95	2.367	2.743	19.74	8561	8.636	0.163	NA	0.051	0.245	-146.144	95.743
96	1	96	2.256	2.521	19.95	5928	8.884	0.2	NA	0.248	1.183	-116.677	29.466
97	1	97	2.359	2.628	20.16	10355	9.032	0.088	NA	0.148	0.706	46.044	162.722
98	1	98	2.336	2.565	20.37	12785	9.099	0.11	NA	0.066	0.316	-110.076	-156.12
99	1	99	2.418	2.618	20.58	7148	9.196	0.03	NA	0.097	0.464	32.446	142.522
100	1	100	2.371	2.669	20.79	10451	9.265	0.099	NA	0.069	0.329	132.598	100.151
101	1	101	2.395	2.793	21	7539	9.392	0.201	NA	0.127	0.605	79.496	-53.102
102	1	102	2.348	2.567	21.21	7914	9.624	0.099	NA	0.231	1.102	-101.723	178.781
103	1	103	2.251	2.593	21.42	8388	9.724	0.19	NA	0.1	0.477	165.036	-93.241
104	1	104	2.387	2.566	21.63	10065	9.863	0.062	NA	0.139	0.663	-10.862	-175.898
105	1	105	2.315	2.648	21.84	4576	9.972	0.136	NA	0.109	0.521	131.544	142.406
106	1	106	2.203	2.623	22.05	7323	10.087	0.239	NA	0.115	0.546	-167.263	61.193
107	1	107	2.111	2.592	22.26	4198	10.184	0.33	NA	0.097	0.462	-161.109	6.154
108	1	108	2.17	2.568	22.47	1691	10.247	0.273	NA	0.063	0.3	-22.033	139.076
109	1	109	2.167	2.538	22.68	1730	10.277	0.281	NA	0.03	0.145	-95.8	-73.767
110	1	110	2.28	2.567	22.89	4251	10.394	0.164	NA	0.117	0.557	14.468	110.268
111	1	111	2.162	2.583	23.1	1986	10.513	0.279	NA	0.119	0.566	172.109	157.641
112	1	112	2.391	2.465	23.31	8949	10.771	0.142	NA	0.258	1.228	-27.342	160.549
113	1	113	2.24	2.489	23.52	2551	10.924	0.228	NA	0.153	0.728	170.777	-161.881
114	1	114	2.186	2.538	23.73	4936	10.997	0.262	NA	0.073	0.349	138.08	-32.697
115	1	115	2.157	2.574	23.94	2199	11.043	0.285	NA	0.046	0.218	128.868	-9.212
116	1	116	2.104	2.511	24.15	2504	11.125	0.348	NA	0.082	0.39	-129.788	101.344
117	1	117	2.014	2.527	24.36	2248	11.218	0.433	NA	0.092	0.44	169.739	-60.474
118	1	118	2.156	2.595	24.57	1580	11.375	0.285	NA	0.157	0.749	25.439	-144.3
119	1	119	2.023	2.62	24.78	3008	11.509	0.418	NA	0.135	0.641	169.327	143.888
120	1	120	1.957	2.572	24.99	5435	11.592	0.485	NA	0.082	0.391	-144.194	46.479
121	1	121	1.875	2.569	25.2	7963	11.674	0.567	NA	0.082	0.39	-177.967	-33.773
122	1	122	1.897	2.547	25.41	5205	11.705	0.546	NA	0.031	0.149	-44.007	133.961
123	1	123	1.887	2.566	25.62	9887	11.726	0.554	NA	0.022	0.103	117.294	161.301
124	1	124	1.921	2.57	25.83	3426	11.761	0.52	NA	0.034	0.163	6.008	-111.286
125	1	125	1.905	2.5	26.04	5184	11.833	0.545	NA	0.072	0.343	-103.28	-109.288
126	1	126	1.902	2.58	26.25	8017	11.913	0.539	NA	0.081	0.384	92.066	-164.655
127	1	127	1.896	2.642	26.46	7560	11.976	0.547	NA	0.062	0.296	95.179	3.114
128	1	128	1.876	2.612	26.67	11095	12.012	0.565	NA	0.037	0.175	-123.358	141.462
129	1	129	1.907	2.624	26.88	6414	12.045	0.535	NA	0.033	0.156	21.514	144.873
130	1	130	1.857	2.739	27.09	7724	12.171	0.601	NA	0.126	0.598	113.299	91.785
131	1	131	1.871	2.695	27.3	7893	12.217	0.578	NA	0.046	0.219	-71.599	175.102
132	1	132	1.893	2.606	27.51	7189	12.309	0.548	NA	0.092	0.439	-76.238	-4.639
133	1	133	1.953	2.589	27.72	3793	12.371	0.488	NA	0.062	0.294	-15.333	60.905
134	1	134	1.993	2.545	27.93	1932	12.431	0.451	NA	0.06	0.286	-47.707	-32.374
135	1	135	1.917	2.581	28.14	4217	12.515	0.524	NA	0.084	0.402	154.758	-157.534
136	1	136	1.931	2.652	28.35	3157	12.587	0.513	NA	0.072	0.345	78.801	-75.957
137	1	137	2.117	2.57	28.56	4087	12.791	0.325	NA	0.204	0.969	-23.652	-102.453
138	1	138	2.003	2.591	28.77	2261	12.907	0.438	NA	0.116	0.555	169.767	-166.581
139	1	139	2.12	2.542	28.98	3406	13.034	0.326	NA	0.127	0.604	-22.653	167.579
140	1	140	2.119	2.513	29.19	4407	13.064	0.333	NA	0.029	0.139	-92.593	-69.94
141	1	141	2.078	2.541	29.4	4520	13.113	0.367	NA	0.049	0.234	145.215	-122.192
142	1	142	2.058	2.529	29.61	2557	13.136	0.389	NA	0.024	0.113	-149.733	65.052
143	1	143	2.085	2.561	29.82	4145	13.179	0.358	NA	0.042	0.201	50.361	-159.906
144	1	144	2.072	2.563	30.03	5636	13.191	0.371	NA	0.013	0.06	171.738	121.377
145	1	145	2.048	2.605	30.24	5373	13.239	0.393	NA	0.048	0.228	119.72	-52.018
146	1	146	2.186	2.764	30.45	7374	13.45	0.305	NA	0.211	1.003	49.238	-70.482
147	1	147	2.264	2.69	30.66	7413	13.557	0.2	NA	0.108	0.512	-43.792	-93.031
148	1	148	2.252	2.676	30.87	6675	13.575	0.205	NA	0.018	0.085	-130.143	-86.351
149	1	149	2.224	2.718	31.08	5796	13.626	0.248	NA	0.05	0.24	124.267	-105.59
150	1	150	2.245	2.678	31.29	4386	13.671	0.212	NA	0.045	0.214	-61.784	173.95
151	1	151	2.176	2.658	31.5	6560	13.742	0.272	NA	0.072	0.342	-163.726	-101.942
152	1	152	2.224	2.648	31.71	4774	13.791	0.223	NA	0.049	0.234	-11.574	152.151
153	1	153	2.245	2.584	31.92	4096	13.859	0.197	NA	0.067	0.321	-72.111	-60.536
154	1	154	2.174	2.532	32.13	4469	13.947	0.275	NA	0.088	0.419	-143.329	-71.218
155	1	155	2.217	2.514	32.34	4471	13.993	0.239	NA	0.047	0.222	-22.627	120.702
156	1	156	2.171	2.598	32.55	2562	14.09	0.27	NA	0.096	0.459	118.78	141.407
157	1	157	2.262	2.668	32.76	3633	14.205	0.192	NA	0.115	0.547	37.116	-81.664
158	1	158	2.168	2.675	32.97	2739	14.3	0.284	NA	0.095	0.452	175.198	138.081
159	1	159	2.21	2.778	33.18	5779	14.41	0.293	NA	0.111	0.526	67.845	-107.353
160	1	160	2.19	2.77	33.39	3912	14.431	0.304	NA	0.021	0.099	-158.102	134.053
161	1	161	2.053	2.625	33.6	2681	14.63	0.389	NA	0.2	0.95	-133.459	24.642
162	1	162	2.115	2.662	33.81	4296	14.702	0.333	NA	0.072	0.342	31.173	164.632
163	1	163	1.992	2.75	34.02	1909	14.853	0.474	NA	0.15	0.715	144.473	113.3
164	1	164	2.087	2.786	34.23	3801	14.954	0.401	NA	0.101	0.483	20.857	-123.616
165	1	165	1.991	2.756	34.44	3306	15.055	0.477	NA	0.101	0.48	-162.872	176.271
166	1	166	2.042	2.675	34.65	2856	15.151	0.406	NA	0.096	0.458	-57.617	105.255
167	1	167	1.979	2.625	34.86	2888	15.231	0.462	NA	0.08	0.383	-141.54	-83.923
168	1	168	2.189	2.586	35.07	5051	15.444	0.253	NA	0.213	1.013	-10.563	130.977
169	1	169	2.141	2.669	35.28	3987	15.54	0.308	NA	0.096	0.458	119.636	130.199
170	1	170	2.088	2.549	35.49	5397	15.672	0.356	NA	0.132	0.626	-113.539	126.824
171	1	171	2.14	2.662	35.7	5117	15.796	0.308	NA	0.125	0.594	65.729	179.269
172	1	172	2.162	2.615	35.91	5341	15.849	0.279	NA	0.053	0.25	-64.844	-130.574
173	1	173	2.191	2.695	36.12	8895	15.934	0.268	NA	0.085	0.405	70.145	134.99
174	1	174	2.215	2.684	36.33	7980	15.961	0.241	NA	0.027	0.128	-24.454	-94.599
175	1	175	2.042	2.563	36.54	5506	16.172	0.4	NA	0.211	1.005	-145.172	-120.718
176	1	176	2.049	2.514	36.75	5431	16.222	0.401	NA	0.05	0.239	-82.536	62.636
177	1	177	2.141	2.511	36.96	6363	16.315	0.312	NA	0.093	0.442	-1.341	81.195
178	1	178	2.122	2.797	37.17	4608	16.601	0.376	NA	0.286	1.364	93.948	95.288
179	1	179	2.02	2.744	37.38	8091	16.715	0.445	NA	0.114	0.544	-152.437	113.616
180	1	180	2.01	2.84	37.59	5567	16.811	0.495	NA	0.096	0.457	96.419	-111.144
181	1	181	2.046	2.724	37.8	6165	16.933	0.414	NA	0.122	0.579	-72.486	-168.905
182	1	182	2.151	2.853	38.01	4294	17.1	0.386	NA	0.166	0.792	50.852	123.338
183	1	183	2.063	2.896	38.22	5975	17.198	0.482	NA	0.098	0.468	154.041	103.189
184	1	184	2.074	2.987	38.43	5661	17.29	0.535	NA	0.092	0.438	82.701	-71.34
185	1	185	2.09	2.964	38.64	9064	17.318	0.507	NA	0.028	0.134	-56.369	-139.07
186	1	186	2.014	2.791	38.85	5521	17.507	0.468	NA	0.189	0.899	-113.667	-57.298
187	1	187	2.074	2.879	39.06	6263	17.614	0.462	NA	0.107	0.509	55.986	169.653
188	1	188	1.946	2.885	39.27	2163	17.742	0.573	NA	0.129	0.613	177.472	121.486
189	1	189	2.066	3.015	39.48	4782	17.92	0.562	NA	0.177	0.845	47.369	-130.103
190	1	190	2.035	2.943	39.69	7118	17.999	0.533	NA	0.079	0.376	-113.152	-160.521
191	1	191	2.09	3.088	39.9	9440	18.154	0.603	NA	0.155	0.739	69.264	-177.584
192	1	192	2.165	2.944	40.11	4486	18.317	0.443	NA	0.163	0.775	-62.528	-131.792
193	1	193	2.116	2.823	40.32	6370	18.446	0.395	NA	0.13	0.618	-111.874	-49.346
194	1	194	2.131	2.793	40.53	6414	18.48	0.366	NA	0.033	0.158	-63.57	48.304
195	1	195	2.185	2.795	40.74	7566	18.533	0.323	NA	0.054	0.256	1.58	65.15
196	1	196	2.217	2.749	40.95	6911	18.589	0.27	NA	0.056	0.267	-54.712	-56.292
197	1	197	2.121	2.743	41.16	6527	18.686	0.352	NA	0.097	0.461	-176.146	-121.434
198	1	198	2.063	2.719	41.37	6722	18.748	0.397	NA	0.062	0.296	-158.161	17.985
199	1	199	2.104	2.785	41.58	7543	18.826	0.385	NA	0.078	0.369	57.928	-143.911
200	1	200	2.085	2.807	41.79	7025	18.854	0.412	NA	0.028	0.135	131.12	73.192
