# Supplementary material for: Random sub-diffusion and capture of genes by the nuclear pore reduces dynamics and coordinates inter-chromosomal movement
Source: eLife. 2021 May 18;10:e66238. doi: 10.7554/eLife.66238 (PMC8195609; doi:10.7554/eLife.66238)
Supplement: Figure 6—source data 1. [file elife-66238-fig6-data1.zip › CLUST_DB/CLUST_HIS4dN2dip_MinusH/200103_QuickCap_HIS4dN2dip_MinusH_Pri_16.csv]

Nr	TID	PID	x [micron]	y [micron]	t [sec]	I [val]	Len [micron]	D2S [micron]	D2R [micron]	D2P [micron]	v [micron/sec]	α [deg]	Δα [deg]
1	1	1	2.348	1.638	0	6254	0	0	NA	NA	NA	NA	NA
2	1	2	2.488	1.693	0.21	6843	0.15	0.15	NA	0.15	0.716	21.417	NA
3	1	3	2.367	1.555	0.42	6406	0.334	0.086	NA	0.183	0.874	-131.014	-152.431
4	1	4	2.371	1.595	0.63	6696	0.374	0.05	NA	0.04	0.189	84.804	-144.182
5	1	5	2.251	1.446	0.84	7430	0.565	0.215	NA	0.191	0.91	-128.893	146.303
6	1	6	2.201	1.467	1.05	7933	0.619	0.225	NA	0.054	0.257	156.908	-74.199
7	1	7	2.203	1.561	1.26	5664	0.712	0.164	NA	0.094	0.446	89.195	-67.713
8	1	8	2.324	1.579	1.47	4991	0.835	0.064	NA	0.123	0.585	8.827	-80.368
9	1	9	2.379	1.572	1.68	5337	0.89	0.073	NA	0.055	0.262	-7.607	-16.434
10	1	10	2.312	1.567	1.89	5446	0.956	0.08	NA	0.066	0.316	-175.596	-167.99
11	1	11	2.316	1.571	2.1	5830	0.961	0.075	NA	0.005	0.023	48.123	-136.281
12	1	12	2.342	1.601	2.31	4119	1.001	0.038	NA	0.04	0.192	48.205	0.082
13	1	13	2.286	1.592	2.52	5341	1.059	0.077	NA	0.058	0.274	-171.56	140.235
14	1	14	2.361	1.645	2.73	6001	1.151	0.015	NA	0.093	0.441	34.929	-153.511
15	1	15	2.413	1.705	2.94	4096	1.23	0.093	NA	0.079	0.374	49.424	14.495
16	1	16	2.406	1.691	3.15	4565	1.246	0.078	NA	0.016	0.075	-113.401	-162.825
17	1	17	2.417	1.709	3.36	6075	1.267	0.099	NA	0.021	0.102	60.471	173.872
18	1	18	2.345	1.525	3.57	5772	1.465	0.113	NA	0.198	0.941	-111.21	-171.681
19	1	19	2.357	1.553	3.78	7423	1.495	0.086	NA	0.03	0.144	66.713	177.923
20	1	20	2.229	1.506	3.99	7908	1.632	0.178	NA	0.137	0.651	-160.005	133.282
21	1	21	2.144	1.475	4.2	6073	1.722	0.261	NA	0.091	0.432	-159.664	0.341
22	1	22	2.143	1.535	4.41	4569	1.782	0.229	NA	0.06	0.286	90.847	-109.489
23	1	23	2.313	1.603	4.62	3110	1.966	0.05	NA	0.183	0.873	21.946	-68.9
24	1	24	2.246	1.533	4.83	6641	2.063	0.147	NA	0.097	0.464	-133.763	-155.709
25	1	25	2.247	1.45	5.04	7978	2.146	0.213	NA	0.082	0.392	-89.067	44.696
26	1	26	2.302	1.433	5.25	9843	2.203	0.21	NA	0.058	0.276	-17.396	71.671
27	1	27	2.257	1.449	5.46	6826	2.251	0.21	NA	0.048	0.227	160.497	177.893
28	1	28	2.26	1.462	5.67	7210	2.265	0.197	NA	0.014	0.065	76.524	-83.973
29	1	29	2.156	1.415	5.88	8955	2.379	0.294	NA	0.114	0.545	-155.873	127.603
30	1	30	2.173	1.44	6.09	7291	2.409	0.264	NA	0.03	0.142	54.169	-149.957
31	1	31	2.13	1.387	6.3	9433	2.478	0.333	NA	0.069	0.327	-129.741	176.09
32	1	32	2.132	1.401	6.51	7594	2.492	0.321	NA	0.014	0.068	81.154	-149.105
33	1	33	2.281	1.523	6.72	6623	2.684	0.134	NA	0.192	0.917	39.178	-41.975
34	1	34	2.223	1.53	6.93	4426	2.743	0.165	NA	0.059	0.279	172.65	133.472
35	1	35	2.19	1.533	7.14	4686	2.775	0.189	NA	0.032	0.154	175.19	2.54
36	1	36	2.159	1.472	7.35	5772	2.843	0.251	NA	0.068	0.324	-117.14	67.67
37	1	37	2.292	1.456	7.56	6880	2.977	0.191	NA	0.133	0.636	-7.003	110.138
38	1	38	2.367	1.579	7.77	3961	3.121	0.062	NA	0.144	0.686	58.718	65.72
39	1	39	2.383	1.566	7.98	7342	3.142	0.081	NA	0.021	0.101	-38.944	-97.661
40	1	40	2.328	1.474	8.19	8362	3.249	0.165	NA	0.107	0.51	-121.14	-82.196
41	1	41	2.499	1.538	8.4	7400	3.432	0.182	NA	0.183	0.871	20.521	141.661
42	1	42	2.507	1.535	8.61	8266	3.441	0.19	NA	0.008	0.04	-20.289	-40.811
43	1	43	2.583	1.487	8.82	6732	3.53	0.28	NA	0.09	0.428	-32.339	-12.05
44	1	44	2.513	1.521	9.03	7131	3.608	0.203	NA	0.078	0.37	154.619	-173.042
45	1	45	2.517	1.536	9.24	8992	3.624	0.198	NA	0.016	0.077	73.911	-80.708
46	1	46	2.355	1.393	9.45	6702	3.841	0.246	NA	0.217	1.033	-138.61	147.479
47	1	47	2.384	1.555	9.66	7223	4.006	0.091	NA	0.165	0.785	79.845	-141.545
48	1	48	2.293	1.487	9.87	10316	4.119	0.161	NA	0.113	0.537	-143.031	137.124
49	1	49	2.247	1.554	10.08	8179	4.201	0.131	NA	0.082	0.39	124.774	-92.195
50	1	50	2.31	1.575	10.29	6570	4.267	0.074	NA	0.066	0.315	18.158	-106.615
51	1	51	2.278	1.657	10.5	5730	4.355	0.072	NA	0.088	0.419	110.899	92.741
52	1	52	2.26	1.583	10.71	5463	4.432	0.104	NA	0.077	0.365	-103.866	145.235
53	1	53	2.315	1.63	10.92	5887	4.504	0.034	NA	0.072	0.345	40.713	144.579
54	1	54	2.282	1.587	11.13	7114	4.558	0.083	NA	0.054	0.257	-127.779	-168.492
55	1	55	2.341	1.625	11.34	7212	4.629	0.015	NA	0.071	0.336	32.533	160.313
56	1	56	2.268	1.595	11.55	6367	4.708	0.091	NA	0.079	0.377	-157.765	169.701
57	1	57	2.34	1.533	11.76	6931	4.803	0.106	NA	0.095	0.454	-41.072	116.693
58	1	58	2.447	1.614	11.97	5753	4.938	0.103	NA	0.135	0.643	37.181	78.254
59	1	59	2.359	1.613	12.18	6485	5.026	0.028	NA	0.088	0.421	-178.868	143.951
60	1	60	2.439	1.505	12.39	8087	5.16	0.161	NA	0.134	0.637	-53.33	125.538
61	1	61	2.414	1.56	12.6	7543	5.22	0.103	NA	0.06	0.285	114.459	167.789
62	1	62	2.38	1.624	12.81	9559	5.293	0.035	NA	0.073	0.348	117.857	3.398
63	1	63	2.452	1.71	13.02	5049	5.404	0.126	NA	0.111	0.53	49.995	-67.862
64	1	64	2.472	1.684	13.23	8550	5.437	0.132	NA	0.033	0.155	-51.817	-101.812
65	1	65	2.424	1.671	13.44	6474	5.487	0.083	NA	0.05	0.236	-164.383	-112.566
66	1	66	2.457	1.658	13.65	6651	5.522	0.111	NA	0.035	0.168	-21.594	142.789
67	1	67	2.492	1.617	13.86	7342	5.576	0.146	NA	0.054	0.257	-49.829	-28.235
68	1	68	2.463	1.635	14.07	5329	5.609	0.116	NA	0.034	0.16	147.67	-162.502
69	1	69	2.389	1.678	14.28	6043	5.695	0.057	NA	0.086	0.408	149.536	1.866
70	1	70	2.422	1.704	14.49	5595	5.737	0.099	NA	0.042	0.199	39.255	-110.281
71	1	71	2.306	1.629	14.7	6404	5.874	0.042	NA	0.138	0.655	-146.864	173.881
72	1	72	2.337	1.626	14.91	2600	5.905	0.016	NA	0.031	0.146	-5.253	141.611
73	1	73	2.376	1.664	15.12	3812	5.959	0.038	NA	0.054	0.259	43.921	49.173
74	1	74	2.352	1.694	15.33	4377	5.998	0.056	NA	0.039	0.185	128.97	85.049
75	1	75	2.396	1.739	15.54	5503	6.061	0.111	NA	0.063	0.299	44.954	-84.015
76	1	76	2.363	1.762	15.75	5866	6.101	0.124	NA	0.041	0.193	145.054	100.1
77	1	77	2.423	1.731	15.96	8759	6.169	0.12	NA	0.067	0.321	-26.88	-171.934
78	1	78	2.405	1.645	16.17	5849	6.257	0.058	NA	0.088	0.421	-101.653	-74.773
79	1	79	2.255	1.616	16.38	5267	6.41	0.095	NA	0.153	0.728	-169.145	-67.492
80	1	80	2.257	1.637	16.59	7321	6.431	0.09	NA	0.021	0.101	83.684	-107.171
81	1	81	2.315	1.647	16.8	7861	6.49	0.034	NA	0.058	0.278	9.465	-74.219
82	1	82	2.198	1.575	17.01	9845	6.627	0.163	NA	0.137	0.654	-148.365	-157.831
83	1	83	2.217	1.61	17.22	6852	6.667	0.134	NA	0.04	0.19	61.497	-150.137
84	1	84	2.269	1.667	17.43	9331	6.744	0.084	NA	0.077	0.365	47.808	-13.69
85	1	85	2.201	1.581	17.64	8418	6.853	0.158	NA	0.109	0.52	-128.424	-176.231
86	1	86	2.124	1.675	17.85	5710	6.974	0.226	NA	0.121	0.578	129.048	-102.529
87	1	87	2.24	1.64	18.06	5988	7.096	0.107	NA	0.121	0.577	-16.768	-145.816
88	1	88	2.221	1.826	18.27	5452	7.282	0.226	NA	0.187	0.889	95.896	112.664
89	1	89	2.311	1.761	18.48	7093	7.394	0.127	NA	0.111	0.53	-36.079	-131.975
90	1	90	2.244	1.643	18.69	9467	7.529	0.104	NA	0.135	0.645	-119.563	-83.485
91	1	91	2.232	1.671	18.9	9367	7.56	0.12	NA	0.031	0.147	113.768	-126.669
92	1	92	2.282	1.737	19.11	7234	7.643	0.119	NA	0.083	0.397	52.796	-60.971
93	1	93	2.382	1.609	19.32	9574	7.806	0.045	NA	0.163	0.775	-52.313	-105.11
94	1	94	2.44	1.639	19.53	7650	7.872	0.092	NA	0.066	0.313	27.386	79.699
95	1	95	2.389	1.623	19.74	8194	7.925	0.044	NA	0.053	0.253	-162.773	169.841
96	1	96	2.339	1.582	19.95	7639	7.99	0.057	NA	0.065	0.31	-140.822	21.951
97	1	97	2.367	1.51	20.16	7532	8.067	0.13	NA	0.077	0.367	-68.535	72.287
98	1	98	2.127	1.444	20.37	7231	8.315	0.294	NA	0.249	1.184	-164.593	-96.058
99	1	99	2.146	1.483	20.58	5192	8.358	0.255	NA	0.043	0.202	64.676	-130.731
100	1	100	2.168	1.502	20.79	7133	8.388	0.225	NA	0.03	0.143	41.05	-23.626
101	1	101	2.254	1.53	21	5354	8.478	0.143	NA	0.09	0.431	18.013	-23.037
102	1	102	2.242	1.481	21.21	6082	8.529	0.19	NA	0.051	0.242	-104.141	-122.154
103	1	103	2.313	1.414	21.42	8940	8.627	0.227	NA	0.098	0.466	-43.087	61.054
104	1	104	2.303	1.44	21.63	10909	8.654	0.204	NA	0.027	0.13	111.832	154.919
105	1	105	2.239	1.491	21.84	5376	8.737	0.183	NA	0.083	0.394	141.331	29.499
106	1	106	2.228	1.516	22.05	6214	8.764	0.171	NA	0.027	0.13	112.367	-28.964
107	1	107	2.163	1.437	22.26	5789	8.868	0.274	NA	0.103	0.491	-129.347	118.287
108	1	108	2.203	1.53	22.47	5235	8.969	0.181	NA	0.101	0.483	66.719	-163.935
109	1	109	2.185	1.424	22.68	8091	9.076	0.269	NA	0.108	0.512	-99.553	-166.272
110	1	110	2.259	1.392	22.89	8049	9.157	0.262	NA	0.08	0.381	-23.494	76.059
111	1	111	2.202	1.375	23.1	8066	9.215	0.301	NA	0.059	0.279	-163.14	-139.646
112	1	112	2.288	1.456	23.31	6399	9.333	0.192	NA	0.118	0.563	43.594	-153.267
113	1	113	2.237	1.404	23.52	9521	9.407	0.26	NA	0.073	0.35	-134.268	-177.862
114	1	114	2.321	1.366	23.73	12224	9.499	0.274	NA	0.092	0.439	-24.122	110.146
115	1	115	2.199	1.388	23.94	6045	9.623	0.292	NA	0.124	0.591	169.922	-165.956
116	1	116	2.229	1.388	24.15	9459	9.653	0.277	NA	0.03	0.144	0.681	-169.24
117	1	117	2.273	1.343	24.36	9156	9.716	0.305	NA	0.063	0.301	-45.522	-46.204
118	1	118	2.262	1.329	24.57	8558	9.735	0.321	NA	0.018	0.087	-129.39	-83.868
119	1	119	2.323	1.313	24.78	8799	9.798	0.326	NA	0.063	0.302	-13.988	115.402
120	1	120	2.41	1.337	24.99	5602	9.888	0.308	NA	0.09	0.43	14.806	28.794
121	1	121	2.391	1.424	25.2	6583	9.978	0.219	NA	0.09	0.427	102.737	87.931
122	1	122	2.33	1.368	25.41	5691	10.061	0.271	NA	0.082	0.393	-137.242	120.021
123	1	123	2.233	1.435	25.62	7455	10.178	0.233	NA	0.118	0.561	145.223	-77.536
124	1	124	2.178	1.423	25.83	6487	10.235	0.274	NA	0.057	0.27	-167.831	46.946
125	1	125	2.174	1.401	26.04	7921	10.258	0.295	NA	0.023	0.11	-100.045	67.786
126	1	126	2.202	1.552	26.25	5267	10.412	0.17	NA	0.154	0.734	79.687	179.732
127	1	127	2.237	1.475	26.46	3931	10.497	0.197	NA	0.084	0.402	-65.503	-145.19
128	1	128	2.293	1.519	26.67	4174	10.568	0.132	NA	0.071	0.338	37.508	103.01
129	1	129	2.328	1.644	26.88	6094	10.698	0.021	NA	0.13	0.62	74.518	37.01
130	1	130	2.392	1.619	27.09	3842	10.767	0.049	NA	0.069	0.33	-20.885	-95.404
131	1	131	2.41	1.64	27.3	6662	10.795	0.063	NA	0.027	0.131	48.833	69.718
132	1	132	2.255	1.533	27.51	6854	10.983	0.14	NA	0.189	0.898	-145.537	165.63
133	1	133	2.222	1.58	27.72	5151	11.04	0.139	NA	0.057	0.272	125.412	-89.051
134	1	134	2.156	1.514	27.93	7918	11.134	0.229	NA	0.093	0.444	-135.124	99.464
135	1	135	2.32	1.475	28.14	8031	11.302	0.166	NA	0.169	0.802	-13.283	121.841
136	1	136	2.21	1.458	28.35	6135	11.413	0.227	NA	0.111	0.527	-170.969	-157.686
137	1	137	2.269	1.391	28.56	13597	11.502	0.26	NA	0.089	0.426	-48.761	122.208
138	1	138	2.36	1.464	28.77	6442	11.619	0.175	NA	0.117	0.557	38.926	87.688
139	1	139	2.321	1.446	28.98	3613	11.663	0.194	NA	0.044	0.207	-155.532	165.542
140	1	140	2.482	1.464	29.19	6929	11.825	0.22	NA	0.163	0.775	6.356	161.888
141	1	141	2.459	1.455	29.4	8031	11.851	0.215	NA	0.025	0.121	-158.834	-165.19
142	1	142	2.364	1.438	29.61	8618	11.947	0.201	NA	0.096	0.457	-169.869	-11.035
143	1	143	2.278	1.46	29.82	7255	12.035	0.192	NA	0.089	0.422	165.847	-24.284
144	1	144	2.348	1.451	30.03	9683	12.106	0.187	NA	0.07	0.335	-6.737	-172.584
145	1	145	2.389	1.478	30.24	5572	12.155	0.166	NA	0.049	0.233	32.66	39.397
146	1	146	2.44	1.445	30.45	6525	12.215	0.214	NA	0.06	0.285	-33.087	-65.747
147	1	147	2.397	1.386	30.66	4409	12.287	0.257	NA	0.072	0.345	-125.809	-92.722
148	1	148	2.526	1.416	30.87	8238	12.419	0.285	NA	0.132	0.627	13.023	138.832
149	1	149	2.51	1.463	31.08	3464	12.467	0.24	NA	0.049	0.232	108.058	95.035
150	1	150	2.512	1.502	31.29	5770	12.507	0.214	NA	0.039	0.187	87.813	-20.246
151	1	151	2.538	1.418	31.5	8704	12.594	0.291	NA	0.088	0.417	-72.808	-160.62
152	1	152	2.487	1.529	31.71	8373	12.716	0.177	NA	0.122	0.582	114.761	-172.432
153	1	153	2.451	1.606	31.92	5166	12.801	0.108	NA	0.085	0.404	115.072	0.311
154	1	154	2.511	1.572	32.13	6368	12.87	0.177	NA	0.069	0.331	-29.004	-144.076
155	1	155	2.356	1.519	32.34	6208	13.035	0.12	NA	0.165	0.784	-161.157	-132.153
156	1	156	2.277	1.524	32.55	5471	13.114	0.134	NA	0.078	0.373	176.061	-22.781
157	1	157	2.363	1.499	32.76	6246	13.203	0.14	NA	0.089	0.424	-16.287	167.652
158	1	158	2.389	1.53	32.97	5162	13.243	0.117	NA	0.04	0.192	48.878	65.165
159	1	159	2.276	1.606	33.18	3876	13.38	0.079	NA	0.137	0.652	146.161	97.282
160	1	160	2.335	1.563	33.39	5503	13.453	0.076	NA	0.073	0.348	-35.839	178
161	1	161	2.423	1.68	33.6	3253	13.599	0.086	NA	0.146	0.697	53.034	88.873
162	1	162	2.302	1.668	33.81	3187	13.721	0.054	NA	0.121	0.578	-174.087	132.88
163	1	163	2.414	1.697	34.02	3748	13.837	0.089	NA	0.116	0.552	14.534	-171.38
164	1	164	2.429	1.537	34.23	5504	13.997	0.13	NA	0.16	0.763	-84.924	-99.458
165	1	165	2.367	1.477	34.44	6811	14.083	0.162	NA	0.086	0.411	-135.882	-50.958
166	1	166	2.476	1.469	34.65	10203	14.193	0.213	NA	0.11	0.524	-4.069	131.814
167	1	167	2.46	1.505	34.86	7795	14.232	0.174	NA	0.039	0.187	115.191	119.26
168	1	168	2.467	1.441	35.07	7325	14.296	0.231	NA	0.064	0.304	-83.176	161.633
169	1	169	2.503	1.423	35.28	10176	14.336	0.265	NA	0.04	0.189	-26.974	56.202
170	1	170	2.484	1.342	35.49	7635	14.42	0.327	NA	0.084	0.4	-102.985	-76.011
171	1	171	2.495	1.39	35.7	9250	14.47	0.289	NA	0.05	0.236	77.312	-179.703
172	1	172	2.502	1.417	35.91	10073	14.498	0.27	NA	0.028	0.134	74.406	-2.905
173	1	173	2.464	1.468	36.12	8985	14.562	0.206	NA	0.064	0.305	126.387	51.981
174	1	174	2.373	1.354	36.33	8443	14.708	0.285	NA	0.146	0.695	-128.61	105.002
175	1	175	2.394	1.415	36.54	11876	14.771	0.228	NA	0.064	0.304	71.313	-160.077
176	1	176	2.318	1.418	36.75	8921	14.848	0.223	NA	0.076	0.362	177.555	106.242
177	1	177	2.339	1.427	36.96	8782	14.871	0.212	NA	0.023	0.11	23.284	-154.271
178	1	178	2.368	1.464	37.17	8019	14.917	0.176	NA	0.047	0.222	51.998	28.714
179	1	179	2.398	1.46	37.38	6950	14.948	0.186	NA	0.031	0.146	-7.472	-59.47
180	1	180	2.431	1.5	37.59	8192	15	0.162	NA	0.052	0.246	50.669	58.141
181	1	181	2.457	1.582	37.8	8586	15.086	0.123	NA	0.087	0.413	72.118	21.449
182	1	182	2.367	1.472	38.01	7633	15.229	0.168	NA	0.143	0.679	-129.227	158.655
183	1	183	2.237	1.354	38.22	9439	15.405	0.305	NA	0.176	0.836	-137.922	-8.694
184	1	184	2.214	1.4	38.43	5659	15.456	0.274	NA	0.051	0.242	117.168	-104.911
185	1	185	2.238	1.412	38.64	7874	15.483	0.251	NA	0.027	0.13	27.899	-89.268
186	1	186	2.291	1.453	38.85	4121	15.55	0.194	NA	0.067	0.32	37.377	9.477
187	1	187	2.278	1.413	39.06	5149	15.592	0.236	NA	0.042	0.199	-108.352	-145.729
188	1	188	2.405	1.463	39.27	4708	15.728	0.185	NA	0.136	0.649	21.277	129.63
189	1	189	2.477	1.464	39.48	6907	15.8	0.217	NA	0.072	0.341	0.742	-20.535
190	1	190	2.454	1.528	39.69	9222	15.867	0.154	NA	0.068	0.322	109.572	108.83
191	1	191	2.397	1.408	39.9	10107	16	0.236	NA	0.133	0.632	-115.49	134.938
192	1	192	2.513	1.462	40.11	7959	16.128	0.241	NA	0.128	0.609	25.282	140.772
193	1	193	2.559	1.505	40.32	9984	16.191	0.25	NA	0.063	0.3	42.389	17.107
194	1	194	2.688	1.588	40.53	9578	16.345	0.344	NA	0.153	0.731	32.933	-9.456
195	1	195	2.498	1.515	40.74	7848	16.548	0.194	NA	0.203	0.968	-158.992	168.075
196	1	196	2.58	1.496	40.95	9190	16.632	0.273	NA	0.084	0.401	-13.613	145.38
197	1	197	2.444	1.519	41.16	8134	16.77	0.153	NA	0.138	0.658	170.16	-176.227
198	1	198	2.467	1.471	41.37	9480	16.823	0.206	NA	0.053	0.253	-63.66	126.179
199	1	199	2.613	1.504	41.58	8663	16.973	0.298	NA	0.149	0.71	12.456	76.116
200	1	200	2.614	1.485	41.79	10327	16.991	0.307	NA	0.018	0.087	-88.187	-100.643
